# Supplementary material for: Draft Genome and Biological Characteristics of Fusarium solani and Fusarium oxysporum Causing Black Rot in Gastrodia elata
Source: Int J Mol Sci. 2023 Feb 25;24(5):4545. doi: 10.3390/ijms24054545 (PMC10003674; doi:10.3390/ijms24054545)
Supplement: Supplementary file 1 [file ijms-24-04545-s001.zip]

Archive with 37 entries (35 files):
- Figure/
- Figure/Figure S1 Screening of the optimal PH value for the growth of strains QK8 and SX13.jpg
- Figure/Figure S2 Screening of the optimal carbon sources for the growth of strains QK8 and SX13.jpg
- Figure/Figure S3 Screening of the optimal nitrogen sources for the growth of strains QK8 and SX13.jpg
- Figure/Figure S4 Screening of the optimal temperature for the growth of strains QK8 and SX13.jpg
- Figure/Figure S5 Screening of the optimal culture medium for the growth of strains QK8 and SX13.jpg
- Figure/Figure S6 Effect of light on the growth of  strains QK8 and SX13.jpg
- Figure/Figure S7 Experiment on lethal temperature of strain QK8.jpg
- Figure/Figure S8 Experiment on lethal temperature of strain SX13.jpg
- Table/
- Table/Table S1 Drug resistance test of strain QK8.xlsx
- Table/Table S10 Analysis of GO annotation of strain QK8 Genome.xlsx
- Table/Table S11 Analysis of GO annotation of strain SX13 Genome.xlsx
- Table/Table S12 Analysis of PHI annotation of strains Fo47 and 160527 Genome.xlsx
- Table/Table S13 Analysis of annotation CAZymes of strains  MPI-SDFR-AT-0091 and CRI 24-3 Genome.xlsx
- Table/Table S14 Analysis of annotation CAZymes of strain Fo47 and 160527 Genome.xlsx
- Table/Table S15 Analysis of PHI annotation of strains  MPI-SDFR-AT-0091 and CRI 24-3 Genome.xlsx
- Table/Table S16 Analysis of CAZymes annotation of strain QK8 Genome.xlsx
- Table/Table S17 Analysis of CAZymes annotation of strain SX13 Genome.xlsx
- Table/Table S18 Analysis of PHI annotation of strain QK8 Genome.xlsx
- Table/Table S19 Analysis of PHI annotation of strain SX13 Genome.xlsx
- Table/Table S2 Drug resistance test of strain SX13.xlsx
- Table/Table S20 The results of secretory protein and effector protein analysis of strains QK8 and SX13.xlsx
- Table/Table S21 Analysis of Pfam and P450 annotation of strain QK8 Genome.xlsx
- Table/Table S22 Analysis of Pfam and P450 annotation of strain SX13 Genome.xlsx
- Table/Table S23 The intersection sequence gene ID among secretory protein, PHI and CAZymes of strain QK8.xlsx
- Table/Table S24. The intersection sequence gene ID among secretory protein, PHI and CAZymes of strain SX13.xlsx
- Table/Table S25 Phylogenetic tree strains information.xlsx
- Table/Table S26 Various conditions of biological characteristics experiment.xlsx
- Table/Table S27 Pharmaceutical information for the test.xlsx
- Table/Table S3 Analysis of genomic repeat sequences of strains QK8 and SX13.xlsx
- Table/Table S4 Analysis of NR annotation of strain QK8 Genome.xlsx
- Table/Table S5 Analysis of NR annotation of strain SX13 Genome.xlsx
- Table/Table S6 Analysis of KOG annotation of strain QK8 Genome.xlsx
- Table/Table S7 Analysis of KOG annotation of strain SX13 Genome.xlsx
- Table/Table S8 Analysis of KEGG annotation of strain QK8 Genome.xlsx
- Table/Table S9 Analysis of KEGG annotation of strain SX13 Genome.xlsx
