# Supplementary material for: Draft Genome and Biological Characteristics of Fusarium solani and Fusarium oxysporum Causing Black Rot in Gastrodia elata
Source: Int J Mol Sci. 2023 Feb 25;24(5):4545. doi: 10.3390/ijms24054545 (PMC10003674; doi:10.3390/ijms24054545)
Supplement: Supplementary file 1 [file ijms-24-04545-s001.zip › Table/Table S1 Drug resistance test of strain QK8.xlsx]

## Sheet: Sheet1
Drug resistance test of strain QK8
	drug	virulence regression equation	Correlation Coefficient (R)	EC50 (μg/ml)
botanical agents	0.3% Tetramycin	y=5.4327+3.0593x	0.8238	0.722
	1% Shenzinomycin	y=4.7366+0.6910x	0.9894	2.4054
	1% Osthole	y=2.4210+2.9199x	0.8137	7.6428
	80% Acetalin	y=1.2504+3.2397x	0.8692	14.3677
	3% neutrophils	y=0.8060+2.8720x	0.8188	28.8606
	0.5%ningnanmycin	y=4.0923+0.5516x	0.9926	44.2281
	5%ningnanmycin	y=3.1706+0.7810x	0.9907	220.033
chemical agent	10% Difenoconazole	y=5.1201+0.5257x	0.9876	0.591
	75% Oxime Tebuconazole	y=5.1316+0.6047x	0.9747	0.6058
	43% Tebuconazole	y=5.0895+0.5162x	0.9889	0.6709
	30% thiram·carbendazim	y=4.3351+5.6890x	0.8804	1.3088
	40%myclobutanil	y=4.7613+0.6890x	0.9915	2.2208
	20%imazalil	y=4.0671+2.5686x	0.9383	2.3077
	70%trifloxystrobin·tebuconazole	y=3.4843+1.1314x	0.9936	21.859
	25% bromoxynil	y=2.9164+1.3519x	0.981	34.7719
	40% Pentachloronitrobenzene	y=2.9391+1.0012x	0.9415	114.407
	25% pyraclostrobin	y=4.6199+0.0313x	0.6747	33441.6
