# Supplementary material for: Draft Genome and Biological Characteristics of Fusarium solani and Fusarium oxysporum Causing Black Rot in Gastrodia elata
Source: Int J Mol Sci. 2023 Feb 25;24(5):4545. doi: 10.3390/ijms24054545 (PMC10003674; doi:10.3390/ijms24054545)
Supplement: Supplementary file 1 [file ijms-24-04545-s001.zip › Table/Table S10 Analysis of GO annotation of strain QK8 Genome.xlsx]

## Sheet: all.Level2
Analysis of GO annotation of strain QK8 Genome
GO ID (level1)	GO Term (level1)	GO ID (level2)	GO Term (level2)	number_of_all (All)	Genes_of_all
GO:0008150	Biological Process	GO:0008152	metabolic process	3674	QK8_00008,QK8_00011,QK8_00012,QK8_00013,QK8_00015,QK8_00022,QK8_00023,QK8_00027,QK8_00030,QK8_00036,QK8_00037,QK8_00039,QK8_00044,QK8_00047,QK8_00048,QK8_00052,QK8_00054,QK8_00060,QK8_00063,QK8_00064,QK8_00065,QK8_00069,QK8_00070,QK8_00079,QK8_00084,QK8_00085,QK8_00086,QK8_00087,QK8_00088,QK8_00089,QK8_00090,QK8_00094,QK8_00101,QK8_00102,QK8_00110,QK8_00113,QK8_00118,QK8_00120,QK8_00121,QK8_00123…
QK8_14494,QK8_14496,QK8_14497,QK8_14499,QK8_14503,QK8_14506,QK8_14507,QK8_14508,QK8_14515,QK8_14518,QK8_14520,QK8_14528,QK8_14533,QK8_14538,QK8_14540,QK8_14541,QK8_14542,QK8_14543,QK8_14551,QK8_14552,QK8_14555,QK8_14562,QK8_14563,QK8_14565,QK8_14572,QK8_14573,QK8_14577,QK8_14581,QK8_14582,QK8_14586,QK8_14587,QK8_14595,QK8_14597,QK8_14598,QK8_14600,QK8_14601,QK8_14602,QK8_14606,QK8_14610,QK8_14611…
GO:0008150	Biological Process	GO:0009987	cellular process	3163	QK8_00012,QK8_00013,QK8_00022,QK8_00023,QK8_00037,QK8_00039,QK8_00048,QK8_00049,QK8_00050,QK8_00054,QK8_00055,QK8_00060,QK8_00063,QK8_00065,QK8_00068,QK8_00069,QK8_00070,QK8_00079,QK8_00084,QK8_00085,QK8_00087,QK8_00101,QK8_00113,QK8_00118,QK8_00121,QK8_00123,QK8_00129,QK8_00130,QK8_00131,QK8_00134,QK8_00143,QK8_00144,QK8_00148,QK8_00154,QK8_00157,QK8_00158,QK8_00159,QK8_00162,QK8_00167,QK8_00168…
GO:0008150	Biological Process	GO:0044699	single-organism process	2879	QK8_00008,QK8_00011,QK8_00013,QK8_00022,QK8_00027,QK8_00030,QK8_00037,QK8_00044,QK8_00047,QK8_00049,QK8_00050,QK8_00052,QK8_00055,QK8_00063,QK8_00065,QK8_00068,QK8_00069,QK8_00084,QK8_00085,QK8_00096,QK8_00101,QK8_00109,QK8_00113,QK8_00115,QK8_00118,QK8_00123,QK8_00128,QK8_00130,QK8_00134,QK8_00141,QK8_00142,QK8_00143,QK8_00144,QK8_00148,QK8_00153,QK8_00154,QK8_00156,QK8_00157,QK8_00158,QK8_00159…
GO:0008150	Biological Process	GO:0065007	biological regulation	982	QK8_00048,QK8_00084,QK8_00085,QK8_00101,QK8_00131,QK8_00197,QK8_00204,QK8_00216,QK8_00229,QK8_00253,QK8_00257,QK8_00264,QK8_00270,QK8_00280,QK8_00292,QK8_00296,QK8_00307,QK8_00345,QK8_00348,QK8_00349,QK8_00350,QK8_00360,QK8_00361,QK8_00364,QK8_00371,QK8_00372,QK8_00375,QK8_00376,QK8_00385,QK8_00389,QK8_00391,QK8_00392,QK8_00403,QK8_00408,QK8_00425,QK8_00431,QK8_00446,QK8_00447,QK8_00449,QK8_00457…
GO:0008150	Biological Process	GO:0050789	regulation of biological process	909	QK8_00048,QK8_00084,QK8_00085,QK8_00101,QK8_00131,QK8_00197,QK8_00204,QK8_00216,QK8_00229,QK8_00253,QK8_00257,QK8_00264,QK8_00270,QK8_00280,QK8_00292,QK8_00296,QK8_00307,QK8_00345,QK8_00348,QK8_00349,QK8_00350,QK8_00360,QK8_00361,QK8_00371,QK8_00372,QK8_00375,QK8_00376,QK8_00385,QK8_00389,QK8_00391,QK8_00392,QK8_00403,QK8_00408,QK8_00425,QK8_00431,QK8_00446,QK8_00447,QK8_00449,QK8_00457,QK8_00458…
GO:0008150	Biological Process	GO:0051179	localization	815	QK8_00044,QK8_00049,QK8_00050,QK8_00068,QK8_00069,QK8_00084,QK8_00085,QK8_00096,QK8_00109,QK8_00134,QK8_00167,QK8_00183,QK8_00229,QK8_00252,QK8_00276,QK8_00304,QK8_00338,QK8_00348,QK8_00360,QK8_00371,QK8_00372,QK8_00373,QK8_00375,QK8_00376,QK8_00387,QK8_00391,QK8_00392,QK8_00396,QK8_00428,QK8_00435,QK8_00446,QK8_00455,QK8_00458,QK8_00478,QK8_00487,QK8_00507,QK8_00514,QK8_00518,QK8_00520,QK8_00526…
GO:0008150	Biological Process	GO:0071840	cellular component organization or biogenesis	647	QK8_00084,QK8_00229,QK8_00249,QK8_00252,QK8_00253,QK8_00292,QK8_00345,QK8_00349,QK8_00360,QK8_00364,QK8_00371,QK8_00372,QK8_00374,QK8_00375,QK8_00376,QK8_00390,QK8_00424,QK8_00425,QK8_00428,QK8_00457,QK8_00458,QK8_00462,QK8_00469,QK8_00478,QK8_00494,QK8_00509,QK8_00510,QK8_00520,QK8_00527,QK8_00533,QK8_00539,QK8_00541,QK8_00546,QK8_00548,QK8_00550,QK8_00552,QK8_00564,QK8_00568,QK8_00570,QK8_00580…
GO:0008150	Biological Process	GO:0050896	response to stimulus	490	QK8_00050,QK8_00084,QK8_00085,QK8_00101,QK8_00229,QK8_00240,QK8_00252,QK8_00253,QK8_00292,QK8_00302,QK8_00351,QK8_00361,QK8_00371,QK8_00372,QK8_00383,QK8_00391,QK8_00392,QK8_00406,QK8_00407,QK8_00411,QK8_00425,QK8_00446,QK8_00458,QK8_00466,QK8_00467,QK8_00469,QK8_00491,QK8_00494,QK8_00518,QK8_00526,QK8_00531,QK8_00533,QK8_00599,QK8_00605,QK8_00609,QK8_00617,QK8_00620,QK8_00621,QK8_00634,QK8_00646…
GO:0008150	Biological Process	GO:0032502	developmental process	395	QK8_00027,QK8_00115,QK8_00213,QK8_00234,QK8_00240,QK8_00253,QK8_00269,QK8_00303,QK8_00349,QK8_00374,QK8_00382,QK8_00383,QK8_00406,QK8_00425,QK8_00446,QK8_00464,QK8_00476,QK8_00507,QK8_00531,QK8_00544,QK8_00547,QK8_00550,QK8_00562,QK8_00573,QK8_00580,QK8_00603,QK8_00617,QK8_00626,QK8_00634,QK8_00663,QK8_00665,QK8_00670,QK8_00688,QK8_00689,QK8_00697,QK8_00708,QK8_00711,QK8_00715,QK8_00725,QK8_00741…
GO:0008150	Biological Process	GO:0032501	multicellular organismal process	285	QK8_00027,QK8_00115,QK8_00213,QK8_00234,QK8_00240,QK8_00303,QK8_00374,QK8_00382,QK8_00383,QK8_00406,QK8_00464,QK8_00476,QK8_00507,QK8_00544,QK8_00547,QK8_00550,QK8_00573,QK8_00603,QK8_00634,QK8_00670,QK8_00688,QK8_00689,QK8_00708,QK8_00715,QK8_00725,QK8_00790,QK8_00798,QK8_00801,QK8_00832,QK8_00848,QK8_00856,QK8_00862,QK8_00870,QK8_00889,QK8_00903,QK8_00910,QK8_00916,QK8_00917,QK8_00918,QK8_00926…
GO:0008150	Biological Process	GO:0048519	negative regulation of biological process	184	QK8_00253,QK8_00345,QK8_00349,QK8_00360,QK8_00361,QK8_00425,QK8_00446,QK8_00447,QK8_00457,QK8_00469,QK8_00494,QK8_00620,QK8_00635,QK8_00649,QK8_00697,QK8_00738,QK8_00778,QK8_00787,QK8_00789,QK8_00799,QK8_00840,QK8_00856,QK8_00874,QK8_00899,QK8_00975,QK8_00980,QK8_00983,QK8_00994,QK8_00999,QK8_01025,QK8_01110,QK8_01142,QK8_01170,QK8_01194,QK8_01207,QK8_01273,QK8_01275,QK8_01276,QK8_01296,QK8_01304…
GO:0008150	Biological Process	GO:0048518	positive regulation of biological process	164	QK8_00229,QK8_00360,QK8_00425,QK8_00546,QK8_00548,QK8_00594,QK8_00609,QK8_00626,QK8_00639,QK8_00663,QK8_00731,QK8_00738,QK8_00741,QK8_00743,QK8_00789,QK8_00840,QK8_00910,QK8_00951,QK8_00975,QK8_00991,QK8_00994,QK8_01000,QK8_01025,QK8_01095,QK8_01153,QK8_01194,QK8_01231,QK8_01241,QK8_01275,QK8_01276,QK8_01304,QK8_01313,QK8_01328,QK8_01331,QK8_01353,QK8_01357,QK8_01371,QK8_01398,QK8_01407,QK8_01427…
GO:0008150	Biological Process	GO:0023052	signaling	144	QK8_00084,QK8_00085,QK8_00101,QK8_00229,QK8_00292,QK8_00371,QK8_00372,QK8_00391,QK8_00392,QK8_00458,QK8_00466,QK8_00518,QK8_00526,QK8_00609,QK8_00617,QK8_00697,QK8_00743,QK8_00789,QK8_00792,QK8_00799,QK8_00928,QK8_00943,QK8_00959,QK8_00999,QK8_01025,QK8_01093,QK8_01152,QK8_01235,QK8_01278,QK8_01299,QK8_01313,QK8_01341,QK8_01369,QK8_01402,QK8_01441,QK8_01454,QK8_01474,QK8_01480,QK8_01487,QK8_01501…
GO:0008150	Biological Process	GO:0000003	reproduction	135	QK8_00240,QK8_00406,QK8_00425,QK8_00446,QK8_00464,QK8_00531,QK8_00548,QK8_00580,QK8_00617,QK8_00663,QK8_00665,QK8_00792,QK8_00798,QK8_00838,QK8_00849,QK8_00870,QK8_00933,QK8_00951,QK8_00953,QK8_00975,QK8_00983,QK8_01027,QK8_01032,QK8_01093,QK8_01273,QK8_01278,QK8_01296,QK8_01313,QK8_01328,QK8_01338,QK8_01341,QK8_01407,QK8_01408,QK8_01427,QK8_01445,QK8_01480,QK8_01492,QK8_01497,QK8_01506,QK8_01537…
GO:0008150	Biological Process	GO:0022414	reproductive process	125	QK8_00240,QK8_00406,QK8_00425,QK8_00446,QK8_00464,QK8_00531,QK8_00548,QK8_00580,QK8_00617,QK8_00663,QK8_00792,QK8_00798,QK8_00838,QK8_00849,QK8_00870,QK8_00933,QK8_00951,QK8_00975,QK8_00983,QK8_01027,QK8_01032,QK8_01093,QK8_01273,QK8_01278,QK8_01296,QK8_01313,QK8_01328,QK8_01341,QK8_01407,QK8_01408,QK8_01427,QK8_01445,QK8_01480,QK8_01492,QK8_01497,QK8_01537,QK8_01551,QK8_01562,QK8_01584,QK8_01673…
GO:0008150	Biological Process	GO:0051704	multi-organism process	114	QK8_00027,QK8_00057,QK8_00240,QK8_00253,QK8_00406,QK8_00446,QK8_00464,QK8_00562,QK8_00617,QK8_00663,QK8_00792,QK8_00813,QK8_01007,QK8_01027,QK8_01032,QK8_01207,QK8_01273,QK8_01313,QK8_01369,QK8_01386,QK8_01427,QK8_01466,QK8_01474,QK8_01487,QK8_01497,QK8_01503,QK8_01766,QK8_01793,QK8_03305,QK8_03389,QK8_03495,QK8_03498,QK8_03536,QK8_03572,QK8_03626,QK8_03703,QK8_03892,QK8_04180,QK8_04320,QK8_04475…
GO:0008150	Biological Process	GO:0040007	growth	65	QK8_00425,QK8_00562,QK8_00580,QK8_00617,QK8_00742,QK8_00798,QK8_00951,QK8_01093,QK8_01105,QK8_01142,QK8_01296,QK8_01328,QK8_01352,QK8_01362,QK8_01441,QK8_01487,QK8_01551,QK8_01673,QK8_01753,QK8_01782,QK8_03492,QK8_03659,QK8_03828,QK8_04180,QK8_04234,QK8_04243,QK8_04302,QK8_04307,QK8_04368,QK8_04381,QK8_04475,QK8_05582,QK8_05644,QK8_09111,QK8_09116,QK8_09142,QK8_09147,QK8_09149,QK8_09336,QK8_09356…
GO:0008150	Biological Process	GO:0098754	detoxification	8	QK8_00605,QK8_03269,QK8_04336,QK8_10251,QK8_10330,QK8_12004,QK8_12666,QK8_13985
GO:0008150	Biological Process	GO:0022610	biological adhesion	6	QK8_04368,QK8_09116,QK8_09327,QK8_11232,QK8_11803,QK8_14985
GO:0008150	Biological Process	GO:0040011	locomotion	2	QK8_04320,QK8_11481
GO:0008150	Biological Process	GO:0048511	rhythmic process	2	QK8_03440,QK8_15231
GO:0008150	Biological Process	GO:0002376	immune system process	1	QK8_01704
GO:0008150	Biological Process	GO:0098743	cell aggregation	1	QK8_00813
GO:0003674	Molecular Function	GO:0003824	catalytic activity	3095	QK8_00004,QK8_00008,QK8_00009,QK8_00011,QK8_00013,QK8_00015,QK8_00022,QK8_00023,QK8_00027,QK8_00030,QK8_00033,QK8_00037,QK8_00043,QK8_00044,QK8_00047,QK8_00052,QK8_00059,QK8_00063,QK8_00064,QK8_00070,QK8_00084,QK8_00085,QK8_00088,QK8_00089,QK8_00090,QK8_00101,QK8_00102,QK8_00113,QK8_00115,QK8_00118,QK8_00123,QK8_00126,QK8_00128,QK8_00129,QK8_00141,QK8_00142,QK8_00144,QK8_00150,QK8_00153,QK8_00154…
GO:0003674	Molecular Function	GO:0005488	binding	2383	QK8_00008,QK8_00013,QK8_00017,QK8_00023,QK8_00030,QK8_00038,QK8_00044,QK8_00048,QK8_00052,QK8_00054,QK8_00060,QK8_00063,QK8_00084,QK8_00085,QK8_00090,QK8_00101,QK8_00102,QK8_00117,QK8_00118,QK8_00129,QK8_00131,QK8_00141,QK8_00142,QK8_00143,QK8_00153,QK8_00156,QK8_00157,QK8_00158,QK8_00159,QK8_00162,QK8_00174,QK8_00177,QK8_00197,QK8_00202,QK8_00204,QK8_00208,QK8_00216,QK8_00229,QK8_00249,QK8_00253…
GO:0003674	Molecular Function	GO:0005215	transporter activity	418	QK8_00049,QK8_00050,QK8_00065,QK8_00068,QK8_00069,QK8_00096,QK8_00109,QK8_00134,QK8_00167,QK8_00183,QK8_00263,QK8_00276,QK8_00396,QK8_00435,QK8_00455,QK8_00487,QK8_00536,QK8_00538,QK8_00552,QK8_00553,QK8_00561,QK8_00563,QK8_00570,QK8_00605,QK8_00689,QK8_00710,QK8_00720,QK8_00723,QK8_00729,QK8_00736,QK8_00741,QK8_00749,QK8_00789,QK8_00792,QK8_00802,QK8_00807,QK8_00858,QK8_00871,QK8_00872,QK8_00943…
GO:0003674	Molecular Function	GO:0005198	structural molecule activity	63	QK8_00400,QK8_00455,QK8_00509,QK8_00510,QK8_00526,QK8_00527,QK8_00560,QK8_00568,QK8_00573,QK8_00576,QK8_00708,QK8_00832,QK8_00838,QK8_00979,QK8_01154,QK8_01160,QK8_01223,QK8_01293,QK8_01373,QK8_01398,QK8_01414,QK8_01426,QK8_01456,QK8_01571,QK8_01627,QK8_01633,QK8_01656,QK8_01764,QK8_03453,QK8_03458,QK8_03470,QK8_03490,QK8_03591,QK8_04069,QK8_04159,QK8_04180,QK8_04363,QK8_04364,QK8_04479,QK8_04496…
GO:0003674	Molecular Function	GO:0001071	nucleic acid binding transcription factor activity	62	QK8_00491,QK8_00609,QK8_00665,QK8_00752,QK8_00790,QK8_00813,QK8_00917,QK8_00949,QK8_01006,QK8_01022,QK8_01161,QK8_01474,QK8_01503,QK8_01602,QK8_01700,QK8_01778,QK8_01828,QK8_03247,QK8_03602,QK8_03606,QK8_03851,QK8_03908,QK8_03968,QK8_04267,QK8_04361,QK8_04381,QK8_04422,QK8_05253,QK8_05278,QK8_05280,QK8_05394,QK8_05439,QK8_05534,QK8_09110,QK8_09195,QK8_09385,QK8_09463,QK8_09787,QK8_09960,QK8_09986…
GO:0003674	Molecular Function	GO:0098772	molecular function regulator	59	QK8_00447,QK8_00548,QK8_00608,QK8_00741,QK8_00792,QK8_00905,QK8_00951,QK8_01000,QK8_01194,QK8_01211,QK8_01231,QK8_01241,QK8_01331,QK8_01371,QK8_01407,QK8_01423,QK8_01424,QK8_01427,QK8_01506,QK8_01581,QK8_01660,QK8_01681,QK8_03418,QK8_03567,QK8_03633,QK8_04100,QK8_04180,QK8_04275,QK8_04438,QK8_04455,QK8_04477,QK8_05693,QK8_05738,QK8_05752,QK8_09108,QK8_09142,QK8_09173,QK8_09188,QK8_09505,QK8_09963…
GO:0003674	Molecular Function	GO:0060089	molecular transducer activity	29	QK8_00084,QK8_00085,QK8_00466,QK8_00495,QK8_00697,QK8_00959,QK8_01152,QK8_01445,QK8_01537,QK8_03264,QK8_03493,QK8_03498,QK8_03571,QK8_04244,QK8_05253,QK8_05613,QK8_05766,QK8_09142,QK8_09303,QK8_09511,QK8_10069,QK8_10072,QK8_10244,QK8_11108,QK8_11481,QK8_12121,QK8_12842,QK8_13973,QK8_14354
GO:0003674	Molecular Function	GO:0000988	transcription factor activity, protein binding	26	QK8_00425,QK8_00639,QK8_01031,QK8_01416,QK8_01717,QK8_01718,QK8_03393,QK8_03568,QK8_04231,QK8_04361,QK8_05439,QK8_05706,QK8_05751,QK8_09107,QK8_09110,QK8_09418,QK8_09939,QK8_10108,QK8_10212,QK8_10280,QK8_10408,QK8_11080,QK8_11359,QK8_11545,QK8_11572,QK8_11613
GO:0003674	Molecular Function	GO:0016209	antioxidant activity	22	QK8_00123,QK8_01380,QK8_03338,QK8_03688,QK8_04095,QK8_04140,QK8_05230,QK8_05562,QK8_09443,QK8_09523,QK8_11101,QK8_12772,QK8_12808,QK8_13136,QK8_14052,QK8_14158,QK8_14349,QK8_14469,QK8_15067,QK8_15191,QK8_15546,QK8_15612
GO:0003674	Molecular Function	GO:0004871	signal transducer activity	9	QK8_00959,QK8_05253,QK8_05766,QK8_09511,QK8_10072,QK8_10296,QK8_11212,QK8_13137,QK8_15668
GO:0003674	Molecular Function	GO:0009055	electron carrier activity	4	QK8_00993,QK8_09231,QK8_11257,QK8_11260
GO:0005575	Cellular Component	GO:0005623	cell	2190	QK8_00040,QK8_00048,QK8_00069,QK8_00070,QK8_00084,QK8_00085,QK8_00086,QK8_00129,QK8_00131,QK8_00144,QK8_00198,QK8_00204,QK8_00208,QK8_00216,QK8_00228,QK8_00229,QK8_00235,QK8_00240,QK8_00244,QK8_00247,QK8_00249,QK8_00250,QK8_00252,QK8_00253,QK8_00257,QK8_00264,QK8_00267,QK8_00269,QK8_00275,QK8_00280,QK8_00292,QK8_00293,QK8_00302,QK8_00339,QK8_00341,QK8_00344,QK8_00345,QK8_00348,QK8_00349,QK8_00350…
GO:0005575	Cellular Component	GO:0044464	cell part	2190	QK8_00040,QK8_00048,QK8_00069,QK8_00070,QK8_00084,QK8_00085,QK8_00086,QK8_00129,QK8_00131,QK8_00144,QK8_00198,QK8_00204,QK8_00208,QK8_00216,QK8_00228,QK8_00229,QK8_00235,QK8_00240,QK8_00244,QK8_00247,QK8_00249,QK8_00250,QK8_00252,QK8_00253,QK8_00257,QK8_00264,QK8_00267,QK8_00269,QK8_00275,QK8_00280,QK8_00292,QK8_00293,QK8_00302,QK8_00339,QK8_00341,QK8_00344,QK8_00345,QK8_00348,QK8_00349,QK8_00350…
GO:0005575	Cellular Component	GO:0043226	organelle	1728	QK8_00048,QK8_00069,QK8_00084,QK8_00085,QK8_00129,QK8_00131,QK8_00204,QK8_00216,QK8_00228,QK8_00229,QK8_00235,QK8_00240,QK8_00244,QK8_00247,QK8_00249,QK8_00250,QK8_00253,QK8_00257,QK8_00264,QK8_00280,QK8_00341,QK8_00344,QK8_00345,QK8_00348,QK8_00349,QK8_00350,QK8_00351,QK8_00360,QK8_00361,QK8_00367,QK8_00369,QK8_00371,QK8_00372,QK8_00373,QK8_00374,QK8_00375,QK8_00376,QK8_00383,QK8_00385,QK8_00390…
GO:0005575	Cellular Component	GO:0016020	membrane	877	QK8_00044,QK8_00049,QK8_00050,QK8_00055,QK8_00065,QK8_00068,QK8_00069,QK8_00094,QK8_00109,QK8_00134,QK8_00167,QK8_00183,QK8_00207,QK8_00213,QK8_00218,QK8_00229,QK8_00250,QK8_00252,QK8_00263,QK8_00271,QK8_00276,QK8_00297,QK8_00304,QK8_00306,QK8_00338,QK8_00344,QK8_00348,QK8_00371,QK8_00372,QK8_00373,QK8_00382,QK8_00387,QK8_00396,QK8_00418,QK8_00428,QK8_00455,QK8_00458,QK8_00460,QK8_00464,QK8_00471…
GO:0005575	Cellular Component	GO:0044422	organelle part	735	QK8_00084,QK8_00085,QK8_00228,QK8_00235,QK8_00249,QK8_00250,QK8_00344,QK8_00345,QK8_00350,QK8_00360,QK8_00361,QK8_00371,QK8_00372,QK8_00373,QK8_00374,QK8_00375,QK8_00376,QK8_00400,QK8_00424,QK8_00425,QK8_00426,QK8_00438,QK8_00439,QK8_00458,QK8_00460,QK8_00462,QK8_00478,QK8_00481,QK8_00487,QK8_00499,QK8_00505,QK8_00509,QK8_00510,QK8_00514,QK8_00518,QK8_00520,QK8_00522,QK8_00526,QK8_00527,QK8_00539…
GO:0005575	Cellular Component	GO:0032991	macromolecular complex	718	QK8_00102,QK8_00228,QK8_00240,QK8_00249,QK8_00341,QK8_00345,QK8_00350,QK8_00360,QK8_00361,QK8_00367,QK8_00371,QK8_00372,QK8_00373,QK8_00374,QK8_00398,QK8_00400,QK8_00424,QK8_00425,QK8_00428,QK8_00438,QK8_00439,QK8_00455,QK8_00458,QK8_00462,QK8_00469,QK8_00487,QK8_00489,QK8_00493,QK8_00494,QK8_00509,QK8_00510,QK8_00518,QK8_00520,QK8_00526,QK8_00527,QK8_00531,QK8_00533,QK8_00539,QK8_00541,QK8_00548…
GO:0005575	Cellular Component	GO:0044425	membrane part	686	QK8_00049,QK8_00050,QK8_00055,QK8_00065,QK8_00068,QK8_00069,QK8_00094,QK8_00134,QK8_00167,QK8_00183,QK8_00207,QK8_00213,QK8_00218,QK8_00250,QK8_00252,QK8_00263,QK8_00271,QK8_00276,QK8_00297,QK8_00306,QK8_00338,QK8_00344,QK8_00348,QK8_00371,QK8_00372,QK8_00373,QK8_00382,QK8_00387,QK8_00396,QK8_00418,QK8_00428,QK8_00455,QK8_00458,QK8_00460,QK8_00464,QK8_00471,QK8_00487,QK8_00493,QK8_00494,QK8_00505…
GO:0005575	Cellular Component	GO:0031974	membrane-enclosed lumen	155	QK8_00345,QK8_00360,QK8_00424,QK8_00425,QK8_00426,QK8_00462,QK8_00526,QK8_00550,QK8_00562,QK8_00594,QK8_00599,QK8_00619,QK8_00621,QK8_00634,QK8_00635,QK8_00645,QK8_00646,QK8_00657,QK8_00681,QK8_00688,QK8_00689,QK8_00710,QK8_00735,QK8_00738,QK8_00764,QK8_00778,QK8_00787,QK8_00799,QK8_00801,QK8_00840,QK8_00842,QK8_00856,QK8_00919,QK8_00939,QK8_00944,QK8_00947,QK8_00975,QK8_00988,QK8_01135,QK8_01145…
GO:0005575	Cellular Component	GO:0019012	virion	16	QK8_00438,QK8_00795,QK8_00897,QK8_01096,QK8_01224,QK8_01519,QK8_01591,QK8_03523,QK8_04149,QK8_04258,QK8_04440,QK8_04471,QK8_09201,QK8_09207,QK8_11287,QK8_14083
GO:0005575	Cellular Component	GO:0044423	virion part	16	QK8_00438,QK8_00795,QK8_00897,QK8_01096,QK8_01224,QK8_01519,QK8_01591,QK8_03523,QK8_04149,QK8_04258,QK8_04440,QK8_04471,QK8_09201,QK8_09207,QK8_11287,QK8_14083
GO:0005575	Cellular Component	GO:0099512	supramolecular fiber	13	QK8_00568,QK8_00663,QK8_01142,QK8_03305,QK8_04159,QK8_04180,QK8_04475,QK8_05598,QK8_09386,QK8_11287,QK8_14296,QK8_15628,QK8_15874
GO:0005575	Cellular Component	GO:0009295	nucleoid	10	QK8_01222,QK8_01563,QK8_04326,QK8_04337,QK8_05502,QK8_09650,QK8_10076,QK8_10326,QK8_13661,QK8_15280
GO:0005575	Cellular Component	GO:0005576	extracellular region	3	QK8_12190,QK8_13868,QK8_13877
GO:0005575	Cellular Component	GO:0044421	extracellular region part	3	QK8_12190,QK8_13868,QK8_13877
GO:0005575	Cellular Component	GO:0030054	cell junction	1	QK8_10409
