# Supplementary material for: Draft Genome and Biological Characteristics of Fusarium solani and Fusarium oxysporum Causing Black Rot in Gastrodia elata
Source: Int J Mol Sci. 2023 Feb 25;24(5):4545. doi: 10.3390/ijms24054545 (PMC10003674; doi:10.3390/ijms24054545)
Supplement: Supplementary file 1 [file ijms-24-04545-s001.zip › Table/Table S11 Analysis of GO annotation of strain SX13 Genome.xlsx]

## Sheet: all.Level2
Analysis of GO annotation of strain SX13 Genome
GO ID (level1)	GO Term (level1)	GO ID (level2)	GO Term (level2)	number_of_all (All)	Genes_of_all
GO:0008150	Biological Process	GO:0008152	metabolic process	4976	SX13_00007,SX13_00016,SX13_00020,SX13_00026,SX13_00028,SX13_00030,SX13_00032,SX13_00033,SX13_00035,SX13_00037,SX13_00038,SX13_00040,SX13_00041,SX13_00053,SX13_00058,SX13_00059,SX13_00064,SX13_00066,SX13_00067,SX13_00068,SX13_00069,SX13_00072,SX13_00073,SX13_00075,SX13_00078,SX13_00081,SX13_00086,SX13_00089,SX13_00096,SX13_00097,SX13_00098,SX13_00101,SX13_00102,SX13_00103,SX13_00104,SX13_00105,SX1…
13_10334,SX13_10335,SX13_10337,SX13_10338,SX13_10343,SX13_10344,SX13_10346,SX13_10347,SX13_10349,SX13_10350,SX13_10351,SX13_10353,SX13_10354,SX13_10358,SX13_10359,SX13_10361,SX13_10362,SX13_10363,SX13_10364,SX13_10367,SX13_10368,SX13_10369,SX13_10372,SX13_10373,SX13_10374,SX13_10377,SX13_10378,SX13_10379,SX13_10381,SX13_10383,SX13_10384,SX13_10390,SX13_10393,SX13_10398,SX13_10399,SX13_10400,SX13_…
GO:0008150	Biological Process	GO:0009987	cellular process	4398	SX13_00007,SX13_00026,SX13_00029,SX13_00038,SX13_00040,SX13_00045,SX13_00058,SX13_00059,SX13_00063,SX13_00068,SX13_00069,SX13_00072,SX13_00073,SX13_00075,SX13_00078,SX13_00083,SX13_00084,SX13_00087,SX13_00089,SX13_00097,SX13_00100,SX13_00102,SX13_00103,SX13_00104,SX13_00105,SX13_00106,SX13_00108,SX13_00109,SX13_00112,SX13_00118,SX13_00123,SX13_00124,SX13_00135,SX13_00137,SX13_00140,SX13_00141,SX1…
13_11052,SX13_11053,SX13_11058,SX13_11068,SX13_11079,SX13_11083,SX13_11100,SX13_11110,SX13_11118,SX13_11132,SX13_11136,SX13_11149,SX13_11151,SX13_11154,SX13_11159,SX13_11165,SX13_11166,SX13_11167,SX13_11173,SX13_11174,SX13_11178,SX13_11182,SX13_11183,SX13_11185,SX13_11188,SX13_11195,SX13_11199,SX13_11202,SX13_11210,SX13_11212,SX13_11220,SX13_11221,SX13_11223,SX13_11229,SX13_11232,SX13_11233,SX13_…
GO:0008150	Biological Process	GO:0044699	single-organism process	4106	SX13_00028,SX13_00029,SX13_00030,SX13_00033,SX13_00035,SX13_00045,SX13_00059,SX13_00061,SX13_00063,SX13_00064,SX13_00069,SX13_00072,SX13_00078,SX13_00081,SX13_00082,SX13_00084,SX13_00087,SX13_00089,SX13_00090,SX13_00100,SX13_00101,SX13_00103,SX13_00104,SX13_00105,SX13_00106,SX13_00108,SX13_00109,SX13_00113,SX13_00118,SX13_00123,SX13_00126,SX13_00137,SX13_00140,SX13_00141,SX13_00143,SX13_00144,SX1…
13_12698,SX13_12699,SX13_12703,SX13_12707,SX13_12709,SX13_12717,SX13_12719,SX13_12728,SX13_12730,SX13_12731,SX13_12744,SX13_12746,SX13_12748,SX13_12749,SX13_12751,SX13_12753,SX13_12756,SX13_12766,SX13_12771,SX13_12777,SX13_12780,SX13_12785,SX13_12786,SX13_12789,SX13_12794,SX13_12796,SX13_12797,SX13_12801,SX13_12802,SX13_12804,SX13_12805,SX13_12807,SX13_12808,SX13_12809,SX13_12810,SX13_12812,SX13_…
GO:0008150	Biological Process	GO:0065007	biological regulation	1451	SX13_00016,SX13_00038,SX13_00040,SX13_00059,SX13_00068,SX13_00072,SX13_00078,SX13_00084,SX13_00086,SX13_00089,SX13_00097,SX13_00101,SX13_00102,SX13_00109,SX13_00112,SX13_00124,SX13_00135,SX13_00142,SX13_00186,SX13_00187,SX13_00190,SX13_00201,SX13_00202,SX13_00221,SX13_00227,SX13_00237,SX13_00238,SX13_00250,SX13_00251,SX13_00255,SX13_00269,SX13_00277,SX13_00282,SX13_00284,SX13_00287,SX13_00288,SX1…
GO:0008150	Biological Process	GO:0050789	regulation of biological process	1355	SX13_00016,SX13_00038,SX13_00040,SX13_00059,SX13_00068,SX13_00072,SX13_00078,SX13_00084,SX13_00086,SX13_00097,SX13_00101,SX13_00102,SX13_00109,SX13_00112,SX13_00124,SX13_00135,SX13_00142,SX13_00186,SX13_00187,SX13_00190,SX13_00201,SX13_00202,SX13_00221,SX13_00227,SX13_00237,SX13_00238,SX13_00250,SX13_00251,SX13_00255,SX13_00269,SX13_00277,SX13_00282,SX13_00284,SX13_00287,SX13_00288,SX13_00292,SX1…
GO:0008150	Biological Process	GO:0051179	localization	1170	SX13_00029,SX13_00072,SX13_00089,SX13_00090,SX13_00100,SX13_00126,SX13_00137,SX13_00141,SX13_00143,SX13_00147,SX13_00176,SX13_00177,SX13_00194,SX13_00235,SX13_00244,SX13_00263,SX13_00268,SX13_00275,SX13_00278,SX13_00281,SX13_00292,SX13_00322,SX13_00327,SX13_00333,SX13_00345,SX13_00359,SX13_00360,SX13_00361,SX13_00363,SX13_00376,SX13_00378,SX13_00380,SX13_00385,SX13_00422,SX13_00426,SX13_00430,SX1…
GO:0008150	Biological Process	GO:0071840	cellular component organization or biogenesis	913	SX13_00072,SX13_00073,SX13_00075,SX13_00078,SX13_00084,SX13_00087,SX13_00109,SX13_00190,SX13_00227,SX13_00238,SX13_00243,SX13_00284,SX13_00287,SX13_00288,SX13_00292,SX13_00306,SX13_00312,SX13_00317,SX13_00327,SX13_00336,SX13_00345,SX13_00351,SX13_00359,SX13_00360,SX13_00362,SX13_00363,SX13_00418,SX13_00419,SX13_00422,SX13_00456,SX13_00457,SX13_00461,SX13_00468,SX13_00483,SX13_00501,SX13_00502,SX1…
GO:0008150	Biological Process	GO:0050896	response to stimulus	645	SX13_00029,SX13_00059,SX13_00078,SX13_00103,SX13_00109,SX13_00141,SX13_00152,SX13_00168,SX13_00255,SX13_00274,SX13_00287,SX13_00292,SX13_00303,SX13_00338,SX13_00346,SX13_00359,SX13_00360,SX13_00370,SX13_00378,SX13_00380,SX13_00398,SX13_00399,SX13_00403,SX13_00419,SX13_00421,SX13_00433,SX13_00457,SX13_00480,SX13_00483,SX13_00510,SX13_00521,SX13_00525,SX13_00527,SX13_00550,SX13_00551,SX13_00559,SX1…
GO:0008150	Biological Process	GO:0032502	developmental process	506	SX13_00059,SX13_00061,SX13_00072,SX13_00078,SX13_00082,SX13_00089,SX13_00101,SX13_00109,SX13_00294,SX13_00310,SX13_00327,SX13_00336,SX13_00362,SX13_00369,SX13_00370,SX13_00384,SX13_00398,SX13_00419,SX13_00433,SX13_00464,SX13_00466,SX13_00499,SX13_00525,SX13_00535,SX13_00537,SX13_00540,SX13_00551,SX13_00559,SX13_00560,SX13_00579,SX13_00584,SX13_00586,SX13_00615,SX13_00626,SX13_00641,SX13_00651,SX1…
GO:0008150	Biological Process	GO:0032501	multicellular organismal process	368	SX13_00061,SX13_00082,SX13_00101,SX13_00294,SX13_00310,SX13_00327,SX13_00362,SX13_00369,SX13_00370,SX13_00384,SX13_00398,SX13_00464,SX13_00466,SX13_00499,SX13_00535,SX13_00537,SX13_00540,SX13_00559,SX13_00560,SX13_00579,SX13_00615,SX13_00641,SX13_00651,SX13_01344,SX13_01346,SX13_01367,SX13_01373,SX13_01397,SX13_01402,SX13_01430,SX13_01432,SX13_01434,SX13_01440,SX13_01455,SX13_01462,SX13_01478,SX1…
GO:0008150	Biological Process	GO:0048519	negative regulation of biological process	234	SX13_00109,SX13_00287,SX13_00336,SX13_00345,SX13_00346,SX13_00419,SX13_00432,SX13_00433,SX13_00456,SX13_00483,SX13_00551,SX13_00600,SX13_00628,SX13_00637,SX13_01342,SX13_01364,SX13_01394,SX13_01407,SX13_01410,SX13_01433,SX13_01439,SX13_01440,SX13_01452,SX13_01470,SX13_01480,SX13_01491,SX13_01532,SX13_01551,SX13_01569,SX13_01570,SX13_01573,SX13_01589,SX13_01619,SX13_01622,SX13_01645,SX13_01674,SX1…
GO:0008150	Biological Process	GO:0000003	reproduction	189	SX13_00072,SX13_00078,SX13_00089,SX13_00109,SX13_00398,SX13_00419,SX13_00433,SX13_00525,SX13_00538,SX13_00584,SX13_00586,SX13_00626,SX13_00641,SX13_01389,SX13_01390,SX13_01410,SX13_01429,SX13_01463,SX13_01475,SX13_01480,SX13_01491,SX13_01501,SX13_01526,SX13_01540,SX13_01551,SX13_01573,SX13_01623,SX13_01665,SX13_01668,SX13_01682,SX13_02017,SX13_02085,SX13_02113,SX13_02283,SX13_02310,SX13_02333,SX1…
GO:0008150	Biological Process	GO:0048518	positive regulation of biological process	188	SX13_00186,SX13_00187,SX13_00190,SX13_00287,SX13_00345,SX13_00419,SX13_00536,SX13_00538,SX13_00586,SX13_00602,SX13_00667,SX13_00669,SX13_01329,SX13_01333,SX13_01354,SX13_01383,SX13_01389,SX13_01410,SX13_01457,SX13_01471,SX13_01480,SX13_01484,SX13_01486,SX13_01491,SX13_01540,SX13_01551,SX13_01573,SX13_01589,SX13_01595,SX13_01645,SX13_01694,SX13_01744,SX13_01746,SX13_01752,SX13_01790,SX13_01841,SX1…
GO:0008150	Biological Process	GO:0022414	reproductive process	178	SX13_00072,SX13_00078,SX13_00089,SX13_00109,SX13_00398,SX13_00419,SX13_00433,SX13_00525,SX13_00538,SX13_00586,SX13_00626,SX13_00641,SX13_01389,SX13_01390,SX13_01410,SX13_01429,SX13_01463,SX13_01475,SX13_01480,SX13_01501,SX13_01526,SX13_01540,SX13_01551,SX13_01573,SX13_01623,SX13_01665,SX13_01668,SX13_01682,SX13_02017,SX13_02085,SX13_02113,SX13_02283,SX13_02310,SX13_02333,SX13_02358,SX13_02360,SX1…
GO:0008150	Biological Process	GO:0023052	signaling	171	SX13_00078,SX13_00359,SX13_00360,SX13_00378,SX13_00380,SX13_00457,SX13_00510,SX13_00521,SX13_00551,SX13_00626,SX13_00643,SX13_00667,SX13_01350,SX13_01425,SX13_01438,SX13_01457,SX13_01463,SX13_01470,SX13_01484,SX13_01526,SX13_01570,SX13_01595,SX13_01603,SX13_01622,SX13_01627,SX13_01648,SX13_01664,SX13_01691,SX13_01783,SX13_01998,SX13_02350,SX13_02405,SX13_02438,SX13_02441,SX13_02453,SX13_02489,SX1…
GO:0008150	Biological Process	GO:0051704	multi-organism process	162	SX13_00059,SX13_00072,SX13_00299,SX13_00303,SX13_00384,SX13_00398,SX13_00433,SX13_00586,SX13_00626,SX13_00641,SX13_01350,SX13_01367,SX13_01410,SX13_01457,SX13_01470,SX13_01480,SX13_01486,SX13_01501,SX13_01623,SX13_01819,SX13_01921,SX13_02085,SX13_02113,SX13_02283,SX13_02437,SX13_02438,SX13_02469,SX13_02509,SX13_02570,SX13_02574,SX13_02584,SX13_02621,SX13_02625,SX13_02790,SX13_02861,SX13_02905,SX1…
GO:0008150	Biological Process	GO:0040007	growth	88	SX13_00126,SX13_00419,SX13_00626,SX13_01328,SX13_01342,SX13_01425,SX13_01470,SX13_01540,SX13_01665,SX13_01759,SX13_01790,SX13_02032,SX13_02360,SX13_02397,SX13_02398,SX13_02422,SX13_02503,SX13_02574,SX13_02628,SX13_02780,SX13_02861,SX13_03081,SX13_03097,SX13_03157,SX13_03162,SX13_03236,SX13_03293,SX13_03792,SX13_05474,SX13_05519,SX13_05698,SX13_05707,SX13_05830,SX13_06080,SX13_06293,SX13_08677,SX1…
GO:0008150	Biological Process	GO:0022610	biological adhesion	12	SX13_02992,SX13_03097,SX13_06517,SX13_09161,SX13_09784,SX13_10690,SX13_10694,SX13_11325,SX13_12999,SX13_13230,SX13_14911,SX13_16403
GO:0008150	Biological Process	GO:0098754	detoxification	10	SX13_00303,SX13_00655,SX13_02613,SX13_03128,SX13_05430,SX13_09299,SX13_09376,SX13_11467,SX13_13279,SX13_14833
GO:0008150	Biological Process	GO:0040011	locomotion	4	SX13_01738,SX13_01739,SX13_02437,SX13_03145
GO:0008150	Biological Process	GO:0002376	immune system process	2	SX13_01700,SX13_06517
GO:0008150	Biological Process	GO:0048511	rhythmic process	1	SX13_02681
GO:0003674	Molecular Function	GO:0003824	catalytic activity	4113	SX13_00011,SX13_00013,SX13_00020,SX13_00026,SX13_00030,SX13_00032,SX13_00033,SX13_00034,SX13_00035,SX13_00037,SX13_00039,SX13_00050,SX13_00053,SX13_00064,SX13_00066,SX13_00067,SX13_00069,SX13_00078,SX13_00081,SX13_00082,SX13_00095,SX13_00096,SX13_00098,SX13_00101,SX13_00103,SX13_00104,SX13_00105,SX13_00106,SX13_00113,SX13_00114,SX13_00118,SX13_00141,SX13_00144,SX13_00147,SX13_00148,SX13_00151,SX1…
13_12739,SX13_12746,SX13_12748,SX13_12749,SX13_12751,SX13_12754,SX13_12755,SX13_12756,SX13_12759,SX13_12761,SX13_12766,SX13_12771,SX13_12786,SX13_12789,SX13_12790,SX13_12791,SX13_12792,SX13_12794,SX13_12795,SX13_12796,SX13_12797,SX13_12801,SX13_12803,SX13_12805,SX13_12807,SX13_12808,SX13_12812,SX13_12816,SX13_12823,SX13_12826,SX13_12828,SX13_12833,SX13_12835,SX13_12844,SX13_12847,SX13_12854,SX13_…
GO:0003674	Molecular Function	GO:0005488	binding	3231	SX13_00007,SX13_00008,SX13_00009,SX13_00010,SX13_00011,SX13_00016,SX13_00017,SX13_00018,SX13_00020,SX13_00021,SX13_00026,SX13_00030,SX13_00035,SX13_00036,SX13_00038,SX13_00040,SX13_00041,SX13_00049,SX13_00052,SX13_00064,SX13_00067,SX13_00068,SX13_00075,SX13_00086,SX13_00087,SX13_00096,SX13_00097,SX13_00098,SX13_00101,SX13_00109,SX13_00112,SX13_00113,SX13_00124,SX13_00135,SX13_00144,SX13_00147,SX1…
13_15360,SX13_15371,SX13_15382,SX13_15383,SX13_15397,SX13_15398,SX13_15411,SX13_15412,SX13_15413,SX13_15418,SX13_15421,SX13_15422,SX13_15424,SX13_15426,SX13_15429,SX13_15432,SX13_15434,SX13_15435,SX13_15443,SX13_15444,SX13_15464,SX13_15466,SX13_15469,SX13_15475,SX13_15476,SX13_15483,SX13_15484,SX13_15485,SX13_15486,SX13_15487,SX13_15498,SX13_15504,SX13_15505,SX13_15512,SX13_15513,SX13_15515,SX13_…
GO:0003674	Molecular Function	GO:0005215	transporter activity	581	SX13_00015,SX13_00029,SX13_00090,SX13_00100,SX13_00137,SX13_00141,SX13_00147,SX13_00176,SX13_00177,SX13_00235,SX13_00244,SX13_00263,SX13_00268,SX13_00278,SX13_00322,SX13_00333,SX13_00385,SX13_00430,SX13_00453,SX13_00476,SX13_00499,SX13_00529,SX13_00542,SX13_00543,SX13_00559,SX13_00655,SX13_01333,SX13_01346,SX13_01384,SX13_01413,SX13_01428,SX13_01444,SX13_01484,SX13_01492,SX13_01536,SX13_01552,SX1…
GO:0003674	Molecular Function	GO:0001071	nucleic acid binding transcription factor activity	84	SX13_00016,SX13_00038,SX13_00162,SX13_00255,SX13_00400,SX13_00480,SX13_00584,SX13_00667,SX13_01457,SX13_01486,SX13_01589,SX13_01694,SX13_01838,SX13_02032,SX13_02334,SX13_02362,SX13_02363,SX13_02402,SX13_02425,SX13_02491,SX13_02780,SX13_02784,SX13_02792,SX13_02793,SX13_03040,SX13_03081,SX13_03104,SX13_03202,SX13_03554,SX13_03555,SX13_03896,SX13_05485,SX13_05607,SX13_05789,SX13_06260,SX13_06571,SX1…
GO:0003674	Molecular Function	GO:0005198	structural molecule activity	80	SX13_00087,SX13_00389,SX13_00453,SX13_00502,SX13_00520,SX13_00521,SX13_01354,SX13_01381,SX13_01397,SX13_01409,SX13_01440,SX13_01561,SX13_01617,SX13_01621,SX13_01649,SX13_01821,SX13_02333,SX13_02389,SX13_02402,SX13_02403,SX13_02476,SX13_02512,SX13_02571,SX13_02649,SX13_02662,SX13_02668,SX13_02864,SX13_02880,SX13_02932,SX13_02958,SX13_02961,SX13_02969,SX13_03050,SX13_03101,SX13_03102,SX13_03293,SX1…
GO:0003674	Molecular Function	GO:0098772	molecular function regulator	63	SX13_00072,SX13_00190,SX13_00432,SX13_00538,SX13_00661,SX13_01383,SX13_01389,SX13_01407,SX13_01410,SX13_01491,SX13_01570,SX13_01645,SX13_01674,SX13_02212,SX13_02705,SX13_02862,SX13_02881,SX13_02979,SX13_03001,SX13_03193,SX13_03293,SX13_03824,SX13_05426,SX13_05572,SX13_05755,SX13_05883,SX13_05930,SX13_05944,SX13_09094,SX13_09126,SX13_09140,SX13_09164,SX13_09242,SX13_09245,SX13_09274,SX13_09379,SX1…
GO:0003674	Molecular Function	GO:0000988	transcription factor activity, protein binding	39	SX13_00287,SX13_00292,SX13_00419,SX13_00602,SX13_01399,SX13_01629,SX13_01707,SX13_01708,SX13_02511,SX13_02792,SX13_02813,SX13_02987,SX13_03104,SX13_03239,SX13_05897,SX13_05943,SX13_06607,SX13_06653,SX13_06675,SX13_07473,SX13_08937,SX13_08974,SX13_09220,SX13_09345,SX13_09415,SX13_09533,SX13_09734,SX13_10043,SX13_10265,SX13_10519,SX13_10658,SX13_12806,SX13_12807,SX13_13208,SX13_13218,SX13_13221,SX1…
GO:0003674	Molecular Function	GO:0060089	molecular transducer activity	29	SX13_00484,SX13_00551,SX13_00643,SX13_01429,SX13_01526,SX13_02096,SX13_02621,SX13_02627,SX13_03012,SX13_03224,SX13_03818,SX13_03824,SX13_05460,SX13_05771,SX13_05958,SX13_06060,SX13_06234,SX13_09023,SX13_09383,SX13_09577,SX13_09653,SX13_10040,SX13_10626,SX13_11046,SX13_13355,SX13_14405,SX13_14775,SX13_14943,SX13_15431
GO:0003674	Molecular Function	GO:0016209	antioxidant activity	27	SX13_00221,SX13_01374,SX13_02018,SX13_02772,SX13_03073,SX13_03404,SX13_05901,SX13_06246,SX13_06298,SX13_08402,SX13_08824,SX13_08999,SX13_09868,SX13_10215,SX13_10690,SX13_10694,SX13_11017,SX13_11639,SX13_12549,SX13_12921,SX13_13498,SX13_14752,SX13_14921,SX13_15020,SX13_15224,SX13_15711,SX13_16621
GO:0003674	Molecular Function	GO:0004871	signal transducer activity	15	SX13_02096,SX13_02489,SX13_02827,SX13_05460,SX13_05550,SX13_05958,SX13_06060,SX13_08790,SX13_09129,SX13_09331,SX13_09577,SX13_12902,SX13_14847,SX13_14943,SX13_16488
GO:0003674	Molecular Function	GO:0009055	electron carrier activity	4	SX13_02535,SX13_09191,SX13_09192,SX13_10359
GO:0005575	Cellular Component	GO:0005623	cell	3136	SX13_00007,SX13_00035,SX13_00038,SX13_00040,SX13_00068,SX13_00072,SX13_00073,SX13_00076,SX13_00078,SX13_00084,SX13_00086,SX13_00087,SX13_00089,SX13_00096,SX13_00097,SX13_00101,SX13_00103,SX13_00112,SX13_00124,SX13_00126,SX13_00135,SX13_00141,SX13_00144,SX13_00150,SX13_00152,SX13_00155,SX13_00174,SX13_00182,SX13_00186,SX13_00187,SX13_00189,SX13_00190,SX13_00193,SX13_00194,SX13_00197,SX13_00202,SX1…
13_15059,SX13_15060,SX13_15070,SX13_15079,SX13_15080,SX13_15094,SX13_15097,SX13_15108,SX13_15113,SX13_15119,SX13_15122,SX13_15127,SX13_15130,SX13_15131,SX13_15136,SX13_15137,SX13_15138,SX13_15141,SX13_15145,SX13_15150,SX13_15154,SX13_15155,SX13_15156,SX13_15157,SX13_15158,SX13_15159,SX13_15161,SX13_15162,SX13_15166,SX13_15168,SX13_15182,SX13_15187,SX13_15193,SX13_15199,SX13_15201,SX13_15202,SX13_…
GO:0005575	Cellular Component	GO:0044464	cell part	3136	SX13_00007,SX13_00035,SX13_00038,SX13_00040,SX13_00068,SX13_00072,SX13_00073,SX13_00076,SX13_00078,SX13_00084,SX13_00086,SX13_00087,SX13_00089,SX13_00096,SX13_00097,SX13_00101,SX13_00103,SX13_00112,SX13_00124,SX13_00126,SX13_00135,SX13_00141,SX13_00144,SX13_00150,SX13_00152,SX13_00155,SX13_00174,SX13_00182,SX13_00186,SX13_00187,SX13_00189,SX13_00190,SX13_00193,SX13_00194,SX13_00197,SX13_00202,SX1…
13_15059,SX13_15060,SX13_15070,SX13_15079,SX13_15080,SX13_15094,SX13_15097,SX13_15108,SX13_15113,SX13_15119,SX13_15122,SX13_15127,SX13_15130,SX13_15131,SX13_15136,SX13_15137,SX13_15138,SX13_15141,SX13_15145,SX13_15150,SX13_15154,SX13_15155,SX13_15156,SX13_15157,SX13_15158,SX13_15159,SX13_15161,SX13_15162,SX13_15166,SX13_15168,SX13_15182,SX13_15187,SX13_15193,SX13_15199,SX13_15201,SX13_15202,SX13_…
GO:0005575	Cellular Component	GO:0043226	organelle	2499	SX13_00007,SX13_00035,SX13_00038,SX13_00040,SX13_00068,SX13_00072,SX13_00073,SX13_00078,SX13_00084,SX13_00086,SX13_00087,SX13_00089,SX13_00097,SX13_00101,SX13_00103,SX13_00112,SX13_00124,SX13_00126,SX13_00135,SX13_00141,SX13_00150,SX13_00155,SX13_00182,SX13_00186,SX13_00187,SX13_00189,SX13_00190,SX13_00193,SX13_00194,SX13_00197,SX13_00202,SX13_00211,SX13_00227,SX13_00230,SX13_00235,SX13_00237,SX1…
GO:0005575	Cellular Component	GO:0016020	membrane	1283	SX13_00015,SX13_00029,SX13_00031,SX13_00059,SX13_00089,SX13_00100,SX13_00104,SX13_00105,SX13_00108,SX13_00126,SX13_00141,SX13_00147,SX13_00151,SX13_00176,SX13_00177,SX13_00194,SX13_00197,SX13_00226,SX13_00231,SX13_00235,SX13_00244,SX13_00248,SX13_00263,SX13_00268,SX13_00271,SX13_00272,SX13_00275,SX13_00278,SX13_00299,SX13_00306,SX13_00317,SX13_00322,SX13_00326,SX13_00333,SX13_00359,SX13_00360,SX1…
GO:0005575	Cellular Component	GO:0044425	membrane part	1021	SX13_00015,SX13_00029,SX13_00031,SX13_00059,SX13_00089,SX13_00100,SX13_00104,SX13_00105,SX13_00108,SX13_00141,SX13_00147,SX13_00151,SX13_00176,SX13_00177,SX13_00194,SX13_00226,SX13_00231,SX13_00235,SX13_00244,SX13_00248,SX13_00263,SX13_00268,SX13_00271,SX13_00275,SX13_00278,SX13_00299,SX13_00306,SX13_00317,SX13_00322,SX13_00326,SX13_00333,SX13_00359,SX13_00360,SX13_00361,SX13_00369,SX13_00376,SX1…
GO:0005575	Cellular Component	GO:0044422	organelle part	986	SX13_00072,SX13_00073,SX13_00084,SX13_00086,SX13_00087,SX13_00126,SX13_00193,SX13_00194,SX13_00197,SX13_00238,SX13_00284,SX13_00287,SX13_00288,SX13_00292,SX13_00306,SX13_00312,SX13_00317,SX13_00326,SX13_00333,SX13_00337,SX13_00345,SX13_00346,SX13_00359,SX13_00360,SX13_00361,SX13_00362,SX13_00363,SX13_00389,SX13_00418,SX13_00419,SX13_00420,SX13_00442,SX13_00443,SX13_00457,SX13_00459,SX13_00461,SX1…
GO:0005575	Cellular Component	GO:0032991	macromolecular complex	975	SX13_00073,SX13_00078,SX13_00084,SX13_00087,SX13_00142,SX13_00190,SX13_00193,SX13_00227,SX13_00274,SX13_00284,SX13_00287,SX13_00292,SX13_00306,SX13_00312,SX13_00337,SX13_00345,SX13_00346,SX13_00354,SX13_00359,SX13_00360,SX13_00361,SX13_00362,SX13_00387,SX13_00389,SX13_00418,SX13_00419,SX13_00422,SX13_00442,SX13_00443,SX13_00453,SX13_00457,SX13_00461,SX13_00476,SX13_00478,SX13_00482,SX13_00483,SX1…
GO:0005575	Cellular Component	GO:0031974	membrane-enclosed lumen	210	SX13_00084,SX13_00193,SX13_00238,SX13_00287,SX13_00288,SX13_00312,SX13_00345,SX13_00418,SX13_00419,SX13_00420,SX13_00461,SX13_00521,SX13_00540,SX13_00559,SX13_00560,SX13_00568,SX13_00592,SX13_00608,SX13_00609,SX13_00615,SX13_00627,SX13_00630,SX13_00647,SX13_00669,SX13_01333,SX13_01374,SX13_01399,SX13_01437,SX13_01439,SX13_01470,SX13_01471,SX13_01473,SX13_01516,SX13_01579,SX13_01629,SX13_01654,SX1…
GO:0005575	Cellular Component	GO:0019012	virion	26	SX13_00284,SX13_01505,SX13_01578,SX13_02366,SX13_02759,SX13_03211,SX13_03342,SX13_05476,SX13_05608,SX13_09802,SX13_10136,SX13_10299,SX13_10321,SX13_10352,SX13_10501,SX13_12912,SX13_12953,SX13_13044,SX13_13064,SX13_13198,SX13_13291,SX13_13305,SX13_13336,SX13_14243,SX13_14892,SX13_15937
GO:0005575	Cellular Component	GO:0044423	virion part	26	SX13_00284,SX13_01505,SX13_01578,SX13_02366,SX13_02759,SX13_03211,SX13_03342,SX13_05476,SX13_05608,SX13_09802,SX13_10136,SX13_10299,SX13_10321,SX13_10352,SX13_10501,SX13_12912,SX13_12953,SX13_13044,SX13_13064,SX13_13198,SX13_13291,SX13_13305,SX13_13336,SX13_14243,SX13_14892,SX13_15937
GO:0005575	Cellular Component	GO:0099512	supramolecular fiber	18	SX13_00586,SX13_02030,SX13_02333,SX13_02584,SX13_02861,SX13_02997,SX13_03293,SX13_03329,SX13_05474,SX13_05555,SX13_05731,SX13_06095,SX13_08249,SX13_13099,SX13_13823,SX13_14788,SX13_14825,SX13_16379
GO:0005575	Cellular Component	GO:0009295	nucleoid	16	SX13_01552,SX13_01962,SX13_02519,SX13_02560,SX13_02561,SX13_03127,SX13_03139,SX13_06129,SX13_09573,SX13_10443,SX13_11634,SX13_13026,SX13_14159,SX13_14791,SX13_14809,SX13_15060
GO:0005575	Cellular Component	GO:0005576	extracellular region	3	SX13_13847,SX13_14079,SX13_14080
GO:0005575	Cellular Component	GO:0030054	cell junction	3	SX13_00546,SX13_10568,SX13_14435
GO:0005575	Cellular Component	GO:0044421	extracellular region part	2	SX13_14079,SX13_14080
