# Supplementary material for: Draft Genome and Biological Characteristics of Fusarium solani and Fusarium oxysporum Causing Black Rot in Gastrodia elata
Source: Int J Mol Sci. 2023 Feb 25;24(5):4545. doi: 10.3390/ijms24054545 (PMC10003674; doi:10.3390/ijms24054545)
Supplement: Supplementary file 1 [file ijms-24-04545-s001.zip › Table/Table S12 Analysis of PHI annotation of strains Fo47 and 160527 Genome.xlsx]

## Sheet: Sheet1
Analysis of PHI annotation of strain Fo47 Genome
Query_id	Subject_id	Identity(%)	Align_length	Mismatch	Query_start	Query_end	Subject_start	Subject_end	E_value	Score
QKD46557.1Fusarium_oxysporum_Fo47	Q9C1K0#PHI:224#PEP2#169388#Fusarium_solani#reduced_virulence	83.8	234	36	1	234	1	232	4.1e-120	426.4
QKD46758.1Fusarium_oxysporum_Fo47	I1R9W2#PHI:1561#GzOB001#5518#Fusarium_graminearum#unaffected_pathogenicity	84.9	291	41	1	288	8	298	9.1e-130	458.8
QKD46776.1Fusarium_oxysporum_Fo47	I1R9X6#PHI:8908#FgVPS28_(FGSG_00291)#5518#Fusarium_graminearum#reduced_virulence	97.5	238	5	1	237	1	238	7.2e-125	442.2
QKD46829.1Fusarium_oxysporum_Fo47	I1RB71#PHI:1630#GzWing002#5518#Fusarium_graminearum#unaffected_pathogenicity	93.7	383	24	0	383	1	383	2.9e-216	746.5
QKD46830.1Fusarium_oxysporum_Fo47	W7LLK3#PHI:7143#FvCYP1#117187#Fusarium_verticillioides#reduced_virulence	100	180	0	0	180	45	224	1.4e-104	374.4
QKD46880.1Fusarium_oxysporum_Fo47	I1RB25#PHI:1473#GzHMG005#5518#Fusarium_graminearum#reduced_virulence	87.3	212	27	0	276	60	271	3.4e-102	367.5
QKD46892.1Fusarium_oxysporum_Fo47	I1RB16#PHI:1967__PHI:9358#GzZC282__Fgleu3_(FGSG_00719)#5518#Fusarium_graminearum#reduced_virulence	84.4	743	113	3	743	3	743	0	1196.8
QKD46895.1Fusarium_oxysporum_Fo47	Q4IPZ1#PHI:1564#GzOB004#5518#Fusarium_graminearum#unaffected_pathogenicity	97.9	96	1	1	96	1	95	1.7e-48	187.2
QKD46960.1Fusarium_oxysporum_Fo47	A0A0J9U9A1#PHI:11587#Fotip4_(FOXG_00980)#5507#Fusarium_oxysporum#reduced_virulence	99.6	692	3	0	692	1	692	0	1174.1
QKD46969.1Fusarium_oxysporum_Fo47	I1RAW2#PHI:1345#GzC2H005#5518#Fusarium_graminearum#unaffected_pathogenicity	76.7	219	43	3	234	27	242	1.2e-87	318.5
QKD47043.1Fusarium_oxysporum_Fo47	Q4IPC8#PHI:1531__PHI:5700#GzSsu72__ScOrtholog_SSU72#5518#Fusarium_graminearum#unaffected_pathogenicity__lethal	96.2	210	8	0	210	1	210	1.9e-118	421
QKD47062.1Fusarium_oxysporum_Fo47	A0A346FLS9#PHI:11276#FgRbp1#5518#Fusarium_graminearum#reduced_virulence	93.8	529	33	0	1082	1	529	2.8e-290	994.6
QKD47166.1Fusarium_oxysporum_Fo47	I1RBB7#PHI:1475#GzHMG007#5518#Fusarium_graminearum#unaffected_pathogenicity	70.1	638	159	10	656	42	673	4e-242	833.2
QKD47171.1Fusarium_oxysporum_Fo47	I1RBB2#PHI:9143#FgAP2beta_(FGSG_00824)#5518#Fusarium_graminearum#reduced_virulence	95.8	1005	22	2	985	1	1005	0	1895.2
QKD47184.1Fusarium_oxysporum_Fo47	G4NAT2#PHI:11084#MoMob1_(MGG_03151)#318829#Magnaporthe_oryzae#reduced_virulence	89.3	215	22	1	269	5	219	3.1e-116	413.7
QKD47201.1Fusarium_oxysporum_Fo47	I1RA01#PHI:1537#MYT1#5518#Fusarium_graminearum#unaffected_pathogenicity	93.4	152	10	0	377	1	152	4.3e-79	290.8
QKD47205.1Fusarium_oxysporum_Fo47	I1RA06#PHI:6258#DHS#5518#Fusarium_graminearum#increased_virulence_(hypervirulence)__unaffected_pathogenicity	96.4	357	13	0	357	1	357	3.7e-205	709.5
QKD47206.1Fusarium_oxysporum_Fo47	I1RA07#PHI:1538__PHI:4209__PHI:4236#GzMyb002__MYT3#5518#Fusarium_graminearum#reduced_virulence	71.7	2062	493	26	2034	87	2113	0	2051.6
QKD47230.1Fusarium_oxysporum_Fo47	I1RA24#PHI:1342#GzC2H002#5518#Fusarium_graminearum#unaffected_pathogenicity	71.7	219	53	3	219	1	210	7.5e-68	252.7
QKD47240.1Fusarium_oxysporum_Fo47	Q4IR08#PHI:1608#GzP53L001#5518#Fusarium_graminearum#unaffected_pathogenicity	96.2	159	6	0	159	1	159	5.1e-85	310.1
QKD47242.1Fusarium_oxysporum_Fo47	W7LWT0#PHI:3052#FvHAP2#117187#Fusarium_verticillioides#reduced_virulence	89.8	246	7	1	246	57	284	2.1e-106	380.9
QKD47268.1Fusarium_oxysporum_Fo47	I1RA50#PHI:1453#GzAra001#5518#Fusarium_graminearum#lethal	80.2	681	125	2	671	1	681	0	1075.1
QKD47305.1Fusarium_oxysporum_Fo47	K3V3D7#PHI:9700#FpDEP1_(FPSE_00061)#101028#Fusarium_pseudograminearum#reduced_virulence	80	646	117	2	635	1	645	7.3e-257	882.1
QKD47325.1Fusarium_oxysporum_Fo47	A0A0D2X9S0#PHI:7684#Ntr1#5507#Fusarium_oxysporum#increased_virulence_(hypervirulence)	99.8	513	1	0	513	1	513	0	1053.1
QKD47329.1Fusarium_oxysporum_Fo47	Q4IQT8#PHI:1618#GzFET5#5518#Fusarium_graminearum#unaffected_pathogenicity	93.9	294	18	0	294	1	294	1.2e-156	548.1
QKD47330.1Fusarium_oxysporum_Fo47	G4NCL5#PHI:877#MGG_00383#318829#Magnaporthe_oryzae#reduced_virulence	84.8	204	23	1	206	2	197	5.4e-100	359.4
QKD47338.1Fusarium_oxysporum_Fo47	G2WYZ0#PHI:7329#STT3#27337#Verticillium_dahliae#reduced_virulence	76.8	747	171	1	749	2	748	0	1157.5
QKD47405.1Fusarium_oxysporum_Fo47	Q4WX65#PHI:2540#IPP1#746128#Aspergillus_fumigatus#lethal	82.6	293	49	1	417	105	395	5.3e-147	516.5
QKD47420.1Fusarium_oxysporum_Fo47	I1RAI5#PHI:1319#GzbZIP001#5518#Fusarium_graminearum#reduced_virulence	83.3	604	93	6	602	1	598	1.5e-262	901
QKD47453.1Fusarium_oxysporum_Fo47	I1RAL4#PHI:1300#GzbHLH001#5518#Fusarium_graminearum#unaffected_pathogenicity	74.4	656	165	2	654	1	656	4.2e-223	770
QKD47460.1Fusarium_oxysporum_Fo47	I1RAM0#PHI:7125#FgKar9#5518#Fusarium_graminearum#unaffected_pathogenicity	81.8	1089	183	8	1085	1	1078	0	1494.6
QKD47480.1Fusarium_oxysporum_Fo47	I1RAN6#PHI:1768#GzZC083#5518#Fusarium_graminearum#unaffected_pathogenicity	73.2	183	46	1	180	1	183	1.3e-73	271.6
QKD47496.1Fusarium_oxysporum_Fo47	A0A0J9U8I9#PHI:9744#FolVPS9_(FOXG_00470)#5507#Fusarium_oxysporum#reduced_virulence	99.7	783	2	0	783	1	783	0	1362.8
QKD47524.1Fusarium_oxysporum_Fo47	A0A0D2X980#PHI:9590#Pmt4_(FOXG_00440)#5507#Fusarium_oxysporum#reduced_virulence	100	770	0	0	770	1	770	0	1578.9
QKD47595.1Fusarium_oxysporum_Fo47	A0A0D2X910#PHI:11062#ZafA_(FOXG_00370)#5507#Fusarium_oxysporum#reduced_virulence	98.5	460	7	0	460	1	460	9.8e-201	695.3
QKD47604.1Fusarium_oxysporum_Fo47	I1RBU0#PHI:1632#GzWing004#5518#Fusarium_graminearum#unaffected_pathogenicity	85.5	607	79	3	603	5	609	6e-293	1001.9
QKD47676.1Fusarium_oxysporum_Fo47	I1RBZ5#PHI:9845#FgEaf6_(FGSG-01094.1)#5518#Fusarium_graminearum#reduced_virulence	93.8	162	10	0	180	1	162	2.8e-60	227.3
QKD47678.1Fusarium_oxysporum_Fo47	I1RBZ7#PHI:1316#GzBrom001#5518#Fusarium_graminearum#unaffected_pathogenicity	87.1	233	29	1	232	1	233	5.8e-111	396
QKD47685.1Fusarium_oxysporum_Fo47	I1RC07#PHI:1348__PHI:9602#GzC2H008__Ars2_(FGSG_01106)#5518#Fusarium_graminearum#reduced_virulence	87.3	902	79	6	898	1	870	0	1234.9
QKD47691.1Fusarium_oxysporum_Fo47	A0A384JMC8#PHI:9835#Bcpgd#40559#Botrytis_cinerea#reduced_virulence	85.1	489	73	0	490	6	494	1.1e-252	867.8
QKD47697.1Fusarium_oxysporum_Fo47	I1RC15#PHI:1633#GzWing005#5518#Fusarium_graminearum#unaffected_pathogenicity	76.4	369	81	2	369	1	363	3.6e-155	543.5
QKD47721.1Fusarium_oxysporum_Fo47	I1RC37#PHI:1302#GzbHLH003#5518#Fusarium_graminearum#unaffected_pathogenicity	93.1	407	24	2	407	1	403	1.1e-136	482.3
QKD47732.1Fusarium_oxysporum_Fo47	J4KQD8#PHI:6875#BbVmaH#176275#Beauveria_bassiana#reduced_virulence	78.7	478	102	0	478	1	478	6.6e-218	752.3
QKD47735.1Fusarium_oxysporum_Fo47	I1RC52#PHI:6092#FgVps26#5518#Fusarium_graminearum#reduced_virulence	97.8	321	4	1	321	1	318	5.3e-179	622.5
QKD47744.1Fusarium_oxysporum_Fo47	Q9UVT8#PHI:11240#MoMca1_(MGG_04626)#318829#Magnaporthe_oryzae#reduced_virulence	75.6	197	43	2	192	1	197	8.5e-79	288.9
QKD47758.1Fusarium_oxysporum_Fo47	I1RC71#PHI:2714#PEX5#5518#Fusarium_graminearum#reduced_virulence	91.3	641	51	2	638	1	639	5.6e-297	1015.4
QKD47784.1Fusarium_oxysporum_Fo47	I1RC95#PHI:1566#GzOB006#5518#Fusarium_graminearum#lethal	98.5	391	6	0	391	1	391	1.3e-216	747.7
QKD47806.1Fusarium_oxysporum_Fo47	I1RCB7#PHI:1567#GzOB007#5518#Fusarium_graminearum#unaffected_pathogenicity	94.7	171	9	0	171	1	171	3.4e-93	336.7
QKD47813.1Fusarium_oxysporum_Fo47	A0A0D2X8F5#PHI:9192#Foatg22#5507#Fusarium_oxysporum#reduced_virulence__increased_virulence_(hypervirulence)	99.7	653	2	0	653	1	653	0	1293.5
QKD47815.1Fusarium_oxysporum_Fo47	Q4INI2#PHI:11500#FgcapB_(FGSG_01226)#5518#Fusarium_graminearum#reduced_virulence	98.9	282	3	0	282	1	282	1.1e-159	558.1
QKD47843.1Fusarium_oxysporum_Fo47	I1RCE1#PHI:1568#GzOB008#5518#Fusarium_graminearum#unaffected_pathogenicity	71.3	1047	263	4	1043	1	1013	0	1542.3
QKD47862.1Fusarium_oxysporum_Fo47	G4MRN1#PHI:7318#NoxD#318829#Magnaporthe_oryzae#loss_of_pathogenicity	73.8	141	37	0	141	1	141	5e-60	226.1
QKD47886.1Fusarium_oxysporum_Fo47	I1RCH5#PHI:1569#GzOB009#5518#Fusarium_graminearum#lethal	97	372	11	0	372	1	372	3.6e-211	729.6
QKD47894.1Fusarium_oxysporum_Fo47	I1RCI2#PHI:1350#GzC2H010#5518#Fusarium_graminearum#unaffected_pathogenicity	79	300	59	2	300	1	296	1.6e-92	335.1
QKD47951.1Fusarium_oxysporum_Fo47	I1RCM6#PHI:1273#FGSG_01347#5518#Fusarium_graminearum#unaffected_pathogenicity	80.9	1233	218	6	1229	1	1219	0	1839.7
QKD47959.1Fusarium_oxysporum_Fo47	I1RCN2#PHI:1168__PHI:1171__PHI:1173#HDF1#5518#Fusarium_graminearum#reduced_virulence	95.2	502	21	1	499	1	502	4.5e-294	1005.4
QKD47969.1Fusarium_oxysporum_Fo47	J9MAX2#PHI:1107__PHI:1108#FOXG_00016#5507#Fusarium_oxysporum#reduced_virulence	100	134	0	0	481	1	134	6.9e-74	273.9
QKD48025.1Fusarium_oxysporum_Fo47	W7MR09#PHI:9929#Myo1#117187#Fusarium_verticillioides#unaffected_pathogenicity__reduced_virulence	99.2	1084	9	0	1228	1	1084	0	1975.3
QKD48026.1Fusarium_oxysporum_Fo47	Q4IMZ7#PHI:1673#GzDHHC001#5518#Fusarium_graminearum#unaffected_pathogenicity	83.3	437	65	1	429	1	437	3.1e-203	703.4
QKD48039.1Fusarium_oxysporum_Fo47	Q8TGD1#PHI:254#FOW1#5507#Fusarium_oxysporum#reduced_virulence	99.7	318	1	0	318	1	318	1.9e-181	630.6
QKD48064.1Fusarium_oxysporum_Fo47	A0MAR2#PHI:2858#FvVE1#117187#Fusarium_verticillioides#loss_of_pathogenicity	97.4	532	13	1	532	1	531	2.6e-300	1026.2
QKD48083.1Fusarium_oxysporum_Fo47	I1RCX3#PHI:1540#GzMyb004#5518#Fusarium_graminearum#unaffected_pathogenicity	80.6	923	145	6	919	2	894	4.3e-290	993
QKD48118.1Fusarium_oxysporum_Fo47	W7MHG4#PHI:2462#RGSB#117187#Fusarium_verticillioides#unaffected_pathogenicity	99.7	363	1	0	363	1	363	1.2e-200	694.5
QKD48132.1Fusarium_oxysporum_Fo47	I1RD01#PHI:1479#GzHMG011#5518#Fusarium_graminearum#unaffected_pathogenicity	74.1	920	225	8	1133	228	1144	0	1101.3
QKD48179.1Fusarium_oxysporum_Fo47	I1RD63#PHI:6093#FgVps29#5518#Fusarium_graminearum#reduced_virulence	95	202	10	0	202	1	202	2.5e-110	393.7
QKD48302.1Fusarium_oxysporum_Fo47	W7MG03#PHI:7141#Fsr1#117187#Fusarium_verticillioides#reduced_virulence	96.6	823	28	0	823	1	823	0	1536.2
QKD48306.1Fusarium_oxysporum_Fo47	I1RDH3#PHI:1952#GzZC267#5518#Fusarium_graminearum#unaffected_pathogenicity	81.2	213	28	5	207	1	207	6e-51	196.4
QKD48327.1Fusarium_oxysporum_Fo47	I1RDI9#PHI:1634#GzWing006#5518#Fusarium_graminearum#unaffected_pathogenicity	89.8	128	13	0	128	1	128	5.5e-66	245.7
QKD48506.1Fusarium_oxysporum_Fo47	I1RLK0#PHI:1978#GzZC293#5518#Fusarium_graminearum#lethal	75.8	425	103	0	425	55	479	1.3e-188	654.8
QKD48906.1Fusarium_oxysporum_Fo47	Q2KN79#PHI:522__PHI:2808#GAS1__Gas1#5507#Fusarium_oxysporum#reduced_virulence	99.8	540	0	1	540	1	539	2.9e-299	1022.7
QKD48918.1Fusarium_oxysporum_Fo47	I1REC4#PHI:6095#FgVps5#5518#Fusarium_graminearum#reduced_virulence	96.2	559	20	1	559	1	558	1.3e-244	841.3
QKD49023.1Fusarium_oxysporum_Fo47	A0A0D2XJY4#PHI:4723#Gnn1#5507#Fusarium_oxysporum#unaffected_pathogenicity	96.3	814	5	1	814	1	789	0	1278.5
QKD49031.1Fusarium_oxysporum_Fo47	I1RE18#PHI:9155#FgPep12_(FGSG_01890)#5518#Fusarium_graminearum#reduced_virulence	92.5	307	23	0	307	1	307	8.5e-159	555.4
QKD49068.1Fusarium_oxysporum_Fo47	A7F6V9#PHI:2911#Ss-pth2#5180#Sclerotinia_sclerotiorum#reduced_virulence	77.4	610	138	0	610	37	646	3.1e-289	989.6
QKD49077.1Fusarium_oxysporum_Fo47	I1RE58#PHI:443#CBL1#5518#Fusarium_graminearum#reduced_virulence	95.7	446	19	0	446	1	446	8.2e-247	848.2
QKD49081.1Fusarium_oxysporum_Fo47	A6N6J8#PHI:1021__PHI:2981#CTF1__Ctf1#5507#Fusarium_oxysporum#unaffected_pathogenicity__reduced_virulence	97.5	879	5	1	923	42	903	0	1649.4
QKD49085.1Fusarium_oxysporum_Fo47	I1RE63#PHI:743#ARG2#5518#Fusarium_graminearum#reduced_virulence	81.6	664	118	2	660	1	664	0	1092
QKD49095.1Fusarium_oxysporum_Fo47	A0A0C4DHR8#PHI:7682#Nit1#5507#Fusarium_oxysporum#unaffected_pathogenicity	99.8	904	2	0	904	1	904	0	1898.2
QKD49104.1Fusarium_oxysporum_Fo47	I1RE76#PHI:1571#GzOB011#5518#Fusarium_graminearum#unaffected_pathogenicity	98.8	164	2	0	164	1	164	4.7e-91	329.3
QKD49112.1Fusarium_oxysporum_Fo47	Q873Z8#PHI:285__PHI:7242__PHI:11290#CHSV__ChsV#5507#Fusarium_oxysporum#increased_virulence_(hypervirulence)__loss_of_pathogenicity__reduced_virulence	98.3	1881	13	2	1888	1	1863	0	3606.2
QKD49126.1Fusarium_oxysporum_Fo47	I1RE92#PHI:1097#FGSG_01974#5518#Fusarium_graminearum#reduced_virulence	84.2	203	32	0	205	4	206	7.2e-97	349
QKD49177.1Fusarium_oxysporum_Fo47	Q4WMR3#PHI:2526#LUC7#746128#Aspergillus_fumigatus#lethal	72.8	239	59	1	233	1	239	9.4e-73	269.2
QKD49387.1Fusarium_oxysporum_Fo47	G4NJD1#PHI:2171#Peroxisomal_copper_amine_oxidase#318829#Magnaporthe_oryzae#reduced_virulence	73.1	700	187	1	699	1	700	0	1094.3
QKD49490.1Fusarium_oxysporum_Fo47	I1RUJ0#PHI:1810#GzZC125#5518#Fusarium_graminearum#unaffected_pathogenicity	77.6	434	93	3	430	125	558	3.1e-190	660.2
QKD49521.1Fusarium_oxysporum_Fo47	A0A0J9ULI2#PHI:7683#Nit2#5507#Fusarium_oxysporum#unaffected_pathogenicity	98.6	1039	15	0	1039	1	1039	0	2004.2
QKD49583.1Fusarium_oxysporum_Fo47	I1RUQ2#PHI:1397#GzC2H060#5518#Fusarium_graminearum#unaffected_pathogenicity	91.6	119	10	0	119	1	119	1.4e-60	227.6
QKD49605.1Fusarium_oxysporum_Fo47	Q4HTT1#PHI:1468#GzCCAAT008#5518#Fusarium_graminearum#unaffected_pathogenicity	97.8	134	3	0	134	1	134	2.3e-67	250.4
QKD49615.1Fusarium_oxysporum_Fo47	I1RZK5#PHI:1600#GzOB041#5518#Fusarium_graminearum#unaffected_pathogenicity	92.1	114	9	0	114	1	114	1.4e-58	221.5
QKD49620.1Fusarium_oxysporum_Fo47	A0A0D2XVZ5#PHI:5236#Dnj1#5507#Fusarium_oxysporum#reduced_virulence	99.8	521	1	0	521	1	521	1.2e-284	974.2
QKD49631.1Fusarium_oxysporum_Fo47	I1RZJ1#PHI:1615#GzSGT1#5518#Fusarium_graminearum#unaffected_pathogenicity	81.2	611	111	3	609	1	609	5.8e-262	899
QKD49639.1Fusarium_oxysporum_Fo47	A0A0C4DHU3#PHI:10249#Fmk1_(FOXG_08140)#5507#Fusarium_oxysporum#reduced_virulence	100	355	0	0	355	1	355	2.1e-208	720.3
QKD49664.1Fusarium_oxysporum_Fo47	I1RQL4#PHI:1165__PHI:1642__PHI:3109#RRG2__GzWing014__FgSKN7#5518#Fusarium_graminearum#unaffected_pathogenicity__reduced_virulence	97.4	585	15	0	586	3	587	0	1140.9
QKD49667.1Fusarium_oxysporum_Fo47	I1RQL1#PHI:1451#GzGH#5518#Fusarium_graminearum#unaffected_pathogenicity	92.5	785	56	3	783	6	789	0	1473
QKD49678.1Fusarium_oxysporum_Fo47	A0A1C3YK53#PHI:11048#FgVPS74_(FGSG_06346)#5518#Fusarium_graminearum#reduced_virulence	95.1	284	5	1	349	1	284	3.3e-150	526.9
QKD49699.1Fusarium_oxysporum_Fo47	X0KCM6#PHI:4681#FoBck1#5507#Fusarium_oxysporum#reduced_virulence	92.6	1871	54	2	1871	1	1787	0	2895.9
QKD49723.1Fusarium_oxysporum_Fo47	I3VPY1#PHI:9407#FIG1_(FGSG_06302)#5518#Fusarium_graminearum#reduced_virulence	96.9	261	8	0	278	18	278	6.1e-131	462.6
QKD49746.1Fusarium_oxysporum_Fo47	G4NC97#PHI:3976#MoIlv6#318829#Magnaporthe_oryzae#loss_of_pathogenicity	79.5	317	59	5	312	1	316	6.8e-131	462.6
QKD49750.1Fusarium_oxysporum_Fo47	I1RQD8#PHI:1614#GzSART1#5518#Fusarium_graminearum#unaffected_pathogenicity	82.1	647	112	4	644	1	646	1.2e-275	944.5
QKD49801.1Fusarium_oxysporum_Fo47	I1RML6#PHI:10929#FgPea2_(FGSG_05208)#5518#Fusarium_graminearum#reduced_virulence	84.5	1080	166	1	1080	1	1079	0	1088.2
QKD49822.1Fusarium_oxysporum_Fo47	G2XE04#PHI:7873#VdSec22#27337#Verticillium_dahliae#reduced_virulence	73.4	214	57	0	215	4	217	8.7e-85	308.9
QKD49866.1Fusarium_oxysporum_Fo47	A0A0D2XVA4#PHI:11121#Pct6_(FOXG_07912)#5507#Fusarium_oxysporum#reduced_virulence	99.5	662	3	0	662	1	662	0	1289.6
QKD49880.1Fusarium_oxysporum_Fo47	I1RMF9#PHI:9157__PHI:10691#FgNeo1_(FGSG_05149)__FgDnfD_(FGSG_05149)#5518#Fusarium_graminearum#reduced_virulence	93.4	1303	85	1	1302	1	1303	0	2333.9
QKD49890.1Fusarium_oxysporum_Fo47	G4MYS1#PHI:4736__PHI:11140#MoYpt7__MGG_08144_(MoYpt7)#318829#Magnaporthe_oryzae#loss_of_pathogenicity__reduced_virulence__unaffected_pathogenicity	95.1	205	10	0	205	1	205	1.8e-111	397.5
QKD49939.1Fusarium_oxysporum_Fo47	I1RPZ1#PHI:1517#GzHOMEL013#5518#Fusarium_graminearum#lethal	83.1	889	148	1	889	1	887	0	1478.4
QKD49958.1Fusarium_oxysporum_Fo47	A0A0J9V3Z8#PHI:10878#Cna1_(XP_018243626)#5507#Fusarium_oxysporum#reduced_virulence	100	566	0	0	566	1	566	0	1107.8
QKD49973.1Fusarium_oxysporum_Fo47	I1RPV7#PHI:1227#FGSG_06089#5518#Fusarium_graminearum#lethal	93.2	3893	233	6	3875	1	3880	0	7003.7
QKD49992.1Fusarium_oxysporum_Fo47	I1RPU1#PHI:1297#GzAT001#5518#Fusarium_graminearum#reduced_virulence	86.6	1085	124	4	1064	1	1085	0	1427.9
QKD49995.1Fusarium_oxysporum_Fo47	E9EHY0#PHI:11155#Macwh43_(MAC_09478)#92637#Metarhizium_acridum#reduced_virulence	77.6	958	213	2	960	2	957	0	1549.3
QKD50018.1Fusarium_oxysporum_Fo47	J4UUB6#PHI:6972#TpsA#176275#Beauveria_bassiana#reduced_virulence	93	270	19	0	280	12	281	2e-152	534.3
QKD50030.1Fusarium_oxysporum_Fo47	I1RPR1#PHI:2387#ACL2#5518#Fusarium_graminearum#loss_of_pathogenicity	97.5	489	12	0	489	1	489	9.5e-281	961.1
QKD50031.1Fusarium_oxysporum_Fo47	X0I5S4#PHI:6530#Gas1#5507#Fusarium_oxysporum#reduced_virulence	100	487	0	0	487	1	487	5.8e-270	925.2
QKD50032.1Fusarium_oxysporum_Fo47	I1RPQ7#PHI:6411#FgCdc10#5518#Fusarium_graminearum#unaffected_pathogenicity	99.1	338	3	0	338	1	338	1.2e-194	674.5
QKD50066.1Fusarium_oxysporum_Fo47	I1RPM7#PHI:1376#GzC2H039#5518#Fusarium_graminearum#unaffected_pathogenicity	90.4	469	44	1	468	1	469	5.6e-254	872.1
QKD50071.1Fusarium_oxysporum_Fo47	F9F510#PHI:11680#UgmA#5507#Fusarium_oxysporum#reduced_virulence	99.8	519	1	0	519	1	519	0	1083.9
QKD50153.1Fusarium_oxysporum_Fo47	W7M5P0#PHI:2916#Ppr2#117187#Fusarium_verticillioides#unaffected_pathogenicity	98.8	659	7	1	659	1	658	0	1260.4
QKD50156.1Fusarium_oxysporum_Fo47	Q4IA62#PHI:1674#GzDHHC002#5518#Fusarium_graminearum#unaffected_pathogenicity	90.6	551	46	3	546	1	550	3.2e-285	976.1
QKD50164.1Fusarium_oxysporum_Fo47	G4MNG8#PHI:807#MGG_06951#318829#Magnaporthe_oryzae#reduced_virulence	77.8	463	99	2	463	1	459	1.3e-207	718
QKD50229.1Fusarium_oxysporum_Fo47	I1RPA0#PHI:1375#GzC2H038#5518#Fusarium_graminearum#unaffected_pathogenicity	88	476	56	1	475	1	476	1.2e-245	845.1
QKD50245.1Fusarium_oxysporum_Fo47	X0MKY5#PHI:11176#FoEG1_(FOTG_02663)#5507#Fusarium_oxysporum#unaffected_pathogenicity__reduced_virulence	99.6	249	1	0	249	1	249	3.3e-144	506.5
QKD50252.1Fusarium_oxysporum_Fo47	I1RP88#PHI:1226#FGSG_05845#5518#Fusarium_graminearum#lethal	92.6	635	42	3	635	1	630	0	1177.2
QKD50333.1Fusarium_oxysporum_Fo47	P32964#PHI:143#CHT#1682391#Microdochium_sorghi#unaffected_pathogenicity	78.2	354	75	1	352	1	354	5.1e-167	582.8
QKD50691.1Fusarium_oxysporum_Fo47	I1RR00#PHI:1228#FGSG_06502#5518#Fusarium_graminearum#lethal	86.4	546	65	6	543	3	548	1.8e-232	800.8
QKD50692.1Fusarium_oxysporum_Fo47	A0A1C3YKW2#PHI:1963#GzZC278#5518#Fusarium_graminearum#unaffected_pathogenicity	92.8	754	51	2	751	1	754	0	1414.4
QKD50795.1Fusarium_oxysporum_Fo47	I1RR79#PHI:1927#GzZC242#5518#Fusarium_graminearum#unaffected_pathogenicity	71.6	557	148	5	555	1	549	1.1e-224	775
QKD50820.1Fusarium_oxysporum_Fo47	I1RR94#PHI:6122__PHI:5741#FGSG_06610__ScOrtholog_YKL153W#5518#Fusarium_graminearum#reduced_virulence	85.1	618	92	0	618	1	618	0	1113.2
QKD50844.1Fusarium_oxysporum_Fo47	A0A0D2XEI7#PHI:9050#FolVam7_(FOXG_02319)#5507#Fusarium_oxysporum#reduced_virulence	100	361	0	0	361	1	361	3.7e-197	682.9
QKD50845.1Fusarium_oxysporum_Fo47	I1RRB0#PHI:7124#FgEB1#5518#Fusarium_graminearum#reduced_virulence	85.1	242	35	1	242	1	241	3.4e-106	380.2
QKD50848.1Fusarium_oxysporum_Fo47	A0A098DUS9#PHI:9359#Fgleu4_(FGSG_12952)#5518#Fusarium_graminearum#loss_of_pathogenicity	91.4	616	53	0	616	1	616	0	1157.5
QKD50850.1Fusarium_oxysporum_Fo47	Q86ZP4#PHI:304#GzCPS1#5518#Fusarium_graminearum#reduced_virulence	93.9	1693	92	4	1831	1	1690	0	3153.6
QKD50866.1Fusarium_oxysporum_Fo47	P0CT16#PHI:9554#Mosar1#318829#Magnaporthe_oryzae#unaffected_pathogenicity	94.2	189	11	0	189	1	189	6e-106	379
QKD50875.1Fusarium_oxysporum_Fo47	I1RRD2#PHI:1328#GzbZIP010#5518#Fusarium_graminearum#reduced_virulence	74.8	563	130	6	558	1	556	1.2e-213	738.4
QKD50891.1Fusarium_oxysporum_Fo47	J9MHC1#PHI:1103__PHI:2282#FOXG_02277__MeaB#5507#Fusarium_oxysporum#unaffected_pathogenicity__increased_virulence_(hypervirulence)	100	410	0	0	410	1	410	7.1e-213	735.3
QKD50911.1Fusarium_oxysporum_Fo47	A0A0E0SBS3#PHI:1078#Mes1#5518#Fusarium_graminearum#reduced_virulence	90.9	838	58	3	838	1	820	0	1360.1
QKD50917.1Fusarium_oxysporum_Fo47	K3VS45#PHI:11078#Fpnuc1_(FPSE_01560)#101028#Fusarium_pseudograminearum#unaffected_pathogenicity	89.9	347	33	2	346	1	346	9.7e-187	648.3
QKD50972.1Fusarium_oxysporum_Fo47	I1RST1#PHI:1491#GzHMG023#5518#Fusarium_graminearum#lethal	95.7	582	24	1	581	1	582	1e-302	1035
QKD50991.1Fusarium_oxysporum_Fo47	Q4WJS6#PHI:6753#GlcA#746128#Aspergillus_fumigatus#lethal	98.6	295	3	1	295	1	294	3.7e-177	616.3
QKD51000.1Fusarium_oxysporum_Fo47	I1RSV8#PHI:1519#GzHOMEL018#5518#Fusarium_graminearum#unaffected_pathogenicity	88.9	551	50	4	548	1	543	1.2e-244	841.3
QKD51009.1Fusarium_oxysporum_Fo47	Q75T36#PHI:341#CPK1#5462#Colletotrichum_lagenaria#loss_of_pathogenicity	92.3	325	24	1	571	195	518	1.5e-184	641.7
QKD51027.1Fusarium_oxysporum_Fo47	I1RSY2#PHI:1588#GzOB028#5518#Fusarium_graminearum#lethal	79	138	29	0	138	1	138	3.4e-58	219.9
QKD51050.1Fusarium_oxysporum_Fo47	I1S8D3#PHI:9517#FgEch1_(FGSG_13111)#5518#Fusarium_graminearum#reduced_virulence	94.8	290	15	0	290	1	290	6.3e-155	542.3
QKD51059.1Fusarium_oxysporum_Fo47	X0JSI1#PHI:4680#FoMkk2#5507#Fusarium_oxysporum#reduced_virulence	99.6	526	2	0	526	1	526	5.8e-292	998.4
QKD51073.1Fusarium_oxysporum_Fo47	I1RT19#PHI:1387#GzBrlA#5518#Fusarium_graminearum#unaffected_pathogenicity	92.2	691	49	4	689	8	695	0	1087.8
QKD51089.1Fusarium_oxysporum_Fo47	I1RRL4#PHI:10692#FgDnfB_(FGSG_06743)#5518#Fusarium_graminearum#unaffected_pathogenicity__reduced_virulence	94.6	1364	72	1	1364	1	1363	0	2592
QKD51095.1Fusarium_oxysporum_Fo47	I1RRM1#PHI:5029#Gta2#5518#Fusarium_graminearum#unaffected_pathogenicity__reduced_virulence	95.2	459	22	0	459	1	459	1.3e-263	904
QKD51125.1Fusarium_oxysporum_Fo47	V6RLW4#PHI:1583#GzOB023#5518#Fusarium_graminearum#unaffected_pathogenicity	94.7	721	38	0	721	1	721	0	1358.6
QKD51153.1Fusarium_oxysporum_Fo47	I1RRR9#PHI:1457#GzAra005#5518#Fusarium_graminearum#unaffected_pathogenicity	87.7	560	68	1	560	1	559	4.3e-285	975.7
QKD51170.1Fusarium_oxysporum_Fo47	A0A0D2XDM3#PHI:4724#Gls1#5507#Fusarium_oxysporum#unaffected_pathogenicity	100	705	0	0	705	1	705	0	1454.5
QKD51179.1Fusarium_oxysporum_Fo47	I1RRU2#PHI:1248#FGSG_06832#5518#Fusarium_graminearum#unaffected_pathogenicity	92.3	405	28	1	402	1	405	1.3e-211	731.1
QKD51180.1Fusarium_oxysporum_Fo47	D9J222#PHI:2453#Snt2#5507#Fusarium_oxysporum#reduced_virulence	93.3	1586	31	2	1529	1	1567	0	2447.5
QKD51186.1Fusarium_oxysporum_Fo47	I1RRU8#PHI:1622#GzJUM004#5518#Fusarium_graminearum#unaffected_pathogenicity	88.2	467	55	0	467	1	467	1.9e-260	893.6
QKD51193.1Fusarium_oxysporum_Fo47	Q6S9D7#PHI:7701#Pb14-3-3#121759#Paracoccidioides_brasiliensis#reduced_virulence	87.9	248	29	1	248	1	247	2.5e-118	420.6
QKD51202.1Fusarium_oxysporum_Fo47	I1RRW0#PHI:8743#FgPEX4_(FGSG_06857)#5518#Fusarium_graminearum#reduced_virulence	92.4	172	13	0	172	1	172	2e-92	334
QKD51205.1Fusarium_oxysporum_Fo47	I1RRW3#PHI:1658#GzCCCH002#5518#Fusarium_graminearum#unaffected_pathogenicity	99	209	2	0	209	1	209	5.2e-127	449.1
QKD51215.1Fusarium_oxysporum_Fo47	Q9C1T0#PHI:200#ARG1#5507#Fusarium_oxysporum#reduced_virulence	99.8	467	1	0	467	1	467	3.5e-272	932.6
QKD51228.1Fusarium_oxysporum_Fo47	A0A1C3YKS2#PHI:1183#(Sc_Cmk1/Cmk2)#5518#Fusarium_graminearum#reduced_virulence	95.7	348	15	0	348	24	371	4.4e-195	676
QKD51262.1Fusarium_oxysporum_Fo47	I1RS06#PHI:1665#GzCCHC005#5518#Fusarium_graminearum#unaffected_pathogenicity	74.2	244	60	2	241	1	244	2.7e-50	194.5
QKD51272.1Fusarium_oxysporum_Fo47	G4N3J3#PHI:9548#Moarl1#318829#Magnaporthe_oryzae#reduced_virulence	90	180	18	0	180	1	180	9.4e-93	335.1
QKD51274.1Fusarium_oxysporum_Fo47	G4N3J5#PHI:5306#MoSKP1#318829#Magnaporthe_oryzae#loss_of_pathogenicity	80.6	170	31	2	170	1	168	3e-72	266.9
QKD51283.1Fusarium_oxysporum_Fo47	I1RS24#PHI:1584#GzOB024#5518#Fusarium_graminearum#unaffected_pathogenicity	98.1	54	1	0	54	1	54	7.1e-26	111.3
QKD51284.1Fusarium_oxysporum_Fo47	I1RS24#PHI:1584#GzOB024#5518#Fusarium_graminearum#unaffected_pathogenicity	100	203	0	0	214	52	254	6.1e-115	409.1
QKD51287.1Fusarium_oxysporum_Fo47	I1RS27#PHI:1383#GzC2H046#5518#Fusarium_graminearum#unaffected_pathogenicity	78.6	257	52	1	265	1	257	4.3e-102	366.7
QKD51294.1Fusarium_oxysporum_Fo47	A0A098DTI0#PHI:1180#(Sc_Sat4)#5518#Fusarium_graminearum#reduced_virulence	91	502	43	1	1150	1	500	5e-256	880.2
QKD51296.1Fusarium_oxysporum_Fo47	I1RS35#PHI:9743#Pex3_(FGSG_06942)#5518#Fusarium_graminearum#reduced_virulence	89.1	532	49	2	532	1	523	4.7e-257	882.5
QKD51298.1Fusarium_oxysporum_Fo47	A0A559LXH4#PHI:11258#FoSep1#5507#Fusarium_oxysporum#reduced_virulence	99.6	772	3	0	772	1	772	0	1467.6
QKD51302.1Fusarium_oxysporum_Fo47	I1RS41#PHI:1529#Gzscp#5518#Fusarium_graminearum#reduced_virulence	88.9	1057	117	0	1057	1	1057	0	1783.5
QKD51306.1Fusarium_oxysporum_Fo47	I1RS43#PHI:1585#GzOB025#5518#Fusarium_graminearum#unaffected_pathogenicity	90.7	387	36	0	387	1	387	1.6e-214	740.7
QKD51314.1Fusarium_oxysporum_Fo47	A0A1C3YKT9#PHI:1202#(Sc_Cla4)#5518#Fusarium_graminearum#reduced_virulence	92.2	856	59	3	853	6	856	0	1196
QKD51316.1Fusarium_oxysporum_Fo47	V6RFV4#PHI:1230#FGSG_06959#5518#Fusarium_graminearum#lethal	94.9	394	18	1	394	1	392	3.2e-218	753.1
QKD51440.1Fusarium_oxysporum_Fo47	I1RSE4#PHI:1096#FGSG_07062#5518#Fusarium_graminearum#unaffected_pathogenicity	92.6	405	30	0	405	1	405	2.9e-230	793.1
QKD51445.1Fusarium_oxysporum_Fo47	I1RSE9#PHI:1917#GzZC232#5518#Fusarium_graminearum#reduced_virulence	90.7	686	35	3	660	1	683	0	1268.4
QKD51458.1Fusarium_oxysporum_Fo47	I1RSG0#PHI:9223#FgPEX10_(FGSG_07078)#5518#Fusarium_graminearum#reduced_virulence	87.3	354	45	0	363	12	365	2.3e-178	620.5
QKD51467.1Fusarium_oxysporum_Fo47	Q4I6S5#PHI:6898#FgMon1#5518#Fusarium_graminearum#reduced_virulence	91.8	601	49	0	601	1	601	0	1099
QKD51471.1Fusarium_oxysporum_Fo47	Q4WK36#PHI:6443#HapC#746128#Aspergillus_fumigatus#reduced_virulence	98.3	58	1	0	180	82	139	4.3e-27	117.1
QKD51492.1Fusarium_oxysporum_Fo47	I1RSI3#PHI:9222#FgPEX1_(FGSG_07104)#5518#Fusarium_graminearum#reduced_virulence	90.6	1209	113	1	1208	1	1209	0	2134
QKD51493.1Fusarium_oxysporum_Fo47	I1RSI4#PHI:1587#GzOB027#5518#Fusarium_graminearum#unaffected_pathogenicity	90.8	813	70	4	811	1	810	0	1442.2
QKD51502.1Fusarium_oxysporum_Fo47	W7MUV5#PHI:5391#FvSO#117187#Fusarium_verticillioides#loss_of_pathogenicity	93.6	1199	75	1	1197	1	1199	0	1924.1
QKD51508.1Fusarium_oxysporum_Fo47	E9F082#PHI:2323#Mhk1#568076#Metarhizium_robertsii#reduced_virulence	88	1303	145	5	1292	1	1303	0	2170.2
QKD51534.1Fusarium_oxysporum_Fo47	I1RSM1#PHI:1490#GzHMG022#5518#Fusarium_graminearum#unaffected_pathogenicity	92.6	54	4	0	54	1	54	5.9e-22	99.8
QKD51554.1Fusarium_oxysporum_Fo47	W7MUL2#PHI:7142#FvStp1#117187#Fusarium_verticillioides#reduced_virulence	97.8	1023	22	1	1023	1	1022	0	1785.4
QKD51587.1Fusarium_oxysporum_Fo47	I1RSR1#PHI:1797#GzZC112#5518#Fusarium_graminearum#unaffected_pathogenicity	91.3	895	68	4	886	3	896	0	1554.3
QKD51612.1Fusarium_oxysporum_Fo47	I1S8E2#PHI:1606#GzOB047#5518#Fusarium_graminearum#reduced_virulence	93.8	208	13	0	208	1	208	1.2e-107	384.8
QKD51617.1Fusarium_oxysporum_Fo47	I1RT36#PHI:1200__PHI:4587#(Gsk3)__Fgk3#5518#Fusarium_graminearum#reduced_virulence__loss_of_pathogenicity	99.2	394	3	0	394	1	394	2.3e-232	800
QKD51640.1Fusarium_oxysporum_Fo47	I1RT48#PHI:1216#FGSG_07344#5518#Fusarium_graminearum#reduced_virulence	88.4	647	52	4	626	1	645	0	1123.6
QKD51666.1Fusarium_oxysporum_Fo47	I1RT82#PHI:1287#FGSG_07381#5518#Fusarium_graminearum#unaffected_pathogenicity	89.8	471	28	1	471	1	451	2.8e-245	843.2
QKD51667.1Fusarium_oxysporum_Fo47	I1RT81#PHI:6410__PHI:6604#FgCdc12__FaCdc12(FGSG_07380)#5518__282267#Fusarium_graminearum__Fusarium_asiaticum#reduced_virulence	99.7	385	1	0	385	1	385	1.5e-217	750.7
QKD51693.1Fusarium_oxysporum_Fo47	E9DS54#PHI:8769#MaPpt1#92637#Metarhizium_acridum#unaffected_pathogenicity	89.2	471	51	0	472	5	475	4.6e-256	879
QKD51696.1Fusarium_oxysporum_Fo47	I1RT91#PHI:1388#GzC2H051#5518#Fusarium_graminearum#unaffected_pathogenicity	79.6	338	68	1	338	1	337	1.2e-141	498.4
QKD51711.1Fusarium_oxysporum_Fo47	A0A0D2XC66#PHI:10879#Cnb1_(XP_018234243)#5507#Fusarium_oxysporum#reduced_virulence	100	171	0	0	171	1	171	2.2e-91	330.5
QKD51731.1Fusarium_oxysporum_Fo47	I1RTC2#PHI:1232#FGSG_07423#5518#Fusarium_graminearum#lethal	97.1	412	12	0	412	1	412	7.1e-237	815.1
QKD51738.1Fusarium_oxysporum_Fo47	I1S3J7#PHI:1424#GzC2H092#5518#Fusarium_graminearum#unaffected_pathogenicity	83.9	56	9	0	790	659	714	1.3e-23	107.8
QKD51741.1Fusarium_oxysporum_Fo47	I1RTD1#PHI:1645#GzWing017#5518#Fusarium_graminearum#unaffected_pathogenicity	94.1	842	45	2	837	1	842	0	1529.2
QKD51760.1Fusarium_oxysporum_Fo47	I1RTF5#PHI:1532#GzLam001#5518#Fusarium_graminearum#unaffected_pathogenicity	96.3	164	6	0	164	1	164	1.7e-88	320.9
QKD51778.1Fusarium_oxysporum_Fo47	I1RTG5#PHI:6245#FaMyo2B#5518#Fusarium_graminearum#reduced_virulence	93.1	1585	108	1	1585	1	1583	0	2610.5
QKD51868.1Fusarium_oxysporum_Fo47	A0A0C4DHY4#PHI:4880#Pgx6#5507#Fusarium_oxysporum#unaffected_pathogenicity__reduced_virulence	99.6	464	2	0	464	1	464	9.7e-283	967.6
QKD51876.1Fusarium_oxysporum_Fo47	I1RTP1#PHI:5785#Fgsg07554#5518#Fusarium_graminearum#unaffected_pathogenicity	90.1	293	29	0	293	1	293	1.2e-156	548.1
QKD51920.1Fusarium_oxysporum_Fo47	I1RTR8#PHI:1560#GzNEG002#5518#Fusarium_graminearum#unaffected_pathogenicity	87.8	245	30	0	245	1	245	9.4e-123	435.3
QKD51966.1Fusarium_oxysporum_Fo47	K3VCL0#PHI:4601#FDB2#101028#Fusarium_pseudograminearum#reduced_virulence	71.7	346	93	3	345	1	342	8.1e-149	522.3
QKD52040.1Fusarium_oxysporum_Fo47	A0A0D2YG10#PHI:6936#Fub1#5507#Fusarium_oxysporum#reduced_virulence	98.7	2410	32	0	2410	1	2410	0	4600.8
QKD52041.1Fusarium_oxysporum_Fo47	W7N2B2#PHI:3388#FVEG_12522#117187#Fusarium_verticillioides#unaffected_pathogenicity	95.2	104	5	0	123	1	104	2.5e-52	202.6
QKD52043.1Fusarium_oxysporum_Fo47	W7MT28#PHI:3390#FVEG_12520#117187#Fusarium_verticillioides#unaffected_pathogenicity	97.8	267	6	0	267	1	267	8.6e-159	555.1
QKD52044.1Fusarium_oxysporum_Fo47	W7N293#PHI:3391#FVEG_12519#117187#Fusarium_verticillioides#unaffected_pathogenicity	94.3	402	23	0	402	62	463	1.9e-226	780.4
QKD52047.1Fusarium_oxysporum_Fo47	W7NCN7#PHI:3386#FVEG_12528#117187#Fusarium_verticillioides#unaffected_pathogenicity	96.9	357	11	0	357	1	357	1.5e-206	714.1
QKD52048.1Fusarium_oxysporum_Fo47	W7MS09#PHI:3385#FVEG_12529#117187#Fusarium_verticillioides#unaffected_pathogenicity	99.1	433	4	0	433	1	433	4.8e-252	865.5
QKD52049.1Fusarium_oxysporum_Fo47	W7N2C1#PHI:3384#FVEG_12530#117187#Fusarium_verticillioides#unaffected_pathogenicity	91.2	1036	91	0	1036	23	1058	0	1944.5
QKD52050.1Fusarium_oxysporum_Fo47	W7N2A8#PHI:3383#FVEG_12531#117187#Fusarium_verticillioides#unaffected_pathogenicity	97.3	375	10	0	375	13	387	1e-210	728
QKD52051.1Fusarium_oxysporum_Fo47	W7N2B4#PHI:3381#FVEG_12533#117187#Fusarium_verticillioides#unaffected_pathogenicity	97.6	592	14	0	592	1	592	0	1090.1
QKD52052.1Fusarium_oxysporum_Fo47	W7MT41#PHI:3380#FVEG_12534#117187#Fusarium_verticillioides#unaffected_pathogenicity	96.5	661	23	0	661	1	661	0	1278.8
QKD52161.1Fusarium_oxysporum_Fo47	Q96VZ3#PHI:181#PGX1#5507#Fusarium_oxysporum#unaffected_pathogenicity	99	408	3	1	408	1	407	4.2e-240	827
QKD52171.1Fusarium_oxysporum_Fo47	F9F8S3#PHI:11682#GfsB#5507#Fusarium_oxysporum#reduced_virulence	98.6	490	7	0	490	1	490	1.9e-292	1000.7
QKD52331.1Fusarium_oxysporum_Fo47	I1RM32#PHI:9048#FgSpo7_(FGSG_05009)#5518#Fusarium_graminearum#reduced_virulence	90.4	427	38	1	424	1	427	6.5e-193	669.1
QKD52358.1Fusarium_oxysporum_Fo47	J9N0G7#PHI:1105#FOXG_08661#5507#Fusarium_oxysporum#unaffected_pathogenicity	99	290	3	0	290	1	290	2.3e-173	603.6
QKD52370.1Fusarium_oxysporum_Fo47	I1S746#PHI:9538#Acd2_(FGSG_12669)#5518#Fusarium_graminearum#unaffected_pathogenicity	96.5	311	10	1	310	1	311	7.8e-173	602.8
QKD52391.1Fusarium_oxysporum_Fo47	A0A0E0SMG6#PHI:10494#FgZC1_(FG05_05068)#5518#Fusarium_graminearum#reduced_virulence	93.1	698	43	2	697	1	694	0	1283.1
QKD52401.1Fusarium_oxysporum_Fo47	Q4ICI6#PHI:9740#FgSvf1_(FGSG_05072)#5518#Fusarium_graminearum#reduced_virulence__unaffected_pathogenicity	86.7	377	50	0	377	1	377	4.6e-198	686
QKD52418.1Fusarium_oxysporum_Fo47	G4MVC5#PHI:6927#MoRAD6#318829#Magnaporthe_oryzae#reduced_virulence	96.3	135	5	0	150	1	135	1.4e-73	271.2
QKD52422.1Fusarium_oxysporum_Fo47	I1RMA5#PHI:4041#Spt3#5518#Fusarium_graminearum#reduced_virulence	92.5	320	24	0	320	1	320	2.5e-157	550.4
QKD52424.1Fusarium_oxysporum_Fo47	Q4ICG5#PHI:9145#FgAP2mu_(FGSG_05093)#5518#Fusarium_graminearum#reduced_virulence	99.3	143	1	0	143	1	143	2.3e-78	287
QKD52426.1Fusarium_oxysporum_Fo47	I1RMA7#PHI:9096#Fgdid2_(FGSG_05094)#5518#Fusarium_graminearum#loss_of_pathogenicity	91.8	294	21	1	291	1	294	3.1e-130	460.3
QKD52455.1Fusarium_oxysporum_Fo47	I1RMD1#PHI:1958#GzZC273#5518#Fusarium_graminearum#unaffected_pathogenicity	91.8	901	67	4	957	66	963	0	1642.1
QKD52487.1Fusarium_oxysporum_Fo47	G4N008#PHI:5395#MoSec62#318829#Magnaporthe_oryzae#reduced_virulence	77.5	360	73	3	382	23	382	6.4e-99	356.7
QKD52518.1Fusarium_oxysporum_Fo47	Q4X132#PHI:2548#KRR1#746128#Aspergillus_fumigatus#lethal	80.9	283	54	0	283	1	283	1.1e-133	471.9
QKD52523.1Fusarium_oxysporum_Fo47	Q96VL3#PHI:339#CLPT1#290576#Colletotrichum_lindemuthianum#reduced_virulence	94.6	203	10	1	203	1	202	4e-108	386.3
QKD52534.1Fusarium_oxysporum_Fo47	I1RQ81#PHI:1582#GzOB022#5518#Fusarium_graminearum#unaffected_pathogenicity	81.7	322	43	1	327	5	310	1.2e-146	515
QKD52543.1Fusarium_oxysporum_Fo47	W7MCR6#PHI:2461#FLBA2#117187#Fusarium_verticillioides#unaffected_pathogenicity	100	382	0	0	501	118	499	7.6e-210	726.1
QKD52582.1Fusarium_oxysporum_Fo47	I1RMR7#PHI:8911#FgVPS36_(FGSG_05263)#5518#Fusarium_graminearum#reduced_virulence	91	645	57	1	645	1	644	0	1156
QKD52583.1Fusarium_oxysporum_Fo47	I1RMR8#PHI:1516#GzHOMEL012#5518#Fusarium_graminearum#lethal	86.4	404	52	1	401	1	404	2.8e-161	563.9
QKD52613.1Fusarium_oxysporum_Fo47	I1RZ35#PHI:1598#GzOB038#5518#Fusarium_graminearum#reduced_virulence	91.2	136	11	1	135	1	136	5.1e-67	249.2
QKD52617.1Fusarium_oxysporum_Fo47	I1RZ37#PHI:1237#FGSG_09660#5518#Fusarium_graminearum#lethal	85.9	767	87	3	746	1	767	0	1107.8
QKD52619.1Fusarium_oxysporum_Fo47	I1RZ39#PHI:1599#GzOB039#5518#Fusarium_graminearum#unaffected_pathogenicity	95.1	182	9	0	182	1	182	2.1e-95	344
QKD52662.1Fusarium_oxysporum_Fo47	A0A0D2XWJ8#PHI:4727#Gdb1#5507#Fusarium_oxysporum#reduced_virulence__unaffected_pathogenicity	99.9	1556	1	0	1556	1	1556	0	3215.6
QKD52675.1Fusarium_oxysporum_Fo47	J9MZK9#PHI:2455#CRE1#5507#Fusarium_oxysporum#unaffected_pathogenicity	100	420	0	0	420	1	420	1.4e-211	731.1
QKD52682.1Fusarium_oxysporum_Fo47	T0KEV9#PHI:11318#CgEnd3#474922#Colletotrichum_gloeosporioides#reduced_virulence	81.8	395	71	1	395	1	394	1.6e-188	654.4
QKD52686.1Fusarium_oxysporum_Fo47	I1RZ94#PHI:1649#GzWing021#5518#Fusarium_graminearum#unaffected_pathogenicity	86.3	277	36	2	277	1	275	1.2e-123	438.3
QKD52699.1Fusarium_oxysporum_Fo47	V6RQ48#PHI:9142#FgAP2a_(FGSG_09735)#5518#Fusarium_graminearum#reduced_virulence	96.7	700	21	2	719	15	713	0	1258.4
QKD52739.1Fusarium_oxysporum_Fo47	I1S9V9#PHI:1655#GzWing028#5518#Fusarium_graminearum#unaffected_pathogenicity	89.9	1840	170	8	1837	1	1827	0	3301.5
QKD52743.1Fusarium_oxysporum_Fo47	A0A0E0SEE4#PHI:6259#DOHH#5518#Fusarium_graminearum#reduced_virulence__unaffected_pathogenicity	90.9	330	30	0	330	1	330	1.6e-167	584.3
QKD52749.1Fusarium_oxysporum_Fo47	N4VQQ5#PHI:3280#CoRAS1#5465#Colletotrichum_orbiculare#lethal	94.3	212	12	0	216	3	214	4.3e-116	412.9
QKD52761.1Fusarium_oxysporum_Fo47	I1RZF2#PHI:1524#GzHOMEL033#5518#Fusarium_graminearum#unaffected_pathogenicity	73.1	547	142	3	546	1	543	1.8e-224	774.2
QKD52779.1Fusarium_oxysporum_Fo47	I1RZG7#PHI:1551#GzMyb015#5518#Fusarium_graminearum#unaffected_pathogenicity	91.5	779	64	2	778	1	778	0	1207.6
QKD52788.1Fusarium_oxysporum_Fo47	Q6QIY0#PHI:2382#Upa2#5270#Ustilago_maydis#unaffected_pathogenicity	89	299	33	0	328	8	306	2.3e-169	590.5
QKD52807.1Fusarium_oxysporum_Fo47	I1RZI7#PHI:1334#GzbZIP016#5518#Fusarium_graminearum#reduced_virulence	73	285	66	4	275	1	284	2.9e-89	324.3
QKD52844.1Fusarium_oxysporum_Fo47	I1RQS1#PHI:1262#FGSG_06420#5518#Fusarium_graminearum#unaffected_pathogenicity	85.3	763	105	3	757	1	762	0	1274.2
QKD52861.1Fusarium_oxysporum_Fo47	I1RN15#PHI:1456#GzAra004#5518#Fusarium_graminearum#unaffected_pathogenicity	86.1	854	97	6	845	1	841	0	1268.4
QKD52864.1Fusarium_oxysporum_Fo47	I1RN13#PHI:1010#SID1#5518#Fusarium_graminearum#reduced_virulence	93.5	541	29	2	540	1	536	1.5e-279	957.2
QKD52875.1Fusarium_oxysporum_Fo47	I1RN03#PHI:1372#GzC2H035#5518#Fusarium_graminearum#unaffected_pathogenicity	70.6	327	88	3	327	1	319	2.2e-61	231.9
QKD52915.1Fusarium_oxysporum_Fo47	A8QJI7#PHI:1020__PHI:1022__PHI:2362#XlnR__XLNR#5507#Fusarium_oxysporum#unaffected_pathogenicity	99.5	823	4	0	917	116	938	0	1573.5
QKD52918.1Fusarium_oxysporum_Fo47	I1RMW9#PHI:4602#FDB2#5518#Fusarium_graminearum#reduced_virulence	96.6	2104	71	0	2104	1	2104	0	4073.5
QKD52925.1Fusarium_oxysporum_Fo47	Q4WGK7#PHI:4893#AspB#746128#Aspergillus_fumigatus#unaffected_pathogenicity__increased_virulence_(hypervirulence)	87.9	406	49	0	504	122	527	1.4e-181	631.7
QKD52926.1Fusarium_oxysporum_Fo47	G4N572#PHI:5047__PHI:6635#MoFis1#318829#Magnaporthe_oryzae#reduced_virulence	76.9	147	33	1	153	7	153	1.1e-60	228.4
QKD52931.1Fusarium_oxysporum_Fo47	Q0WXM3#PHI:734__PHI:11289#FOW2#5507#Fusarium_oxysporum#loss_of_pathogenicity__reduced_virulence	100	511	0	0	542	153	663	9.9e-295	1007.7
QKD52936.1Fusarium_oxysporum_Fo47	I1RMV6#PHI:1222#FGSG_05306#5518#Fusarium_graminearum#lethal	88.5	1525	176	0	1525	1	1525	0	2726
QKD52938.1Fusarium_oxysporum_Fo47	I1RMV4#PHI:1464__PHI:8923__PHI:10389#GzCCAAT004__FgHLTF1_(FGSG_05304)__FCT2_(FGSG_05304)#5518#Fusarium_graminearum#reduced_virulence	84.6	182	23	3	177	1	182	8.2e-81	295.4
QKD52972.1Fusarium_oxysporum_Fo47	I1RZ11#PHI:1411#GzC2H078#5518#Fusarium_graminearum#lethal	84.5	238	36	1	237	1	238	3e-78	287.3
QKD52978.1Fusarium_oxysporum_Fo47	E3QJK7#PHI:6827#GPI8#31870#Colletotrichum_graminicola#loss_of_pathogenicity	78.9	374	76	2	371	1	374	1.9e-169	592.4
QKD52992.1Fusarium_oxysporum_Fo47	Q65YU2#PHI:395#FGA2#5507#Fusarium_oxysporum#loss_of_pathogenicity	100	355	0	0	355	1	355	1.7e-202	700.7
QKD52993.1Fusarium_oxysporum_Fo47	G4MW66#PHI:2062__PHI:3815#Gph1__GPH1#318829#Magnaporthe_oryzae#unaffected_pathogenicity__loss_of_pathogenicity__reduced_virulence	79.6	886	178	3	884	1	886	0	1448.7
QKD52994.1Fusarium_oxysporum_Fo47	A0A0D2XQS0#PHI:6317__PHI:10250#Hog1__Hog1_(FOXG_06318)#5507#Fusarium_oxysporum#reduced_virulence	93.5	382	0	1	382	1	357	7.1e-207	715.3
QKD53007.1Fusarium_oxysporum_Fo47	I1RYY6#PHI:6094#FgVps17#5518#Fusarium_graminearum#reduced_virulence	90.5	558	51	1	556	1	558	1.2e-272	934.5
QKD53013.1Fusarium_oxysporum_Fo47	I1RYY1#PHI:1757#GzZC072#5518#Fusarium_graminearum#unaffected_pathogenicity	86.1	784	96	5	783	1	772	0	1305.4
QKD53018.1Fusarium_oxysporum_Fo47	I1RYX6#PHI:9357#Fgleu1_(FGSG_09589)#5518#Fusarium_graminearum#loss_of_pathogenicity	95.2	777	37	0	777	1	777	0	1516.9
QKD53065.1Fusarium_oxysporum_Fo47	W7M3S4#PHI:7144#FvSCP1#117187#Fusarium_verticillioides#reduced_virulence	91.4	336	29	0	336	1	336	1.7e-156	547.7
QKD53081.1Fusarium_oxysporum_Fo47	P41388#PHI:820#Beta-tubulin#5025#Venturia_inaequalis#chemistry_target:_resistance_to_chemical	87.7	57	7	0	57	1	57	4.2e-25	109
QKD53090.1Fusarium_oxysporum_Fo47	I1RYR6#PHI:1692#GzZC007#5518#Fusarium_graminearum#unaffected_pathogenicity	96.5	570	20	0	714	1	570	0	1094.7
QKD53102.1Fusarium_oxysporum_Fo47	I1RYQ5#PHI:1246#FGSG_09513#5518#Fusarium_graminearum#unaffected_pathogenicity	92	734	46	3	722	1	733	0	1266.5
QKD53103.1Fusarium_oxysporum_Fo47	I1RYQ4#PHI:9360#Fgbat1/2_(FGSG_09512)#5518#Fusarium_graminearum#unaffected_pathogenicity	90.4	407	39	0	407	2	408	3.6e-217	749.6
QKD53120.1Fusarium_oxysporum_Fo47	I1RYN7#PHI:1299#GzAT003#5518#Fusarium_graminearum#unaffected_pathogenicity	87.5	942	115	1	939	1	942	0	1605.1
QKD53132.1Fusarium_oxysporum_Fo47	H9C592#PHI:2590__PHI:2611#CMLE#5507#Fusarium_oxysporum#loss_of_pathogenicity	99.7	364	1	0	384	1	364	9.6e-228	784.6
QKD53157.1Fusarium_oxysporum_Fo47	W7LS89#PHI:6262#FUG1#117187#Fusarium_verticillioides#reduced_virulence	89.3	562	59	1	562	1	561	1.8e-254	874
QKD53183.1Fusarium_oxysporum_Fo47	I1RYI2#PHI:3373#FgSho1#5518#Fusarium_graminearum#reduced_virulence	95.1	305	12	1	310	1	302	5.5e-165	575.9
QKD53189.1Fusarium_oxysporum_Fo47	A0A0E0SA40#PHI:7025#FgRav2#5518#Fusarium_graminearum#loss_of_pathogenicity	82.9	345	32	1	318	1	345	1.3e-158	554.7
QKD53194.1Fusarium_oxysporum_Fo47	V9MGK6#PHI:4096#FoOCH1#5507#Fusarium_oxysporum#reduced_virulence	99.7	307	1	0	372	66	372	3.5e-185	643.3
QKD53197.1Fusarium_oxysporum_Fo47	I1RYE2#PHI:1459#GzAra007#5518#Fusarium_graminearum#unaffected_pathogenicity	73.5	230	54	4	229	1	224	1.3e-94	341.7
QKD53222.1Fusarium_oxysporum_Fo47	I1RYF6#PHI:1597#GzOB037#5518#Fusarium_graminearum#unaffected_pathogenicity	85	1449	189	7	1423	1	1446	0	2449.1
QKD53224.1Fusarium_oxysporum_Fo47	I1RYF8#PHI:1236#FGSG_09408#5518#Fusarium_graminearum#lethal	88.2	723	73	6	719	1	715	0	1124.4
QKD53240.1Fusarium_oxysporum_Fo47	I1RYH0#PHI:6409#FgCdc11#5518#Fusarium_graminearum#reduced_virulence	98.1	309	6	0	309	1	309	3.2e-175	610.1
QKD53241.1Fusarium_oxysporum_Fo47	A0A063C0A1#PHI:9163#UvBI-1#1159556#Ustilaginoidea_virens#loss_of_pathogenicity	85.3	273	40	0	275	6	278	1e-130	461.8
QKD53247.1Fusarium_oxysporum_Fo47	A0A1C3YLW9#PHI:5892#FGSG_09382#5518#Fusarium_graminearum#unaffected_pathogenicity	86.5	446	56	1	442	1	446	3.3e-216	746.5
QKD53261.1Fusarium_oxysporum_Fo47	I1RYC3#PHI:1409#GzC2H075#5518#Fusarium_graminearum#unaffected_pathogenicity	88.6	1001	109	4	998	1	999	0	1739.2
QKD53287.1Fusarium_oxysporum_Fo47	I1RXZ0#PHI:1467#GzCCAAT007#5518#Fusarium_graminearum#unaffected_pathogenicity	98.5	130	2	0	130	9	138	1.6e-65	244.2
QKD53310.1Fusarium_oxysporum_Fo47	G4NHH2#PHI:11101#UPL3_(MGG_03841)#318829#Magnaporthe_oryzae#reduced_virulence	70.6	1695	432	15	1870	237	1923	0	2018.4
QKD53321.1Fusarium_oxysporum_Fo47	I1RY25#PHI:1167#NPC1#5518#Fusarium_graminearum#reduced_virulence	91.7	1272	105	0	1272	1	1272	0	2354.3
QKD53340.1Fusarium_oxysporum_Fo47	G4MY57#PHI:11581#Mowhi2_(MGG_11241)#318829#Magnaporthe_oryzae#reduced_virulence	86	271	36	2	482	21	290	6.6e-133	469.9
QKD53342.1Fusarium_oxysporum_Fo47	A0A0E0SDV0#PHI:1207__PHI:3178#FgKin1#5518#Fusarium_graminearum#reduced_virulence	89	934	88	3	1134	219	1150	0	1538.9
QKD53349.1Fusarium_oxysporum_Fo47	A0A1C3YLQ3#PHI:9973#Srp2_(FGSG_09282)#5518#Fusarium_graminearum#reduced_virulence	87.2	313	36	4	310	1	312	1.2e-130	461.8
QKD53350.1Fusarium_oxysporum_Fo47	W7LT88#PHI:2463#RGSC1#117187#Fusarium_verticillioides#unaffected_pathogenicity	97	767	18	2	765	468	1231	0	1352
QKD53361.1Fusarium_oxysporum_Fo47	A0A0D2XPQ9#PHI:7636#PARG#5507#Fusarium_oxysporum#unaffected_pathogenicity	99.2	476	4	0	476	1	476	2.9e-282	966.1
QKD53381.1Fusarium_oxysporum_Fo47	W9KJI6#PHI:11628#FoATG12#5507#Fusarium_oxysporum#reduced_virulence	100	158	0	0	158	1	158	4.3e-65	243
QKD53385.1Fusarium_oxysporum_Fo47	I1RY71#PHI:1313#GzbHLH014#5518#Fusarium_graminearum#unaffected_pathogenicity	84.1	365	55	2	365	144	507	1.3e-160	561.6
QKD53423.1Fusarium_oxysporum_Fo47	N4UDW5#PHI:10915#ZtRlm1#1047171#Zymoseptoria_tritici#reduced_virulence	95.4	673	10	1	673	1	652	4.3e-239	823.2
QKD53471.1Fusarium_oxysporum_Fo47	I1RXX1#PHI:1006#HMR1#5518#Fusarium_graminearum#reduced_virulence	90	1185	112	4	1183	1	1181	0	2050.8
QKD53500.1Fusarium_oxysporum_Fo47	I1RXV2#PHI:1758#GzZC073#5518#Fusarium_graminearum#unaffected_pathogenicity	93.8	826	43	3	827	1	819	0	1531.9
QKD53525.1Fusarium_oxysporum_Fo47	I1RXS2#PHI:1759#GzZC074#5518#Fusarium_graminearum#unaffected_pathogenicity	86.3	533	70	1	1032	76	605	3.2e-278	953.7
QKD53530.1Fusarium_oxysporum_Fo47	I1RXT3#PHI:7672#FgLetm1#5518#Fusarium_graminearum#reduced_virulence	89.9	553	52	3	552	1	550	6.1e-268	918.7
QKD53537.1Fusarium_oxysporum_Fo47	Q70ZY8#PHI:2524#NudC#746128#Aspergillus_fumigatus#lethal	70.2	124	36	1	187	76	199	1.5e-45	178.3
QKD53568.1Fusarium_oxysporum_Fo47	I1RLS1#PHI:1369#GzC2H031#5518#Fusarium_graminearum#unaffected_pathogenicity	76.4	309	61	6	304	1	302	3.2e-117	417.2
QKD53584.1Fusarium_oxysporum_Fo47	I1RLT3#PHI:7718#FgOXP2#5518#Fusarium_graminearum#reduced_virulence	94.3	1306	72	2	1306	1	1304	0	2472.2
QKD53943.1Fusarium_oxysporum_Fo47	I1S1P9#PHI:1787#GzZC102#5518#Fusarium_graminearum#unaffected_pathogenicity	85.5	484	61	4	479	3	485	6.4e-237	815.5
QKD53973.1Fusarium_oxysporum_Fo47	I1S1C8#PHI:11145#FgStu2_(FGSG_10528)#5518#Fusarium_graminearum#reduced_virulence	79.2	880	178	4	878	1	877	0	1119.4
QKD54003.1Fusarium_oxysporum_Fo47	I1S1A3#PHI:9095#Fgvps60_(FGSG_10503)#5518#Fusarium_graminearum#loss_of_pathogenicity	88.2	212	25	0	212	1	212	2e-70	261.2
QKD54106.1Fusarium_oxysporum_Fo47	I1S0Z2#PHI:1296#GzAPSES004#5518#Fusarium_graminearum#reduced_virulence	86.5	676	89	2	675	1	675	0	1130.2
QKD54111.1Fusarium_oxysporum_Fo47	A0A1C3YJP1#PHI:1186#(Sc_Cdc15)#5518#Fusarium_graminearum#reduced_virulence	86.9	1455	144	8	1452	2	1413	0	2410.9
QKD54122.1Fusarium_oxysporum_Fo47	I1S0X7#PHI:1419#GzC2H086#5518#Fusarium_graminearum#unaffected_pathogenicity	89.6	317	33	0	317	1	317	1.4e-91	332
QKD54144.1Fusarium_oxysporum_Fo47	I1SA65#PHI:1440__PHI:5574#GzNot002__FgNOT3#5518#Fusarium_graminearum#reduced_virulence	93.1	577	40	0	577	1	577	6.1e-240	825.9
QKD54171.1Fusarium_oxysporum_Fo47	E9EDR6#PHI:9487#MaChsI_(XP_007814354.1)#92637#Metarhizium_acridum#unaffected_pathogenicity	84.7	786	106	4	903	105	889	0	1355.9
QKD54186.1Fusarium_oxysporum_Fo47	X0JB59#PHI:4679#FoSlt2#5507#Fusarium_oxysporum#reduced_virulence	100	418	0	0	418	1	418	3.6e-252	865.9
QKD54197.1Fusarium_oxysporum_Fo47	I1S0R5#PHI:5765__PHI:9049#ScOrtholog_NEM1__FgNem1_(FGSG_10302)#5518#Fusarium_graminearum#reduced_virulence	90.3	497	37	7	493	1	490	1.4e-234	807.7
QKD54204.1Fusarium_oxysporum_Fo47	G4N1N6#PHI:5191#TPX1#318829#Magnaporthe_oryzae#reduced_virulence	71.8	149	42	0	227	90	238	4.4e-58	220.3
QKD54230.1Fusarium_oxysporum_Fo47	I1S0J3#PHI:1526#GzHOMEL036#5518#Fusarium_graminearum#unaffected_pathogenicity	81.9	1028	181	2	1028	1	1023	0	1657.9
QKD54273.1Fusarium_oxysporum_Fo47	G4NG12#PHI:11584#MoGLN2_(MGG_14279)#318829#Magnaporthe_oryzae#loss_of_pathogenicity	71.2	372	85	2	370	1	352	1.2e-163	571.6
QKD54278.1Fusarium_oxysporum_Fo47	I1S0N5#PHI:1552#GzMyb016#5518#Fusarium_graminearum#unaffected_pathogenicity	94.9	1071	53	1	1071	1	1069	0	2001.5
QKD54294.1Fusarium_oxysporum_Fo47	I1S0H5#PHI:7717#FgOXP1#5518#Fusarium_graminearum#reduced_virulence	95.2	1360	64	1	1359	1	1360	0	2600.9
QKD54297.1Fusarium_oxysporum_Fo47	G4N4N6#PHI:4616#MoSFA1#318829#Magnaporthe_oryzae#reduced_virulence	87.1	379	48	1	378	1	379	1.3e-192	667.9
QKD54301.1Fusarium_oxysporum_Fo47	I1S0G8#PHI:1247#FGSG_10196#5518#Fusarium_graminearum#unaffected_pathogenicity	83.5	771	108	3	752	1	771	5.4e-283	969.1
QKD54317.1Fusarium_oxysporum_Fo47	I1S0G0#PHI:1617#GzssDB002#5518#Fusarium_graminearum#unaffected_pathogenicity	83.2	149	23	2	148	1	148	6e-61	229.2
QKD54326.1Fusarium_oxysporum_Fo47	I1S0F5#PHI:1533#GzLam002#5518#Fusarium_graminearum#reduced_virulence	92.8	152	11	0	152	1	152	4.4e-75	276.2
QKD54365.1Fusarium_oxysporum_Fo47	I1S0C0#PHI:1335__PHI:3110__PHI:3808__PHI:4244#GzbZIP017__FgATF1__Atf1__FgOS-2#5518#Fusarium_graminearum#reduced_virulence__increased_virulence_(hypervirulence)	88.8	527	56	2	525	1	526	8.8e-232	798.5
QKD54390.1Fusarium_oxysporum_Fo47	E9ESW5#PHI:11492#IlvC_(MAA__03009)#568076#Metarhizium_robertsii#reduced_virulence	88.4	405	43	4	405	1	401	2.3e-208	720.3
QKD54392.1Fusarium_oxysporum_Fo47	I1S097#PHI:4660#Chs3b#5518#Fusarium_graminearum#lethal__reduced_virulence	97.7	904	18	2	901	1	904	0	1781.9
QKD54394.1Fusarium_oxysporum_Fo47	I1S095#PHI:861#RAS2#5518#Fusarium_graminearum#reduced_virulence	98.5	200	3	0	200	1	200	1.3e-110	394.8
QKD54414.1Fusarium_oxysporum_Fo47	I1S077#PHI:1210#FGSG_10095#5518#Fusarium_graminearum#reduced_virulence	85.6	1399	199	3	1396	1	1399	0	2280.8
QKD54421.1Fusarium_oxysporum_Fo47	I1S074#PHI:8915#FgVPS32_(FGSG_10092)#5518#Fusarium_graminearum#lethal	90.1	223	22	0	223	1	223	8.6e-104	372.1
QKD54443.1Fusarium_oxysporum_Fo47	I1RZX9#PHI:1014#GzGPA3#5518#Fusarium_graminearum#unaffected_pathogenicity	95.2	354	17	0	354	1	354	2.4e-201	696.8
QKD54446.1Fusarium_oxysporum_Fo47	I1RZY1#PHI:1602#GzOB043#5518#Fusarium_graminearum#unaffected_pathogenicity	92.6	714	51	2	713	1	713	0	1354
QKD54462.1Fusarium_oxysporum_Fo47	I1RZZ3#PHI:2728#FgERG4#5518#Fusarium_graminearum#reduced_virulence	90.3	596	51	1	589	1	596	2.1e-298	1020
QKD54473.1Fusarium_oxysporum_Fo47	I1S028#PHI:3374#FgSln1#5518#Fusarium_graminearum#reduced_virulence	88.8	1152	125	3	1150	1	1150	0	1894
QKD54478.1Fusarium_oxysporum_Fo47	Q4HYC1#PHI:1201#(Bud32)#5518#Fusarium_graminearum#reduced_virulence	94.3	262	15	0	262	1	262	1.9e-142	500.7
QKD54515.1Fusarium_oxysporum_Fo47	E9EJG5#PHI:7756#Mrpct_(MAA_00035)#568076#Metarhizium_robertsii#reduced_virulence	73.7	429	95	6	424	1	416	2.1e-170	594.3
QKD54517.1Fusarium_oxysporum_Fo47	A0A0E0RVW9#PHI:1090__PHI:1163__PHI:3893#FGSG_10057__ERB1__FgEBR1#5518#Fusarium_graminearum#reduced_virulence	87.9	1177	109	6	1149	1	1172	0	1828.5
QKD54536.1Fusarium_oxysporum_Fo47	I1S047#PHI:7673#FgLetm2#5518#Fusarium_graminearum#unaffected_pathogenicity__reduced_virulence	87.7	342	42	0	342	1	342	4.6e-181	629.4
QKD54540.1Fusarium_oxysporum_Fo47	I1S050#PHI:1203#(Sc_Yck1/2/3)#5518#Fusarium_graminearum#reduced_virulence	98.9	453	5	0	453	1	453	3.4e-264	906
QKD54542.1Fusarium_oxysporum_Fo47	Q4HY90#PHI:1525#GzHOMEL035#5518#Fusarium_graminearum#unaffected_pathogenicity	85	626	92	2	626	1	624	6.2e-224	772.7
QKD54544.1Fusarium_oxysporum_Fo47	I1S053#PHI:1772#GzZC087#5518#Fusarium_graminearum#reduced_virulence	86.2	651	83	3	649	1	646	1.3e-296	1014.2
QKD54606.1Fusarium_oxysporum_Fo47	G4ND54#PHI:8041__PHI:8048#Moubc9__Ubc9#318829#Magnaporthe_oryzae#reduced_virulence	84.7	157	24	0	157	1	157	1.3e-82	301.2
QKD54612.1Fusarium_oxysporum_Fo47	I1RZS5#PHI:2396#GzSYN2#5518#Fusarium_graminearum#reduced_virulence	87.5	296	37	0	296	1	296	7.4e-141	495.7
QKD54618.1Fusarium_oxysporum_Fo47	I1RZR8#PHI:1752#GzZC067#5518#Fusarium_graminearum#unaffected_pathogenicity	87.1	889	112	1	889	1	886	0	1509.6
QKD54622.1Fusarium_oxysporum_Fo47	I1RZR4#PHI:8924#FgPLD1_(FGSG_09917)#5518#Fusarium_graminearum#reduced_virulence	88.8	1825	199	4	1822	1	1823	0	3134.7
QKD54632.1Fusarium_oxysporum_Fo47	I1RZQ6#PHI:7267#PKR#5518#Fusarium_graminearum#reduced_virulence	93.7	399	24	1	398	1	399	3.1e-213	736.5
QKD54635.1Fusarium_oxysporum_Fo47	Q4HYQ4#PHI:1601#GzOB042#5518#Fusarium_graminearum#unaffected_pathogenicity	94.7	1408	72	1	1406	1	1408	0	2456
QKD54636.1Fusarium_oxysporum_Fo47	I1RZQ2#PHI:1004__PHI:1179__PHI:3377#STE7__(Sc_Ste7)__FgSte7#5518#Fusarium_graminearum#loss_of_pathogenicity__reduced_virulence	90.1	517	42	2	515	1	510	3.1e-253	869.8
QKD54643.1Fusarium_oxysporum_Fo47	Q8J2N0#PHI:301#FoSNF1#5507#Fusarium_oxysporum#reduced_virulence	99.2	710	2	1	710	1	706	0	1349.3
QKD54644.1Fusarium_oxysporum_Fo47	P0CT06#PHI:305#ICL1#318829#Magnaporthe_oryzae#reduced_virulence	83	546	92	1	545	1	546	1.1e-269	924.5
QKD54648.1Fusarium_oxysporum_Fo47	I1RZP2#PHI:1667#GzCCHC007#5518#Fusarium_graminearum#unaffected_pathogenicity	90.3	619	57	3	618	1	617	4.5e-219	756.5
QKD54656.1Fusarium_oxysporum_Fo47	I1RZN4#PHI:1753#GzZC068#5518#Fusarium_graminearum#unaffected_pathogenicity	90.1	842	63	3	822	8	849	0	1520.8
QKD54670.1Fusarium_oxysporum_Fo47	G4MRB4#PHI:4491#SHM#318829#Magnaporthe_oryzae#reduced_virulence	81.6	516	89	4	514	1	512	2.8e-246	846.7
QKD54672.1Fusarium_oxysporum_Fo47	I1RZM2#PHI:1318#GzBrom003#5518#Fusarium_graminearum#unaffected_pathogenicity	89.9	306	31	0	306	1	306	4.3e-154	539.7
QKD54679.1Fusarium_oxysporum_Fo47	I1RZL5#PHI:9974#Srp1#5518#Fusarium_graminearum#reduced_virulence	97.4	196	4	1	196	1	195	7.4e-67	249.2
QKD54681.1Fusarium_oxysporum_Fo47	I1RZL3#PHI:3996#FgFim#5518#Fusarium_graminearum#reduced_virulence	95.8	649	26	1	648	1	649	0	1218
QKD54700.1Fusarium_oxysporum_Fo47	W7MCU7#PHI:7597#FvDim5#117187#Fusarium_verticillioides#reduced_virulence	96.2	344	13	0	344	1	344	1.7e-204	707.2
QKD54726.1Fusarium_oxysporum_Fo47	I1RG99#PHI:6091#FgVps35#5518#Fusarium_graminearum#reduced_virulence	93.4	903	59	1	903	1	902	0	1506.5
QKD54737.1Fusarium_oxysporum_Fo47	I1RG87#PHI:1358#GzC2H018#5518#Fusarium_graminearum#unaffected_pathogenicity	82.5	1141	170	15	1169	23	1145	0	1743
QKD54741.1Fusarium_oxysporum_Fo47	I1RG88#PHI:7649#FgPR-IL-2#5518#Fusarium_graminearum#unaffected_pathogenicity	80.1	201	39	1	200	1	201	3.5e-96	346.7
QKD54757.1Fusarium_oxysporum_Fo47	Q5YCW8#PHI:337#CHS7#5507#Fusarium_oxysporum#reduced_virulence	100	334	0	0	334	1	334	5e-188	652.5
QKD54770.1Fusarium_oxysporum_Fo47	I1RG67#PHI:1515#GzHOMEL009#5518#Fusarium_graminearum#unaffected_pathogenicity	85.7	356	48	3	354	1	355	1e-170	595.1
QKD54820.1Fusarium_oxysporum_Fo47	I1RG27#PHI:1442#GzDNL#5518#Fusarium_graminearum#unaffected_pathogenicity	83.6	554	88	1	554	1	551	9.5e-269	921.4
QKD54860.1Fusarium_oxysporum_Fo47	J5JJ15#PHI:7154#Spf1#176275#Beauveria_bassiana#reduced_virulence	81.9	1273	229	2	1272	1	1272	0	2107
QKD54866.1Fusarium_oxysporum_Fo47	I1S5M1#PHI:5903#FGSG_12142#5518#Fusarium_graminearum#unaffected_pathogenicity	81.4	596	110	1	595	1	596	9.5e-291	994.6
QKD54872.1Fusarium_oxysporum_Fo47	Q876Z6#PHI:375#REN1#5507#Fusarium_oxysporum#unaffected_pathogenicity	99.6	724	3	0	724	1	724	0	1465.3
QKD54873.1Fusarium_oxysporum_Fo47	I1RFJ2#PHI:1573#GzOB013#5518#Fusarium_graminearum#lethal	90.3	957	88	4	956	1	953	0	1628.6
QKD54885.1Fusarium_oxysporum_Fo47	Q5YCX0#PHI:336#CHS2#5507#Fusarium_oxysporum#reduced_virulence	99.8	1041	2	0	1186	1	1041	0	2031.5
QKD54891.1Fusarium_oxysporum_Fo47	I1RFK9#PHI:1269#FGSG_02488#5518#Fusarium_graminearum#unaffected_pathogenicity	88.9	422	47	0	484	1	422	2.3e-226	780.4
QKD54938.1Fusarium_oxysporum_Fo47	A0A0E0RUE3#PHI:1944#GzZC259#5518#Fusarium_graminearum#unaffected_pathogenicity	89.8	810	80	2	832	9	818	0	1453.3
QKD54942.1Fusarium_oxysporum_Fo47	I1RFR2#PHI:1089#FGSG_02549#5518#Fusarium_graminearum#reduced_virulence	81.8	325	58	1	324	1	325	1.3e-161	564.7
QKD54954.1Fusarium_oxysporum_Fo47	A0A559L303#PHI:10676#Sge1_#5507#Fusarium_oxysporum#reduced_virulence	99.6	251	1	0	251	1	251	5.3e-150	526.2
QKD54978.1Fusarium_oxysporum_Fo47	I1RFM2#PHI:3035#FgERG3A#5518#Fusarium_graminearum#reduced_virulence	86.8	349	44	1	347	1	349	3.5e-176	613.2
QKD54983.1Fusarium_oxysporum_Fo47	I1RFM6#PHI:744#ADE5#5518#Fusarium_graminearum#reduced_virulence	95.7	797	34	0	797	1	797	0	1539.2
QKD54993.1Fusarium_oxysporum_Fo47	I1RFN8#PHI:1166#ATG15#5518#Fusarium_graminearum#reduced_virulence	89.8	627	62	1	627	12	636	1.4e-300	1027.3
QKD55002.1Fusarium_oxysporum_Fo47	I1RFP4#PHI:1441#GzDDT#5518#Fusarium_graminearum#reduced_virulence	89.9	978	95	1	974	1	978	0	1514.2
QKD55014.1Fusarium_oxysporum_Fo47	I1RFQ3#PHI:1543#GzMyb007#5518#Fusarium_graminearum#unaffected_pathogenicity	85.1	288	40	2	288	1	285	1e-128	455.3
QKD55026.1Fusarium_oxysporum_Fo47	W7MQF2#PHI:3054#FvHAP5#117187#Fusarium_verticillioides#reduced_virulence	98.5	272	3	1	272	1	271	5.9e-155	542.3
QKD55034.1Fusarium_oxysporum_Fo47	I1RFX1#PHI:1635#GzWing007#5518#Fusarium_graminearum#unaffected_pathogenicity	80.6	397	69	1	391	1	397	2.3e-187	650.6
QKD55037.1Fusarium_oxysporum_Fo47	I1RFX8#PHI:1574#GzOB014#5518#Fusarium_graminearum#lethal	87.2	857	104	4	855	1	853	0	1436.8
QKD55040.1Fusarium_oxysporum_Fo47	I1RFY9#PHI:1357#GzC2H017#5518#Fusarium_graminearum#unaffected_pathogenicity	83	853	108	8	827	1	842	0	1380.2
QKD55078.1Fusarium_oxysporum_Fo47	I1RFZ8#PHI:1663#GzCCHC003#5518#Fusarium_graminearum#unaffected_pathogenicity	83.5	236	26	2	223	1	236	1.7e-30	128.6
QKD55081.1Fusarium_oxysporum_Fo47	I1RG07#PHI:5781__PHI:10646#PRE2__Fgste2#5518#Fusarium_graminearum#unaffected_pathogenicity__reduced_virulence	76.1	380	85	2	380	6	382	1.4e-159	558.1
QKD55095.1Fusarium_oxysporum_Fo47	W7MGE8#PHI:8037#Fvlds1#117187#Fusarium_verticillioides#reduced_virulence	98.6	1150	16	0	1169	1	1150	0	2305
QKD55260.1Fusarium_oxysporum_Fo47	Q6RKH5#PHI:728#PKS5#5518#Fusarium_graminearum#unaffected_pathogenicity	93.3	416	27	1	427	1	415	2.8e-227	786.2
QKD55347.1Fusarium_oxysporum_Fo47	A0A0J9W5C7#PHI:9287#Rad21nc_(FOXG_15850)#5507#Fusarium_oxysporum#unaffected_pathogenicity	98.1	520	10	0	520	1	520	7.5e-292	998
QKD55466.1Fusarium_oxysporum_Fo47	Q9C1R1#PHI:570#XYL4#5507#Fusarium_oxysporum#unaffected_pathogenicity	99.1	230	2	0	230	1	230	7.5e-135	475.3
QKD55540.1Fusarium_oxysporum_Fo47	I1RGF4#PHI:1306#GzbHLH007#5518#Fusarium_graminearum#unaffected_pathogenicity	88.4	320	29	2	320	1	312	1.3e-140	495
QKD55552.1Fusarium_oxysporum_Fo47	I1RGE3#PHI:1360#GzC2H020#5518#Fusarium_graminearum#unaffected_pathogenicity	79.1	593	118	3	626	10	601	6.1e-248	852.4
QKD55555.1Fusarium_oxysporum_Fo47	I1RGE1#PHI:4042#Spt8#5518#Fusarium_graminearum#reduced_virulence	74.4	589	123	7	689	129	709	9.1e-245	842
QKD55560.1Fusarium_oxysporum_Fo47	I1RGD6#PHI:1193#(Sc_Sky1)#5518#Fusarium_graminearum#reduced_virulence	96.5	511	17	1	511	1	510	3.2e-287	982.6
QKD55567.1Fusarium_oxysporum_Fo47	I1RGC9#PHI:1359#GzC2H019#5518#Fusarium_graminearum#unaffected_pathogenicity	82.2	174	24	2	167	1	174	4.1e-66	246.5
QKD55568.1Fusarium_oxysporum_Fo47	I1RGC8#PHI:1838#GzZC153#5518#Fusarium_graminearum#unaffected_pathogenicity	82.1	633	112	1	647	14	646	1.5e-305	1043.9
QKD55576.1Fusarium_oxysporum_Fo47	A0A0E0S1S6#PHI:9097#Fgist1_(FGSG_12578)#5518#Fusarium_graminearum#reduced_virulence	98.1	206	4	0	206	1	206	6.4e-85	309.3
QKD55615.1Fusarium_oxysporum_Fo47	A0A0D2XIB5#PHI:9589#Pmt1_(FOXG_03668)#5507#Fusarium_oxysporum#reduced_virulence	100	911	0	0	963	53	963	0	1847
QKD55620.1Fusarium_oxysporum_Fo47	I1RX79#PHI:1770#GzZC085#5518#Fusarium_graminearum#unaffected_pathogenicity	82.5	451	51	4	425	1	449	2e-206	714.1
QKD55629.1Fusarium_oxysporum_Fo47	I1RX74#PHI:1771#GzZC086#5518#Fusarium_graminearum#unaffected_pathogenicity	86.8	468	58	1	468	1	464	1.2e-115	412.5
QKD55645.1Fusarium_oxysporum_Fo47	I1RX64#PHI:1407#GzC2H071#5518#Fusarium_graminearum#lethal	81.7	684	124	1	683	1	684	0	1090.5
QKD55672.1Fusarium_oxysporum_Fo47	F9FUE8#PHI:9485#Foatg3#5507#Fusarium_oxysporum#reduced_virulence__unaffected_pathogenicity	98.2	339	6	0	375	1	339	3e-179	623.6
QKD55675.1Fusarium_oxysporum_Fo47	I1RX47#PHI:1666#GzCCHC006#5518#Fusarium_graminearum#unaffected_pathogenicity	86.5	378	51	0	401	21	398	1.2e-187	651.7
QKD55716.1Fusarium_oxysporum_Fo47	I1RX22#PHI:1595#GzOB035#5518#Fusarium_graminearum#unaffected_pathogenicity	92.6	564	41	1	564	1	563	2.7e-295	1009.6
QKD55725.1Fusarium_oxysporum_Fo47	V6RR76#PHI:3831#Fgrac1#5518#Fusarium_graminearum#reduced_virulence	100	199	0	0	199	1	199	9.7e-115	408.3
QKD55741.1Fusarium_oxysporum_Fo47	I1RX04#PHI:1406#GzC2H070#5518#Fusarium_graminearum#lethal	84.4	643	89	5	643	1	632	4.8e-264	906
QKD55744.1Fusarium_oxysporum_Fo47	I1RX03#PHI:3985#FGSG_08844_(Sc_gpi7)#5518#Fusarium_graminearum#unaffected_pathogenicity	85.4	870	119	6	868	1	864	5.8e-188	653.7
QKD55795.1Fusarium_oxysporum_Fo47	I1RWX2#PHI:1745#GzZC060#5518#Fusarium_graminearum#unaffected_pathogenicity	89.4	530	52	3	529	1	527	6.7e-272	931.8
QKD55804.1Fusarium_oxysporum_Fo47	I1RVN8#PHI:1791#GzZC106#5518#Fusarium_graminearum#unaffected_pathogenicity	84.4	603	79	4	601	1	590	1.4e-265	911
QKD55830.1Fusarium_oxysporum_Fo47	I1S956#PHI:1720#GzZC035#5518#Fusarium_graminearum#unaffected_pathogenicity	86.1	505	64	4	612	61	563	4.6e-248	852.8
QKD55865.1Fusarium_oxysporum_Fo47	I1RVT7#PHI:1790#GzZC105#5518#Fusarium_graminearum#lethal	90.2	673	63	3	673	284	953	0	1231.5
QKD55878.1Fusarium_oxysporum_Fo47	I1RVU7#PHI:1789#GzZC104#5518#Fusarium_graminearum#unaffected_pathogenicity	70.9	752	168	8	713	1	740	2.3e-283	970.3
QKD55879.1Fusarium_oxysporum_Fo47	I1RVU8#PHI:10616#FgAceA_(FGRAMPH1_01G09843)#5518#Fusarium_graminearum#reduced_virulence	85.6	471	20	1	471	1	423	7.6e-235	808.5
QKD55894.1Fusarium_oxysporum_Fo47	G9MQ09#PHI:8509#Tex10#29875#Trichoderma_virens#increased_virulence_(hypervirulence)	73.7	342	90	0	342	1	342	2.7e-141	497.3
QKD55900.1Fusarium_oxysporum_Fo47	I1RWD1#PHI:10690#FgDnfA_(FGSG_08595)#5518#Fusarium_graminearum#reduced_virulence	92.2	1527	111	3	1522	1	1524	0	2670.2
QKD55909.1Fusarium_oxysporum_Fo47	I1RWB8#PHI:1402#GzC2H065#5518#Fusarium_graminearum#unaffected_pathogenicity	72.1	791	202	5	802	19	794	6.1e-293	1002.3
QKD55915.1Fusarium_oxysporum_Fo47	A0A0D2XHJ2#PHI:9288#Rec8_(FOXG_03390)#5507#Fusarium_oxysporum#unaffected_pathogenicity	99.1	685	6	0	685	1	685	0	1327.8
QKD55921.1Fusarium_oxysporum_Fo47	I1RWA9#PHI:1647#GzWing019#5518#Fusarium_graminearum#reduced_virulence	91.7	1235	88	7	1228	1	1228	0	2066.6
QKD55942.1Fusarium_oxysporum_Fo47	I1RW90#PHI:1627#GzTF2S002#5518#Fusarium_graminearum#unaffected_pathogenicity	90	110	11	0	110	1	110	4.9e-60	225.7
QKD55949.1Fusarium_oxysporum_Fo47	I1RW84#PHI:6183#FgVps27#5518#Fusarium_graminearum#reduced_virulence	89.6	546	54	3	545	1	544	9.8e-253	868.6
QKD55972.1Fusarium_oxysporum_Fo47	Q4I2M7#PHI:1676#GzDHHC004#5518#Fusarium_graminearum#unaffected_pathogenicity	88.5	680	75	3	678	1	679	0	1078.2
QKD56007.1Fusarium_oxysporum_Fo47	I1RW42#PHI:5783#Fgsg08496#5518#Fusarium_graminearum#unaffected_pathogenicity	92.5	322	24	0	322	1	322	2.2e-169	590.5
QKD56038.1Fusarium_oxysporum_Fo47	I1RW16#PHI:1178__PHI:4941#(Sc_Cdc28)__Cdc2A#5518#Fusarium_graminearum#reduced_virulence__lethal__loss_of_pathogenicity	94.5	325	18	0	325	1	325	1.1e-187	651.4
QKD56040.1Fusarium_oxysporum_Fo47	A0A0D2XH67#PHI:10695#CrpF_(FOXG_03265)#5507#Fusarium_oxysporum#unaffected_pathogenicity__increased_virulence_(hypervirulence)	99.7	1112	3	0	1112	1	1112	0	2105.5
QKD56066.1Fusarium_oxysporum_Fo47	J4W8U0#PHI:6280#Bmiro#176275#Beauveria_bassiana#reduced_virulence	85.6	626	90	0	626	1	626	0	1111.7
QKD56117.1Fusarium_oxysporum_Fo47	I1RVV2#PHI:1611#GzP53L004#5518#Fusarium_graminearum#unaffected_pathogenicity	88.3	529	57	4	529	1	524	4.1e-261	896
QKD56130.1Fusarium_oxysporum_Fo47	I1RWF1#PHI:1403#GzC2H066#5518#Fusarium_graminearum#reduced_virulence	87	393	47	2	390	1	392	3.2e-112	401
QKD56134.1Fusarium_oxysporum_Fo47	Q4I2D7#PHI:11499#FgcapA_(FGSG_08621)#5518#Fusarium_graminearum#reduced_virulence	93.3	269	18	0	661	5	273	2.5e-143	505
QKD56140.1Fusarium_oxysporum_Fo47	V6RJG0#PHI:1794#GzZC109#5518#Fusarium_graminearum#unaffected_pathogenicity	90.4	669	60	1	669	1	665	0	1156.7
QKD56150.1Fusarium_oxysporum_Fo47	A0A0J9UIM0#PHI:7685#AreA#5507#Fusarium_oxysporum#increased_virulence_(hypervirulence)	98.9	963	7	2	962	16	975	0	1486.9
QKD56151.1Fusarium_oxysporum_Fo47	I1RWG6#PHI:1187#(Sc_Dbf2/Dbf20)#5518#Fusarium_graminearum#reduced_virulence	92.7	662	48	0	662	1	662	0	1253.8
QKD56162.1Fusarium_oxysporum_Fo47	I1RWH5#PHI:1589#GzOB029#5518#Fusarium_graminearum#unaffected_pathogenicity	93.1	245	17	0	245	1	245	4.2e-128	453
QKD56171.1Fusarium_oxysporum_Fo47	N4X174#PHI:11250#PtcB#5016#Bipolaris_maydis#reduced_virulence	70.8	253	74	0	253	1	253	1e-99	359.4
QKD56173.1Fusarium_oxysporum_Fo47	I1RWI5#PHI:1590#GzOB030#5518#Fusarium_graminearum#lethal	94.9	158	7	1	158	1	157	5.8e-78	285.8
QKD56205.1Fusarium_oxysporum_Fo47	A0A098DDT3#PHI:1182#(Sc_Mec1)#5518#Fusarium_graminearum#reduced_virulence	83.1	2496	419	3	2494	1	2495	0	4105.8
QKD56214.1Fusarium_oxysporum_Fo47	A0A0D2XGR3#PHI:10251#Pbs2_(FOXG_03107)#5507#Fusarium_oxysporum#reduced_virulence	99.4	654	4	0	654	1	654	0	1276.9
QKD56218.1Fusarium_oxysporum_Fo47	I1RWL9#PHI:1079#Pls1#5518#Fusarium_graminearum#unaffected_pathogenicity	89.7	224	23	0	224	1	224	6.2e-110	392.5
QKD56219.1Fusarium_oxysporum_Fo47	W7LTW0#PHI:3355__PHI:4514#Mads1__Fvmcm1#117187#Fusarium_verticillioides#unaffected_pathogenicity__reduced_virulence	100	222	0	0	222	1	222	4.1e-98	353.2
QKD56223.1Fusarium_oxysporum_Fo47	Q5J4D6#PHI:365__PHI:2267#MLS1__Mls1#13684#Parastagonospora_nodorum#loss_of_pathogenicity	80.6	541	105	0	542	3	543	2.4e-264	906.7
QKD56224.1Fusarium_oxysporum_Fo47	A0A098DGM6#PHI:1184__PHI:6974#(Sc_Gin4-like)__Gil1#5518#Fusarium_graminearum#reduced_virulence	78.6	1242	218	8	1236	1	1200	0	1869
QKD56239.1Fusarium_oxysporum_Fo47	Q5A5Q8#PHI:6076#RPS41#5476#Candida_albicans#reduced_virulence	76.7	258	58	1	256	1	258	3.8e-119	423.3
QKD56245.1Fusarium_oxysporum_Fo47	Q96VL0#PHI:769#CPSOD1#5111#Claviceps_purpurea#unaffected_pathogenicity	90.3	154	15	0	154	1	154	2.1e-80	293.9
QKD56246.1Fusarium_oxysporum_Fo47	I1RWP4#PHI:1530#Gzsnd#5518#Fusarium_graminearum#unaffected_pathogenicity	92.2	885	69	0	885	1	885	0	1639.8
QKD56256.1Fusarium_oxysporum_Fo47	A0A0E0S0W9#PHI:9823#Fg08731#5518#Fusarium_graminearum#reduced_virulence	99.5	371	2	0	371	1	371	4.3e-217	749.2
QKD56264.1Fusarium_oxysporum_Fo47	W7LTJ2#PHI:7146#FvHEX1#117187#Fusarium_verticillioides#unaffected_pathogenicity	89.5	507	27	4	481	31	537	2.4e-183	637.5
QKD56270.1Fusarium_oxysporum_Fo47	Q6RKH3#PHI:726#PKS7#5518#Fusarium_graminearum#unaffected_pathogenicity	93.7	413	26	0	418	1	413	6.7e-231	797.7
QKD56288.1Fusarium_oxysporum_Fo47	F5B5Y4#PHI:6206#BbCypC#176275#Beauveria_bassiana#unaffected_pathogenicity	79.5	161	33	0	161	1	161	4e-74	273.1
QKD56297.1Fusarium_oxysporum_Fo47	I1RWT7#PHI:1793#GzZC108#5518#Fusarium_graminearum#reduced_virulence	95.8	828	25	4	823	1	823	0	1442.6
QKD56299.1Fusarium_oxysporum_Fo47	E9EQM1#PHI:3817#MrGAT#568076#Metarhizium_robertsii#reduced_virulence	79.3	764	158	0	768	2	765	0	1158.7
QKD56305.1Fusarium_oxysporum_Fo47	V6RRH2#PHI:1594#GzOB034#5518#Fusarium_graminearum#unaffected_pathogenicity	95.7	610	25	1	609	1	610	0	1138.6
QKD56321.1Fusarium_oxysporum_Fo47	I1RWS0#PHI:1592#GzOB032#5518#Fusarium_graminearum#unaffected_pathogenicity	78.1	343	67	2	335	1	343	3.4e-136	480.3
QKD56334.1Fusarium_oxysporum_Fo47	I1RWW4#PHI:1331__PHI:3111__PHI:4023#GzbZIP013__FgAP1__Fgap1#5518#Fusarium_graminearum#unaffected_pathogenicity	85.1	590	83	3	588	1	587	1.8e-270	927.2
QKD56446.1Fusarium_oxysporum_Fo47	D2E9W8#PHI:2377#DEP3#29001#Alternaria_brassicicola#reduced_virulence__unaffected_pathogenicity	80.9	539	95	2	537	16	554	1.2e-244	841.3
QKD56509.1Fusarium_oxysporum_Fo47	I1RV74#PHI:1399#GzC2H062#5518#Fusarium_graminearum#unaffected_pathogenicity	80.8	666	106	12	656	8	665	1e-282	968
QKD56515.1Fusarium_oxysporum_Fo47	I1RV69#PHI:1234#FGSG_08133#5518#Fusarium_graminearum#lethal	94.3	2442	91	3	2442	1	2395	0	4546.5
QKD56518.1Fusarium_oxysporum_Fo47	I1RV65#PHI:1398#GzC2H061#5518#Fusarium_graminearum#unaffected_pathogenicity	75.9	838	189	9	831	1	832	4.7e-296	1012.7
QKD56562.1Fusarium_oxysporum_Fo47	I1RJB0#PHI:1880#GzZC195#5518#Fusarium_graminearum#unaffected_pathogenicity	80.1	613	107	3	598	1	613	2.5e-283	969.9
QKD56568.1Fusarium_oxysporum_Fo47	I1RV04#PHI:1814#GzZC129#5518#Fusarium_graminearum#lethal	78.5	827	156	12	812	1	820	0	1247.6
QKD56706.1Fusarium_oxysporum_Fo47	V6RLW4#PHI:1583#GzOB023#5518#Fusarium_graminearum#unaffected_pathogenicity	88.3	721	84	0	721	1	721	0	1276.9
QKD56760.1Fusarium_oxysporum_Fo47	I1S4B9#PHI:1738#GzZC053#5518#Fusarium_graminearum#unaffected_pathogenicity	79.4	549	112	1	556	1	549	2.3e-262	900.2
QKD56767.1Fusarium_oxysporum_Fo47	G4N6S1#PHI:8610__PHI:10771#Gcn5_(MGG_03677)__MoGCN5_(MGG_03677)#318829#Magnaporthe_oryzae#reduced_virulence__unaffected_pathogenicity	77.5	333	75	0	356	47	379	1.2e-158	555.1
QKD56892.1Fusarium_oxysporum_Fo47	V6RLW4#PHI:1583#GzOB023#5518#Fusarium_graminearum#unaffected_pathogenicity	89.9	721	73	0	721	1	721	0	1300.8
QKD56968.1Fusarium_oxysporum_Fo47	V6RLW4#PHI:1583#GzOB023#5518#Fusarium_graminearum#unaffected_pathogenicity	73.7	118	31	0	135	553	670	1.8e-40	161
QKD56993.1Fusarium_oxysporum_Fo47	I1RQT6#PHI:1965#GzZC280#5518#Fusarium_graminearum#unaffected_pathogenicity	95.5	750	34	0	750	1	750	0	1383.6
QKD57012.1Fusarium_oxysporum_Fo47	G4N6S1#PHI:8610__PHI:10771#Gcn5_(MGG_03677)__MoGCN5_(MGG_03677)#318829#Magnaporthe_oryzae#reduced_virulence__unaffected_pathogenicity	80.3	320	63	0	347	51	370	1.2e-157	553.9
QKD57077.1Fusarium_oxysporum_Fo47	G8GLN8#PHI:5482#FTF2#5507#Fusarium_oxysporum#reduced_virulence	82.7	1032	150	3	1006	41	1069	0	1693.3
QKD57179.1Fusarium_oxysporum_Fo47	I1RBA2#PHI:1842#GzZC157#5518#Fusarium_graminearum#unaffected_pathogenicity	87.4	215	9	1	199	202	416	1.4e-111	397.9
QKD57195.1Fusarium_oxysporum_Fo47	G4N6S1#PHI:8610__PHI:10771#Gcn5_(MGG_03677)__MoGCN5_(MGG_03677)#318829#Magnaporthe_oryzae#reduced_virulence__unaffected_pathogenicity	78.8	353	75	0	376	47	399	1.8e-170	594.3
QKD57332.1Fusarium_oxysporum_Fo47	G4N6S1#PHI:8610__PHI:10771#Gcn5_(MGG_03677)__MoGCN5_(MGG_03677)#318829#Magnaporthe_oryzae#reduced_virulence__unaffected_pathogenicity	77.3	353	80	0	376	47	399	3.4e-169	590.1
QKD57359.1Fusarium_oxysporum_Fo47	G4N6S1#PHI:8610__PHI:10771#Gcn5_(MGG_03677)__MoGCN5_(MGG_03677)#318829#Magnaporthe_oryzae#reduced_virulence__unaffected_pathogenicity	77.6	353	79	0	376	47	399	9e-170	592
QKD57731.1Fusarium_oxysporum_Fo47	I1RL07#PHI:1817#ZEAR#5518#Fusarium_graminearum#unaffected_pathogenicity	86.7	83	11	0	83	1	83	8.2e-38	152.1
QKD57732.1Fusarium_oxysporum_Fo47	Q96WW9#PHI:258#GPABC1#5128#Fusarium_sambucinum#reduced_virulence	83.8	1483	231	3	1495	12	1489	0	2515.7
QKD57773.1Fusarium_oxysporum_Fo47	I1RMW9#PHI:4602#FDB2#5518#Fusarium_graminearum#reduced_virulence	92.2	2104	164	0	2104	1	2104	0	3921.3
QKD57784.1Fusarium_oxysporum_Fo47	I1RQT6#PHI:1965#GzZC280#5518#Fusarium_graminearum#unaffected_pathogenicity	93.4	753	44	2	749	1	751	0	1333.5
QKD57793.1Fusarium_oxysporum_Fo47	W7MCR6#PHI:2461#FLBA2#117187#Fusarium_verticillioides#unaffected_pathogenicity	77	230	40	2	389	228	453	2.6e-95	344.7
QKD57795.1Fusarium_oxysporum_Fo47	I1RQT6#PHI:1965#GzZC280#5518#Fusarium_graminearum#unaffected_pathogenicity	82.1	776	132	3	772	1	773	0	1194.9
QKD57820.1Fusarium_oxysporum_Fo47	I1R9S7#PHI:1993#GzZC308#5518#Fusarium_graminearum#unaffected_pathogenicity	77.3	370	84	0	370	1	370	7.7e-166	578.9
QKD57823.1Fusarium_oxysporum_Fo47	G4N6S1#PHI:8610__PHI:10771#Gcn5_(MGG_03677)__MoGCN5_(MGG_03677)#318829#Magnaporthe_oryzae#reduced_virulence__unaffected_pathogenicity	77.9	353	78	0	376	47	399	1.1e-170	595.1
QKD57984.1Fusarium_oxysporum_Fo47	I1RXJ4#PHI:1762#GzZC077#5518#Fusarium_graminearum#unaffected_pathogenicity	85.8	656	86	5	653	1	652	0	1128.2
QKD58006.1Fusarium_oxysporum_Fo47	I1RLD6#PHI:5840#Fgsg04731#5518#Fusarium_graminearum#unaffected_pathogenicity	89	346	38	0	346	1	346	6.6e-178	620.2
QKD58085.1Fusarium_oxysporum_Fo47	I1S9F6#PHI:5842#Fgsg13487#5518#Fusarium_graminearum#unaffected_pathogenicity	78.4	365	75	3	367	79	443	2.3e-162	567.4
QKD58104.1Fusarium_oxysporum_Fo47	I1RXD6#PHI:1535#GzMADS002#5518#Fusarium_graminearum#unaffected_pathogenicity	86.4	435	54	2	437	1	435	2.1e-223	770.4
QKD58121.1Fusarium_oxysporum_Fo47	I1RXE8#PHI:1763#GzZC078#5518#Fusarium_graminearum#unaffected_pathogenicity	87.2	713	86	4	709	1	712	0	1267.7
QKD58122.1Fusarium_oxysporum_Fo47	A0A098DXE8#PHI:1408#GzC2H072#5518#Fusarium_graminearum#unaffected_pathogenicity	84.4	462	60	3	466	3	464	6.4e-226	778.9
QKD58127.1Fusarium_oxysporum_Fo47	I1RXF3#PHI:1511#GzHOME009#5518#Fusarium_graminearum#reduced_virulence	86.3	614	76	8	610	1	610	3.1e-268	919.8
QKD58129.1Fusarium_oxysporum_Fo47	I1RXF4#PHI:10693#FgDnfC1_(FGSG_09020)#5518#Fusarium_graminearum#unaffected_pathogenicity	84.4	1568	217	14	1555	3	1558	0	2508.8
QKD58162.1Fusarium_oxysporum_Fo47	I1RLX6#PHI:1192#(Sc_Cak1)#5518#Fusarium_graminearum#reduced_virulence	84	349	55	1	359	1	349	4.9e-172	599.7
QKD58200.1Fusarium_oxysporum_Fo47	I1RM09#PHI:2325__PHI:2502__PHI:5724#TEP1__FgTep1p__ScOrtholog_TEP1#5518#Fusarium_graminearum#reduced_virulence	84	569	79	4	569	1	557	2.4e-283	969.9
QKD58220.1Fusarium_oxysporum_Fo47	I1RM25#PHI:1579#GzOB019#5518#Fusarium_graminearum#unaffected_pathogenicity	91.9	1200	90	4	1198	1	1195	0	2022.3
QKD58224.1Fusarium_oxysporum_Fo47	A0A1C3YJF1#PHI:5804#Fgsg05006#5518#Fusarium_graminearum#unaffected_pathogenicity	74	593	138	7	588	3	584	5.2e-241	829.3
QKD58229.1Fusarium_oxysporum_Fo47	I1RM35#PHI:1580#GzOB020#5518#Fusarium_graminearum#unaffected_pathogenicity	94.4	390	21	1	389	1	390	9.5e-183	635.2
QKD58240.1Fusarium_oxysporum_Fo47	I1RNU2#PHI:1895#GzZC210#5518#Fusarium_graminearum#unaffected_pathogenicity	77.5	667	128	8	663	1	649	8.9e-290	991.5
QKD58271.1Fusarium_oxysporum_Fo47	I1RNS1#PHI:355#GzmetE#5518#Fusarium_graminearum#reduced_virulence	91.3	504	26	3	488	1	502	2.4e-268	919.8
QKD58298.1Fusarium_oxysporum_Fo47	J9N257#PHI:2284__PHI:3438#Msb2#5507#Fusarium_oxysporum#reduced_virulence__loss_of_pathogenicity__unaffected_pathogenicity	97.8	1133	21	1	1133	1	1129	0	1255.4
QKD58309.1Fusarium_oxysporum_Fo47	G4MTV1#PHI:9551#Moarl8#318829#Magnaporthe_oryzae#unaffected_pathogenicity	75.4	183	45	0	183	1	183	2.9e-81	297
QKD58321.1Fusarium_oxysporum_Fo47	A0A0E0SID1#PHI:11601#Sah1_(FGSG_05615)#5518#Fusarium_graminearum#reduced_virulence	97.3	449	12	0	449	1	449	7.5e-256	878.2
QKD58326.1Fusarium_oxysporum_Fo47	O42772#PHI:822#Ip#1047171#Zymoseptoria_tritici#chemistry_target:_resistance_to_chemical	78	259	56	1	276	38	295	1e-122	435.3
QKD58340.1Fusarium_oxysporum_Fo47	Q9C1E9#PHI:226#PEX6#5462#Colletotrichum_lagenaria#loss_of_pathogenicity	75.7	1289	294	10	1306	26	1301	0	1920.2
QKD58344.1Fusarium_oxysporum_Fo47	I1RNL0#PHI:2409#FgMT2#5518#Fusarium_graminearum#reduced_virulence	92.1	521	41	0	521	1	521	1.2e-300	1027.3
QKD58353.1Fusarium_oxysporum_Fo47	I1RNK3#PHI:1259#FGSG_05586#5518#Fusarium_graminearum#unaffected_pathogenicity	84.2	1005	146	7	995	1	1002	0	1597
QKD58362.1Fusarium_oxysporum_Fo47	I1RNJ6#PHI:5784#Fgsg05579#5518#Fusarium_graminearum#unaffected_pathogenicity	90.6	363	30	2	363	1	359	1.4e-191	664.5
QKD58371.1Fusarium_oxysporum_Fo47	I1RNI6#PHI:1309#GzbHLH010#5518#Fusarium_graminearum#lethal	90.9	307	27	1	307	1	306	2.1e-153	537.3
QKD58382.1Fusarium_oxysporum_Fo47	W7MG06#PHI:9191#Fvset2_(FVEG_06937)#117187#Fusarium_verticillioides#reduced_virulence	95.5	783	35	0	783	11	793	0	1500
QKD58385.1Fusarium_oxysporum_Fo47	I1RNH4#PHI:5028#Gta1#5518#Fusarium_graminearum#unaffected_pathogenicity__reduced_virulence	93.4	503	32	1	502	1	503	5e-277	948.7
QKD58393.1Fusarium_oxysporum_Fo47	I1RNG8#PHI:1176#(Sc_Atg1)#5518#Fusarium_graminearum#reduced_virulence	89	952	97	3	952	1	944	0	1562.4
QKD58399.1Fusarium_oxysporum_Fo47	E9ETZ6#PHI:7251#Mrtdc#568076#Metarhizium_robertsii#reduced_virulence	76.3	756	178	1	761	6	760	0	1164.8
QKD58405.1Fusarium_oxysporum_Fo47	I1RNF9#PHI:1012#GzGPA1#5518#Fusarium_graminearum#unaffected_pathogenicity	92.2	383	0	1	383	1	353	2.5e-199	690.3
QKD58420.1Fusarium_oxysporum_Fo47	V6RAN7#PHI:1639#GzWing011#5518#Fusarium_graminearum#unaffected_pathogenicity	88.2	797	92	1	832	1	797	0	1404.4
QKD58421.1Fusarium_oxysporum_Fo47	Q4IB89#PHI:1224#FGSG_05519#5518#Fusarium_graminearum#lethal	84.3	2934	457	4	2939	5	2935	0	4866.6
QKD58430.1Fusarium_oxysporum_Fo47	A0A559KTE7#PHI:11677#Arl3_(FOXG_4440)#5507#Fusarium_oxysporum#reduced_virulence	100	213	0	0	213	1	213	5.1e-122	432.6
QKD58438.1Fusarium_oxysporum_Fo47	G8GLN8#PHI:5482#FTF2#5507#Fusarium_oxysporum#reduced_virulence	97.4	1071	26	1	1071	1	1069	0	1988.8
QKD58440.1Fusarium_oxysporum_Fo47	A0A0D2XZG3#PHI:9745#FolVPS21_(FOXG_09392)#5507#Fusarium_oxysporum#reduced_virulence	98.7	238	0	1	238	1	235	2.1e-116	414.1
QKD58458.1Fusarium_oxysporum_Fo47	A0A0E0SIZ6#PHI:1016__PHI:1191__PHI:3376#STE11__(Sc_Ste11)__FgSte11#5518#Fusarium_graminearum#loss_of_pathogenicity__reduced_virulence	93.7	906	55	2	905	1	905	0	1658.7
QKD58466.1Fusarium_oxysporum_Fo47	K3W1P7#PHI:11619#FpHsp104_(FPSE_03525)#101028#Fusarium_pseudograminearum#reduced_virulence	95.7	924	40	0	924	1	924	0	1689.5
QKD58480.1Fusarium_oxysporum_Fo47	F8U971#PHI:6157#Bcdh#40559#Botrytis_cinerea#unaffected_pathogenicity	76	391	94	0	400	7	397	4.1e-185	643.3
QKD58502.1Fusarium_oxysporum_Fo47	I1RN81#PHI:3832#Fgcdc42#5518#Fusarium_graminearum#reduced_virulence	99.5	188	1	0	210	8	195	2.9e-109	390.2
QKD58533.1Fusarium_oxysporum_Fo47	I1RN54#PHI:1214#FGSG_07816#5518#Fusarium_graminearum#reduced_virulence	89.1	907	90	3	907	1	898	0	1375.1
QKD58549.1Fusarium_oxysporum_Fo47	I1RN43#PHI:1268#FGSG_05406#5518#Fusarium_graminearum#unaffected_pathogenicity	92.1	456	36	0	456	1	456	6.7e-228	785.4
QKD58552.1Fusarium_oxysporum_Fo47	I1ZIP0#PHI:6208#BbCyp8#176275#Beauveria_bassiana#unaffected_pathogenicity	74.6	582	144	3	579	1	581	3.4e-253	869.8
QKD58556.1Fusarium_oxysporum_Fo47	I1RN37#PHI:1374#GzC2H037#5518#Fusarium_graminearum#unaffected_pathogenicity	96.8	804	26	0	804	1	804	0	1473
QKD58557.1Fusarium_oxysporum_Fo47	H1UV33#PHI:10472#CDC25_(CH063_04363)#80884#Colletotrichum_higginsianum#reduced_virulence	83.3	906	145	4	1204	30	933	0	1518.1
QKD58564.1Fusarium_oxysporum_Fo47	I1RN31#PHI:1223#FGSG_05393#5518#Fusarium_graminearum#lethal	94.4	323	18	0	323	1	323	1.9e-184	640.6
QKD58569.1Fusarium_oxysporum_Fo47	I1RN27#PHI:1638#GzWing010#5518#Fusarium_graminearum#unaffected_pathogenicity	92	566	43	2	617	54	618	1.5e-283	970.7
QKD58574.1Fusarium_oxysporum_Fo47	G4N8G2#PHI:8522#MoYPEL1_(MGG_06263.7)#318829#Magnaporthe_oryzae#loss_of_pathogenicity	84.5	110	17	0	110	63	172	1.8e-54	207.2
QKD58585.1Fusarium_oxysporum_Fo47	Q4HWE2#PHI:1671#GzCCHC011#5518#Fusarium_graminearum#reduced_virulence	84.2	984	150	4	983	1	980	0	1518.4
QKD58586.1Fusarium_oxysporum_Fo47	I1S1U7#PHI:2352__PHI:2354#AMT2#5518#Fusarium_graminearum#unaffected_pathogenicity__reduced_virulence	88.4	510	56	1	1519	10	516	6.4e-267	916.8
QKD58594.1Fusarium_oxysporum_Fo47	I1S1V3#PHI:1238#FGSG_10725#5518#Fusarium_graminearum#lethal	84.4	782	118	1	778	1	782	0	1238.8
QKD58603.1Fusarium_oxysporum_Fo47	I1S1V9#PHI:1604#GzOB045#5518#Fusarium_graminearum#unaffected_pathogenicity	100	145	0	0	145	1	145	2.8e-79	290
QKD58610.1Fusarium_oxysporum_Fo47	A0A0D2Y8P9#PHI:7588#Foatg8#5507#Fusarium_oxysporum#reduced_virulence	100	120	0	0	120	1	120	1e-63	238
QKD58678.1Fusarium_oxysporum_Fo47	Q58Z64#PHI:423#VAD1#5207#Cryptococcus_neoformans#reduced_virulence	75.4	410	100	1	422	1	410	1.2e-180	628.6
QKD58684.1Fusarium_oxysporum_Fo47	I1S215#PHI:2400#Fgp2#5518#Fusarium_graminearum#unaffected_pathogenicity	81.2	430	66	5	424	1	421	2e-181	630.9
QKD58688.1Fusarium_oxysporum_Fo47	I1S216#PHI:1605#GzOB046#5518#Fusarium_graminearum#unaffected_pathogenicity	86.3	534	70	1	531	1	534	2.9e-275	943
QKD58692.1Fusarium_oxysporum_Fo47	I1S219#PHI:1652#GzWing024#5518#Fusarium_graminearum#unaffected_pathogenicity	79.3	92	19	0	92	1	92	4.2e-33	137.1
QKD58697.1Fusarium_oxysporum_Fo47	A0A420RYE1#PHI:11118#NoxA#5507#Fusarium_oxysporum#unaffected_pathogenicity	100	576	0	0	576	1	576	0	1196
QKD58719.1Fusarium_oxysporum_Fo47	I1S241#PHI:442#MSY1#5518#Fusarium_graminearum#reduced_virulence	94.4	766	43	0	766	1	766	0	1439.1
QKD58725.1Fusarium_oxysporum_Fo47	I1S248#PHI:8914#FgVPS24_(FGSG_10832)#5518#Fusarium_graminearum#lethal	90.4	228	22	0	228	1	228	4.3e-90	326.6
QKD58770.1Fusarium_oxysporum_Fo47	I1S282#PHI:1452#GzHSF003#5518#Fusarium_graminearum#unaffected_pathogenicity	89.1	479	52	0	586	113	591	4.7e-242	832.8
QKD58784.1Fusarium_oxysporum_Fo47	B0XTA5#PHI:2293#CycA#746128#Aspergillus_fumigatus#reduced_virulence	77.3	97	22	0	101	66	162	3.1e-43	169.9
QKD58787.1Fusarium_oxysporum_Fo47	I1S297#PHI:8912#FgVPS20_(FGSG_10883)#5518#Fusarium_graminearum#reduced_virulence	83.3	204	17	3	268	1	190	8.6e-82	299.3
QKD58797.1Fusarium_oxysporum_Fo47	A0A1C3YKQ6#PHI:1698#GzZC013#5518#Fusarium_graminearum#unaffected_pathogenicity	77	701	153	3	719	9	703	0	1098.6
QKD58823.1Fusarium_oxysporum_Fo47	I1S2C5#PHI:1783#GzZC098#5518#Fusarium_graminearum#unaffected_pathogenicity	83.1	602	99	1	602	94	692	1e-289	991.9
QKD58855.1Fusarium_oxysporum_Fo47	A0A0L0VJ47#PHI:9250#PsRPs26#27350#Puccinia_striiformis#reduced_virulence	76.9	117	27	0	117	1	117	1.4e-49	191
QKD58858.1Fusarium_oxysporum_Fo47	I1S2F2#PHI:1500#GzHMG032#5518#Fusarium_graminearum#unaffected_pathogenicity	91.8	1318	106	2	1484	176	1493	0	1302.3
QKD58862.1Fusarium_oxysporum_Fo47	I1S2F6#PHI:1460#GzAra008#5518#Fusarium_graminearum#unaffected_pathogenicity	70.4	318	57	1	320	5	285	1.6e-127	451.4
QKD59027.1Fusarium_oxysporum_Fo47	I1S2L3#PHI:7283#Pg1#5518#Fusarium_graminearum#reduced_virulence__unaffected_pathogenicity	89.4	360	37	1	360	1	359	5.7e-182	632.5
QKD59225.1Fusarium_oxysporum_Fo47	A0A098DMJ4#PHI:5801#Fgsg04628#5518#Fusarium_graminearum#unaffected_pathogenicity	85.7	567	81	0	567	1	567	1.4e-294	1007.3
QKD59232.1Fusarium_oxysporum_Fo47	I1RL30#PHI:1094#FGSG_04610#5518#Fusarium_graminearum#unaffected_pathogenicity	88.6	542	59	2	541	1	540	1.4e-277	950.7
QKD59262.1Fusarium_oxysporum_Fo47	I1RL06#PHI:3697__PHI:3925#FgABC1__FgABC3#5518#Fusarium_graminearum#reduced_virulence	86	1478	203	2	1486	12	1487	0	2579.7
QKD59263.1Fusarium_oxysporum_Fo47	I1RL07#PHI:1817#ZEAR#5518#Fusarium_graminearum#unaffected_pathogenicity	89.2	83	9	0	83	1	83	4.1e-39	156.4
QKD59310.1Fusarium_oxysporum_Fo47	F9FH56#PHI:11681#UgmB#5507#Fusarium_oxysporum#unaffected_pathogenicity__reduced_virulence	98.4	507	8	0	507	1	507	1.6e-299	1023.5
QKD59333.1Fusarium_oxysporum_Fo47	I1RKR8#PHI:1175__PHI:6148#(Sc_Srb10)__FgSsn3#5518#Fusarium_graminearum#reduced_virulence	96.9	453	13	1	452	1	453	1.6e-229	790.8
QKD59334.1Fusarium_oxysporum_Fo47	G4N9S6#PHI:9547#Moarf6#318829#Magnaporthe_oryzae#unaffected_pathogenicity	96.2	186	7	0	186	1	186	5.7e-101	362.5
QKD59339.1Fusarium_oxysporum_Fo47	I1V1W1#PHI:6207#BbCyp6#176275#Beauveria_bassiana#reduced_virulence	81.6	375	69	0	375	1	375	2.5e-179	624.4
QKD59419.1Fusarium_oxysporum_Fo47	I1RKK7#PHI:1267#FGSG_04418#5518#Fusarium_graminearum#unaffected_pathogenicity	91.8	783	53	5	783	1	773	0	1437.2
QKD59422.1Fusarium_oxysporum_Fo47	I1RKK5#PHI:1289#FGSG_04416#5518#Fusarium_graminearum#unaffected_pathogenicity	96.3	436	16	0	436	1	436	8.3e-252	864.8
QKD59441.1Fusarium_oxysporum_Fo47	T0LLS6#PHI:6703#CgRhoB#474922#Colletotrichum_gloeosporioides#reduced_virulence	95.4	195	9	0	195	1	195	4.7e-106	379.4
QKD59452.1Fusarium_oxysporum_Fo47	I1S5Z3#PHI:1685#GzRad003#5518#Fusarium_graminearum#unaffected_pathogenicity	90.2	553	52	2	552	102	653	3e-283	969.5
QKD59459.1Fusarium_oxysporum_Fo47	I1RKH9#PHI:1177#Nrc-2#5518#Fusarium_graminearum#reduced_virulence	94.2	619	36	0	619	1	619	0	1109.7
QKD59484.1Fusarium_oxysporum_Fo47	I1RKG4#PHI:10930#FgBud6_(FGSG_04366)#5518#Fusarium_graminearum#reduced_virulence	86.4	971	126	4	966	1	970	0	1477.6
QKD59488.1Fusarium_oxysporum_Fo47	I1RKF3#PHI:2418__PHI:2419#CID1#5518#Fusarium_graminearum#reduced_virulence	88.4	320	36	1	319	1	320	4.3e-141	496.5
QKD59510.1Fusarium_oxysporum_Fo47	A0A098DK45#PHI:7123#Fgvps39#5518#Fusarium_graminearum#reduced_virulence	84.5	1028	151	4	1020	952	1979	0	1691.4
QKD59511.1Fusarium_oxysporum_Fo47	A0A098DK45#PHI:7123#Fgvps39#5518#Fusarium_graminearum#reduced_virulence	88.7	914	94	2	2272	5	909	0	1461.8
QKD59518.1Fusarium_oxysporum_Fo47	W7MNK7#PHI:7147#FvPEX14#117187#Fusarium_verticillioides#unaffected_pathogenicity	81.1	391	57	1	391	1	374	2.8e-166	580.5
QKD59523.1Fusarium_oxysporum_Fo47	I1RKC4#PHI:1169__PHI:1172#HDF2#5518#Fusarium_graminearum#reduced_virulence	84.9	723	99	2	735	1	713	0	1291.2
QKD59535.1Fusarium_oxysporum_Fo47	A0A0D2YC96#PHI:4725#Gbe1#5507#Fusarium_oxysporum#unaffected_pathogenicity	74	707	5	1	707	1	528	1e-299	1024.6
QKD59537.1Fusarium_oxysporum_Fo47	I1RKB4#PHI:1953#GzZC268#5518#Fusarium_graminearum#unaffected_pathogenicity	75.2	508	120	3	506	1	504	1.4e-210	728
QKD59540.1Fusarium_oxysporum_Fo47	G2XIN6#PHI:9378#VdOGDH_(VDAG_10018)#27337#Verticillium_dahliae#reduced_virulence	84.9	1053	151	5	1051	1	1047	0	1838.2
QKD59550.1Fusarium_oxysporum_Fo47	Q524W4#PHI:2084#Moatg18#318829#Magnaporthe_oryzae#reduced_virulence	73.1	472	101	6	454	1	464	1.9e-182	634.4
QKD59555.1Fusarium_oxysporum_Fo47	I1RK97#PHI:1368#GzC2H029#5518#Fusarium_graminearum#unaffected_pathogenicity	85.2	400	57	2	399	1	399	7.8e-172	599
QKD59560.1Fusarium_oxysporum_Fo47	I1RK94#PHI:1367#GzC2H028#5518#Fusarium_graminearum#unaffected_pathogenicity	75.6	624	144	7	622	1	618	1.5e-262	901
QKD59574.1Fusarium_oxysporum_Fo47	I1RK79#PHI:1577#GzOB017#5518#Fusarium_graminearum#unaffected_pathogenicity	89.9	148	15	0	148	1	148	4.3e-75	276.2
QKD59579.1Fusarium_oxysporum_Fo47	I1S611#PHI:1855#GzZC170#5518#Fusarium_graminearum#unaffected_pathogenicity	85.8	253	35	1	252	1	253	4.2e-123	436.4
QKD59595.1Fusarium_oxysporum_Fo47	Q4IEV4#PHI:1637#GzWing009#5518#Fusarium_graminearum#lethal	93.8	502	27	2	498	1	502	1.6e-259	890.6
QKD59616.1Fusarium_oxysporum_Fo47	Q4WJ71#PHI:2539#CDS1#746128#Aspergillus_fumigatus#lethal	70.8	425	115	3	448	10	426	9.8e-171	595.5
QKD59625.1Fusarium_oxysporum_Fo47	A9QUB2#PHI:2403#CSN1#169388#Fusarium_solani#increased_virulence_(hypervirulence)__reduced_virulence	71.9	274	70	3	268	1	273	1.9e-111	397.9
QKD59637.1Fusarium_oxysporum_Fo47	I1RK33#PHI:1683#GzRad001#5518#Fusarium_graminearum#lethal	90	682	64	3	678	1	682	0	1170.6
QKD59638.1Fusarium_oxysporum_Fo47	I1RK32#PHI:1293__PHI:3853#GzAPSES001__FgSWI6#5518#Fusarium_graminearum#reduced_virulence	89.2	794	81	4	790	14	806	0	1344.7
QKD59649.1Fusarium_oxysporum_Fo47	I1RK21#PHI:1559#GzNEG001#5518#Fusarium_graminearum#unaffected_pathogenicity	91.4	255	22	0	255	1	255	6.4e-135	475.7
QKD59697.1Fusarium_oxysporum_Fo47	I1RJY5#PHI:1576#GzOB016#5518#Fusarium_graminearum#unaffected_pathogenicity	75	520	126	3	525	12	530	9.8e-223	768.5
QKD59709.1Fusarium_oxysporum_Fo47	I1RJX5#PHI:5870#Fgsg04159#5518#Fusarium_graminearum#unaffected_pathogenicity	86.4	382	51	1	381	1	382	1.7e-192	667.5
QKD59734.1Fusarium_oxysporum_Fo47	I1RJV1#PHI:1366#GzCON7#5518#Fusarium_graminearum#reduced_virulence	83.1	420	70	1	419	1	420	1.4e-171	598.2
QKD59748.1Fusarium_oxysporum_Fo47	A0A0D2Y5F9#PHI:11117#NoxR#5507#Fusarium_oxysporum#reduced_virulence	100	507	0	0	507	6	512	1.6e-246	847.4
QKD59750.1Fusarium_oxysporum_Fo47	J4UPL6#PHI:5394#Mas5#176275#Beauveria_bassiana#loss_of_pathogenicity	73.5	434	108	2	434	1	427	2.2e-175	610.9
QKD59752.1Fusarium_oxysporum_Fo47	I1RJT8#PHI:8909#FgVPS22_(FGSG_04120)#5518#Fusarium_graminearum#reduced_virulence	97.7	259	6	0	259	1	259	1.2e-141	498
QKD59755.1Fusarium_oxysporum_Fo47	H6ULV1#PHI:5450#Gdh2#474922#Colletotrichum_gloeosporioides#reduced_virulence__unaffected_pathogenicity	77.4	1028	227	2	1067	19	1043	0	1639
QKD59759.1Fusarium_oxysporum_Fo47	I1RJT0#PHI:8913#FgVPS2_(FGSG_04112)#5518#Fusarium_graminearum#lethal	96.9	228	7	0	228	1	228	9.8e-87	315.5
QKD59760.1Fusarium_oxysporum_Fo47	I1RJS9#PHI:2326__PHI:2491__PHI:5720#PTC1__FgPTC1__ScOrtholog_PTC1#5518#Fusarium_graminearum#reduced_virulence__unaffected_pathogenicity	91	557	47	2	556	1	555	9.6e-248	851.7
QKD59762.1Fusarium_oxysporum_Fo47	I1RJS7#PHI:1902#GzZC217#5518#Fusarium_graminearum#unaffected_pathogenicity	89.8	1013	90	6	1000	1	1013	0	1767.7
QKD59766.1Fusarium_oxysporum_Fo47	I1RJS3#PHI:1162#BDM1#5518#Fusarium_graminearum#reduced_virulence__unaffected_pathogenicity	93.1	291	17	2	290	1	289	2.2e-147	517.3
QKD59767.1Fusarium_oxysporum_Fo47	Q6XPX0#PHI:300__PHI:2826#FGB1__Fgb1#5507#Fusarium_oxysporum#reduced_virulence__loss_of_pathogenicity	100	359	0	0	359	1	359	1.7e-165	577.8
QKD59769.1Fusarium_oxysporum_Fo47	I1RJR9#PHI:3375#FgSte50#5518#Fusarium_graminearum#loss_of_pathogenicity	80.7	493	94	1	493	1	492	7.3e-188	652.5
QKD59781.1Fusarium_oxysporum_Fo47	I6YDU0#PHI:2907__PHI:9824#Cyp51A__CYP51A#5518#Fusarium_graminearum#unaffected_pathogenicity__reduced_virulence	83.8	505	82	0	505	1	505	1.5e-257	884
QKD59789.1Fusarium_oxysporum_Fo47	I1RJQ3#PHI:1364#GzC2H024#5518#Fusarium_graminearum#reduced_virulence	84.9	609	87	3	1118	7	614	0	1054.3
QKD59811.1Fusarium_oxysporum_Fo47	G4MRX0#PHI:8752#RHO2_(MGG_02457)#318829#Magnaporthe_oryzae#reduced_virulence	92.4	198	15	0	199	3	200	7.4e-107	382.1
QKD59835.1Fusarium_oxysporum_Fo47	I1RJM9#PHI:1221#FGSG_04054#5518#Fusarium_graminearum#lethal	94.7	506	20	3	1404	1	499	5.7e-286	979.9
QKD59837.1Fusarium_oxysporum_Fo47	A0A0E0S648#PHI:5780#Fgsg04051#5518#Fusarium_graminearum#unaffected_pathogenicity	88.3	315	37	0	316	3	317	7.5e-170	592
QKD59862.1Fusarium_oxysporum_Fo47	I1RJK8#PHI:10927#FgMsb3_(FGSG_04033)#5518#Fusarium_graminearum#reduced_virulence	78.3	997	178	11	983	1	973	0	1355.5
QKD59873.1Fusarium_oxysporum_Fo47	I1RJK1#PHI:5776#Fgsg04023#5518#Fusarium_graminearum#unaffected_pathogenicity	79.7	395	80	0	395	1	395	1.4e-181	631.3
QKD59932.1Fusarium_oxysporum_Fo47	I1RJE6#PHI:5790#Fgsg03962#5518#Fusarium_graminearum#unaffected_pathogenicity	83.5	401	55	5	397	1	394	2.9e-182	633.6
QKD59945.1Fusarium_oxysporum_Fo47	I1S674#PHI:1337#GzbZIP019#5518#Fusarium_graminearum#unaffected_pathogenicity	78.8	471	88	4	935	1	464	1.3e-207	719.5
QKD59947.1Fusarium_oxysporum_Fo47	I1S2W8#PHI:1827#GzZC142#5518#Fusarium_graminearum#unaffected_pathogenicity	73.2	585	122	6	582	1	553	4.2e-243	836.3
QKD59952.1Fusarium_oxysporum_Fo47	I1RJD6#PHI:2408#FgMT1#5518#Fusarium_graminearum#unaffected_pathogenicity	86.2	513	65	2	507	1	513	6.4e-272	931.8
QKD59962.1Fusarium_oxysporum_Fo47	J9VXU6#PHI:9425#Itr4_(CNAG_05662)#5207#Cryptococcus_neoformans#reduced_virulence	74.9	610	147	3	612	14	618	5.3e-268	919.1
QKD59971.1Fusarium_oxysporum_Fo47	G8AA67#PHI:2476#CcpelA#27358#Colletotrichum_coccodes#reduced_virulence__increased_virulence_(hypervirulence)	74	327	80	2	324	1	325	3.6e-135	476.9
QKD59975.1Fusarium_oxysporum_Fo47	I1RJA3#PHI:1881#GzZC196#5518#Fusarium_graminearum#unaffected_pathogenicity	86.1	459	64	0	460	13	471	2.6e-243	836.6
QKD60010.1Fusarium_oxysporum_Fo47	I1RJB8#PHI:1879#GzZC194#5518#Fusarium_graminearum#unaffected_pathogenicity	75.2	851	132	18	798	32	880	0	1136.3
QKD60013.1Fusarium_oxysporum_Fo47	A0A1C3YMZ9#PHI:5844#Fgsg03932#5518#Fusarium_graminearum#unaffected_pathogenicity	79.5	405	62	3	386	1	403	8.9e-181	628.6
QKD60044.1Fusarium_oxysporum_Fo47	I1RJ84#PHI:1882#GzZC197#5518#Fusarium_graminearum#unaffected_pathogenicity	73.2	366	93	2	416	61	421	2.6e-155	544.3
QKD60128.1Fusarium_oxysporum_Fo47	I1RPI7#PHI:1877#GzZC192#5518#Fusarium_graminearum#unaffected_pathogenicity	74.2	712	165	10	701	1	704	9.8e-295	1008.1
QKD60152.1Fusarium_oxysporum_Fo47	Q4WK65#PHI:2639#Ilv3B#746128#Aspergillus_fumigatus#unaffected_pathogenicity__reduced_virulence	72	218	60	1	219	326	542	2.7e-86	313.9
QKD60401.1Fusarium_oxysporum_Fo47	A0A1C3YMR1#PHI:5788#Fgsg03215#5518#Fusarium_graminearum#unaffected_pathogenicity	82.7	341	53	3	337	1	339	1.2e-162	568.2
QKD60403.1Fusarium_oxysporum_Fo47	I1RHG2#PHI:1910#GzZC225#5518#Fusarium_graminearum#unaffected_pathogenicity	85.4	664	69	7	640	3	663	0	1112.8
QKD60436.1Fusarium_oxysporum_Fo47	I1RHJ0#PHI:1907#GzZC222#5518#Fusarium_graminearum#unaffected_pathogenicity	83.9	758	114	3	751	1	757	0	1175.6
QKD60439.1Fusarium_oxysporum_Fo47	I1RHI8#PHI:6121#FGSG_03243#5518#Fusarium_graminearum#reduced_virulence	74.8	551	137	1	551	2	550	3.9e-254	872.8
QKD60446.1Fusarium_oxysporum_Fo47	A0A1C3YMR4#PHI:5866#Fgsg03237#5518#Fusarium_graminearum#unaffected_pathogenicity	82.3	373	64	2	378	4	376	4.3e-172	599.7
QKD60487.1Fusarium_oxysporum_Fo47	I1RHL8#PHI:5876#Fgsg03277#5518#Fusarium_graminearum#unaffected_pathogenicity	73	378	98	2	380	2	376	2.8e-158	553.9
QKD60590.1Fusarium_oxysporum_Fo47	I1RHR0#PHI:1904#GzZC219#5518#Fusarium_graminearum#unaffected_pathogenicity	72.4	624	172	0	624	1	624	8.2e-277	948.3
QKD60628.1Fusarium_oxysporum_Fo47	I1RHQ4#PHI:5898#FGSG_03315#5518#Fusarium_graminearum#unaffected_pathogenicity	81.8	411	72	1	411	1	408	3.3e-189	656.8
QKD60637.1Fusarium_oxysporum_Fo47	I1RHP9#PHI:5795#Fgsg03310#5518#Fusarium_graminearum#unaffected_pathogenicity	80.2	389	68	5	385	1	384	5.2e-173	602.8
QKD60639.1Fusarium_oxysporum_Fo47	A0A1C3YMS1#PHI:5868#Fgsg12463#5518#Fusarium_graminearum#unaffected_pathogenicity	80.7	405	72	2	405	6	409	2.2e-190	660.6
QKD60642.1Fusarium_oxysporum_Fo47	I1RIV2#PHI:1007#NPS6#5518#Fusarium_graminearum#reduced_virulence	87.1	2059	264	1	2067	13	2071	0	3597.4
QKD60664.1Fusarium_oxysporum_Fo47	I1RIT3#PHI:1982#GzZC297#5518#Fusarium_graminearum#unaffected_pathogenicity	84.2	707	95	7	695	5	706	0	1179.5
QKD60666.1Fusarium_oxysporum_Fo47	I1RIT1#PHI:11594#FgMFS1_(FGSG_03725)#5518#Fusarium_graminearum#reduced_virulence	91.7	602	50	0	602	1	602	3.2e-278	953
QKD60679.1Fusarium_oxysporum_Fo47	I1RIS2#PHI:5353#Famfs1#282267#Fusarium_asiaticum#reduced_virulence	84.8	566	79	4	561	1	564	2.5e-245	843.6
QKD60701.1Fusarium_oxysporum_Fo47	A0A0E0S4Y5#PHI:9104#FGRRES_16221#5518#Fusarium_graminearum#reduced_virulence	79.3	434	87	2	431	1	434	3.3e-200	693.3
QKD60703.1Fusarium_oxysporum_Fo47	A0A0E0S4Y7#PHI:8646#FgLDHL2_(FGSG_16220)#5518#Fusarium_graminearum#reduced_virulence	78.7	447	86	3	441	21	466	2.6e-208	720.3
QKD60712.1Fusarium_oxysporum_Fo47	I1RIL9#PHI:8803#FgShyC_(FGSG_03657)#5518#Fusarium_graminearum#unaffected_pathogenicity	83.4	422	70	0	422	1	422	2.5e-216	746.9
QKD60721.1Fusarium_oxysporum_Fo47	I1S6C7#PHI:1730#GzZC045#5518#Fusarium_graminearum#unaffected_pathogenicity	86.4	712	96	1	952	1	712	0	1219.5
QKD60734.1Fusarium_oxysporum_Fo47	I1RIQ3#PHI:1575#GzOB015#5518#Fusarium_graminearum#unaffected_pathogenicity	84.4	243	37	1	242	1	243	9.3e-120	425.2
QKD60735.1Fusarium_oxysporum_Fo47	I1RIP6#PHI:5830#Fgsg03688#5518#Fusarium_graminearum#unaffected_pathogenicity	82.4	391	67	2	391	1	389	1.4e-173	604.7
QKD60815.1Fusarium_oxysporum_Fo47	W7MNW1#PHI:2460#FLBA1#117187#Fusarium_verticillioides#unaffected_pathogenicity	98.5	479	7	0	479	21	499	1.4e-273	937.2
QKD60931.1Fusarium_oxysporum_Fo47	I1RI51#PHI:5792#Fgsg03476#5518#Fusarium_graminearum#unaffected_pathogenicity	72.8	386	96	3	386	1	377	2.9e-154	542
QKD60954.1Fusarium_oxysporum_Fo47	Q99174#PHI:2849#CutA#169388#Fusarium_solani#unaffected_pathogenicity	77	226	51	1	226	1	225	1.2e-92	335.1
QKD61166.1Fusarium_oxysporum_Fo47	I1S1U2#PHI:5895#FGSG_10712#5518#Fusarium_graminearum#unaffected_pathogenicity	90.9	395	36	0	395	1	395	4.6e-201	696
QKD61262.1Fusarium_oxysporum_Fo47	W7MFP3#PHI:5270#FvBck1#117187#Fusarium_verticillioides#reduced_virulence	81.4	86	16	0	86	1693	1778	1.6e-38	154.1
QKD61312.1Fusarium_oxysporum_Fo47	I1RMW9#PHI:4602#FDB2#5518#Fusarium_graminearum#reduced_virulence	91.7	2104	174	0	2104	1	2104	0	3895.5
QKD61317.1Fusarium_oxysporum_Fo47	I1RL07#PHI:1817#ZEAR#5518#Fusarium_graminearum#unaffected_pathogenicity	77.4	84	18	1	84	1	83	1.5e-33	137.5
QKD61344.1Fusarium_oxysporum_Fo47	O93976#PHI:2364#Tom1#5507#Fusarium_oxysporum#reduced_virulence__increased_virulence_(hypervirulence)	82.5	331	58	0	331	1	331	1.6e-162	567.8
QKD61366.1Fusarium_oxysporum_Fo47	I1S2N6#PHI:2452#FAED1#5518#Fusarium_graminearum#unaffected_pathogenicity	81	279	50	2	276	1	279	3.2e-132	466.8
QKD61406.1Fusarium_oxysporum_Fo47	X0J8P9#PHI:5393#GLX#5507#Fusarium_oxysporum#reduced_virulence	99.7	902	3	0	902	1	902	0	1865.1
QKD61417.1Fusarium_oxysporum_Fo47	Q00845#PHI:180#PELD#169388#Fusarium_solani#reduced_virulence	85.4	233	34	0	233	1	233	2.5e-122	433.7
QKD61454.1Fusarium_oxysporum_Fo47	L7WLT2#PHI:9826#CYP51C#5518#Fusarium_graminearum#reduced_virulence	91.4	347	30	0	501	9	355	3e-192	667.2
QKD61544.1Fusarium_oxysporum_Fo47	I1S368#PHI:6127#PLC#5518#Fusarium_graminearum#unaffected_pathogenicity	81.9	647	117	0	647	1	647	0	1138.6
QKD61609.1Fusarium_oxysporum_Fo47	I1S333#PHI:10455#NoxC_(FGSG_11195)#5518#Fusarium_graminearum#unaffected_pathogenicity	89.5	749	78	1	748	1	749	0	1384
QKD61631.1Fusarium_oxysporum_Fo47	I1SAE9#PHI:1724#GzZC039#5518#Fusarium_graminearum#unaffected_pathogenicity	77.8	671	145	3	668	5	675	5.1e-301	1028.9
QKD61672.1Fusarium_oxysporum_Fo47	A0A098E1A2#PHI:1864#GzZC179#5518#Fusarium_graminearum#unaffected_pathogenicity	80.5	477	91	1	491	92	566	5.4e-223	769.2
QKD61740.1Fusarium_oxysporum_Fo47	O59937#PHI:569#XYL3#5507#Fusarium_oxysporum#unaffected_pathogenicity	99.7	384	1	0	384	1	384	1.2e-217	751.1
QKD61754.1Fusarium_oxysporum_Fo47	I1S6X4#PHI:1735#GzZC050#5518#Fusarium_graminearum#unaffected_pathogenicity	70.8	384	111	1	689	81	464	2.5e-150	528.5
QKD61788.1Fusarium_oxysporum_Fo47	A0A1C3YKT7#PHI:5896#FGSG_11405#5518#Fusarium_graminearum#unaffected_pathogenicity	85.9	418	55	2	418	1	414	8.1e-204	705.3
QKD61801.1Fusarium_oxysporum_Fo47	I1S3J8#PHI:5800#Fgsg11385#5518#Fusarium_graminearum#unaffected_pathogenicity	82.9	356	57	3	354	1	354	1.2e-163	571.6
QKD61830.1Fusarium_oxysporum_Fo47	I1S3G2#PHI:5817#Fgsg11343#5518#Fusarium_graminearum#unaffected_pathogenicity	80	400	76	4	397	1	399	1.1e-178	621.7
QKD61838.1Fusarium_oxysporum_Fo47	I1RDS9#PHI:1870#GzZC185#5518#Fusarium_graminearum#unaffected_pathogenicity	80.6	635	115	4	627	75	709	2.2e-298	1020
QKD61992.1Fusarium_oxysporum_Fo47	I1S3S6#PHI:5900#FGSG_11472#5518#Fusarium_graminearum#unaffected_pathogenicity	81.3	878	155	4	872	1	875	0	1449.1
QKD62034.1Fusarium_oxysporum_Fo47	A0A2H3U592#PHI:11257#FoMep1#5507#Fusarium_oxysporum#reduced_virulence	99.6	275	1	0	275	1	275	1.6e-160	560.8
QKD62127.1Fusarium_oxysporum_Fo47	F8U971#PHI:6157#Bcdh#40559#Botrytis_cinerea#unaffected_pathogenicity	77	357	82	0	367	24	380	5.4e-170	592.8
QKD62134.1Fusarium_oxysporum_Fo47	A0A0C4DHY2#PHI:4879#Pg1#5507#Fusarium_oxysporum#unaffected_pathogenicity__reduced_virulence	100	371	0	0	371	1	371	9e-215	741.5
QKD62144.1Fusarium_oxysporum_Fo47	I1S3N8#PHI:2451#FAEB1#5518#Fusarium_graminearum#unaffected_pathogenicity	82.5	297	52	0	297	1	297	2.5e-143	503.8
QKD62170.1Fusarium_oxysporum_Fo47	I1S3J6#PHI:5777#Fgsg11381#5518#Fusarium_graminearum#unaffected_pathogenicity	77.7	372	81	1	444	23	394	3.6e-170	593.6
QKD62280.1Fusarium_oxysporum_Fo47	Q6R3R4#PHI:3730#BcChsVI#40559#Botrytis_cinerea#reduced_virulence	70.7	92	27	0	261	5	96	7.9e-30	126.7
QKD62284.1Fusarium_oxysporum_Fo47	W7N0U7#PHI:7145#FvSEL1#117187#Fusarium_verticillioides#reduced_virulence	90.6	255	24	0	255	266	520	1.8e-134	474.2
QKD62290.1Fusarium_oxysporum_Fo47	O93976#PHI:2364#Tom1#5507#Fusarium_oxysporum#reduced_virulence__increased_virulence_(hypervirulence)	99.1	335	3	0	335	1	335	1e-193	671.4
QKD62391.1Fusarium_oxysporum_Fo47	I1RJ54#PHI:1885#GzZC200#5518#Fusarium_graminearum#unaffected_pathogenicity	83.9	192	25	2	186	367	558	3.5e-90	326.6
QKD62403.1Fusarium_oxysporum_Fo47	W7NEP8#PHI:7286#FvCP02#117187#Fusarium_verticillioides#unaffected_pathogenicity__reduced_virulence	95.9	777	18	1	777	1	763	0	1532.7
QKD62423.1Fusarium_oxysporum_Fo47	I1RJ45#PHI:6120#FGSG_03846#5518#Fusarium_graminearum#reduced_virulence	78.2	449	94	2	448	1	446	6.8e-209	722.2
QKD62473.1Fusarium_oxysporum_Fo47	I1RU06#PHI:6124__PHI:5750#FGSG_07678__ScOrtholog_GIC1#5518#Fusarium_graminearum#reduced_virulence	81.9	426	74	1	426	1	423	5.3e-211	729.2
QKD62567.1Fusarium_oxysporum_Fo47	I1RHV1#PHI:6123__PHI:5715#FGSG_03366__ScOrtholog_PHO12#5518#Fusarium_graminearum#reduced_virulence__unaffected_pathogenicity	79.4	485	100	0	485	1	485	8.4e-245	841.6
QKD62603.1Fusarium_oxysporum_Fo47	I1RHY5#PHI:6125__PHI:5716#FGSG_03402__ScOrtholog_PHO11#5518#Fusarium_graminearum#unaffected_pathogenicity	86.8	456	56	2	452	1	456	5.6e-243	835.5
QKD62621.1Fusarium_oxysporum_Fo47	I1S097#PHI:4660#Chs3b#5518#Fusarium_graminearum#lethal__reduced_virulence	76.1	809	181	8	977	106	904	0	1231.5
QKD62632.1Fusarium_oxysporum_Fo47	I1RHZ0#PHI:5836#Fgsg03409#5518#Fusarium_graminearum#unaffected_pathogenicity	85.5	407	52	5	404	1	403	5.6e-186	646
QKD62655.1Fusarium_oxysporum_Fo47	A0A0E0S2Z7#PHI:1266__PHI:4942#FGSG_03132__Cdc2B#5518#Fusarium_graminearum#unaffected_pathogenicity__lethal	94.9	313	16	0	313	1	313	1.4e-179	624.4
QKD62676.1Fusarium_oxysporum_Fo47	I1RH65#PHI:7650#FgPR-IL-3#5518#Fusarium_graminearum#unaffected_pathogenicity	73	141	37	1	141	128	268	8.5e-57	215.3
QKD62705.1Fusarium_oxysporum_Fo47	Q04701#PHI:179#PELA#169388#Fusarium_solani#reduced_virulence	88.4	242	26	1	240	1	242	2.3e-126	447.2
QKD62706.1Fusarium_oxysporum_Fo47	I1RGU8#PHI:5897#FGSG_02976#5518#Fusarium_graminearum#unaffected_pathogenicity	81.1	391	66	2	387	1	387	7.2e-178	619
QKD62709.1Fusarium_oxysporum_Fo47	W7MLS8#PHI:7285#FvCP01#117187#Fusarium_verticillioides#unaffected_pathogenicity__reduced_virulence	98.5	801	11	1	801	1	800	0	1620.5
QKD62742.1Fusarium_oxysporum_Fo47	I1RVB5#PHI:1801#GzZC116#5518#Fusarium_graminearum#reduced_virulence	71.1	550	129	11	545	1	525	3.8e-137	484.2
QKD62840.1Fusarium_oxysporum_Fo47	I1RTJ6#PHI:1389#GzC2H052#5518#Fusarium_graminearum#lethal	74.3	804	196	7	801	4	801	0	1153.3
QKD62935.1Fusarium_oxysporum_Fo47	I1RGX7#PHI:5834#Fgsg03009#5518#Fusarium_graminearum#unaffected_pathogenicity	84	349	55	1	351	2	349	1.7e-162	567.8
QKD63016.1Fusarium_oxysporum_Fo47	I1RHS7#PHI:723__PHI:727#PKS1__PKS17#5518#Fusarium_graminearum#unaffected_pathogenicity	81	2570	443	10	2546	17	2565	0	3999.5
QKD63096.1Fusarium_oxysporum_Fo47	I1RL30#PHI:1094#FGSG_04610#5518#Fusarium_graminearum#unaffected_pathogenicity	72.8	529	142	1	539	12	540	2.2e-222	767.3
QKD63114.1Fusarium_oxysporum_Fo47	J4USC3#PHI:6471#Trr2#176275#Beauveria_bassiana#reduced_virulence	84.7	313	48	0	313	1	313	2.7e-151	530.4

## Sheet: Sheet2
Analysis of PHI annotation of strain 160527 Genome
Query_id	Subject_id	Identity(%)	Align_length	Mismatch	Query_start	Query_end	Subject_start	Subject_end	E_value	Score
TVY61021.1Fusarium_oxysporum_f._sp._cubense	F9FUE8#PHI:9485#Foatg3#5507#Fusarium_oxysporum#reduced_virulence__unaffected_pathogenicity	100	347	0	0	347	1	347	2.7e-189	656.8
TVY61336.1Fusarium_oxysporum_f._sp._cubense	V6RR76#PHI:3831#Fgrac1#5518#Fusarium_graminearum#reduced_virulence	100	199	0	0	199	1	199	9.7e-115	408.3
TVY61631.1Fusarium_oxysporum_f._sp._cubense	W7LTW0#PHI:3355__PHI:4514#Mads1__Fvmcm1#117187#Fusarium_verticillioides#unaffected_pathogenicity__reduced_virulence	100	222	0	0	222	1	222	4.1e-98	353.2
TVY63216.1Fusarium_oxysporum_f._sp._cubense	I1RN81#PHI:3832#Fgcdc42#5518#Fusarium_graminearum#reduced_virulence	100	195	0	0	195	1	195	2e-112	400.6
TVY63263.1Fusarium_oxysporum_f._sp._cubense	A0A559KTE7#PHI:11677#Arl3_(FOXG_4440)#5507#Fusarium_oxysporum#reduced_virulence	100	213	0	0	213	1	213	5.1e-122	432.6
TVY63276.1Fusarium_oxysporum_f._sp._cubense	I1S1V9#PHI:1604#GzOB045#5518#Fusarium_graminearum#unaffected_pathogenicity	100	145	0	0	145	1	145	2.8e-79	290
TVY63742.1Fusarium_oxysporum_f._sp._cubense	A0A0D2Y8P9#PHI:7588#Foatg8#5507#Fusarium_oxysporum#reduced_virulence	100	120	0	0	120	1	120	1e-63	238
TVY63763.1Fusarium_oxysporum_f._sp._cubense	A0A420RYE1#PHI:11118#NoxA#5507#Fusarium_oxysporum#unaffected_pathogenicity	100	576	0	0	576	1	576	0	1196
TVY63844.1Fusarium_oxysporum_f._sp._cubense	I1RNF9#PHI:1012#GzGPA1#5518#Fusarium_graminearum#unaffected_pathogenicity	100	353	0	0	353	1	353	5.2e-204	705.7
TVY63911.1Fusarium_oxysporum_f._sp._cubense	A0A0D2XZG3#PHI:9745#FolVPS21_(FOXG_09392)#5507#Fusarium_oxysporum#reduced_virulence	100	235	0	0	235	1	235	3.8e-118	419.9
TVY65117.1Fusarium_oxysporum_f._sp._cubense	Q6XPX0#PHI:300__PHI:2826#FGB1__Fgb1#5507#Fusarium_oxysporum#reduced_virulence__loss_of_pathogenicity	100	359	0	0	359	1	359	1.7e-165	577.8
TVY66049.1Fusarium_oxysporum_f._sp._cubense	X0JB59#PHI:4679#FoSlt2#5507#Fusarium_oxysporum#reduced_virulence	100	418	0	0	418	1	418	3.6e-252	865.9
TVY67095.1Fusarium_oxysporum_f._sp._cubense	A0A559L303#PHI:10676#Sge1_#5507#Fusarium_oxysporum#reduced_virulence	100	251	0	0	251	1	251	2.4e-150	527.3
TVY69199.1Fusarium_oxysporum_f._sp._cubense	W7LLK3#PHI:7143#FvCYP1#117187#Fusarium_verticillioides#reduced_virulence	100	180	0	0	180	45	224	1.4e-104	374.4
TVY69307.1Fusarium_oxysporum_f._sp._cubense	J9MAX2#PHI:1107__PHI:1108#FOXG_00016#5507#Fusarium_oxysporum#reduced_virulence	100	134	0	0	472	1	134	6.8e-74	273.9
TVY69556.1Fusarium_oxysporum_f._sp._cubense	A0A0D2X980#PHI:9590#Pmt4_(FOXG_00440)#5507#Fusarium_oxysporum#reduced_virulence	100	770	0	0	770	1	770	0	1578.9
TVY69623.1Fusarium_oxysporum_f._sp._cubense	Q6B957#PHI:490#FRP1#5507#Fusarium_oxysporum#loss_of_pathogenicity	100	526	0	0	526	1	526	4.9e-307	1048.5
TVY70021.1Fusarium_oxysporum_f._sp._cubense	A0A0D2X8F5#PHI:9192#Foatg22#5507#Fusarium_oxysporum#reduced_virulence__increased_virulence_(hypervirulence)	100	653	0	0	653	1	653	0	1295.4
TVY70034.1Fusarium_oxysporum_f._sp._cubense	Q8TGD1#PHI:254#FOW1#5507#Fusarium_oxysporum#reduced_virulence	100	318	0	0	318	1	318	3e-182	633.3
TVY71729.1Fusarium_oxysporum_f._sp._cubense	Q65YU2#PHI:395#FGA2#5507#Fusarium_oxysporum#loss_of_pathogenicity	100	355	0	0	355	1	355	1.7e-202	700.7
TVY71735.1Fusarium_oxysporum_f._sp._cubense	A0A0D2XQS0#PHI:6317__PHI:10250#Hog1__Hog1_(FOXG_06318)#5507#Fusarium_oxysporum#reduced_virulence	100	357	0	0	357	1	357	3.4e-211	729.6
TVY72675.1Fusarium_oxysporum_f._sp._cubense	J9MZK9#PHI:2455#CRE1#5507#Fusarium_oxysporum#unaffected_pathogenicity	100	420	0	0	420	1	420	1.4e-211	731.1
TVY72830.1Fusarium_oxysporum_f._sp._cubense	H9C592#PHI:2590__PHI:2611#CMLE#5507#Fusarium_oxysporum#loss_of_pathogenicity	100	364	0	0	364	1	364	1.8e-228	786.9
TVY72881.1Fusarium_oxysporum_f._sp._cubense	W7MCR6#PHI:2461#FLBA2#117187#Fusarium_verticillioides#unaffected_pathogenicity	100	382	0	0	501	118	499	7.6e-210	726.1
TVY75537.1Fusarium_oxysporum_f._sp._cubense	A0A2H3U592#PHI:11257#FoMep1#5507#Fusarium_oxysporum#reduced_virulence	100	275	0	0	275	1	275	8.6e-162	565.1
TVY76402.1Fusarium_oxysporum_f._sp._cubense	A0A0J9V3Z8#PHI:10878#Cna1_(XP_018243626)#5507#Fusarium_oxysporum#reduced_virulence	100	566	0	0	566	1	566	0	1107.8
TVY76510.1Fusarium_oxysporum_f._sp._cubense	A6N6J8#PHI:1021__PHI:2981#CTF1__Ctf1#5507#Fusarium_oxysporum#unaffected_pathogenicity__reduced_virulence	100	862	0	0	905	42	903	0	1670.2
TVY77092.1Fusarium_oxysporum_f._sp._cubense	A0A0C4DHU3#PHI:10249#Fmk1_(FOXG_08140)#5507#Fusarium_oxysporum#reduced_virulence	100	355	0	0	355	1	355	2.1e-208	720.3
TVY77371.1Fusarium_oxysporum_f._sp._cubense	X0I5S4#PHI:6530#Gas1#5507#Fusarium_oxysporum#reduced_virulence	100	487	0	0	487	1	487	5.8e-270	925.2
TVY77584.1Fusarium_oxysporum_f._sp._cubense	A0A0D2XVZ5#PHI:5236#Dnj1#5507#Fusarium_oxysporum#reduced_virulence	100	521	0	0	521	1	521	3.1e-285	976.1
TVY77684.1Fusarium_oxysporum_f._sp._cubense	Q9UWF0#PHI:2108#CAM#318829#Magnaporthe_oryzae#reduced_virulence__loss_of_pathogenicity	100	149	0	0	149	1	149	1.9e-54	207.6
TVY78629.1Fusarium_oxysporum_f._sp._cubense	Q9C1T0#PHI:200#ARG1#5507#Fusarium_oxysporum#reduced_virulence	100	466	0	0	466	1	466	5.9e-272	931.8
TVY79325.1Fusarium_oxysporum_f._sp._cubense	I1RS24#PHI:1584#GzOB024#5518#Fusarium_graminearum#unaffected_pathogenicity	100	203	0	0	207	52	254	7.7e-115	408.7
TVY79724.1Fusarium_oxysporum_f._sp._cubense	A0A0D2XDM3#PHI:4724#Gls1#5507#Fusarium_oxysporum#unaffected_pathogenicity	100	705	0	0	705	1	705	0	1454.5
TVY79957.1Fusarium_oxysporum_f._sp._cubense	A0A0D2XC66#PHI:10879#Cnb1_(XP_018234243)#5507#Fusarium_oxysporum#reduced_virulence	100	171	0	0	171	1	171	3.2e-91	330.5
TVY80069.1Fusarium_oxysporum_f._sp._cubense	J9MHC1#PHI:1103__PHI:2282#FOXG_02277__MeaB#5507#Fusarium_oxysporum#unaffected_pathogenicity__increased_virulence_(hypervirulence)	100	406	0	0	406	5	410	1.5e-210	727.6
TVY80081.1Fusarium_oxysporum_f._sp._cubense	A0A559LXH4#PHI:11258#FoSep1#5507#Fusarium_oxysporum#reduced_virulence	100	772	0	0	772	1	772	0	1472.6
TVY61187.1Fusarium_oxysporum_f._sp._cubense	A0A0D2XIB5#PHI:9589#Pmt1_(FOXG_03668)#5507#Fusarium_oxysporum#reduced_virulence	99.9	911	1	0	963	53	963	0	1846.2
TVY65003.1Fusarium_oxysporum_f._sp._cubense	A0A0D2Y5F9#PHI:11117#NoxR#5507#Fusarium_oxysporum#reduced_virulence	99.8	512	1	0	512	1	512	1.3e-248	854.4
TVY72600.1Fusarium_oxysporum_f._sp._cubense	F9F8S3#PHI:11682#GfsB#5507#Fusarium_oxysporum#reduced_virulence	99.8	494	1	0	494	1	494	1e-298	1020.8
TVY76929.1Fusarium_oxysporum_f._sp._cubense	F9F510#PHI:11680#UgmA#5507#Fusarium_oxysporum#reduced_virulence	99.8	519	1	0	519	1	519	0	1083.9
TVY79573.1Fusarium_oxysporum_f._sp._cubense	A0A0C4DHY4#PHI:4880#Pgx6#5507#Fusarium_oxysporum#unaffected_pathogenicity__reduced_virulence	99.8	464	1	0	464	1	464	1.5e-283	970.3
TVY66097.1Fusarium_oxysporum_f._sp._cubense	Q5YCX0#PHI:336#CHS2#5507#Fusarium_oxysporum#reduced_virulence	99.7	1041	3	0	1186	1	1041	0	2027.7
TVY66175.1Fusarium_oxysporum_f._sp._cubense	Q5YCW8#PHI:337#CHS7#5507#Fusarium_oxysporum#reduced_virulence	99.7	334	1	0	334	1	334	1.4e-187	651
TVY66542.1Fusarium_oxysporum_f._sp._cubense	Q876Z6#PHI:375#REN1#5507#Fusarium_oxysporum#unaffected_pathogenicity	99.7	724	2	0	724	1	724	0	1465.3
TVY70988.1Fusarium_oxysporum_f._sp._cubense	A0A0J9U8I9#PHI:9744#FolVPS9_(FOXG_00470)#5507#Fusarium_oxysporum#reduced_virulence	99.7	783	2	0	783	1	783	0	1363.6
TVY71064.1Fusarium_oxysporum_f._sp._cubense	W7MHG4#PHI:2462#RGSB#117187#Fusarium_verticillioides#unaffected_pathogenicity	99.7	363	1	0	363	1	363	1.2e-200	694.5
TVY72091.1Fusarium_oxysporum_f._sp._cubense	V9MGK6#PHI:4096#FoOCH1#5507#Fusarium_oxysporum#reduced_virulence	99.7	307	1	0	372	66	372	2.7e-185	643.7
TVY79834.1Fusarium_oxysporum_f._sp._cubense	I1RT81#PHI:6410__PHI:6604#FgCdc12__FaCdc12(FGSG_07380)#5518__282267#Fusarium_graminearum__Fusarium_asiaticum#reduced_virulence	99.7	385	1	0	385	1	385	1.5e-217	750.7
TVY80205.1Fusarium_oxysporum_f._sp._cubense	A0A0D2XEI7#PHI:9050#FolVam7_(FOXG_02319)#5507#Fusarium_oxysporum#reduced_virulence	99.7	361	1	0	361	1	361	4.1e-196	679.5
TVY70829.1Fusarium_oxysporum_f._sp._cubense	A0A0D2X9S0#PHI:7684#Ntr1#5507#Fusarium_oxysporum#increased_virulence_(hypervirulence)	99.6	513	2	0	513	1	513	2.5e-308	1052.7
TVY71116.1Fusarium_oxysporum_f._sp._cubense	A0A0J9U9A1#PHI:11587#Fotip4_(FOXG_00980)#5507#Fusarium_oxysporum#reduced_virulence	99.6	692	3	0	692	1	692	0	1175.2
TVY77104.1Fusarium_oxysporum_f._sp._cubense	X0MKY5#PHI:11176#FoEG1_(FOTG_02663)#5507#Fusarium_oxysporum#unaffected_pathogenicity__reduced_virulence	99.6	249	1	0	249	1	249	2.5e-144	506.9
TVY80150.1Fusarium_oxysporum_f._sp._cubense	X0JSI1#PHI:4680#FoMkk2#5507#Fusarium_oxysporum#reduced_virulence	99.6	526	2	0	526	1	526	5.8e-292	998.4
TVY61428.1Fusarium_oxysporum_f._sp._cubense	A0A0D2XGR3#PHI:10251#Pbs2_(FOXG_03107)#5507#Fusarium_oxysporum#reduced_virulence	99.5	654	3	0	654	1	654	0	1275.8
TVY61480.1Fusarium_oxysporum_f._sp._cubense	A0A0J9UIM0#PHI:7685#AreA#5507#Fusarium_oxysporum#increased_virulence_(hypervirulence)	99.5	964	1	1	964	16	975	0	1495.3
TVY62155.1Fusarium_oxysporum_f._sp._cubense	A0A0E0S0W9#PHI:9823#Fg08731#5518#Fusarium_graminearum#reduced_virulence	99.5	371	2	0	371	1	371	4.3e-217	749.2
TVY71593.1Fusarium_oxysporum_f._sp._cubense	I1RMW3#PHI:6408__PHI:6603#FgCdc3__FaCdc3_(FGSG_05315.3)#5518__282267#Fusarium_graminearum__Fusarium_asiaticum#reduced_virulence	99.5	418	2	0	434	145	562	1.9e-211	730.7
TVY75279.1Fusarium_oxysporum_f._sp._cubense	O59937#PHI:569#XYL3#5507#Fusarium_oxysporum#unaffected_pathogenicity	99.5	384	2	0	384	1	384	1e-216	748
TVY76608.1Fusarium_oxysporum_f._sp._cubense	A0A0D2XVA4#PHI:11121#Pct6_(FOXG_07912)#5507#Fusarium_oxysporum#reduced_virulence	99.5	662	3	0	662	1	662	0	1290
TVY71599.1Fusarium_oxysporum_f._sp._cubense	Q0WXM3#PHI:734__PHI:11289#FOW2#5507#Fusarium_oxysporum#loss_of_pathogenicity__reduced_virulence	99.4	663	4	0	663	1	663	0	1148.7
TVY71870.1Fusarium_oxysporum_f._sp._cubense	A0A0D2XWJ8#PHI:4727#Gdb1#5507#Fusarium_oxysporum#reduced_virulence__unaffected_pathogenicity	99.4	1550	9	0	1550	7	1556	0	3188.3
TVY72724.1Fusarium_oxysporum_f._sp._cubense	W9KJI6#PHI:11628#FoATG12#5507#Fusarium_oxysporum#reduced_virulence	99.4	158	1	0	158	1	158	2.8e-64	240.4
TVY75446.1Fusarium_oxysporum_f._sp._cubense	X0J8P9#PHI:5393#GLX#5507#Fusarium_oxysporum#reduced_virulence	99.4	902	5	0	902	1	902	0	1860.9
TVY77374.1Fusarium_oxysporum_f._sp._cubense	I1RPQ7#PHI:6411#FgCdc10#5518#Fusarium_graminearum#unaffected_pathogenicity	99.4	338	2	0	338	1	338	1.1e-195	677.9
TVY72664.1Fusarium_oxysporum_f._sp._cubense	Q4ICG5#PHI:9145#FgAP2mu_(FGSG_05093)#5518#Fusarium_graminearum#reduced_virulence	99.3	143	1	0	143	1	143	2.3e-78	287
TVY72960.1Fusarium_oxysporum_f._sp._cubense	J9N0G7#PHI:1105#FOXG_08661#5507#Fusarium_oxysporum#unaffected_pathogenicity	99.3	290	2	0	290	1	290	1e-173	604.7
TVY77501.1Fusarium_oxysporum_f._sp._cubense	A0A0C4DHR8#PHI:7682#Nit1#5507#Fusarium_oxysporum#unaffected_pathogenicity	99.3	905	5	1	905	1	904	0	1888.6
TVY79020.1Fusarium_oxysporum_f._sp._cubense	W7MS09#PHI:3385#FVEG_12529#117187#Fusarium_verticillioides#unaffected_pathogenicity	99.3	433	3	0	433	1	433	1.7e-252	867.1
TVY69151.1Fusarium_oxysporum_f._sp._cubense	W7MR09#PHI:9929#Myo1#117187#Fusarium_verticillioides#unaffected_pathogenicity__reduced_virulence	99.2	1084	9	0	1228	1	1084	0	1975.3
TVY70284.1Fusarium_oxysporum_f._sp._cubense	A0A0D2X910#PHI:11062#ZafA_(FOXG_00370)#5507#Fusarium_oxysporum#reduced_virulence	99.2	521	4	0	521	1	521	4.1e-244	839.7
TVY72062.1Fusarium_oxysporum_f._sp._cubense	N4UDW5#PHI:10915#ZtRlm1#1047171#Zymoseptoria_tritici#reduced_virulence	99.2	652	5	0	652	1	652	2.2e-240	827.4
TVY77811.1Fusarium_oxysporum_f._sp._cubense	Q873Z8#PHI:285__PHI:7242__PHI:11290#CHSV__ChsV#5507#Fusarium_oxysporum#increased_virulence_(hypervirulence)__loss_of_pathogenicity__reduced_virulence	99.2	1863	14	1	1862	1	1863	0	3616.6
TVY78639.1Fusarium_oxysporum_f._sp._cubense	I1RT36#PHI:1200__PHI:4587#(Gsk3)__Fgk3#5518#Fusarium_graminearum#reduced_virulence__loss_of_pathogenicity	99.2	394	3	0	394	1	394	2.3e-232	800
TVY70887.1Fusarium_oxysporum_f._sp._cubense	I1RAY2#PHI:1218__PHI:9822#FGSG_00677__Fg00677#5518#Fusarium_graminearum#lethal__reduced_virulence	99.1	340	3	0	340	1	340	4e-201	696
TVY67104.1Fusarium_oxysporum_f._sp._cubense	Q8J2N0#PHI:301#FoSNF1#5507#Fusarium_oxysporum#reduced_virulence	99	710	3	1	710	1	706	0	1346.6
TVY76703.1Fusarium_oxysporum_f._sp._cubense	A0A0D2XJY4#PHI:4723#Gnn1#5507#Fusarium_oxysporum#unaffected_pathogenicity	99	789	8	0	789	1	789	0	1286.9
TVY79465.1Fusarium_oxysporum_f._sp._cubense	I1RRW3#PHI:1658#GzCCCH002#5518#Fusarium_graminearum#unaffected_pathogenicity	99	209	2	0	209	1	209	5.2e-127	449.1
TVY66106.1Fusarium_oxysporum_f._sp._cubense	I1S050#PHI:1203#(Sc_Yck1/2/3)#5518#Fusarium_graminearum#reduced_virulence	98.9	453	5	0	453	1	453	3.4e-264	906
TVY70015.1Fusarium_oxysporum_f._sp._cubense	Q4INI2#PHI:11500#FgcapB_(FGSG_01226)#5518#Fusarium_graminearum#reduced_virulence	98.9	282	3	0	282	1	282	1.1e-159	558.1
TVY70117.1Fusarium_oxysporum_f._sp._cubense	X0LE71#PHI:11164#FoSOD5_(FOTG_08628)#5507#Fusarium_oxysporum#reduced_virulence	98.9	263	3	0	263	1	263	2.2e-135	477.2
TVY71787.1Fusarium_oxysporum_f._sp._cubense	Q96VZ3#PHI:181#PGX1#5507#Fusarium_oxysporum#unaffected_pathogenicity	98.9	457	3	1	457	1	455	2.1e-269	923.3
TVY72405.1Fusarium_oxysporum_f._sp._cubense	A8QJI7#PHI:1020__PHI:1022__PHI:2362#XlnR__XLNR#5507#Fusarium_oxysporum#unaffected_pathogenicity	98.9	938	10	0	938	1	938	0	1809.3
TVY76445.1Fusarium_oxysporum_f._sp._cubense	I1RE76#PHI:1571#GzOB011#5518#Fusarium_graminearum#unaffected_pathogenicity	98.8	164	2	0	164	1	164	4.7e-91	329.3
TVY77297.1Fusarium_oxysporum_f._sp._cubense	W7M5P0#PHI:2916#Ppr2#117187#Fusarium_verticillioides#unaffected_pathogenicity	98.8	659	7	1	659	1	658	0	1260.4
TVY77842.1Fusarium_oxysporum_f._sp._cubense	I1REF2#PHI:3138#ELP3#5518#Fusarium_graminearum#reduced_virulence	98.8	572	7	0	572	1	572	0	1162.1
TVY62075.1Fusarium_oxysporum_f._sp._cubense	J9VLE6#PHI:11158#Ubi1_(CNAG_00370)#5207#Cryptococcus_neoformans#reduced_virulence	98.7	77	1	0	77	1	77	1.2e-36	149.4
TVY67577.1Fusarium_oxysporum_f._sp._cubense	W7MNW1#PHI:2460#FLBA1#117187#Fusarium_verticillioides#unaffected_pathogenicity	98.7	479	6	0	479	21	499	6.5e-274	938.3
TVY77221.1Fusarium_oxysporum_f._sp._cubense	A0A0J9ULI2#PHI:7683#Nit2#5507#Fusarium_oxysporum#unaffected_pathogenicity	98.7	1039	14	0	1039	1	1039	0	1999.9
TVY78927.1Fusarium_oxysporum_f._sp._cubense	Q4WJS6#PHI:6753#GlcA#746128#Aspergillus_fumigatus#lethal	98.7	305	3	1	305	1	304	9.9e-183	634.8
TVY64690.1Fusarium_oxysporum_f._sp._cubense	F9FH56#PHI:11681#UgmB#5507#Fusarium_oxysporum#unaffected_pathogenicity__reduced_virulence	98.6	501	7	0	513	7	507	6.9e-298	1018.1
TVY66607.1Fusarium_oxysporum_f._sp._cubense	W7MGE8#PHI:8037#Fvlds1#117187#Fusarium_verticillioides#reduced_virulence	98.6	1150	16	0	1150	1	1150	0	2304.6
TVY62041.1Fusarium_oxysporum_f._sp._cubense	A0A0D2XHJ2#PHI:9288#Rec8_(FOXG_03390)#5507#Fusarium_oxysporum#unaffected_pathogenicity	98.5	685	10	0	685	1	685	0	1324.7
TVY65798.1Fusarium_oxysporum_f._sp._cubense	W7MQF2#PHI:3054#FvHAP5#117187#Fusarium_verticillioides#reduced_virulence	98.5	272	3	1	272	1	271	5.9e-155	542.3
TVY66287.1Fusarium_oxysporum_f._sp._cubense	I1S095#PHI:861#RAS2#5518#Fusarium_graminearum#reduced_virulence	98.5	200	3	0	200	1	200	1.3e-110	394.8
TVY69968.1Fusarium_oxysporum_f._sp._cubense	I1RC95#PHI:1566#GzOB006#5518#Fusarium_graminearum#lethal	98.5	391	6	0	391	1	391	1.3e-216	747.7
TVY79861.1Fusarium_oxysporum_f._sp._cubense	A0A0D2YG10#PHI:6936#Fub1#5507#Fusarium_oxysporum#reduced_virulence	98.5	2410	35	0	2410	1	2410	0	4600
TVY67103.1Fusarium_oxysporum_f._sp._cubense	Q8J2N0#PHI:301#FoSNF1#5507#Fusarium_oxysporum#reduced_virulence	98.3	710	4	2	706	1	706	0	1328.9
TVY61289.1Fusarium_oxysporum_f._sp._cubense	A0A0E0S1S6#PHI:9097#Fgist1_(FGSG_12578)#5518#Fusarium_graminearum#reduced_virulence	98.1	206	4	0	206	1	206	6.4e-85	309.3
TVY71823.1Fusarium_oxysporum_f._sp._cubense	I1RYH0#PHI:6409#FgCdc11#5518#Fusarium_graminearum#reduced_virulence	98.1	309	6	0	309	1	309	3.2e-175	610.1
TVY72912.1Fusarium_oxysporum_f._sp._cubense	A0A0D2XPQ9#PHI:7636#PARG#5507#Fusarium_oxysporum#unaffected_pathogenicity	98.1	476	9	0	476	1	476	1.5e-278	953.7
TVY63585.1Fusarium_oxysporum_f._sp._cubense	J9N257#PHI:2284__PHI:3438#Msb2#5507#Fusarium_oxysporum#reduced_virulence__loss_of_pathogenicity__unaffected_pathogenicity	98	551	7	1	649	583	1129	3e-205	710.7
TVY79016.1Fusarium_oxysporum_f._sp._cubense	W7N2B4#PHI:3381#FVEG_12533#117187#Fusarium_verticillioides#unaffected_pathogenicity	98	592	12	0	592	1	592	0	1090.5
TVY65778.1Fusarium_oxysporum_f._sp._cubense	I1RZL5#PHI:9974#Srp1#5518#Fusarium_graminearum#reduced_virulence	97.9	195	4	0	195	1	195	2.3e-68	254.2
TVY70978.1Fusarium_oxysporum_f._sp._cubense	Q4IPZ1#PHI:1564#GzOB004#5518#Fusarium_graminearum#unaffected_pathogenicity	97.9	96	1	1	96	1	95	1.7e-48	187.2
TVY72109.1Fusarium_oxysporum_f._sp._cubense	W7LT88#PHI:2463#RGSC1#117187#Fusarium_verticillioides#unaffected_pathogenicity	97.9	526	11	0	526	687	1212	5.6e-279	955.3
TVY70262.1Fusarium_oxysporum_f._sp._cubense	I1RA20#PHI:1244#FGSG_00337#5518#Fusarium_graminearum#unaffected_pathogenicity	97.8	405	8	1	405	1	404	2.6e-231	796.6
TVY70778.1Fusarium_oxysporum_f._sp._cubense	I1RC52#PHI:6092#FgVps26#5518#Fusarium_graminearum#reduced_virulence	97.8	321	4	1	321	1	318	5.3e-179	622.5
TVY71716.1Fusarium_oxysporum_f._sp._cubense	I1RXZ0#PHI:1467#GzCCAAT007#5518#Fusarium_graminearum#unaffected_pathogenicity	97.8	138	3	0	138	1	138	3e-70	260
TVY76913.1Fusarium_oxysporum_f._sp._cubense	Q4HTT1#PHI:1468#GzCCAAT008#5518#Fusarium_graminearum#unaffected_pathogenicity	97.8	134	3	0	134	1	134	2.3e-67	250.4
TVY78603.1Fusarium_oxysporum_f._sp._cubense	W7MUL2#PHI:7142#FvStp1#117187#Fusarium_verticillioides#reduced_virulence	97.8	1023	22	1	1023	1	1022	0	1784.6
TVY79866.1Fusarium_oxysporum_f._sp._cubense	W7MT28#PHI:3390#FVEG_12520#117187#Fusarium_verticillioides#unaffected_pathogenicity	97.8	267	6	0	267	1	267	1.7e-159	557.4
TVY62125.1Fusarium_oxysporum_f._sp._cubense	A0A0J9W5C7#PHI:9287#Rad21nc_(FOXG_15850)#5507#Fusarium_oxysporum#unaffected_pathogenicity	97.7	525	7	1	525	1	520	2e-292	1000
TVY64999.1Fusarium_oxysporum_f._sp._cubense	I1RJT8#PHI:8909#FgVPS22_(FGSG_04120)#5518#Fusarium_graminearum#reduced_virulence	97.7	259	6	0	259	1	259	1.2e-141	498
TVY63781.1Fusarium_oxysporum_f._sp._cubense	G8GLN8#PHI:5482#FTF2#5507#Fusarium_oxysporum#reduced_virulence	97.6	1071	24	1	1071	1	1069	0	1995.3
TVY66913.1Fusarium_oxysporum_f._sp._cubense	I1S097#PHI:4660#Chs3b#5518#Fusarium_graminearum#lethal__reduced_virulence	97.6	904	19	2	901	1	904	0	1780.4
TVY69938.1Fusarium_oxysporum_f._sp._cubense	A0MAR2#PHI:2858#FvVE1#117187#Fusarium_verticillioides#loss_of_pathogenicity	97.6	532	12	1	532	1	531	6.9e-301	1028.1
TVY69400.1Fusarium_oxysporum_f._sp._cubense	I1RLA6#PHI:5841#GIV1#5518#Fusarium_graminearum#reduced_virulence	97.5	402	10	0	402	1	402	1.8e-232	800.4
TVY70235.1Fusarium_oxysporum_f._sp._cubense	I1R9X6#PHI:8908#FgVPS28_(FGSG_00291)#5518#Fusarium_graminearum#reduced_virulence	97.5	238	5	1	237	1	238	7.2e-125	442.2
TVY77372.1Fusarium_oxysporum_f._sp._cubense	I1RPR1#PHI:2387#ACL2#5518#Fusarium_graminearum#loss_of_pathogenicity	97.5	489	12	0	489	1	489	9.5e-281	961.1
TVY77174.1Fusarium_oxysporum_f._sp._cubense	I1RQL4#PHI:1165__PHI:1642__PHI:3109#RRG2__GzWing014__FgSKN7#5518#Fusarium_graminearum#unaffected_pathogenicity__reduced_virulence	97.4	585	15	0	586	3	587	0	1140.9
TVY78936.1Fusarium_oxysporum_f._sp._cubense	D9J222#PHI:2453#Snt2#5507#Fusarium_oxysporum#reduced_virulence	97.4	1586	23	1	1586	1	1567	0	2600.5
TVY63641.1Fusarium_oxysporum_f._sp._cubense	A0A0E0SID1#PHI:11601#Sah1_(FGSG_05615)#5518#Fusarium_graminearum#reduced_virulence	97.3	449	12	0	449	1	449	7.5e-256	878.2
TVY72110.1Fusarium_oxysporum_f._sp._cubense	W7LT88#PHI:2463#RGSC1#117187#Fusarium_verticillioides#unaffected_pathogenicity	97.3	1212	31	1	1210	1	1212	0	2200.2
TVY79014.1Fusarium_oxysporum_f._sp._cubense	W7N2A8#PHI:3383#FVEG_12531#117187#Fusarium_verticillioides#unaffected_pathogenicity	97.3	375	10	0	375	13	387	1e-210	728
TVY64052.1Fusarium_oxysporum_f._sp._cubense	W7MG06#PHI:9191#Fvset2_(FVEG_06937)#117187#Fusarium_verticillioides#reduced_virulence	97.2	786	22	0	786	11	796	0	1530.8
TVY79018.1Fusarium_oxysporum_f._sp._cubense	W7NCN7#PHI:3386#FVEG_12528#117187#Fusarium_verticillioides#unaffected_pathogenicity	97.2	357	10	0	357	1	357	1e-207	718
TVY72221.1Fusarium_oxysporum_f._sp._cubense	I1S746#PHI:9538#Acd2_(FGSG_12669)#5518#Fusarium_graminearum#unaffected_pathogenicity	97.1	308	8	1	307	1	308	1e-172	602.4
TVY79860.1Fusarium_oxysporum_f._sp._cubense	W7N2B2#PHI:3388#FVEG_12522#117187#Fusarium_verticillioides#unaffected_pathogenicity	97.1	104	3	0	104	1	104	6.5e-54	205.3
TVY80031.1Fusarium_oxysporum_f._sp._cubense	I1RTC2#PHI:1232#FGSG_07423#5518#Fusarium_graminearum#lethal	97.1	412	12	0	412	1	412	7.1e-237	815.1
TVY63694.1Fusarium_oxysporum_f._sp._cubense	I1RN37#PHI:1374#GzC2H037#5518#Fusarium_graminearum#unaffected_pathogenicity	97	804	24	0	804	1	804	0	1476.1
TVY70742.1Fusarium_oxysporum_f._sp._cubense	I1RCH5#PHI:1569#GzOB009#5518#Fusarium_graminearum#lethal	97	372	11	0	372	1	372	3.6e-211	729.6
TVY78873.1Fusarium_oxysporum_f._sp._cubense	W7MB59#PHI:3053#FvHAP3#117187#Fusarium_verticillioides#reduced_virulence	97	199	5	1	199	1	198	2.4e-105	377.1
TVY64379.1Fusarium_oxysporum_f._sp._cubense	I1RKR8#PHI:1175__PHI:6148#(Sc_Srb10)__FgSsn3#5518#Fusarium_graminearum#reduced_virulence	96.9	453	13	1	452	1	453	1.6e-229	790.8
TVY64458.1Fusarium_oxysporum_f._sp._cubense	I1RJT0#PHI:8913#FgVPS2_(FGSG_04112)#5518#Fusarium_graminearum#lethal	96.9	228	7	0	228	1	228	9.8e-87	315.5
TVY77828.1Fusarium_oxysporum_f._sp._cubense	I3VPY1#PHI:9407#FIG1_(FGSG_06302)#5518#Fusarium_graminearum#reduced_virulence	96.9	261	8	0	278	18	278	6.1e-131	462.6
TVY69351.1Fusarium_oxysporum_f._sp._cubense	I1RA52#PHI:445#NOS1#5518#Fusarium_graminearum#reduced_virulence	96.8	468	15	0	468	1	468	5.9e-272	931.8
TVY71864.1Fusarium_oxysporum_f._sp._cubense	V6RQ48#PHI:9142#FgAP2a_(FGSG_09735)#5518#Fusarium_graminearum#reduced_virulence	96.8	714	21	2	713	1	713	0	1283.9
TVY72775.1Fusarium_oxysporum_f._sp._cubense	W7LS89#PHI:6262#FUG1#117187#Fusarium_verticillioides#reduced_virulence	96.8	562	17	1	562	1	561	2.2e-281	963.4
TVY71019.1Fusarium_oxysporum_f._sp._cubense	W7MG03#PHI:7141#Fsr1#117187#Fusarium_verticillioides#reduced_virulence	96.7	823	27	0	823	1	823	0	1540.8
TVY79015.1Fusarium_oxysporum_f._sp._cubense	W7MS18#PHI:3382#FVEG_12532#117187#Fusarium_verticillioides#unaffected_pathogenicity	96.7	421	9	2	416	1	421	1e-227	784.6
TVY72395.1Fusarium_oxysporum_f._sp._cubense	I1RMW9#PHI:4602#FDB2#5518#Fusarium_graminearum#reduced_virulence	96.6	2104	72	0	2104	1	2104	0	4070.8
TVY65828.1Fusarium_oxysporum_f._sp._cubense	W7MCU7#PHI:7597#FvDim5#117187#Fusarium_verticillioides#reduced_virulence	96.5	344	12	0	344	1	344	4.6e-205	709.1
TVY69940.1Fusarium_oxysporum_f._sp._cubense	I1RCB7#PHI:1567#GzOB007#5518#Fusarium_graminearum#unaffected_pathogenicity	96.5	172	6	0	172	1	172	3e-96	346.7
TVY79017.1Fusarium_oxysporum_f._sp._cubense	W7MT41#PHI:3380#FVEG_12534#117187#Fusarium_verticillioides#unaffected_pathogenicity	96.5	661	23	0	661	1	661	0	1278.5
TVY63586.1Fusarium_oxysporum_f._sp._cubense	J9N257#PHI:2284__PHI:3438#Msb2#5507#Fusarium_oxysporum#reduced_virulence__loss_of_pathogenicity__unaffected_pathogenicity	96.4	1143	27	2	1143	1	1129	0	1226.5
TVY69929.1Fusarium_oxysporum_f._sp._cubense	I1RA06#PHI:6258#DHS#5518#Fusarium_graminearum#increased_virulence_(hypervirulence)__unaffected_pathogenicity	96.4	357	13	0	357	1	357	3.7e-205	709.5
TVY69955.1Fusarium_oxysporum_f._sp._cubense	W7LZA5#PHI:3886#UBL1#117187#Fusarium_verticillioides#reduced_virulence	96.4	2176	71	3	2169	1	2175	0	3884.7
TVY65425.1Fusarium_oxysporum_f._sp._cubense	I1RKK5#PHI:1289#FGSG_04416#5518#Fusarium_graminearum#unaffected_pathogenicity	96.3	436	16	0	436	1	436	8.3e-252	864.8
TVY71852.1Fusarium_oxysporum_f._sp._cubense	G4MVC5#PHI:6927#MoRAD6#318829#Magnaporthe_oryzae#reduced_virulence	96.3	135	5	0	150	1	135	1.4e-73	271.2
TVY72806.1Fusarium_oxysporum_f._sp._cubense	I1RYR6#PHI:1692#GzZC007#5518#Fusarium_graminearum#unaffected_pathogenicity	96.3	570	21	0	714	1	570	0	1094
TVY79335.1Fusarium_oxysporum_f._sp._cubense	I1RTF5#PHI:1532#GzLam001#5518#Fusarium_graminearum#unaffected_pathogenicity	96.3	164	6	0	164	1	164	1.7e-88	320.9
TVY64408.1Fusarium_oxysporum_f._sp._cubense	G4N9S6#PHI:9547#Moarf6#318829#Magnaporthe_oryzae#unaffected_pathogenicity	96.2	186	7	0	186	1	186	5.7e-101	362.5
TVY70167.1Fusarium_oxysporum_f._sp._cubense	Q4IR08#PHI:1608#GzP53L001#5518#Fusarium_graminearum#unaffected_pathogenicity	96.2	159	6	0	159	1	159	5.1e-85	310.1
TVY72008.1Fusarium_oxysporum_f._sp._cubense	Q7Z7T9#PHI:821#Tub2#38448#Monilinia_fructicola#chemistry_target:_resistance_to_chemical	96.2	398	15	0	398	1	398	1.3e-231	797.7
TVY76828.1Fusarium_oxysporum_f._sp._cubense	Q2KN79#PHI:522__PHI:2808#GAS1__Gas1#5507#Fusarium_oxysporum#reduced_virulence	96.1	540	20	1	540	1	539	5.2e-296	1011.9
TVY77768.1Fusarium_oxysporum_f._sp._cubense	I1REC4#PHI:6095#FgVps5#5518#Fusarium_graminearum#reduced_virulence	96.1	559	21	1	559	1	558	3.7e-244	839.7
TVY63909.1Fusarium_oxysporum_f._sp._cubense	K3W1P7#PHI:11619#FpHsp104_(FPSE_03525)#101028#Fusarium_pseudograminearum#reduced_virulence	96	607	24	0	607	1	607	0	1106.7
TVY65911.1Fusarium_oxysporum_f._sp._cubense	I1RFM6#PHI:744#ADE5#5518#Fusarium_graminearum#reduced_virulence	95.9	797	33	0	797	1	797	0	1541.2
TVY65772.1Fusarium_oxysporum_f._sp._cubense	I1RZL3#PHI:3996#FgFim#5518#Fusarium_graminearum#reduced_virulence	95.8	649	26	1	648	1	649	0	1218
TVY69801.1Fusarium_oxysporum_f._sp._cubense	I1RBB2#PHI:9143#FgAP2beta_(FGSG_00824)#5518#Fusarium_graminearum#reduced_virulence	95.8	1005	22	2	985	1	1005	0	1892.1
TVY79677.1Fusarium_oxysporum_f._sp._cubense	W7MUV5#PHI:5391#FvSO#117187#Fusarium_verticillioides#loss_of_pathogenicity	95.8	1199	48	1	1197	1	1199	0	1926.4
TVY63910.1Fusarium_oxysporum_f._sp._cubense	K3W1P7#PHI:11619#FpHsp104_(FPSE_03525)#101028#Fusarium_pseudograminearum#reduced_virulence	95.7	924	40	0	924	1	924	0	1689.5
TVY70962.1Fusarium_oxysporum_f._sp._cubense	Q4IPC8#PHI:1531__PHI:5700#GzSsu72__ScOrtholog_SSU72#5518#Fusarium_graminearum#unaffected_pathogenicity__lethal	95.7	210	9	0	210	1	210	3.2e-118	420.2
TVY77558.1Fusarium_oxysporum_f._sp._cubense	I1RE58#PHI:443#CBL1#5518#Fusarium_graminearum#reduced_virulence	95.7	446	19	0	446	1	446	8.2e-247	848.2
TVY79843.1Fusarium_oxysporum_f._sp._cubense	I1RST1#PHI:1491#GzHMG023#5518#Fusarium_graminearum#lethal	95.7	582	24	1	581	1	582	9.2e-303	1035
TVY80025.1Fusarium_oxysporum_f._sp._cubense	A0A1C3YKS2#PHI:1183#(Sc_Cmk1/Cmk2)#5518#Fusarium_graminearum#reduced_virulence	95.6	365	16	0	368	7	371	1.7e-205	710.7
TVY65987.1Fusarium_oxysporum_f._sp._cubense	I1RZX9#PHI:1014#GzGPA3#5518#Fusarium_graminearum#unaffected_pathogenicity	95.5	354	16	0	354	1	354	8.4e-202	698.4
TVY70424.1Fusarium_oxysporum_f._sp._cubense	I1RD63#PHI:6093#FgVps29#5518#Fusarium_graminearum#reduced_virulence	95.5	202	9	0	202	1	202	8.6e-111	395.2
TVY65473.1Fusarium_oxysporum_f._sp._cubense	T0LLS6#PHI:6703#CgRhoB#474922#Colletotrichum_gloeosporioides#reduced_virulence	95.4	195	9	0	195	1	195	4.7e-106	379.4
TVY74048.1Fusarium_oxysporum_f._sp._cubense	A0A0C4DHY2#PHI:4879#Pg1#5507#Fusarium_oxysporum#unaffected_pathogenicity__reduced_virulence	95.4	388	1	1	388	1	371	2.2e-211	730.3
TVY76778.1Fusarium_oxysporum_f._sp._cubense	W7N0U7#PHI:7145#FvSEL1#117187#Fusarium_verticillioides#reduced_virulence	95.4	890	35	1	890	1	884	0	1362.4
TVY66838.1Fusarium_oxysporum_f._sp._cubense	I1S0H5#PHI:7717#FgOXP1#5518#Fusarium_graminearum#reduced_virulence	95.3	1360	63	1	1359	1	1360	0	2602
TVY70097.1Fusarium_oxysporum_f._sp._cubense	I1RBF3#PHI:9056#FgTRR_(FGSG_00871)#5518#Fusarium_graminearum#reduced_virulence	95.2	330	16	0	330	1	330	3.3e-184	639.8
TVY70483.1Fusarium_oxysporum_f._sp._cubense	I1RCN2#PHI:1168__PHI:1171__PHI:1173#HDF1#5518#Fusarium_graminearum#reduced_virulence	95.2	502	21	1	499	1	502	4.5e-294	1005.4
TVY72087.1Fusarium_oxysporum_f._sp._cubense	I1RYX6#PHI:9357#Fgleu1_(FGSG_09589)#5518#Fusarium_graminearum#loss_of_pathogenicity	95.2	777	37	0	777	1	777	0	1516.9
TVY79392.1Fusarium_oxysporum_f._sp._cubense	I1S8D3#PHI:9517#FgEch1_(FGSG_13111)#5518#Fusarium_graminearum#reduced_virulence	95.2	290	14	0	290	1	290	1.7e-155	544.3
TVY80008.1Fusarium_oxysporum_f._sp._cubense	I1RRM1#PHI:5029#Gta2#5518#Fusarium_graminearum#unaffected_pathogenicity__reduced_virulence	95.2	459	22	0	459	1	459	1.3e-263	904
TVY69632.1Fusarium_oxysporum_f._sp._cubense	I1RC32#PHI:2351__PHI:2353#AMT1#5518#Fusarium_graminearum#reduced_virulence	95.1	345	17	0	345	1	345	1.2e-192	667.9
TVY70006.1Fusarium_oxysporum_f._sp._cubense	I1RBZ5#PHI:9845#FgEaf6_(FGSG-01094.1)#5518#Fusarium_graminearum#reduced_virulence	95.1	162	8	0	180	1	162	2.1e-60	227.6
TVY72808.1Fusarium_oxysporum_f._sp._cubense	I1RZ39#PHI:1599#GzOB039#5518#Fusarium_graminearum#unaffected_pathogenicity	95.1	182	9	0	182	1	182	2.1e-95	344
TVY76260.1Fusarium_oxysporum_f._sp._cubense	A0A1C3YK53#PHI:11048#FgVPS74_(FGSG_06346)#5518#Fusarium_graminearum#reduced_virulence	95.1	284	5	1	349	1	284	3.3e-150	526.9
TVY76674.1Fusarium_oxysporum_f._sp._cubense	G4MYS1#PHI:4736__PHI:11140#MoYpt7__MGG_08144_(MoYpt7)#318829#Magnaporthe_oryzae#loss_of_pathogenicity__reduced_virulence__unaffected_pathogenicity	95.1	205	10	0	205	1	205	1.8e-111	397.5
TVY70194.1Fusarium_oxysporum_f._sp._cubense	I1RB34#PHI:10453#NoxA_(FGSG_00739)#5518#Fusarium_graminearum#reduced_virulence	95	557	28	0	557	1	557	0	1130.5
TVY62187.1Fusarium_oxysporum_f._sp._cubense	I1RWI5#PHI:1590#GzOB030#5518#Fusarium_graminearum#lethal	94.9	158	7	1	158	1	157	5.8e-78	285.8
TVY64380.1Fusarium_oxysporum_f._sp._cubense	I1RKR8#PHI:1175__PHI:6148#(Sc_Srb10)__FgSsn3#5518#Fusarium_graminearum#reduced_virulence	94.9	195	9	1	194	259	453	6.4e-71	262.7
TVY66435.1Fusarium_oxysporum_f._sp._cubense	I1S0N5#PHI:1552#GzMyb016#5518#Fusarium_graminearum#unaffected_pathogenicity	94.9	1071	53	1	1071	1	1069	0	2001.5
TVY79313.1Fusarium_oxysporum_f._sp._cubense	V6RFV4#PHI:1230#FGSG_06959#5518#Fusarium_graminearum#lethal	94.9	394	18	1	394	1	392	3.2e-218	753.1
TVY72941.1Fusarium_oxysporum_f._sp._cubense	I1RYI2#PHI:3373#FgSho1#5518#Fusarium_graminearum#reduced_virulence	94.8	305	13	1	310	1	302	1.6e-164	574.3
TVY67099.1Fusarium_oxysporum_f._sp._cubense	Q4HYQ4#PHI:1601#GzOB042#5518#Fusarium_graminearum#unaffected_pathogenicity	94.7	1408	72	1	1406	1	1408	0	2456
TVY79639.1Fusarium_oxysporum_f._sp._cubense	V6RLW4#PHI:1583#GzOB023#5518#Fusarium_graminearum#unaffected_pathogenicity	94.7	721	38	0	721	1	721	0	1358.6
TVY69664.1Fusarium_oxysporum_f._sp._cubense	I1RAE2#PHI:1241#FGSG_00469#5518#Fusarium_graminearum#unaffected_pathogenicity	94.6	149	8	0	149	364	512	2.9e-79	290
TVY72425.1Fusarium_oxysporum_f._sp._cubense	Q96VL3#PHI:339#CLPT1#290576#Colletotrichum_lindemuthianum#reduced_virulence	94.6	203	10	1	203	1	202	4e-108	386.3
TVY77764.1Fusarium_oxysporum_f._sp._cubense	I1REC7#PHI:6272#FgHSP90#5518#Fusarium_graminearum#reduced_virulence	94.6	701	36	2	1042	1	700	0	1145.6
TVY78948.1Fusarium_oxysporum_f._sp._cubense	I1RSE9#PHI:1917#GzZC232#5518#Fusarium_graminearum#reduced_virulence	94.6	665	33	2	665	22	683	0	1293.9
TVY79241.1Fusarium_oxysporum_f._sp._cubense	I1RRL4#PHI:10692#FgDnfB_(FGSG_06743)#5518#Fusarium_graminearum#unaffected_pathogenicity__reduced_virulence	94.6	1364	72	1	1364	1	1363	0	2589.7
TVY76444.1Fusarium_oxysporum_f._sp._cubense	J9VLE6#PHI:11158#Ubi1_(CNAG_00370)#5207#Cryptococcus_neoformans#reduced_virulence	94.5	128	7	0	682	1	128	1.1e-64	243.8
TVY79867.1Fusarium_oxysporum_f._sp._cubense	W7MS01#PHI:3389#FVEG_12521#117187#Fusarium_verticillioides#unaffected_pathogenicity	94.5	510	28	0	510	1	510	7.9e-278	951.4
TVY63704.1Fusarium_oxysporum_f._sp._cubense	I1RM35#PHI:1580#GzOB020#5518#Fusarium_graminearum#unaffected_pathogenicity	94.4	390	21	1	389	1	390	9.5e-183	635.2
TVY69256.1Fusarium_oxysporum_f._sp._cubense	I1RAH1#PHI:4658#FgHXK1#5518#Fusarium_graminearum#reduced_virulence	94.3	492	28	0	492	1	492	1.1e-279	957.6
TVY69630.1Fusarium_oxysporum_f._sp._cubense	I1RCJ0#PHI:1304#GzbHLH005#5518#Fusarium_graminearum#reduced_virulence	94.3	524	24	5	521	1	521	3.9e-256	879.4
TVY70842.1Fusarium_oxysporum_f._sp._cubense	I1RBC0#PHI:10481#Sey1_(FGSG_00833)#5518#Fusarium_graminearum#reduced_virulence__unaffected_pathogenicity	94.3	860	48	1	860	1	859	0	1608.2
TVY71898.1Fusarium_oxysporum_f._sp._cubense	N4VQQ5#PHI:3280#CoRAS1#5465#Colletotrichum_orbiculare#lethal	94.3	212	12	0	216	3	214	4.3e-116	412.9
TVY64854.1Fusarium_oxysporum_f._sp._cubense	I1RKH9#PHI:1177#Nrc-2#5518#Fusarium_graminearum#reduced_virulence	94.2	619	36	0	619	1	619	0	1109.7
TVY70033.1Fusarium_oxysporum_f._sp._cubense	I1RB11#PHI:1443__PHI:10551#GzGATA001__FgWC2_(FGSG_00710)#5518__282267#Fusarium_graminearum__Fusarium_asiaticum#unaffected_pathogenicity	94.2	485	25	3	485	1	482	1e-258	887.9
TVY72311.1Fusarium_oxysporum_f._sp._cubense	I1RYQ5#PHI:1246#FGSG_09513#5518#Fusarium_graminearum#unaffected_pathogenicity	94.2	739	29	2	731	1	733	0	1320.1
TVY72686.1Fusarium_oxysporum_f._sp._cubense	I1RLT3#PHI:7718#FgOXP2#5518#Fusarium_graminearum#reduced_virulence	94.2	1306	74	2	1306	1	1304	0	2469.9
TVY79298.1Fusarium_oxysporum_f._sp._cubense	P0CT16#PHI:9554#Mosar1#318829#Magnaporthe_oryzae#unaffected_pathogenicity	94.2	189	11	0	189	1	189	6e-106	379
TVY79833.1Fusarium_oxysporum_f._sp._cubense	I1RT82#PHI:1287#FGSG_07381#5518#Fusarium_graminearum#unaffected_pathogenicity	94	451	27	0	451	1	451	4e-249	855.9
TVY67125.1Fusarium_oxysporum_f._sp._cubense	Q4HYC1#PHI:1201#(Bud32)#5518#Fusarium_graminearum#reduced_virulence	93.9	262	16	0	262	1	262	7.2e-142	498.8
TVY69514.1Fusarium_oxysporum_f._sp._cubense	Q4IQT8#PHI:1618#GzFET5#5518#Fusarium_graminearum#unaffected_pathogenicity	93.9	294	18	0	294	1	294	1.2e-156	548.1
TVY79270.1Fusarium_oxysporum_f._sp._cubense	I1RTD1#PHI:1645#GzWing017#5518#Fusarium_graminearum#unaffected_pathogenicity	93.9	842	46	2	837	1	842	0	1528.1
TVY64674.1Fusarium_oxysporum_f._sp._cubense	Q4IEV4#PHI:1637#GzWing009#5518#Fusarium_graminearum#lethal	93.8	502	27	2	498	1	502	1.6e-259	890.6
TVY65879.1Fusarium_oxysporum_f._sp._cubense	Q6RKH5#PHI:728#PKS5#5518#Fusarium_graminearum#unaffected_pathogenicity	93.8	416	25	1	427	1	415	5.5e-228	788.5
TVY69423.1Fusarium_oxysporum_f._sp._cubense	A0A346FLS9#PHI:11276#FgRbp1#5518#Fusarium_graminearum#reduced_virulence	93.8	529	33	0	1082	1	529	2.8e-290	994.6
TVY70172.1Fusarium_oxysporum_f._sp._cubense	I1R9N9#PHI:5881#PRB1#5518#Fusarium_graminearum#reduced_virulence	93.8	533	32	1	532	1	533	2.7e-289	989.6
TVY70955.1Fusarium_oxysporum_f._sp._cubense	I1RBN6#PHI:1799#GzZC114#5518#Fusarium_graminearum#unaffected_pathogenicity	93.8	818	31	4	799	1	817	0	1535.8
TVY72489.1Fusarium_oxysporum_f._sp._cubense	I1RXV2#PHI:1758#GzZC073#5518#Fusarium_graminearum#unaffected_pathogenicity	93.8	826	43	3	827	1	819	0	1531.9
TVY75303.1Fusarium_oxysporum_f._sp._cubense	W7NEP8#PHI:7286#FvCP02#117187#Fusarium_verticillioides#unaffected_pathogenicity__reduced_virulence	93.8	777	34	1	777	1	763	0	1491.1
TVY78636.1Fusarium_oxysporum_f._sp._cubense	I1S8E2#PHI:1606#GzOB047#5518#Fusarium_graminearum#reduced_virulence	93.8	208	13	0	208	1	208	1.2e-107	384.8
TVY73937.1Fusarium_oxysporum_f._sp._cubense	W7NEP8#PHI:7286#FvCP02#117187#Fusarium_verticillioides#unaffected_pathogenicity__reduced_virulence	93.7	777	35	1	777	1	763	0	1493.4
TVY71160.1Fusarium_oxysporum_f._sp._cubense	I1RBX1#PHI:5779#Fgsg01064#5518#Fusarium_graminearum#unaffected_pathogenicity	93.6	497	32	0	497	1	497	1.2e-275	944.1
TVY79369.1Fusarium_oxysporum_f._sp._cubense	Q86ZP4#PHI:304#GzCPS1#5518#Fusarium_graminearum#reduced_virulence	93.6	1693	92	4	1835	1	1690	0	3164.4
TVY66236.1Fusarium_oxysporum_f._sp._cubense	I1RZQ6#PHI:7267#PKR#5518#Fusarium_graminearum#reduced_virulence	93.5	399	25	1	398	1	399	2e-212	733.8
TVY70190.1Fusarium_oxysporum_f._sp._cubense	I1RB71#PHI:1630#GzWing002#5518#Fusarium_graminearum#unaffected_pathogenicity	93.5	383	25	0	383	1	383	8.4e-216	745
TVY70980.1Fusarium_oxysporum_f._sp._cubense	I1RC73#PHI:1933__PHI:6134#GzZC248__FHS1#5518#Fusarium_graminearum#reduced_virulence	93.5	492	31	1	491	1	492	4.1e-239	822.8
TVY76469.1Fusarium_oxysporum_f._sp._cubense	I1RPV7#PHI:1227#FGSG_06089#5518#Fusarium_graminearum#lethal	93.4	3883	232	6	3860	1	3880	0	7001.8
TVY77655.1Fusarium_oxysporum_f._sp._cubense	I1RMF9#PHI:9157__PHI:10691#FgNeo1_(FGSG_05149)__FgDnfD_(FGSG_05149)#5518#Fusarium_graminearum#reduced_virulence	93.4	1303	85	1	1302	1	1303	0	2334.3
TVY79329.1Fusarium_oxysporum_f._sp._cubense	G4N8F9#PHI:9553#Moarf1#318829#Magnaporthe_oryzae#unaffected_pathogenicity	93.3	435	29	0	435	1	435	1.5e-237	817.4
TVY65845.1Fusarium_oxysporum_f._sp._cubense	I1SA65#PHI:1440__PHI:5574#GzNot002__FgNOT3#5518#Fusarium_graminearum#reduced_virulence	93.2	577	39	0	577	1	577	4.7e-240	826.2
TVY69161.1Fusarium_oxysporum_f._sp._cubense	J4UI12#PHI:3271#ARSEF_2860#176275#Beauveria_bassiana#reduced_virulence	93.2	251	15	1	251	1	249	9.6e-129	455.3
TVY70793.1Fusarium_oxysporum_f._sp._cubense	I1RB79#PHI:1249#FGSG_00786#5518#Fusarium_graminearum#unaffected_pathogenicity	93.2	584	28	5	575	1	581	1.7e-284	973.8
TVY79169.1Fusarium_oxysporum_f._sp._cubense	I1RT19#PHI:1387#GzBrlA#5518#Fusarium_graminearum#unaffected_pathogenicity	93.2	691	42	4	689	8	695	0	1088.6
TVY62181.1Fusarium_oxysporum_f._sp._cubense	I1RWH5#PHI:1589#GzOB029#5518#Fusarium_graminearum#unaffected_pathogenicity	93.1	245	17	0	245	1	245	4.2e-128	453
TVY69636.1Fusarium_oxysporum_f._sp._cubense	I1RC37#PHI:1302#GzbHLH003#5518#Fusarium_graminearum#unaffected_pathogenicity	93.1	407	24	2	407	1	403	1.1e-136	482.3
TVY71887.1Fusarium_oxysporum_f._sp._cubense	I1RN13#PHI:1010#SID1#5518#Fusarium_graminearum#reduced_virulence	93.1	538	35	1	538	1	536	6.8e-280	958.4
TVY75142.1Fusarium_oxysporum_f._sp._cubense	W7LS89#PHI:6262#FUG1#117187#Fusarium_verticillioides#reduced_virulence	93.1	259	18	0	259	303	561	5.5e-110	392.9
TVY79080.1Fusarium_oxysporum_f._sp._cubense	I1RTG5#PHI:6245#FaMyo2B#5518#Fusarium_graminearum#reduced_virulence	93.1	1585	108	1	1585	1	1583	0	2610.5
TVY80136.1Fusarium_oxysporum_f._sp._cubense	Q870A3#PHI:315__PHI:7241#PacC#5507#Fusarium_oxysporum#reduced_virulence__increased_virulence_(hypervirulence)	93.1	553	37	1	610	58	609	5.3e-289	988.8
TVY69743.1Fusarium_oxysporum_f._sp._cubense	V6QUU6#PHI:3835#Fgrho4#5518#Fusarium_graminearum#reduced_virulence	93	270	18	1	269	1	270	9.6e-142	498.4
TVY71779.1Fusarium_oxysporum_f._sp._cubense	A0A0E0SMG6#PHI:10494#FgZC1_(FG05_05068)#5518#Fusarium_graminearum#reduced_virulence	93	698	44	2	697	1	694	0	1282.3
TVY76457.1Fusarium_oxysporum_f._sp._cubense	J4UUB6#PHI:6972#TpsA#176275#Beauveria_bassiana#reduced_virulence	92.9	493	35	0	503	12	504	1.6e-276	947.2
TVY64449.1Fusarium_oxysporum_f._sp._cubense	I1RJS3#PHI:1162#BDM1#5518#Fusarium_graminearum#reduced_virulence__unaffected_pathogenicity	92.8	291	18	2	290	1	289	4.8e-147	516.2
TVY66031.1Fusarium_oxysporum_f._sp._cubense	I1S0F5#PHI:1533#GzLam002#5518#Fusarium_graminearum#reduced_virulence	92.8	152	11	0	152	1	152	4.4e-75	276.2
TVY70539.1Fusarium_oxysporum_f._sp._cubense	I1RBR4#PHI:2908__PHI:9825#Cyp51B__CYP51B#5518#Fusarium_graminearum#unaffected_pathogenicity__reduced_virulence	92.8	526	38	0	526	1	526	4.2e-298	1018.8
TVY70794.1Fusarium_oxysporum_f._sp._cubense	I1RB79#PHI:1249#FGSG_00786#5518#Fusarium_graminearum#unaffected_pathogenicity	92.8	594	28	5	592	1	581	1.2e-288	987.6
TVY76297.1Fusarium_oxysporum_f._sp._cubense	X0KCM6#PHI:4681#FoBck1#5507#Fusarium_oxysporum#reduced_virulence	92.8	1871	50	2	1871	1	1787	0	2905.9
TVY79047.1Fusarium_oxysporum_f._sp._cubense	A0A1C3YKW2#PHI:1963#GzZC278#5518#Fusarium_graminearum#unaffected_pathogenicity	92.8	754	51	2	751	1	754	0	1414.4
TVY66409.1Fusarium_oxysporum_f._sp._cubense	I1RZY1#PHI:1602#GzOB043#5518#Fusarium_graminearum#unaffected_pathogenicity	92.7	714	50	2	713	1	713	0	1355.1
TVY77172.1Fusarium_oxysporum_f._sp._cubense	I1RQL1#PHI:1451#GzGH#5518#Fusarium_graminearum#unaffected_pathogenicity	92.7	790	55	3	788	1	789	0	1482.2
TVY78021.1Fusarium_oxysporum_f._sp._cubense	I1RP88#PHI:1226#FGSG_05845#5518#Fusarium_graminearum#lethal	92.6	635	42	3	635	1	630	0	1177.2
TVY79219.1Fusarium_oxysporum_f._sp._cubense	I1RSM1#PHI:1490#GzHMG022#5518#Fusarium_graminearum#unaffected_pathogenicity	92.6	54	4	0	54	1	54	5.9e-22	99.8
TVY79890.1Fusarium_oxysporum_f._sp._cubense	I1RSE4#PHI:1096#FGSG_07062#5518#Fusarium_graminearum#unaffected_pathogenicity	92.6	405	30	0	405	1	405	2.9e-230	793.1
TVY69466.1Fusarium_oxysporum_f._sp._cubense	I1RA81#PHI:1198#(Sc_Ssk2/Ssk22)#5518#Fusarium_graminearum#reduced_virulence	92.5	1342	97	3	1340	1	1341	0	2421
TVY77683.1Fusarium_oxysporum_f._sp._cubense	I1RE18#PHI:9155#FgPep12_(FGSG_01890)#5518#Fusarium_graminearum#reduced_virulence	92.5	307	23	0	307	1	307	8.5e-159	555.4
TVY79315.1Fusarium_oxysporum_f._sp._cubense	A0A1C3YKT9#PHI:1202#(Sc_Cla4)#5518#Fusarium_graminearum#reduced_virulence	92.5	861	57	3	858	1	856	0	1205.3
TVY79865.1Fusarium_oxysporum_f._sp._cubense	W7N293#PHI:3391#FVEG_12519#117187#Fusarium_verticillioides#unaffected_pathogenicity	92.5	427	32	0	427	37	463	6.3e-236	812
TVY64038.1Fusarium_oxysporum_f._sp._cubense	I1RM25#PHI:1579#GzOB019#5518#Fusarium_graminearum#unaffected_pathogenicity	92.4	1196	88	3	1194	1	1195	0	2032.3
TVY75321.1Fusarium_oxysporum_f._sp._cubense	W7NEP8#PHI:7286#FvCP02#117187#Fusarium_verticillioides#unaffected_pathogenicity__reduced_virulence	92.4	777	45	1	777	1	763	0	1477.2
TVY79011.1Fusarium_oxysporum_f._sp._cubense	I1RRW0#PHI:8743#FgPEX4_(FGSG_06857)#5518#Fusarium_graminearum#reduced_virulence	92.4	172	13	0	172	1	172	2e-92	334
TVY61529.1Fusarium_oxysporum_f._sp._cubense	I1RWP4#PHI:1530#Gzsnd#5518#Fusarium_graminearum#unaffected_pathogenicity	92.3	885	68	0	885	1	885	0	1639.8
TVY78933.1Fusarium_oxysporum_f._sp._cubense	I1RRU2#PHI:1248#FGSG_06832#5518#Fusarium_graminearum#unaffected_pathogenicity	92.3	405	28	1	402	1	405	1.3e-211	731.1
TVY79137.1Fusarium_oxysporum_f._sp._cubense	Q75T36#PHI:341#CPK1#5462#Colletotrichum_lagenaria#loss_of_pathogenicity	92.3	325	24	1	571	195	518	1.5e-184	641.7
TVY72670.1Fusarium_oxysporum_f._sp._cubense	I1RMA5#PHI:4041#Spt3#5518#Fusarium_graminearum#reduced_virulence	92.2	320	25	0	320	1	320	2.5e-157	550.4
TVY70743.1Fusarium_oxysporum_f._sp._cubense	I1RC85#PHI:1204#(Sc_Cbk1)#5518#Fusarium_graminearum#reduced_virulence	92.1	642	36	3	642	1	627	0	1094
TVY77566.1Fusarium_oxysporum_f._sp._cubense	I1RE51#PHI:1542#GzMyb006#5518#Fusarium_graminearum#unaffected_pathogenicity	92.1	672	52	1	672	1	671	0	1127.1
TVY77852.1Fusarium_oxysporum_f._sp._cubense	I1RZK5#PHI:1600#GzOB041#5518#Fusarium_graminearum#unaffected_pathogenicity	92.1	114	9	0	114	1	114	1.4e-58	221.5
TVY65887.1Fusarium_oxysporum_f._sp._cubense	I1RG99#PHI:6091#FgVps35#5518#Fusarium_graminearum#reduced_virulence	92	902	68	1	898	1	902	0	1506.9
TVY70435.1Fusarium_oxysporum_f._sp._cubense	I1RDG6#PHI:1555#GzMyb019#5518#Fusarium_graminearum#unaffected_pathogenicity	92	526	42	0	543	20	545	2.9e-294	1006.1
TVY72552.1Fusarium_oxysporum_f._sp._cubense	I1RY25#PHI:1167#NPC1#5518#Fusarium_graminearum#reduced_virulence	92	1272	102	0	1272	1	1272	0	2358.2
TVY79799.1Fusarium_oxysporum_f._sp._cubense	Q4I6S5#PHI:6898#FgMon1#5518#Fusarium_graminearum#reduced_virulence	92	601	48	0	601	1	601	0	1100.9
TVY69875.1Fusarium_oxysporum_f._sp._cubense	I1RB03#PHI:7559#FgGT2#5518#Fusarium_graminearum#loss_of_pathogenicity	91.9	529	40	2	529	1	526	9e-301	1027.7
TVY72293.1Fusarium_oxysporum_f._sp._cubense	I1RMD1#PHI:1958#GzZC273#5518#Fusarium_graminearum#unaffected_pathogenicity	91.9	901	66	4	957	66	963	0	1643.6
TVY73032.1Fusarium_oxysporum_f._sp._cubense	I1RYY6#PHI:6094#FgVps17#5518#Fusarium_graminearum#reduced_virulence	91.9	558	43	1	556	1	558	1.9e-278	953.7
TVY79021.1Fusarium_oxysporum_f._sp._cubense	W7N2C1#PHI:3384#FVEG_12530#117187#Fusarium_verticillioides#unaffected_pathogenicity	91.9	1036	84	0	1036	23	1058	0	1952.6
TVY69665.1Fusarium_oxysporum_f._sp._cubense	I1RAE2#PHI:1241#FGSG_00469#5518#Fusarium_graminearum#unaffected_pathogenicity	91.8	515	39	3	515	1	512	6.5e-272	931.8
TVY70240.1Fusarium_oxysporum_f._sp._cubense	I1R9M1#PHI:3834#Fgrho3#5518#Fusarium_graminearum#unaffected_pathogenicity	91.8	208	9	2	203	1	205	3.9e-87	316.6
TVY70733.1Fusarium_oxysporum_f._sp._cubense	I1RCI0#PHI:1454#GzAra002#5518#Fusarium_graminearum#unaffected_pathogenicity	91.8	680	56	0	680	1	680	0	1266.1
TVY79411.1Fusarium_oxysporum_f._sp._cubense	A0A098DTI0#PHI:1180#(Sc_Sat4)#5518#Fusarium_graminearum#reduced_virulence	91.8	502	39	1	502	1	500	9.9e-257	881.3
TVY72078.1Fusarium_oxysporum_f._sp._cubense	W7M3S4#PHI:7144#FvSCP1#117187#Fusarium_verticillioides#reduced_virulence	91.7	336	28	0	336	1	336	4.6e-157	549.7
TVY67968.1Fusarium_oxysporum_f._sp._cubense	I1S1U2#PHI:5895#FGSG_10712#5518#Fusarium_graminearum#unaffected_pathogenicity	91.6	395	33	0	395	1	395	3.2e-202	699.9
TVY69495.1Fusarium_oxysporum_f._sp._cubense	A0A0J9VK23#PHI:9591#Pmt2_(FOXG_11176)#5507#Fusarium_oxysporum#reduced_virulence	91.6	740	36	3	740	1	714	0	1348.6
TVY76991.1Fusarium_oxysporum_f._sp._cubense	I1RUQ2#PHI:1397#GzC2H060#5518#Fusarium_graminearum#unaffected_pathogenicity	91.6	119	10	0	119	1	119	1.1e-60	228
TVY67745.1Fusarium_oxysporum_f._sp._cubense	I1RIT1#PHI:11594#FgMFS1_(FGSG_03725)#5518#Fusarium_graminearum#reduced_virulence	91.5	602	51	0	602	1	602	9.3e-278	951.4
TVY69311.1Fusarium_oxysporum_f._sp._cubense	I1RCP1#PHI:1080__PHI:9405#Cch1__CCH1_(FGSG_01364)#5518#Fusarium_graminearum#unaffected_pathogenicity__reduced_virulence	91.3	2059	170	4	2057	52	2102	0	3708.7
TVY70597.1Fusarium_oxysporum_f._sp._cubense	Q4WKG5#PHI:2530#TUB1#746128#Aspergillus_fumigatus#lethal__loss_of_pathogenicity	91.3	449	38	1	449	1	448	1.5e-248	854
TVY72848.1Fusarium_oxysporum_f._sp._cubense	A0A0E0SDV0#PHI:1207__PHI:3178#FgKin1#5518#Fusarium_graminearum#reduced_virulence	91.3	934	77	3	1145	219	1150	0	1559.3
TVY69403.1Fusarium_oxysporum_f._sp._cubense	Q6RKH8#PHI:729#PKS2#5518#Fusarium_graminearum#unaffected_pathogenicity	91.2	387	34	0	391	1	387	4.8e-205	709.9
TVY71895.1Fusarium_oxysporum_f._sp._cubense	A0A0E0SEE4#PHI:6259#DOHH#5518#Fusarium_graminearum#reduced_virulence__unaffected_pathogenicity	91.2	330	29	0	330	1	330	4.3e-168	586.3
TVY72617.1Fusarium_oxysporum_f._sp._cubense	I1RZ35#PHI:1598#GzOB038#5518#Fusarium_graminearum#reduced_virulence	91.2	136	11	1	135	1	136	5.1e-67	249.2
TVY72667.1Fusarium_oxysporum_f._sp._cubense	I1RMA7#PHI:9096#Fgdid2_(FGSG_05094)#5518#Fusarium_graminearum#loss_of_pathogenicity	91.2	294	23	1	291	1	294	3.5e-129	456.8
TVY79371.1Fusarium_oxysporum_f._sp._cubense	A0A098DUS9#PHI:9359#Fgleu4_(FGSG_12952)#5518#Fusarium_graminearum#loss_of_pathogenicity	91.2	616	54	0	616	1	616	0	1156
TVY65862.1Fusarium_oxysporum_f._sp._cubense	I1RFP4#PHI:1441#GzDDT#5518#Fusarium_graminearum#reduced_virulence	91.1	957	81	1	954	22	978	0	1505
TVY69990.1Fusarium_oxysporum_f._sp._cubense	I1RCK0#PHI:1920#GzZC235#5518#Fusarium_graminearum#unaffected_pathogenicity	91.1	851	66	2	842	1	850	0	1461.8
TVY70164.1Fusarium_oxysporum_f._sp._cubense	W7LWT0#PHI:3052#FvHAP2#117187#Fusarium_verticillioides#reduced_virulence	91.1	302	9	1	302	1	284	2.8e-137	483.8
TVY70575.1Fusarium_oxysporum_f._sp._cubense	I1RCJ5#PHI:1212#(Sc_Rim15)#5518#Fusarium_graminearum#reduced_virulence	91.1	1901	166	2	1897	3	1903	0	3330
TVY72585.1Fusarium_oxysporum_f._sp._cubense	I1RZG7#PHI:1551#GzMyb015#5518#Fusarium_graminearum#unaffected_pathogenicity	91.1	779	67	2	778	1	778	0	1203.7
TVY72203.1Fusarium_oxysporum_f._sp._cubense	I1RMR7#PHI:8911#FgVPS36_(FGSG_05263)#5518#Fusarium_graminearum#reduced_virulence	91	645	57	1	645	1	644	0	1154.4
TVY79999.1Fusarium_oxysporum_f._sp._cubense	A0A0E0SBS3#PHI:1078#Mes1#5518#Fusarium_graminearum#reduced_virulence	91	845	51	3	845	1	820	0	1369.8
TVY63176.1Fusarium_oxysporum_f._sp._cubense	I1RNI6#PHI:1309#GzbHLH010#5518#Fusarium_graminearum#lethal	90.9	307	27	1	307	1	306	2.1e-153	537.3
TVY78823.1Fusarium_oxysporum_f._sp._cubense	I1RSI4#PHI:1587#GzOB027#5518#Fusarium_graminearum#unaffected_pathogenicity	90.8	813	70	4	811	1	810	0	1444.1
TVY74660.1Fusarium_oxysporum_f._sp._cubense	L7WLT2#PHI:9826#CYP51C#5518#Fusarium_graminearum#reduced_virulence	90.7	355	33	0	496	1	355	6.5e-195	676
TVY78822.1Fusarium_oxysporum_f._sp._cubense	I1RSI3#PHI:9222#FgPEX1_(FGSG_07104)#5518#Fusarium_graminearum#reduced_virulence	90.7	1209	112	1	1208	1	1209	0	2135.5
TVY79249.1Fusarium_oxysporum_f._sp._cubense	I1RS43#PHI:1585#GzOB025#5518#Fusarium_graminearum#unaffected_pathogenicity	90.7	387	36	0	387	1	387	1.6e-214	740.7
TVY66492.1Fusarium_oxysporum_f._sp._cubense	B0Y4S0#PHI:4677#AfcpcB#746128#Aspergillus_fumigatus#reduced_virulence	90.5	316	30	0	316	1	316	7.6e-146	512.3
TVY66530.1Fusarium_oxysporum_f._sp._cubense	I1S0R5#PHI:5765__PHI:9049#ScOrtholog_NEM1__FgNem1_(FGSG_10302)#5518#Fusarium_graminearum#reduced_virulence	90.5	497	36	7	493	1	490	2.1e-235	810.4
TVY63132.1Fusarium_oxysporum_f._sp._cubense	I1S248#PHI:8914#FgVPS24_(FGSG_10832)#5518#Fusarium_graminearum#lethal	90.4	228	22	0	228	1	228	4.3e-90	326.6
TVY72310.1Fusarium_oxysporum_f._sp._cubense	I1RYQ4#PHI:9360#Fgbat1/2_(FGSG_09512)#5518#Fusarium_graminearum#unaffected_pathogenicity	90.4	408	39	0	408	1	408	1.6e-217	750.7
TVY76921.1Fusarium_oxysporum_f._sp._cubense	I1RPM7#PHI:1376#GzC2H039#5518#Fusarium_graminearum#unaffected_pathogenicity	90.4	469	44	1	468	1	469	5.6e-254	872.1
TVY77295.1Fusarium_oxysporum_f._sp._cubense	Q4IA62#PHI:1674#GzDHHC002#5518#Fusarium_graminearum#unaffected_pathogenicity	90.4	551	47	3	546	1	550	1.2e-284	974.2
TVY66857.1Fusarium_oxysporum_f._sp._cubense	I1RZP2#PHI:1667#GzCCHC007#5518#Fusarium_graminearum#unaffected_pathogenicity	90.3	621	56	3	621	1	617	1.2e-219	758.4
TVY67276.1Fusarium_oxysporum_f._sp._cubense	I1RZN4#PHI:1753#GzZC068#5518#Fusarium_graminearum#unaffected_pathogenicity	90.3	849	62	3	829	1	849	0	1535.8
TVY67278.1Fusarium_oxysporum_f._sp._cubense	I1RZZ3#PHI:2728#FgERG4#5518#Fusarium_graminearum#reduced_virulence	90.3	596	51	1	589	1	596	2.1e-298	1020
TVY78729.1Fusarium_oxysporum_f._sp._cubense	I1R9K2#PHI:8645#FgLDHL1_(FGSG_00145)#5518#Fusarium_graminearum#reduced_virulence	90.3	391	38	0	391	1	391	3.5e-201	696.4
TVY78917.1Fusarium_oxysporum_f._sp._cubense	I1RSU2#PHI:724__PHI:730#PKS9__KSA1#5518#Fusarium_graminearum#unaffected_pathogenicity	90.3	422	41	0	422	1	422	2.5e-227	784.3
TVY65902.1Fusarium_oxysporum_f._sp._cubense	I1S0X7#PHI:1419#GzC2H086#5518#Fusarium_graminearum#unaffected_pathogenicity	90.2	317	31	0	317	1	317	4.8e-92	333.6
TVY66493.1Fusarium_oxysporum_f._sp._cubense	I1RZM2#PHI:1318#GzBrom003#5518#Fusarium_graminearum#unaffected_pathogenicity	90.2	306	30	0	306	1	306	1.5e-154	541.2
TVY71069.1Fusarium_oxysporum_f._sp._cubense	I1RD19#PHI:1251#FGSG_01506#5518#Fusarium_graminearum#unaffected_pathogenicity	90.2	529	49	1	532	2	527	1.1e-293	1004.2
TVY72122.1Fusarium_oxysporum_f._sp._cubense	I1RXT3#PHI:7672#FgLetm1#5518#Fusarium_graminearum#reduced_virulence	90.2	553	50	3	552	1	550	2.1e-268	920.2
TVY71764.1Fusarium_oxysporum_f._sp._cubense	I1RXX1#PHI:1006#HMR1#5518#Fusarium_graminearum#reduced_virulence	90	1185	112	4	1183	1	1181	0	2050.8
TVY76534.1Fusarium_oxysporum_f._sp._cubense	I1RU98#PHI:6126__PHI:5751#FGSG_07783__ScOrtholog_DIA3#5518#Fusarium_graminearum#unaffected_pathogenicity__reduced_virulence	90	469	44	2	466	1	469	2e-259	890.2
TVY80165.1Fusarium_oxysporum_f._sp._cubense	G4N3J3#PHI:9548#Moarl1#318829#Magnaporthe_oryzae#reduced_virulence	90	180	18	0	180	1	180	9.4e-93	335.1
TVY64716.1Fusarium_oxysporum_f._sp._cubense	I1RK33#PHI:1683#GzRad001#5518#Fusarium_graminearum#lethal	89.9	682	65	3	678	1	682	0	1167.1
TVY64958.1Fusarium_oxysporum_f._sp._cubense	I1RK79#PHI:1577#GzOB017#5518#Fusarium_graminearum#unaffected_pathogenicity	89.9	148	15	0	148	1	148	4.3e-75	276.2
TVY66848.1Fusarium_oxysporum_f._sp._cubense	A0A0E0RUE3#PHI:1944#GzZC259#5518#Fusarium_graminearum#unaffected_pathogenicity	89.9	810	79	2	815	9	818	0	1455.3
TVY69249.1Fusarium_oxysporum_f._sp._cubense	I1RAH4#PHI:1562#GzOB002#5518#Fusarium_graminearum#lethal	89.9	1019	93	4	1011	1	1017	0	1732.6
TVY70318.1Fusarium_oxysporum_f._sp._cubense	I1RC07#PHI:1348__PHI:9602#GzC2H008__Ars2_(FGSG_01106)#5518#Fusarium_graminearum#reduced_virulence	89.9	874	78	6	868	1	870	0	1243
TVY78864.1Fusarium_oxysporum_f._sp._cubense	K3VS45#PHI:11078#Fpnuc1_(FPSE_01560)#101028#Fusarium_pseudograminearum#unaffected_pathogenicity	89.9	347	33	2	346	1	346	9.7e-187	648.3
TVY60942.1Fusarium_oxysporum_f._sp._cubense	I1RX79#PHI:1770#GzZC085#5518#Fusarium_graminearum#unaffected_pathogenicity	89.8	344	32	3	343	1	342	1.9e-171	597.8
TVY69381.1Fusarium_oxysporum_f._sp._cubense	I1RCM1#PHI:1353__PHI:11146#GzC2H013__Fg01341#5518#Fusarium_graminearum#reduced_virulence	89.8	707	57	3	704	1	695	0	1090.9
TVY69441.1Fusarium_oxysporum_f._sp._cubense	I1RDI9#PHI:1634#GzWing006#5518#Fusarium_graminearum#unaffected_pathogenicity	89.8	128	13	0	128	1	128	9.4e-66	245
TVY72290.1Fusarium_oxysporum_f._sp._cubense	I1S9V9#PHI:1655#GzWing028#5518#Fusarium_graminearum#unaffected_pathogenicity	89.8	1840	172	8	1837	1	1827	0	3298.8
TVY78737.1Fusarium_oxysporum_f._sp._cubense	I1RTP1#PHI:5785#Fgsg07554#5518#Fusarium_graminearum#unaffected_pathogenicity	89.8	293	30	0	293	1	293	2.6e-156	547
TVY79381.1Fusarium_oxysporum_f._sp._cubense	I1RSR1#PHI:1797#GzZC112#5518#Fusarium_graminearum#unaffected_pathogenicity	89.8	895	81	4	886	3	896	0	1553.5
TVY73046.1Fusarium_oxysporum_f._sp._cubense	I1RZ37#PHI:1237#FGSG_09660#5518#Fusarium_graminearum#lethal	89.7	1170	97	5	1149	1	1167	0	1784.6
TVY77437.1Fusarium_oxysporum_f._sp._cubense	I1RE83#PHI:1288__PHI:6300#FGSG_01963__FgPDK1#5518#Fusarium_graminearum#unaffected_pathogenicity__reduced_virulence	89.7	417	34	2	481	13	421	2.2e-213	737.3
TVY77433.1Fusarium_oxysporum_f._sp._cubense	I1RPF6#PHI:1878#GzZC193#5518#Fusarium_graminearum#unaffected_pathogenicity	89.6	769	77	3	767	1	768	0	1290.8
TVY78905.1Fusarium_oxysporum_f._sp._cubense	Q4I8B6#PHI:1675#GzDHHC003#5518#Fusarium_graminearum#unaffected_pathogenicity	89.6	719	74	1	718	6	724	0	1075.1
TVY65246.1Fusarium_oxysporum_f._sp._cubense	A0A098DK45#PHI:7123#Fgvps39#5518#Fusarium_graminearum#reduced_virulence	89.5	916	87	2	930	3	909	0	1484.2
TVY69516.1Fusarium_oxysporum_f._sp._cubense	G4N6S1#PHI:8610__PHI:10771#Gcn5_(MGG_03677)__MoGCN5_(MGG_03677)#318829#Magnaporthe_oryzae#reduced_virulence__unaffected_pathogenicity	89.5	391	40	1	394	10	400	1.9e-207	717.2
TVY73655.1Fusarium_oxysporum_f._sp._cubense	I1RV69#PHI:1234#FGSG_08133#5518#Fusarium_graminearum#lethal	89.5	506	53	0	506	1	506	4.8e-259	889
TVY79908.1Fusarium_oxysporum_f._sp._cubense	E9DS54#PHI:8769#MaPpt1#92637#Metarhizium_acridum#unaffected_pathogenicity	89.4	471	50	0	472	5	475	1.6e-256	880.6
TVY70787.1Fusarium_oxysporum_f._sp._cubense	G4NAT2#PHI:11084#MoMob1_(MGG_03151)#318829#Magnaporthe_oryzae#reduced_virulence	89.3	215	22	1	269	5	219	3.1e-116	413.7
TVY80090.1Fusarium_oxysporum_f._sp._cubense	I1RS35#PHI:9743#Pex3_(FGSG_06942)#5518#Fusarium_graminearum#reduced_virulence	89.3	532	48	2	532	1	523	3.6e-257	882.9
TVY69540.1Fusarium_oxysporum_f._sp._cubense	S5FRT9#PHI:3828#AbaA#5518#Fusarium_graminearum#unaffected_pathogenicity	89.2	861	84	6	855	1	858	0	1544.3
TVY69709.1Fusarium_oxysporum_f._sp._cubense	G4MWX1#PHI:7134#MoRab5B#318829#Magnaporthe_oryzae#reduced_virulence	89.2	222	21	3	220	1	221	5.3e-106	379.4
TVY71134.1Fusarium_oxysporum_f._sp._cubense	I1R9N5#PHI:3910#FgSAT#5518#Fusarium_graminearum#unaffected_pathogenicity	89.2	508	47	2	500	2	509	3.3e-268	919.5
TVY71936.1Fusarium_oxysporum_f._sp._cubense	Q6QIY0#PHI:2382#Upa2#5270#Ustilago_maydis#unaffected_pathogenicity	89	299	33	0	328	8	306	2.3e-169	590.5
TVY77612.1Fusarium_oxysporum_f._sp._cubense	I1RMG9#PHI:1011#FET3#5518#Fusarium_graminearum#unaffected_pathogenicity	89	618	67	1	623	6	622	0	1149.8
TVY77677.1Fusarium_oxysporum_f._sp._cubense	I1RPA0#PHI:1375#GzC2H038#5518#Fusarium_graminearum#unaffected_pathogenicity	89	502	54	1	501	1	502	3e-261	896.3
TVY69070.1Fusarium_oxysporum_f._sp._cubense	I1RBE8#PHI:9047#FgPah1_(FGSG_00866)#5518#Fusarium_graminearum#reduced_virulence	88.9	778	80	2	774	1	776	0	1199.1
TVY74474.1Fusarium_oxysporum_f._sp._cubense	I1S333#PHI:10455#NoxC_(FGSG_11195)#5518#Fusarium_graminearum#unaffected_pathogenicity	88.9	749	82	1	748	1	749	0	1376.3
TVY79252.1Fusarium_oxysporum_f._sp._cubense	I1RS41#PHI:1529#Gzscp#5518#Fusarium_graminearum#reduced_virulence	88.9	1057	117	0	1057	1	1057	0	1782.7
TVY79783.1Fusarium_oxysporum_f._sp._cubense	I1RSV8#PHI:1519#GzHOMEL018#5518#Fusarium_graminearum#unaffected_pathogenicity	88.9	551	50	4	548	1	543	1.2e-244	841.3
TVY69071.1Fusarium_oxysporum_f._sp._cubense	I1RB25#PHI:1473#GzHMG005#5518#Fusarium_graminearum#reduced_virulence	88.7	212	24	0	276	60	271	4e-103	370.5
TVY69331.1Fusarium_oxysporum_f._sp._cubense	I1RD84#PHI:1355#GzC2H015#5518#Fusarium_graminearum#unaffected_pathogenicity	88.7	364	40	1	364	1	363	3e-186	646.7
TVY71884.1Fusarium_oxysporum_f._sp._cubense	I1RYC3#PHI:1409#GzC2H075#5518#Fusarium_graminearum#unaffected_pathogenicity	88.7	1001	108	4	998	1	999	0	1741.1
TVY72440.1Fusarium_oxysporum_f._sp._cubense	I1RMV6#PHI:1222#FGSG_05306#5518#Fusarium_graminearum#lethal	88.7	1525	173	0	1525	1	1525	0	2729.5
TVY78796.1Fusarium_oxysporum_f._sp._cubense	I1RT48#PHI:1216#FGSG_07344#5518#Fusarium_graminearum#reduced_virulence	88.7	647	50	4	626	1	645	0	1127.5
TVY77296.1Fusarium_oxysporum_f._sp._cubense	I1RPD3#PHI:6719#FgPLC1#5518#Fusarium_graminearum#reduced_virulence	88.6	1093	123	1	1093	21	1111	0	1913.7
TVY61753.1Fusarium_oxysporum_f._sp._cubense	Q4I2M7#PHI:1676#GzDHHC004#5518#Fusarium_graminearum#unaffected_pathogenicity	88.5	680	75	3	678	1	679	0	1075.1
TVY69202.1Fusarium_oxysporum_f._sp._cubense	I1RBA2#PHI:1842#GzZC157#5518#Fusarium_graminearum#unaffected_pathogenicity	88.5	670	30	3	670	1	623	0	1171.8
TVY79190.1Fusarium_oxysporum_f._sp._cubense	Q4I5U9#PHI:1231__PHI:1492#FGSG_07409__GzHMG024#5518#Fusarium_graminearum#lethal__unaffected_pathogenicity	88.5	513	52	2	506	4	516	6.4e-254	872.1
TVY70485.1Fusarium_oxysporum_f._sp._cubense	I1RCM9#PHI:1354__PHI:11147#GzC2H014__Fg01350#5518#Fusarium_graminearum#reduced_virulence	88.4	614	68	2	612	1	613	1.5e-243	837.8
TVY79794.1Fusarium_oxysporum_f._sp._cubense	I1RRU8#PHI:1622#GzJUM004#5518#Fusarium_graminearum#unaffected_pathogenicity	88.4	467	54	0	467	1	467	8.6e-261	894.8
TVY69269.1Fusarium_oxysporum_f._sp._cubense	Q5AND9#PHI:7009#Arf2#5476#Candida_albicans#reduced_virulence	88.3	180	21	0	180	1	180	3.1e-91	330.1
TVY77893.1Fusarium_oxysporum_f._sp._cubense	I1RE91#PHI:8925#FgPLD2_(FGSG_01973)#5518#Fusarium_graminearum#unaffected_pathogenicity	88.3	848	87	3	848	1	836	0	1563.5
TVY66146.1Fusarium_oxysporum_f._sp._cubense	I1S1A3#PHI:9095#Fgvps60_(FGSG_10503)#5518#Fusarium_graminearum#loss_of_pathogenicity	88.2	212	25	0	212	1	212	2e-70	261.2
TVY72108.1Fusarium_oxysporum_f._sp._cubense	A0A1C3YLQ3#PHI:9973#Srp2_(FGSG_09282)#5518#Fusarium_graminearum#reduced_virulence	88.2	313	33	4	310	1	312	7.7e-127	449.1
TVY63953.1Fusarium_oxysporum_f._sp._cubense	V6RAN7#PHI:1639#GzWing011#5518#Fusarium_graminearum#unaffected_pathogenicity	88	797	94	1	795	1	797	0	1402.1
TVY66110.1Fusarium_oxysporum_f._sp._cubense	I1S047#PHI:7673#FgLetm2#5518#Fusarium_graminearum#unaffected_pathogenicity__reduced_virulence	88	342	41	0	342	1	342	1.6e-181	630.9
TVY70142.1Fusarium_oxysporum_f._sp._cubense	I1RC71#PHI:2714#PEX5#5518#Fusarium_graminearum#reduced_virulence	88	641	53	3	619	1	639	1.6e-280	960.7
TVY71127.1Fusarium_oxysporum_f._sp._cubense	I1RA39#PHI:1205#(Sc_CDC15)#5518#Fusarium_graminearum#reduced_virulence	88	842	91	5	839	1	835	0	1459.1
TVY78722.1Fusarium_oxysporum_f._sp._cubense	E9F082#PHI:2323#Mhk1#568076#Metarhizium_robertsii#reduced_virulence	88	1303	145	5	1292	1	1303	0	2170.2
TVY69411.1Fusarium_oxysporum_f._sp._cubense	I1RD66#PHI:444__PHI:1292__PHI:1320__PHI:9174#ZIF1__FgTfmI_(FGSG_01555)#5518#Fusarium_graminearum#reduced_virulence	87.9	572	63	5	570	1	568	1.2e-245	844.7
TVY79797.1Fusarium_oxysporum_f._sp._cubense	Q6S9D7#PHI:7701#Pb14-3-3#121759#Paracoccidioides_brasiliensis#reduced_virulence	87.9	248	29	1	248	1	247	2.5e-118	420.6
TVY73093.1Fusarium_oxysporum_f._sp._cubense	I1RYN7#PHI:1299#GzAT003#5518#Fusarium_graminearum#unaffected_pathogenicity	87.8	942	111	1	938	1	942	0	1612.4
TVY76567.1Fusarium_oxysporum_f._sp._cubense	I1RE46#PHI:1570#GzOB010#5518#Fusarium_graminearum#unaffected_pathogenicity	87.8	874	98	2	874	1	865	0	1359.4
TVY79455.1Fusarium_oxysporum_f._sp._cubense	A0A0E0S977#PHI:6119__PHI:6186#BTA1__FgCHS8#5518#Fusarium_graminearum#reduced_virulence	87.8	671	71	4	663	1	668	0	1193.3
TVY79604.1Fusarium_oxysporum_f._sp._cubense	I1RTR8#PHI:1560#GzNEG002#5518#Fusarium_graminearum#unaffected_pathogenicity	87.8	245	30	0	245	1	245	3.2e-123	436.8
TVY70032.1Fusarium_oxysporum_f._sp._cubense	I1RAR0#PHI:10694#FgDnfC2_(FGSG_00595)#5518#Fusarium_graminearum#unaffected_pathogenicity	87.7	1443	170	2	1436	1	1443	0	2484.1
TVY79687.1Fusarium_oxysporum_f._sp._cubense	I1RRR9#PHI:1457#GzAra005#5518#Fusarium_graminearum#unaffected_pathogenicity	87.5	560	69	1	560	1	559	3.6e-284	972.6
TVY71700.1Fusarium_oxysporum_f._sp._cubense	I1RZ11#PHI:1411#GzC2H078#5518#Fusarium_graminearum#lethal	87.4	238	29	1	237	1	238	1.6e-79	291.6
TVY76892.1Fusarium_oxysporum_f._sp._cubense	I1RQE9#PHI:1317#GzBrom002#5518#Fusarium_graminearum#reduced_virulence	87.3	1142	139	2	1142	1	1136	0	1702.2
TVY79805.1Fusarium_oxysporum_f._sp._cubense	I1RSG0#PHI:9223#FgPEX10_(FGSG_07078)#5518#Fusarium_graminearum#reduced_virulence	87.3	354	45	0	363	12	365	3.9e-178	619.8
TVY80141.1Fusarium_oxysporum_f._sp._cubense	A0A2L1CF02#PHI:9550#Mocin4#318829#Magnaporthe_oryzae#reduced_virulence	87.3	181	23	0	181	1	181	2.9e-89	323.6
TVY69634.1Fusarium_oxysporum_f._sp._cubense	I1RC35#PHI:1219#FGSG_01137#5518#Fusarium_graminearum#lethal	87.2	886	103	4	878	1	884	0	1261.5
TVY70662.1Fusarium_oxysporum_f._sp._cubense	I1RAE5#PHI:1208__PHI:3131#(Sc_Sch9)__FgSCH9#5518#Fusarium_graminearum#reduced_virulence	87.2	897	94	5	877	1	896	0	1524.2
TVY78890.1Fusarium_oxysporum_f._sp._cubense	I1RRS3#PHI:1816#GzZC131#5518#Fusarium_graminearum#unaffected_pathogenicity	87.2	897	102	7	888	1	893	0	1414.4
TVY74744.1Fusarium_oxysporum_f._sp._cubense	W7LS89#PHI:6262#FUG1#117187#Fusarium_verticillioides#reduced_virulence	86.9	259	34	0	259	303	561	9.1e-105	375.6
TVY76363.1Fusarium_oxysporum_f._sp._cubense	I1RUG2#PHI:1233#FGSG_07855#5518#Fusarium_graminearum#lethal	86.9	498	59	3	497	1	493	1.5e-217	751.1
TVY76521.1Fusarium_oxysporum_f._sp._cubense	I1RPU1#PHI:1297#GzAT001#5518#Fusarium_graminearum#reduced_virulence	86.9	1085	121	4	1064	1	1085	0	1434.1
TVY77703.1Fusarium_oxysporum_f._sp._cubense	I1RUP1#PHI:1447__PHI:10550#GzGATA005__FgWC1_(FGSG_07941)#5518__282267#Fusarium_graminearum__Fusarium_asiaticum#unaffected_pathogenicity__reduced_virulence	86.9	1036	116	6	1018	1	1034	0	1683.7
TVY80058.1Fusarium_oxysporum_f._sp._cubense	I1RSN1#PHI:1610#GzP53L003#5518#Fusarium_graminearum#unaffected_pathogenicity	86.9	651	66	2	633	1	650	0	1107.4
TVY61026.1Fusarium_oxysporum_f._sp._cubense	I1RX47#PHI:1666#GzCCHC006#5518#Fusarium_graminearum#unaffected_pathogenicity	86.8	378	50	0	401	21	398	3.1e-188	653.7
TVY77063.1Fusarium_oxysporum_f._sp._cubense	I1RPI7#PHI:1877#GzZC192#5518#Fusarium_graminearum#unaffected_pathogenicity	86.8	707	76	4	693	1	704	0	1241.5
TVY79769.1Fusarium_oxysporum_f._sp._cubense	G8GLN8#PHI:5482#FTF2#5507#Fusarium_oxysporum#reduced_virulence	86.8	1009	127	3	1008	41	1044	0	1656.7
TVY63555.1Fusarium_oxysporum_f._sp._cubense	I1RXD6#PHI:1535#GzMADS002#5518#Fusarium_graminearum#unaffected_pathogenicity	86.7	435	53	2	437	1	435	5.6e-224	772.3
TVY70956.1Fusarium_oxysporum_f._sp._cubense	A0A0E0RP23#PHI:2395#GzSYN1#5518#Fusarium_graminearum#reduced_virulence	86.6	380	42	3	378	21	397	9.4e-143	502.3
TVY77773.1Fusarium_oxysporum_f._sp._cubense	I1RUM5#PHI:1807#GzZC122#5518#Fusarium_graminearum#lethal	86.6	752	74	7	734	1	743	0	1261.1
TVY71676.1Fusarium_oxysporum_f._sp._cubense	Q4ICI6#PHI:9740#FgSvf1_(FGSG_05072)#5518#Fusarium_graminearum#reduced_virulence__unaffected_pathogenicity	86.5	377	51	0	377	1	377	1.3e-197	684.5
TVY71818.1Fusarium_oxysporum_f._sp._cubense	A0A1C3YLW9#PHI:5892#FGSG_09382#5518#Fusarium_graminearum#unaffected_pathogenicity	86.5	446	56	1	442	1	446	3.3e-216	746.5
TVY72856.1Fusarium_oxysporum_f._sp._cubense	I1RXS2#PHI:1759#GzZC074#5518#Fusarium_graminearum#unaffected_pathogenicity	86.5	608	75	2	604	1	605	0	1082.4
TVY75147.1Fusarium_oxysporum_f._sp._cubense	A0A1C3YKT7#PHI:5896#FGSG_11405#5518#Fusarium_graminearum#unaffected_pathogenicity	86.5	415	55	1	415	1	414	1.9e-205	710.7
TVY70113.1Fusarium_oxysporum_f._sp._cubense	I1RAP1#PHI:1988#GzZC303#5518#Fusarium_graminearum#unaffected_pathogenicity	86.4	604	81	1	603	1	604	0	1054.3
TVY71670.1Fusarium_oxysporum_f._sp._cubense	I1RM32#PHI:9048#FgSpo7_(FGSG_05009)#5518#Fusarium_graminearum#reduced_virulence	86.4	427	55	1	424	1	427	4.5e-194	672.9
TVY72202.1Fusarium_oxysporum_f._sp._cubense	I1RMR8#PHI:1516#GzHOMEL012#5518#Fusarium_graminearum#lethal	86.4	404	52	1	401	1	404	2.8e-161	563.9
TVY79915.1Fusarium_oxysporum_f._sp._cubense	I1RS57#PHI:1253#FGSG_06970#5518#Fusarium_graminearum#unaffected_pathogenicity	86.4	1204	157	5	1199	1	1202	0	1918.3
TVY70000.1Fusarium_oxysporum_f._sp._cubense	I1RBZ7#PHI:1316#GzBrom001#5518#Fusarium_graminearum#unaffected_pathogenicity	86.3	233	31	1	232	1	233	8.4e-110	392.1
TVY71637.1Fusarium_oxysporum_f._sp._cubense	I1RZ94#PHI:1649#GzWing021#5518#Fusarium_graminearum#unaffected_pathogenicity	86.3	277	36	2	277	1	275	1.2e-123	438.3
TVY79260.1Fusarium_oxysporum_f._sp._cubense	I1RR00#PHI:1228#FGSG_06502#5518#Fusarium_graminearum#lethal	86.3	546	66	6	543	3	548	5.3e-232	799.3
TVY73030.1Fusarium_oxysporum_f._sp._cubense	I1RYY1#PHI:1757#GzZC072#5518#Fusarium_graminearum#unaffected_pathogenicity	86.2	784	95	5	783	1	772	0	1308.1
TVY70957.1Fusarium_oxysporum_f._sp._cubense	A0A0E0RP23#PHI:2395#GzSYN1#5518#Fusarium_graminearum#reduced_virulence	86.1	380	42	4	376	21	397	4.3e-140	493.4
TVY76394.1Fusarium_oxysporum_f._sp._cubense	I1RPX8#PHI:1581#GzOB021#5518#Fusarium_graminearum#unaffected_pathogenicity	86.1	266	36	1	275	10	275	1.7e-141	497.7
TVY71889.1Fusarium_oxysporum_f._sp._cubense	I1RN15#PHI:1456#GzAra004#5518#Fusarium_graminearum#unaffected_pathogenicity	86	847	104	6	838	1	841	0	1294.6
TVY71994.1Fusarium_oxysporum_f._sp._cubense	I1RYF8#PHI:1236#FGSG_09408#5518#Fusarium_graminearum#lethal	86	723	89	6	719	1	715	0	1086.2
TVY72849.1Fusarium_oxysporum_f._sp._cubense	G4MY57#PHI:11581#Mowhi2_(MGG_11241)#318829#Magnaporthe_oryzae#reduced_virulence	86	271	36	2	1134	21	290	1.5e-132	469.9
TVY78627.1Fusarium_oxysporum_f._sp._cubense	I1RRX4#PHI:1291#TOP1#5518#Fusarium_graminearum#reduced_virulence	86	912	118	3	909	3	910	0	1313.5
TVY73079.1Fusarium_oxysporum_f._sp._cubense	I1RQ81#PHI:1582#GzOB022#5518#Fusarium_graminearum#unaffected_pathogenicity	85.9	306	43	0	311	5	310	5e-150	526.2
TVY69515.1Fusarium_oxysporum_f._sp._cubense	G4NCL5#PHI:877#MGG_00383#318829#Magnaporthe_oryzae#reduced_virulence	85.8	401	49	1	403	2	394	4.7e-201	696
TVY74521.1Fusarium_oxysporum_f._sp._cubense	Q00845#PHI:180#PELD#169388#Fusarium_solani#reduced_virulence	85.8	233	33	0	233	1	233	1.9e-122	434.1
TVY66216.1Fusarium_oxysporum_f._sp._cubense	I1RG67#PHI:1515#GzHOMEL009#5518#Fusarium_graminearum#unaffected_pathogenicity	85.7	356	48	3	354	1	355	1e-170	595.1
TVY72442.1Fusarium_oxysporum_f._sp._cubense	I1RMV4#PHI:1464__PHI:8923__PHI:10389#GzCCAAT004__FgHLTF1_(FGSG_05304)__FCT2_(FGSG_05304)#5518#Fusarium_graminearum#reduced_virulence	85.7	182	21	3	177	1	182	7.4e-82	298.9
TVY75381.1Fusarium_oxysporum_f._sp._cubense	Q876Z6#PHI:375#REN1#5507#Fusarium_oxysporum#unaffected_pathogenicity	85.7	547	59	3	533	70	616	1.2e-265	911
TVY62121.1Fusarium_oxysporum_f._sp._cubense	J4W8U0#PHI:6280#Bmiro#176275#Beauveria_bassiana#reduced_virulence	85.6	626	90	0	626	1	626	0	1111.7
TVY69276.1Fusarium_oxysporum_f._sp._cubense	I1RBU0#PHI:1632#GzWing004#5518#Fusarium_graminearum#unaffected_pathogenicity	85.6	611	78	4	603	1	609	9.3e-294	1004.6
TVY70735.1Fusarium_oxysporum_f._sp._cubense	I1RCH8#PHI:1921#GzZC236#5518#Fusarium_graminearum#reduced_virulence	85.5	897	85	6	857	1	892	0	1529.6
TVY73069.1Fusarium_oxysporum_f._sp._cubense	I1RQS1#PHI:1262#FGSG_06420#5518#Fusarium_graminearum#unaffected_pathogenicity	85.5	763	104	3	757	1	762	0	1276.2
TVY70224.1Fusarium_oxysporum_f._sp._cubense	G4MPJ3#PHI:8038__PHI:8045#Mosmt3__Smt3#318829#Magnaporthe_oryzae#reduced_virulence	85.4	82	12	0	96	28	109	2.2e-35	143.7
TVY79821.1Fusarium_oxysporum_f._sp._cubense	I1RR60#PHI:5899#FGSG_06572#5518#Fusarium_graminearum#unaffected_pathogenicity	85.4	882	127	1	882	1	880	0	1555
TVY60113.1Fusarium_oxysporum_f._sp._cubense	J4USC3#PHI:6471#Trr2#176275#Beauveria_bassiana#reduced_virulence	85.3	313	46	0	313	1	313	9.8e-154	538.5
TVY71824.1Fusarium_oxysporum_f._sp._cubense	A0A063C0A1#PHI:9163#UvBI-1#1159556#Ustilaginoidea_virens#loss_of_pathogenicity	85.3	273	40	0	275	6	278	1e-130	461.8
TVY72639.1Fusarium_oxysporum_f._sp._cubense	I1RNY7#PHI:1181#(Sc_Kic1)#5518#Fusarium_graminearum#reduced_virulence	85.3	687	88	7	687	1	674	0	1118.6
TVY77163.1Fusarium_oxysporum_f._sp._cubense	G4N7P4#PHI:11241#MoMca2_(MGG_13530)#318829#Magnaporthe_oryzae#reduced_virulence	85.3	300	44	0	414	111	410	8.4e-153	535.8
TVY79909.1Fusarium_oxysporum_f._sp._cubense	I1RT69#PHI:1918#GzZC233#5518#Fusarium_graminearum#unaffected_pathogenicity	85.2	887	121	6	944	1	880	0	1512.7
TVY61986.1Fusarium_oxysporum_f._sp._cubense	I1RX04#PHI:1406#GzC2H070#5518#Fusarium_graminearum#lethal	85.1	643	85	5	643	1	632	7.9e-267	915.2
TVY66104.1Fusarium_oxysporum_f._sp._cubense	Q4HY90#PHI:1525#GzHOMEL035#5518#Fusarium_graminearum#unaffected_pathogenicity	85.1	626	91	2	626	1	624	8e-224	772.3
TVY66624.1Fusarium_oxysporum_f._sp._cubense	I1RFQ3#PHI:1543#GzMyb007#5518#Fusarium_graminearum#unaffected_pathogenicity	85.1	288	40	2	288	1	285	1e-128	455.3
TVY66835.1Fusarium_oxysporum_f._sp._cubense	I1S0G8#PHI:1247#FGSG_10196#5518#Fusarium_graminearum#unaffected_pathogenicity	85.1	771	109	2	765	1	771	3.4e-293	1003
TVY79374.1Fusarium_oxysporum_f._sp._cubense	I1RRB0#PHI:7124#FgEB1#5518#Fusarium_graminearum#reduced_virulence	85.1	242	35	1	242	1	241	3.4e-106	380.2
TVY71992.1Fusarium_oxysporum_f._sp._cubense	I1RYF6#PHI:1597#GzOB037#5518#Fusarium_graminearum#unaffected_pathogenicity	85	1449	188	7	1423	1	1446	0	2451
TVY72638.1Fusarium_oxysporum_f._sp._cubense	I1S7H5#PHI:1742#GzZC057#5518#Fusarium_graminearum#unaffected_pathogenicity	85	682	78	7	666	1	674	0	1117.8
TVY78595.1Fusarium_oxysporum_f._sp._cubense	I1RR94#PHI:6122__PHI:5741#FGSG_06610__ScOrtholog_YKL153W#5518#Fusarium_graminearum#reduced_virulence	85	618	93	0	618	1	618	0	1110.5
TVY64863.1Fusarium_oxysporum_f._sp._cubense	G2XIN6#PHI:9378#VdOGDH_(VDAG_10018)#27337#Verticillium_dahliae#reduced_virulence	84.9	1053	151	5	1051	1	1047	0	1838.2
TVY71105.1Fusarium_oxysporum_f._sp._cubense	I1R9W2#PHI:1561#GzOB001#5518#Fusarium_graminearum#unaffected_pathogenicity	84.9	291	41	1	288	8	298	9.1e-130	458.8
TVY71153.1Fusarium_oxysporum_f._sp._cubense	G4N6P6#PHI:8695#MoImd4_(MGG_03699)#318829#Magnaporthe_oryzae#reduced_virulence	84.9	531	80	0	532	13	543	2e-260	893.6
TVY78728.1Fusarium_oxysporum_f._sp._cubense	I1S4B6#PHI:1845#GzZC160#5518#Fusarium_graminearum#unaffected_pathogenicity	84.9	736	110	1	736	1	735	0	1255
TVY68319.1Fusarium_oxysporum_f._sp._cubense	I1RIS2#PHI:5353#Famfs1#282267#Fusarium_asiaticum#reduced_virulence	84.8	566	79	4	561	1	564	2.5e-245	843.6
TVY69504.1Fusarium_oxysporum_f._sp._cubense	I1RB16#PHI:1967__PHI:9358#GzZC282__Fgleu3_(FGSG_00719)#5518#Fusarium_graminearum#reduced_virulence	84.8	745	95	4	733	1	743	0	1214.5
TVY70324.1Fusarium_oxysporum_f._sp._cubense	A0A384JMC8#PHI:9835#Bcpgd#40559#Botrytis_cinerea#reduced_virulence	84.8	494	73	1	492	1	494	1.1e-252	867.8
TVY72416.1Fusarium_oxysporum_f._sp._cubense	I1RZD4#PHI:1413#GzC2H080#5518#Fusarium_graminearum#unaffected_pathogenicity	84.8	997	142	3	993	1	991	0	1594.3
TVY79856.1Fusarium_oxysporum_f._sp._cubense	F9WWR1#PHI:4966#Sdi1#1047171#Zymoseptoria_tritici#unaffected_pathogenicity	84.8	627	95	0	643	17	643	0	1112.8
TVY70877.1Fusarium_oxysporum_f._sp._cubense	I1R9Z6#PHI:1989#GzZC304#5518#Fusarium_graminearum#unaffected_pathogenicity	84.7	451	63	4	449	1	447	2.8e-226	780
TVY75007.1Fusarium_oxysporum_f._sp._cubense	G8GLN8#PHI:5482#FTF2#5507#Fusarium_oxysporum#reduced_virulence	84.7	1069	158	3	1114	5	1069	0	1725.3
TVY77416.1Fusarium_oxysporum_f._sp._cubense	I1RDW3#PHI:9245#Fghyd5_(FGSG_01831)#5518#Fusarium_graminearum#reduced_virulence__unaffected_pathogenicity	84.7	98	15	0	98	1	98	4e-45	176
TVY78763.1Fusarium_oxysporum_f._sp._cubense	I1RSK0#PHI:1257#FGSG_07121#5518#Fusarium_graminearum#unaffected_pathogenicity	84.7	673	82	3	653	1	672	0	1113.2
TVY79188.1Fusarium_oxysporum_f._sp._cubense	I1RTA6#PHI:3863#FgGAL83#5518#Fusarium_graminearum#reduced_virulence	84.7	484	60	5	481	1	473	6.2e-200	692.6
TVY75314.1Fusarium_oxysporum_f._sp._cubense	G8GLN8#PHI:5482#FTF2#5507#Fusarium_oxysporum#reduced_virulence	84.6	968	120	4	942	1	965	0	1541.2
TVY76174.1Fusarium_oxysporum_f._sp._cubense	I1RML6#PHI:10929#FgPea2_(FGSG_05208)#5518#Fusarium_graminearum#reduced_virulence	84.5	1080	166	1	1080	1	1079	0	1088.2
TVY77424.1Fusarium_oxysporum_f._sp._cubense	I1RPG1#PHI:1326#GzbZIP008#5518#Fusarium_graminearum#unaffected_pathogenicity	84.5	613	81	8	601	1	611	2.5e-254	873.6
TVY77650.1Fusarium_oxysporum_f._sp._cubense	I1REK5#PHI:733#FBP1#5518#Fusarium_graminearum#reduced_virulence	84.5	703	69	4	742	41	703	6e-186	646.7
TVY69505.1Fusarium_oxysporum_f._sp._cubense	I1RB16#PHI:1967__PHI:9358#GzZC282__Fgleu3_(FGSG_00719)#5518#Fusarium_graminearum#reduced_virulence	84.3	745	114	3	748	1	743	0	1197.6
TVY70882.1Fusarium_oxysporum_f._sp._cubense	I1RA01#PHI:1537#MYT1#5518#Fusarium_graminearum#unaffected_pathogenicity	84.3	287	44	1	286	7	293	1.9e-132	467.6
TVY72695.1Fusarium_oxysporum_f._sp._cubense	I1RQ92#PHI:1487#GzHMG019#5518#Fusarium_graminearum#unaffected_pathogenicity	84.3	771	109	8	766	4	769	0	1245.7
TVY75343.1Fusarium_oxysporum_f._sp._cubense	A0A0D2XZG1#PHI:5484#FTF2#5507#Fusarium_oxysporum#reduced_virulence	84.3	159	25	0	159	896	1054	1.3e-77	284.6
TVY77894.1Fusarium_oxysporum_f._sp._cubense	I1RE92#PHI:1097#FGSG_01974#5518#Fusarium_graminearum#reduced_virulence	84.2	203	32	0	205	4	206	7.2e-97	349
TVY64797.1Fusarium_oxysporum_f._sp._cubense	I1RK97#PHI:1368#GzC2H029#5518#Fusarium_graminearum#unaffected_pathogenicity	84.1	358	55	2	357	1	357	1.9e-145	511.1
TVY66103.1Fusarium_oxysporum_f._sp._cubense	Q4HY90#PHI:1525#GzHOMEL035#5518#Fusarium_graminearum#unaffected_pathogenicity	83.9	403	63	2	403	224	624	1e-107	386
TVY79277.1Fusarium_oxysporum_f._sp._cubense	I1S3J7#PHI:1424#GzC2H092#5518#Fusarium_graminearum#unaffected_pathogenicity	83.9	56	9	0	845	659	714	1.3e-23	107.8
TVY77032.1Fusarium_oxysporum_f._sp._cubense	I1RPZ1#PHI:1517#GzHOMEL013#5518#Fusarium_graminearum#lethal	83.6	889	144	1	889	1	887	0	1485.3
TVY69135.1Fusarium_oxysporum_f._sp._cubense	Q4IMZ7#PHI:1673#GzDHHC001#5518#Fusarium_graminearum#unaffected_pathogenicity	83.5	437	64	1	429	1	437	2.4e-203	703.7
TVY75060.1Fusarium_oxysporum_f._sp._cubense	I1S3N8#PHI:2451#FAEB1#5518#Fusarium_graminearum#unaffected_pathogenicity	83.5	297	49	0	297	1	297	6e-145	509.2
TVY76698.1Fusarium_oxysporum_f._sp._cubense	I1RE06#PHI:1356#GzC2H016#5518#Fusarium_graminearum#unaffected_pathogenicity	83.5	631	90	5	629	11	629	2e-299	1023.5
TVY70352.1Fusarium_oxysporum_f._sp._cubense	I1RAI5#PHI:1319#GzbZIP001#5518#Fusarium_graminearum#reduced_virulence	83.3	604	93	6	602	1	598	3.3e-262	899.8
TVY70607.1Fusarium_oxysporum_f._sp._cubense	Q9C1K0#PHI:224#PEP2#169388#Fusarium_solani#reduced_virulence	83.3	234	37	1	234	1	232	9.1e-120	425.2
TVY71851.1Fusarium_oxysporum_f._sp._cubense	G4MVC4#PHI:5082#MoAcat1#318829#Magnaporthe_oryzae#reduced_virulence	83.3	408	68	0	430	26	433	2.3e-193	670.6
TVY78626.1Fusarium_oxysporum_f._sp._cubense	I1RRX1#PHI:1382#GzC2H045#5518#Fusarium_graminearum#reduced_virulence	83.3	540	76	5	550	1	531	3.5e-215	743.4
TVY66371.1Fusarium_oxysporum_f._sp._cubense	I1S0G0#PHI:1617#GzssDB002#5518#Fusarium_graminearum#unaffected_pathogenicity	83.2	149	23	2	148	1	148	6e-61	229.2
TVY72094.1Fusarium_oxysporum_f._sp._cubense	A0A0E0SA40#PHI:7025#FgRav2#5518#Fusarium_graminearum#loss_of_pathogenicity	83.2	345	31	1	318	1	345	7.9e-159	555.4
TVY79428.1Fusarium_oxysporum_f._sp._cubense	G4N1E7#PHI:6637#Movps1#318829#Magnaporthe_oryzae#lethal	83.2	695	113	4	696	6	698	0	1077.4
TVY72951.1Fusarium_oxysporum_f._sp._cubense	I1RM58#PHI:5851#Fgsg05039#5518#Fusarium_graminearum#unaffected_pathogenicity	83	395	67	0	397	4	398	1.1e-186	648.3
TVY74804.1Fusarium_oxysporum_f._sp._cubense	I1S3J8#PHI:5800#Fgsg11385#5518#Fusarium_graminearum#unaffected_pathogenicity	82.9	356	57	3	354	1	354	1.2e-163	571.6
TVY76225.1Fusarium_oxysporum_f._sp._cubense	A0A098DBF3#PHI:1861#GzZC176#5518#Fusarium_graminearum#unaffected_pathogenicity	82.9	462	78	1	462	46	506	2.9e-223	770
TVY76531.1Fusarium_oxysporum_f._sp._cubense	I1RMI1#PHI:1325#GzbZIP007#5518#Fusarium_graminearum#reduced_virulence	82.9	281	48	0	281	1	281	3.5e-118	420.2
TVY61696.1Fusarium_oxysporum_f._sp._cubense	I1RGC9#PHI:1359#GzC2H019#5518#Fusarium_graminearum#unaffected_pathogenicity	82.8	174	23	2	167	1	174	1.8e-66	247.7
TVY79362.1Fusarium_oxysporum_f._sp._cubense	I1RTN5#PHI:1549__PHI:2385#MYT2#5518#Fusarium_graminearum#unaffected_pathogenicity__reduced_virulence	82.8	326	48	4	322	1	323	4.1e-147	516.5
TVY73969.1Fusarium_oxysporum_f._sp._cubense	X0J1D8#PHI:8628#SIX1a_(FOIG_16557)#5507#Fusarium_oxysporum#reduced_virulence	82.7	278	40	3	277	1	271	1.9e-132	467.6
TVY70591.1Fusarium_oxysporum_f._sp._cubense	Q4WX65#PHI:2540#IPP1#746128#Aspergillus_fumigatus#lethal	82.6	293	49	1	361	105	395	4.6e-147	516.5
TVY71689.1Fusarium_oxysporum_f._sp._cubense	I1RQ67#PHI:1255#FGSG_06206#5518#Fusarium_graminearum#unaffected_pathogenicity	82.6	771	127	5	765	1	770	0	1209.1
TVY75179.1Fusarium_oxysporum_f._sp._cubense	O93976#PHI:2364#Tom1#5507#Fusarium_oxysporum#reduced_virulence__increased_virulence_(hypervirulence)	82.5	331	58	0	331	1	331	8e-162	565.5
TVY72718.1Fusarium_oxysporum_f._sp._cubense	I1RY71#PHI:1313#GzbHLH014#5518#Fusarium_graminearum#unaffected_pathogenicity	82.3	509	83	5	504	1	507	2.2e-224	773.9
TVY76368.1Fusarium_oxysporum_f._sp._cubense	Q6WER3#PHI:432__PHI:4212__PHI:4242#FGL1__Fgl1#5518#Fusarium_graminearum#reduced_virulence	82.3	344	59	1	342	1	344	9.4e-166	578.6
TVY78726.1Fusarium_oxysporum_f._sp._cubense	I1R9K3#PHI:1990#GzZC305#5518#Fusarium_graminearum#reduced_virulence	82.3	328	57	1	328	396	722	7.3e-152	532.3
TVY79626.1Fusarium_oxysporum_f._sp._cubense	I1RSL0#PHI:1915#GzZC230#5518#Fusarium_graminearum#reduced_virulence	82.3	639	111	2	637	1	639	1e-213	738.8
TVY60607.1Fusarium_oxysporum_f._sp._cubense	I1RU06#PHI:6124__PHI:5750#FGSG_07678__ScOrtholog_GIC1#5518#Fusarium_graminearum#reduced_virulence	82.2	426	73	1	426	1	423	1.8e-211	730.7
TVY76569.1Fusarium_oxysporum_f._sp._cubense	I1RE49#PHI:7111#FgCAP1#5518#Fusarium_graminearum#reduced_virulence	82.2	540	85	2	540	1	529	2.3e-219	757.3
TVY75043.1Fusarium_oxysporum_f._sp._cubense	I1S368#PHI:6127#PLC#5518#Fusarium_graminearum#unaffected_pathogenicity	82.1	647	116	0	647	1	647	0	1138.3
TVY77709.1Fusarium_oxysporum_f._sp._cubense	E3QI14#PHI:9116#GLS1#31870#Colletotrichum_graminicola#reduced_virulence	82.1	1786	310	8	1901	121	1898	0	2958.7
TVY62131.1Fusarium_oxysporum_f._sp._cubense	I1RX64#PHI:1407#GzC2H071#5518#Fusarium_graminearum#lethal	82	684	122	1	683	1	684	0	1092.4
TVY72136.1Fusarium_oxysporum_f._sp._cubense	I1RQS8#PHI:1379#GzC2H042#5518#Fusarium_graminearum#reduced_virulence	82	550	95	2	548	1	548	9.7e-258	884.8
TVY80092.1Fusarium_oxysporum_f._sp._cubense	I1RRI0#PHI:1381#GzC2H044#5518#Fusarium_graminearum#unaffected_pathogenicity	82	528	67	6	547	4	524	2e-231	797.3
TVY66851.1Fusarium_oxysporum_f._sp._cubense	I1RFR2#PHI:1089#FGSG_02549#5518#Fusarium_graminearum#reduced_virulence	81.8	325	58	1	324	1	325	1.3e-161	564.7
TVY69053.1Fusarium_oxysporum_f._sp._cubense	I1RAM0#PHI:7125#FgKar9#5518#Fusarium_graminearum#unaffected_pathogenicity	81.8	1089	183	8	1085	1	1078	0	1493
TVY71634.1Fusarium_oxysporum_f._sp._cubense	T0KEV9#PHI:11318#CgEnd3#474922#Colletotrichum_gloeosporioides#reduced_virulence	81.8	395	71	1	395	1	394	1.6e-188	654.4
TVY72786.1Fusarium_oxysporum_f._sp._cubense	I1RY88#PHI:1825#GzZC140#5518#Fusarium_graminearum#unaffected_pathogenicity	81.7	520	93	2	575	42	560	1.2e-242	834.7
TVY76177.1Fusarium_oxysporum_f._sp._cubense	I1S780#PHI:1741#GzZC056#5518#Fusarium_graminearum#unaffected_pathogenicity	81.7	736	98	3	732	1	703	0	1168.3
TVY77061.1Fusarium_oxysporum_f._sp._cubense	I1RDX3#PHI:1254#FGSG_01842#5518#Fusarium_graminearum#unaffected_pathogenicity	81.7	739	132	2	739	1	736	0	1126.7
TVY78955.1Fusarium_oxysporum_f._sp._cubense	I1RQT9#PHI:5873#Fgsg06439#5518#Fusarium_graminearum#unaffected_pathogenicity	81.7	344	63	0	346	11	354	1.6e-160	561.2
TVY73111.1Fusarium_oxysporum_f._sp._cubense	I1RHB3#PHI:1923#GzZC238#5518#Fusarium_graminearum#unaffected_pathogenicity	81.6	712	111	6	702	1	702	0	1149
TVY76504.1Fusarium_oxysporum_f._sp._cubense	I1RE63#PHI:743#ARG2#5518#Fusarium_graminearum#reduced_virulence	81.6	664	118	2	660	1	664	0	1091.3
TVY79868.1Fusarium_oxysporum_f._sp._cubense	I1RTL1#PHI:1245#FGSG_07520#5518#Fusarium_graminearum#unaffected_pathogenicity	81.6	744	134	3	743	1	742	0	1178.7
TVY80020.1Fusarium_oxysporum_f._sp._cubense	I1S832#PHI:1723#GzZC038#5518#Fusarium_graminearum#unaffected_pathogenicity	81.6	880	144	7	923	24	896	0	1365.5
TVY76656.1Fusarium_oxysporum_f._sp._cubense	I1RZJ1#PHI:1615#GzSGT1#5518#Fusarium_graminearum#unaffected_pathogenicity	81.5	610	109	3	608	1	608	2e-262	900.6
TVY79673.1Fusarium_oxysporum_f._sp._cubense	I1RSJ5#PHI:1489#GzHMG021#5518#Fusarium_graminearum#unaffected_pathogenicity	81.3	477	70	4	476	1	459	2.4e-200	694.1
TVY71022.1Fusarium_oxysporum_f._sp._cubense	I1RDH3#PHI:1952#GzZC267#5518#Fusarium_graminearum#unaffected_pathogenicity	81.2	213	28	5	207	1	207	6e-51	196.4
TVY74345.1Fusarium_oxysporum_f._sp._cubense	I1S3S6#PHI:5900#FGSG_11472#5518#Fusarium_graminearum#unaffected_pathogenicity	81.1	878	157	4	872	1	875	0	1445.6
TVY79024.1Fusarium_oxysporum_f._sp._cubense	G4MXS1#PHI:8611#Pyruvate_kinase#318829#Magnaporthe_oryzae#unaffected_pathogenicity__reduced_virulence__loss_of_pathogenicity	81.1	524	99	0	539	2	525	2.5e-253	870.2
TVY75312.1Fusarium_oxysporum_f._sp._cubense	I1S2N6#PHI:2452#FAED1#5518#Fusarium_graminearum#unaffected_pathogenicity	81	279	50	2	276	1	279	3.2e-132	466.8
TVY71687.1Fusarium_oxysporum_f._sp._cubense	Q4X132#PHI:2548#KRR1#746128#Aspergillus_fumigatus#lethal	80.9	283	54	0	283	1	283	1.1e-133	471.9
TVY79081.1Fusarium_oxysporum_f._sp._cubense	G4MND2#PHI:9951#MoFap7_(MGG_16212)#318829#Magnaporthe_oryzae#reduced_virulence	80.9	173	33	0	173	1	173	6.6e-83	302.4
TVY69771.1Fusarium_oxysporum_f._sp._cubense	K3V3D7#PHI:9700#FpDEP1_(FPSE_00061)#101028#Fusarium_pseudograminearum#reduced_virulence	80.8	646	112	2	635	1	645	1.9e-257	884
TVY61223.1Fusarium_oxysporum_f._sp._cubense	D2E9W9#PHI:2378#DEP4#29001#Alternaria_brassicicola#reduced_virulence__unaffected_pathogenicity	80.7	566	107	2	568	1	566	8.6e-289	988
TVY79304.1Fusarium_oxysporum_f._sp._cubense	I1RSX8#PHI:1795#GzZC110#5518#Fusarium_graminearum#unaffected_pathogenicity	80.7	600	114	1	600	1	598	1.8e-281	963.8
TVY80202.1Fusarium_oxysporum_f._sp._cubense	G4MXC5#PHI:5190#MoPRX1#318829#Magnaporthe_oryzae#reduced_virulence	80.7	218	42	0	221	7	224	1.1e-106	381.7
TVY61052.1Fusarium_oxysporum_f._sp._cubense	Q5J4D6#PHI:365__PHI:2267#MLS1__Mls1#13684#Parastagonospora_nodorum#loss_of_pathogenicity	80.6	541	105	0	542	3	543	2.4e-264	906.7
TVY73841.1Fusarium_oxysporum_f._sp._cubense	A0A0E0RVW9#PHI:1090__PHI:1163__PHI:3893#FGSG_10057__ERB1__FgEBR1#5518#Fusarium_graminearum#reduced_virulence	80.6	1005	174	7	1061	167	1169	0	1589.7
TVY80164.1Fusarium_oxysporum_f._sp._cubense	G4N3J5#PHI:5306#MoSKP1#318829#Magnaporthe_oryzae#loss_of_pathogenicity	80.6	170	31	2	170	1	168	3e-72	266.9
TVY69076.1Fusarium_oxysporum_f._sp._cubense	I1RA50#PHI:1453#GzAra001#5518#Fusarium_graminearum#lethal	80.5	681	123	2	671	1	681	0	1077.4
TVY71017.1Fusarium_oxysporum_f._sp._cubense	I1RC79#PHI:1462__PHI:10388#GzCCAAT002__FCT1_(FGSG_01182)#5518#Fusarium_graminearum#reduced_virulence	80.5	159	31	0	251	64	222	5.9e-63	236.9
TVY74043.1Fusarium_oxysporum_f._sp._cubense	F8U971#PHI:6157#Bcdh#40559#Botrytis_cinerea#unaffected_pathogenicity	80.5	261	51	0	265	18	278	2.4e-124	440.7
TVY61803.1Fusarium_oxysporum_f._sp._cubense	I1RV74#PHI:1399#GzC2H062#5518#Fusarium_graminearum#unaffected_pathogenicity	80.3	665	110	11	655	8	665	1.3e-280	961.1
TVY74038.1Fusarium_oxysporum_f._sp._cubense	I1S3G2#PHI:5817#Fgsg11343#5518#Fusarium_graminearum#unaffected_pathogenicity	80.2	400	75	4	397	1	399	7.7e-180	625.5
TVY69383.1Fusarium_oxysporum_f._sp._cubense	I1RCM6#PHI:1273#FGSG_01347#5518#Fusarium_graminearum#unaffected_pathogenicity	80.1	1233	221	7	1223	1	1219	0	1819.3
TVY77398.1Fusarium_oxysporum_f._sp._cubense	I1RQD8#PHI:1614#GzSART1#5518#Fusarium_graminearum#unaffected_pathogenicity	80.1	647	125	4	644	1	646	4.3e-265	909.4
TVY77719.1Fusarium_oxysporum_f._sp._cubense	I1RME6#PHI:1274#FGSG_05135#5518#Fusarium_graminearum#unaffected_pathogenicity	79.8	1612	313	7	1604	1	1608	0	2411.3
TVY71736.1Fusarium_oxysporum_f._sp._cubense	G4MW66#PHI:2062__PHI:3815#Gph1__GPH1#318829#Magnaporthe_oryzae#unaffected_pathogenicity__loss_of_pathogenicity__reduced_virulence	79.6	886	178	3	883	1	886	0	1448.7
TVY79127.1Fusarium_oxysporum_f._sp._cubense	I1RT91#PHI:1388#GzC2H051#5518#Fusarium_graminearum#unaffected_pathogenicity	79.6	338	67	2	337	1	337	7.1e-142	499.2
TVY77780.1Fusarium_oxysporum_f._sp._cubense	I1RUM9#PHI:1396#GzC2H059#5518#Fusarium_graminearum#reduced_virulence	79.5	654	68	5	590	1	652	2e-265	910.6
TVY77855.1Fusarium_oxysporum_f._sp._cubense	I1RZL0#PHI:1414#GzC2H081#5518#Fusarium_graminearum#unaffected_pathogenicity	79.5	536	101	5	528	1	535	3.5e-228	786.6
TVY79396.1Fusarium_oxysporum_f._sp._cubense	I1RSR7#PHI:1796#GzZC111#5518#Fusarium_graminearum#unaffected_pathogenicity	79.5	775	136	3	775	3	754	0	1211.1
TVY61136.1Fusarium_oxysporum_f._sp._cubense	E9EQM1#PHI:3817#MrGAT#568076#Metarhizium_robertsii#reduced_virulence	79.3	764	158	0	768	2	765	0	1158.7
TVY63762.1Fusarium_oxysporum_f._sp._cubense	I1S219#PHI:1652#GzWing024#5518#Fusarium_graminearum#unaffected_pathogenicity	79.3	92	19	0	92	1	92	4.7e-33	137.1
TVY74149.1Fusarium_oxysporum_f._sp._cubense	X0J1D8#PHI:8628#SIX1a_(FOIG_16557)#5507#Fusarium_oxysporum#reduced_virulence	79.2	231	40	3	230	1	224	6.3e-103	370.9
TVY76398.1Fusarium_oxysporum_f._sp._cubense	G4NC97#PHI:3976#MoIlv6#318829#Magnaporthe_oryzae#loss_of_pathogenicity	79.2	317	60	5	312	1	316	1.5e-130	461.5
TVY72544.1Fusarium_oxysporum_f._sp._cubense	E3QJK7#PHI:6827#GPI8#31870#Colletotrichum_graminicola#loss_of_pathogenicity	79.1	393	79	2	390	1	393	3.4e-180	626.7
TVY66019.1Fusarium_oxysporum_f._sp._cubense	I1S1C8#PHI:11145#FgStu2_(FGSG_10528)#5518#Fusarium_graminearum#reduced_virulence	79	880	180	4	878	1	877	0	1119.8
TVY73872.1Fusarium_oxysporum_f._sp._cubense	I1RDS9#PHI:1870#GzZC185#5518#Fusarium_graminearum#unaffected_pathogenicity	79	709	128	6	697	7	709	0	1100.9
TVY77338.1Fusarium_oxysporum_f._sp._cubense	I1RUJ0#PHI:1810#GzZC125#5518#Fusarium_graminearum#unaffected_pathogenicity	79	367	76	1	366	192	558	1.6e-168	587.8
TVY79308.1Fusarium_oxysporum_f._sp._cubense	I1RSY2#PHI:1588#GzOB028#5518#Fusarium_graminearum#lethal	79	138	29	0	138	1	138	3.4e-58	219.9
TVY80106.1Fusarium_oxysporum_f._sp._cubense	J4W023#PHI:7181#CypB#176275#Beauveria_bassiana#reduced_virulence	79	205	42	1	204	1	205	1.3e-92	335.1
TVY65167.1Fusarium_oxysporum_f._sp._cubense	I1S674#PHI:1337#GzbZIP019#5518#Fusarium_graminearum#unaffected_pathogenicity	78.9	502	94	4	497	1	495	1.1e-223	771.5
TVY69593.1Fusarium_oxysporum_f._sp._cubense	I1RLK0#PHI:1978#GzZC293#5518#Fusarium_graminearum#lethal	78.8	344	73	0	344	136	479	4.7e-157	549.7
TVY77649.1Fusarium_oxysporum_f._sp._cubense	E9EYA3#PHI:9532#Mep2_(MAA_05002)#568076#Metarhizium_robertsii#unaffected_pathogenicity	78.8	476	90	1	465	1	476	1.4e-225	777.7
TVY69139.1Fusarium_oxysporum_f._sp._cubense	J4KQD8#PHI:6875#BbVmaH#176275#Beauveria_bassiana#reduced_virulence	78.7	478	102	0	478	1	478	8.6e-218	751.9
TVY79625.1Fusarium_oxysporum_f._sp._cubense	A0A1C3YKY7#PHI:5818#Fgsg07136#5518#Fusarium_graminearum#unaffected_pathogenicity	78.7	413	85	3	412	1	411	1.3e-177	618.2
TVY80155.1Fusarium_oxysporum_f._sp._cubense	B8NRT5#PHI:9218#Ppci1_(AFLA_050760)#5059#Aspergillus_flavus#increased_virulence_(hypervirulence)	78.7	89	19	0	127	34	122	8.8e-37	148.7
TVY77128.1Fusarium_oxysporum_f._sp._cubense	I1RDZ2#PHI:5809#Fgsg01861#5518#Fusarium_graminearum#unaffected_pathogenicity	78.6	457	90	5	459	3	453	1.7e-202	701
TVY79054.1Fusarium_oxysporum_f._sp._cubense	J5K093#PHI:3096#Ktr4#176275#Beauveria_bassiana#reduced_virulence	78.6	393	84	0	393	1	393	1.1e-202	701.4
TVY79504.1Fusarium_oxysporum_f._sp._cubense	Q2V086#PHI:862#ClaSSD1#5462#Colletotrichum_lagenaria#loss_of_pathogenicity	78.6	945	201	1	1361	13	956	0	1323.5
TVY62355.1Fusarium_oxysporum_f._sp._cubense	W7LS89#PHI:6262#FUG1#117187#Fusarium_verticillioides#reduced_virulence	78.5	564	95	4	541	1	561	5.9e-215	742.7
TVY70738.1Fusarium_oxysporum_f._sp._cubense	I1RCI2#PHI:1350#GzC2H010#5518#Fusarium_graminearum#unaffected_pathogenicity	78.4	301	60	1	301	1	296	1.1e-93	339
TVY78596.1Fusarium_oxysporum_f._sp._cubense	Q7Z7T9#PHI:821#Tub2#38448#Monilinia_fructicola#chemistry_target:_resistance_to_chemical	78.4	398	86	0	398	1	398	3.4e-192	666.8
TVY76721.1Fusarium_oxysporum_f._sp._cubense	G4N178#PHI:2153__PHI:2356#MoHyr1__MoHYR1#318829#Magnaporthe_oryzae#reduced_virulence	78.2	165	36	0	165	1	165	1.3e-80	294.7
TVY77815.1Fusarium_oxysporum_f._sp._cubense	P32964#PHI:143#CHT#1682391#Microdochium_sorghi#unaffected_pathogenicity	78.2	354	75	1	352	1	354	5.1e-167	582.8
TVY69058.1Fusarium_oxysporum_f._sp._cubense	I1RAL4#PHI:1300#GzbHLH001#5518#Fusarium_graminearum#unaffected_pathogenicity	77.9	656	142	2	654	1	656	1.7e-224	774.6
TVY77012.1Fusarium_oxysporum_f._sp._cubense	G4MNG8#PHI:807#MGG_06951#318829#Magnaporthe_oryzae#reduced_virulence	77.8	463	99	2	463	1	459	1.3e-207	718
TVY79332.1Fusarium_oxysporum_f._sp._cubense	I1RS27#PHI:1383#GzC2H046#5518#Fusarium_graminearum#unaffected_pathogenicity	77.8	257	54	1	254	1	257	2.7e-101	364
TVY60170.1Fusarium_oxysporum_f._sp._cubense	I1RJ45#PHI:6120#FGSG_03846#5518#Fusarium_graminearum#reduced_virulence	77.7	449	96	2	448	1	446	2.6e-208	720.3
TVY76364.1Fusarium_oxysporum_f._sp._cubense	E9EHY0#PHI:11155#Macwh43_(MAC_09478)#92637#Metarhizium_acridum#reduced_virulence	77.6	958	213	2	960	2	957	0	1547.7
TVY70280.1Fusarium_oxysporum_f._sp._cubense	I1RCX3#PHI:1540#GzMyb004#5518#Fusarium_graminearum#unaffected_pathogenicity	77.4	735	134	5	731	2	708	6.8e-288	985.7
TVY63390.1Fusarium_oxysporum_f._sp._cubense	B0XTA5#PHI:2293#CycA#746128#Aspergillus_fumigatus#reduced_virulence	77.3	97	22	0	101	66	162	3.1e-43	169.9
TVY64995.1Fusarium_oxysporum_f._sp._cubense	H6ULV1#PHI:5450#Gdh2#474922#Colletotrichum_gloeosporioides#reduced_virulence__unaffected_pathogenicity	77.3	1028	228	2	1067	19	1043	0	1636.7
TVY77700.1Fusarium_oxysporum_f._sp._cubense	I1REI8#PHI:1093#FGSG_02077#5518#Fusarium_graminearum#reduced_virulence	77.3	88	19	1	87	1	88	5e-31	130.2
TVY79022.1Fusarium_oxysporum_f._sp._cubense	Q9P304#PHI:199#AOX1#5499#Fulvia_fulva#reduced_virulence	77.3	664	150	1	677	3	665	0	1098.2
TVY62357.1Fusarium_oxysporum_f._sp._cubense	I1RRD2#PHI:1328#GzbZIP010#5518#Fusarium_graminearum#reduced_virulence	77.2	289	60	3	287	272	556	1.1e-106	382.1
TVY69832.1Fusarium_oxysporum_f._sp._cubense	I1RAW2#PHI:1345#GzC2H005#5518#Fusarium_graminearum#unaffected_pathogenicity	77.2	219	42	3	234	27	242	5.3e-88	319.7
TVY76568.1Fusarium_oxysporum_f._sp._cubense	A7F6V9#PHI:2911#Ss-pth2#5180#Sclerotinia_sclerotiorum#reduced_virulence	77.2	610	139	0	638	37	646	3.6e-288	986.1
TVY78958.1Fusarium_oxysporum_f._sp._cubense	I1RU73#PHI:5820#Fgsg07757#5518#Fusarium_graminearum#unaffected_pathogenicity	77.2	372	81	2	372	1	368	2.3e-165	577.4
TVY78862.1Fusarium_oxysporum_f._sp._cubense	I1RRG4#PHI:1380#GzC2H043#5518#Fusarium_graminearum#unaffected_pathogenicity	77.1	502	112	2	500	1	501	9.3e-215	741.9
TVY63121.1Fusarium_oxysporum_f._sp._cubense	A0A0L0VJ47#PHI:9250#PsRPs26#27350#Puccinia_striiformis#reduced_virulence	76.9	117	27	0	117	1	117	1.4e-49	191
TVY71592.1Fusarium_oxysporum_f._sp._cubense	G4N572#PHI:5047__PHI:6635#MoFis1#318829#Magnaporthe_oryzae#reduced_virulence	76.9	147	33	1	153	7	153	1.1e-60	228.4
TVY72137.1Fusarium_oxysporum_f._sp._cubense	G4N008#PHI:5395#MoSec62#318829#Magnaporthe_oryzae#reduced_virulence	76.9	360	75	3	382	23	382	1.4e-98	355.5
TVY66300.1Fusarium_oxysporum_f._sp._cubense	I1RG07#PHI:5781__PHI:10646#PRE2__Fgste2#5518#Fusarium_graminearum#unaffected_pathogenicity__reduced_virulence	76.8	380	82	2	380	6	382	1.7e-160	561.2
TVY69463.1Fusarium_oxysporum_f._sp._cubense	G2WYZ0#PHI:7329#STT3#27337#Verticillium_dahliae#reduced_virulence	76.8	747	171	1	749	2	748	0	1157.5
TVY61503.1Fusarium_oxysporum_f._sp._cubense	Q5A5Q8#PHI:6076#RPS41#5476#Candida_albicans#reduced_virulence	76.7	258	58	1	256	1	258	3.8e-119	423.3
TVY66250.1Fusarium_oxysporum_f._sp._cubense	I1S0C1#PHI:1668#GzCCHC008#5518#Fusarium_graminearum#unaffected_pathogenicity	76.6	325	69	1	325	1	318	1.3e-106	382.5
TVY77014.1Fusarium_oxysporum_f._sp._cubense	G4MTK2#PHI:5232#MoARG1#318829#Magnaporthe_oryzae#loss_of_pathogenicity	76.6	415	94	1	412	1	415	3.7e-193	669.8
TVY77568.1Fusarium_oxysporum_f._sp._cubense	I1RER0#PHI:5860#GCD8#5518#Fusarium_graminearum#unaffected_pathogenicity	76.6	448	102	3	445	1	448	1.8e-201	697.6
TVY64783.1Fusarium_oxysporum_f._sp._cubense	I1RJK8#PHI:10927#FgMsb3_(FGSG_04033)#5518#Fusarium_graminearum#reduced_virulence	76.5	998	196	10	984	1	973	0	1319.3
TVY69075.1Fusarium_oxysporum_f._sp._cubense	I1RA50#PHI:1453#GzAra001#5518#Fusarium_graminearum#lethal	76.4	517	111	3	507	1	516	9.7e-223	768.5
TVY72002.1Fusarium_oxysporum_f._sp._cubense	I1RLS1#PHI:1369#GzC2H031#5518#Fusarium_graminearum#unaffected_pathogenicity	76.4	309	61	6	304	1	302	3.2e-117	417.2
TVY63084.1Fusarium_oxysporum_f._sp._cubense	I1RXD4#PHI:1596#GzOB036#5518#Fusarium_graminearum#unaffected_pathogenicity	76.1	92	22	0	92	1	92	2.2e-33	137.1
TVY61923.1Fusarium_oxysporum_f._sp._cubense	I1RV65#PHI:1398#GzC2H061#5518#Fusarium_graminearum#unaffected_pathogenicity	76	838	188	9	831	1	832	1.6e-296	1014.2
TVY70071.1Fusarium_oxysporum_f._sp._cubense	I1RC15#PHI:1633#GzWing005#5518#Fusarium_graminearum#unaffected_pathogenicity	75.9	369	83	2	369	1	363	6.8e-154	539.3
TVY80088.1Fusarium_oxysporum_f._sp._cubense	I1RS33#PHI:1250#FGSG_06940#5518#Fusarium_graminearum#unaffected_pathogenicity	75.9	643	123	7	612	5	647	2.7e-272	933.3
TVY79701.1Fusarium_oxysporum_f._sp._cubense	I1RRH8#PHI:1892#GzZC207#5518#Fusarium_graminearum#unaffected_pathogenicity	75.8	801	167	4	778	1	797	0	1156
TVY77449.1Fusarium_oxysporum_f._sp._cubense	I1RQG9#PHI:1378#GzC2H041#5518#Fusarium_graminearum#unaffected_pathogenicity	75.7	799	151	10	772	1	783	3.5e-285	976.5
TVY65051.1Fusarium_oxysporum_f._sp._cubense	I1RJY5#PHI:1576#GzOB016#5518#Fusarium_graminearum#unaffected_pathogenicity	75.6	520	123	3	525	12	530	6.8e-224	772.3
TVY69916.1Fusarium_oxysporum_f._sp._cubense	Q9UVT8#PHI:11240#MoMca1_(MGG_04626)#318829#Magnaporthe_oryzae#reduced_virulence	75.6	197	43	2	192	1	197	3.8e-79	290
TVY70859.1Fusarium_oxysporum_f._sp._cubense	I1RAZ9#PHI:1472#GzHMG004#5518#Fusarium_graminearum#unaffected_pathogenicity	75.5	638	144	6	635	1	629	1.4e-255	877.9
TVY79067.1Fusarium_oxysporum_f._sp._cubense	I1RTB7#PHI:2350__PHI:9406#MID1__MID1_(FGSG_07418)#5518#Fusarium_graminearum#unaffected_pathogenicity__reduced_virulence	75.5	620	143	3	615	1	616	2.1e-280	960.3
TVY77438.1Fusarium_oxysporum_f._sp._cubense	E9EFJ0#PHI:9493#MaChsVII_(XP_007814978.1)#92637#Metarhizium_acridum#reduced_virulence	75.4	1796	413	15	1780	1	1784	0	2728.7
TVY66432.1Fusarium_oxysporum_f._sp._cubense	G4NG12#PHI:11584#MoGLN2_(MGG_14279)#318829#Magnaporthe_oryzae#loss_of_pathogenicity	75.3	352	85	1	350	1	352	7.9e-168	585.5
TVY65268.1Fusarium_oxysporum_f._sp._cubense	I1RK94#PHI:1367#GzC2H028#5518#Fusarium_graminearum#unaffected_pathogenicity	74.8	623	131	7	602	1	618	9.7e-259	888.3
TVY71943.1Fusarium_oxysporum_f._sp._cubense	N4VBG2#PHI:6970#Copag1#5465#Colletotrichum_orbiculare#reduced_virulence	74.8	2559	588	24	2520	6	2549	0	3721.4
TVY79296.1Fusarium_oxysporum_f._sp._cubense	I1RRD2#PHI:1328#GzbZIP010#5518#Fusarium_graminearum#reduced_virulence	74.8	563	130	6	558	1	556	8.8e-214	738.8
TVY77840.1Fusarium_oxysporum_f._sp._cubense	I1REA6#PHI:5822#Fgsg01989#5518#Fusarium_graminearum#unaffected_pathogenicity	74.6	397	91	5	396	1	388	3e-163	570.5
TVY61367.1Fusarium_oxysporum_f._sp._cubense	I1RGE1#PHI:4042#Spt8#5518#Fusarium_graminearum#reduced_virulence	74.5	589	122	7	1006	129	709	1.2e-245	845.5
TVY78012.1Fusarium_oxysporum_f._sp._cubense	I1RDT9#PHI:5865#Fgsg01806#5518#Fusarium_graminearum#unaffected_pathogenicity	74.5	376	96	0	376	1	376	7.6e-161	562.4
TVY80181.1Fusarium_oxysporum_f._sp._cubense	I1RS06#PHI:1665#GzCCHC005#5518#Fusarium_graminearum#unaffected_pathogenicity	74.2	260	50	2	259	1	244	2.7e-56	214.5
TVY64035.1Fusarium_oxysporum_f._sp._cubense	A0A1C3YJF1#PHI:5804#Fgsg05006#5518#Fusarium_graminearum#unaffected_pathogenicity	73.9	593	139	7	588	3	584	5.8e-240	825.9
TVY67156.1Fusarium_oxysporum_f._sp._cubense	E9EJG5#PHI:7756#Mrpct_(MAA_00035)#568076#Metarhizium_robertsii#reduced_virulence	73.9	429	94	6	424	1	416	1.2e-170	595.1
TVY78754.1Fusarium_oxysporum_f._sp._cubense	G4MZ63#PHI:3824#MET12#318829#Magnaporthe_oryzae#unaffected_pathogenicity__loss_of_pathogenicity	73.9	563	138	5	555	1	562	3.6e-247	849.7
TVY70707.1Fusarium_oxysporum_f._sp._cubense	G4MRN1#PHI:7318#NoxD#318829#Magnaporthe_oryzae#loss_of_pathogenicity	73.8	141	37	0	141	1	141	5e-60	226.1
TVY61958.1Fusarium_oxysporum_f._sp._cubense	G9MQ09#PHI:8509#Tex10#29875#Trichoderma_virens#increased_virulence_(hypervirulence)	73.7	342	90	0	342	1	342	2.1e-141	497.7
TVY74507.1Fusarium_oxysporum_f._sp._cubense	I1SAR3#PHI:1285#FGSG_13944#5518#Fusarium_graminearum#unaffected_pathogenicity	73.6	284	75	0	284	1	284	1.8e-125	444.5
TVY74610.1Fusarium_oxysporum_f._sp._cubense	I1SAR3#PHI:1285#FGSG_13944#5518#Fusarium_graminearum#unaffected_pathogenicity	73.6	284	75	0	284	1	284	1.8e-125	444.5
TVY77994.1Fusarium_oxysporum_f._sp._cubense	G2XE04#PHI:7873#VdSec22#27337#Verticillium_dahliae#reduced_virulence	73.4	214	57	0	215	4	217	8.7e-85	308.9
TVY79528.1Fusarium_oxysporum_f._sp._cubense	J4WK53#PHI:8672#Phr2_(EJP70165)#176275#Beauveria_bassiana#unaffected_pathogenicity	73.4	593	149	3	585	1	592	4.1e-276	946
TVY80254.1Fusarium_oxysporum_f._sp._cubense	Q5AJB1#PHI:3321#Tfp1#5476#Candida_albicans#loss_of_pathogenicity	73.4	590	156	1	783	24	613	5.1e-260	892.9
TVY61710.1Fusarium_oxysporum_f._sp._cubense	I1RWS0#PHI:1592#GzOB032#5518#Fusarium_graminearum#unaffected_pathogenicity	73.2	343	84	2	335	1	343	9.8e-136	478.8
TVY71096.1Fusarium_oxysporum_f._sp._cubense	I1RAN6#PHI:1768#GzZC083#5518#Fusarium_graminearum#unaffected_pathogenicity	73.2	183	46	1	180	1	183	1.7e-73	271.2
TVY70674.1Fusarium_oxysporum_f._sp._cubense	I1RD01#PHI:1479#GzHMG011#5518#Fusarium_graminearum#unaffected_pathogenicity	73.1	930	227	9	1145	228	1144	0	1120.1
TVY72246.1Fusarium_oxysporum_f._sp._cubense	I1RZI7#PHI:1334#GzbZIP016#5518#Fusarium_graminearum#reduced_virulence	73	285	66	4	275	1	284	2.9e-89	324.3
TVY76729.1Fusarium_oxysporum_f._sp._cubense	G4NJD1#PHI:2171#Peroxisomal_copper_amine_oxidase#318829#Magnaporthe_oryzae#reduced_virulence	73	700	188	1	699	1	700	0	1092.8
TVY80143.1Fusarium_oxysporum_f._sp._cubense	E9F1A7#PHI:6380#MrLPAAT1#568076#Metarhizium_robertsii#reduced_virulence	73	293	79	0	299	8	300	2.4e-120	427.6
TVY77240.1Fusarium_oxysporum_f._sp._cubense	Q4WMR3#PHI:2526#LUC7#746128#Aspergillus_fumigatus#lethal	72.8	239	59	1	233	1	239	9.4e-73	269.2
TVY72092.1Fusarium_oxysporum_f._sp._cubense	I1RYE2#PHI:1459#GzAra007#5518#Fusarium_graminearum#unaffected_pathogenicity	72.6	230	56	4	229	1	224	1.9e-93	337.8
TVY71728.1Fusarium_oxysporum_f._sp._cubense	I1RZF2#PHI:1524#GzHOMEL033#5518#Fusarium_graminearum#unaffected_pathogenicity	72.5	546	147	2	546	1	543	1.3e-222	768.1
TVY60341.1Fusarium_oxysporum_f._sp._cubense	I1RVB5#PHI:1801#GzZC116#5518#Fusarium_graminearum#reduced_virulence	72.4	547	124	11	542	1	525	4.6e-143	503.8
TVY79904.1Fusarium_oxysporum_f._sp._cubense	I1RR13#PHI:1709#GzZC024#5518#Fusarium_graminearum#unaffected_pathogenicity	72.3	376	89	2	377	168	528	5.5e-159	556.6
TVY65309.1Fusarium_oxysporum_f._sp._cubense	A9QUB2#PHI:2403#CSN1#169388#Fusarium_solani#increased_virulence_(hypervirulence)__reduced_virulence	72.2	273	70	2	267	1	273	3.4e-113	403.7
TVY80072.1Fusarium_oxysporum_f._sp._cubense	A0A384JUP3#PHI:10370#BcBGL6_(BCIN_10g02650)#40559#Botrytis_cinerea#reduced_virulence	71.9	474	132	1	476	6	478	3.7e-216	746.5
TVY66398.1Fusarium_oxysporum_f._sp._cubense	G4N1N6#PHI:5191#TPX1#318829#Magnaporthe_oryzae#reduced_virulence	71.8	149	42	0	227	90	238	3.3e-58	220.7
TVY61798.1Fusarium_oxysporum_f._sp._cubense	I1RWB8#PHI:1402#GzC2H065#5518#Fusarium_graminearum#unaffected_pathogenicity	71.7	791	205	5	802	19	794	2.2e-290	993.8
TVY69146.1Fusarium_oxysporum_f._sp._cubense	I1RA24#PHI:1342#GzC2H002#5518#Fusarium_graminearum#unaffected_pathogenicity	71.7	219	53	3	219	1	210	7.5e-68	252.7
TVY65366.1Fusarium_oxysporum_f._sp._cubense	Q9C441#PHI:223#PEP1#169388#Fusarium_solani#reduced_virulence	71.6	278	79	0	278	29	306	2e-123	438
TVY80253.1Fusarium_oxysporum_f._sp._cubense	I1RR79#PHI:1927#GzZC242#5518#Fusarium_graminearum#unaffected_pathogenicity	71.5	557	149	5	555	1	549	4.6e-223	769.6
TVY80133.1Fusarium_oxysporum_f._sp._cubense	K3VCL0#PHI:4601#FDB2#101028#Fusarium_pseudograminearum#reduced_virulence	71.4	346	94	3	345	1	342	6.9e-148	519.2
TVY69930.1Fusarium_oxysporum_f._sp._cubense	I1RA07#PHI:1538__PHI:4209__PHI:4236#GzMyb002__MYT3#5518#Fusarium_graminearum#reduced_virulence	71.3	2063	501	28	2035	87	2113	0	2043.5
TVY70369.1Fusarium_oxysporum_f._sp._cubense	I1RCE1#PHI:1568#GzOB008#5518#Fusarium_graminearum#unaffected_pathogenicity	71.3	1047	263	4	1043	1	1013	0	1541.9
TVY62185.1Fusarium_oxysporum_f._sp._cubense	N4X174#PHI:11250#PtcB#5016#Bipolaris_maydis#reduced_virulence	70.8	253	74	0	253	1	253	1e-99	359.4
TVY69250.1Fusarium_oxysporum_f._sp._cubense	J4KLZ9#PHI:7155#Pmr1#176275#Beauveria_bassiana#reduced_virulence	70.8	777	224	3	800	1084	1858	0	1101.3
TVY72508.1Fusarium_oxysporum_f._sp._cubense	G4NHH2#PHI:11101#UPL3_(MGG_03841)#318829#Magnaporthe_oryzae#reduced_virulence	70.8	1695	429	15	1872	237	1923	0	2021.1
TVY60990.1Fusarium_oxysporum_f._sp._cubense	I1RW03#PHI:1679#GzMIZ001#5518#Fusarium_graminearum#unaffected_pathogenicity	70.7	382	100	3	374	1	378	2.7e-126	447.6
TVY64600.1Fusarium_oxysporum_f._sp._cubense	Q4WJ71#PHI:2539#CDS1#746128#Aspergillus_fumigatus#lethal	70.6	425	116	3	448	10	426	2.9e-170	594
TVY62546.1Fusarium_oxysporum_f._sp._cubense	I1RTF5#PHI:1532#GzLam001#5518#Fusarium_graminearum#unaffected_pathogenicity	70.3	158	47	0	158	1	158	1.5e-62	234.6
TVY62669.1Fusarium_oxysporum_f._sp._cubense	I1RTF5#PHI:1532#GzLam001#5518#Fusarium_graminearum#unaffected_pathogenicity	70.3	158	47	0	158	1	158	1.5e-62	234.6
TVY72790.1Fusarium_oxysporum_f._sp._cubense	Q70ZY8#PHI:2524#NudC#746128#Aspergillus_fumigatus#lethal	70.2	124	36	1	187	76	199	1.5e-45	178.3
TVY69806.1Fusarium_oxysporum_f._sp._cubense	I1RBB7#PHI:1475#GzHMG007#5518#Fusarium_graminearum#unaffected_pathogenicity	70.1	638	159	10	656	42	673	3.1e-242	833.6
TVY76986.1Fusarium_oxysporum_f._sp._cubense	E3QI05#PHI:6826#GAA1#31870#Colletotrichum_graminicola#loss_of_pathogenicity	70	593	175	2	590	1	593	4.9e-247	849.4
