# Supplementary material for: Draft Genome and Biological Characteristics of Fusarium solani and Fusarium oxysporum Causing Black Rot in Gastrodia elata
Source: Int J Mol Sci. 2023 Feb 25;24(5):4545. doi: 10.3390/ijms24054545 (PMC10003674; doi:10.3390/ijms24054545)
Supplement: Supplementary file 1 [file ijms-24-04545-s001.zip › Table/Table S13 Analysis of annotation CAZymes of strains MPI-SDFR-AT-0091 and CRI 24-3 Genome.xlsx]

## Sheet: Sheet1
Analysis of annotation CAZymes of strain CRI 24-3 Genome
Query_id	Query_length	Query_start	Query_end	Subject_id	Subject_length	Subject_start	Subject_end	Identity(%)	Align_length	Mismatch	Gap	Score	E_value	Subject_annotation
UPL00005.1	279	52	276	ANV74614.1	516	39	262	44.9	227	120	5	203	9.8e-51	ANV74614.1	CBM13
UPL00020.1	735	1	734	CEF88293.1	735	1	735	72.2	735	203	1	1100.1	0	CEF88293.1	GH74
UPL00021.1	484	4	237	EAA66229.1	1187	420	650	28.1	253	141	41	69.7	2.2e-10	EAA66229.1	PL1_4
UPL00025.1	636	1	636	CCT74702.1	629	1	629	73.1	636	164	7	1000.7	1.6e-290	CCT74702.1	GH2
UPL00030.1	424	8	253	AIN46699.1	463	15	258	39.8	246	146	2	167.2	9e-40	AIN46699.1	AA7
UPL00038.1	573	1	571	CCT74788.1	600	1	587	71.5	589	148	20	933.3	2.8e-270	CCT74788.1	GH32
UPL00039.1	379	54	379	AAX07685.1	438	113	438	79.4	326	67	0	586.3	5.6e-166	AAX07685.1	GT15
UPL00042.1	601	17	601	AGO65983.1	585	20	526	30.2	596	316	100	296.2	1.8e-78	AGO65983.1	AA1
UPL00045.1	1000	1	1000	CCT74713.1	1021	1	1021	71.5	1033	249	45	1516.1	0	CCT74713.1	GH35
UPL00048.1	308	31	152	GAM40530.1	1095	957	1082	34.1	126	79	4	89	2.3e-16	GAM40530.1	CBM1|3.2.1.21
UPL00060.1	546	2	541	SMQ46612.1	1302	756	1294	36.9	544	334	9	354.8	3.9e-96	SMQ46612.1	GH78
UPL00061.1	710	167	515	CDP31201.1	1370	815	1164	31.2	365	220	31	172.2	4.7e-41	CDP31201.1	AA3_2
UPL00066.1	1078	441	1078	XP_366410.1	1261	591	1261	32.9	708	368	107	287	2e-75	XP_366410.1	GH43_11
UPL00069.1	712	4	691	EAA59719.1	1305	9	569	32.1	703	320	157	329.3	2.3e-88	EAA59719.1	GH75
UPL00074.1	502	37	500	AEM84367.1	509	43	497	41.8	466	258	13	416.8	7.8e-115	AEM84367.1	GH28
UPL00082.1	552	3	537	EAA64118.1	1264	660	1236	43.5	581	278	50	516.9	6.1e-145	EAA64118.1	CBM20
UPL00090.1	616	11	611	SCF26588.1	909	32	631	64.2	603	211	5	812.8	6e-234	SCF26588.1	CBM13
UPL00097.1	616	69	523	ANC93499.1	513	62	511	25.3	482	301	59	130.2	1.8e-28	ANC93499.1	AA1
UPL00098.1	728	307	375	ART70209.1	686	402	466	43.7	71	32	8	59.3	4.6e-07	ART70209.1	CBM50
UPL00101.1	442	36	408	EAA66095.1	832	391	791	22.9	407	274	40	87.4	9.5e-16	EAA66095.1	GT34
UPL00103.1	383	6	192	EAA49831.1	1431	1108	1280	31.4	194	105	28	72.4	2.7e-11	EAA49831.1	GH55
UPL00115.1	389	1	373	EAA65188.1	1507	108	485	56.7	381	154	11	462.6	9.6e-129	EAA65188.1	GH78
UPL00129.1	357	10	165	CED82388.1	747	32	188	28.8	160	107	7	73.9	8.8e-12	CED82388.1	GT4
UPL00131.1	379	166	376	AEO68644.1	783	216	439	56	225	84	15	228.4	3e-58	AEO68644.1	CBM21
UPL00158.1	768	119	304	CAJ58949.1	611	81	253	27.8	194	111	29	63.9	2e-08	CAJ58949.1	CBM13
UPL00168.1	519	4	517	CAP95917.1	512	2	510	55.1	517	221	11	602.8	7.9e-171	CAP95917.1	GH43_14
UPL00177.1	496	20	428	EAA66095.1	832	379	791	29.9	428	266	34	153.7	1.2e-35	EAA66095.1	GT34
UPL00185.1	646	37	467	ACU76193.1	805	30	423	39.1	435	220	45	279.6	1.9e-73	ACU76193.1	CBM32
UPL00201.1	320	65	202	SCD22211.1	622	73	200	29.7	138	87	10	77.4	7.1e-13	SCD22211.1	CE8
UPL00208.1	681	167	536	CDP31201.1	1370	809	1196	24.3	419	237	80	123.2	2.4e-26	CDP31201.1	AA3_2
UPL00211.1	261	7	257	BAG80639.1	258	8	257	73.7	251	65	1	414.8	1.5e-114	BAG80639.1	PL20|4.2.2.14
UPL00212.1	1222	698	1090	CDP31201.1	1370	785	1165	27.5	404	259	34	155.6	7.8e-36	CDP31201.1	AA3_2
UPL00213.1	537	27	381	AEI52017.1	786	290	599	25.7	362	210	59	110.9	9.7e-23	AEI52017.1	CE6
UPL00220.1	921	1	921	CEF86606.1	901	1	901	76.2	921	199	20	1477.2	0	CEF86606.1	AA5_1
UPL00240.1	341	44	307	AJQ92574.1	563	28	287	36.8	266	160	8	177.2	7e-43	AJQ92574.1	CBM13
UPL00243.1	604	1	604	CCT68120.1	606	1	603	84.3	604	94	1	1107	0	CCT68120.1	GH13_40
UPL00247.1	400	23	331	CCD54076.1	357	26	348	30.7	329	202	26	149.4	1.8e-34	CCD54076.1	GT0
UPL00250.1	541	2	541	CCT75503.1	549	5	548	42.2	548	305	12	415.6	1.9e-114	CCT75503.1	AA3_2
UPL00255.1	495	4	485	AFN75555.1	965	14	526	24.5	530	335	65	102.1	4.2e-20	AFN75555.1	CBM32
UPL00273.1	708	64	698	CAK44102.1	712	64	705	61.1	646	236	15	779.6	6.4e-224	CAK44102.1	GT2
UPL00314.1	312	2	190	BAO31153.1	621	304	479	29.5	193	115	21	66.2	1.6e-09	BAO31153.1	GT2
UPL00322.1	477	2	138	BAE64464.1	1375	818	969	27.4	157	89	25	55.1	5.6e-06	BAE64464.1	GH28
UPL00323.1	505	54	494	EAA57680.1	2288	1804	2246	31	452	292	20	201.1	6.7e-50	EAA57680.1	GH78
UPL00329.1	201	146	201	CDP31201.1	1370	895	950	48.2	56	29	0	69.3	1.2e-10	CDP31201.1	AA3_2
UPL00334.1	851	1	848	ALG00081.1	851	1	849	71.7	854	231	11	1304.7	0	ALG00081.1	GH31
UPL00335.1	678	158	494	CDP31201.1	1370	815	1165	29.1	358	226	28	169.1	3.8e-40	CDP31201.1	AA3_2
UPL00336.1	782	56	778	ANE60256.1	726	26	725	59.1	724	271	25	829.3	7.8e-239	ANE60256.1	AA2
UPL00360.1	482	79	291	AMB41683.1	444	26	236	34.3	216	134	8	104.4	8.2e-21	AMB41683.1	AA7
UPL00363.1	679	26	679	APA12715.1	665	8	664	67.4	660	206	9	974.2	1.7e-282	APA12715.1	GH31
UPL00386.1	349	4	349	CDP24658.1	348	5	346	48.3	348	172	8	342	1.7e-92	CDP24658.1	CE16
UPL00387.1	582	10	527	SMQ49286.1	590	60	588	29.2	565	317	83	172.9	2.3e-41	SMQ49286.1	AA7
UPL00390.1	537	21	357	ADL33049.1	970	10	331	34.5	357	179	55	153.3	1.7e-35	ADL33049.1	GH43_35
UPL00394.1	712	199	565	CDP31201.1	1370	812	1172	31.2	384	224	40	154.1	1.3e-35	CDP31201.1	AA3_2
UPL00396.1	241	157	208	AEF84575.1	576	478	529	53.8	52	24	0	60.5	6.8e-08	AEF84575.1	GT2
UPL00404.1	551	67	502	EAA66095.1	832	376	825	27	467	293	48	150.2	1.5e-34	EAA66095.1	GT34
UPL00405.1	637	71	633	CCA68306.1	976	72	611	32.4	578	338	53	262.7	2.4e-68	CCA68306.1	CBM50
UPL00406.1	2520	59	925	BAZ00088.1	3569	1212	2095	31.4	912	553	73	376.3	5.8e-102	BAZ00088.1	GT2
UPL00414.1	271	12	206	AID32530.1	1046	804	993	30.4	207	115	29	53.9	7.1e-06	AID32530.1	GT51
UPL00421.1	722	10	722	CCT63318.1	729	16	729	74.1	714	184	1	1136.7	0	CCT63318.1	GH36
UPL00440.1	376	8	374	ASC48669.1	371	10	371	68.2	368	110	7	484.6	2.3e-135	ASC48669.1	GH28
UPL00444.1	175	20	175	AOX44902.1	326	171	326	52.6	156	74	0	177.9	2.1e-43	AOX44902.1	CBM13
UPL00456.1	428	7	381	CCT61079.1	446	20	403	47.9	401	166	43	384	4.8e-105	CCT61079.1	CBM35
UPL00458.1	713	33	712	CCT75372.1	681	1	681	70.4	686	192	11	1031.2	1.2e-299	CCT75372.1	AA1
UPL00462.1	322	1	322	CEF75665.1	322	1	322	78.3	322	70	0	553.5	3.4e-156	CEF75665.1	GT8
UPL00469.1	932	18	460	CCT74490.1	910	5	447	37	470	242	54	324.7	7.4e-87	CCT74490.1	GH71
UPL00479.1	372	10	180	SMY24715.1	620	6	171	48.8	172	81	7	172.2	2.5e-41	SMY24715.1	CE16
UPL00481.1	691	186	556	CDP31201.1	1370	814	1174	29.6	395	220	58	167.5	1.1e-39	CDP31201.1	AA3_2
UPL00491.1	733	18	733	CCT63318.1	729	14	729	78.9	716	151	0	1208	0	CCT63318.1	GH36
UPL00499.1	482	1	317	BAJ97248.1	460	1	317	85.8	317	45	0	571.6	1.8e-161	BAJ97248.1	GH17
UPL00508.1	637	1	637	CCT71692.1	640	1	640	77.8	644	132	11	1085.9	0	CCT71692.1	GT90
UPL00516.1	311	67	169	AGA79320.1	631	397	501	36.8	106	63	4	63.9	7.9e-09	AGA79320.1	CE8
UPL00539.1	1265	837	1123	AMM42906.1	1036	700	961	26.6	312	154	75	63.5	4.2e-08	AMM42906.1	CBM57
UPL00541.1	403	1	401	CCT68569.1	404	1	401	92.5	401	30	0	779.2	4.8e-224	CCT68569.1	GT62
UPL00549.1	700	176	528	CDP31201.1	1370	844	1165	27.8	360	215	45	109.8	2.8e-22	CDP31201.1	AA3_2
UPL00550.1	634	80	634	AIT18868.1	980	401	980	31	667	261	199	266.2	2.1e-69	AIT18868.1	GH18
UPL00579.1	611	3	611	CEF75656.1	618	1	610	81.6	610	111	1	1096.6	0	CEF75656.1	GT90
UPL00600.1	453	1	453	CEF75293.1	448	1	448	79.2	453	89	5	636.7	4.3e-181	CEF75293.1	GH72
UPL00601.1	392	40	287	EAA29200.1	1411	1092	1403	29.1	313	156	66	109	2.7e-22	EAA29200.1	CBM24
UPL00617.1	371	78	369	EAA65371.1	988	635	940	28.4	313	196	28	102.4	2.4e-20	EAA65371.1	GT22
UPL00645.1	371	26	371	CCT65566.1	348	2	339	68.2	346	102	8	486.9	4.5e-136	CCT65566.1	GT8
UPL00647.1	242	1	242	CCT74253.1	242	1	242	63.2	242	89	0	307	4.2e-82	CCT74253.1	CE12
UPL00661.1	553	70	535	EAA57680.1	2288	1328	1789	49.7	473	220	18	455.7	1.7e-126	EAA57680.1	GH78
UPL00676.1	228	7	225	AID32530.1	1046	804	1043	26.3	243	152	27	62	2.2e-08	AID32530.1	GT51
UPL00680.1	507	158	342	APU43808.1	618	116	294	33.2	193	107	22	85.5	4.1e-15	APU43808.1	CBM13
UPL00684.1	273	13	255	CAP92380.1	393	14	250	42.6	251	122	22	182.2	1.7e-44	CAP92380.1	AA9
UPL00685.1	436	26	307	CCA38978.1	852	502	847	31.5	346	173	64	156.4	1.6e-36	CCA38978.1	GT20
UPL00700.1	516	39	513	ANM86730.1	489	25	487	29.9	485	308	32	201.8	4e-50	ANM86730.1	AA7
UPL00712.1	775	156	741	BAY30132.1	3571	2723	3229	22.1	593	369	93	62.8	4.4e-08	BAY30132.1	GT2
UPL00729.1	222	1	222	KNB08954.1	232	1	231	75.4	232	46	11	349	8.8e-95	KNB08954.1	GH11
UPL00732.1	428	1	424	CCT71621.1	434	1	424	80.9	424	81	0	697.6	1.9e-199	CCT71621.1	GT1
UPL00733.1	1149	540	1106	AAO76290.1	1336	919	1334	23.3	574	275	165	113.6	3.2e-23	AAO76290.1	GT2
UPL00742.1	320	1	320	CCT71632.1	338	1	338	68.9	341	82	24	324.3	3.3e-87	CCT71632.1	CBM63
UPL00744.1	663	413	661	CEF62930.1	780	528	769	31.5	251	161	11	113.2	2.4e-23	CEF62930.1	GT2
UPL00762.1	445	100	199	XP_003648679.1	248	142	241	48.5	101	50	2	74.7	6.4e-12	XP_003648679.1	CBM0
UPL00790.1	550	277	480	AFN53695.1	426	21	221	30	210	132	15	78.6	5.5e-13	AFN53695.1	GH27
UPL00798.1	418	175	398	BAY95497.1	1509	1245	1486	27.2	243	157	20	75.5	3.5e-12	BAY95497.1	GT1
UPL00818.1	466	1	128	EAA57990.1	1425	836	961	35.4	130	78	6	84.7	6.5e-15	EAA57990.1	GH16
UPL00841.1	816	246	462	CTQ98742.1	432	17	211	28.1	217	134	22	95.1	8.4e-18	CTQ98742.1	CBM2
UPL00843.1	398	1	397	CEF75431.1	397	1	396	56	398	172	3	337	6.2e-91	CEF75431.1	GH0
UPL00845.1	565	3	565	CCT63122.1	564	2	564	82.1	563	101	0	983.8	1.8e-285	CCT63122.1	AA3_2
UPL00846.1	503	231	449	CAZ29297.1	750	145	341	27.4	219	137	22	74.7	7.2e-12	CAZ29297.1	GT7
UPL00849.1	389	1	389	BAE65886.1	384	1	384	64.5	392	128	11	526.9	4.1e-148	BAE65886.1	PL1_4
UPL00852.1	347	1	347	CEF75185.1	344	1	344	73.9	348	86	5	487.6	2.5e-136	CEF75185.1	GH114
UPL00870.1	521	51	427	CAL53384.1	1045	38	433	32.6	396	248	19	207.2	9.7e-52	CAL53384.1	CE11
UPL00873.1	686	117	533	EAA57990.1	1425	775	1164	26.8	429	263	51	138.7	5.6e-31	EAA57990.1	GH16
UPL00880.1	250	22	248	AQW59548.1	517	31	262	45.8	236	115	13	160.2	6.5e-38	AQW59548.1	CBM5
UPL00882.1	385	9	381	EAA63396.1	751	414	747	34.3	379	198	51	174.1	6.7e-42	EAA63396.1	GH76
UPL00889.1	517	18	501	BAY90071.1	3556	2713	3194	22.5	506	346	46	92	4.5e-17	BAY90071.1	GT2
UPL00906.1	360	38	358	AEO59372.1	355	23	349	60.9	327	122	6	416	9.5e-115	AEO59372.1	GT8
UPL00935.1	185	1	185	AHG06593.1	1394	1210	1394	97.3	185	5	0	367.5	2e-100	AHG06593.1	GT2
UPL00954.1	517	6	513	CCT75526.1	530	8	530	55.7	526	212	21	587.8	2.6e-166	CCT75526.1	GT71
UPL00982.1	416	1	416	CCT64558.1	413	1	413	81.7	416	73	3	666.8	3.6e-190	CCT64558.1	PL1_2
UPL00995.1	427	59	375	AAX19153.1	317	1	317	96.2	317	12	0	632.1	1e-179	AAX19153.1	GH18
UPL01030.1	695	59	400	CBZ54290.1	716	245	593	35.4	356	209	21	181.4	7.6e-44	CBZ54290.1	CBM20
UPL01036.1	684	17	683	AJE27923.1	681	15	680	70	669	196	5	986.5	3.3e-286	AJE27923.1	AA5_2
UPL01042.1	804	1	803	CCT75036.1	802	1	801	71.5	803	227	2	1179.9	0	CCT75036.1	GH78
UPL01051.1	276	155	256	AEN72353.1	277	136	255	25.8	120	71	18	56.2	1.5e-06	AEN72353.1	CE0
UPL01062.1	153	1	76	AAL01718.1	351	20	95	81.6	76	14	0	128.3	1.7e-28	AAL01718.1	AA10
UPL01063.1	328	226	318	CAJ86292.1	1216	179	252	40.9	93	36	19	75.9	2.1e-12	CAJ86292.1	CBM43
UPL01073.1	552	26	552	CEF88436.1	530	1	527	86	527	74	0	936	4.2e-271	CEF88436.1	GT4
UPL01083.1	1781	7	359	AMS24251.1	1213	528	855	35.8	358	195	35	190.7	3.2e-46	AMS24251.1	CBM57
UPL01084.1	84	6	76	CED82388.1	747	28	97	33.8	71	46	1	55.5	7.6e-07	CED82388.1	GT4
UPL01096.1	423	3	422	CAN80640.1	1363	941	1363	48.7	425	211	7	404.1	4.4e-111	CAN80640.1	GT47
UPL01099.1	229	27	215	EAA59400.1	1041	783	971	53.9	191	84	4	217.6	3.2e-55	EAA59400.1	PL4_3
UPL01114.1	492	9	492	CCT71747.1	495	10	495	79.2	486	99	2	783.5	3.1e-225	CCT71747.1	AA7
UPL01126.1	677	1	676	CCT75924.1	668	1	668	84.2	676	99	8	1160.2	0	CCT75924.1	AA3
UPL01131.1	184	135	184	ABE91088.1	636	584	636	62.3	53	17	3	64.7	2.7e-09	ABE91088.1	CE8
UPL01132.1	1113	167	1057	AIT18866.1	1516	167	1097	26.6	962	604	102	287.7	1.2e-75	AIT18866.1	GH18
UPL01144.1	581	68	553	SMQ46612.1	1302	812	1289	26.9	495	336	26	156	2.9e-36	SMQ46612.1	GH78
UPL01170.1	531	113	276	CAN61133.1	1122	941	1116	30.1	176	111	12	94.4	9.3e-18	CAN61133.1	GH36
UPL01172.1	323	1	323	CCT63135.1	318	1	318	66.3	326	99	11	449.1	9.1e-125	CCT63135.1	GH16
UPL01238.1	1066	737	906	AHH97713.1	456	35	207	34.8	178	103	13	78.2	1.4e-12	AHH97713.1	CBM2
UPL01243.1	915	15	915	ACY08037.1	903	1	903	87.3	909	101	14	1543.1	0	ACY08037.1	GT2
UPL01250.1	604	1	598	CCT74621.1	597	17	593	78.6	598	107	21	994.6	1.1e-288	CCT74621.1	GH13_40
UPL01253.1	318	35	317	ASF76259.1	324	45	316	27.3	289	187	23	135.6	2.2e-30	ASF76259.1	CE1
UPL01267.1	360	1	360	CEF87240.1	359	1	359	88.9	360	39	1	640.6	2.4e-182	CEF87240.1	GH28
UPL01268.1	419	21	307	CBX99002.1	772	2	301	34.5	310	170	33	170.6	8.1e-41	CBX99002.1	GH18
UPL01272.1	1196	27	1190	APA10647.1	1211	21	1211	46.2	1218	574	81	1037.7	2.2e-301	APA10647.1	CBM18
UPL01281.1	429	36	426	CAK47171.1	428	29	427	44.8	404	205	18	346.7	8.4e-94	CAK47171.1	AA3_2
UPL01284.1	488	74	449	CAL53384.1	1045	36	418	30.1	395	245	31	168.3	4.7e-40	CAL53384.1	CE11
UPL01291.1	371	1	369	CCT63145.1	371	1	365	76.2	370	82	6	575.9	7.4e-163	CCT63145.1	GH16
UPL01311.1	708	1	707	CEF75256.1	711	1	710	52.5	710	334	3	763.1	6.2e-219	CEF75256.1	GT31
UPL01323.1	296	60	120	AIT18862.1	665	374	435	51.6	62	29	1	59.7	1.4e-07	AIT18862.1	GH18
UPL01333.1	420	19	396	ANG86217.1	700	6	351	28.6	385	229	46	141	6.9e-32	ANG86217.1	GH16
UPL01341.1	514	2	81	CED82388.1	747	21	101	34.6	81	52	1	61.2	8.5e-08	CED82388.1	GT4
UPL01350.1	507	17	474	ABJ81361.1	861	391	836	28.7	487	277	70	189.5	2e-46	ABJ81361.1	GT4
UPL01355.1	505	44	494	SMQ51802.1	615	45	575	39.7	554	208	126	349.7	1.2e-94	SMQ51802.1	CBM18
UPL01356.1	814	1	813	CCT75039.1	814	1	813	72.9	813	220	0	1245.3	0	CCT75039.1	GH78
UPL01359.1	2594	74	2587	CDS04937.1	3577	694	3079	31.2	2584	1510	268	1176.8	0	CDS04937.1	GH18
UPL01362.1	1409	46	297	SBV28153.1	765	25	282	31.5	260	168	10	120.2	4.2e-25	SBV28153.1	CBM13
UPL01367.1	1390	29	258	AQZ65241.1	541	9	235	26.1	253	138	49	57.4	3.3e-06	AQZ65241.1	GH23
UPL01396.1	418	23	418	AAV66343.1	375	1	375	64.7	417	84	63	438.7	1.6e-121	AAV66343.1	CBM1
UPL01397.1	245	60	245	CCT64557.1	186	1	186	86	186	26	0	345.9	8.2e-94	CCT64557.1	GH16
UPL01403.1	576	10	548	AEI52017.1	786	268	754	29	563	300	100	162.9	2.3e-38	AEI52017.1	CE6
UPL01408.1	861	441	839	ADX07321.1	1690	541	959	32.9	426	252	34	221.9	6.3e-56	ADX07321.1	GH5_9
UPL01417.1	697	451	649	SFV72712.1	649	19	217	31.4	204	130	10	99	5e-19	SFV72712.1	GT4
UPL01430.1	517	50	418	AHO16406.1	763	5	343	45.8	369	170	30	313.2	1.2e-83	AHO16406.1	GH13_11
UPL01438.1	352	4	349	EAA63396.1	751	413	748	35.9	357	197	32	193.4	9.8e-48	EAA63396.1	GH76
UPL01442.1	500	308	490	CEF68073.1	745	64	239	43.2	183	97	7	157.9	6.5e-37	CEF68073.1	GT92
UPL01444.1	307	9	297	CED85556.1	1087	6	302	51.3	304	126	22	278.9	1.5e-73	CED85556.1	AA3_2
UPL01448.1	655	141	487	CDP31201.1	1370	817	1165	31.4	369	211	42	147.9	8.8e-34	CDP31201.1	AA3_2
UPL01458.1	178	1	55	CBX97186.1	387	1	55	56.4	55	24	0	57.8	3.2e-07	CBX97186.1	GT8
UPL01462.1	399	1	399	AAP01160.1	399	1	399	86	399	56	0	761.5	1e-218	AAP01160.1	GH18|3.2.1.14
UPL01463.1	588	1	588	AHD26939.1	588	1	588	93.9	588	36	0	1194.1	0	AHD26939.1	AA1_3
UPL01479.1	653	93	622	ANM86677.1	564	28	557	32.8	549	331	38	277.7	7.3e-73	ANM86677.1	AA7
UPL01480.1	283	2	268	BAA12799.1	304	4	278	56.3	279	106	16	336.3	7.5e-91	BAA12799.1	GH75|3.2.1.132
UPL01483.1	904	1	904	ACY08039.1	902	1	902	90.7	907	76	8	1659.8	0	ACY08039.1	GT2
UPL01495.1	478	305	478	SMY29343.1	1116	937	1116	32.6	184	110	14	85.5	3.9e-15	SMY29343.1	GT62
UPL01499.1	721	1	604	CCT68761.1	695	1	612	62	631	194	46	542.3	1.8e-152	CCT68761.1	CBM48
UPL01515.1	585	10	584	CCT68723.1	586	11	585	78.4	578	119	6	967.2	1.8e-280	CCT68723.1	GH47
UPL01516.1	360	12	360	CCT71713.1	348	1	348	85.1	349	51	1	612.8	5.3e-174	CCT71713.1	GH53
UPL01534.1	530	103	423	ADO75815.1	541	91	377	35.4	322	172	36	181.8	4.4e-44	ADO75815.1	CBM13
UPL01535.1	735	3	735	CBX98831.1	1445	2	766	57.8	775	275	52	766.5	5.8e-220	CBX98831.1	GH132
UPL01545.1	147	4	146	BAC83070.1	666	526	665	59.4	143	55	3	183.3	4.2e-45	BAC83070.1	CBM43
UPL01548.1	744	7	736	CCT67685.1	1436	6	715	44.9	733	378	26	624.8	2.8e-177	CCT67685.1	CE3
UPL01552.1	256	1	256	CEF83395.1	255	1	255	80.1	256	50	1	433.3	4.1e-120	CEF83395.1	CE4
UPL01560.1	857	181	303	ACR74072.1	1186	561	683	27.8	126	85	6	57.4	2e-06	ACR74072.1	CBM2
UPL01563.1	378	44	285	ABC45027.1	979	655	879	30.4	250	141	33	92	3.3e-17	ABC45027.1	GH3
UPL01573.1	131	1	131	CCT74244.1	686	556	686	80.2	131	26	0	229.9	3.5e-59	CCT74244.1	CBM50
UPL01576.1	489	1	489	CCT70706.1	489	1	489	74.6	489	124	0	775	1.1e-222	CCT70706.1	GH79
UPL01582.1	210	10	210	CCT68698.1	208	8	208	73.1	201	54	0	317.8	2.1e-85	CCT68698.1	GT1
UPL01584.1	493	1	493	CCT63554.1	494	1	494	78.9	494	103	1	833.6	2.6e-240	CCT63554.1	GT31
UPL01593.1	736	1	736	CCT68753.1	738	1	738	91.7	738	59	2	1414.1	0	CCT68753.1	GH37
UPL01606.1	444	6	438	CCT71655.1	435	8	430	51.5	439	191	22	448.4	2.1e-124	CCT71655.1	GT8
UPL01609.1	484	49	469	AMB41683.1	444	26	434	28.4	437	269	44	163.3	1.5e-38	AMB41683.1	AA7
UPL01618.1	537	1	537	AEO58399.1	537	1	537	81.9	537	97	0	963	3.1e-279	AEO58399.1	GH43_11
UPL01637.1	927	9	165	CAB37515.1	1036	902	1030	35.4	161	68	36	75.9	6e-12	CAB37515.1	GH35
UPL01641.1	470	31	413	XP_003715080.1	493	56	439	36.8	391	232	15	257.3	7.4e-67	XP_003715080.1	AA8
UPL01658.1	651	132	472	CDP31201.1	1370	814	1165	31.5	359	221	25	171	9.6e-41	CDP31201.1	AA3_2
UPL01664.1	899	166	346	AIS57979.1	562	152	312	31.6	187	96	32	70.1	3.2e-10	AIS57979.1	CBM5
UPL01669.1	508	1	508	SCB64971.1	504	1	504	84.8	508	73	4	971.8	6.3e-282	SCB64971.1	GT31
UPL01688.1	1394	981	1266	CBX99002.1	772	4	297	27.3	315	179	50	105.5	1.1e-20	CBX99002.1	GH18
UPL01692.1	322	16	322	CEF77365.1	322	15	322	73.4	308	81	1	485.7	8.7e-136	CEF77365.1	GT32
UPL01705.1	349	5	340	ANH56445.1	1110	4	345	32	347	220	16	174.5	4.7e-42	ANH56445.1	GH36
UPL01708.1	431	66	416	ANH56606.1	439	73	437	38.4	372	201	28	253.8	7.5e-66	ANH56606.1	GT69
UPL01725.1	832	56	751	BAE64464.1	1375	612	1269	28.9	726	418	98	245.4	5.1e-63	BAE64464.1	GH28
UPL01727.1	308	8	308	CCT65272.1	314	12	314	62.7	303	111	2	400.2	4.6e-110	CCT65272.1	GT8
UPL01747.1	356	2	213	EAA29319.1	1136	38	265	26.6	233	145	26	79.3	2.1e-13	EAA29319.1	GH93
UPL01765.1	149	1	72	ACJ72161.1	457	1	72	84.7	72	11	0	126.7	4.8e-28	ACJ72161.1	GT1
UPL01768.1	275	103	272	AID32530.1	1046	878	1043	35.9	181	90	26	71.6	3.4e-11	AID32530.1	GT51
UPL01778.1	559	25	543	SMQ46612.1	1302	787	1300	25.8	531	365	29	148.3	5.7e-34	SMQ46612.1	GH78
UPL01781.1	446	31	287	CDP31201.1	1370	900	1165	31.4	283	151	43	127.5	8.4e-28	CDP31201.1	AA3_2
UPL01783.1	610	12	610	AHZ65140.1	599	1	599	95.8	599	25	0	1201.4	0	AHZ65140.1	AA1_2
UPL01795.1	1861	1	1861	AHG06596.1	1862	1	1862	87.8	1865	221	7	3210.2	0	AHG06596.1	GT2
UPL01800.1	869	1	867	CCT72342.1	790	1	788	67.1	879	186	103	894.4	2.2e-258	CCT72342.1	GT8
UPL01806.1	504	26	271	CTQ90966.1	462	3	245	31.3	249	162	9	123.6	1.4e-26	CTQ90966.1	AA7
UPL01820.1	457	8	90	CED82388.1	747	28	110	42.2	83	48	0	84.3	8.3e-15	CED82388.1	GT4
UPL01822.1	524	6	524	CCT66509.1	508	4	508	46.4	521	261	18	476.1	1.1e-132	CCT66509.1	GH43_14
UPL01832.1	535	1	535	CCT72191.1	535	1	535	82.8	535	92	0	979.2	4.2e-284	CCT72191.1	GH32
UPL01834.1	1069	3	439	ASF09272.1	847	404	825	26.3	445	297	31	134	2.1e-29	ASF09272.1	GT4
UPL01841.1	940	611	936	EAA63396.1	751	414	747	33.9	348	194	36	168.3	9e-40	EAA63396.1	GH76
UPL01848.1	537	22	527	SMQ46612.1	1302	788	1292	28.5	515	349	19	219.9	1.5e-55	SMQ46612.1	GH78
UPL01850.1	483	17	467	BAX92690.1	446	12	439	25.1	455	310	31	128.6	4.1e-28	BAX92690.1	AA7
UPL01856.1	775	212	609	CDP31201.1	1370	806	1165	29.7	414	221	70	198.4	6.7e-49	CDP31201.1	AA3_2
UPL01863.1	243	7	240	AID32530.1	1046	804	1043	27.7	249	156	24	56.6	9.9e-07	AID32530.1	GT51
UPL01865.1	592	36	536	AFL53796.1	625	25	531	33.3	519	316	30	298.9	2.8e-79	AFL53796.1	CBM50
UPL01870.1	522	68	454	CAZ29297.1	750	18	352	27.6	399	213	76	143.3	1.7e-32	CAZ29297.1	GT7
UPL01883.1	663	146	497	CDP31201.1	1370	795	1166	29.7	394	213	64	143.7	1.7e-32	CDP31201.1	AA3_2
UPL01892.1	1314	306	356	AIT18862.1	665	388	438	64.7	51	18	0	64.3	2.6e-08	AIT18862.1	GH18
UPL01901.1	504	30	244	CBZ51751.1	1915	699	944	25.9	251	145	41	71.2	8e-11	CBZ51751.1	GT90
UPL01905.1	247	24	247	CCT64928.1	227	4	227	79.9	224	45	0	366.3	5.9e-100	CCT64928.1	CE12
UPL01909.1	633	159	512	CDP31201.1	1370	811	1192	34.2	398	202	60	213.4	1.6e-53	CDP31201.1	AA3_2
UPL01914.1	895	1	895	CCT76033.1	894	1	894	66.3	896	299	3	1273.5	0	CCT76033.1	GH78
UPL01918.1	688	129	500	CDP31201.1	1370	808	1169	32.8	390	216	46	177.2	1.4e-42	CDP31201.1	AA3_2
UPL01923.1	515	26	438	EAA66095.1	832	388	791	26.7	423	281	29	135.2	4.6e-30	EAA66095.1	GT34
UPL01932.1	1806	916	1130	AEO53498.1	988	36	233	43.6	220	97	27	179.5	7.5e-43	AEO53498.1	AA5_1
UPL01944.1	466	1	454	AAV98259.1	506	1	459	39.4	470	258	27	330.5	6.8e-89	AAV98259.1	GH43_14
UPL01947.1	386	85	308	ASF76259.1	324	68	275	31.3	227	134	22	93.6	1.2e-17	ASF76259.1	CE1
UPL01956.1	1535	7	1535	CCT72371.1	1491	1	1491	75.2	1530	340	40	2124.4	0	CCT72371.1	GT41
UPL01989.1	736	428	659	AMV26254.1	540	59	284	26	235	162	12	72.8	4e-11	AMV26254.1	CBM51
UPL01990.1	251	6	248	AID32530.1	1046	804	1042	27.4	252	161	22	80.5	6.6e-14	AID32530.1	GT51
UPL02005.1	369	1	343	CCT75307.1	358	7	350	54	348	151	9	372.1	1.6e-101	CCT75307.1	GT32
UPL02006.1	604	1	604	CCT68268.1	549	1	549	56.8	604	206	55	605.9	1.1e-171	CCT68268.1	CBM1
UPL02008.1	305	28	297	SDR87722.1	553	294	541	29.9	271	166	24	108.2	3.6e-22	SDR87722.1	GH16
UPL02024.1	305	4	303	EAA57970.1	830	519	828	42.6	310	168	10	248.4	2.2e-64	EAA57970.1	GT1
UPL02027.1	362	8	205	AKE28372.1	360	5	210	27.7	213	132	22	90.5	9.2e-17	AKE28372.1	GH109
UPL02030.1	405	4	405	CCT65443.1	406	5	406	76.4	403	93	2	658.3	1.2e-187	CCT65443.1	CE8
UPL02049.1	513	17	442	EAA66095.1	832	380	791	29.6	446	260	54	173.7	1.2e-41	EAA66095.1	GT34
UPL02092.1	377	132	292	AAM31336.1	283	55	205	29.5	166	97	20	70.1	1.3e-10	AAM31336.1	CE0
UPL02102.1	633	23	633	APA13729.1	645	28	645	36.3	652	340	75	313.5	1.2e-83	APA13729.1	CBM50
UPL02103.1	1348	84	290	CTQ98742.1	432	19	202	28.7	216	113	41	55.8	9.3e-06	CTQ98742.1	CBM2
UPL02109.1	350	1	350	CCT75452.1	356	1	356	75.6	356	81	6	460.7	3.3e-128	CCT75452.1	AA11
UPL02136.1	816	182	794	BAY30132.1	3571	2706	3302	30.2	642	374	74	218.4	6.6e-55	BAY30132.1	GT2
UPL02146.1	467	22	465	CCT72910.1	484	24	481	53.9	458	197	14	528.1	2.2e-148	CCT72910.1	GH28
UPL02152.1	371	1	239	EAA59400.1	1041	768	980	42.7	241	108	30	171.8	3.2e-41	EAA59400.1	PL4_3
UPL02163.1	416	1	413	ANH22675.1	690	1	388	49.8	418	175	35	401.4	2.8e-110	ANH22675.1	CE4
UPL02164.1	376	1	375	CCT64954.1	341	1	341	64.1	376	99	36	386.3	8.4e-106	CCT64954.1	AA9
UPL02171.1	865	1	856	CEF76201.1	867	1	863	64.5	864	298	9	1169.8	0	CEF76201.1	GH78
UPL02173.1	303	5	303	CCT68145.1	397	4	301	62.9	299	110	1	416	8e-115	CCT68145.1	CBM1
UPL02182.1	811	52	586	SMY27695.1	901	63	569	23.9	568	338	94	127.9	1.2e-27	SMY27695.1	GH43_21
UPL02184.1	657	1	657	XP_366410.1	1261	569	1261	39.7	698	375	46	477.6	4.8e-133	XP_366410.1	GH43_11
UPL02209.1	857	44	842	BAC56174.1	834	36	828	54.7	824	317	56	903.7	3.6e-261	BAC56174.1	GT1
UPL02228.1	613	371	611	CEF62930.1	780	538	769	31.1	244	153	15	102.4	4e-20	CEF62930.1	GT2
UPL02258.1	2298	324	1254	BAZ00088.1	3569	1171	2095	29.6	958	614	60	406.8	3.7e-111	BAZ00088.1	GT2
UPL02262.1	752	1	746	CEF74160.1	775	22	768	80.2	754	134	15	1191	0	CEF74160.1	GT2
UPL02264.1	805	346	796	AMS24251.1	1213	412	860	39.5	461	257	22	261.2	8.7e-68	AMS24251.1	CBM57
UPL02267.1	805	531	705	AOW25396.1	868	13	188	33.3	183	107	15	80.5	2.1e-13	AOW25396.1	GH55
UPL02268.1	503	182	469	AFA73118.1	868	550	838	25.8	299	201	21	91.7	5.7e-17	AFA73118.1	GT4
UPL02274.1	292	1	287	CBX94234.1	1112	796	1092	29.3	297	200	10	147.9	3.9e-34	CBX94234.1	GT22
UPL02277.1	386	82	381	CAK43282.1	1131	800	1131	38.4	344	156	56	183	1.4e-44	CAK43282.1	GH78
UPL02283.1	347	2	315	ALJ44860.1	1456	417	731	32.1	327	197	25	143.3	1.1e-32	ALJ44860.1	GH88
UPL02288.1	614	41	613	EAA59477.1	610	32	609	49.8	578	285	5	580.5	5e-164	EAA59477.1	AA3_2
UPL02310.1	536	20	329	ADL33049.1	970	10	312	33	330	174	47	150.6	1.1e-34	ADL33049.1	GH43_35
UPL02326.1	654	168	502	CDP31201.1	1370	815	1165	29	369	210	52	145.6	4.3e-33	CDP31201.1	AA3_2
UPL02340.1	343	253	341	BAY23427.1	722	631	722	33.7	92	58	3	56.2	1.8e-06	BAY23427.1	CBM57
UPL02341.1	594	1	592	CEF84532.1	600	1	600	79.9	602	109	12	997.7	1.3e-289	CEF84532.1	GH3
UPL02349.1	302	60	181	AGA79320.1	631	397	522	35.9	128	74	8	66.6	1.2e-09	AGA79320.1	CE8
UPL02353.1	475	13	473	EAA65188.1	1507	14	501	51.4	492	204	35	514.2	3.4e-144	EAA65188.1	GH78
UPL02365.1	516	37	236	ANM86730.1	489	37	235	31	200	137	1	118.2	5.9e-25	ANM86730.1	AA7
UPL02374.1	615	6	606	CCT68280.1	607	6	606	76.7	602	138	2	995	8.5e-289	CCT68280.1	AA1
UPL02381.1	122	24	114	CDS09080.1	592	500	590	40.7	91	54	0	80.1	4.2e-14	CDS09080.1	GT22
UPL02387.1	520	20	499	SMY27695.1	901	46	531	38.4	492	285	18	303.5	9.9e-81	SMY27695.1	GH43_21
UPL02404.1	320	1	314	CEF86434.1	409	1	312	72	314	86	2	483.8	3.3e-135	CEF86434.1	GH17
UPL02407.1	610	1	610	CCT72349.1	611	1	611	82.5	611	106	1	1075.5	0	CCT72349.1	GH47
UPL02416.1	443	24	397	EAA66095.1	832	394	784	54.1	392	161	19	396	1.3e-108	EAA66095.1	GT34
UPL02428.1	460	1	460	CEF75792.1	461	1	461	84.2	462	70	3	811.2	1.3e-233	CEF75792.1	GH76
UPL02447.1	410	43	212	AOZ95200.1	925	18	203	29.2	192	108	28	89.7	1.8e-16	AOZ95200.1	GH43_35
UPL02476.1	349	79	307	CDP31201.1	1370	815	1044	38.9	239	127	19	156.8	1e-36	CDP31201.1	AA3_2
UPL02481.1	505	1	497	CCT76035.1	500	1	498	74.8	500	121	5	819.7	4e-236	CCT76035.1	GH1
UPL02484.1	578	2	578	CCT73322.1	580	3	579	72.3	577	160	0	895.6	6.6e-259	CCT73322.1	AA3_2
UPL02505.1	646	18	409	EAA57990.1	1425	752	1134	34.4	398	240	21	193.4	1.8e-47	EAA57990.1	GH16
UPL02510.1	310	14	285	EAA57990.1	1425	821	1074	34.4	273	159	20	131.3	4e-29	EAA57990.1	GH16
UPL02526.1	584	12	527	AEI52017.1	786	285	734	29.7	529	280	92	156.4	2.2e-36	AEI52017.1	CE6
UPL02557.1	8514	2387	3417	BAY30132.1	3571	2280	3292	25.7	1081	685	118	269.6	2.6e-69	BAY30132.1	GT2
UPL02566.1	515	26	438	EAA66095.1	832	388	791	26.7	423	281	29	135.2	4.6e-30	EAA66095.1	GT34
UPL02569.1	546	5	546	BAC69819.1	558	24	558	51.6	546	249	15	555.1	2e-156	BAC69819.1	PL4_1
UPL02571.1	1554	464	758	AJC53641.1	954	657	951	28.5	305	198	20	107.8	2.4e-21	AJC53641.1	GT2
UPL02584.1	454	10	452	CDP22349.1	604	135	577	39.5	448	261	10	305.8	1.7e-81	CDP22349.1	AA3_2
UPL02607.1	185	24	182	CEF67230.1	629	454	626	39.3	173	91	14	128.6	1.6e-28	CEF67230.1	GT4
UPL02616.1	565	8	565	CCT67757.1	566	9	566	88.2	559	64	2	1022.3	4.5e-297	CCT67757.1	AA1_3
UPL02626.1	315	2	312	XP_367690.1	1104	793	1103	79.7	311	63	0	500.7	2.6e-140	XP_367690.1	GH20
UPL02629.1	309	11	298	CEF83447.1	301	10	300	65.3	291	98	3	394	3.3e-108	CEF83447.1	CE16
UPL02631.1	527	2	526	SMQ46612.1	1302	766	1298	35.7	538	328	18	336.3	1.4e-90	SMQ46612.1	GH78
UPL02647.1	723	260	458	BAE64464.1	1375	765	967	25.8	209	139	16	58.5	7.7e-07	BAE64464.1	GH28
UPL02654.1	364	33	355	AEB45483.1	895	48	399	30.8	377	182	79	128.6	3.1e-28	AEB45483.1	CBM2
UPL02659.1	813	280	642	CDP31201.1	1370	808	1165	33.5	379	215	37	203	2.9e-50	CDP31201.1	AA3_2
UPL02664.1	314	3	314	CCT72013.1	315	2	315	75.6	316	71	6	495	1.4e-138	CCT72013.1	GH128
UPL02665.1	373	55	356	ARA85284.1	592	72	376	26.8	317	205	27	100.5	9.1e-20	ARA85284.1	CE12
UPL02703.1	1789	1	1789	AHG06597.1	1780	1	1780	83.7	1795	272	21	3051.9	0	AHG06597.1	GT2
UPL02704.1	1111	814	1100	XP_362336.1	1718	1192	1517	24.5	327	206	41	81.6	1.3e-13	XP_362336.1	GT55
UPL02705.1	535	1	535	CCT72239.1	540	1	540	71.9	540	147	5	760.4	3e-218	CCT72239.1	CBM43
UPL02707.1	606	1	606	CEF78478.1	606	1	606	82.8	606	104	0	1073.9	1.3e-312	CEF78478.1	AA3_3
UPL02708.1	531	41	522	SMY27695.1	901	61	543	36.2	489	299	13	308.9	2.4e-82	SMY27695.1	GH43_21
UPL02709.1	709	1	708	XP_003715093.1	719	1	719	60.7	720	270	13	909.4	5.4e-263	XP_003715093.1	GH20
UPL02712.1	128	1	76	AAL01718.1	351	20	95	81.6	76	14	0	128.6	1.1e-28	AAL01718.1	AA10
UPL02713.1	503	9	498	AET13878.1	622	10	565	63.1	556	139	66	724.2	2.3e-207	AET13878.1	AA1_2
UPL02719.1	432	22	236	BAV10096.1	972	559	790	26.1	241	143	35	60.8	9.3e-08	BAV10096.1	GH3
UPL02720.1	319	1	319	CEF83120.1	319	1	319	74.3	319	82	0	481.9	1.2e-134	CEF83120.1	CE16
UPL02730.1	548	16	546	CCT75250.1	540	5	535	63.3	531	195	0	723.8	3.2e-207	CCT75250.1	GH78
UPL02737.1	475	1	474	CCT69815.1	452	1	452	66.2	476	135	26	600.5	3.6e-170	CCT69815.1	GT69
UPL02743.1	520	24	394	AOE10594.1	855	27	439	27.6	421	247	58	135.2	4.7e-30	AOE10594.1	GH10
UPL02745.1	498	245	444	ARX88014.1	1061	693	899	39	218	104	29	121.7	5.1e-26	ARX88014.1	CBM12
UPL02748.1	918	1	917	EAA67087.1	914	1	913	71.8	920	249	10	1389.8	0	EAA67087.1	GH78
UPL02750.1	685	47	514	CDP31201.1	1370	702	1165	29.4	520	259	108	184.1	1.2e-44	CDP31201.1	AA3_2
UPL02757.1	693	135	518	CDP31201.1	1370	785	1164	29.5	414	228	64	170.2	1.7e-40	CDP31201.1	AA3_2
UPL02769.1	353	40	267	EAA66095.1	832	545	785	28.5	246	153	23	97.4	7.3e-19	EAA66095.1	GT34
UPL02780.1	828	8	815	EAA65189.1	845	9	833	45.9	845	400	57	687.6	3.9e-196	EAA65189.1	GH3|3.2.1.21
UPL02793.1	361	24	357	EAA63396.1	751	432	747	38.1	339	182	28	218.8	2.2e-55	EAA63396.1	GH76
UPL02800.1	472	6	452	ANB99831.1	461	19	452	26.3	460	300	39	119.4	2.4e-25	ANB99831.1	AA7
UPL02807.1	456	3	440	CEF74939.1	1145	207	613	28.3	460	255	75	194.1	7.4e-48	CEF74939.1	GT71
UPL02813.1	7644	3961	5781	ACX49739.1	2305	2	1852	25.3	1975	1198	278	380.6	9.4e-103	ACX49739.1	GH4
UPL02819.1	352	6	279	EAA63396.1	751	414	671	27.5	280	175	28	92.8	1.8e-17	EAA63396.1	GH76
UPL02822.1	566	4	559	CCT70164.1	583	10	577	70.4	568	156	12	862.4	6e-249	CCT70164.1	AA3_2
UPL02823.1	241	5	236	AEO67939.1	314	7	237	66.4	232	77	1	342.4	8.9e-93	AEO67939.1	CBM1
UPL02826.1	355	6	345	EAR01458.1	437	48	402	23.9	368	239	41	84.3	6.5e-15	EAR01458.1	GH0
UPL02830.1	964	140	340	CTQ98742.1	432	68	254	29.1	206	122	24	64.7	1.4e-08	CTQ98742.1	CBM2
UPL02833.1	431	58	414	AOX46448.1	771	40	379	29.2	370	219	43	119	2.9e-25	AOX46448.1	GH18
UPL02839.1	351	71	312	AEE45876.1	896	59	307	27	267	152	43	69.3	2.1e-10	AEE45876.1	GH39
UPL02850.1	869	1	864	CEF76201.1	867	1	864	76.5	864	203	0	1441.4	0	CEF76201.1	GH78
UPL02857.1	562	1	364	EAA57990.1	1425	785	1132	32.1	371	222	30	151	8.9e-35	EAA57990.1	GH16
UPL02867.1	674	13	666	AOV94179.1	1014	12	693	49.1	690	307	44	684.5	2.7e-195	AOV94179.1	GH35
UPL02874.1	346	37	300	EAA59719.1	1305	11	284	36.7	283	151	28	196.4	1.1e-48	EAA59719.1	GH75
UPL02875.1	1865	63	1863	CCT67470.1	1948	122	1942	65.9	1828	590	34	2393.2	0	CCT67470.1	GT48
UPL02895.1	321	39	320	AJQ92574.1	563	13	290	40.7	285	159	10	220.3	6.8e-56	AJQ92574.1	CBM13
UPL02901.1	881	135	532	EAA57990.1	1425	764	1131	30.3	402	242	38	173.3	2.6e-41	EAA57990.1	GH16
UPL02905.1	429	85	396	EAA66095.1	832	468	788	26.6	323	224	13	128.3	4.7e-28	EAA66095.1	GT34
UPL02907.1	373	1	250	CCT64640.1	419	1	253	64	253	88	3	352.4	1.3e-95	CCT64640.1	GH16
UPL02911.1	335	1	335	CCT72527.1	347	13	347	69.3	335	103	0	486.9	4.1e-136	CCT72527.1	CE2
UPL02912.1	489	2	87	CED82388.1	747	22	110	31.5	89	58	3	64.3	9.5e-09	CED82388.1	GT4
UPL02941.1	574	206	564	AFY93865.1	2636	484	842	23.1	386	243	54	57.4	1.4e-06	AFY93865.1	GT2
UPL02943.1	345	1	260	ADK30104.1	654	1	252	30.4	260	173	8	124.8	4.2e-27	ADK30104.1	CE9
UPL02946.1	485	5	475	CRK58343.1	456	1	448	32.9	480	281	41	228.4	3.8e-58	CRK58343.1	AA7
UPL02947.1	324	32	172	AGA79320.1	631	350	492	27.1	144	101	4	62.8	1.8e-08	AGA79320.1	CE8
UPL02948.1	1013	9	1003	BAE60574.1	1011	15	1005	49.6	1014	469	42	1034.2	2.1e-300	BAE60574.1	GH2
UPL02960.1	234	75	231	ADB37765.1	922	609	765	72.6	157	43	0	246.1	8.5e-64	ADB37765.1	GH2
UPL02962.1	555	1	555	CAD72594.1	1610	47	577	31.4	574	332	62	272.7	2e-71	CAD72594.1	GH43
UPL02968.1	433	5	433	CBX99836.1	469	50	467	47.2	434	208	21	400.6	5e-110	CBX99836.1	CE9
UPL02969.1	356	1	356	CEF88401.1	347	1	347	74.4	356	82	9	539.3	7.3e-152	CEF88401.1	CE2
UPL02987.1	487	15	486	EAA65188.1	1507	10	476	43.1	483	248	27	381.3	3.5e-104	EAA65188.1	GH78
UPL02999.1	747	214	631	EAA57990.1	1425	764	1157	31.1	427	252	42	186.8	1.9e-45	EAA57990.1	GH16
UPL03005.1	300	19	197	SFV72799.1	731	483	660	27.6	185	121	13	54.7	4.6e-06	SFV72799.1	GT2
UPL03010.1	834	1	811	CCT75039.1	814	1	794	48.3	816	395	27	745.3	1.6e-213	CCT75039.1	GH78
UPL03028.1	413	29	413	ARA93149.1	826	454	826	43.1	390	200	22	285	2.9e-75	ARA93149.1	CE15
UPL03055.1	2975	4	841	BAY30132.1	3571	1210	2016	29.2	856	539	67	313.5	5.5e-83	BAY30132.1	GT2
UPL03063.1	528	6	519	AEI52017.1	786	278	775	29.8	554	293	96	161	8.1e-38	AEI52017.1	CE6
UPL03067.1	532	41	304	ADL33049.1	970	21	295	29.1	292	162	45	94	1.2e-17	ADL33049.1	GH43_35
UPL03083.1	1589	160	310	ABA19039.1	559	159	295	36.8	155	76	22	70.1	5.6e-10	ABA19039.1	CBM5
UPL03091.1	648	51	645	ANN21840.1	850	3	597	50.4	613	268	36	572.8	1.1e-161	ANN21840.1	GH84
UPL03096.1	970	1	729	BAE65506.1	961	29	748	41.4	735	410	21	546.6	1.3e-153	BAE65506.1	GH3
UPL03099.1	782	22	782	AGZ20486.1	804	27	798	56.1	777	320	21	840.9	2.6e-242	AGZ20486.1	GH3
UPL03129.1	573	19	571	CCT67704.1	546	1	546	77.8	553	116	7	922.2	6.5e-267	CCT67704.1	GH32
UPL03132.1	574	19	477	AEI52017.1	786	298	730	27.7	480	279	68	129.8	2.2e-28	AEI52017.1	CE6
UPL03147.1	435	29	358	SDT80777.1	757	349	678	22.9	350	230	40	68.9	3.4e-10	SDT80777.1	GT2
UPL03152.1	748	2	730	AGC95327.1	726	4	715	47	730	368	19	693	8.4e-198	AGC95327.1	GH3
UPL03164.1	330	12	326	AAE73521.1	349	1	346	46.5	346	154	31	306.2	9.7e-82	AAE73521.1	GH53|3.2.1.89
UPL03165.1	560	196	542	BAZ00088.1	3569	724	1079	24	366	249	29	79.3	3.3e-13	BAZ00088.1	GT2
UPL03167.1	481	1	388	EAA64118.1	1264	845	1226	31.2	400	245	30	223.4	1.2e-56	EAA64118.1	CBM20
UPL03174.1	963	35	962	BAE63556.1	903	45	903	37.4	985	434	183	614.4	4.9e-174	BAE63556.1	GH0
UPL03177.1	600	1	597	CCT67688.1	601	1	597	72.7	597	163	0	958.4	8.6e-278	CCT67688.1	AA1
UPL03183.1	499	39	495	EAA65188.1	1507	14	475	43.7	465	251	11	391	4.5e-107	EAA65188.1	GH78
UPL03194.1	332	129	328	ACR14707.1	1849	520	700	31.4	204	113	27	85.5	2.7e-15	ACR14707.1	CBM10
UPL03196.1	347	1	344	CCT73606.1	349	1	346	76.6	346	79	2	577.8	1.8e-163	CCT73606.1	GH18
UPL03206.1	557	18	541	SMY20297.1	1302	783	1273	22.8	535	358	55	92.4	3.7e-17	SMY20297.1	GH78
UPL03212.1	315	1	211	CEF79011.1	282	1	208	59.2	211	83	3	260.8	4.5e-68	CEF79011.1	CE5
UPL03217.1	188	24	188	AEO71812.1	261	97	261	62.4	165	62	0	219.2	8.9e-56	AEO71812.1	GH24
UPL03221.1	499	1	343	CCT68864.1	477	1	341	81.9	343	60	2	593.2	6e-168	CCT68864.1	CBM18
UPL03222.1	607	44	603	SMQ49286.1	590	28	589	31.8	573	367	24	282	3.6e-74	SMQ49286.1	AA7
UPL03246.1	529	82	123	BAE65591.1	797	1	42	73.8	42	11	0	68.9	4.2e-10	BAE65591.1	GH3
UPL03248.1	469	16	211	BAU49407.1	488	6	199	32	197	130	4	109.8	1.9e-22	BAU49407.1	AA7
UPL03250.1	637	36	631	SCB64423.1	659	29	652	72	624	147	28	585.5	1.6e-165	SCB64423.1	GH0
UPL03265.1	1261	27	1253	AIE96983.1	2014	7	1194	32.2	1294	704	173	623.2	1.4e-176	AIE96983.1	GT0
UPL03267.1	782	95	782	ANH56542.1	939	178	939	61.5	769	208	88	913.3	4.1e-264	ANH56542.1	GT2
UPL03275.1	891	13	890	CBX94573.1	903	12	902	58.8	894	349	19	1058.9	6.9e-308	CBX94573.1	GH2
UPL03276.1	537	5	534	CAP95917.1	512	6	512	41.2	537	279	37	380.2	8.6e-104	CAP95917.1	GH43_14
UPL03277.1	250	26	250	AEO68682.1	250	16	250	56.6	235	92	10	247.7	3.1e-64	AEO68682.1	PL7_4
UPL03292.1	487	228	455	ACZ86812.1	1077	697	938	38.7	248	126	26	140.2	1.4e-31	ACZ86812.1	CBM12
UPL03295.1	277	42	154	ALG72315.1	626	429	534	38.3	115	60	11	68.2	3.7e-10	ALG72315.1	GT4
UPL03300.1	410	18	405	BAE64495.1	428	17	401	60.7	392	143	11	542	1.3e-152	BAE64495.1	GH0
UPL03312.1	230	1	230	AAA33334.1	230	1	230	96.1	230	9	0	434.9	1.3e-120	AAA33334.1	CE5|3.1.1.74
UPL03333.1	240	1	240	CEF78966.1	265	26	265	92.1	240	19	0	460.3	2.9e-128	CEF78966.1	GT2
UPL03344.1	535	141	325	CAZ28708.1	774	560	759	24.9	201	134	17	68.2	7.2e-10	CAZ28708.1	GH84
UPL03357.1	543	1	543	CCT73488.1	543	1	543	85.3	543	80	0	970.7	1.5e-281	CCT73488.1	GH125
UPL03367.1	704	40	294	CCT73007.1	1016	24	290	27.9	272	174	22	104.4	1.2e-20	CCT73007.1	GT0
UPL03370.1	247	1	247	CEF74901.1	247	1	247	76.1	247	59	0	424.5	1.8e-117	CEF74901.1	AA9
UPL03373.1	499	7	431	EAA66095.1	832	370	812	27.5	458	284	48	161.4	5.8e-38	EAA66095.1	GT34
UPL03376.1	749	10	740	AGC95327.1	726	9	720	47	732	367	21	683.7	5.1e-195	AGC95327.1	GH3
UPL03377.1	469	14	455	AIN46699.1	463	20	452	32	459	269	43	203	1.6e-50	AIN46699.1	AA7
UPL03390.1	508	9	423	EAA66095.1	832	380	793	26	423	296	17	134.8	6e-30	EAA66095.1	GT34
UPL03392.1	640	21	639	CDP27995.1	660	10	655	45.2	663	302	61	543.9	5.4e-153	CDP27995.1	AA3
UPL03395.1	1280	1068	1268	ACL49294.1	654	3	200	27.4	223	115	47	60.8	2.8e-07	ACL49294.1	GT4
UPL03431.1	552	56	315	SBV26976.1	686	14	260	24.3	268	174	29	66.2	2.8e-09	SBV26976.1	CBM13
UPL03433.1	503	46	317	CAJ58949.1	611	1	263	27.1	280	179	25	90.1	1.7e-16	CAJ58949.1	CBM13
UPL03439.1	204	46	169	BAZ13913.1	210	75	207	38.2	136	69	15	73.9	5e-12	BAZ13913.1	CBM50
UPL03447.1	336	63	188	APO44170.1	1441	231	366	35.3	136	78	10	83.6	1e-14	APO44170.1	CBM32
UPL03464.1	539	13	508	CCT73465.1	529	1	490	88.3	496	52	6	839.3	5.2e-242	CCT73465.1	GT62
UPL03468.1	436	78	436	EAA57990.1	1425	734	1068	32.6	359	218	24	168.3	4.2e-40	EAA57990.1	GH16
UPL03470.1	690	3	687	CCT68937.1	685	2	684	81.3	685	126	2	1186.8	0	CCT68937.1	GH2
UPL03475.1	310	50	293	AID32530.1	1046	804	1038	25.9	270	139	61	55.1	3.7e-06	AID32530.1	GT51
UPL03481.1	438	18	436	CCT67810.1	425	5	423	78	419	92	0	721.5	1.3e-206	CCT67810.1	GH145
UPL03488.1	605	2	551	CAD72594.1	1610	49	572	31.2	567	330	60	303.9	8.8e-81	CAD72594.1	GH43
UPL03490.1	280	1	280	CCT69058.1	281	1	280	72.9	280	76	0	469.2	7.3e-131	CCT69058.1	GH16
UPL03500.1	394	1	388	CCA15473.1	953	565	950	53.2	393	172	12	386.7	6.7e-106	CCA15473.1	GH72
UPL03504.1	1183	611	806	ACL49294.1	654	20	217	32.1	209	118	24	92.8	6e-17	ACL49294.1	GT4
UPL03526.1	523	1	523	CCT73512.1	523	1	523	89.1	524	55	2	940.3	2.1e-272	CCT73512.1	GT4
UPL03531.1	573	17	533	EAA64118.1	1264	707	1234	47.4	549	236	53	503.4	7.2e-141	EAA64118.1	CBM20
UPL03536.1	540	231	506	APA99323.1	850	572	850	26.7	292	185	29	70.9	1.1e-10	APA99323.1	GT4
UPL03538.1	450	1	448	CCT69140.1	445	1	443	78.3	448	92	5	740.7	2.1e-212	CCT69140.1	GH64
UPL03539.1	220	1	219	CCT73689.1	220	1	219	73.5	219	58	0	336.3	5.8e-91	CCT73689.1	CBM63
UPL03557.1	502	344	470	CBZ51751.1	1915	687	815	40	130	74	4	102.8	2.5e-20	CBZ51751.1	GT90
UPL03566.1	276	16	272	AID32530.1	1046	784	1043	23.5	272	181	27	55.8	1.9e-06	AID32530.1	GT51
UPL03590.1	329	92	268	ARF73377.1	293	68	212	29.1	182	87	42	61.6	4.2e-08	ARF73377.1	CBM12
UPL03607.1	601	36	585	EAA64118.1	1264	713	1238	49.6	557	243	38	573.5	5.9e-162	EAA64118.1	CBM20
UPL03625.1	199	12	179	CEF62298.1	578	9	176	45.8	168	91	0	162.9	8e-39	CEF62298.1	GT4
UPL03627.1	615	25	473	CVK34402.1	884	4	378	25.5	455	253	86	101.3	8.8e-20	CVK34402.1	GT4
UPL03628.1	452	3	451	EAA29319.1	1136	4	453	72.5	451	121	3	687.2	2.8e-196	EAA29319.1	GH93
UPL03636.1	379	1	379	CBX91235.1	878	496	876	52.8	386	170	12	410.6	4.2e-113	CBX91235.1	GH43_26
UPL03680.1	317	38	295	ASF76259.1	324	44	294	36	267	146	25	153.7	7.7e-36	ASF76259.1	CE1
UPL03682.1	1017	13	1014	BAE63556.1	903	8	903	38.3	1027	478	156	673.7	7.1e-192	BAE63556.1	GH0
UPL03687.1	323	65	172	APO44170.1	1441	259	365	38	108	66	1	77.4	7.2e-13	APO44170.1	CBM32
UPL03692.1	432	89	429	CAD98690.1	827	464	827	28	371	230	37	143.3	1.4e-32	CAD98690.1	GT31
UPL03701.1	310	43	213	AGC46951.1	285	60	214	32	178	91	30	75.5	2.6e-12	AGC46951.1	CE0
UPL03709.1	222	30	129	ADL33049.1	970	112	211	37.5	104	57	8	57.4	5.3e-07	ADL33049.1	GH43_35
UPL03711.1	832	1	832	CCT69025.1	832	1	832	85	832	125	0	1483	0	CCT69025.1	GH3
UPL03718.1	161	2	151	BAC83070.1	666	523	665	34.7	150	91	7	86.3	7.7e-16	BAC83070.1	CBM43
UPL03724.1	568	121	552	CCT75108.1	532	66	506	52.5	451	185	29	431	4.5e-119	CCT75108.1	GH88
UPL03733.1	2520	90	954	BAY90071.1	3556	1213	2094	31.1	909	555	71	359.8	5.6e-97	BAY90071.1	GT2
UPL03748.1	1169	20	727	BAY90071.1	3556	580	1199	27.8	723	404	118	226.1	4.5e-57	BAY90071.1	GT2
UPL03767.1	277	1	277	BAE63556.1	903	2	281	47.7	281	142	5	267.3	4.2e-70	BAE63556.1	GH0
UPL03768.1	425	3	417	CAK40044.1	820	306	711	36.4	428	237	35	268.5	2.9e-70	CAK40044.1	GH0
UPL03779.1	491	1	490	SCB64445.1	540	1	533	67.7	533	129	43	604.7	2e-171	SCB64445.1	AA2
UPL03788.1	356	1	258	CCT73805.1	357	1	260	73.5	260	67	2	404.4	2.8e-111	CCT73805.1	AA9
UPL03801.1	723	231	409	AMS24251.1	1213	650	815	36.7	180	99	15	86.7	2.6e-15	AMS24251.1	CBM57
UPL03818.1	722	137	495	CDP31201.1	1370	841	1171	29.5	363	220	36	141.7	6.9e-32	CDP31201.1	AA3_2
UPL03831.1	670	132	484	CDP31201.1	1370	815	1164	28.9	381	212	59	158.7	5.1e-37	CDP31201.1	AA3_2
UPL03833.1	116	2	115	CAZ33309.1	296	177	289	51.8	114	54	1	117.9	1.7e-25	CAZ33309.1	GT7
UPL03839.1	988	2	958	CBX97514.1	1763	673	1740	34.1	1093	559	161	452.2	3.3e-125	CBX97514.1	GT57
UPL03844.1	1534	15	479	AHO06742.1	810	9	422	24.7	478	283	77	106.7	5.2e-21	AHO06742.1	GT2
UPL03856.1	628	91	460	SMY26983.1	1138	622	987	38.5	377	214	18	240.7	9.5e-62	SMY26983.1	GT22
UPL03861.1	424	1	247	CEF74713.1	391	4	252	67.9	249	78	2	374	4.9e-102	CEF74713.1	AA11
UPL03863.1	271	46	199	ACU38029.1	493	57	211	31.9	166	90	23	55.5	2.5e-06	ACU38029.1	CBM2
UPL03870.1	123	1	117	AEO71812.1	261	1	116	61.5	117	44	1	152.9	5.1e-36	AEO71812.1	GH24
UPL03906.1	316	1	316	CCT73500.1	316	1	316	74.7	316	80	0	516.9	3.5e-145	CCT73500.1	GH128
UPL03908.1	848	8	819	CBY00488.1	957	94	934	55.4	845	340	37	963.4	3.8e-279	CBY00488.1	GH31
UPL03918.1	490	1	490	CCT74083.1	486	1	485	61.1	493	181	11	578.9	1.2e-163	CCT74083.1	GT69
UPL03928.1	342	13	323	ARA85284.1	592	61	376	26.6	323	218	19	129.8	1.3e-28	ARA85284.1	CE12
UPL03941.1	431	47	408	ANG86217.1	700	16	351	28.1	374	219	50	121.3	5.8e-26	ANG86217.1	GH16
UPL03948.1	489	22	257	AKK27584.1	460	8	239	30.9	236	159	4	112.1	4e-23	AKK27584.1	AA7
UPL03962.1	821	484	718	ACU38029.1	493	5	232	24.6	236	169	9	68.2	1.1e-09	ACU38029.1	CBM2
UPL04000.1	238	153	237	AFU48840.1	434	354	433	44.8	87	39	9	71.2	3.8e-11	AFU48840.1	CBM50
UPL04057.1	584	43	560	AEI52017.1	786	306	755	28.3	541	274	114	150.2	1.6e-34	AEI52017.1	CE6
UPL04066.1	610	35	589	EAA59719.1	1305	49	569	43	577	251	78	390.6	7.2e-107	EAA59719.1	GH75
UPL04077.1	687	62	673	CEF74939.1	1145	1	615	34.9	667	327	107	344.7	5.1e-93	CEF74939.1	GT71
UPL04084.1	1218	43	1012	AIT18866.1	1516	95	1118	25.9	1070	647	146	292.4	5.4e-77	AIT18866.1	GH18
UPL04089.1	471	14	435	EAA63677.1	1679	1232	1673	29.2	459	271	54	146.7	1.4e-33	EAA63677.1	GH1
UPL04099.1	281	72	275	ASA19789.1	363	1	195	32.5	206	126	13	105.1	2.8e-21	ASA19789.1	GH43_24
UPL04100.1	122	14	114	CDP26759.1	597	54	150	46.5	101	50	4	92.4	8.1e-18	CDP26759.1	AA4
UPL04105.1	532	15	521	CDZ96241.1	1024	27	593	29.2	586	317	98	207.6	7.6e-52	CDZ96241.1	GT15
UPL04117.1	797	1	797	CCT72781.1	796	1	796	75.9	798	189	3	1287.7	0	CCT72781.1	GH3
UPL04122.1	501	1	501	CCT68987.1	501	1	501	91.4	501	43	0	920.6	1.7e-266	CCT68987.1	GT57
UPL04124.1	820	292	649	CDP31201.1	1370	870	1214	27.5	378	221	53	101.3	1.2e-19	CDP31201.1	AA3_2
UPL04130.1	339	1	228	CCT68092.1	227	1	227	78.5	228	48	1	374.8	2.3e-102	CCT68092.1	CE5
UPL04150.1	398	13	396	BAV06996.1	640	9	384	45.9	390	191	20	350.5	5.4e-95	BAV06996.1	CBM13
UPL04152.1	394	1	394	CCT69059.1	381	1	381	74.4	399	79	23	459.9	6.3e-128	CCT69059.1	CBM1
UPL04196.1	448	1	417	CCT70451.1	429	1	418	69	419	127	3	624.8	1.7e-177	CCT70451.1	GH7
UPL04197.1	953	451	528	ADG10723.1	450	350	427	39.7	78	47	0	57.8	1.7e-06	ADG10723.1	CE0
UPL04208.1	287	5	286	CCT73745.1	286	5	285	62.1	282	106	1	385.2	1.4e-105	CCT73745.1	GH16
UPL04236.1	591	1	571	BAE61393.1	595	11	587	50.6	595	252	42	587.4	3.9e-166	BAE61393.1	GH43_14
UPL04237.1	546	51	544	CBY02118.1	571	76	569	49.5	497	245	6	508.1	2.8e-142	CBY02118.1	PL4_5
UPL04243.1	328	52	321	CCT69184.1	298	25	288	37.8	270	162	6	206.5	1e-51	CCT69184.1	CE16
UPL04249.1	663	74	470	ALA51847.1	562	67	463	30.8	409	259	24	197.2	1.3e-48	ALA51847.1	CBM50
UPL04270.1	368	1	230	CCT69066.1	346	1	229	77.8	230	50	1	378.6	1.7e-103	CCT69066.1	CE5
UPL04275.1	300	1	300	ABX57824.1	300	1	300	99	300	3	0	603.2	3.5e-171	ABX57824.1	GH75|3.2.1.132
UPL04283.1	510	37	481	SMY20297.1	1302	830	1273	24.5	457	320	25	95.5	4e-18	SMY20297.1	GH78
UPL04284.1	621	11	224	ADJ44990.1	463	17	229	33.5	218	136	9	121.7	6.4e-26	ADJ44990.1	CBM2
UPL04297.1	446	8	368	AJF68301.1	746	48	398	32.1	374	218	36	167.2	9.5e-40	AJF68301.1	CBM51
UPL04310.1	264	18	260	AID32530.1	1046	804	1043	30.3	254	152	25	95.9	1.6e-18	AID32530.1	GT51
UPL04311.1	564	1	564	CEF86341.1	559	1	559	75.2	565	133	7	908.3	9.5e-263	CEF86341.1	GH35
UPL04319.1	433	1	430	CCT68908.1	430	1	425	80.3	431	78	7	722.2	7.4e-207	CCT68908.1	GT32
UPL04323.1	531	38	229	AOZ95200.1	925	9	217	36.2	213	111	25	119.8	2.1e-25	AOZ95200.1	GH43_35
UPL04330.1	368	1	368	CCT64989.1	377	1	377	85.3	380	41	15	584.7	1.6e-165	CCT64989.1	PL1_4
UPL04335.1	1022	36	733	EAA65758.1	2376	1577	2297	25.5	770	453	121	183.7	2.3e-44	EAA65758.1	GH133
UPL04348.1	505	1	505	CCT68870.1	508	1	508	92.5	508	35	3	995.3	5.3e-289	CCT68870.1	GT15
UPL04349.1	1003	31	1003	AHG06592.1	1182	211	1182	87.3	974	121	3	1721.8	0	AHG06592.1	GT2
UPL04352.1	332	17	276	EAA61740.1	1304	323	599	31.2	282	167	27	122.9	1.5e-26	EAA61740.1	AA3_2
UPL04364.1	806	2	796	CCT68897.1	796	1	786	74.7	797	189	13	1291.6	0	CCT68897.1	GH5_12
UPL04366.1	566	99	563	EAA57680.1	2288	1829	2278	26.3	487	300	59	160.6	1.1e-37	EAA57680.1	GH78
UPK89070.1	340	24	336	AEA20065.1	690	386	686	31.4	331	179	48	127.9	4.9e-28	AEA20065.1	GH43_3
UPK89075.1	1462	13	1462	CCT67477.1	1455	1	1455	79.3	1455	296	5	2343.2	0	CCT67477.1	GT24
UPK89085.1	500	221	422	AHH97713.1	456	23	217	32.8	204	126	11	91.7	5.7e-17	AHH97713.1	CBM2
UPK89087.1	1299	660	1213	SMQ54680.1	1814	1232	1797	25.9	606	357	92	159.5	5.8e-37	SMQ54680.1	GH31
UPK89092.1	127	4	78	CED82388.1	747	24	98	48	75	39	0	82.4	8.8e-15	CED82388.1	GT4
UPK89107.1	540	13	540	BAE65509.1	542	14	542	54.6	529	239	1	612.8	7.9e-174	BAE65509.1	AA3_2
UPK89109.1	850	57	850	SCB65333.1	850	55	850	83.1	804	118	18	1327.8	0	SCB65333.1	GT2
UPK89129.1	880	1	880	CCT66374.1	893	1	893	76.4	893	198	13	1409	0	CCT66374.1	GH3
UPK89130.1	303	17	289	ADJ49655.1	636	352	620	36.1	277	165	12	142.5	1.7e-32	ADJ49655.1	GT4
UPK89137.1	561	1	561	CEF86341.1	559	1	552	48.3	567	272	21	542.7	1e-152	CEF86341.1	GH35
UPK89153.1	1750	1454	1718	AHG54199.1	1014	678	943	29.1	285	163	39	102.1	1.5e-19	AHG54199.1	CBM57
UPK89162.1	303	38	276	AFR95039.2	783	10	260	39.7	252	138	14	168.7	2.2e-40	AFR95039.2	GT4
UPK89176.1	801	108	579	CDP31201.1	1370	709	1164	26.5	494	303	60	119	5.3e-25	CDP31201.1	AA3_2
UPK89177.1	344	1	317	CCT65987.1	495	1	322	76.1	322	72	5	538.5	1.2e-151	CCT65987.1	GH16
UPK89179.1	2082	1401	1643	AAO76290.1	1336	910	1143	30	250	152	23	110.5	4.9e-22	AAO76290.1	GT2
UPK89190.1	745	223	736	ADT70776.1	802	245	777	24.5	575	331	103	95.1	7.7e-18	ADT70776.1	AA3_1|1.1.99.18
UPK89191.1	642	1	641	CCT74373.1	640	1	639	78.6	641	135	2	1074.3	1.4e-312	CCT74373.1	AA3
UPK89199.1	1440	421	566	CTQ98742.1	432	84	215	29.9	147	87	16	62.4	1.1e-07	CTQ98742.1	CBM2
UPK89207.1	855	387	470	ANH56478.1	757	438	522	41.2	85	49	1	79.3	5e-13	ANH56478.1	GH16
UPK89229.1	781	187	514	CDP31201.1	1370	813	1163	25.5	368	217	57	105.1	7.8e-21	CDP31201.1	AA3_2
UPK89232.1	493	40	481	AMB41683.1	444	2	433	27.7	458	289	42	143.3	1.6e-32	AMB41683.1	AA7
UPK89251.1	1540	900	1100	SFV72712.1	649	16	217	28.8	208	135	13	65.9	1e-08	SFV72712.1	GT4
UPK89257.1	1938	1	1909	ABC59463.1	1935	1	1907	97.7	1910	39	4	3511.5	0	ABC59463.1	GT48
UPK89259.1	622	1	622	AHZ65142.1	622	1	622	97.9	622	13	0	1255	0	AHZ65142.1	AA1_2
UPK89272.1	688	153	508	CDP31201.1	1370	811	1173	32.5	379	217	39	179.9	2.2e-43	CDP31201.1	AA3_2
UPK89277.1	516	389	470	ACI49189.1	1254	1020	1098	43.9	82	43	3	57.8	9.4e-07	ACI49189.1	CBM48
UPK89282.1	478	25	305	EAA61740.1	1304	324	609	30.7	293	184	19	124.8	5.8e-27	EAA61740.1	AA3_2
UPK89284.1	678	5	678	XP_366410.1	1261	622	1261	30.3	690	415	66	287	1.3e-75	XP_366410.1	GH43_11
UPK89285.1	442	125	441	SMQ49497.1	925	569	894	32.4	346	185	49	155.2	3.7e-36	SMQ49497.1	AA3_2
UPK89295.1	1341	1112	1310	SFV72712.1	649	19	217	31.9	213	117	28	98.6	1.2e-18	SFV72712.1	GT4
UPK89309.1	490	1	490	CCT70706.1	489	1	489	52.8	496	221	13	518.5	1.8e-145	CCT70706.1	GH79
UPK89331.1	464	2	77	CED82388.1	747	22	97	42.1	76	44	0	76.6	1.8e-12	CED82388.1	GT4
UPK89348.1	387	10	82	CED82388.1	747	28	97	42.5	73	39	3	62	3.7e-08	CED82388.1	GT4
UPK89349.1	371	5	371	CCT67584.1	372	5	372	86.7	368	48	1	533.9	3.2e-150	CCT67584.1	AA9
UPK89362.1	872	1	872	CCT75821.1	887	1	887	78	892	171	25	1459.5	0	CCT75821.1	GH3
UPK89413.1	1326	1098	1299	AMD89422.1	655	18	219	31.4	210	128	16	97.4	2.8e-18	AMD89422.1	GT4
UPK89416.1	1079	1	1077	CCT67337.1	979	1	977	61.2	1092	294	130	1166.4	0	CCT67337.1	GH47
UPK89433.1	631	230	609	BAY30132.1	3571	724	1079	22.9	397	248	58	54.7	9.7e-06	BAY30132.1	GT2
UPK89469.1	479	22	478	ANM86730.1	489	33	487	30.7	463	307	14	203.8	9.8e-51	ANM86730.1	AA7
UPK89480.1	526	52	521	AEI52017.1	786	310	731	29.4	493	254	94	162.5	2.8e-38	AEI52017.1	CE6
UPK89489.1	393	61	310	KFZ02887.1	652	30	293	27.6	275	163	36	75.5	3.3e-12	KFZ02887.1	GH135
UPK89505.1	454	1	454	CCT65988.1	452	1	452	77.5	454	100	2	709.9	4e-203	CCT65988.1	GT34
UPK89506.1	397	20	376	CAL53384.1	1045	34	404	33	373	232	18	212.2	2.3e-53	CAL53384.1	CE11
UPK89512.1	885	43	356	AEI52017.1	786	307	599	34.7	323	172	39	149.8	3.1e-34	AEI52017.1	CE6
UPK89519.1	480	1	480	CCT67518.1	490	1	490	80.8	490	84	10	773.1	4.1e-222	CCT67518.1	GH72
UPK89521.1	349	15	218	CAP67203.1	726	369	573	38.2	212	116	15	95.5	2.8e-18	CAP67203.1	CE12
UPK89530.1	367	12	364	XP_361931.1	927	566	924	34.2	365	222	18	171.8	3.2e-41	XP_361931.1	CBM66
UPK89531.1	483	1	477	CEF83012.1	491	1	477	91.6	477	40	0	958.7	5.3e-278	CEF83012.1	GH1
UPK89539.1	355	21	304	CBX99002.1	772	2	301	33	309	173	34	160.6	7.1e-38	CBX99002.1	GH18
UPK89544.1	560	15	558	ANM86677.1	564	18	562	45.9	555	279	21	479.9	8.3e-134	ANM86677.1	AA7
UPK89549.1	537	13	534	EAA58990.1	980	488	980	35.5	527	301	39	327.8	5.1e-88	EAA58990.1	GH71
UPK89555.1	386	3	382	AAT84251.1	384	4	382	68	384	114	9	531.2	2.2e-149	AAT84251.1	GH16
UPK89563.1	558	18	558	CEF76058.1	566	14	566	66.8	554	170	14	779.2	6.6e-224	CEF76058.1	AA1_3
UPK89574.1	695	133	526	CDP31201.1	1370	806	1171	27.1	410	239	60	141	1.1e-31	CDP31201.1	AA3_2
UPK89581.1	393	121	373	ALG11156.1	431	10	258	29.8	258	167	14	110.5	9.3e-23	ALG11156.1	CBM2
UPK89593.1	465	24	242	SCF24823.1	729	42	250	30.6	219	142	10	107.5	9.3e-22	SCF24823.1	CBM13
UPK89605.1	368	23	363	CBZ54290.1	716	245	574	35.2	349	199	27	193	1.3e-47	CBZ54290.1	CBM20
UPK89616.1	51	1	49	ALC42656.1	1074	1	49	79.6	49	10	0	84.7	7.1e-16	ALC42656.1	GT41
UPK89627.1	279	19	273	CDP31201.1	1370	839	1111	31.3	278	163	28	123.2	9.9e-27	CDP31201.1	AA3_2
UPK89655.1	654	3	239	AEO53498.1	988	6	231	41.7	240	123	17	172.9	2.5e-41	AEO53498.1	AA5_1
UPK89657.1	421	9	263	CCQ75502.1	642	307	562	24.8	274	169	37	83.2	1.7e-14	CCQ75502.1	GT2
UPK89662.1	541	110	475	CAL53384.1	1045	36	401	28.6	385	237	38	127.5	1e-27	CAL53384.1	CE11
UPK89665.1	569	33	544	AEI52017.1	786	282	754	25.6	558	284	131	119.8	2.2e-25	AEI52017.1	CE6
UPK89670.1	316	1	316	CCT75893.1	315	1	315	80.4	316	61	1	537.7	1.9e-151	CCT75893.1	GH43_5
UPK89675.1	670	10	669	CCT67309.1	666	1	665	79.1	665	134	5	1043.1	2.9e-303	CCT67309.1	CBM20
UPK89704.1	1071	1	1060	CCT75269.1	1070	1	1059	79.2	1060	220	1	1814.3	0	CCT75269.1	GH115
UPK89730.1	542	11	363	ACL96244.2	454	2	347	29.8	386	198	73	160.6	1.1e-37	ACL96244.2	CBM50
UPK89756.1	411	14	146	APG72025.1	308	42	166	25.6	133	91	8	61.6	5.2e-08	APG72025.1	GT32
UPK89766.1	765	85	397	SCE94955.1	1429	76	380	28	329	197	40	85.1	8.2e-15	SCE94955.1	CBM57
UPK89770.1	481	212	327	AGK95929.1	423	221	339	33.9	127	65	19	56.6	2e-06	AGK95929.1	CBM50
UPK89782.1	189	12	88	EAA59389.1	764	10	84	36.4	77	47	2	56.2	1e-06	EAA59389.1	GT4
UPK89789.1	549	1	549	CCT66999.1	544	1	544	81.6	549	96	5	929.1	5.1e-269	CCT66999.1	AA3_1
UPK89791.1	513	255	496	CEF62930.1	780	538	772	41.2	243	134	9	185.7	3e-45	CEF62930.1	GT2
UPK89807.1	388	1	64	AAL01718.1	351	20	83	37.5	64	40	0	54.7	6e-06	AAL01718.1	AA10
UPK89810.1	798	6	791	CCT75869.1	793	6	791	72.9	786	213	0	1217.6	0	CCT75869.1	GH78
UPK89839.1	1137	1	1137	SCB65125.1	1136	1	1136	86.5	1137	152	1	2072	0	SCB65125.1	GH38
UPK89845.1	333	1	327	CEF83504.1	360	33	356	66.8	328	104	5	454.5	2.2e-126	CEF83504.1	GH12
UPK89848.1	513	267	499	ARX88014.1	1061	693	918	42.1	235	125	11	171.4	5.8e-41	ARX88014.1	CBM12
UPK89852.1	517	1	516	CEF84110.1	517	1	516	90.9	516	47	0	979.2	4e-284	CEF84110.1	GT22
UPK89866.1	297	13	281	ARA85284.1	592	62	374	23.1	321	187	60	64.3	5.8e-09	ARA85284.1	CE12
UPK89872.1	490	38	484	ARU26836.1	1114	655	1108	25.8	473	306	45	131.3	6.4e-29	ARU26836.1	CBM32
UPK89888.1	682	74	516	ERN13624.1	1379	782	1204	35	463	241	60	251.1	7.7e-65	ERN13624.1	GT96
UPK89894.1	203	6	139	EGX51101.1	877	1	143	44.8	145	67	13	101.7	2.2e-20	EGX51101.1	GH85
UPK89895.1	404	68	330	EAA61879.1	779	424	734	33.6	324	141	74	138.7	3.3e-31	EAA61879.1	GT32
UPK89897.1	307	27	221	SFV72799.1	731	482	667	26	204	124	27	59.3	1.9e-07	SFV72799.1	GT2
UPK89901.1	649	128	477	CDP31201.1	1370	809	1165	30.4	368	227	29	173.3	1.9e-41	CDP31201.1	AA3_2
UPK89902.1	771	1	771	CCT67355.1	768	1	768	89.5	771	78	3	1516.5	0	CCT67355.1	GH5_12
UPK89937.1	641	76	639	ANM86677.1	564	16	562	32.1	577	349	43	299.7	1.8e-79	ANM86677.1	AA7
UPK89945.1	889	4	889	CCT71937.1	923	3	887	64.7	890	305	9	1222.2	0	CCT71937.1	GH78
UPK89949.1	325	46	296	ASF76259.1	324	44	290	27.1	251	179	4	99.8	1.4e-19	ASF76259.1	CE1
UPK89951.1	600	81	424	AGS66965.1	810	30	365	27.7	346	238	12	100.1	1.9e-19	AGS66965.1	CE14
UPK89957.1	611	82	588	SNB47504.1	858	372	857	28.2	531	312	69	198.7	4e-49	SNB47504.1	GT4
UPK89960.1	473	1	473	CCT75870.1	476	1	476	71.8	476	131	3	694.9	1.4e-198	CCT75870.1	GH79
UPK89963.1	627	35	618	CEF77915.1	739	148	729	78.1	585	124	4	918.7	7.8e-266	CEF77915.1	GT2
UPK89964.1	611	120	418	ADL33049.1	970	22	331	32.3	328	175	47	145.2	5.3e-33	ADL33049.1	GH43_35
UPK89965.1	269	17	261	AID32530.1	1046	809	1043	28.9	256	150	32	67	8.1e-10	AID32530.1	GT51
UPK89982.1	556	4	555	CCT72489.1	528	3	528	69.3	554	140	30	756.5	4.6e-217	CCT72489.1	GH43_13
UPK89995.1	569	8	560	CCT67978.1	563	5	557	85.5	553	80	0	1010.4	1.8e-293	CCT67978.1	AA4
UPK90003.1	841	1	841	CCT75247.1	840	1	840	80.9	841	160	1	1417.1	0	CCT75247.1	GH3
UPK90024.1	469	1	468	CCT66426.1	475	1	474	69.8	474	137	6	654.4	2.1e-186	CCT66426.1	CBM18
UPK90030.1	490	245	447	ANH91582.1	1066	699	914	40.9	220	109	21	150.6	1e-34	ANH91582.1	CBM12
UPK90039.1	341	2	210	CAP67203.1	726	348	571	30	230	134	27	77	9.9e-13	CAP67203.1	CE12
UPK90049.1	489	16	406	EAA66095.1	832	381	791	36.2	412	241	22	253.4	1.1e-65	EAA66095.1	GT34
UPK90061.1	484	22	388	AHO16406.1	763	1	343	43.6	367	183	24	288.1	4e-76	AHO16406.1	GH13_11
UPK90070.1	881	138	570	AOT08339.1	666	113	485	27.9	451	229	96	81.6	1e-13	AOT08339.1	CBM5
UPK90072.1	516	171	267	BAE54672.1	400	1	96	69.1	97	29	1	145.6	3.4e-33	BAE54672.1	GH17
UPK90078.1	673	281	558	CBZ54290.1	716	238	504	33.2	280	172	15	171.8	5.8e-41	CBZ54290.1	CBM20
UPK90079.1	285	222	282	ADZ65211.1	63	3	61	52.5	61	27	2	58.2	4e-07	ADZ65211.1	CE0
UPK90107.1	323	57	323	EAA59400.1	1041	777	1029	39.5	271	142	22	186.8	8.4e-46	EAA59400.1	PL4_3
UPK90112.1	364	14	364	EAA63396.1	751	409	749	33.9	366	202	40	164.9	3.9e-39	EAA63396.1	GH76
UPK90133.1	632	1	626	CEF84213.1	627	1	621	79.4	626	124	5	1044.6	9.6e-304	CEF84213.1	GT90
UPK90137.1	1282	7	608	BAZ00088.1	3569	2705	3293	30	616	390	41	243.8	2.3e-62	BAZ00088.1	GT2
UPK90156.1	886	1	885	CCT67493.1	883	1	882	90.4	885	82	3	1634.8	0	CCT67493.1	GT20
UPK90186.1	458	20	445	CAL65161.1	456	16	447	25.9	441	303	24	127.9	6.6e-28	CAL65161.1	AA7
UPK90192.1	861	578	796	AMM43015.1	1016	673	880	31.1	225	132	23	100.1	2.8e-19	AMM43015.1	CBM57
UPK90200.1	557	234	458	CAM03105.1	528	14	240	29.6	233	150	14	112.5	3.5e-23	CAM03105.1	CBM6
UPK90204.1	578	81	569	SMQ46612.1	1302	811	1295	39.7	491	288	8	394.4	4.7e-108	SMQ46612.1	GH78
UPK90205.1	262	4	256	CBY01607.1	310	6	257	57.3	253	107	1	319.7	6.7e-86	CBY01607.1	CE1
UPK90224.1	328	27	157	ASF76259.1	324	65	181	30.8	133	74	18	57	1e-06	ASF76259.1	CE1
UPK90258.1	252	14	248	EAA62552.1	1074	818	1070	27.9	265	149	42	68.2	3.4e-10	EAA62552.1	GH92
UPK90260.1	375	1	374	CCT66023.1	381	1	374	90.6	374	35	0	700.7	2e-200	CCT66023.1	GT62
UPK90261.1	398	68	315	CAN96527.1	712	301	534	25.1	271	143	60	54.3	8e-06	CAN96527.1	PL9_2
UPK90269.1	395	1	389	CBX91235.1	878	496	874	44	393	202	18	318.9	1.7e-85	CBX91235.1	GH43_26
UPK90272.1	453	5	452	AFY93865.1	2636	936	1384	25.3	482	293	67	109	3.1e-22	AFY93865.1	GT2
UPK90289.1	373	11	372	AHG26149.1	493	85	473	34.6	390	226	29	240	9.7e-62	AHG26149.1	AA7
UPK90290.1	982	187	591	EGX54367.1	1000	543	1000	27	460	279	57	136	5.2e-30	EGX54367.1	GH5_7
UPK90291.1	341	1	341	CCT67472.1	348	1	341	59.4	342	137	2	407.9	2.4e-112	CCT67472.1	GH17
UPK90293.1	524	231	495	AQZ65650.1	945	7	248	30.3	267	159	27	84.3	9.5e-15	AQZ65650.1	GH6
UPK90296.1	664	36	664	CEF82990.1	668	42	668	89	629	67	2	1160.2	0	CEF82990.1	GT2
UPK90315.1	2573	1914	2341	AAO76290.1	1336	912	1335	30.7	450	264	48	151.8	2.4e-34	AAO76290.1	GT2
UPK90334.1	294	74	293	CCT66507.1	236	16	232	68.6	220	66	3	317.4	3.8e-85	CCT66507.1	CBM63
UPK90335.1	755	1	755	CEF85559.1	753	1	753	78.8	763	144	18	1112.1	0	CEF85559.1	CBM21
UPK90345.1	550	1	550	AMD38864.1	550	1	550	98.7	550	7	0	1096.3	0	AMD38864.1	GT20
UPK90351.1	509	9	426	EAA66095.1	832	381	791	26.1	444	269	59	152.5	2.8e-35	EAA66095.1	GT34
UPK90375.1	815	258	800	AJY87077.1	961	392	943	40.2	555	317	15	443.4	1.3e-122	AJY87077.1	GH43_29
UPK90376.1	706	334	559	ACY19019.1	1013	61	277	24.5	237	148	31	70.1	2.5e-10	ACY19019.1	CBM48
UPK90404.1	664	1	651	CCT66517.1	660	1	656	76.7	657	146	7	1067	1.9e-310	CCT66517.1	GH51
UPK90407.1	544	33	308	ADQ18242.1	968	573	842	26	285	187	24	72.8	3e-11	ADQ18242.1	GH3
UPK90426.1	595	27	390	CDI56750.1	1213	504	920	32.1	418	229	55	183.7	1.3e-44	CDI56750.1	GT58
UPK90444.1	497	1	496	EAA65188.1	1507	1	496	66.2	497	166	2	717.6	2.1e-205	EAA65188.1	GH78
UPK90473.1	281	9	114	AJK45936.1	401	50	149	38.9	108	56	10	63.2	1.2e-08	AJK45936.1	GT9
UPK90478.1	793	1	791	CEF83656.1	879	73	879	79.3	812	142	26	1332	0	CEF83656.1	GH55
UPK90482.1	710	2	343	AMS24251.1	1213	529	863	34.5	351	205	25	159.1	4.1e-37	AMS24251.1	CBM57
UPK90488.1	326	1	326	CEF88877.1	327	1	327	74.6	327	82	1	500.7	2.7e-140	CEF88877.1	GH10|3.2.1.8
UPK90492.1	709	478	649	SFV72712.1	649	20	200	23.1	195	113	37	55.1	8.4e-06	SFV72712.1	GT4
UPK90533.1	405	1	405	CCT74918.1	410	1	408	78.7	408	84	3	711.1	1.6e-203	CCT74918.1	GH5_15
UPK90542.1	415	13	411	CEF77547.1	416	13	410	41.1	409	220	21	299.3	1.5e-79	CEF77547.1	GT0
UPK90562.1	286	15	286	XP_324227.1	312	38	312	68.4	275	84	3	401.4	1.9e-110	XP_324227.1	CE1
UPK90585.1	377	2	377	CCT66007.1	373	1	373	80.9	377	67	5	615.9	6.5e-175	CCT66007.1	GH16
UPK90596.1	448	1	445	CCT66420.1	468	1	468	64.1	468	145	23	637.1	3.3e-181	CCT66420.1	AA7
UPK90611.1	529	7	519	SMQ46612.1	1302	786	1294	71.2	513	144	4	737.6	2.1e-211	SMQ46612.1	GH78
UPK90625.1	1243	979	1228	SDU24088.1	435	13	260	25	260	173	22	74.3	2.3e-11	SDU24088.1	CBM2
UPK90662.1	556	83	455	CDP31201.1	1370	817	1189	28.9	401	229	56	146.7	1.7e-33	CDP31201.1	AA3_2
UPK90680.1	1435	1	1432	CCT72521.1	1436	1	1433	77.8	1444	298	23	2186.4	0	CCT72521.1	GT1
UPK90684.1	326	1	299	CBX99002.1	772	1	300	84.4	301	44	3	517.3	2.7e-145	CBX99002.1	GH18
UPK90705.1	916	3	383	ABG81487.1	616	5	366	49.1	385	169	27	323.9	1.2e-86	ABG81487.1	GT31
UPK90708.1	452	5	445	CCT70692.1	559	114	556	49.2	451	211	18	454.1	3.9e-126	CCT70692.1	GH43_13
UPK90709.1	750	75	376	ALG07750.1	1457	124	421	30.4	322	180	44	95.9	4.5e-18	ALG07750.1	CBM57
UPK90712.1	964	1	964	CCT69728.1	965	1	965	87.7	969	110	9	1671	0	CCT69728.1	GT39
UPK90714.1	619	1	619	CEF76753.1	700	82	700	77.2	619	141	0	1006.9	2.2e-292	CEF76753.1	GH32
UPK90718.1	434	50	406	CAL53384.1	1045	36	403	31.6	373	234	21	204.9	4e-51	CAL53384.1	CE11
UPK90719.1	565	68	560	SMY20297.1	1302	812	1299	26.2	508	340	35	131.7	5.6e-29	SMY20297.1	GH78
UPK90721.1	2400	173	868	AHX26706.1	2798	98	820	34.1	731	439	43	398.3	1.4e-108	AHX26706.1	GT2
UPK90726.1	515	45	164	ANM34874.1	494	116	233	30.6	124	76	10	62.8	2.9e-08	ANM34874.1	AA7
UPK90737.1	851	650	800	AAO76290.1	1336	1223	1334	30.5	151	66	39	65.9	5.7e-09	AAO76290.1	GT2
UPK90738.1	479	64	458	CEF83721.1	1034	420	843	41.9	430	209	41	246.5	1.3e-63	CEF83721.1	GH18
UPK90783.1	451	1	451	AAF22244.1	479	1	479	65.7	481	133	32	535.8	1e-150	AAF22244.1	CBM1|4.2.2.10
UPK90791.1	385	1	382	CCT69602.1	381	1	380	80.1	382	74	2	663.3	3.6e-189	CCT69602.1	GH105
UPK90798.1	344	88	343	EAA62552.1	1074	813	1073	28.4	271	169	25	92.8	1.8e-17	EAA62552.1	GH92
UPK90813.1	560	8	559	CEF86341.1	559	5	555	58.1	556	224	9	683.7	3.8e-195	CEF86341.1	GH35
UPK90819.1	947	560	932	XP_362336.1	1718	1152	1500	26.7	408	205	94	96.3	4.4e-18	XP_362336.1	GT55
UPK90837.1	642	1	641	CCT71796.1	640	1	640	83.9	641	102	1	1112.8	0	CCT71796.1	AA3
UPK90842.1	988	1	987	CCT70761.1	986	1	985	86.5	991	124	10	1694.9	0	CCT70761.1	GH3
UPK90848.1	521	1	521	BAE61700.1	852	106	712	44.5	613	242	98	525.8	1.2e-147	BAE61700.1	GH3
UPK90849.1	515	29	183	CCD53507.1	610	61	225	28.3	166	107	12	60.5	1.4e-07	CCD53507.1	AA7
UPK90855.1	352	2	304	ACT94088.1	419	28	349	23.6	331	216	37	70.9	7.3e-11	ACT94088.1	GH0
UPK90856.1	621	145	621	XP_366410.1	1261	815	1261	25.5	498	299	72	122.1	4.9e-26	XP_366410.1	GH43_11
UPK90872.1	390	27	335	CDP31201.1	1370	811	1114	31.9	329	179	45	144.8	4.4e-33	CDP31201.1	AA3_2
UPK90873.1	451	10	425	EAA61743.1	1239	35	422	33.7	418	245	32	222.6	1.9e-56	EAA61743.1	GH31
UPK90887.1	203	12	203	CEF62298.1	578	7	192	37.5	192	114	6	123.2	7.2e-27	CEF62298.1	GT4
UPK90895.1	414	43	410	SBV25345.1	536	172	531	50.5	372	168	16	346.7	8.1e-94	SBV25345.1	CBM13
UPK90904.1	559	58	366	ADL33049.1	970	22	326	31.3	326	186	38	120.9	9.8e-26	ADL33049.1	GH43_35
UPK90906.1	498	52	496	ANM86730.1	489	42	487	26.7	464	303	37	179.1	2.7e-43	ANM86730.1	AA7
UPK90917.1	486	56	416	AGS66965.1	810	39	391	25.4	362	260	10	86.7	1.8e-15	AGS66965.1	CE14
UPK90920.1	276	1	276	CEF87658.1	328	56	328	79.7	276	53	3	449.5	5.9e-125	CEF87658.1	GH16
UPK90922.1	162	8	158	SMY24715.1	620	17	172	43.6	156	83	5	114.8	2e-24	SMY24715.1	CE16
UPK90932.1	504	42	405	AHO16406.1	763	3	343	48.6	364	164	23	313.5	9.3e-84	AHO16406.1	GH13_11
UPK90936.1	475	94	380	EAA65642.1	813	29	311	32.2	289	188	8	168.7	3.5e-40	EAA65642.1	GH1
UPK90957.1	719	24	718	AOY72300.1	1024	306	1023	33.4	761	398	109	357.1	1e-96	AOY72300.1	GH43_17
UPK90960.1	514	328	503	CEF62298.1	578	9	186	40.8	179	102	4	141.4	6.4e-32	CEF62298.1	GT4
UPK90962.1	480	260	448	AEI46491.1	458	247	437	25.6	203	125	26	69.7	2.2e-10	AEI46491.1	GT81
UPK90974.1	514	8	512	CCT70141.1	517	7	512	78.1	506	110	1	854	1.9e-246	CCT70141.1	GH125
UPK90990.1	477	100	464	CCA23362.1	816	116	466	38.6	365	210	14	244.2	6.5e-63	CCA23362.1	GH0
UPK90995.1	382	114	234	AMW29692.1	2556	558	679	33.9	127	73	11	58.2	5.3e-07	AMW29692.1	GT2
UPK91000.1	882	1	882	CEF76899.1	881	1	881	91.3	883	74	3	1629.8	0	CEF76899.1	GT0
UPK91004.1	830	1	827	CCT63185.1	824	1	820	54.8	831	361	15	879.8	5.3e-254	CCT63185.1	GT90
UPK91006.1	165	16	155	CAP83076.1	762	610	749	55	140	63	0	154.8	1.8e-36	CAP83076.1	GH13_40
UPK91012.1	319	19	299	ADJ49655.1	636	316	604	24.1	295	204	20	63.9	8.1e-09	ADJ49655.1	GT4
UPK91013.1	532	4	390	CDP31201.1	1370	814	1165	28.4	401	224	63	134	1.1e-29	CDP31201.1	AA3_2
UPK91017.1	324	34	252	AKJ30927.1	858	610	831	30.6	229	142	17	94.7	4.4e-18	AKJ30927.1	GH5
UPK91024.1	507	9	456	EAA66095.1	832	379	819	23.5	472	306	55	85.1	5.4e-15	EAA66095.1	GT34
UPK91029.1	301	7	241	XP_367690.1	1104	804	1044	25.1	247	167	18	68.9	2.4e-10	XP_367690.1	GH20
UPK91032.1	149	5	148	BAC83070.1	666	526	666	41.7	144	81	3	113.6	4.2e-24	BAC83070.1	CBM43
UPK91039.1	664	270	510	CAJ63931.1	621	15	216	29.1	244	128	45	104.8	8.6e-21	CAJ63931.1	CBM13
UPK91066.1	541	2	505	SMQ46612.1	1302	770	1273	23.9	522	361	36	104.4	9.2e-21	SMQ46612.1	GH78
UPK91084.1	555	2	543	CAD72594.1	1610	45	572	33	564	320	58	297.7	5.8e-79	CAD72594.1	GH43
UPK91093.1	510	111	505	ACI65301.1	1347	93	523	28.5	438	263	50	146.4	2e-33	ACI65301.1	GT49
UPK91095.1	790	10	778	CEF76149.1	816	44	809	50	780	365	25	761.5	2e-218	CEF76149.1	GH78
UPK91099.1	576	201	561	BAY30132.1	3571	723	1079	25.1	379	244	40	89	4.3e-16	BAY30132.1	GT2
UPK91110.1	243	1	237	CCT70630.1	373	1	239	47.7	239	123	2	257.3	3.8e-67	CCT70630.1	GT1
UPK91112.1	563	18	562	CEF78056.1	582	12	565	60.4	560	201	21	718.8	1.1e-205	CEF78056.1	GH32
UPK91122.1	1229	293	1196	CED83340.1	1988	913	1912	42.1	1016	460	128	745	3e-213	CED83340.1	GT31
UPK91139.1	486	43	486	CCT70158.1	444	1	444	85.8	444	63	0	788.9	7.3e-227	CCT70158.1	CE9
UPK91158.1	305	222	305	AAL01718.1	351	13	96	75	84	21	0	132.5	1.8e-29	AAL01718.1	AA10
UPK91159.1	390	56	271	AHH97713.1	456	19	220	30.6	219	132	20	85.1	4.2e-15	AHH97713.1	CBM2
UPK91160.1	485	4	483	CEF76900.1	480	5	476	79.4	481	89	10	815.8	5.5e-235	CEF76900.1	GH16
UPK91174.1	709	134	608	CDP31201.1	1370	808	1178	22.4	478	261	110	93.2	2.8e-17	CDP31201.1	AA3_2
UPK91177.1	694	2	578	BAE64464.1	1375	618	1195	26.5	600	396	45	177.9	8.4e-43	BAE64464.1	GH28
UPK91189.1	1282	1054	1218	AMD89422.1	655	20	182	35.1	171	97	14	95.5	1e-17	AMD89422.1	GT4
UPK91197.1	1374	711	1361	SMQ54680.1	1814	1138	1801	31.6	744	336	173	269.2	5.5e-70	SMQ54680.1	GH31
UPK91201.1	346	3	342	CDP24658.1	348	4	345	43.9	344	187	6	320.1	6.8e-86	CDP24658.1	CE16
UPK91212.1	489	86	435	CDH91281.1	440	47	440	24.4	414	229	84	113.6	1.4e-23	CDH91281.1	AA7
UPK91213.1	787	5	787	CCT75598.1	837	2	837	62.5	839	256	59	1056.6	3e-307	CCT75598.1	GH3
UPK91219.1	410	49	309	EAA61740.1	1304	324	607	34	285	163	25	153.7	1e-35	EAA61740.1	AA3_2
UPK91225.1	950	1	944	CEF72029.1	942	1	936	81	944	171	8	1587.4	0	CEF72029.1	GH3
UPK91229.1	770	1	770	CEF76991.1	773	1	773	84.6	773	116	3	1350.1	0	CEF76991.1	GH3
UPK91234.1	343	50	342	CCT69757.1	294	1	293	71.3	293	84	0	441.4	2e-122	CCT69757.1	GH131
UPK91255.1	711	13	584	CEF76906.1	574	14	565	68.7	572	159	20	820.1	4.3e-236	CEF76906.1	GH76
UPK91261.1	346	1	346	ANH56445.1	1110	1	344	65.3	346	118	2	471.5	1.8e-131	ANH56445.1	GH36
UPK91263.1	563	7	563	BAE58662.1	559	9	555	70.7	557	153	10	819.7	4.5e-236	BAE58662.1	GH35
UPK91271.1	1616	1263	1520	AJC53641.1	954	664	907	33.2	262	153	22	113.2	5.9e-23	AJC53641.1	GT2
UPK91278.1	1509	1312	1447	SMQ54680.1	1814	1674	1806	29.4	143	84	17	65.1	1.7e-08	SMQ54680.1	GH31
UPK91287.1	475	82	416	CAZ29297.1	750	23	341	26.4	341	223	28	125.2	4.4e-27	CAZ29297.1	GT7
UPK91298.1	449	8	396	CTQ90342.1	452	14	347	31.8	393	205	63	163.7	1.1e-38	CTQ90342.1	CBM5
UPK91304.1	1214	190	420	CBZ54290.1	716	289	523	34	238	147	10	157.9	1.6e-36	CBZ54290.1	CBM20
UPK91312.1	862	145	862	CCT69665.1	688	1	687	72.6	723	157	41	844.7	2e-243	CCT69665.1	GH17
UPK91331.1	1000	856	984	SMQ54680.1	1814	1664	1791	34.1	129	84	1	75.1	1.1e-11	SMQ54680.1	GH31
UPK91344.1	522	114	460	EAA60035.1	1124	111	455	50.1	355	159	18	277.7	5.8e-73	EAA60035.1	CBM18
UPK91352.1	770	342	420	AAS49056.1	793	222	304	39.3	84	45	6	58.2	1.1e-06	AAS49056.1	GT47
UPK91353.1	577	202	570	AFZ04852.1	1443	732	1082	25.9	382	239	44	82	5.2e-14	AFZ04852.1	GT2
UPK91359.1	3157	12	917	BAY30132.1	3571	1216	2098	31	945	551	101	348.6	1.6e-93	BAY30132.1	GT2
UPK91366.1	751	547	750	CCA37798.1	3007	2801	3003	29.3	208	138	9	92	6.5e-17	CCA37798.1	GT2
UPK91376.1	913	15	913	CCT69979.1	850	15	850	66.4	908	224	81	675.6	1.7e-192	CCT69979.1	GH18
UPK91379.1	320	43	302	XP_383205.1	824	583	819	27.2	268	156	39	94.7	4.3e-18	XP_383205.1	GH12
UPK91409.1	690	86	683	EAA31326.1	1227	623	1215	74.3	600	145	9	885.2	1.1e-255	EAA31326.1	GH71
UPK91412.1	1202	329	541	AMD89422.1	655	20	224	30.6	222	128	26	94.7	1.6e-17	AMD89422.1	GT4
UPK91421.1	451	131	369	ABR18138.1	594	320	558	33	264	127	50	132.9	2e-29	ABR18138.1	CBM18
UPK91433.1	408	6	407	CCT70688.1	406	7	406	62.4	402	149	2	534.3	2.7e-150	CCT70688.1	GH27
UPK91443.1	408	4	267	CDP31201.1	1370	916	1162	29.3	270	162	29	126.7	1.3e-27	CDP31201.1	AA3_2
UPK91457.1	574	3	574	CEF76742.1	575	4	575	83	572	97	0	1028.9	4.9e-299	CEF76742.1	AA3_2
UPK91462.1	490	9	486	CCT75699.1	489	11	486	69.7	479	141	4	697.6	2.2e-199	CCT75699.1	GT71
UPK91470.1	911	1	911	CCT63714.1	924	1	922	86.6	925	107	17	1624.4	0	CCT63714.1	GT20
UPK91477.1	699	1	691	BAE64464.1	1375	648	1351	43.7	730	346	65	526.9	7.4e-148	BAE64464.1	GH28
UPK91478.1	752	241	594	CDP31201.1	1370	870	1165	31.2	359	179	68	165.2	6.1e-39	CDP31201.1	AA3_2
UPK91482.1	1706	1149	1645	CED83340.1	1988	1458	1908	23	514	316	80	127.5	3.2e-27	CED83340.1	GT31
UPK91483.1	1695	11	1691	AHG06597.1	1780	19	1780	53.6	1766	730	89	1772.7	0	AHG06597.1	GT2
UPK91491.1	321	21	321	SCF26487.1	506	206	506	77.4	301	68	0	505.4	1.1e-141	SCF26487.1	CBM13
UPK91494.1	581	1	100	CCT70691.1	492	235	334	77	100	23	0	165.2	4.7e-39	CCT70691.1	GH88
UPK91510.1	692	169	533	CDP31201.1	1370	811	1166	30.7	387	215	53	174.5	9.2e-42	CDP31201.1	AA3_2
UPK91518.1	114	64	114	ACI49017.1	601	554	601	54.9	51	20	3	52.4	8.7e-06	ACI49017.1	GT22
UPK91534.1	3053	3	905	AFY93865.1	2636	955	1795	27.9	925	561	106	306.6	6.9e-81	AFY93865.1	GT2
UPK91538.1	1334	10	906	EAA58486.1	921	7	921	48.8	935	421	58	854	5.1e-246	EAA58486.1	CE3
UPK91546.1	376	8	152	ADB41042.1	452	46	204	28.8	163	94	22	57.4	8.9e-07	ADB41042.1	GH0
UPK91559.1	569	31	509	AEI52017.1	786	311	767	28.3	509	283	82	122.5	3.4e-26	AEI52017.1	CE6
UPK91562.1	852	1	852	CCT70774.1	854	1	854	76.1	854	202	2	1345.1	0	CCT70774.1	GH81
UPK91569.1	431	43	400	ALJ44860.1	1456	395	746	31.5	371	222	32	167.2	9.2e-40	ALJ44860.1	GH88
UPK91582.1	520	1	207	AEJ39484.1	467	1	194	32.4	210	123	19	97.1	1.4e-18	AEJ39484.1	AA7
UPK91591.1	420	1	416	CEF77547.1	416	1	412	75.7	416	97	4	666.4	4.7e-190	CEF77547.1	GT0
UPK91616.1	572	87	255	EAA61740.1	1304	329	498	38.6	171	102	3	136.3	2.3e-30	EAA61740.1	AA3_2
UPK91655.1	346	78	322	ASF76259.1	324	70	294	31.5	248	144	26	124	7.2e-27	ASF76259.1	CE1
UPK91662.1	1065	47	549	AHO06742.1	810	10	546	24.8	565	335	90	127.9	1.5e-27	AHO06742.1	GT2
UPK91666.1	1178	707	1051	CDP31201.1	1370	808	1164	30.1	362	231	22	150.2	3.2e-34	CDP31201.1	AA3_2
UPK91673.1	592	11	581	BAM42534.1	595	7	594	50.2	594	267	29	625.5	1.3e-177	BAM42534.1	AA1
UPK91675.1	337	68	232	SMQ49087.1	711	1	155	35.9	170	89	20	91.7	3.8e-17	SMQ49087.1	GT8
UPK91701.1	372	1	371	CCT63153.1	372	1	371	89.2	371	40	0	714.5	1.3e-204	CCT63153.1	GH105
UPK91708.1	887	1	883	CEF77443.1	904	11	895	73.2	887	232	6	1348.6	0	CEF77443.1	GT1
UPK91719.1	558	56	520	AEI52017.1	786	310	741	28.2	485	275	73	147.9	7.5e-34	AEI52017.1	CE6
UPK91722.1	799	1	765	CCT74670.1	793	1	765	67.8	768	241	6	1042.3	6e-303	CCT74670.1	AA3_1
UPK91723.1	603	1	601	CEF78478.1	606	1	603	72	603	167	2	924.1	1.8e-267	CEF78478.1	AA3_3
UPK91724.1	406	73	395	ANH22675.1	690	64	382	30.4	339	200	36	116.3	1.8e-24	ANH22675.1	CE4
UPK91728.1	361	52	361	CCT67677.1	308	1	308	81	311	55	4	516.9	4e-145	CCT67677.1	GH16
UPK91730.1	1066	19	437	CCF62482.1	854	417	831	23.7	430	302	26	111.3	1.5e-22	CCF62482.1	GT4
UPK91734.1	780	1	780	CCT70171.1	781	1	780	88.5	780	90	0	1506.9	0	CCT70171.1	GH31
UPK91745.1	473	31	454	EAA57680.1	2288	1808	2221	29.5	438	271	38	188.3	4.2e-46	EAA57680.1	GH78
UPK91755.1	703	118	702	CCT70180.1	696	109	695	83.7	588	92	4	931.4	1.3e-269	CCT70180.1	GH5_9
UPK91762.1	394	22	366	EAA66095.1	832	433	791	27.3	373	229	42	125.2	3.7e-27	EAA66095.1	GT34
UPK91763.1	737	403	597	BAT90691.1	1011	688	862	26.1	203	114	36	64.7	1.1e-08	BAT90691.1	CBM57
UPK91771.1	1484	1230	1427	CEF84782.1	494	267	456	38.9	198	113	8	155.6	9.5e-36	CEF84782.1	CE5
UPK91772.1	327	1	327	AAT84259.1	327	1	327	83.5	327	54	0	597	2.7e-169	AAT84259.1	GH43_1
UPK91795.1	922	201	324	CDP31201.1	1370	811	959	29.5	149	80	25	63.2	4e-08	CDP31201.1	AA3_2
UPK91797.1	587	7	585	ANM86677.1	564	11	562	31.7	593	350	55	276.6	1.5e-72	ANM86677.1	AA7
UPK91817.1	200	1	177	CEF62298.1	578	1	176	61.6	177	67	1	231.5	1.8e-59	CEF62298.1	GT4
UPK91820.1	492	33	472	AEI52017.1	786	293	753	26.8	488	282	75	139	3.1e-31	AEI52017.1	CE6
UPK91832.1	538	13	232	CTQ98742.1	432	5	226	30.8	224	149	6	99.8	2.2e-19	CTQ98742.1	CBM2
UPK91858.1	366	14	362	ADN93457.1	437	19	370	59.2	353	139	5	453	7.1e-126	ADN93457.1	CBM1|3.2.1.78
UPK91879.1	183	1	183	EEU33800.1	183	1	183	93.4	183	12	0	360.1	3.1e-98	EEU33800.1	GH134
UPK91887.1	563	7	505	AEI52017.1	786	270	731	30	520	285	79	176.4	2e-42	AEI52017.1	CE6
UPK91888.1	443	49	367	EAA61740.1	1304	329	653	24.4	332	231	20	105.1	4.4e-21	EAA61740.1	AA3_2
UPK91889.1	413	74	377	CBX99479.1	1312	53	370	49.4	320	144	18	328.9	1.8e-88	CBX99479.1	GH2
UPK91894.1	1128	661	1003	CDP31201.1	1370	814	1173	29.9	371	221	39	161	1.7e-37	CDP31201.1	AA3_2
UPK91896.1	274	9	106	AJK45936.1	401	52	143	34.7	98	58	6	59.3	1.7e-07	AJK45936.1	GT9
UPK91919.1	2364	3	919	BAZ00088.1	3569	1213	2095	30.1	947	568	94	355.1	1.3e-95	BAZ00088.1	GT2
UPK91929.1	1273	1041	1238	ACL49294.1	654	19	217	31.9	210	120	23	112.5	7.9e-23	ACL49294.1	GT4
UPK91938.1	356	60	246	SMD43549.1	625	56	242	33.5	191	119	8	95.5	2.8e-18	SMD43549.1	CE9
UPK91941.1	255	15	120	EED50166.1	305	168	274	37.4	107	66	1	73.9	6.3e-12	EED50166.1	GH134
UPK91960.1	141	6	92	CED82388.1	747	26	112	46	87	47	0	88.6	1.4e-16	CED82388.1	GT4
UPK91962.1	659	338	636	AMM43059.1	1028	699	989	23.5	327	186	64	68.6	6.8e-10	AMM43059.1	CBM57
UPK91972.1	661	139	486	CDP31201.1	1370	815	1165	36.6	369	195	39	191.4	7e-47	CDP31201.1	AA3_2
UPK91978.1	559	2	559	CCT70692.1	559	1	559	78.7	559	118	1	978.8	5.7e-284	CCT70692.1	GH43_13
UPK91985.1	398	161	387	CDP31201.1	1370	828	1044	41.2	228	122	12	161.8	3.6e-38	CDP31201.1	AA3_2
UPK91989.1	832	5	829	CCT70824.1	833	5	832	65.7	828	281	3	1208.7	0	CCT70824.1	GH2
UPK92002.1	554	40	499	ACY97654.1	807	313	744	23	487	293	82	75.1	6.1e-12	ACY97654.1	GT2
UPK92004.1	337	8	332	CUU39686.1	715	367	688	40.3	330	184	13	246.1	1.2e-63	CUU39686.1	GT4
UPK92023.1	1359	107	297	CTQ98742.1	432	42	216	25.9	193	123	20	59.3	8.5e-07	CTQ98742.1	CBM2
UPK92040.1	361	6	272	CCT75974.1	387	7	271	70	267	78	2	381.3	2.6e-104	CCT75974.1	GH16
UPK92052.1	405	11	405	EAA58449.1	399	7	398	70.9	395	112	3	614.4	2e-174	EAA58449.1	GH5_7|3.2.1.78
UPK92066.1	802	232	625	EAA57990.1	1425	773	1151	25.4	402	269	31	91.3	1.2e-16	EAA57990.1	GH16
UPK92067.1	335	1	335	CCT72226.1	336	1	336	76.5	336	78	1	567	3.1e-160	CCT72226.1	GH43_26
UPK92071.1	383	55	336	EAA61879.1	779	424	759	30.7	349	162	80	130.6	8.5e-29	EAA61879.1	GT32
UPK92087.1	566	7	537	EAA64118.1	1264	701	1233	46	559	248	54	501.1	3.5e-140	EAA64118.1	CBM20
UPK92088.1	725	11	216	AIN46699.1	463	16	203	37.2	207	110	20	138.3	7.7e-31	AIN46699.1	AA7
UPK92097.1	846	15	846	CCD50485.1	833	5	833	57.3	834	349	7	993.4	3.4e-288	CCD50485.1	GH3
UPK92102.1	391	41	382	CBX93008.1	737	454	728	23.7	350	184	83	83.6	1.2e-14	CBX93008.1	GH76
UPK92118.1	489	21	402	EAA66095.1	832	388	791	24.3	420	264	54	122.9	2.3e-26	EAA66095.1	GT34
UPK92121.1	643	112	499	CDP31201.1	1370	781	1167	27.8	410	251	45	119	4.3e-25	CDP31201.1	AA3_2
UPK92122.1	744	108	428	BAE64464.1	1375	619	977	23.5	375	217	70	55.5	6.7e-06	BAE64464.1	GH28
UPK92125.1	271	8	269	APA06823.1	332	12	287	50.4	280	117	22	242.7	1.1e-62	APA06823.1	CE8
UPK92132.1	955	1	955	CAP96264.1	952	1	952	84.3	958	141	9	1720.7	0	CAP96264.1	GH31
UPK92133.1	1051	5	1044	AEO53731.1	1080	4	1076	56	1078	431	43	1260.7	0	AEO53731.1	GH2
UPK92134.1	497	224	434	SMY28739.1	470	3	178	42.7	211	86	35	155.2	4.2e-36	SMY28739.1	CE1
UPK92142.1	652	1	650	CEF88560.1	655	1	655	86.3	655	85	5	1122.5	0	CEF88560.1	AA3_2
UPK92145.1	931	9	930	CAP83098.1	921	6	921	51.1	933	428	28	983.4	3.9e-285	CAP83098.1	GH78
UPK92147.1	320	8	313	CCT74963.1	321	10	319	54.8	314	130	12	342.8	9.1e-93	CCT74963.1	GH43_30
UPK92156.1	488	34	469	BAX92690.1	446	28	442	26.4	439	296	27	135.6	3.4e-30	BAX92690.1	AA7
UPK92163.1	478	140	424	CDP31201.1	1370	817	1113	30.2	298	194	14	141.4	6e-32	CDP31201.1	AA3_2
UPK92167.1	1359	9	1262	CCT72994.1	1346	7	1286	35.5	1326	737	118	642.5	2.4e-182	CCT72994.1	CBM18
UPK92169.1	344	17	343	CEF75185.1	344	19	343	61.5	330	119	8	382.9	8.5e-105	CEF75185.1	GH114
UPK92176.1	872	3	866	BAE64737.1	928	29	915	41.1	902	478	53	693	9.7e-198	BAE64737.1	PL26
UPK92181.1	438	83	427	ANH22675.1	690	73	382	23.8	361	208	67	78.6	4.4e-13	ANH22675.1	CE4
UPK92184.1	457	49	423	ADN17640.1	714	11	329	31.2	381	194	68	169.5	2e-40	ADN17640.1	GT2
UPK92198.1	526	313	488	ASF09272.1	847	647	811	30.6	180	106	19	76.6	2e-12	ASF09272.1	GT4
UPK92213.1	250	35	227	AAW46053.1	401	206	390	37.4	195	110	12	126.7	8e-28	AAW46053.1	GH23
UPK92221.1	384	37	384	KFZ02887.1	652	30	371	37.2	352	207	14	231.1	4.6e-59	KFZ02887.1	GH135
UPK92226.1	845	7	845	CAP93483.1	840	6	840	52.2	843	391	12	894	2.8e-258	CAP93483.1	GH3
UPK92233.1	262	1	250	KIL83675.1	257	1	253	51.2	256	116	9	272.3	1.2e-71	KIL83675.1	GH135
UPK92240.1	233	1	233	AAC49420.1	233	1	233	99.1	233	2	0	485	1.1e-135	AAC49420.1	PL3_2|4.2.2.2
UPK92244.1	370	9	346	CCT67685.1	1436	45	433	39.5	400	169	73	273.9	6e-72	CCT67685.1	CE3
UPK92250.1	342	23	324	CAG87553.1	411	6	304	42.5	308	162	15	250.4	6.6e-65	CAG87553.1	GH88
UPK92251.1	401	1	396	CCA15473.1	953	565	952	49.2	398	190	12	355.1	2.2e-96	CCA15473.1	GH72
UPK92264.1	338	1	335	CAP93841.1	340	1	337	73.6	337	87	2	500.7	2.8e-140	CAP93841.1	GH10
UPK92274.1	316	23	291	ASF76259.1	324	24	290	27.2	279	181	22	96.3	1.5e-18	ASF76259.1	CE1
UPK92276.1	859	1	858	CEF86870.1	863	1	861	72.6	862	231	5	1275.8	0	CEF86870.1	GT1
UPK92284.1	321	1	318	CCT74963.1	321	1	321	59.9	324	121	9	404.1	3.3e-111	CCT74963.1	GH43_30
UPK92310.1	2503	50	468	CRH05958.1	2600	12	435	33.6	428	271	13	234.6	2.7e-59	CRH05958.1	GT0
UPK92317.1	318	35	318	ACX64846.1	821	26	312	25.3	308	185	45	76.6	1.2e-12	ACX64846.1	GH32
UPK92330.1	252	36	242	AQZ62539.1	1360	36	262	43.1	232	102	30	181	3.6e-44	AQZ62539.1	GH18
UPK92333.1	490	1	489	AEO58452.1	512	1	509	59.6	515	176	32	631.3	2e-179	AEO58452.1	GH51
UPK92339.1	340	64	337	CCT74021.1	361	81	357	48.4	277	140	3	287	6.3e-76	CCT74021.1	GT64
UPK92346.1	254	1	254	CCT69159.1	254	1	254	87.4	254	32	0	461.8	1.1e-128	CCT69159.1	PL3_2
UPK92349.1	649	1	646	EAA61171.1	648	1	644	69.7	647	192	4	941	1.5e-272	EAA61171.1	AA3
UPK92362.1	535	93	262	ADL33049.1	970	89	260	35.9	181	96	20	89.4	3e-16	ADL33049.1	GH43_35
UPK92377.1	529	1	415	AEI52017.1	786	381	746	25.5	427	245	73	101.7	5.8e-20	AEI52017.1	CE6
UPK92383.1	254	4	251	AID32530.1	1046	804	1043	30	257	154	26	70.5	6.9e-11	AID32530.1	GT51
UPK92385.1	638	7	636	CCT74373.1	640	3	637	51.3	639	298	13	661	3e-188	CCT74373.1	AA3
UPK92387.1	302	1	302	CCT74252.1	302	1	302	81.1	302	57	0	521.2	1.8e-146	CCT74252.1	GH17
UPK92396.1	488	1	488	CCT66526.1	488	1	488	89.5	488	51	0	901.7	7.7e-261	CCT66526.1	GH28
UPK92399.1	208	8	200	EAA58081.1	244	2	229	52.6	230	70	39	216.1	8.3e-55	EAA58081.1	PL3_2
UPK92404.1	6274	4204	5239	BAY30132.1	3571	2144	3170	31.2	1069	661	75	456.8	8.5e-126	BAY30132.1	GT2
UPK92405.1	507	1	507	CCT74244.1	686	1	686	48.6	691	166	189	622.9	7.2e-177	CCT74244.1	CBM50
UPK92407.1	271	43	265	EAA61504.1	847	2	226	47.8	228	111	8	221.9	2e-56	EAA61504.1	CE0
UPK92414.1	365	2	353	AGS09799.1	442	1	378	49.5	378	165	26	362.5	1.3e-98	AGS09799.1	GH28
UPK92419.1	329	26	319	KFY84961.1	655	29	371	24.9	349	201	61	70.5	8.9e-11	KFY84961.1	GH135
UPK92428.1	543	46	531	SMQ46612.1	1302	809	1289	26.7	495	340	23	137.5	9.8e-31	SMQ46612.1	GH78
UPK92438.1	567	1	566	CEF86231.1	594	1	586	74.6	590	122	28	856.7	3.3e-247	CEF86231.1	AA3_2
UPK92448.1	433	21	423	EAA66649.1	1380	974	1372	45.6	410	205	18	350.9	4.5e-95	EAA66649.1	GH55
UPK92458.1	5567	784	2448	ACX49739.1	2305	132	1837	24.1	1800	1138	229	364.8	3.9e-98	ACX49739.1	GH4
UPK92459.1	572	41	264	ALM68496.1	461	40	239	29.6	226	131	28	90.9	1.1e-16	ALM68496.1	AA7
UPK92464.1	1232	735	1117	CDP31201.1	1370	817	1189	27.1	398	250	40	139.4	5.9e-31	CDP31201.1	AA3_2
UPK92466.1	442	55	442	ANG86217.1	700	40	375	26.8	406	209	88	111.3	6.1e-23	ANG86217.1	GH16
UPK92469.1	488	16	400	BAV06996.1	640	17	391	41.3	395	202	30	284.6	4.5e-75	BAV06996.1	CBM13
UPK92473.1	502	11	105	CED82388.1	747	27	120	31.6	95	64	1	60.5	1.4e-07	CED82388.1	GT4
UPK92474.1	317	55	307	SDS65913.1	629	63	314	25.4	264	174	23	63.9	8.1e-09	SDS65913.1	CE8
UPK92483.1	492	20	491	CEF77270.1	486	5	485	64.7	482	159	11	645.6	1e-183	CEF77270.1	GH88
UPK92493.1	316	81	256	ART70209.1	686	279	451	29.1	189	105	29	58.2	4.4e-07	ART70209.1	CBM50
UPK92497.1	976	1	969	AAO27748.1	970	1	969	58.7	971	397	4	1219.9	0	AAO27748.1	GH115
UPK92499.1	473	32	470	EHK49205.1	746	32	476	36.2	489	218	94	309.7	1.3e-82	EHK49205.1	CBM50
UPK92513.1	722	28	722	XP_366410.1	1261	597	1261	31.9	718	413	76	298.5	4.4e-79	XP_366410.1	GH43_11
UPK92518.1	726	10	598	BAE64464.1	1375	609	1197	36.9	634	310	90	348.2	4.9e-94	BAE64464.1	GH28
UPK92526.1	516	10	500	AEI52017.1	786	285	756	26.5	528	295	93	160.6	1e-37	AEI52017.1	CE6
UPK92537.1	649	91	646	ANM86677.1	564	28	562	36	559	331	27	341.3	5.4e-92	ANM86677.1	AA7
UPK92551.1	487	12	486	AAP57758.1	484	7	479	63.8	492	142	36	679.9	4.8e-194	AAP57758.1	GH1|3.2.1.21
UPK92553.1	1473	654	1457	CCT75039.1	814	7	794	46.5	809	407	26	751.9	3e-215	CCT75039.1	GH78
UPK92563.1	1404	56	1393	CCT72993.1	1586	41	1365	47	1354	673	45	1265.4	0	CCT72993.1	CBM50
UPK92569.1	408	8	408	CAB65657.1	406	7	406	47.4	405	204	9	350.9	4.2e-95	CAB65657.1	GH28|3.2.1.-
UPK92571.1	503	63	502	EAA49831.1	1431	980	1421	25.8	476	283	70	141.7	4.8e-32	EAA49831.1	GH55
UPK92572.1	669	127	478	CDP31201.1	1370	801	1172	33.1	384	213	44	171.8	5.8e-41	CDP31201.1	AA3_2
UPK92586.1	242	24	239	CDR44766.1	839	4	332	34.5	330	101	115	172.6	1.2e-41	CDR44766.1	GH3
UPK92594.1	598	1	594	CBX90875.1	610	1	603	64.3	607	200	17	815.1	1.2e-234	CBX90875.1	AA3_3
UPK92597.1	674	144	498	CDP31201.1	1370	808	1175	29.7	384	225	45	172.2	4.5e-41	CDP31201.1	AA3_2
UPK92605.1	627	1	618	CBF82133.1	629	1	629	59.9	638	227	29	814.7	1.6e-234	CBF82133.1	GH127
UPK92623.1	180	13	172	AEO59530.1	497	15	205	37.8	193	85	35	81.3	2.8e-14	AEO59530.1	GH75
UPK92626.1	622	54	619	SMQ49286.1	590	30	590	37.9	575	334	23	397.1	7.9e-109	SMQ49286.1	AA7
UPK92638.1	600	1	598	CEF78466.1	598	1	598	79	600	122	4	963.4	2.7e-279	CEF78466.1	AA3_2
UPK92643.1	296	29	296	CEF86455.1	283	14	283	73.3	270	70	2	422.9	6.4e-117	CEF86455.1	GH114
UPK92648.1	1028	35	518	AFZ04852.1	1443	584	1074	33.9	502	303	29	251.5	8.8e-65	AFZ04852.1	GT2
UPK92652.1	228	5	228	CDP27896.1	239	8	239	74.1	232	52	8	361.3	1.8e-98	CDP27896.1	PL3_2
UPK92675.1	262	81	259	SGZ51757.1	591	418	588	44.1	179	92	8	134.8	3.1e-30	SGZ51757.1	GT21
UPK92689.1	839	10	838	EAA64717.1	838	12	837	48.1	832	423	9	801.6	1.9e-230	EAA64717.1	GH3
UPK92694.1	713	208	512	CDP31201.1	1370	869	1163	28.8	319	189	38	106.3	3.2e-21	CDP31201.1	AA3_2
UPK92696.1	2866	223	2805	CAD70539.1	2898	188	2777	46.1	2635	1324	97	2265.3	0	CAD70539.1	GT4
UPK92704.1	295	1	295	CEF74635.1	298	1	298	60.7	298	114	3	376.7	5.2e-103	CEF74635.1	CE16
UPK92715.1	434	102	422	EAA57680.1	2288	1910	2243	25.6	344	223	33	101.7	4.8e-20	EAA57680.1	GH78
UPK92718.1	435	95	372	KFY84961.1	655	5	307	28.3	307	187	33	93.6	1.3e-17	KFY84961.1	GH135
UPK92719.1	539	12	530	EAA62466.1	1429	889	1417	39.8	540	293	32	391	4.9e-107	EAA62466.1	GH78
UPK92720.1	1293	1058	1268	ACL49294.1	654	15	228	29.3	229	129	33	70.5	3.5e-10	ACL49294.1	GT4
UPK92721.1	322	8	170	AOS44490.1	510	223	359	28.7	164	89	28	57.4	7.7e-07	AOS44490.1	CE12
UPK92726.1	553	138	351	ADL33049.1	970	87	296	32.3	226	125	28	94.7	7.4e-18	ADL33049.1	GH43_35
UPK92731.1	492	17	409	EAA66095.1	832	383	791	28	422	262	42	150.6	1e-34	EAA66095.1	GT34
UPK92737.1	799	28	799	EAA59171.1	809	24	808	58	791	307	25	895.6	9.1e-259	EAA59171.1	GH95|3.2.1.63
UPK92755.1	350	9	228	CEF78567.1	365	2	236	63.3	240	63	25	281.2	3.5e-74	CEF78567.1	PL3_2
UPK92768.1	862	1	431	CCT74490.1	910	47	450	40.1	436	224	37	327.8	8.1e-88	CCT74490.1	GH71
UPK92774.1	528	129	483	EAA57990.1	1425	766	1122	32.2	376	215	40	177.2	1.1e-42	EAA57990.1	GH16
UPK92780.1	341	30	308	ASF76259.1	324	27	289	23.9	285	189	28	77.4	7.6e-13	ASF76259.1	CE1
UPK92787.1	812	5	812	CEF72767.1	834	6	834	56.6	834	331	31	972.6	5.9e-282	CEF72767.1	GH3
UPK92791.1	421	2	416	CEF85947.1	419	3	418	74	416	107	1	669.8	4.3e-191	CEF85947.1	GH5_16
UPK92795.1	591	1	558	CCT69474.1	593	1	560	82.7	560	95	2	971.5	9.6e-282	CCT69474.1	CBM24
UPK92799.1	862	192	582	EAA57990.1	1425	752	1134	33	403	238	32	188.7	5.9e-46	EAA57990.1	GH16
UPK92823.1	501	1	501	CCT69856.1	499	1	499	76	501	118	2	807	2.7e-232	CCT69856.1	AA7
UPK92824.1	717	1	694	CEF86075.1	1200	1	842	41.8	878	291	220	604	4.9e-171	CEF86075.1	CBM18
UPK92827.1	207	6	187	EAA58486.1	921	713	920	40.3	211	94	32	158.7	1.6e-37	EAA58486.1	CE3
UPK92829.1	350	13	115	AGA77053.1	990	607	710	29.8	104	72	1	56.2	1.9e-06	AGA77053.1	GH3
UPK92837.1	1470	1323	1399	APA08444.1	1859	1772	1856	43.3	90	33	18	68.6	1.5e-09	APA08444.1	CBM18
UPK92845.1	431	1	431	CCT70427.1	430	1	430	80	431	85	1	766.1	4.5e-220	CCT70427.1	GH5_15
UPK92847.1	374	1	374	CEF77859.1	375	1	375	84	375	59	1	644.4	1.7e-183	CEF77859.1	PL1_4
UPK92849.1	2515	25	931	BAY30132.1	3571	1192	2097	28.2	947	599	81	345.1	1.4e-92	BAY30132.1	GT2
UPK92856.1	721	194	529	CDP31201.1	1370	813	1165	36.3	361	197	33	200.3	1.6e-49	CDP31201.1	AA3_2
UPK92879.1	492	5	436	CAD72594.1	1610	748	1153	28.6	437	276	36	167.2	1e-39	CAD72594.1	GH43
UPK92891.1	839	597	814	ACL49294.1	654	19	238	30.7	231	136	24	87.8	1.4e-15	ACL49294.1	GT4
UPK92902.1	399	25	394	AEB45483.1	895	45	403	37.5	376	212	23	175.3	3.1e-42	AEB45483.1	CBM2
UPK92905.1	537	65	527	EAA58983.1	925	350	854	35.6	514	271	60	300.1	1.1e-79	EAA58983.1	GH18
UPK92935.1	350	11	336	ARA85284.1	592	53	371	38.2	330	189	15	182.6	1.7e-44	ARA85284.1	CE12
UPK92941.1	275	20	225	CDP31201.1	1370	809	1034	27.7	231	137	30	86.7	1e-15	CDP31201.1	AA3_2
UPK92955.1	565	5	563	ANM86677.1	564	5	564	55	564	245	9	643.3	5.7e-183	ANM86677.1	AA7
UPK92971.1	514	41	255	AEI52017.1	786	311	504	35.6	219	112	29	84.3	9.3e-15	AEI52017.1	CE6
UPK92972.1	577	181	572	BAY90071.1	3556	701	1092	21.3	414	282	44	74.3	1.1e-11	BAY90071.1	GT2
UPK92979.1	667	31	664	CDP27995.1	660	30	654	48.8	641	305	23	571.2	3.3e-161	CDP27995.1	AA3
UPK92982.1	790	1	215	AAK27974.1	295	1	221	52	221	100	6	238.4	6e-61	AAK27974.1	GH11|3.2.1.8
UPK92989.1	547	2	544	XP_003709140.1	669	64	660	46.2	604	257	68	492.7	1.2e-137	XP_003709140.1	AA3
UPK92995.1	524	6	518	CAP95917.1	512	5	511	48	517	255	14	495	2.3e-138	CAP95917.1	GH43_14
UPK93001.1	566	13	565	ANM86677.1	564	16	564	48.9	556	274	10	539.3	1.2e-151	ANM86677.1	AA7
UPK93007.1	660	1	660	CEF87623.1	662	1	662	80.4	662	128	2	1149	0	CEF87623.1	PL4_3
UPK93012.1	390	71	385	EAA60079.1	803	502	803	41	315	173	13	229.6	1.4e-58	EAA60079.1	GT25
UPK93013.1	1119	493	930	ANH22739.1	1347	150	564	28	453	273	53	142.9	4.8e-32	ANH22739.1	CBM50
UPK93017.1	225	31	225	ACX62741.1	211	28	208	23.6	195	135	14	56.6	9.1e-07	ACX62741.1	CBM0
UPK93021.1	341	82	222	EAA61740.1	1304	324	494	34.9	172	80	32	92.8	1.7e-17	EAA61740.1	AA3_2
UPK93022.1	967	1	943	CCT76082.1	1532	481	1391	35.5	974	534	94	558.5	3.2e-157	CCT76082.1	CBM18
UPK93030.1	380	9	380	KFY84961.1	655	3	373	40.8	377	212	11	266.2	1.3e-69	KFY84961.1	GH135
UPK93033.1	379	1	377	CCT71969.1	380	1	377	76.7	377	88	0	625.9	6.4e-178	CCT71969.1	GH33
UPK93039.1	355	43	355	EGX53608.1	417	107	417	70.6	313	90	2	444.9	1.9e-123	EGX53608.1	CBM1
UPK93048.1	298	2	223	ADN17735.1	719	434	656	26.8	235	147	25	58.9	2.4e-07	ADN17735.1	GH1
UPK93075.1	548	53	542	SMQ46612.1	1302	809	1294	40	492	287	8	384.4	4.7e-105	SMQ46612.1	GH78
UPK93080.1	589	109	480	CAL53384.1	1045	31	411	28.2	390	253	27	137.9	8.2e-31	CAL53384.1	CE11
UPK93086.1	394	1	394	CEF83785.1	394	1	394	91.9	394	32	0	805.4	6.1e-232	CEF83785.1	GT15
UPK93087.1	1393	1128	1345	SFV72712.1	649	19	220	35	223	119	26	112.8	6.6e-23	SFV72712.1	GT4
UPK93090.1	360	14	94	AAS90659.1	534	8	89	39	82	49	1	73.6	1.2e-11	AAS90659.1	GT31
UPK93094.1	493	5	488	CCT66803.1	491	3	486	86.8	484	64	0	910.6	1.7e-263	CCT66803.1	CBM35
UPK93106.1	661	1	661	CEF77226.1	663	1	661	73.4	661	176	0	1100.1	0	CEF77226.1	GH31
UPK93109.1	457	96	384	CBX99002.1	772	1	301	38.3	311	160	32	218	4.8e-55	CBX99002.1	GH18
UPK93116.1	726	10	590	BAE64464.1	1375	609	1197	34.5	620	336	70	340.1	1.3e-91	BAE64464.1	GH28
UPK93121.1	407	37	405	CCT66836.1	430	30	396	79.9	369	72	2	654.8	1.4e-186	CCT66836.1	CBM18
UPK93123.1	207	36	197	SMY24715.1	620	8	171	47	164	85	2	149.1	1.2e-34	SMY24715.1	CE16
UPK93129.1	501	160	490	ABE90696.2	485	116	484	25.7	374	230	48	107.8	7.7e-22	ABE90696.2	CBM48
UPK93131.1	690	192	522	CDP31201.1	1370	843	1161	29.1	350	198	50	112.1	5.6e-23	CDP31201.1	AA3_2
UPK93134.1	1013	708	907	SFV72712.1	649	19	220	31.1	209	128	16	95.5	8e-18	SFV72712.1	GT4
UPK93162.1	391	9	391	CEF83545.1	386	4	386	73.6	383	101	0	612.8	5.7e-174	CEF83545.1	GH18
UPK93169.1	608	115	581	SMY27695.1	901	61	513	28.8	486	294	52	163.3	1.9e-38	SMY27695.1	GH43_21
UPK93176.1	374	1	374	CCT74042.1	367	1	365	70.1	375	101	11	527.3	3e-148	CCT74042.1	GH0
UPK93182.1	707	3	707	CCT66054.1	705	2	705	95.3	706	30	3	1388.6	0	CCT66054.1	GT3
UPK93187.1	498	234	451	ACZ86812.1	1077	712	915	42.1	221	108	20	151.8	4.6e-35	ACZ86812.1	CBM12
UPK93191.1	438	133	361	XP_383205.1	824	541	780	37.7	252	122	35	170.2	1.1e-40	XP_383205.1	GH12
UPK93194.1	371	1	371	EAA34371.2	385	1	385	64.9	385	121	14	523.9	3.3e-147	EAA34371.2	AA13|1.-.-.-
UPK93208.1	222	41	217	CAZ29389.1	598	8	190	48.1	183	89	6	177.9	2.7e-43	CAZ29389.1	GH99
UPK93215.1	458	1	458	CCT65858.1	463	1	461	66.2	461	153	3	674.1	2.5e-192	CCT65858.1	GH76
UPK93216.1	586	101	404	AMS24251.1	1213	571	854	40.1	307	158	26	184.9	5.8e-45	AMS24251.1	CBM57
UPK93225.1	548	12	271	BAT89436.1	1032	676	910	27.1	269	153	43	83.2	2.2e-14	BAT89436.1	CBM57
UPK93228.1	1229	997	1219	SMY28328.1	1814	1558	1793	27.2	246	146	33	72.4	8.8e-11	SMY28328.1	GH31
UPK93231.1	321	52	321	ASF76259.1	324	59	318	27.5	276	178	22	97.1	8.7e-19	ASF76259.1	CE1
UPK93242.1	546	44	521	SMQ46612.1	1302	813	1284	30.6	494	305	38	171.4	6.2e-41	SMQ46612.1	GH78
UPK93243.1	512	117	333	AAM33693.1	1043	63	275	40.4	223	117	16	147.5	9e-34	AAM33693.1	GH47
UPK93255.1	743	284	473	SCF03394.1	593	103	274	26.4	193	118	24	67	2.2e-09	SCF03394.1	CBM2
UPK93259.1	405	1	382	ANG86217.1	700	1	353	30.3	390	227	45	151.4	4.9e-35	ANG86217.1	GH16
UPK93290.1	895	331	551	CBX99002.1	772	4	244	30.6	245	142	28	105.5	6.8e-21	CBX99002.1	GH18
UPK93308.1	335	1	332	ARA85284.1	592	55	376	30.9	343	205	32	140.2	9.4e-32	ARA85284.1	CE12
UPK93312.1	602	1	593	AFM77719.1	608	1	593	76.8	596	132	6	978.8	6.1e-284	AFM77719.1	GH2
UPK93316.1	477	135	450	EAA65371.1	988	616	951	26.3	338	225	24	120.9	8.4e-26	EAA65371.1	GT22
UPK93322.1	1136	10	1096	CCT71291.1	1153	6	1107	75.3	1106	250	23	1616.7	0	CCT71291.1	GT1
UPK93324.1	414	17	410	EAA59985.1	409	14	403	60.4	399	144	14	518.8	1.2e-145	EAA59985.1	GH5_15|3.2.1.75
UPK93339.1	330	21	330	XP_959572.1	879	581	878	41.8	311	167	14	250.8	4.8e-65	XP_959572.1	GH79
UPK93342.1	991	59	505	AFZ04852.1	1443	610	1076	32.1	474	288	34	224.6	1.1e-56	AFZ04852.1	GT2
UPK93353.1	300	7	300	EAA65188.1	1507	135	478	52	344	115	50	354	3.7e-96	EAA65188.1	GH78
UPK93359.1	409	1	409	CCT74193.1	413	1	411	77.1	411	92	2	681.4	1.4e-194	CCT74193.1	GH105
UPK93374.1	440	1	439	CAW61456.1	405	1	403	61.5	439	133	36	477.2	4.2e-133	CAW61456.1	PL1_9
UPK93404.1	378	142	293	AGI90727.1	587	85	238	28.1	160	101	14	56.6	1.5e-06	AGI90727.1	CBM13
UPK93408.1	665	4	665	CCT65447.1	677	6	677	90.8	672	52	10	1295	0	CCT65447.1	AA3_3
UPK93414.1	1189	105	351	CDP24595.1	531	10	269	27.5	265	169	23	70.5	3.2e-10	CDP24595.1	AA4
UPK93430.1	536	39	506	AEI52017.1	786	306	752	26	492	295	69	141	8.8e-32	AEI52017.1	CE6
UPK93435.1	782	21	273	CBX99002.1	772	2	244	29.6	274	141	52	129	5e-28	CBX99002.1	GH18
UPK93442.1	880	8	878	ANS69865.1	881	8	879	46.3	877	460	11	838.6	1.4e-241	ANS69865.1	GH78
UPK93464.1	686	1	685	CEF86500.1	688	1	687	78.7	690	139	8	1120.1	0	CEF86500.1	GH37
UPK93466.1	276	4	275	CEF87450.1	275	3	274	71	272	79	0	433.3	4.4e-120	CEF87450.1	AA9
UPK93485.1	371	6	347	ADN17640.1	714	11	329	37.6	346	185	31	218.4	3e-55	ADN17640.1	GT2
UPK93493.1	424	1	423	CCT65320.1	424	1	414	80.6	423	73	9	700.3	3e-200	CCT65320.1	CBM18
UPK93502.1	587	64	561	SMY27695.1	901	57	556	32.4	509	324	20	257.3	9.2e-67	SMY27695.1	GH43_21
UPK93505.1	499	23	488	EAA63677.1	1679	1208	1678	50.9	483	208	29	452.2	1.7e-125	EAA63677.1	GH1
UPK93523.1	1035	33	907	APA10647.1	1211	21	881	45.7	904	419	72	793.1	8.2e-228	APA10647.1	CBM18
UPK93551.1	273	17	194	BAN02470.1	574	110	284	36	178	111	3	102.1	2.3e-20	BAN02470.1	CBM2
UPK93553.1	195	7	174	CEF62298.1	578	9	176	51.8	168	81	0	180.3	4.7e-44	CEF62298.1	GT4
UPK93628.1	375	25	249	CBZ51751.1	1915	976	1222	33.1	251	138	30	130.2	1.1e-28	CBZ51751.1	GT90
UPK93636.1	506	1	497	CEF78819.1	504	1	497	75.9	497	120	0	824.7	1.2e-237	CEF78819.1	GH5_22
UPK93654.1	418	107	367	ARX83161.1	727	410	633	33.5	263	134	41	107.5	8.4e-22	ARX83161.1	GT87
UPK93656.1	631	59	247	SFV72712.1	649	25	207	31.1	193	119	14	87	1.8e-15	SFV72712.1	GT4
UPK93663.1	338	51	338	EAA60079.1	803	521	796	43.3	289	150	14	216.1	1.4e-54	EAA60079.1	GT25
UPK93683.1	473	1	452	CCT65560.1	481	1	475	72.2	478	104	29	602.8	7.2e-171	CCT65560.1	CBM48
UPK93702.1	513	1	503	CCT70659.1	530	1	513	76	513	113	10	859.4	4.6e-248	CCT70659.1	GH5_22
UPK93705.1	378	8	378	CCT67128.1	378	8	378	77.1	371	85	0	578.6	1.2e-163	CCT67128.1	GH16
UPK93711.1	908	640	844	BAT74824.1	985	667	858	31.8	211	119	25	92.8	4.6e-17	BAT74824.1	CBM57
UPK93734.1	1390	786	977	ACL49294.1	654	28	217	32.2	199	119	16	70.1	4.9e-10	ACL49294.1	GT4
UPK93735.1	293	1	282	AEO56549.1	743	1	313	47.2	316	130	37	260.4	5.4e-68	AEO56549.1	GT31
UPK93759.1	546	27	219	AOZ95200.1	925	22	212	31.2	205	115	26	80.5	1.4e-13	AOZ95200.1	GH43_35
UPK93764.1	421	1	418	CCT67099.1	404	1	401	68.2	431	94	43	418.7	1.7e-115	CCT67099.1	AA11
UPK93784.1	531	20	528	ADV23898.1	533	22	532	56.6	519	207	18	588.2	2.1e-166	ADV23898.1	GH79
UPK93804.1	197	18	190	AEO63051.1	310	8	185	52.2	178	80	5	192.6	9.3e-48	AEO63051.1	AA11
UPK93806.1	584	89	364	AMS24251.1	1213	573	852	30.3	297	169	38	97.4	1.2e-18	AMS24251.1	CBM57
UPK93835.1	624	2	254	ADJ46018.1	457	4	263	28.3	265	173	17	102.8	3.1e-20	ADJ46018.1	CBM2
UPK93839.1	484	5	393	EAA66095.1	832	379	791	25.7	420	274	38	127.9	6.9e-28	EAA66095.1	GT34
UPK93850.1	551	17	331	CDP31201.1	1370	844	1162	26.9	338	205	42	116.7	1.8e-24	CDP31201.1	AA3_2
UPK93857.1	242	5	241	AID32530.1	1046	804	1035	32.7	248	140	27	92.4	1.6e-17	AID32530.1	GT51
UPK93863.1	465	8	462	CCT73245.1	468	10	466	83.8	457	72	2	825.1	8.8e-238	CCT73245.1	GH76
UPK93871.1	412	11	411	ALI93560.1	777	373	774	59.8	408	151	13	491.5	2e-137	ALI93560.1	GH18
UPK93886.1	445	49	248	ANZ19938.1	354	6	194	35.8	204	112	19	110.2	1.4e-22	ANZ19938.1	CBM13
UPK93887.1	477	44	457	EAA61743.1	1239	33	422	32	416	255	28	221.5	4.5e-56	EAA61743.1	GH31
UPK93894.1	511	1	387	CCT67826.1	609	1	383	68	387	120	4	504.2	3.8e-141	CCT67826.1	CBM1
UPK93927.1	631	123	389	ALG11156.1	431	6	258	29.4	272	168	24	84	1.5e-14	ALG11156.1	CBM2
UPK93940.1	598	12	584	AEO68465.1	592	6	591	64.3	588	193	17	778.1	1.6e-223	AEO68465.1	GH32
UPK93959.1	226	9	200	CEJ73325.1	588	7	190	46.4	192	95	8	177.6	3.6e-43	CEJ73325.1	GH18
UPK93967.1	582	35	567	EAA64118.1	1264	712	1236	52.7	539	235	20	614.8	2.3e-174	EAA64118.1	CBM20
UPK93977.1	478	28	217	AMB41683.1	444	4	190	34.2	190	122	3	118.2	5.4e-25	AMB41683.1	AA7
UPK93980.1	1357	51	1355	EAA66649.1	1380	64	1370	57.9	1326	518	40	1528.5	0	EAA66649.1	GH55
UPK93982.1	506	1	506	CCT66758.1	507	1	507	90.1	507	49	1	979.2	3.9e-284	CCT66758.1	GH51
UPK93992.1	559	98	555	EAA58990.1	980	516	977	59.5	464	180	8	579.3	1e-163	EAA58990.1	GH71
UPK94011.1	478	138	452	EAA65371.1	988	616	952	28.1	338	219	24	145.2	4.1e-33	EAA65371.1	GT22
UPK94013.1	957	56	129	AHO18837.1	800	10	84	50.6	77	33	5	81.6	1.1e-13	AHO18837.1	GH13_26
UPK94015.1	546	80	531	BAY90071.1	3556	639	1078	24.1	473	305	54	117.5	1.1e-24	BAY90071.1	GT2
UPK94017.1	530	1	530	CEF88776.1	528	1	528	69.3	531	159	4	768.5	1.1e-220	CEF88776.1	GT21
UPK94024.1	466	1	466	CCT74071.1	469	1	469	72.5	469	126	3	709.5	5.4e-203	CCT74071.1	GT1
UPK94026.1	355	62	263	ADG65890.1	436	116	332	25.8	225	136	31	68.9	2.8e-10	ADG65890.1	GH0
UPK94030.1	360	73	348	AFU17013.1	462	19	322	33.2	313	163	46	157.1	7.9e-37	AFU17013.1	CBM13
UPK94036.1	549	56	454	AEI52017.1	786	311	696	27.3	421	249	57	105.5	4.2e-21	AEI52017.1	CE6
UPK94043.1	198	7	175	CEF62298.1	578	8	176	60.4	169	67	0	226.9	4.5e-58	CEF62298.1	GT4
UPK94044.1	398	52	393	EAA65371.1	988	608	960	66	353	109	11	499.6	7.2e-140	EAA65371.1	GT22
UPK94054.1	1363	1119	1343	SFV72712.1	649	5	225	31.5	232	141	18	104	3e-20	SFV72712.1	GT4
UPK94055.1	761	182	547	CDP31201.1	1370	814	1173	30.8	383	225	40	160.2	2e-37	CDP31201.1	AA3_2
UPK94056.1	840	322	480	CDP31201.1	1370	869	1048	29	183	103	27	74.3	1.6e-11	CDP31201.1	AA3_2
UPK94058.1	588	25	583	CCT67978.1	563	3	561	84.4	559	87	0	1015.4	5.8e-295	CCT67978.1	AA4
UPK94065.1	885	9	885	CCT65379.1	881	4	881	77.3	881	193	7	1407.5	0	CCT65379.1	CBM18
UPK94077.1	579	9	544	CDP22417.1	547	8	547	58.5	540	220	4	691.4	1.9e-197	CDP22417.1	AA4
UPK94078.1	1000	632	904	CBX99002.1	772	10	301	37.4	297	157	29	191.8	8.1e-47	CBX99002.1	GH18
UPK94103.1	453	1	453	CEF83238.1	464	1	464	74.1	464	109	11	713.4	3.6e-204	CEF83238.1	GH28
UPK94112.1	431	35	428	EGX51171.1	502	103	501	61.8	400	146	7	503.8	4.1e-141	EGX51171.1	CBM1
UPK94137.1	909	4	896	CCT71937.1	923	3	894	65.8	894	303	3	1278.5	0	CCT71937.1	GH78
UPK94151.1	893	153	434	ALG07750.1	1457	162	465	27.1	328	169	70	68.2	1.2e-09	ALG07750.1	CBM57
UPK94163.1	653	92	651	ANM86677.1	564	23	562	31.4	563	360	26	284.3	7.8e-75	ANM86677.1	AA7
UPK94170.1	526	125	521	EGX51171.1	502	101	500	60	402	154	7	478.4	2.3e-133	EGX51171.1	CBM1
UPK94177.1	1073	289	483	ACL49294.1	654	19	228	27	222	123	39	60.1	3.9e-07	ACL49294.1	GT4
UPK94185.1	463	6	449	AEO58610.1	534	64	517	34.9	473	260	48	293.9	7e-78	AEO58610.1	GT1
UPK94198.1	506	1	506	BAB71803.1	506	1	506	71.1	506	146	0	714.5	1.8e-204	BAB71803.1	CBM42
UPK94226.1	467	51	309	CBX99002.1	772	2	258	34.4	276	145	36	165.6	2.9e-39	CBX99002.1	GH18
UPK94230.1	668	1	668	CCT67126.1	670	1	670	87.2	670	84	2	1235.7	0	CCT67126.1	PL4_3
UPK94240.1	410	2	410	CEF77967.1	414	6	414	68.7	409	128	0	605.1	1.3e-171	CEF77967.1	GH18
UPK94245.1	643	312	605	EGX47471.1	1148	362	656	41.9	296	169	3	231.1	7.7e-59	EGX47471.1	GH16
UPK94247.1	564	4	564	ANM86677.1	564	8	564	46.9	565	288	12	513.5	6.8e-144	ANM86677.1	AA7
UPK94249.1	311	69	226	EAA58873.1	2052	971	1125	50.6	158	75	3	156.8	9e-37	EAA58873.1	GH18
UPK94250.1	1096	283	710	AJZ61698.1	462	43	454	26.3	449	273	58	117.9	1.6e-24	AJZ61698.1	AA7
UPK94256.1	963	1	963	CCT66990.1	963	1	963	86.2	963	133	0	1781.5	0	CCT66990.1	GH31
UPK94287.1	378	10	377	CCT71189.1	376	10	376	81.5	368	67	1	650.2	3.1e-185	CCT71189.1	GT17
UPK94291.1	390	71	311	KFZ02887.1	652	30	291	32.1	268	149	33	94.7	5.2e-18	KFZ02887.1	GH135
UPK94307.1	340	4	339	CCT65681.1	338	2	335	65	337	114	4	457.6	2.7e-127	CCT65681.1	GH43_30
UPK94308.1	517	1	511	CEF84524.1	514	1	511	64.2	511	183	0	726.5	4.7e-208	CEF84524.1	GT1
UPK94311.1	516	22	462	EAA66095.1	832	390	819	24.5	449	312	27	120.2	1.5e-25	EAA66095.1	GT34
UPK94316.1	394	35	371	CBX99002.1	772	4	374	27.9	373	231	38	142.1	2.9e-32	CBX99002.1	GH18
UPK94322.1	724	3	722	BAE60251.1	1207	452	1206	62.3	756	248	37	964.5	1.4e-279	BAE60251.1	GH3
UPK94332.1	443	2	443	CCT71266.1	613	171	612	83.5	442	73	0	763.1	3.9e-219	CCT71266.1	GT22
UPK94334.1	691	59	507	SMY27695.1	901	71	465	25.4	461	266	78	131.3	9e-29	SMY27695.1	GH43_21
UPK94336.1	275	19	272	EAA62552.1	1074	814	1071	29.8	265	168	18	66.6	1.1e-09	EAA62552.1	GH92
UPK94368.1	475	5	106	CCA19356.1	1714	1156	1257	29.4	102	72	0	59.3	3e-07	CCA19356.1	GT2
UPK94371.1	538	8	488	AEI52017.1	786	269	739	28.7	520	283	88	140.2	1.5e-31	AEI52017.1	CE6
UPK94377.1	685	28	684	CAC28747.2	695	30	694	56.9	671	269	20	778.1	1.8e-223	CAC28747.2	CBM38|3.2.1.26
UPK94380.1	545	51	538	SMQ46612.1	1302	811	1294	38.4	489	295	6	372.5	1.8e-101	SMQ46612.1	GH78
UPK94415.1	556	55	261	ADL33049.1	970	22	241	33.6	226	125	25	99	4e-19	ADL33049.1	GH43_35
UPK94429.1	235	18	235	AAA87382.1	215	1	215	93.6	218	11	3	437.2	2.6e-121	AAA87382.1	PL3_2|4.2.2.2
UPK94440.1	588	1	588	CCT71207.1	596	1	593	85.9	594	77	7	1038.1	8.3e-302	CCT71207.1	GT57
UPK94444.1	370	8	315	CEF86553.1	347	8	313	65.3	308	105	2	428.3	1.9e-118	CEF86553.1	GH16
UPK94446.1	561	1	554	SMQ46612.1	1302	775	1290	32.9	556	331	42	312	3e-83	SMQ46612.1	GH78
UPK94465.1	528	8	507	EAA62466.1	1429	885	1403	31.9	524	328	29	256.1	1.8e-66	EAA62466.1	GH78
UPK94469.1	382	34	382	CCT74021.1	361	13	361	68.8	349	109	0	520.4	3.8e-146	CCT74021.1	GT64
UPK94484.1	836	256	566	ACZ43481.1	785	106	382	33.2	316	167	44	169.9	2.8e-40	ACZ43481.1	GT2
UPK94486.1	777	200	591	EAA57990.1	1425	768	1140	29.8	400	246	35	150.2	2.1e-34	EAA57990.1	GH16
UPK94487.1	250	1	250	AAM77705.1	250	1	250	97.6	250	6	0	498.8	7.7e-140	AAM77705.1	GH12
UPK94500.1	417	282	382	AMG32349.1	477	378	469	35.6	101	56	9	56.6	1.7e-06	AMG32349.1	GH2
UPK94503.1	345	112	334	ASF76259.1	324	90	306	32.6	227	139	14	114	7.4e-24	ASF76259.1	CE1
UPK94519.1	273	22	238	CCT74190.1	272	24	240	60.4	217	86	0	287.3	3.9e-76	CCT74190.1	CE4
UPK94535.1	329	9	285	CBX99002.1	772	3	301	51.8	299	122	22	318.2	2.5e-85	CBX99002.1	GH18
UPK94571.1	829	137	468	CCT73007.1	1016	25	360	24.9	350	231	32	90.9	1.6e-16	CCT73007.1	GT0
UPK94579.1	698	2	693	CCT73367.1	697	3	694	91	692	62	0	1323.5	0	CCT73367.1	GT4
UPK94588.1	366	27	358	EAA63396.1	751	435	747	27.5	346	204	47	104.8	4.8e-21	EAA63396.1	GH76
UPK94592.1	955	17	317	CTQ98742.1	432	5	255	25.6	305	169	58	92	8.3e-17	CTQ98742.1	CBM2
UPK94593.1	1303	1066	1257	ACL49294.1	654	20	200	33	197	111	21	100.5	3.2e-19	ACL49294.1	GT4
UPK94599.1	427	67	380	CDZ96803.1	1246	104	434	32.2	342	193	39	154.1	8e-36	CDZ96803.1	GT8
UPK94616.1	431	22	428	CAN80640.1	1363	958	1361	45.3	413	211	15	365.5	1.8e-99	CAN80640.1	GT47
UPK94640.1	193	44	187	XP_364119.1	1238	1072	1233	43.2	162	74	18	117.1	4.9e-25	XP_364119.1	GH2
UPK94643.1	745	147	568	CDP31201.1	1370	768	1161	26	458	239	100	140.6	1.6e-31	CDP31201.1	AA3_2
UPK94649.1	429	1	342	EAA66095.1	832	416	791	26.3	395	219	72	94.4	7.5e-18	EAA66095.1	GT34
UPK94650.1	350	1	246	EAA29319.1	1136	41	312	33.7	279	145	40	147.9	4.7e-34	EAA29319.1	GH93
UPK94665.1	549	17	537	SMQ46612.1	1302	786	1295	32.9	523	336	15	321.2	4.9e-86	SMQ46612.1	GH78
UPK94670.1	351	10	351	EAA63396.1	751	419	749	34.1	355	197	37	162.9	1.4e-38	EAA63396.1	GH76
UPK94682.1	165	25	135	BAC83070.1	666	541	637	34.2	111	59	14	80.9	3.3e-14	BAC83070.1	CBM43
UPK94685.1	627	11	601	CAD72594.1	1610	52	593	31	612	331	91	287.3	8.9e-76	CAD72594.1	GH43
UPK94696.1	492	6	492	CEF79461.1	504	7	504	60.8	498	184	11	649.8	5.3e-185	CEF79461.1	AA7
UPK94711.1	486	23	486	AGZ20492.1	460	4	460	51.1	470	211	19	461.1	3.5e-128	AGZ20492.1	GH88
UPK94712.1	796	436	732	ADI07346.1	623	1	271	25.2	314	175	60	62.4	5.9e-08	ADI07346.1	CBM13
UPK94716.1	467	17	464	CCT66804.1	465	18	462	67	448	145	3	639.8	5.2e-182	CCT66804.1	GT2
UPK94724.1	383	1	381	CCT71403.1	382	1	381	72.2	381	106	0	604.4	2e-171	CCT71403.1	GH64
UPK94739.1	627	53	285	ACL96244.2	454	2	233	28.9	256	135	47	84.7	8.7e-15	ACL96244.2	CBM50
UPK94746.1	559	38	537	AFY93865.1	2636	357	842	22	519	353	52	76.3	2.8e-12	AFY93865.1	GT2
UPK94759.1	625	6	624	CCT71164.1	612	1	611	66.8	638	166	46	837.8	1.8e-241	CCT71164.1	AA3_2
UPK94762.1	1934	167	833	BAY90071.1	3556	524	1184	30.2	698	419	68	255.4	1.2e-65	BAY90071.1	GT2
UPK94769.1	464	1	461	CAP80303.1	469	1	463	61.3	463	177	2	642.5	8e-183	CAP80303.1	GH5_22
UPK94777.1	1232	110	1132	AIE96983.1	2014	87	1136	25.8	1117	668	161	312.4	5.1e-83	AIE96983.1	GT0
UPK94778.1	549	7	540	AEN14642.1	544	7	534	74.4	539	122	16	852	7.9e-246	AEN14642.1	CBM18
UPK94789.1	824	4	813	CCT75039.1	814	5	809	54.5	817	353	19	896.3	5.5e-259	CCT75039.1	GH78
UPK94793.1	354	5	252	EAA29319.1	1136	39	312	33.3	282	146	42	152.5	1.9e-35	EAA29319.1	GH93
UPK94797.1	875	1	875	CCT75990.1	875	1	875	64.3	890	288	30	1134.4	0	CCT75990.1	GH3
UPK94799.1	1199	491	921	EAA65303.1	1582	1055	1508	20.9	470	317	55	75.5	1e-11	EAA65303.1	GT0
UPK94809.1	299	63	176	ABU56167.1	710	456	561	33.3	114	68	8	62.8	1.7e-08	ABU56167.1	GT4
UPK94817.1	707	1	706	CEF79294.1	707	1	706	89	706	78	0	1330.1	0	CEF79294.1	CBM48
UPK94823.1	345	1	202	CEF79702.1	346	1	204	75	204	49	2	78.2	4.5e-13	CEF79702.1	CBM18
UPK94825.1	549	9	535	AIT18900.1	1528	15	551	33.6	541	341	18	328.6	3e-88	AIT18900.1	GH18
UPK94849.1	1032	781	1022	XP_362442.1	1664	1401	1641	31.6	247	158	11	123.2	3.6e-26	XP_362442.1	CBM1
UPK94887.1	405	69	279	EAA61879.1	779	424	694	34.9	272	115	62	132.9	1.8e-29	EAA61879.1	GT32
UPK94888.1	412	3	411	AEV32140.1	984	580	963	26.1	437	242	81	68.6	4.3e-10	AEV32140.1	GH3
UPK94889.1	412	72	352	CBX99002.1	772	4	300	37.2	301	165	24	203	1.4e-50	CBX99002.1	GH18
UPK94918.1	523	107	521	BAE60251.1	1207	1	414	81.9	415	74	1	737.3	2.7e-211	BAE60251.1	GH3
UPK94923.1	810	1	810	CCT71060.1	811	1	811	78.1	811	177	1	1345.5	0	CCT71060.1	GH3
UPK94925.1	319	1	318	CCT74016.1	320	1	318	77	318	73	0	540	3.9e-152	CCT74016.1	GT34
UPK94955.1	406	33	384	CAL53384.1	1045	37	404	32.9	368	231	16	203	1.4e-50	CAL53384.1	CE11
UPK94958.1	386	42	375	EAA65371.1	988	610	952	45	347	174	17	301.2	3.7e-80	EAA65371.1	GT22
UPK94960.1	1580	77	769	AHX26706.1	2798	98	803	34.9	717	432	35	388.7	7.1e-106	AHX26706.1	GT2
UPK94983.1	425	59	400	XP_003655009.1	642	191	514	42.9	345	173	24	303.1	1.1e-80	XP_003655009.1	CBM50
UPK95001.1	590	1	590	CEF85500.1	597	1	597	79.6	597	115	7	1023.5	2.1e-297	CEF85500.1	GH13_40
UPK95015.1	815	1	815	CEF88883.1	814	1	814	85.3	816	117	3	1468.8	0	CEF88883.1	GH63
UPK95025.1	298	2	286	EAA58873.1	2052	1128	1427	46.6	307	135	29	256.9	6.1e-67	EAA58873.1	GH18
UPK95031.1	974	3	974	CBX92400.1	1623	642	1621	48.7	1018	438	84	875.5	1.2e-252	CBX92400.1	GH30_7
UPK95035.1	873	1	873	AAW44459.1	858	1	858	55.7	879	362	27	996.1	5.4e-289	AAW44459.1	GH78
UPK95038.1	623	113	603	EAA58983.1	925	360	859	45.2	516	242	41	399.1	2.1e-109	EAA58983.1	GH18
UPK95059.1	503	11	449	SMY22954.1	1143	14	458	39.8	450	255	16	323.9	6.9e-87	SMY22954.1	GT90
UPK95075.1	473	32	464	CBY00245.1	1213	28	469	42.8	451	231	27	340.9	5.1e-92	CBY00245.1	GT34
UPK95079.1	244	1	244	AAA87383.1	244	1	244	96.3	244	9	0	485.3	8.6e-136	AAA87383.1	PL3_2|4.2.2.2
UPK95085.1	342	1	341	CCT66985.1	344	1	344	84.3	344	51	3	603.6	3e-171	CCT66985.1	GH18
UPK95089.1	463	1	460	ANA91018.1	496	1	492	60.4	493	161	34	632.9	6.4e-180	ANA91018.1	GH1
UPK95101.1	580	330	472	SMY24715.1	620	17	164	43.6	149	77	7	115.9	3.3e-24	SMY24715.1	CE16
UPK95111.1	631	65	590	BAY90071.1	3556	2709	3196	20.3	557	344	100	67.8	1.1e-09	BAY90071.1	GT2
UPK95123.1	538	4	535	SMY27695.1	901	10	544	57.1	545	211	23	607.1	4.3e-172	SMY27695.1	GH43_21
UPK95134.1	245	19	225	CBQ72408.1	795	4	184	38.2	207	102	26	139.4	1.2e-31	CBQ72408.1	GT4
UPK95145.1	512	14	417	EAA66095.1	832	373	789	24.7	430	285	39	104.8	6.7e-21	EAA66095.1	GT34
UPK95151.1	1603	768	965	AKJ11545.1	739	106	290	27.9	204	122	25	72.8	8.8e-11	AKJ11545.1	CBM13
UPK95158.1	631	6	627	SMY26983.1	1138	516	1135	54.3	634	264	26	666	9.2e-190	SMY26983.1	GT22
UPK95162.1	661	99	643	ANM86677.1	564	28	555	33.9	569	311	65	283.1	1.8e-74	ANM86677.1	AA7
UPK95167.1	245	3	244	CCT74587.1	242	2	241	75.2	242	58	2	381.3	1.8e-104	CCT74587.1	AA9
UPK95177.1	572	32	542	AEI52017.1	786	290	749	28.8	531	287	91	173.3	1.7e-41	AEI52017.1	CE6
UPK95191.1	253	14	248	AID32530.1	1046	804	1043	27.4	263	140	51	61.2	4.2e-08	AID32530.1	GT51
UPK95198.1	303	26	232	ABQ89195.1	711	438	625	24.9	209	134	23	55.5	2.7e-06	ABQ89195.1	GT4
UPK95202.1	337	20	336	CCT73126.1	324	5	324	89.7	320	30	3	606.7	3.5e-172	CCT73126.1	PL1_10
UPK95207.1	545	17	540	BAE59617.1	656	54	644	56	593	190	71	654.8	1.8e-186	BAE59617.1	GH3
UPK95209.1	295	100	179	AKL97850.1	722	480	558	35	80	51	1	56.2	1.6e-06	AKL97850.1	GT4
UPK95214.1	348	1	289	CEF77746.1	369	1	289	71.6	289	82	0	472.2	1.1e-131	CEF77746.1	GH12
UPK95219.1	517	12	508	ANH56587.1	512	3	500	43	500	280	5	437.2	5.7e-121	ANH56587.1	GT1
UPK95228.1	521	11	485	SMY20297.1	1302	822	1279	22	490	335	47	70.5	1.4e-10	SMY20297.1	GH78
UPK95237.1	365	9	210	AKE28372.1	360	3	212	24.9	213	146	14	79.3	2.1e-13	AKE28372.1	GH109
UPK95250.1	572	204	567	BAY90071.1	3556	722	1088	22.8	381	263	31	61.6	7.2e-08	BAY90071.1	GT2
UPK95258.1	309	1	309	CCT75603.1	329	1	329	78.1	329	52	20	506.9	3.5e-142	CCT75603.1	CE8
UPK95261.1	182	47	180	CEF87069.1	249	115	249	69.6	135	40	1	194.1	3e-48	CEF87069.1	GH12
UPK95262.1	425	23	423	CCT66509.1	508	117	508	45.2	405	205	17	355.9	1.4e-96	CCT66509.1	GH43_14
UPK95263.1	608	12	607	CEF78290.1	615	7	601	70.6	599	169	7	882.1	7.9e-255	CEF78290.1	AA3_2
UPK95270.1	623	110	496	CDP31201.1	1370	797	1180	33.7	412	220	53	217.2	1.1e-54	CDP31201.1	AA3_2
UPK95311.1	925	1	923	CEF77772.1	930	1	926	78	929	195	9	1520.8	0	CEF77772.1	PL26
UPK95325.1	802	1	802	CEF86913.1	810	1	810	70.9	815	219	18	1114.8	0	CEF86913.1	AA3_1
UPK95333.1	893	45	316	AGZ39094.1	572	13	270	24.3	284	177	38	74.3	1.7e-11	AGZ39094.1	CBM2
UPK95335.1	482	10	401	EAA66095.1	832	382	791	27.2	415	274	28	155.2	4e-36	EAA66095.1	GT34
UPK95344.1	550	274	516	SMQ55075.1	528	1	212	44.5	247	98	39	190.3	1.3e-46	SMQ55075.1	CE1
UPK95345.1	1149	11	506	APA15443.1	1272	170	661	50.7	503	230	18	535.4	3.4e-150	APA15443.1	CBM24
UPK95347.1	816	59	812	CCT63250.1	800	50	795	50.3	771	341	42	751.9	1.7e-215	CCT63250.1	GT2
UPK95348.1	531	11	524	ADI12256.1	549	55	541	47.1	518	239	35	480.3	6e-134	ADI12256.1	GH43_36
UPK95352.1	648	1	454	AAS82858.1	510	1	454	74.7	454	115	0	723	6.5e-207	AAS82858.1	CBM1
UPK95356.1	319	1	300	CBX99002.1	772	1	301	77.1	301	68	1	488	1.7e-136	CBX99002.1	GH18
UPK95358.1	590	206	575	BAY30132.1	3571	723	1079	19.2	395	256	63	59.7	2.8e-07	BAY30132.1	GT2
UPK95362.1	782	5	315	EGX51542.1	390	4	320	57.5	318	127	8	354	9.6e-96	EGX51542.1	CBM1
UPK95385.1	601	1	472	CCT68019.1	547	1	456	77.1	472	92	16	744.6	1.9e-213	CCT68019.1	GH28
UPK95388.1	577	1	577	XP_003721102.1	584	1	584	50.9	587	275	13	582.4	1.2e-164	XP_003721102.1	AA3_2
UPK95394.1	378	1	378	CEF77871.1	386	1	378	74.6	378	96	0	590.9	2.3e-167	CEF77871.1	PL9_3
UPK95400.1	404	160	366	AKL69954.1	663	435	618	33.8	210	110	29	82	3.6e-14	AKL69954.1	GT87
UPK95415.1	505	26	505	EHK49205.1	746	24	532	45.5	514	241	39	468.8	1.7e-130	EHK49205.1	CBM50
UPK95418.1	232	29	231	ANH22731.1	647	221	432	52.3	214	89	13	222.6	9.9e-57	ANH22731.1	CBM21
UPK95421.1	504	12	499	ANM86403.1	487	5	478	29.8	490	326	18	228.4	3.9e-58	ANM86403.1	AA7
UPK95422.1	499	333	499	CEF78377.1	403	238	403	73.1	167	44	1	250	1.2e-64	CEF78377.1	CBM50
UPK95430.1	1028	729	956	ACA88898.1	699	139	361	29.5	241	139	31	73.6	3.3e-11	ACA88898.1	CBM5
UPK95435.1	510	37	506	ANM86730.1	489	21	487	26.6	477	333	17	172.2	3.4e-41	ANM86730.1	AA7
UPK95436.1	326	64	323	XP_329867.1	660	422	658	35.3	269	133	41	137.9	4.5e-31	XP_329867.1	CE4
UPK95449.1	838	4	838	CCT74517.1	837	3	837	80.8	835	160	0	1412.9	0	CCT74517.1	GH3
UPK95457.1	1358	410	626	AOW25396.1	868	13	186	26.4	220	113	49	57.4	3.2e-06	AOW25396.1	GH55
UPK95458.1	264	10	195	CAK97109.1	345	56	248	27.4	197	128	15	74.7	3.8e-12	CAK97109.1	GT8
UPK95459.1	530	323	500	ASF09272.1	847	645	816	28.3	180	119	10	72.4	3.8e-11	ASF09272.1	GT4
UPK95466.1	567	36	387	AOZ95200.1	925	7	338	33.3	366	196	48	159.5	2.5e-37	AOZ95200.1	GH43_35
UPK95469.1	1499	11	1492	CCT76082.1	1532	9	1527	45.5	1563	727	125	1270	0	CCT76082.1	CBM18
UPK95475.1	459	7	459	CCT75344.1	460	6	459	74.9	454	113	1	721.8	1e-206	CCT75344.1	GH13_1
UPK95485.1	816	1	816	CEF72767.1	834	1	834	61.5	840	293	30	1060.8	0	CEF72767.1	GH3
UPK95487.1	601	24	597	ARQ71943.1	770	201	770	61	575	218	6	758.4	1.3e-217	ARQ71943.1	CBM13
UPK95498.1	670	1	666	CCT69642.1	672	1	666	63.7	669	237	6	911	1.7e-263	CCT69642.1	GH127
UPK95500.1	651	1	651	AHZ65141.1	651	1	651	94.6	651	35	0	1334.3	0	AHZ65141.1	AA1_3
UPK95501.1	922	152	611	AOT08339.1	666	135	534	24.1	482	262	104	70.5	2.5e-10	AOT08339.1	CBM5
UPK95511.1	484	7	476	CEF78179.1	485	7	484	83.9	478	69	8	863.6	2.3e-249	CEF78179.1	GH28
UPK95518.1	472	59	471	AIT18860.1	1166	667	1101	21.9	470	275	92	92	4.1e-17	AIT18860.1	GH18
UPK95538.1	493	59	450	CCA23362.1	816	105	464	28.1	399	241	46	160.6	9.8e-38	CCA23362.1	GH0
UPK95549.1	335	11	335	CEF77714.1	335	10	335	81.3	326	60	1	570.9	2.1e-161	CEF77714.1	GH43_34
UPK95557.1	2754	330	1202	AFZ04852.1	1443	291	1205	23.6	973	585	158	175.6	1.7e-41	AFZ04852.1	GT2
UPK95562.1	223	11	217	EGX50909.1	845	455	655	40.2	209	115	10	140.6	4.8e-32	EGX50909.1	GH3
UPK95575.1	446	1	388	CCT74640.1	445	1	388	54.3	392	171	8	426.4	8.7e-118	CCT74640.1	GH76
UPK95577.1	267	13	262	AID32530.1	1046	806	1043	28.7	265	147	42	92.8	1.4e-17	AID32530.1	GT51
UPK95580.1	543	1	543	BAH10648.1	540	1	540	72.7	543	145	3	854.7	1.2e-246	BAH10648.1	CBM35|3.2.1.22|3.2.1.88
UPK95588.1	341	47	277	ADZ77047.1	435	111	344	23.5	247	160	29	67.8	6e-10	ADZ77047.1	GH0
UPK95598.1	382	7	380	XP_365638.1	405	9	400	54.1	392	162	18	439.5	8.5e-122	XP_365638.1	GH105
UPK95603.1	494	246	449	ACZ86812.1	1077	712	920	37.5	224	105	35	120.6	1.1e-25	ACZ86812.1	CBM12
UPK95609.1	4626	188	1585	ACX49739.1	2305	459	1848	25.4	1527	873	266	209.9	1.3e-51	ACX49739.1	GH4
UPK95616.1	270	5	247	CRG86518.1	252	11	232	34.9	249	129	33	134	5.4e-30	CRG86518.1	GH135
UPK95617.1	825	29	730	BAE64464.1	1375	609	1258	37.7	718	363	84	412.1	3.1e-113	BAE64464.1	GH28
UPK95620.1	386	26	380	AEB45483.1	895	41	403	38.3	368	209	18	192.6	1.8e-47	AEB45483.1	CBM2
UPK95626.1	364	26	364	CCT74042.1	367	31	358	49.3	339	161	11	295.4	1.9e-78	CCT74042.1	GH0
UPK95630.1	433	82	426	SMQ49497.1	925	565	891	32	375	177	78	163.3	1.3e-38	SMQ49497.1	AA3_2
UPK95636.1	371	1	371	CCT75746.1	381	1	381	75.1	381	85	10	600.1	3.7e-170	CCT75746.1	GH93
UPK95638.1	510	4	509	CAP95917.1	512	3	511	57.6	516	202	17	647.9	2.1e-184	CAP95917.1	GH43_14
UPK95647.1	486	14	450	EAA57680.1	2288	1801	2240	26.9	449	307	21	165.2	3.9e-39	EAA57680.1	GH78
UPK95657.1	757	5	757	CCT75186.1	774	10	772	82.3	764	123	12	1311.6	0	CCT75186.1	GH3
UPK95676.1	843	127	258	CAJ63931.1	621	83	214	34.3	134	84	4	79	6.4e-13	CAJ63931.1	CBM13
UPK95697.1	506	5	506	ANY59682.1	522	21	522	69.3	502	154	0	774.6	1.5e-222	ANY59682.1	GH32
UPK95720.1	423	32	414	AEB45483.1	895	50	399	32.8	393	211	53	156.8	1.2e-36	AEB45483.1	CBM2
UPK95725.1	817	61	805	ANA19320.1	726	10	725	58.5	751	271	41	872.5	8.4e-252	ANA19320.1	AA2
UPK95733.1	353	4	348	ANH56445.1	1110	2	344	47.1	348	176	8	314.7	2.9e-84	ANH56445.1	GH36
UPK95741.1	323	1	321	AAV66345.1	323	1	321	84.8	322	47	2	589.3	5.6e-167	AAV66345.1	GH43_26
UPK95742.1	228	1	217	CAK38229.1	688	1	244	39.8	244	120	27	187.2	4.5e-46	CAK38229.1	GT25
UPK95743.1	669	28	669	CCT72796.1	658	18	658	45	669	313	55	575.9	1.3e-162	CCT72796.1	AA1_3
UPK95758.1	279	35	279	CCT63295.1	351	107	351	71.4	245	70	0	382.9	6.9e-105	CCT63295.1	GH12
UPK95768.1	250	8	250	AID32530.1	1046	804	1046	29	255	157	24	87.8	4.1e-16	AID32530.1	GT51
UPK95779.1	1258	33	1250	ALI93563.1	1310	72	1305	40.7	1259	680	66	893.3	7.1e-258	ALI93563.1	CBM18
UPK95790.1	166	2	165	XP_364074.1	1323	281	472	34.5	194	95	32	91.7	1.9e-17	XP_364074.1	GT1
UPK95791.1	385	11	385	CEF78673.1	393	31	393	57.3	377	145	16	427.6	3.4e-118	CEF78673.1	GT32
UPK95794.1	315	58	314	EAA62552.1	1074	812	1073	27.6	272	172	25	86.3	1.5e-15	EAA62552.1	GH92
UPK95808.1	628	131	462	CDP31201.1	1370	818	1167	33.1	357	207	32	189.1	3.3e-46	CDP31201.1	AA3_2
UPK95809.1	2248	12	913	BAZ00088.1	3569	1214	2105	30.3	935	576	76	386	6.6e-105	BAZ00088.1	GT2
UPK95813.1	789	172	593	EAA57990.1	1425	757	1161	34.3	431	248	35	179.1	4.3e-43	EAA57990.1	GH16
UPK95817.1	1404	1	1403	EGX50856.1	1609	1	1448	37.8	1486	804	121	784.6	4e-225	EGX50856.1	CBM13
UPK95818.1	1468	19	472	EGX53247.1	878	22	445	23.8	483	280	88	99.4	8e-19	EGX53247.1	CBM21
UPK95825.1	365	1	365	EAA63396.1	751	406	750	32.2	376	213	42	178.3	3.4e-43	EAA63396.1	GH76
UPK95834.1	237	1	237	AAA33338.1	242	1	242	94.6	242	8	5	467.2	2.4e-130	AAA33338.1	PL3_2|4.2.2.2
UPK95836.1	565	94	444	CAL53384.1	1045	55	399	27.9	365	229	34	112.1	4.6e-23	CAL53384.1	CE11
UPK95841.1	839	1	839	CCT75598.1	837	1	837	76.9	840	190	4	1347	0	CCT75598.1	GH3
UPK95852.1	250	6	248	AID32530.1	1046	804	1043	28.1	253	159	23	77.8	4.3e-13	AID32530.1	GT51
UPK95859.1	685	2	380	BAE64464.1	1375	594	1005	24.1	428	260	65	65.9	4.6e-09	BAE64464.1	GH28
UPK95867.1	534	20	324	ADL33049.1	970	10	307	34.9	327	162	51	144.4	7.9e-33	ADL33049.1	GH43_35
UPK95868.1	262	1	262	CCT75335.1	263	1	263	68.4	263	82	1	391	2.4e-107	CCT75335.1	GH16
UPK95877.1	812	210	579	EAA57990.1	1425	766	1134	31	381	240	23	154.8	8.9e-36	EAA57990.1	GH16
UPK95887.1	301	32	275	AID32530.1	1046	796	1040	28	261	155	33	65.5	2.6e-09	AID32530.1	GT51
UPK95888.1	538	10	330	ADL33049.1	970	6	325	28.9	342	200	43	116.3	2.3e-24	ADL33049.1	GH43_35
UPK95903.1	867	7	846	EGX50909.1	845	18	828	42.3	851	440	51	607.8	4.1e-172	EGX50909.1	GH3
UPK95917.1	870	10	868	CCT75131.1	878	10	877	77.4	875	175	23	1416	0	CCT75131.1	GH3
UPK95920.1	424	33	422	EGX51171.1	502	104	501	64.2	400	131	12	497.3	3.8e-139	EGX51171.1	CBM1
UPK95924.1	531	47	443	EAA66095.1	832	399	791	28.4	408	266	26	148.7	4.2e-34	EAA66095.1	GT34
UPK95930.1	559	28	518	AEI52017.1	786	286	745	30.2	526	266	101	191	7.7e-47	AEI52017.1	CE6
UPK95937.1	304	11	304	CCT75307.1	358	13	308	54.1	296	134	2	324.7	2.4e-87	CCT75307.1	GT32
UPK95953.1	1307	1077	1283	SFV72712.1	649	19	222	32.2	214	128	17	105.5	1e-20	SFV72712.1	GT4
UPK95958.1	445	50	439	EAA61740.1	1304	319	723	27.8	421	257	47	124.4	7.1e-27	EAA61740.1	AA3_2
UPK95966.1	356	23	349	EAA78230.1	367	29	355	63.3	327	120	0	463	6.7e-129	EAA78230.1	GH10|3.2.1.8
UPK95967.1	851	9	851	CCT75026.1	831	7	831	52.8	843	380	18	904	2.7e-261	CCT75026.1	GH3
UPK95976.1	388	34	282	EAA29319.1	1136	41	314	25.5	286	164	49	70.9	8.1e-11	EAA29319.1	GH93
UPK95982.1	2547	358	2103	CCT74155.1	2562	349	2117	77.3	1777	365	39	2523.4	0	CCT74155.1	CE8
UPK95987.1	672	177	512	CDP31201.1	1370	817	1164	27.4	372	210	60	120.6	1.5e-25	CDP31201.1	AA3_2
UPK95992.1	1005	16	999	BAE63556.1	903	12	896	40	1012	452	155	716.1	1.2e-204	BAE63556.1	GH0
UPK95993.1	967	1	967	CEF78221.1	1005	11	1005	80	1007	149	52	1563.1	0	CEF78221.1	GT2
UPK96009.1	836	556	804	ALG11156.1	431	12	258	29.8	252	169	8	121.7	8.6e-26	ALG11156.1	CBM2
UPK96040.1	1039	42	1037	CCT63273.1	1010	9	1008	48.7	1020	479	44	976.9	4e-283	CCT63273.1	GH0
UPK96052.1	690	21	265	CAJ63931.1	621	9	259	30.4	257	161	18	116.7	2.3e-24	CAJ63931.1	CBM13
UPK96068.1	279	45	235	XP_367690.1	1104	827	1042	26.2	225	123	43	60.1	1e-07	XP_367690.1	GH20
UPK96070.1	221	1	218	EAA61740.1	1304	1	221	33.8	228	134	17	122.1	1.7e-26	EAA61740.1	AA3_2
UPK96078.1	1008	1	1008	CEF78802.1	1008	1	1008	71.9	1010	280	4	1530.4	0	CEF78802.1	GH35
UPK96086.1	545	54	516	SMQ46612.1	1302	826	1273	25	468	326	25	116.3	2.4e-24	SMQ46612.1	GH78
UPK96093.1	587	42	548	CAP66683.1	555	49	542	34.6	517	305	33	321.2	5.2e-86	CAP66683.1	GH47
UPK96096.1	746	15	612	EAA66229.1	1187	426	1074	32.3	671	359	95	279.3	2.9e-73	EAA66229.1	PL1_4
UPK96098.1	492	1	489	CCT65005.1	491	1	488	88.3	489	56	1	940.3	2e-272	CCT65005.1	GH1
UPK96101.1	762	8	756	CCT65003.1	767	13	764	69.7	752	225	3	1139	0	CCT65003.1	GH95
UPK96107.1	885	1	885	CCT64306.1	885	1	885	95	885	44	0	1724.1	0	CCT64306.1	GT35
UPK96108.1	588	173	581	CCA23362.1	816	112	467	37.2	414	197	63	226.1	2.3e-57	CCA23362.1	GH0
UPK96109.1	690	15	652	XP_003653167.1	671	7	667	40.7	685	335	71	474.2	5.6e-132	XP_003653167.1	GT0
UPK96116.1	593	2	568	CAD72594.1	1610	49	593	34.2	584	328	56	320.1	1.2e-85	CAD72594.1	GH43
UPK96119.1	1142	234	511	CBZ54290.1	716	245	510	32.6	285	166	26	155.6	7.3e-36	CBZ54290.1	CBM20
UPK96123.1	384	50	374	XP_327624.1	464	63	382	58	326	130	7	414.8	2.3e-114	XP_327624.1	GT32|2.4.1.257
UPK96124.1	425	4	425	CCT73834.1	419	5	419	69	422	124	7	596.7	4.6e-169	CCT73834.1	GH43_22
UPK96130.1	315	33	304	CDP31201.1	1370	870	1150	29.3	307	156	61	112.1	2.6e-23	CDP31201.1	AA3_2
UPK96159.1	358	84	352	ABQ30629.1	743	473	740	34.9	278	162	19	132.9	1.6e-29	ABQ30629.1	CE9
UPK96167.1	898	1	897	EAA65303.1	1582	677	1579	71.6	904	249	8	1191	0	EAA65303.1	GT0
UPK96180.1	332	1	332	EAA58835.1	1203	821	1165	44.6	352	168	27	257.3	5.2e-67	EAA58835.1	GH3
UPK96196.1	551	5	526	CAP95917.1	512	6	495	45.3	525	249	38	454.5	3.7e-126	CAP95917.1	GH43_14
UPK96213.1	192	30	113	SMY24826.1	256	105	188	37.6	85	51	2	53.5	6.6e-06	SMY24826.1	CBM52
UPK96217.1	345	33	345	ACQ05660.1	372	59	370	71.9	313	87	1	488.8	1.1e-136	ACQ05660.1	GH62
UPK96227.1	374	1	241	EAA29200.1	1411	1092	1408	35.4	319	126	80	166.8	1e-39	EAA29200.1	CBM24
UPK96233.1	570	71	510	AJH21790.1	449	55	448	31.3	441	255	48	171	8.4e-41	AJH21790.1	AA7
UPK96242.1	296	1	288	EAA66649.1	1380	563	848	59.7	288	114	2	351.7	1.8e-95	EAA66649.1	GH55
UPK96265.1	342	1	341	CCT64153.1	339	1	339	72.8	342	89	4	408.7	1.4e-112	CCT64153.1	AA9
UPK96285.1	346	120	344	CEF76012.1	380	150	378	57.6	229	93	4	274.2	4.3e-72	CEF76012.1	CBM50
UPK96296.1	563	15	558	BAE58662.1	559	18	554	53.8	545	243	9	587	4.9e-166	BAE58662.1	GH35
UPK96298.1	315	17	292	ASF76259.1	324	21	294	34.6	283	169	16	163.7	7.4e-39	ASF76259.1	CE1
UPK96309.1	255	5	254	EGX43110.1	257	4	256	62.5	264	74	25	317.4	3.3e-85	EGX43110.1	CE1
UPK96311.1	442	157	328	CAP25909.1	819	622	795	36.8	174	108	2	110.2	1.4e-22	CAP25909.1	GT92
UPK96314.1	275	1	275	CEF82863.1	274	1	274	76	275	65	1	443.7	3.2e-123	CEF82863.1	CBM18
UPK96325.1	893	38	290	CBZ54290.1	716	245	504	33.3	264	161	15	141.7	8.6e-32	CBZ54290.1	CBM20
UPK96329.1	233	4	226	CBX90714.1	1009	3	226	60.3	224	88	1	270.4	4.2e-71	CBX90714.1	GH47
UPK96345.1	491	22	472	BAX92690.1	446	12	442	24.7	465	302	48	121.7	5e-26	BAX92690.1	AA7
UPK96361.1	519	2	513	SMY19271.1	515	4	514	28.7	529	342	35	212.6	2.3e-53	SMY19271.1	GH79
UPK96363.1	290	1	282	EAA65371.1	988	647	940	32.1	299	181	22	140.2	8.1e-32	EAA65371.1	GT22
UPK96382.1	510	36	508	ANM86730.1	489	22	487	29.3	478	321	17	198	5.8e-49	ANM86730.1	AA7
UPK96387.1	224	145	218	CDZ98785.1	830	171	243	47.3	74	38	1	65.9	1.5e-09	CDZ98785.1	CBM50
UPK96402.1	358	20	292	CBX99002.1	772	4	301	35.3	300	165	29	183.3	1e-44	CBX99002.1	GH18
UPK96410.1	386	30	386	XP_323826.1	410	56	410	65.3	357	122	2	486.9	4.7e-136	XP_323826.1	GT69
UPK96426.1	315	5	314	SMQ49385.1	417	101	416	41.2	328	163	30	208.8	2e-52	SMQ49385.1	AA7
UPK96438.1	351	28	210	AGZ45126.1	456	218	406	29.2	192	124	12	68.6	3.6e-10	AGZ45126.1	CBM6
UPK96445.1	426	63	398	ACY47819.1	966	620	933	30.8	341	204	32	141.4	5.3e-32	ACY47819.1	GH3
UPK96448.1	604	11	393	CDP31201.1	1370	777	1165	33.8	408	226	44	204.9	5.6e-51	CDP31201.1	AA3_2
UPK96453.1	425	1	280	CCT64640.1	419	1	280	83.9	280	45	0	501.9	1.6e-140	CCT64640.1	GH16
UPK96458.1	602	20	599	CCH00931.1	1663	339	924	32.7	606	362	46	291.6	4.5e-77	CCH00931.1	CBM3
UPK96464.1	435	7	435	CEF85199.1	432	1	432	77.1	432	96	3	675.6	8e-193	CEF85199.1	GT58
UPK96475.1	1238	371	806	AEO70370.1	1116	32	492	32.8	479	261	61	251.5	1.1e-64	AEO70370.1	AA5_1
UPK96482.1	493	1	491	CCT63889.1	484	1	482	63.6	508	142	43	622.9	7e-177	CCT63889.1	AA9
UPK96484.1	493	1	493	CCT66623.1	492	1	492	66.9	493	162	1	685.6	8.8e-196	CCT66623.1	GT2
UPK96504.1	451	1	342	AAP57754.1	438	1	343	67.1	343	112	1	495	2e-138	AAP57754.1	GH5_5
UPK96510.1	823	5	823	CAP93483.1	840	5	840	50.5	839	392	23	822	1.3e-236	CAP93483.1	GH3
UPK96513.1	192	1	192	APA11915.1	1761	1562	1761	41	205	103	18	148.3	2e-34	APA11915.1	CBM18
UPK96519.1	267	17	260	CCT66625.1	254	2	253	53.2	252	110	8	285.4	1.4e-75	CCT66625.1	CE4
UPK96522.1	329	1	329	CCT64642.1	328	1	328	74.5	329	83	1	467.2	3.3e-130	CCT64642.1	PL1_7
UPK96542.1	197	24	194	CEF67230.1	629	454	626	45.1	173	93	2	155.2	1.7e-36	CEF67230.1	GT4
UPK96549.1	855	153	606	EAA57990.1	1425	758	1182	30.9	466	269	53	179.1	4.6e-43	EAA57990.1	GH16
UPK96553.1	622	357	528	SMY28739.1	470	19	190	37.4	174	105	4	99.8	2.6e-19	SMY28739.1	CE1
UPK96576.1	730	215	730	BAE65527.1	1087	19	577	27.9	570	346	65	215.3	5e-54	BAE65527.1	GH32
UPK96587.1	1260	388	557	SFV72712.1	649	20	180	32.6	175	99	19	90.5	3.2e-16	SFV72712.1	GT4
UPK96591.1	88	12	86	XP_327614.1	775	14	89	44.7	76	41	1	71.6	1.1e-11	XP_327614.1	GT59
UPK96597.1	1039	489	944	CRH05958.1	2600	1713	2146	29.8	463	289	36	186	4.6e-45	CRH05958.1	GT0
UPK96599.1	358	1	356	CCT74570.1	365	1	365	65.2	365	118	9	495.4	1.2e-138	CCT74570.1	GT34
UPK96600.1	473	35	461	ADD84625.1	449	7	432	68.2	428	133	3	576.6	5.5e-163	ADD84625.1	CE9
UPK96620.1	738	6	281	CTQ98742.1	432	11	254	27	282	162	44	97.4	1.5e-18	CTQ98742.1	CBM2
UPK96636.1	443	69	422	EGX47540.1	481	23	356	29.3	358	225	28	151	7e-35	EGX47540.1	CBM1
UPK96639.1	692	142	512	CDP31201.1	1370	798	1165	30	393	228	47	170.6	1.3e-40	CDP31201.1	AA3_2
UPK96650.1	393	64	369	CCT64497.1	391	66	371	89.2	306	33	0	587.4	2.6e-166	CCT64497.1	GT32
UPK96655.1	241	76	207	SMY22954.1	1143	303	458	35.3	156	77	24	102.4	1.6e-20	SMY22954.1	GT90
UPK96658.1	436	18	359	AEI52017.1	786	285	639	27.6	377	216	57	97.1	1.2e-18	AEI52017.1	CE6
UPK96659.1	322	35	114	CAN61133.1	1122	1039	1118	32.5	80	54	0	57.8	5.9e-07	CAN61133.1	GH36
UPK96665.1	357	23	356	CCT69479.1	383	29	381	45.5	356	169	25	325.1	2.2e-87	CCT69479.1	GH93
UPK96669.1	499	26	203	AOZ95200.1	925	25	202	32.1	193	101	30	75.1	5.5e-12	AOZ95200.1	GH43_35
UPK96670.1	508	6	506	CEF84524.1	514	5	513	42.4	510	284	10	436.4	9.6e-121	CEF84524.1	GT1
UPK96681.1	1546	5	394	CRH05958.1	2600	11	435	33.2	428	245	41	219.5	5.6e-55	CRH05958.1	GT0
UPK96695.1	591	1	590	SMY22984.1	590	2	589	29.7	612	384	46	206.5	1.9e-51	SMY22984.1	AA7
UPK96711.1	929	6	343	AMS24251.1	1213	529	860	42.2	346	178	22	237.7	1.2e-60	AMS24251.1	CBM57
UPK96719.1	757	209	294	BAT93311.1	723	495	583	40	90	49	5	57.8	1.4e-06	BAT93311.1	CBM57
UPK96721.1	770	200	554	CDP31201.1	1370	811	1163	26.2	381	227	54	121.3	1e-25	CDP31201.1	AA3_2
UPK96772.1	847	7	835	BAE55770.1	843	8	839	51.1	847	381	33	916.4	5.3e-265	BAE55770.1	GH2
UPK96775.1	740	139	582	CAL53384.1	1045	29	406	24.3	453	259	84	85.9	4.6e-15	CAL53384.1	CE11
UPK96776.1	580	11	580	AEO67525.1	580	11	580	75.1	570	142	0	929.1	5.4e-269	AEO67525.1	AA3_2
UPK96778.1	530	48	451	EAA66095.1	832	399	794	27.3	421	264	42	124	1.1e-26	EAA66095.1	GT34
UPK96781.1	663	41	317	CUI24525.1	824	17	296	52.7	283	125	9	275.4	3.7e-72	CUI24525.1	GH19
UPK96783.1	1034	1	766	CCT64076.1	852	1	696	46.5	813	271	164	686	1.4e-195	CCT64076.1	GH16
UPK96796.1	351	5	348	EAA63396.1	751	414	747	33	367	190	56	171.4	4e-41	EAA63396.1	GH76
UPK96807.1	321	7	320	AIQ54120.1	823	1	312	27.6	330	205	34	82	2.9e-14	AIQ54120.1	GH32
UPK96809.1	352	1	345	XP_361211.1	895	179	510	60.3	350	116	23	421	2.9e-116	XP_361211.1	GT32
UPK96817.1	647	29	491	CAL53384.1	1045	1	416	28.5	473	271	67	115.9	3.6e-24	CAL53384.1	CE11
UPK96849.1	294	9	205	EAA51422.1	249	9	207	47	200	102	4	191.8	2.4e-47	EAA51422.1	AA9
UPK96878.1	736	13	734	BAE55411.1	726	6	723	57.8	727	293	14	824.7	1.8e-237	BAE55411.1	GH3
UPK96881.1	1554	1	1553	CCT64023.1	1556	1	1553	90.2	1553	152	0	2940.6	0	CCT64023.1	GH133
UPK96886.1	744	671	730	SMQ46758.1	535	455	514	51.7	60	29	0	63.9	1.9e-08	SMQ46758.1	AA3
UPK96897.1	855	259	499	CDP31201.1	1370	792	1036	30.7	254	154	22	112.8	4.1e-23	CDP31201.1	AA3_2
UPK96920.1	415	7	415	CCT63895.1	411	3	411	85.1	409	61	0	689.9	3.9e-197	CCT63895.1	GT2
UPK96928.1	436	99	275	AQT67598.1	483	123	299	30.2	182	117	10	82.4	3e-14	AQT67598.1	GH145
UPK96934.1	322	3	315	ARF90664.1	788	449	755	44.8	315	164	10	275.4	1.8e-72	ARF90664.1	GT4
UPK96937.1	1011	6	1011	ANH56492.1	1039	12	1039	63.8	1029	348	24	1427.5	0	ANH56492.1	GH2
UPK96941.1	1196	1001	1195	CCA37798.1	3007	2805	3003	28.4	201	136	8	80.1	4.1e-13	CCA37798.1	GT2
UPK96942.1	759	389	583	ADJ44991.1	458	8	197	30.8	198	126	11	70.9	1.6e-10	ADJ44991.1	CBM2
UPK96960.1	1193	79	536	ACY97654.1	807	319	758	23.6	483	301	68	91.7	1.4e-16	ACY97654.1	GT2
UPK96962.1	147	1	105	ACJ72161.1	457	1	106	39.4	109	59	7	77	4.3e-13	ACJ72161.1	GT1
UPK96967.1	573	316	426	CCA15473.1	953	588	687	29.7	111	67	11	56.2	3e-06	CCA15473.1	GH72
UPK96969.1	813	22	806	BAC56174.1	834	42	828	52.9	809	335	46	843.2	5.4e-243	BAC56174.1	GT1
UPK96970.1	456	97	392	CDR37162.1	1029	212	510	32.5	338	147	81	157.5	7.7e-37	CDR37162.1	GT47
UPK96986.1	582	242	438	CEF74734.1	627	247	426	41.6	197	98	17	146	3e-33	CEF74734.1	GH0
UPK96993.1	276	43	272	SMQ52061.1	783	553	778	37.2	231	139	6	177.6	4.4e-43	SMQ52061.1	GH128
UPK97000.1	263	1	247	CCT64215.1	462	1	246	51.8	247	118	1	268.1	2.3e-70	CCT64215.1	GT15
UPK97001.1	576	110	531	CAN67070.1	871	492	852	23.4	427	256	71	65.5	5e-09	CAN67070.1	CE8
UPK97018.1	504	1	504	CCT63803.1	496	1	496	80.5	508	83	16	570.9	3.2e-161	CCT63803.1	GH132
UPK97020.1	1039	1	490	EGX53247.1	878	4	440	23.2	514	294	101	94	2.4e-17	EGX53247.1	CBM21
UPK97048.1	478	158	417	ASF76259.1	324	87	313	28	264	149	41	69.7	2.2e-10	ASF76259.1	CE1
UPK97052.1	769	1	769	CEF83752.1	768	1	768	73.9	769	200	1	1198	0	CEF83752.1	GH55
UPK97057.1	323	57	323	EAA59400.1	1041	777	1029	37.3	271	148	22	176.8	8.7e-43	EAA59400.1	PL4_3
UPK97086.1	379	108	226	CBS90365.1	616	411	521	32.8	119	72	8	62.8	2.1e-08	CBS90365.1	GT4
UPK97091.1	502	54	148	ANH56478.1	757	425	520	37.5	96	59	1	77	1.5e-12	ANH56478.1	GH16
UPK97093.1	556	65	502	AEI52017.1	786	319	743	26.2	454	290	45	120.6	1.3e-25	AEI52017.1	CE6
UPK97096.1	589	96	392	ACY47819.1	966	648	926	21.7	323	183	70	60.1	2.2e-07	ACY47819.1	GH3
UPK97115.1	463	1	462	CEF83260.1	462	1	462	86.8	463	59	2	821.2	1.3e-236	CEF83260.1	GT33
UPK97118.1	660	20	336	BAE64464.1	1375	614	978	24.8	387	199	92	69.7	3.1e-10	BAE64464.1	GH28
UPK97140.1	574	47	571	SMY27695.1	901	42	576	28.4	545	360	30	231.9	4e-59	SMY27695.1	GH43_21
UPK97161.1	566	3	315	ART70209.1	686	177	453	24.8	326	183	62	63.5	1.9e-08	ART70209.1	CBM50
UPK97180.1	800	1	800	CCT64583.1	804	1	798	75.5	808	180	18	1297.7	0	CCT64583.1	GH31
UPK97190.1	521	1	516	CCT63735.1	518	1	517	69.2	519	155	5	765.4	9.2e-220	CCT63735.1	GT31
UPK97230.1	402	3	384	EAA66095.1	832	417	791	24.5	416	239	75	88.2	5.1e-16	EAA66095.1	GT34
UPK97254.1	2106	365	1245	BAY90071.1	3556	1213	2093	30.3	913	572	64	376.7	3.7e-102	BAY90071.1	GT2
UPK97255.1	385	1	267	CCT72465.1	358	1	266	67.8	267	85	1	393.7	5.4e-108	CCT72465.1	AA9
UPK97271.1	613	1	606	CCT63927.1	610	1	608	85	608	89	2	1097.8	0	CCT63927.1	GT22
UPK97272.1	338	1	337	EGX50253.1	1364	1	291	58.6	343	84	58	328.2	2.4e-88	EGX50253.1	CBM1
UPK97283.1	722	156	443	CDP31201.1	1370	870	1163	27.5	302	197	22	95.9	4.4e-18	CDP31201.1	AA3_2
UPK97315.1	322	159	305	BAZ13913.1	210	75	206	32.5	163	63	47	64.3	6.3e-09	BAZ13913.1	CBM50
UPK97320.1	342	1	259	ADG70601.1	654	1	251	32.8	259	166	8	137.9	4.7e-31	ADG70601.1	CE9
UPK97333.1	361	1	361	CCT72993.1	1586	1035	1425	71.9	391	80	30	579.3	6.5e-164	CCT72993.1	CBM50
UPK97334.1	518	4	518	ALN49267.1	579	19	529	45.8	528	256	30	471.1	3.6e-131	ALN49267.1	GH43_14
UPK97348.1	468	28	468	CEF83168.1	466	32	466	85.9	441	56	6	811.2	1.3e-233	CEF83168.1	GH16
UPK97351.1	1013	440	649	SFV72712.1	649	19	226	29.8	218	135	18	77.8	1.7e-12	SFV72712.1	GT4
UPK97398.1	244	9	238	AOR30537.1	582	39	264	48.3	230	115	4	225.3	1.6e-57	AOR30537.1	CBM13
UPK97414.1	483	9	432	CEF82837.1	485	12	437	67.8	429	130	8	609.4	7.8e-173	CEF82837.1	AA12
UPK97415.1	420	1	420	CCT64606.1	427	1	427	72.8	427	109	7	621.3	1.7e-176	CCT64606.1	GT76
UPK97421.1	324	1	324	CCT73831.1	324	1	324	87.3	324	41	0	563.9	2.5e-159	CCT73831.1	PL1_7
UPK97427.1	750	528	723	AJC53641.1	954	657	863	30.8	211	127	19	81.6	8.8e-14	AJC53641.1	GT2
UPK97447.1	1145	812	1020	AHH97713.1	456	12	220	32.2	214	135	10	99.8	4.8e-19	AHH97713.1	CBM2
UPK97459.1	984	1	984	CEF83741.1	986	1	986	81.6	992	169	14	1594.7	0	CEF83741.1	GT0
UPK97462.1	679	141	559	CDP31201.1	1370	801	1224	28.4	458	255	73	171.8	5.9e-41	CDP31201.1	AA3_2
UPK97465.1	643	2	643	BAE63854.1	639	1	639	64.3	642	226	3	837.4	2.4e-241	BAE63854.1	GH51
UPK97470.1	372	8	369	KFZ02887.1	652	2	374	35.8	380	219	25	212.2	2.2e-53	KFZ02887.1	GH135
UPK97476.1	572	1	572	AHZ65139.1	572	1	572	96.3	572	21	0	1160.6	0	AHZ65139.1	AA1_3
UPK97484.1	454	13	426	CEF74633.1	430	11	425	63.4	415	151	1	575.5	1.2e-162	CEF74633.1	CBM18
UPK97488.1	307	1	307	CEF78807.1	306	1	306	82.7	307	52	1	509.2	7e-143	CEF78807.1	PL3_2
UPK97490.1	713	5	713	CCT63987.1	714	4	714	66.4	718	225	16	937.9	1.4e-271	CCT63987.1	GT59
UPK97496.1	625	310	614	BAK17762.1	797	50	326	27.2	309	189	36	99	4.5e-19	BAK17762.1	CBM48
UPK97507.1	346	12	346	CCT69475.1	347	13	347	79.4	335	69	0	593.2	4.2e-168	CCT69475.1	GH43_26
UPK97511.1	705	252	687	BAY30132.1	3571	2848	3251	23.6	454	279	68	64.3	1.4e-08	BAY30132.1	GT2
UPK97516.1	335	1	333	CCT64134.1	335	1	333	77.5	333	75	0	548.1	1.5e-154	CCT64134.1	GH43_21
UPK97522.1	863	4	829	EAA65758.1	2376	1569	2363	42.8	836	427	51	609	1.8e-172	EAA65758.1	GH133
UPK97525.1	408	10	408	CAP61754.1	428	31	428	57	402	166	7	449.9	6.7e-125	CAP61754.1	GH71
UPK97528.1	907	14	905	SMQ49737.1	1254	19	991	59.4	973	314	81	1073.9	2.0e-312	SMQ49737.1	GT1
UPK97534.1	352	4	346	ARA85284.1	592	48	377	36.7	346	200	19	201.4	3.6e-50	ARA85284.1	CE12
UPK97538.1	677	41	352	CUI24525.1	824	11	328	59.1	318	124	6	376.3	1.6e-102	CUI24525.1	GH19
UPK97544.1	579	1	578	CEF78788.1	578	1	578	83	578	98	0	1042.3	4.3e-303	CEF78788.1	GH13_40
UPK97565.1	316	12	316	EAA58930.1	1250	923	1250	34.1	328	193	23	164.5	4.4e-39	EAA58930.1	GT20
UPK97583.1	543	1	543	CCT64188.1	543	1	543	93.9	543	33	0	1056.2	2.7e-307	CCT64188.1	AA3_2
UPK97585.1	393	1	393	CEF78429.1	390	1	390	79.4	393	78	3	651.4	1.5e-185	CEF78429.1	GH93
UPK97591.1	1038	1	828	CCA39958.1	1358	447	1274	33.9	896	456	136	456.4	1.8e-126	CCA39958.1	GT15
UPK97603.1	377	28	326	ARA85284.1	592	63	368	25.7	315	209	25	85.5	3.1e-15	ARA85284.1	CE12
UPK97604.1	283	42	260	APO44170.1	1441	274	504	28.2	241	141	32	77.8	4.8e-13	APO44170.1	CBM32
UPK97609.1	298	1	292	CCT67606.1	294	1	292	84.6	292	45	0	542	9.5e-153	CCT67606.1	GH18
UPK97610.1	466	1	466	CCT63981.1	465	1	465	82.7	468	76	5	813.1	3.5e-234	CCT63981.1	GT15
UPK97622.1	468	1	468	CCT64273.1	473	1	473	78.9	474	93	7	737.6	1.9e-211	CCT64273.1	GH76
UPK97635.1	384	7	383	CCT64072.1	403	5	401	67.5	397	109	20	552.7	6.9e-156	CCT64072.1	GH76
UPK97645.1	191	1	176	CEF74496.1	177	1	177	61.3	181	61	9	218.4	1.5e-55	CEF74496.1	CBM50
UPK97654.1	400	29	210	ALG11156.1	431	18	197	28.3	187	122	12	62	3.9e-08	ALG11156.1	CBM2
UPK97663.1	4841	2	1344	ACX49739.1	2305	443	1847	25.4	1477	896	206	266.9	9.6e-69	ACX49739.1	GH4
UPK97670.1	396	47	338	EGX47471.1	1148	399	700	29.6	307	196	20	113.2	1.4e-23	EGX47471.1	GH16
UPK97676.1	454	1	453	CCT62550.1	454	1	453	86.3	453	62	0	830.1	2.7e-239	CCT62550.1	GT31
UPK97683.1	376	24	278	AEV99440.1	1581	221	472	24.1	266	177	25	76.3	1.9e-12	AEV99440.1	CBM3
UPK97692.1	232	102	208	AKI99040.1	517	410	509	31.8	107	66	7	61.2	3.8e-08	AKI99040.1	GT2
UPK97695.1	892	1	892	CCT62739.1	892	1	892	75	892	223	0	1448.7	0	CCT62739.1	GH36
UPK97709.1	542	1	542	CEF73043.1	540	1	540	84.5	542	82	2	914.1	1.7e-264	CEF73043.1	PL4_1
UPK97753.1	318	1	313	CCT61950.1	335	1	331	74	331	68	18	525.8	7.5e-148	CCT61950.1	GH114
UPK97756.1	172	41	158	CCA74522.1	1543	52	172	34.1	132	62	25	73.9	4.2e-12	CCA74522.1	AA5_1
UPK97767.1	310	1	291	CCT62069.1	303	1	295	53.4	296	132	6	317.8	3e-85	CCT62069.1	CE3
UPK97783.1	424	1	424	CCT64532.1	422	1	422	84.9	424	62	2	723	4.3e-207	CCT64532.1	GT50
UPK97789.1	322	1	301	AIT83212.1	754	14	314	71.5	302	84	2	448.7	1.2e-124	AIT83212.1	GT4
UPK97794.1	324	19	322	XP_367690.1	1104	790	1100	49.2	311	151	7	282.7	1.1e-74	XP_367690.1	GH20
UPK97795.1	652	1	106	CCA69719.1	1027	1	109	50.5	109	51	3	95.5	5.1e-18	CCA69719.1	GH43_13
UPK97798.1	421	114	399	ANH22675.1	690	98	382	30.9	301	177	31	119.8	1.6e-25	ANH22675.1	CE4
UPK97802.1	465	20	458	CTQ90966.1	462	17	452	23.3	451	319	27	107.5	9.3e-22	CTQ90966.1	AA7
UPK97809.1	204	1	204	SCB64234.1	204	1	204	90.2	204	20	0	384.4	1.7e-105	SCB64234.1	AA6
UPK97830.1	1279	26	1156	CCT61772.1	1270	22	1150	73.7	1134	290	8	1659.4	0	CCT61772.1	GT1
UPK97842.1	2570	12	969	BAY90071.1	3556	1213	2095	27.3	983	590	125	304.3	2.9e-80	BAY90071.1	GT2
UPK97852.1	753	19	736	XP_366410.1	1261	593	1246	29.5	729	428	86	283.9	1.2e-74	XP_366410.1	GH43_11
UPK97863.1	488	9	112	CED82388.1	747	31	130	33.6	107	61	10	63.5	1.6e-08	CED82388.1	GT4
UPK97865.1	589	91	589	EEU48583.1	489	1	489	91	499	35	10	922.5	5.1e-267	EEU48583.1	GH5_24
UPK97867.1	1011	630	904	CEF62588.1	723	238	570	23.7	346	180	84	66.6	4e-09	CEF62588.1	CBM20
UPK97870.1	571	1	571	CCT62058.1	571	1	570	82	571	102	1	1036.2	3.1e-301	CCT62058.1	GH13_40
UPK97874.1	400	101	372	CAZ34341.1	1860	1403	1695	31.7	300	170	35	161.8	3.6e-38	CAZ34341.1	CBM13
UPK97876.1	557	364	520	CEF62298.1	578	7	176	44.7	170	81	13	155.2	4.7e-36	CEF62298.1	GT4
UPK97883.1	385	1	385	CCT62615.1	390	1	390	69	400	99	25	420.2	5.4e-116	CCT62615.1	GH128
UPK97908.1	80	1	77	AAL01718.1	351	20	96	53.2	77	36	0	83.6	2.5e-15	AAL01718.1	AA10
UPK97909.1	630	250	517	CBZ54290.1	716	243	462	30.5	272	133	56	110.9	1.1e-22	CBZ54290.1	CBM20
UPK97916.1	622	1	622	CCT61610.1	623	1	623	85.4	623	90	1	1125.2	0	CCT61610.1	GH1
UPK97927.1	523	295	493	AHH16356.1	944	756	944	28.9	201	129	14	68.2	7.1e-10	AHH16356.1	GT4
UPK97928.1	674	1	659	CCT69642.1	672	1	667	65.6	668	220	10	966.1	4.6e-280	CCT69642.1	GH127
UPK97941.1	454	78	433	ANH22675.1	690	73	391	24.3	370	215	65	68.9	3.6e-10	ANH22675.1	CE4
UPK97954.1	437	1	437	CEF73471.1	443	1	443	76.3	443	99	6	586.3	6.4e-166	CEF73471.1	GH132
UPK97963.1	522	7	521	CCT66509.1	508	5	507	47.1	518	256	18	472.2	1.6e-131	CCT66509.1	GH43_14
UPK97985.1	1234	34	732	AHX26715.1	2530	27	779	32.7	777	421	102	375.2	6.4e-102	AHX26715.1	GT2
UPK97989.1	531	1	528	CCT62864.1	529	1	526	86.8	529	66	4	981.1	1.1e-284	CCT62864.1	GT2
UPK97991.1	576	4	573	CCA19356.1	1714	1156	1712	45.5	576	289	25	224.2	8.5e-57	CCA19356.1	GT2
UPK97998.1	1341	1116	1333	ACL49294.1	654	20	237	29.2	233	135	30	81.6	1.6e-13	ACL49294.1	GT4
UPK98012.1	1171	719	1123	AEY56803.1	842	332	690	30.4	421	215	78	177.2	2.4e-42	AEY56803.1	CBM20
UPK98013.1	1042	1	1042	CCT62886.1	1053	16	1053	78.9	1044	212	8	1711	0	CCT62886.1	GH47
UPK98023.1	505	1	504	AAS82856.1	508	1	507	94.9	507	23	3	970.7	1.4e-281	AAS82856.1	CBM1
UPK98051.1	346	88	177	ASF76259.1	324	85	173	40	90	53	1	68.2	4.7e-10	ASF76259.1	CE1
UPK98084.1	865	171	568	EAA57990.1	1425	769	1140	37.2	403	217	36	208.8	5.5e-52	EAA57990.1	GH16
UPK98089.1	333	7	333	CCT61678.1	341	15	341	80.8	328	61	2	547.4	2.5e-154	CCT61678.1	GH5_5
UPK98113.1	480	1	464	ALZ96408.1	457	3	448	30.1	469	300	28	197.6	7.1e-49	ALZ96408.1	AA7
UPK98117.1	438	40	362	SDT80777.1	757	337	681	27.1	354	218	40	98.2	5.3e-19	SDT80777.1	GT2
UPK98120.1	501	1	501	CCT62775.1	501	1	501	95.4	501	23	0	982.2	4.6e-285	CCT62775.1	GT4
UPK98149.1	790	601	777	ACA88898.1	699	187	363	29.8	188	110	22	62.4	5.8e-08	ACA88898.1	CBM5
UPK98175.1	518	2	495	EAA62466.1	1429	898	1403	31.5	511	328	22	243.8	9.3e-63	EAA62466.1	GH78
UPK98177.1	471	120	301	ANN35658.1	494	35	197	32.8	183	102	21	80.9	9.5e-14	ANN35658.1	CBM13
UPK98189.1	915	674	802	CEF76964.1	928	704	827	42.6	136	59	19	94.4	1.6e-17	CEF76964.1	GH18
UPK98197.1	760	14	724	BAE64464.1	1375	603	1336	35.5	768	404	91	397.9	5.6e-109	BAE64464.1	GH28
UPK98209.1	534	316	505	ASF09272.1	847	651	825	30	200	105	35	85.5	4.4e-15	ASF09272.1	GT4
UPK98212.1	175	3	87	CAN61133.1	1122	1038	1122	44.7	85	47	0	77.8	3e-13	CAN61133.1	GH36
UPK98213.1	1227	1	1227	CCT62022.1	1221	1	1221	87.4	1230	143	12	2161.3	0	CCT62022.1	GT2
UPK98225.1	336	7	335	EAA63396.1	751	414	750	49.1	352	141	38	332.4	1.3e-89	EAA63396.1	GH76
UPK98226.1	1208	127	494	AMS24251.1	1213	529	881	37.9	375	204	29	200.3	2.7e-49	AMS24251.1	CBM57
UPK98233.1	545	1	543	CCT63406.1	552	1	550	74.9	550	131	7	828.6	9.3e-239	CCT63406.1	GT22
UPK98277.1	533	8	509	AAV98259.1	506	5	491	39.5	504	286	19	372.5	1.8e-101	AAV98259.1	GH43_14
UPK98297.1	754	137	369	XP_330690.1	1237	693	938	41	249	128	19	169.5	3.2e-40	XP_330690.1	GH5_24
UPK98302.1	511	20	493	AEI52017.1	786	293	755	31.1	508	271	79	208.4	4.3e-52	AEI52017.1	CE6
UPK98306.1	410	7	384	EAA64377.1	449	13	407	63.3	395	128	17	514.2	2.9e-144	EAA64377.1	GH28|3.2.1.67
UPK98309.1	424	30	424	ANH22675.1	690	11	393	64.2	399	123	20	519.6	7.2e-146	ANH22675.1	CE4
UPK98310.1	346	56	308	AMW10202.1	683	401	649	31.6	256	165	10	95.9	2.1e-18	AMW10202.1	GT87
UPK98313.1	376	1	376	CCT61695.1	375	1	375	79.6	377	74	3	605.9	6.8e-172	CCT61695.1	PL1_4
UPK98332.1	603	1	603	CCT62821.1	608	1	608	81.6	608	107	5	1035	7.2e-301	CCT62821.1	GH47
UPK98333.1	179	23	161	BAC83070.1	666	514	649	42.1	140	76	5	99.4	9.8e-20	BAC83070.1	CBM43
UPK98338.1	543	8	195	AFU57543.1	923	741	919	32.3	201	101	35	100.1	1.7e-19	AFU57543.1	GT66
UPK98350.1	834	44	326	AGI90727.1	587	24	295	30.8	292	173	29	98.6	7.8e-19	AGI90727.1	CBM13
UPK98381.1	848	7	848	CAP93483.1	840	6	840	51.5	846	395	15	860.5	3.4e-248	CAP93483.1	GH3
UPK98385.1	489	10	241	EAA66229.1	1187	426	650	30.3	254	126	51	77.8	8.3e-13	EAA66229.1	PL1_4
UPK98415.1	490	27	408	EAA66095.1	832	386	791	30.1	432	226	76	144.1	9.5e-33	EAA66095.1	GT34
UPK98418.1	870	43	250	ALV51820.1	515	9	228	29.3	225	137	22	80.5	2.3e-13	ALV51820.1	GH23
UPK98426.1	357	79	244	ANE60256.1	726	67	273	31.1	209	99	45	80.9	7.2e-14	ANE60256.1	AA2
UPK98427.1	651	1	651	CCT62173.1	707	1	706	45.7	738	282	119	532.7	1.3e-149	CCT62173.1	GH18
UPK98428.1	579	41	541	AEI52017.1	786	288	739	30.7	521	272	89	167.5	9.5e-40	AEI52017.1	CE6
UPK98441.1	511	204	414	CAJ58949.1	611	43	256	30.1	216	144	7	84.7	7.1e-15	CAJ58949.1	CBM13
UPK98454.1	978	1	978	CEF73540.1	984	1	982	72.1	983	268	6	1499.2	0	CEF73540.1	GT90
UPK98457.1	741	1	741	CCT61767.1	740	1	740	90.8	741	67	1	1390.9	0	CCT61767.1	GT39
UPK98463.1	83	1	74	CEF72783.1	229	142	215	56.8	74	32	0	102.8	4.1e-21	CEF72783.1	CE5
UPK98471.1	317	26	302	CAL57845.1	679	5	273	33.5	281	171	16	131.7	3.1e-29	CAL57845.1	GT58
UPK98509.1	358	158	351	CAL54622.1	1692	1161	1350	60.9	197	67	10	251.5	3.1e-65	CAL54622.1	GH2
UPK98513.1	182	9	182	SMY24715.1	620	4	170	48	175	82	9	165.6	1.1e-39	SMY24715.1	CE16
UPK98516.1	552	26	448	CDF79937.1	1154	8	422	26.9	439	281	40	140.6	1.2e-31	CDF79937.1	GH78
UPK98551.1	449	42	449	CCT62329.1	406	1	406	77.9	408	88	2	667.9	1.7e-190	CCT62329.1	GT69
UPK98553.1	404	1	404	CEF72406.1	387	1	387	62.2	405	134	19	472.2	1.3e-131	CEF72406.1	AA8
UPK98559.1	768	1	768	CCT62328.1	770	1	770	90.9	770	68	2	1449.1	0	CCT62328.1	GT39
UPK98562.1	1561	1239	1541	AJC53641.1	954	664	951	27.9	308	197	25	110.2	4.8e-22	AJC53641.1	GT2
UPK98569.1	572	10	540	CCT61772.1	1270	87	640	61.2	556	189	27	681.4	1.9e-194	CCT61772.1	GT1
UPK98571.1	691	39	689	CCT62324.1	654	1	652	81.2	655	116	7	1120.1	0	CCT62324.1	GH47
UPK98588.1	495	325	495	CEF68073.1	745	64	241	39.4	180	98	11	121.7	5.1e-26	CEF68073.1	GT92
UPK98607.1	269	51	234	CEF62298.1	578	4	186	48.1	185	93	3	181.4	2.9e-44	CEF62298.1	GT4
UPK98622.1	1263	432	572	SCF24823.1	729	92	208	32.6	141	71	24	69.7	5.9e-10	SCF24823.1	CBM13
UPK98628.1	505	346	470	CBZ51751.1	1915	689	815	38.3	128	75	4	97.8	8e-19	CBZ51751.1	GT90
UPK98639.1	1008	359	890	CDP31201.1	1370	682	1241	25	605	336	118	132.9	4.5e-29	CDP31201.1	AA3_2
UPK98644.1	1107	261	494	CAJ58949.1	611	9	211	28.7	237	132	37	95.9	6.7e-18	CAJ58949.1	CBM13
UPK98648.1	769	140	341	AAF79504.1	1170	779	986	38.6	210	119	10	113.6	2.2e-23	AAF79504.1	GH36
UPK98650.1	612	6	612	CCT62992.1	616	6	614	76.8	609	139	2	1007.3	1.6e-292	CCT62992.1	GH76
UPK98657.1	208	51	198	SMY24715.1	620	21	166	42.1	152	78	10	115.5	1.5e-24	SMY24715.1	CE16
UPK98662.1	270	47	252	EAA61740.1	1304	305	508	43	214	104	18	154.5	3.9e-36	EAA61740.1	AA3_2
UPK98695.1	1204	285	460	AMM42889.1	442	263	438	33.5	185	105	18	78.2	1.6e-12	AMM42889.1	CBM57
UPK98697.1	569	34	569	AEI52017.1	786	293	773	27.4	559	305	101	152.9	2.4e-35	AEI52017.1	CE6
UPK98711.1	211	18	86	EAA59389.1	764	16	80	43.5	69	35	4	58.5	2.3e-07	EAA59389.1	GT4
UPK98720.1	591	109	425	CBZ54290.1	716	239	519	32.5	320	174	42	163.3	1.8e-38	CBZ54290.1	CBM20
UPK98723.1	421	17	342	AHF16547.1	975	589	912	28.1	360	189	70	87.8	6.9e-16	AHF16547.1	GH3
UPK98733.1	575	58	489	ARF89445.1	960	462	886	24.4	443	306	29	96.7	2e-18	ARF89445.1	GT1
UPK98748.1	741	149	702	CAN65674.1	1260	111	629	37.3	565	297	57	350.5	1e-94	CAN65674.1	GH28
UPK98750.1	381	11	381	AAD14758.1	697	337	697	38.7	385	198	38	245.4	2.3e-63	AAD14758.1	GT2
UPK98751.1	1077	383	571	ACL49294.1	654	20	203	29	200	115	27	71.2	1.7e-10	ACL49294.1	GT4
UPK98754.1	467	1	467	CEF78468.1	458	1	458	72.3	469	117	13	646	7.3e-184	CEF78468.1	CBM1
UPK98756.1	558	4	524	AEI52017.1	786	268	746	29.1	540	303	80	170.2	1.4e-40	AEI52017.1	CE6
UPK98769.1	286	176	261	CDS09080.1	592	504	586	39.5	86	49	3	74.3	5.4e-12	CDS09080.1	GT22
UPK98814.1	550	5	549	CEF72977.1	552	6	550	73.9	545	142	0	860.5	2.2e-248	CEF72977.1	GT1
UPK98859.1	811	16	807	CEF79837.1	806	14	802	69	794	239	7	1121.7	0	CEF79837.1	GT1
UPK98870.1	583	63	582	CEF88342.1	561	42	561	66.9	520	172	0	748	1.7e-214	CEF88342.1	GH47
UPK98875.1	233	1	233	AAM77704.1	244	1	244	94.3	244	3	11	464.2	2e-129	AAM77704.1	GH12
UPK98881.1	534	10	534	CCT74525.1	531	9	531	74.1	525	134	2	844	2.1e-243	CCT74525.1	GH43_36
UPK98893.1	1156	45	1150	AIE96983.1	2014	22	1196	31.9	1219	673	157	509.6	2e-142	AIE96983.1	GT0
UPK98898.1	1337	1029	1245	CBX99002.1	772	4	230	31.4	242	126	40	104	3e-20	CBX99002.1	GH18
UPK98901.1	730	151	694	AFZ04852.1	1443	579	1074	22.5	555	360	70	86.3	3.5e-15	AFZ04852.1	GT2
UPK98911.1	1725	83	447	AMS24251.1	1213	556	864	33.9	366	184	58	164.1	3.1e-38	AMS24251.1	CBM57
UPK98913.1	593	4	559	CBY01311.1	1648	40	620	33.2	597	342	57	280.8	7.8e-74	CBY01311.1	GH2
UPK98929.1	510	216	473	ARF14915.1	805	51	283	32.1	265	141	39	117.1	1.3e-24	ARF14915.1	CBM48
UPK98930.1	665	107	631	BAY90071.1	3556	592	1078	21.1	540	358	68	95.5	5.2e-18	BAY90071.1	GT2
UPK98933.1	529	44	444	CBA03971.1	927	4	403	62.9	402	146	3	499.6	9.6e-140	CBA03971.1	GT30
UPK98940.1	193	1	193	CED85243.1	810	619	810	56.1	196	79	7	208.8	1.2e-52	CED85243.1	GT57
UPK98947.1	1927	729	879	CBX99002.1	772	1	172	30.6	173	97	23	73.6	6.2e-11	CBX99002.1	GH18
UPK98953.1	415	29	405	ADO75815.1	541	44	394	33.7	380	220	32	171.4	4.7e-41	ADO75815.1	CBM13
UPK98961.1	263	8	246	AID32530.1	1046	804	1043	35	254	136	29	92.8	1.3e-17	AID32530.1	GT51
UPK98967.1	266	151	265	EAA62552.1	1074	959	1073	39	118	66	6	75.1	2.9e-12	EAA62552.1	GH92
UPK98983.1	442	157	414	AEB45483.1	895	122	381	41.5	265	143	12	174.1	7.7e-42	AEB45483.1	CBM2
UPK98990.1	517	8	516	CCT64876.1	511	7	511	66.2	517	155	20	688.3	1.4e-196	CCT64876.1	GT71
UPK98992.1	469	8	468	CCT62801.1	427	5	426	67.2	461	112	39	404.8	2.9e-111	CCT62801.1	AA11
UPK98993.1	1002	70	276	CAM03105.1	528	20	226	25.8	213	146	12	91.3	1.5e-16	CAM03105.1	CBM6
UPK99001.1	208	32	208	CCT61737.1	368	190	367	68.5	178	55	1	251.9	1.4e-65	CCT61737.1	CE5
UPK99006.1	298	19	149	ALK30190.1	397	17	149	39.6	134	77	4	88.6	2.9e-16	ALK30190.1	GT9
UPK99043.1	861	1	861	CCT64887.1	858	1	858	89.7	861	86	3	1618.2	0	CCT64887.1	GH3
UPK99047.1	604	1	603	CCT62012.1	611	1	610	82.8	610	98	7	1080.1	0	CCT62012.1	GH20
UPK99053.1	1017	1	1017	CCT62630.1	1014	1	1014	95.7	1020	35	9	2093.2	0	CCT62630.1	GH0
UPK99071.1	952	210	576	AMS24251.1	1213	527	861	35.7	375	193	48	154.1	1.8e-35	AMS24251.1	CBM57
UPK99072.1	563	8	563	CEF88342.1	561	9	560	79	556	113	4	909.8	3.3e-263	CEF88342.1	GH47
UPK99083.1	853	1	853	CEF72811.1	854	1	853	75.3	853	211	0	1411.4	0	CEF72811.1	GH2
UPK99087.1	622	473	605	CUR50868.1	932	767	904	46.8	139	67	7	122.5	3.7e-26	CUR50868.1	GT66
UPK99092.1	655	1	280	CUI24525.1	824	15	296	53	285	126	8	277.3	9.6e-73	CUI24525.1	GH19
UPK99094.1	535	14	519	CAP95917.1	512	6	500	41.1	511	280	21	384	5.9e-105	CAP95917.1	GH43_14
UPK99119.1	403	25	389	AEB45483.1	895	47	401	35.9	370	217	20	194.9	3.8e-48	AEB45483.1	CBM2
UPK99151.1	595	53	581	AFZ04852.1	1443	604	1074	23.3	536	339	72	84.3	1.1e-14	AFZ04852.1	GT2
UPK99153.1	394	1	392	CCT68145.1	397	1	397	75.3	401	86	13	506.1	7.6e-142	CCT68145.1	CBM1
UPK99170.1	744	6	744	AEO65709.1	747	7	747	83.1	741	123	2	1250.3	0	AEO65709.1	GT66
UPK99171.1	614	10	286	CUI24525.1	824	19	296	51.9	283	125	11	249.6	2e-64	CUI24525.1	GH19
UPK99187.1	785	298	625	CDP31201.1	1370	842	1181	29.1	347	220	26	138.3	8.3e-31	CDP31201.1	AA3_2
UPK99192.1	253	4	249	AID32530.1	1046	804	1043	27	256	161	26	75.5	2.1e-12	AID32530.1	GT51
UPK99205.1	377	65	362	XP_367690.1	1104	792	1093	38.7	305	177	10	192.2	2.3e-47	XP_367690.1	GH20
UPK99230.1	124	1	123	XP_331907.1	994	1	123	85.4	123	18	0	200.7	2.2e-50	XP_331907.1	GT66
UPK99236.1	443	1	443	CEF88482.1	449	1	449	75.4	451	101	10	707.2	2.5e-202	CEF88482.1	CBM1
UPK99240.1	331	34	311	ASF76259.1	324	29	297	29.1	285	179	23	121.3	4.4e-26	ASF76259.1	CE1
UPK99243.1	269	1	265	CCT62478.1	272	1	265	89.8	265	27	0	488.8	8.6e-137	CCT62478.1	CE4
UPK99248.1	357	1	357	CCT62766.1	357	1	357	92.7	357	26	0	696.4	3.6e-199	CCT62766.1	GH18
UPK99249.1	1509	902	1500	SMQ54680.1	1814	1137	1802	34.2	687	343	109	344.7	1.1e-92	SMQ54680.1	GH31
UPK99254.1	477	196	456	EGX47471.1	1148	388	651	36.4	264	165	3	184.5	6.2e-45	EGX47471.1	GH16
UPK99264.1	375	13	368	XP_361931.1	927	566	921	60.6	358	137	4	446.4	6.8e-124	XP_361931.1	CBM66
UPK99284.1	512	258	336	CAN61133.1	1122	1039	1117	39.2	79	48	0	65.1	5.8e-09	CAN61133.1	GH36
UPK99289.1	567	1	559	CCT64901.1	560	1	559	74.9	562	135	6	880.6	2.1e-254	CCT64901.1	GH47
UPK99293.1	225	1	225	CCT62943.1	228	1	228	68.9	228	68	3	326.2	6.2e-88	CCT62943.1	CE5
UPK99300.1	308	38	255	ABQ55033.1	296	73	254	24.9	221	124	42	67.8	5.4e-10	ABQ55033.1	CE4
UPK99330.1	760	43	315	XP_365424.1	1040	517	785	33	282	167	22	127.9	1.1e-27	XP_365424.1	GH30_3
UPK99332.1	229	75	209	SMY24715.1	620	17	154	48.6	138	68	3	130.6	5.1e-29	SMY24715.1	CE16
UPK99340.1	548	1	424	AEA24083.1	1049	403	783	24.2	459	235	113	66.6	2.1e-09	AEA24083.1	GT4
UPK99342.1	486	14	481	CEF83492.1	481	3	471	68	469	149	1	710.7	2.5e-203	CEF83492.1	GH1
UPK99356.1	819	4	764	AAE23229.1	1007	180	981	49.9	807	353	51	810.1	5.1e-233	AAE23229.1	GH35
UPK99361.1	679	1	675	CEF73183.1	663	1	663	86.7	675	78	12	1224.2	0	CEF73183.1	GH15
UPK99370.1	1371	778	1229	SMY28328.1	1814	1251	1796	27	551	298	104	170.2	3.5e-40	SMY28328.1	GH31
UPK99372.1	473	179	471	EAA58455.1	855	567	853	37.9	293	176	6	216.5	1.4e-54	EAA58455.1	GT1
UPK99382.1	462	6	458	CCT61660.1	473	8	461	78.9	454	95	1	730.3	2.9e-209	CCT61660.1	GT4
UPK99389.1	770	275	427	AHH97713.1	456	19	166	28.6	154	103	7	64.7	1.1e-08	AHH97713.1	CBM2
UPK99400.1	447	52	369	ACP91365.1	483	148	469	29.5	325	219	10	147.9	6e-34	ACP91365.1	GT2
UPK99413.1	202	1	182	CCT73033.1	256	55	236	58.2	182	76	0	228.4	1.6e-58	CCT73033.1	CE3
UPK99417.1	419	37	218	CAJ58949.1	611	29	211	31.4	185	122	5	89.7	1.8e-16	CAJ58949.1	CBM13
UPK99419.1	427	322	423	AMG32349.1	477	384	470	34.3	102	52	15	60.1	1.6e-07	AMG32349.1	GH2
UPK99422.1	338	26	198	AAD14758.1	697	395	594	31.1	206	103	39	85.1	3.6e-15	AAD14758.1	GT2
UPK99435.1	834	1	832	CEF72767.1	834	1	832	82.1	832	149	0	1421.8	0	CEF72767.1	GH3
UPK99447.1	237	53	222	AMB39214.1	757	2	160	39.4	170	92	11	117.1	6e-25	AMB39214.1	GH3
UPK99473.1	2617	1016	1812	BAY30132.1	3571	2500	3270	22.5	834	546	100	149.8	9.2e-34	BAY30132.1	GT2
UPK99484.1	898	792	839	CAL53384.1	1045	342	389	54.2	48	22	0	60.1	3.3e-07	CAL53384.1	CE11
UPK99504.1	531	16	291	CBZ54290.1	716	247	502	33.1	281	158	30	138.3	5.6e-31	CBZ54290.1	CBM20
UPK99527.1	608	1	607	CCT62042.1	610	1	607	74.4	616	140	18	649.8	6.6e-185	CCT62042.1	GH17
UPK99570.1	499	29	414	CAN65674.1	1260	269	592	35.6	388	184	66	229.6	1.7e-58	CAN65674.1	GH28
UPK99575.1	257	1	248	SMQ55079.1	685	1	247	56.9	253	98	11	282	1.5e-74	SMQ55079.1	GH17
UPK99590.1	287	13	283	CEF73821.1	278	6	276	56.6	279	105	16	292.7	9.7e-78	CEF73821.1	GT1
UPK99592.1	160	59	97	CEF78718.1	343	292	332	56.1	41	16	2	54.3	3.2e-06	CEF78718.1	AA11
UPK99608.1	591	32	364	ACL96244.2	454	2	276	31.1	344	157	80	137.9	8.2e-31	ACL96244.2	CBM50
UPK99613.1	320	1	320	CAW50919.1	322	1	322	83.9	322	50	2	521.9	1.1e-146	CAW50919.1	PL1_7
UPK99636.1	328	121	234	AGC46951.1	285	115	214	36.8	114	58	14	69.7	1.5e-10	AGC46951.1	CE0
UPK99637.1	509	11	421	EAA66095.1	832	379	791	24.6	427	292	30	96.3	2.4e-18	EAA66095.1	GT34
UPK99644.1	557	25	538	EAA59719.1	1305	51	569	31.1	576	278	119	292.7	1.9e-77	EAA59719.1	GH75
UPK99645.1	599	92	284	CCA23362.1	816	93	288	36.2	199	118	9	99	4.3e-19	CCA23362.1	GH0
UPK99652.1	1021	71	534	AFZ04852.1	1443	610	1087	33.1	490	290	38	228	1e-57	AFZ04852.1	GT2
UPK99655.1	401	1	399	CCT73102.1	408	1	406	73.5	407	99	9	538.1	1.8e-151	CCT73102.1	CBM1
UPK99663.1	454	1	454	BAE97143.1	455	1	455	77.9	456	98	3	749.2	6e-215	BAE97143.1	GH28
UPK99666.1	542	2	542	CAK47101.1	542	3	542	58.9	542	220	3	689.5	6.7e-197	CAK47101.1	AA3_2
UPK99668.1	342	22	173	AGA79320.1	631	337	490	30.8	156	102	6	69.7	1.6e-10	AGA79320.1	CE8
UPK99696.1	989	1	988	CCD44496.1	1033	1	1027	62.9	1031	336	47	1369.4	0	CCD44496.1	GH0
UPK99700.1	509	5	507	BAE65948.1	512	4	508	57.4	505	213	2	617.1	4e-175	BAE65948.1	GH43_29
UPK99713.1	554	29	512	AEI52017.1	786	293	741	29.7	501	283	69	180.3	1.3e-43	AEI52017.1	CE6
UPK99716.1	366	89	343	ALG12048.1	579	41	296	28.1	278	155	45	72	3.4e-11	ALG12048.1	CBM5
UPK99727.1	480	1	475	CEF83492.1	481	1	475	86.9	475	62	0	913.3	2.5e-264	CEF83492.1	GH1
UPK99728.1	1082	1	1078	SCB65060.1	1081	1	1077	75.1	1081	262	7	1723.8	0	SCB65060.1	GH31
UPK99730.1	668	130	493	CDP31201.1	1370	795	1165	24.6	386	254	37	117.1	1.7e-24	CDP31201.1	AA3_2
UPK99739.1	442	36	408	EAA66095.1	832	391	791	22.9	407	274	40	87.4	9.5e-16	EAA66095.1	GT34
UPK99747.1	795	599	783	CEF62298.1	578	9	186	34.6	185	114	7	109.4	4.2e-22	CEF62298.1	GT4
UPK99749.1	502	42	501	ANM86403.1	487	27	482	29	472	307	28	184.5	6.5e-45	ANM86403.1	AA7
UPK99750.1	320	18	312	CAP94355.1	852	544	845	33.7	309	184	21	172.6	1.6e-41	CAP94355.1	GH3
UPK99753.1	331	100	330	EAA33997.1	856	572	854	32.1	290	131	66	103.6	9.6e-21	EAA33997.1	GH18
UPK99754.1	509	11	421	EAA66095.1	832	379	791	24.6	427	292	30	96.3	2.4e-18	EAA66095.1	GT34
UPK99756.1	1049	1	1049	CCT74817.1	1049	1	1049	73.4	1054	270	10	1649.8	0	CCT74817.1	GH2
UPK99762.1	546	27	487	AEI52017.1	786	285	742	27.6	485	300	51	135.6	3.8e-30	AEI52017.1	CE6
UPK99769.1	318	47	125	SDT46884.1	327	150	233	40.5	84	45	5	70.1	1.1e-10	SDT46884.1	CE4
UPK99788.1	611	1	611	CCT74664.1	609	1	609	76.8	611	140	2	943.7	2.2e-273	CCT74664.1	AA3_2
UPK99789.1	1683	16	230	CAJ63931.1	621	15	204	29.1	220	121	35	75.1	1.9e-11	CAJ63931.1	CBM13
UPK99796.1	398	48	393	ANG86217.1	700	38	361	30.7	349	214	28	154.1	7.4e-36	ANG86217.1	GH16
UPK99800.1	654	89	652	ANM86677.1	564	21	562	32.9	572	346	38	299.3	2.4e-79	ANM86677.1	AA7
UPK99803.1	578	49	571	AFZ04852.1	1443	607	1082	22.8	534	343	69	79	4.4e-13	AFZ04852.1	GT2
UPK99813.1	1260	1057	1255	SFV72712.1	649	20	240	28.8	222	134	24	87	3.5e-15	SFV72712.1	GT4
UPK99825.1	282	1	277	AEN99939.1	1106	799	1096	39.1	302	155	29	179.5	1.2e-43	AEN99939.1	GH3|3.2.1.21
UPK99827.1	1081	687	1012	CRH05958.1	2600	1832	2136	25.4	334	212	37	73.6	3.5e-11	CRH05958.1	GT0
UPK99830.1	1472	1	1404	CEF79749.1	1376	1	1376	79.4	1406	257	32	1915.6	0	CEF79749.1	CE3
UPK99837.1	625	1	602	CEF88095.1	602	1	595	60.8	605	224	13	768.1	1.7e-220	CEF88095.1	AA1
UPK99842.1	655	74	652	ANM86677.1	564	8	562	32.8	589	352	44	309.7	1.7e-82	ANM86677.1	AA7
UPK99843.1	886	15	886	AAW44459.1	858	3	858	55.2	879	364	30	1007.3	2.4e-292	AAW44459.1	GH78
UPK99846.1	418	1	418	EAA59719.1	1305	59	519	30.8	504	220	129	201.1	5.6e-50	EAA59719.1	GH75
UPK99852.1	399	3	397	XP_001388503.1	400	4	396	58.7	395	161	2	494.6	2.3e-138	XP_001388503.1	GT0
UPK99854.1	361	117	359	CCT67685.1	1436	462	700	56.5	248	94	14	281.6	2.8e-74	CCT67685.1	CE3
UPK99863.1	447	11	250	AMS24251.1	1213	530	747	27	248	143	38	67	1.3e-09	AMS24251.1	CBM57
UPK99869.1	478	1	478	CEF86795.1	483	1	476	74.6	481	114	8	760	3.6e-218	CEF86795.1	GH16
UPK99871.1	844	1	843	CCT63210.1	846	1	845	81.9	845	151	2	1446.8	0	CCT63210.1	GH3
UPK99878.1	531	26	520	SMQ46612.1	1302	794	1290	36.1	509	299	26	321.2	4.7e-86	SMQ46612.1	GH78
UPK99881.1	509	66	496	ANM86730.1	489	21	487	29	476	284	54	188.3	4.6e-46	ANM86730.1	AA7
UPK99890.1	372	1	372	CCT75371.1	382	1	382	67.8	385	108	16	552	1.1e-155	CCT75371.1	CBM1
UPK99904.1	537	11	530	BAE65509.1	542	14	533	59.7	521	208	2	659.8	5.6e-188	BAE65509.1	AA3_2
UPK99906.1	617	41	615	EAQ70756.1	605	36	598	53.6	588	235	38	583.6	5.9e-165	EAQ70756.1	AA3_2
UPK99910.1	740	141	531	CDP31201.1	1370	806	1173	28.5	400	245	41	146	3.8e-33	CDP31201.1	AA3_2
UPK99913.1	1138	781	915	CAP61951.1	1525	1240	1376	35.7	140	82	8	79.3	6.7e-13	CAP61951.1	CBM18
UPK99914.1	323	32	323	XP_367690.1	1104	807	1102	49.3	296	146	4	273.1	8.9e-72	XP_367690.1	GH20
UPK99920.1	1016	282	682	CDP31201.1	1370	813	1162	26.6	429	208	107	97.1	2.8e-18	CDP31201.1	AA3_2
UPK99930.1	2074	177	834	BAY30132.1	3571	535	1180	29.3	692	409	80	240.4	4.1e-61	BAY30132.1	GT2
UPK99933.1	784	128	531	CDP31201.1	1370	811	1171	31	423	211	81	170.6	1.5e-40	CDP31201.1	AA3_2
UPK99935.1	814	1	802	CEF76201.1	867	1	864	47.1	874	380	82	812.8	7.9e-234	CEF76201.1	GH78
UPK99937.1	406	11	402	BAV06996.1	640	1	383	45.6	401	191	27	351.3	3.2e-95	BAV06996.1	CBM13
UPK99940.1	1261	408	615	AMD89422.1	655	26	225	30.7	215	127	22	91.7	1.4e-16	AMD89422.1	GT4
UPK99959.1	963	1	963	SCB65002.1	973	1	973	80.6	976	173	16	1578.5	0	SCB65002.1	GT0
UPK99964.1	394	17	393	CEF74628.1	399	27	397	61.3	377	140	6	438.3	2e-121	CEF74628.1	AA8
UPK99967.1	449	1	447	CCT72711.1	448	1	446	78.1	448	95	3	724.9	1.2e-207	CCT72711.1	CBM35
UPK99971.1	296	1	262	CCT72064.1	299	1	261	79.1	263	52	3	416.8	4.6e-115	CCT72064.1	AA8
UPK99980.1	595	1	595	CCT65282.1	594	1	594	88.9	595	65	1	1127.1	0	CCT65282.1	AA3_2
UPK99981.1	354	46	354	EGX53608.1	417	110	417	75.1	309	76	1	464.5	2.3e-129	EGX53608.1	CBM1
UPK99987.1	1035	585	955	EAA66095.1	832	400	791	37.8	392	223	21	262.7	3.9e-68	EAA66095.1	GT34
UPK99996.1	231	1	231	CCT64935.1	231	1	231	82.7	231	40	0	417.9	1.6e-115	CCT64935.1	PL3_2
UPK99999.1	323	9	323	CAJ81227.1	322	10	322	72.1	315	86	2	482.3	9.7e-135	CAJ81227.1	GH43_6

## Sheet: Sheet2
Analysis of annotation CAZymes of strain MPI-SDFR-AT-0091 Genome
Query_id	Query_length	Query_start	Query_end	Subject_id	Subject_length	Subject_start	Subject_end	Identity(%)	Align_length	Mismatch	Gap	Score	E_value	Subject_annotation
KAH7222490.1	347	14	337	KFZ02887.1	652	9	322	35.2	335	185	32	164.1	6.3e-39	KFZ02887.1 GH135
KAH7222492.1	511	74	459	CAZ29297.1	750	18	352	29.9	395	208	69	178.7	3.6e-43	CAZ29297.1 GT7
KAH7224236.1	521	9	416	EAA66095.1	832	380	785	28.6	420	274	26	147.9	7e-34	EAA66095.1 GT34
KAH7224238.1	505	24	112	AFZ31490.1	808	429	509	35.6	90	48	10	55.5	4.6e-06	AFZ31490.1 GT4
KAH7224243.1	509	37	420	EAA66095.1	832	401	791	29.2	397	262	19	168.7	3.7e-40	EAA66095.1 GT34
KAH7224245.1	684	1	683	AHA90705.1	681	1	680	65.6	694	214	25	916.4	4.2e-265	AHA90705.1 AA5_2|1.1.3.9
KAH7224246.1	842	184	581	EAA57990.1	1425	766	1155	35.4	407	237	26	198.4	7.3e-49	EAA57990.1 GH16
KAH7224249.1	292	4	289	CCT63336.1	347	39	346	61.7	308	96	22	386.3	6.5e-106	CCT63336.1 GT64
KAH7224250.1	414	1	413	ANH56606.1	439	1	437	54	439	174	28	461.8	1.7e-128	ANH56606.1 GT69
KAH7224441.1	447	40	443	ANM86730.1	489	34	487	25.1	463	279	68	154.5	6.4e-36	ANM86730.1 AA7
KAH7225260.1	342	4	292	CBX92358.1	373	14	310	33.3	303	182	20	162.9	1.4e-38	CBX92358.1 GH16
KAH7225261.1	437	61	414	ADN17640.1	714	7	315	35.2	355	183	47	185.7	2.5e-45	ADN17640.1 GT2
KAH7225262.1	657	1	642	CCT66493.1	653	1	650	68.7	665	170	38	912.9	4.5e-264	CCT66493.1 GT2
KAH7225270.1	1627	66	1623	EAA30159.1	1589	53	1573	44	1613	756	147	1229.2	0	EAA30159.1 GH55
KAH7226024.1	528	69	471	AEI52017.1	786	314	728	23.5	456	255	94	90.1	1.7e-16	AEI52017.1 CE6
KAH7226028.1	394	45	375	ACU58337.1	1012	672	992	26.1	364	193	76	70.9	8.2e-11	ACU58337.1 GH3
KAH7226041.1	549	11	508	AEI52017.1	786	270	738	32.7	510	290	53	227.6	7.3e-58	AEI52017.1 CE6
KAH7226044.1	398	35	396	EAA66649.1	1380	977	1370	39.9	398	199	40	296.2	1.2e-78	EAA66649.1 GH55
KAH7226045.1	329	46	329	EAA67102.1	1380	62	381	49.1	322	124	40	245	2.6e-63	EAA67102.1 GH55
KAH7226046.1	1184	7	1177	EAA67103.1	1443	44	1225	37.3	1248	639	143	749.6	1.2e-214	EAA67103.1 CBM18
KAH7227267.1	266	11	265	EAA62552.1	1074	813	1073	28.9	270	168	24	75.5	2.2e-12	EAA62552.1 GH92
KAH7227270.1	308	47	124	SDT46884.1	327	150	233	36.9	84	47	6	67	9.3e-10	SDT46884.1 CE4
KAH7227278.1	444	1	444	CEF88482.1	449	1	449	73.8	451	109	9	699.9	4.1e-200	CEF88482.1 CBM1
KAH7227279.1	129	1	125	AKK25216.1	664	421	549	29.6	135	79	16	58.9	1.1e-07	AKK25216.1 CBM50
KAH7227281.1	1045	28	1037	CCT76082.1	1532	453	1490	37.7	1063	584	78	666.8	9e-190	CCT76082.1 CBM18
KAH7228394.1	1590	1	1140	BAE60282.1	1214	60	1207	37.1	1179	672	70	719.9	1.4e-205	BAE60282.1 CBM18
KAH7228396.1	470	9	468	CEF84338.1	518	8	517	36.7	528	248	86	344.7	3.5e-93	CEF84338.1 CBM50
KAH7228405.1	343	30	335	EAA65371.1	988	622	940	34.6	324	189	23	176.4	1.2e-42	EAA65371.1 GT22
KAH7228414.1	346	12	346	CCT69475.1	347	13	347	78.8	335	71	0	589.7	4.6e-167	CCT69475.1 GH43_26
KAH7228415.1	393	1	393	CEF78429.1	390	1	390	79.4	393	78	3	650.2	3.3e-185	CEF78429.1 GH93
KAH7228416.1	681	130	451	CDP31201.1	1370	817	1146	27.6	341	217	30	113.2	2.5e-23	CDP31201.1 AA3_2
KAH7229972.1	430	9	425	ABW96521.1	424	9	423	64.3	417	147	2	570.9	2.8e-161	ABW96521.1 GH18
KAH7230016.1	577	199	571	BAY90071.1	3556	719	1087	23.1	390	262	38	81.6	6.8e-14	BAY90071.1 GT2
KAH7230031.1	684	225	669	AAO76290.1	1336	891	1335	28.5	471	285	52	147.1	1.6e-33	AAO76290.1 GT2
KAH7230241.1	1860	58	1857	CCT67470.1	1948	122	1942	65.3	1829	598	37	2372.8	0	CCT67470.1 GT48
KAH7230249.1	801	81	250	ACV48841.1	669	158	316	34.7	173	96	17	68.2	1.1e-09	ACV48841.1 CBM5
KAH7230263.1	440	15	439	CCT67810.1	425	2	424	59.8	425	169	2	573.2	5.7e-162	CCT67810.1 GH145
KAH7230265.1	778	3	740	CQR57447.1	748	5	717	48.6	751	335	51	650.2	6.5e-185	CQR57447.1 GH95
KAH7230285.1	377	53	375	EAA60079.1	803	483	792	40.6	323	179	13	224.2	5.5e-57	EAA60079.1 GT25
KAH7230289.1	848	4	432	ACZ43481.1	785	1	303	30	430	173	128	180.6	1.6e-43	ACZ43481.1 GT2
KAH7230311.1	522	27	491	ANM86730.1	489	21	487	27.2	478	324	24	176.8	1.4e-42	ANM86730.1 AA7
KAH7230318.1	254	13	86	XP_324211.1	768	486	567	40.5	84	38	12	54.3	5.1e-06	XP_324211.1 GH7
KAH7230319.1	399	15	399	ARA93149.1	826	454	826	43.6	390	198	22	290	8.7e-77	ARA93149.1 CE15
KAH7230320.1	828	26	823	ADB37765.1	922	46	917	54	872	327	74	965.7	7.4e-280	ADB37765.1 GH2
KAH7230323.1	465	46	248	AKK27584.1	460	19	203	32	203	120	18	88.2	5.9e-16	AKK27584.1 AA7
KAH7230328.1	517	13	427	CCF62482.1	854	418	808	24.3	437	263	68	74.7	7.4e-12	CCF62482.1 GT4
KAH7230338.1	563	3	550	XP_001545605.1	590	23	572	52.1	566	237	34	632.5	1e-179	XP_001545605.1 AA4
KAH7230340.1	534	2	447	AEI52017.1	786	290	700	27.6	474	252	91	104.8	6.9e-21	AEI52017.1 CE6
KAH7230346.1	379	5	373	KFZ02887.1	652	3	372	40.1	374	215	9	259.2	1.6e-67	KFZ02887.1 GH135
KAH7230357.1	499	39	495	EAA65188.1	1507	14	475	43.2	465	253	11	386.3	1.1e-105	EAA65188.1 GH78
KAH7230360.1	414	27	391	CEF77547.1	416	26	411	26.5	392	255	33	132.5	2.4e-29	CEF77547.1 GT0
KAH7230373.1	514	36	506	ANM86730.1	489	22	487	29.5	474	323	11	210.3	1.1e-52	ANM86730.1 AA7
KAH7230375.1	532	67	260	AKK27584.1	460	16	206	39.2	194	115	3	135.2	4.8e-30	AKK27584.1 AA7
KAH7230389.1	164	5	69	CAJ58949.1	611	116	186	42.3	71	35	6	57.4	3.9e-07	CAJ58949.1 CBM13
KAH7230391.1	452	18	430	BAX92690.1	446	13	407	25.6	430	268	52	112.8	2.2e-23	BAX92690.1 AA7
KAH7230405.1	567	282	416	ALK30190.1	397	19	146	40.7	135	73	7	101.3	8.1e-20	ALK30190.1 GT9
KAH7230695.1	861	7	849	BAE55770.1	843	8	839	52.2	847	386	19	945.3	1.1e-273	BAE55770.1 GH2
KAH7230696.1	565	226	422	CEF74734.1	627	247	426	40.6	197	100	17	142.5	3.2e-32	CEF74734.1 GH0
KAH7230708.1	424	6	424	CCT76068.1	545	7	545	46.6	558	140	158	448.4	2e-124	CCT76068.1 AA3_4
KAH7230717.1	607	19	389	CAJ61616.1	764	5	318	22.8	377	222	69	63.9	1.5e-08	CAJ61616.1 CBM13
KAH7230727.1	881	179	587	EAA57990.1	1425	758	1140	32.5	419	237	46	179.9	2.8e-43	EAA57990.1 GH16
KAH7230729.1	351	5	348	EAA63396.1	751	414	747	32.8	357	204	36	170.6	6.8e-41	EAA63396.1 GH76
KAH7230733.1	1012	1	1012	CEF78802.1	1008	1	1008	71.6	1014	280	8	1526.9	0	CEF78802.1 GH35
KAH7230734.1	429	8	429	CCT73834.1	419	5	419	69	422	124	7	597.4	2.7e-169	CCT73834.1 GH43_22
KAH7230735.1	324	1	324	CCT73831.1	324	1	324	87.3	324	41	0	563.1	4.3e-159	CCT73831.1 PL1_7
KAH7230736.1	307	1	307	CEF78807.1	306	1	306	82.7	307	52	1	510.8	2.4e-143	CEF78807.1 PL3_2
KAH7230742.1	744	671	727	SMQ46758.1	535	455	511	54.4	57	26	0	63.2	3.2e-08	SMQ46758.1 AA3
KAH7230751.1	585	47	582	SMY27695.1	901	42	576	29.4	545	366	19	251.1	6.6e-65	SMY27695.1 GH43_21
KAH7230758.1	454	13	430	CEF74633.1	430	11	429	62.8	419	155	1	574.7	2e-162	CEF74633.1 CBM18
KAH7230761.1	643	2	643	BAE63854.1	639	1	639	64.8	642	223	3	844.3	1.9e-243	BAE63854.1 GH51
KAH7230764.1	480	8	456	CCA23362.1	816	44	463	36.4	450	255	31	259.6	1.5e-67	CCA23362.1 GH0
KAH7230775.1	540	33	253	ADL33049.1	970	7	227	34.8	230	132	18	127.9	7.7e-28	ADL33049.1 GH43_35
KAH7230776.1	276	110	169	AGC46951.1	285	136	206	33.8	71	36	11	54.3	5.6e-06	AGC46951.1 CE0
KAH7230788.1	1325	493	675	SFV72712.1	649	21	217	29.9	204	115	28	67.8	2.3e-09	SFV72712.1 GT4
KAH7230802.1	855	1	490	EGX53247.1	878	4	440	24.5	518	282	109	101.3	1.2e-19	EGX53247.1 CBM21
KAH7230841.1	600	1	597	CCT67688.1	601	1	597	71.9	597	168	0	945.7	5.7e-274	CCT67688.1 AA1
KAH7230842.1	1122	503	690	SFV72712.1	649	20	207	30.3	195	122	14	73.9	2.8e-11	SFV72712.1 GT4
KAH7230870.1	501	9	499	CEF84524.1	514	8	513	41.7	506	280	15	444.9	2.7e-123	CEF84524.1 GT1
KAH7231417.1	637	71	633	CCA68306.1	976	72	611	33	578	334	53	263.1	1.8e-68	CCA68306.1 CBM50
KAH7231420.1	320	1	320	CAW50919.1	322	1	322	83.5	322	51	2	521.5	1.4e-146	CAW50919.1 PL1_7
KAH7231447.1	690	1	690	CCT74244.1	686	1	686	63.4	696	239	16	872.8	5.4e-252	CCT74244.1 CBM50
KAH7231448.1	357	1	319	CAK47332.1	1324	895	1216	36.6	325	197	9	219.9	9.9e-56	CAK47332.1 GH55
KAH7231449.1	1281	1	1281	CEF86075.1	1200	1	1200	53.8	1299	483	117	1304.3	0	CEF86075.1 CBM18
KAH7231517.1	839	5	836	CCT70824.1	833	5	832	65.7	835	276	10	1211.8	0	CCT70824.1 GH2
KAH7231518.1	368	14	364	ADN93457.1	437	19	370	59.8	353	139	3	464.2	3.1e-129	ADN93457.1 CBM1|3.2.1.78
KAH7231519.1	183	1	183	EEU33800.1	183	1	183	91.3	183	16	0	355.5	7.7e-97	EEU33800.1 GH134
KAH7231522.1	255	15	120	EED50166.1	305	168	274	36.4	107	67	1	71.6	3.1e-11	EED50166.1 GH134
KAH7231524.1	1274	1042	1239	ACL49294.1	654	19	217	34.3	210	115	23	115.5	9.4e-24	ACL49294.1 GT4
KAH7231532.1	453	1	451	BAG80558.1	449	2	447	69.7	452	130	7	625.5	9.9e-178	BAG80558.1 CBM35|3.2.1.145
KAH7231535.1	794	20	787	EAA57616.1	831	22	798	45	783	410	21	654.8	2.7e-186	EAA57616.1 GH95
KAH7231539.1	361	2	358	CCT69602.1	381	25	380	81.8	357	64	1	647.9	1.5e-184	CCT69602.1 GH105
KAH7231549.1	593	7	591	ANM86677.1	564	11	562	31.5	603	344	69	274.6	5.6e-72	ANM86677.1 AA7
KAH7231551.1	3048	3	905	AFY93865.1	2636	955	1795	27.5	926	563	108	295.8	1.2e-77	AFY93865.1 GT2
KAH7231554.1	376	7	152	ADB41042.1	452	45	204	29.3	164	94	22	55.8	2.6e-06	ADB41042.1 GH0
KAH7231560.1	1052	6	436	CCF62482.1	854	417	831	24.5	440	298	34	111.7	1.1e-22	CCF62482.1 GT4
KAH7231563.1	227	55	175	CRK59932.1	499	72	189	33.9	121	77	3	60.1	8.3e-08	CRK59932.1 AA7
KAH7231570.1	431	45	400	ALJ44860.1	1456	397	746	31	371	220	36	164.9	4.6e-39	ALJ44860.1 GH88
KAH7231572.1	492	13	491	CCT70691.1	492	13	491	71.2	480	136	2	704.9	1.4e-201	CCT70691.1 GH88
KAH7231573.1	530	1	530	CCT70692.1	559	4	559	72.7	564	112	42	885.6	6.2e-256	CCT70692.1 GH43_13
KAH7231574.1	563	50	525	AEI52017.1	786	310	741	29.7	485	279	62	158.7	4.3e-37	AEI52017.1 CE6
KAH7231575.1	859	473	857	ADB37307.1	1347	901	1347	32.4	475	203	118	219.5	3.1e-55	ADB37307.1 GH106
KAH7231576.1	773	33	633	BAE64464.1	1375	606	1221	49.3	629	278	41	581.3	3.7e-164	BAE64464.1 GH28
KAH7231577.1	407	6	406	CCT70688.1	406	7	406	64.1	401	143	1	555.8	8.7e-157	CCT70688.1 GH27
KAH7231579.1	361	25	358	AKP53889.1	1313	53	362	28.7	341	205	38	152.1	2.6e-35	AKP53889.1 PL12
KAH7231584.1	1000	774	984	SMQ54680.1	1814	1564	1791	27.4	230	146	21	71.2	1.6e-10	SMQ54680.1 GH31
KAH7231866.1	319	1	319	CEF83120.1	319	1	319	74.9	319	80	0	486.9	3.9e-136	CEF83120.1 CE16
KAH7231871.1	865	1	856	CEF76201.1	867	1	863	64.2	864	300	9	1173.3	0	CEF76201.1 GH78
KAH7231875.1	301	31	267	CAL57845.1	679	23	255	23.7	245	167	20	55.5	2.7e-06	CAL57845.1 GT58
KAH7231884.1	548	16	548	CCT75250.1	540	5	537	62.1	533	202	0	713	5.7e-204	CCT75250.1 GH78
KAH7231907.1	552	16	551	ALO12294.1	557	35	556	51.1	538	245	18	545.4	1.6e-153	ALO12294.1 PL4_1
KAH7231918.1	766	190	560	CDP31201.1	1370	808	1165	31.3	387	221	45	163.3	2.4e-38	CDP31201.1 AA3_2
KAH7231920.1	1260	786	1008	AIT18862.1	665	394	552	33.2	223	85	64	57.8	2.3e-06	AIT18862.1 GH18
KAH7231921.1	297	1	246	CCT64954.1	341	1	243	71.1	246	68	3	368.6	1.4e-100	CCT64954.1 AA9
KAH7231932.1	1114	817	1103	XP_362336.1	1718	1192	1517	25.1	327	204	41	86.7	4.1e-15	XP_362336.1 GT55
KAH7231935.1	578	2	578	CCT73322.1	580	3	579	73	577	156	0	902.9	4.1e-261	CCT73322.1 AA3_2
KAH7231940.1	258	1	258	CEF86698.1	257	1	257	72.1	258	71	1	379	9.2e-104	CEF86698.1 CE12
KAH7231960.1	491	17	483	XP_366410.1	1261	594	1066	42.6	474	264	8	385.2	2.4e-105	XP_366410.1 GH43_11
KAH7231972.1	518	22	508	SMQ46612.1	1302	788	1292	27	522	329	52	198	5.8e-49	SMQ46612.1 GH78
KAH7231975.1	276	35	272	AID32530.1	1046	804	1043	25.5	255	158	32	53.9	7.3e-06	AID32530.1 GT51
KAH7232001.1	565	13	563	CBY02118.1	571	20	569	48.6	556	275	11	560.5	4.9e-158	CBY02118.1 PL4_5
KAH7232005.1	208	4	207	CEF78366.1	278	37	242	41.3	206	119	2	184.5	2.7e-45	CEF78366.1 CE4
KAH7232006.1	230	1	230	AAA33334.1	230	1	230	97.8	230	5	0	444.5	1.6e-123	AAA33334.1 CE5|3.1.1.74
KAH7232016.1	353	15	331	CAP67203.1	726	369	702	27.6	348	207	45	91.3	5.2e-17	CAP67203.1 CE12
KAH7232017.1	664	143	499	CDP31201.1	1370	811	1174	26	377	246	33	136	3.5e-30	CDP31201.1 AA3_2
KAH7232020.1	1187	43	1012	AIT18866.1	1516	95	1118	25.9	1066	652	138	295	8e-78	AIT18866.1 GH18
KAH7232028.1	250	26	250	AEO68682.1	250	16	250	56.6	235	92	10	251.1	2.8e-65	AEO68682.1 PL7_4
KAH7232030.1	319	1	228	CCT68092.1	227	1	227	77.6	228	50	1	370.9	3.1e-101	CCT68092.1 CE5
KAH7232031.1	598	10	580	BAE61393.1	595	11	587	50.1	595	255	42	575.9	1.2e-162	BAE61393.1 GH43_14
KAH7232037.1	276	16	272	AID32530.1	1046	784	1043	23.3	275	178	33	55.5	2.5e-06	AID32530.1 GT51
KAH7232044.1	323	55	316	CEF74635.1	298	33	288	38.9	262	154	6	201.8	2.5e-50	CEF74635.1 CE16
KAH7232046.1	2507	77	941	BAZ00088.1	3569	1214	2095	30.8	911	555	75	361.7	1.5e-97	BAZ00088.1 GT2
KAH7232062.1	281	72	275	ASA19789.1	363	1	195	32.5	206	126	13	104.8	3.7e-21	ASA19789.1 GH43_24
KAH7232069.1	248	198	242	CAH04880.1	635	553	597	71.1	45	13	0	80.9	5e-14	CAH04880.1 CBM24|3.2.1.59
KAH7232071.1	153	1	138	SGZ51757.1	591	426	562	39.4	142	77	9	99.4	8.4e-20	SGZ51757.1 GT21
KAH7232083.1	506	46	473	EAA57680.1	2288	1808	2240	33.3	441	273	21	253.1	1.5e-65	EAA57680.1 GH78
KAH7232086.1	431	47	407	ANG86217.1	700	16	350	27.7	376	216	56	116.7	1.4e-24	ANG86217.1 GH16
KAH7232090.1	756	56	363	SMQ49497.1	925	571	883	23.7	346	193	71	63.2	3.3e-08	SMQ49497.1 AA3_2
KAH7232093.1	529	20	527	ANM86677.1	564	39	562	28.1	562	312	92	162.2	3.6e-38	ANM86677.1 AA7
KAH7232098.1	353	1	258	CCT73805.1	357	1	260	73.8	260	66	2	406	9.6e-112	CCT73805.1 AA9
KAH7232109.1	446	8	368	AJF68301.1	746	48	398	32.1	374	218	36	166.8	1.2e-39	AJF68301.1 CBM51
KAH7232114.1	1056	493	1056	CEF86341.1	559	1	559	75.8	565	130	7	913.7	4.3e-264	CEF86341.1 GH35
KAH7232128.1	15206	10980	12145	BAY30132.1	3571	2117	3296	33.5	1213	727	80	572.4	3.3e-160	BAY30132.1 GT2
KAH7232130.1	180	16	164	AIC16797.1	921	744	897	34	159	90	15	72.4	1.3e-11	AIC16797.1 GT66
KAH7232131.1	1331	1108	1263	AOW25396.1	868	13	166	29.4	163	99	16	68.9	1.1e-09	AOW25396.1 GH55
KAH7232134.1	2574	56	901	BAY90071.1	3556	1208	2014	30.3	889	495	125	316.6	5.6e-84	BAY90071.1 GT2
KAH7232466.1	361	1	263	KFZ19809.1	737	489	736	46	263	127	15	244.2	5e-63	KFZ19809.1 GH134
KAH7232467.1	602	497	582	KFZ19809.1	737	183	268	79.1	86	18	0	143.3	2e-32	KFZ19809.1 GH134
KAH7232493.1	528	69	473	AEI52017.1	786	314	728	24.1	456	254	92	94	1.2e-17	AEI52017.1 CE6
KAH7232494.1	485	1	435	AEI52017.1	786	314	730	31.1	466	241	80	159.1	2.8e-37	AEI52017.1 CE6
KAH7232497.1	361	36	275	AHF16547.1	975	626	876	26.2	275	144	59	65.5	3.2e-09	AHF16547.1 GH3
KAH7232535.1	396	47	338	EGX47471.1	1148	399	700	28.7	307	199	20	109	2.7e-22	EGX47471.1 GH16
KAH7232558.1	543	19	505	AEI52017.1	786	286	741	26	511	299	79	129.8	2e-28	AEI52017.1 CE6
KAH7232561.1	747	215	747	BAE65527.1	1087	19	577	26.8	586	349	80	200.7	1.3e-49	BAE65527.1 GH32
KAH7232565.1	376	23	375	CCT69479.1	383	29	381	48.5	357	176	8	354.8	2.7e-96	CCT69479.1 GH93
KAH7232569.1	508	6	506	CEF84524.1	514	5	513	43.3	510	279	10	447.6	4.2e-124	CEF84524.1 GT1
KAH7232579.1	408	10	408	CAP61754.1	428	31	428	57.5	402	164	7	452.6	1e-125	CAP61754.1 GH71
KAH7232591.1	345	33	345	ACQ05660.1	372	59	370	72.2	313	86	1	486.9	4.2e-136	ACQ05660.1 GH62
KAH7232592.1	984	1	984	CEF83741.1	986	1	986	81.6	992	169	14	1601.3	0	CEF83741.1 GT0
KAH7232593.1	469	29	469	CEF83168.1	466	32	466	85.9	441	56	6	811.6	1e-233	CEF83168.1 GH16
KAH7232594.1	316	1	275	CEF82863.1	274	1	274	74.2	275	70	1	434.9	1.7e-120	CEF82863.1 CBM18
KAH7232595.1	753	187	475	CDP31201.1	1370	869	1163	25.8	302	204	20	92.4	5e-17	CDP31201.1 AA3_2
KAH7232603.1	571	31	571	CEF76058.1	566	25	566	72.7	542	147	1	864.4	1.6e-249	CEF76058.1 AA1_3
KAH7232618.1	294	1	205	EAA51422.1	249	1	207	47.1	208	106	4	198.4	2.5e-49	EAA51422.1 AA9
KAH7232621.1	624	309	613	BAK17762.1	797	50	326	26.9	309	190	36	98.6	5.8e-19	BAK17762.1 CBM48
KAH7232624.1	691	156	516	CDP31201.1	1370	808	1165	32	378	220	37	170.6	1.3e-40	CDP31201.1 AA3_2
KAH7232635.1	322	3	315	ARF90664.1	788	449	755	44.1	315	166	10	273.5	6.8e-72	ARF90664.1 GT4
KAH7232651.1	356	1	356	CEF88401.1	347	1	347	75.6	356	78	9	545	1.3e-153	CEF88401.1 CE2
KAH7232652.1	850	8	828	EAA65189.1	845	9	826	47.5	835	407	31	729.9	7e-209	EAA65189.1 GH3|3.2.1.21
KAH7232657.1	574	19	494	AEI52017.1	786	298	745	26.2	500	293	76	126.7	1.8e-27	AEI52017.1 CE6
KAH7232660.1	297	15	296	AJQ92574.1	563	13	290	40	285	161	10	216.9	7e-55	AJQ92574.1 CBM13
KAH7232664.1	819	139	489	CDP31201.1	1370	815	1164	25.5	373	233	45	109.4	4.3e-22	CDP31201.1 AA3_2
KAH7232668.1	722	6	484	CCT74490.1	910	1	450	38.8	485	256	41	347.8	6.4e-94	CCT74490.1 GH71
KAH7232674.1	457	15	443	BAX92690.1	446	17	443	35.2	438	264	20	264.6	4.5e-69	BAX92690.1 AA7
KAH7232677.1	722	81	254	SGZ51757.1	591	418	583	45.4	174	87	8	134	1.4e-29	SGZ51757.1 GT21
KAH7232684.1	379	1	377	CCT71969.1	380	1	377	77.5	377	85	0	632.5	6.8e-180	CCT71969.1 GH33
KAH7232686.1	502	11	116	CED82388.1	747	27	130	32.1	106	70	2	60.1	1.8e-07	CED82388.1 GT4
KAH7232716.1	649	91	646	ANM86677.1	564	28	562	36.1	559	330	27	342.4	2.4e-92	ANM86677.1 AA7
KAH7232723.1	493	41	252	AKK27584.1	460	24	232	38.7	212	127	3	139	3.1e-31	AKK27584.1 AA7
KAH7232729.1	2539	57	955	BAY30132.1	3571	1195	2097	28.6	943	589	84	353.2	5.3e-95	BAY30132.1 GT2
KAH7232738.1	609	175	497	EAA57990.1	1425	760	1084	32.8	335	203	22	166.4	2.2e-39	EAA57990.1 GH16
KAH7232743.1	227	1	226	CEF78326.1	641	305	641	42.9	338	80	113	241.1	2.6e-62	CEF78326.1 AA1
KAH7234051.1	533	8	529	AAV98259.1	506	5	506	39.3	524	294	24	376.7	9.4e-103	AAV98259.1 GH43_14
KAH7234057.1	517	8	516	CCT64876.1	511	7	511	67.4	521	142	28	703.7	3.3e-201	CCT64876.1 GT71
KAH7234070.1	861	1	861	CCT64887.1	858	1	858	89.7	861	86	3	1616.7	0	CCT64887.1 GH3
KAH7234093.1	567	1	559	CCT64901.1	560	1	559	74.9	562	135	6	880.6	2.1e-254	CCT64901.1 GH47
KAH7234139.1	2542	12	941	BAY90071.1	3556	1213	2095	28.4	955	587	97	319.7	6.5e-85	BAY90071.1 GT2
KAH7234161.1	523	295	462	AHH16356.1	944	756	920	30.6	170	111	7	67.4	1.2e-09	AHH16356.1 GT4
KAH7234163.1	753	19	753	XP_366410.1	1261	593	1261	29.1	748	438	92	276.9	1.4e-72	XP_366410.1 GH43_11
KAH7234164.1	398	1	396	CCT68145.1	397	1	397	73.8	404	91	15	496.5	6.1e-139	CCT68145.1 CBM1
KAH7234167.1	558	4	524	AEI52017.1	786	268	746	29.8	537	303	74	177.9	6.7e-43	AEI52017.1 CE6
KAH7234176.1	403	25	389	AEB45483.1	895	47	401	35.4	370	219	20	193.4	1.1e-47	AEB45483.1 CBM2
KAH7234178.1	2618	1017	1813	BAY30132.1	3571	2500	3270	22.2	834	549	100	146.7	7.8e-33	BAY30132.1 GT2
KAH7234194.1	812	16	803	CEF79837.1	806	14	802	70.4	793	226	9	1144	0	CEF79837.1 GT1
KAH7234197.1	1265	7	1264	CEF76010.1	1480	54	1478	55.6	1427	463	171	1526.9	0	CEF76010.1 CBM18
KAH7234199.1	257	8	256	CEF76012.1	380	35	299	60	265	90	16	273.1	7.1e-72	CEF76012.1 CBM50
KAH7234214.1	241	5	236	AEO67939.1	314	7	237	66.4	232	77	1	342.4	8.9e-93	AEO67939.1 CBM1
KAH7234259.1	431	65	427	ARJ06091.1	760	53	409	27.6	380	235	40	95.1	4.4e-18	ARJ06091.1 GH18
KAH7234267.1	7664	1523	5039	BAY90071.1	3556	299	3280	22.2	3639	2051	779	410.6	8.5e-112	BAY90071.1 GT2
KAH7234286.1	269	1	263	CDP31201.1	1370	895	1164	38.4	281	144	29	159.5	1.2e-37	CDP31201.1 AA3_2
KAH7234292.1	674	141	516	CDP31201.1	1370	801	1175	30.8	403	224	55	176	3.1e-42	CDP31201.1 AA3_2
KAH7234294.1	615	152	444	CDP31201.1	1370	877	1165	34.9	315	157	48	152.5	3.3e-35	CDP31201.1 AA3_2
KAH7234297.1	441	33	426	ARA91758.1	973	594	950	33.1	405	212	59	177.9	5.3e-43	ARA91758.1 GH3
KAH7234302.1	375	12	364	CAK39213.1	491	14	356	58.1	353	138	10	429.5	8.6e-119	CAK39213.1 GH3
KAH7234306.1	935	1	934	EAA67087.1	914	1	913	70.8	937	247	27	1384.8	0	EAA67087.1 GH78
KAH7234332.1	882	159	494	EAA57990.1	1425	766	1077	35.1	336	194	24	181.8	7.4e-44	EAA57990.1 GH16
KAH7234333.1	572	36	535	AEI52017.1	786	293	739	28.7	527	269	107	138.7	4.6e-31	AEI52017.1 CE6
KAH7234340.1	380	1	380	CCT64989.1	377	1	377	87.6	380	44	3	622.9	5.4e-177	CCT64989.1 PL1_4
KAH7234343.1	672	80	651	EAA59719.1	1305	49	569	35.3	603	277	113	348.2	4.5e-94	EAA59719.1 GH75
KAH7234351.1	351	76	175	SCM55360.1	619	79	174	39	100	57	4	63.5	1.2e-08	SCM55360.1 CE8
KAH7234354.1	574	206	564	AFY93865.1	2636	484	842	23.6	386	241	54	59.3	3.6e-07	AFY93865.1 GT2
KAH7234355.1	315	1	314	XP_003719782.1	315	1	291	61.1	316	96	27	365.9	9.9e-100	XP_003719782.1 AA9
KAH7234357.1	390	12	377	EAA29319.1	1136	41	436	26.6	421	229	80	129	2.5e-28	EAA29319.1 GH93
KAH7234364.1	604	16	449	BAE64464.1	1375	599	1037	22.3	467	302	61	69.3	3.7e-10	BAE64464.1 GH28
KAH7234371.1	355	6	345	EAR01458.1	437	48	402	24.5	371	233	47	81.6	4.2e-14	EAR01458.1 GH0
KAH7234380.1	324	13	311	CBY01607.1	310	6	304	57	302	124	6	362.5	1.1e-98	CBY01607.1 CE1
KAH7234381.1	298	27	285	AEO59602.1	302	32	294	51.3	263	124	4	270	7e-71	AEO59602.1 CE16
KAH7234386.1	504	12	499	ANM86403.1	487	5	478	31.4	490	318	18	241.1	5.9e-62	ANM86403.1 AA7
KAH7234394.1	364	26	364	CCT74042.1	367	31	358	48.7	339	163	11	293.9	5.5e-78	CCT74042.1 GH0
KAH7234401.1	116	1	115	ANH22731.1	647	300	420	55.4	121	48	6	148.7	9.1e-35	ANH22731.1 CBM21
KAH7234412.1	250	14	227	CRG86518.1	252	34	232	35.5	220	115	27	120.9	4.4e-26	CRG86518.1 GH135
KAH7234419.1	272	28	272	CCT63295.1	351	107	351	70.2	245	73	0	380.9	2.6e-104	CCT63295.1 GH12
KAH7234426.1	757	3	757	CCT75186.1	774	8	772	82	765	128	10	1313.9	0	CCT75186.1 GH3
KAH7234430.1	433	82	426	SMQ49497.1	925	565	891	32	375	177	78	163.3	1.3e-38	SMQ49497.1 AA3_2
KAH7234433.1	400	9	398	EGX51171.1	502	104	501	63.8	400	133	12	493.8	4e-138	EGX51171.1 CBM1
KAH7234439.1	239	44	219	CEF62298.1	578	2	176	36.4	176	111	1	115.9	1.3e-24	CEF62298.1 GT4
KAH7234454.1	600	200	599	EGX51171.1	502	100	501	56.3	403	172	4	452.6	1.5e-125	EGX51171.1 CBM1
KAH7234462.1	550	18	509	CCD52374.1	1210	232	742	38.3	514	292	25	354.8	4e-96	CCD52374.1 GT1
KAH7234468.1	524	323	500	ASF09272.1	847	645	816	28.9	180	118	10	74.7	7.5e-12	ASF09272.1 GT4
KAH7234471.1	222	2	221	CCT74587.1	242	22	241	75.5	220	54	0	359.4	6.5e-98	CCT74587.1 AA9
KAH7234500.1	608	11	607	CEF78290.1	615	6	601	70.8	600	168	7	886.3	4.2e-256	CEF78290.1 AA3_2
KAH7234544.1	667	138	503	EAA57990.1	1425	764	1129	30.7	384	230	36	167.9	8.3e-40	EAA57990.1 GH16
KAH7234548.1	331	97	331	ASF76259.1	324	90	320	30.7	238	155	10	107.8	5.1e-22	ASF76259.1 CE1
KAH7234551.1	653	1	653	AHZ65141.1	651	1	651	92.5	653	47	2	1308.1	0	AHZ65141.1 AA1_3
KAH7234562.1	350	3	342	EAA29319.1	1136	41	428	27.6	395	224	62	141	5.7e-32	EAA29319.1 GH93
KAH7234588.1	420	37	410	ANG86217.1	700	11	359	29.2	384	227	45	116.3	1.8e-24	ANG86217.1 GH16
KAH7234593.1	521	11	485	SMY20297.1	1302	822	1279	21.2	490	339	47	64.3	1e-08	SMY20297.1 GH78
KAH7234595.1	250	8	250	AID32530.1	1046	804	1046	29.8	255	155	24	92	2.2e-17	AID32530.1 GT51
KAH7234603.1	1628	825	1628	CCT73941.1	811	1	811	77.9	811	172	7	1281.9	0	CCT73941.1 GH3
KAH7234609.1	354	29	351	EAA63396.1	751	440	748	28.8	337	198	42	99.8	1.5e-19	EAA63396.1 GH76
KAH7234611.1	806	220	569	CDP31201.1	1370	814	1163	25.5	396	203	92	100.1	2.6e-19	CDP31201.1 AA3_2
KAH7235068.1	264	18	260	AID32530.1	1046	804	1043	30.3	254	152	25	99	1.9e-19	AID32530.1 GT51
KAH7235071.1	590	17	551	EAA64118.1	1264	707	1234	47.5	549	253	35	510.8	4.6e-143	EAA64118.1 CBM20
KAH7235080.1	322	49	174	APO44170.1	1441	231	366	36.8	136	76	10	84.7	4.5e-15	APO44170.1 CBM32
KAH7235092.1	723	231	409	AMS24251.1	1213	650	815	36.3	179	101	13	86.7	2.6e-15	AMS24251.1 CBM57
KAH7235103.1	757	189	593	CDP31201.1	1370	791	1165	27.5	426	237	72	124	1.6e-26	CDP31201.1 AA3_2
KAH7235105.1	287	45	214	ACU38029.1	493	33	211	28.6	189	106	29	53.9	7.6e-06	ACU38029.1 CBM2
KAH7235109.1	329	92	268	ARF73377.1	293	68	212	29.1	182	87	42	59.7	1.6e-07	ARF73377.1 CBM12
KAH7235117.1	871	8	842	CBY00488.1	957	94	934	55.9	844	360	12	994.6	1.6e-288	CBY00488.1 GH31
KAH7235121.1	514	25	365	CDP31201.1	1370	843	1173	30.3	356	208	40	144.1	9.9e-33	CDP31201.1 AA3_2
KAH7235122.1	287	5	286	CCT73745.1	286	5	285	62.8	282	104	1	387.1	3.8e-106	CCT73745.1 GH16
KAH7235135.1	448	1	417	CCT70451.1	429	1	418	69.2	419	126	3	628.2	1.5e-178	CCT70451.1 GH7
KAH7235139.1	566	43	542	AEI52017.1	786	306	755	28.2	528	273	106	154.8	6.2e-36	AEI52017.1 CE6
KAH7235160.1	161	2	151	BAC83070.1	666	523	665	35.3	150	90	7	87.4	3.5e-16	BAC83070.1 CBM43
KAH7235164.1	1020	34	731	EAA65758.1	2376	1577	2297	25.3	766	459	113	183	3.8e-44	EAA65758.1 GH133
KAH7235166.1	240	1	240	CEF78966.1	265	26	265	92.1	240	19	0	458.8	8.5e-128	CEF78966.1 GT2
KAH7235178.1	836	499	733	ACU38029.1	493	5	232	24.2	236	170	9	66.6	3.3e-09	ACU38029.1 CBM2
KAH7235181.1	506	46	314	CAJ58949.1	611	1	260	27.4	277	176	25	88.6	4.9e-16	CAJ58949.1 CBM13
KAH7235192.1	605	4	551	CAD72594.1	1610	51	572	31.1	576	315	82	306.6	1.4e-81	CAD72594.1 GH43
KAH7235194.1	437	1	437	CCT74083.1	486	1	485	61.3	486	138	50	600.9	2.5e-170	CCT74083.1 GT69
KAH7235200.1	220	1	219	CCT73689.1	220	1	219	72.6	219	60	0	330.9	2.5e-89	CCT73689.1 CBM63
KAH7235211.1	199	12	179	CEF62298.1	578	9	176	45.8	168	91	0	162.9	8e-39	CEF62298.1 GT4
KAH7235224.1	310	1	211	CEF79011.1	282	1	208	56.9	211	88	3	248.8	1.7e-64	CEF79011.1 CE5
KAH7235228.1	410	1	405	BAE64495.1	428	1	401	59.6	408	155	10	538.1	1.9e-151	BAE64495.1 GH0
KAH7235250.1	969	611	815	AMD89422.1	655	20	225	32.6	218	122	25	93.2	3.8e-17	AMD89422.1 GT4
KAH7235254.1	1156	69	722	AFZ04852.1	1443	586	1181	27.3	692	369	134	224.9	1e-56	AFZ04852.1 GT2
KAH7235257.1	342	13	323	ARA85284.1	592	61	376	26	323	220	19	127.1	8.4e-28	ARA85284.1 CE12
KAH7235265.1	394	1	388	CCA15473.1	953	565	950	53.4	393	171	12	389.8	8e-107	CCA15473.1 GH72
KAH7237180.1	815	6	815	CEF78442.1	837	5	837	60.5	836	301	29	1043.5	2.7e-303	CEF78442.1 GH3
KAH7237187.1	698	132	523	CDP31201.1	1370	809	1165	28.3	406	228	63	134	1.4e-29	CDP31201.1 AA3_2
KAH7237211.1	799	1	765	CCT74670.1	793	1	765	68.2	768	238	6	1046.2	4.2e-304	CCT74670.1 AA3_1
KAH7237216.1	751	126	409	BAY12514.1	885	167	425	34.1	293	150	43	94	1.7e-17	BAY12514.1 CBM6
KAH7237220.1	761	65	679	BAE64464.1	1375	614	1234	25.4	645	427	54	169.5	3.3e-40	BAE64464.1 GH28
KAH7237229.1	459	40	455	CEF77547.1	416	1	412	75.7	416	97	4	664.5	2e-189	CEF77547.1 GT0
KAH7237232.1	442	8	301	CDP31201.1	1370	886	1162	29.7	300	182	29	139.8	1.6e-31	CDP31201.1 AA3_2
KAH7237235.1	690	188	544	CDP31201.1	1370	811	1162	31.7	379	210	49	159.5	3.1e-37	CDP31201.1 AA3_2
KAH7237236.1	337	5	335	XP_003719628.1	350	14	350	45.6	338	176	8	314.7	2.8e-84	XP_003719628.1 CE16
KAH7237241.1	490	9	486	CCT75699.1	489	11	486	70.6	479	137	4	706.4	4.8e-202	CCT75699.1 GT71
KAH7237252.1	2274	12	914	BAZ00088.1	3569	1214	2095	31.2	944	546	103	344	2.9e-92	BAZ00088.1 GT2
KAH7237266.1	551	2	515	SMY20297.1	1302	770	1273	24.1	532	358	46	118.6	4.8e-25	SMY20297.1 GH78
KAH7237272.1	611	1	604	CEF78478.1	606	1	604	72.5	604	166	0	936.8	2.7e-271	CEF78478.1 AA3_3
KAH7237281.1	243	1	237	CCT70630.1	373	1	239	48.5	239	121	2	259.2	1e-67	CCT70630.1 GT1
KAH7237283.1	477	82	417	CAZ29297.1	750	23	342	25.7	342	226	28	123.6	1.3e-26	CAZ29297.1 GT7
KAH7237298.1	576	201	561	BAY30132.1	3571	723	1079	25.3	380	242	42	87.8	9.5e-16	BAY30132.1 GT2
KAH7237305.1	153	2	140	CDP31201.1	1370	814	955	41.8	146	74	11	116.3	6.6e-25	CDP31201.1 AA3_2
KAH7237314.1	353	43	308	EAA61740.1	1304	324	636	26.7	318	176	57	103.6	1e-20	EAA61740.1 AA3_2
KAH7237331.1	1225	752	1100	CDP31201.1	1370	808	1173	30.8	377	222	39	162.9	4.9e-38	CDP31201.1 AA3_2
KAH7237337.1	723	248	484	CDP31201.1	1370	817	1133	26.6	323	145	92	112.1	5.9e-23	CDP31201.1 AA3_2
KAH7237339.1	931	261	333	CDP31201.1	1370	869	959	35.2	91	41	18	58.9	7.6e-07	CDP31201.1 AA3_2
KAH7237355.1	388	2	375	AIX03726.1	475	6	377	48.4	378	185	10	330.1	7.4e-89	AIX03726.1 PL1_4|4.2.2.10
KAH7237356.1	451	1	451	AAF22244.1	479	1	479	65.7	481	133	32	538.5	1.6e-151	AAF22244.1 CBM1|4.2.2.10
KAH7237358.1	492	31	462	EAA57680.1	2288	1808	2243	29.4	446	291	24	195.7	2.8e-48	EAA57680.1 GH78
KAH7237380.1	680	1	680	CEF77483.1	650	1	650	69	683	176	36	803.9	3.1e-231	CEF77483.1 GH17
KAH7237392.1	510	26	194	EAA61740.1	1304	329	498	38.6	171	102	3	136.3	2.1e-30	EAA61740.1 AA3_2
KAH7237401.1	324	34	252	AKJ30927.1	858	610	831	30.6	229	142	17	94.4	5.7e-18	AKJ30927.1 GH5
KAH7237406.1	1282	1054	1218	ACL49294.1	654	20	182	35.6	174	92	20	93.2	5e-17	ACL49294.1 GT4
KAH7237410.1	382	114	234	AMW29692.1	2556	558	679	33.9	127	73	11	58.2	5.3e-07	AMW29692.1 GT2
KAH7237426.1	887	1	883	CEF77443.1	904	11	895	73.3	887	231	6	1350.1	0	CEF77443.1 GT1
KAH7237830.1	438	34	429	CCA23362.1	816	90	468	38.9	396	225	17	234.2	6.2e-60	CCA23362.1 GH0
KAH7237876.1	254	13	86	XP_324211.1	768	486	567	40.5	84	38	12	53.9	6.7e-06	XP_324211.1 GH7
KAH7237888.1	204	18	84	EAA59389.1	764	16	80	42	69	34	6	59.3	1.3e-07	EAA59389.1 GT4
KAH7237920.1	484	12	479	AKQ47589.1	466	14	459	26.1	483	305	52	149.8	1.7e-34	AKQ47589.1 AA7
KAH7237937.1	554	26	542	APA85113.1	525	3	515	38.5	522	307	14	366.7	1e-99	APA85113.1 AA4
KAH7237941.1	458	4	201	AJE41385.1	525	70	263	34.8	198	125	4	120.9	8e-26	AJE41385.1 AA7
KAH7237948.1	506	27	455	EAA66095.1	832	378	819	24.1	453	309	35	117.9	7.5e-25	EAA66095.1 GT34
KAH7237954.1	715	152	489	EAA57990.1	1425	764	1077	37.1	342	183	32	188.3	6.4e-46	EAA57990.1 GH16
KAH7237957.1	345	77	320	ASF76259.1	324	63	296	26.4	254	157	30	89.7	1.5e-16	ASF76259.1 CE1
KAH7237982.1	470	1	470	CEF83492.1	481	1	481	83.2	481	70	11	881.7	8e-255	CEF83492.1 GH1
KAH7237985.1	231	1	231	AAL18696.1	231	1	231	98.3	231	4	0	450.3	2.9e-125	AAL18696.1 CE5
KAH7237989.1	361	6	345	EAA29319.1	1136	41	428	27.6	399	219	70	143.3	1.2e-32	EAA29319.1 GH93
KAH7237995.1	357	6	345	EAA29319.1	1136	41	428	27.3	396	224	64	149.4	1.6e-34	EAA29319.1 GH93
KAH7238005.1	510	290	459	SMY28739.1	470	21	188	30.1	176	109	14	63.5	1.7e-08	SMY28739.1 CE1
KAH7238015.1	539	55	288	AGS49930.1	535	5	245	27.6	246	161	17	70.9	1.1e-10	AGS49930.1 AA4
KAH7238016.1	572	37	353	ADL33049.1	970	7	334	28.9	336	212	27	131.7	5.7e-29	ADL33049.1 GH43_35
KAH7238018.1	346	1	346	ANH56445.1	1110	1	345	66.8	346	114	1	490.3	3.8e-137	ANH56445.1 GH36
KAH7239558.1	564	4	564	ANM86677.1	564	8	564	46.4	565	291	12	509.2	1.3e-142	ANM86677.1 AA7
KAH7239564.1	582	28	386	CDP31201.1	1370	808	1164	31.2	372	228	28	165.2	4.7e-39	CDP31201.1 AA3_2
KAH7239567.1	604	1	604	CCT68120.1	606	1	603	84.4	604	93	1	1105.9	0	CCT68120.1 GH13_40
KAH7239571.1	363	109	359	CCT67685.1	1436	459	698	55.9	256	92	21	276.6	9.1e-73	CCT67685.1 CE3
KAH7239572.1	398	48	393	ANG86217.1	700	38	361	30.5	347	217	24	156.8	1.1e-36	ANG86217.1 GH16
KAH7239574.1	921	1	921	CEF86606.1	901	1	901	76.1	921	200	20	1476.1	0	CEF86606.1 AA5_1
KAH7239575.1	478	1	478	CEF86795.1	483	1	476	75.1	482	110	10	760.8	2.1e-218	CEF86795.1 GH16
KAH7239576.1	963	1	963	SCB65002.1	973	1	973	80.3	976	176	16	1576.2	0	SCB65002.1 GT0
KAH7239599.1	649	9	648	ARS39276.1	836	38	648	27.2	662	409	73	208	7.1e-52	ARS39276.1 CBM66
KAH7239609.1	280	30	107	GAM40530.1	1095	957	1034	41	78	46	0	70.1	9.9e-11	GAM40530.1 CBM1|3.2.1.21
KAH7239611.1	573	20	573	CCT74664.1	609	57	609	78.7	554	117	1	882.5	5.7e-255	CCT74664.1 AA3_2
KAH7239613.1	275	10	261	CDP31201.1	1370	901	1178	28.4	285	164	40	108.2	3.2e-22	CDP31201.1 AA3_2
KAH7239614.1	261	7	257	BAG80639.1	258	8	257	72.9	251	67	1	413.3	4.5e-114	BAG80639.1 PL20|4.2.2.14
KAH7239622.1	471	6	206	EAA49831.1	1431	1108	1280	29.6	203	111	32	72.4	3.4e-11	EAA49831.1 GH55
KAH7239634.1	389	166	371	AEO68644.1	783	216	434	56.4	220	81	15	224.9	3.4e-57	AEO68644.1 CBM21
KAH7239652.1	731	12	731	CEF71908.1	725	6	725	74	720	187	0	1149	0	CEF71908.1 GH36
KAH7239655.1	1016	282	682	CDP31201.1	1370	813	1162	26.2	428	211	105	97.8	1.6e-18	CDP31201.1 AA3_2
KAH7239658.1	546	27	487	AEI52017.1	786	285	742	28	485	298	51	140.2	1.5e-31	AEI52017.1 CE6
KAH7239663.1	1223	703	1095	CDP31201.1	1370	785	1165	26.8	403	263	32	154.1	2.3e-35	CDP31201.1 AA3_2
KAH7239666.1	1127	160	513	EGX54367.1	1000	543	945	19.7	411	265	65	84.7	1.6e-14	EGX54367.1 GH5_7
KAH7239684.1	282	1	276	AEN99939.1	1106	799	1095	39.5	301	153	29	177.6	4.4e-43	AEN99939.1 GH3|3.2.1.21
KAH7239691.1	758	56	754	ANE60256.1	726	26	725	58.5	711	272	23	802.4	9.9e-231	ANE60256.1 AA2
KAH7239693.1	310	1	310	AAX07685.1	438	116	438	76.2	323	64	13	550.4	2.8e-155	AAX07685.1 GT15
KAH7239694.1	616	69	523	ANC93499.1	513	62	511	25.3	482	301	59	130.6	1.4e-28	ANC93499.1 AA1
KAH7239700.1	484	4	237	EAA66229.1	1187	420	650	27.9	247	149	29	67.8	8.5e-10	EAA66229.1 PL1_4
KAH7239718.1	643	130	496	CDP31201.1	1370	812	1172	30.4	382	230	36	153.3	2e-35	CDP31201.1 AA3_2
KAH7239726.1	454	1	454	BAE97145.1	455	1	455	78.9	456	93	3	757.3	2.2e-217	BAE97145.1 GH28
KAH7239732.1	2509	50	914	BAZ00088.1	3569	1214	2095	31.9	911	545	75	382.1	1.1e-103	BAZ00088.1 GT2
KAH7239733.1	475	2	474	CAK47813.1	483	8	481	62	474	179	1	641.7	1.4e-182	CAK47813.1 GH1
KAH7239742.1	252	25	249	ANV74614.1	516	39	262	44.9	227	120	5	203.8	5.2e-51	ANV74614.1 CBM13
KAH7239745.1	666	17	628	AGO65983.1	585	20	567	27.8	665	310	170	252.7	2.6e-65	AGO65983.1 AA1
KAH7239746.1	231	1	231	CCT64935.1	231	1	231	83.1	231	39	0	419.9	4.2e-116	CCT64935.1 PL3_2
KAH7239751.1	400	21	370	XP_001388503.1	400	23	376	32	363	225	22	193	1.5e-47	XP_001388503.1 GT0
KAH7239756.1	366	77	343	ALG12048.1	579	28	296	28.5	291	162	46	72.4	2.6e-11	ALG12048.1 CBM5
KAH7239763.1	623	26	443	ACU76193.1	805	41	423	38.9	422	215	43	276.6	1.6e-72	ACU76193.1 CBM32
KAH7239764.1	625	1	609	CEF88095.1	602	1	602	62.4	612	217	13	797.3	2.6e-229	CEF88095.1 AA1
KAH7239789.1	684	5	682	CCT75372.1	681	1	680	69.4	684	199	10	1017.7	1.4e-295	CCT75372.1 AA1
KAH7239791.1	551	90	502	EAA66095.1	832	392	825	27.5	444	281	41	144.1	1.1e-32	EAA66095.1 GT34
KAH7239792.1	296	1	261	CCT72064.1	299	1	260	78.6	262	53	3	413.3	5.1e-114	CCT72064.1 AA8
KAH7239810.1	394	17	393	CEF74628.1	399	27	397	57	377	156	6	407.9	2.8e-112	CEF74628.1 AA8
KAH7239822.1	667	25	667	XP_366410.1	1261	591	1261	32.8	698	387	82	314.7	5.5e-84	XP_366410.1 GH43_11
KAH7239830.1	171	14	164	CEF62298.1	578	39	191	35.5	155	94	6	94	3.9e-18	CEF62298.1 GT4
KAH7239836.1	384	1	384	CCT75371.1	382	1	382	69.4	385	114	4	572.4	8.5e-162	CCT75371.1 CBM1
KAH7239855.1	175	20	175	AOX44902.1	326	171	326	53.8	156	72	0	183.7	3.9e-45	AOX44902.1 CBM13
KAH7239856.1	538	55	382	AEI52017.1	786	314	599	29.2	336	180	58	115.2	5.2e-24	AEI52017.1 CE6
KAH7239866.1	318	47	125	SDT46884.1	327	150	233	40.5	84	45	5	70.1	1.1e-10	SDT46884.1 CE4
KAH7239870.1	492	1	471	EAA59719.1	1305	59	569	29.4	554	265	126	231.1	5.9e-59	EAA59719.1 GH75
KAH7239872.1	271	12	206	AID32530.1	1046	804	993	30.4	207	115	29	54.7	4.2e-06	AID32530.1 GT51
KAH7239876.1	709	148	699	CAK44102.1	712	143	705	66.3	563	179	11	773.5	4.6e-222	CAK44102.1 GT2
KAH7240386.1	588	25	579	CCT67978.1	563	3	557	84.7	555	85	0	1014.6	9.9e-295	CCT67978.1 AA4
KAH7240413.1	405	1	382	ANG86217.1	700	1	353	31.6	392	219	49	158.7	3.1e-37	ANG86217.1 GH16
KAH7240420.1	524	1	514	CEF85597.1	530	1	514	76.7	515	118	2	874.4	1.4e-252	CEF85597.1 GH5_22
KAH7240431.1	506	5	506	ANY59682.1	522	21	522	69.3	502	154	0	765.8	6.9e-220	ANY59682.1 GH32
KAH7240439.1	667	31	664	CDP27995.1	660	30	654	48.8	641	305	23	567.8	3.6e-160	CDP27995.1 AA3
KAH7240442.1	304	27	168	ASF76259.1	324	65	193	29.7	145	83	19	54.3	6.1e-06	ASF76259.1 CE1
KAH7240444.1	130	4	93	CED82388.1	747	24	108	42.2	90	47	5	79	9.9e-14	CED82388.1 GT4
KAH7240447.1	355	115	355	BAE65509.1	542	286	542	48.6	257	116	16	248.4	2.6e-64	BAE65509.1 AA3_2
KAH7240451.1	329	128	318	AIF91530.1	2137	594	766	32.2	199	101	34	77.8	5.6e-13	AIF91530.1 CBM2
KAH7240454.1	550	1	534	BAE65509.1	542	1	535	60.3	536	210	3	671	2.5e-191	BAE65509.1 AA3_2
KAH7240457.1	474	39	343	AEI52017.1	786	343	625	32.4	312	175	36	126.3	2e-27	AEI52017.1 CE6
KAH7240468.1	909	341	710	CDP31201.1	1370	811	1165	31	381	226	37	173.7	2.1e-41	CDP31201.1 AA3_2
KAH7240471.1	259	3	238	AQZ62539.1	1360	19	243	43	242	115	23	182.6	1.3e-44	AQZ62539.1 GH18
KAH7240473.1	351	10	351	EAA63396.1	751	419	749	35.1	356	192	39	166.8	9.8e-40	EAA63396.1 GH76
KAH7240475.1	513	1	436	EAA66095.1	832	366	791	28.6	451	282	40	143.3	1.7e-32	EAA66095.1 GT34
KAH7240487.1	528	8	507	EAA62466.1	1429	885	1403	32.1	520	332	21	258.1	4.9e-67	EAA62466.1 GH78
KAH7240489.1	824	4	813	CCT75039.1	814	5	809	54.3	817	354	19	889.8	5.1e-257	CCT75039.1 GH78
KAH7240490.1	541	1	534	SMQ46612.1	1302	775	1290	34.6	535	330	20	335.9	1.9e-90	SMQ46612.1 GH78
KAH7240510.1	1692	871	1264	EAA57990.1	1425	759	1140	29.9	412	241	48	143.7	4.3e-32	EAA57990.1 GH16
KAH7240511.1	332	1	246	EAA29319.1	1136	41	312	34.4	279	143	40	150.2	9e-35	EAA29319.1 GH93
KAH7240513.1	539	18	517	AFY93865.1	2636	357	842	22.1	520	351	54	73.2	2.3e-11	AFY93865.1 GT2
KAH7240518.1	549	17	537	SMQ46612.1	1302	786	1295	32.7	523	337	15	318.5	3.1e-85	SMQ46612.1 GH78
KAH7240519.1	873	1	873	AAW44459.1	858	1	858	55.9	880	359	29	999.6	4.9e-290	AAW44459.1 GH78
KAH7240523.1	513	67	500	ANM86730.1	489	22	477	23.8	463	317	36	139.4	2.4e-31	ANM86730.1 AA7
KAH7240529.1	506	1	497	CEF78819.1	504	1	497	77.1	497	114	0	830.9	1.7e-239	CEF78819.1 GH5_22
KAH7240539.1	887	9	887	CCT65379.1	881	4	881	77.5	881	193	5	1416	0	CCT65379.1 CBM18
KAH7240540.1	658	147	505	CDP31201.1	1370	815	1181	35.3	377	216	28	233.8	1.2e-59	CDP31201.1 AA3_2
KAH7240552.1	431	35	428	EGX51171.1	502	103	501	62.5	400	143	7	507.7	2.9e-142	EGX51171.1 CBM1
KAH7240557.1	555	92	312	CDP24595.1	531	10	240	28	236	150	20	72	5.2e-11	CDP24595.1 AA4
KAH7240574.1	226	9	200	CEJ73325.1	588	7	190	46.9	192	94	8	177.2	4.7e-43	CEJ73325.1 GH18
KAH7240584.1	506	1	506	CCT66758.1	507	1	507	90.3	507	48	1	981.5	8e-285	CCT66758.1 GH51
KAH7240591.1	974	3	974	CBX92400.1	1623	642	1621	47.7	1018	448	84	875.5	1.2e-252	CBX92400.1 GH30_7
KAH7240595.1	464	1	464	CEF83238.1	464	1	464	77.2	464	106	0	750	3.6e-215	CEF83238.1 GH28
KAH7240598.1	299	55	176	ABU56167.1	710	448	561	34.4	122	72	8	65.9	2e-09	ABU56167.1 GT4
KAH7240599.1	675	4	675	CCT65447.1	677	6	677	92	672	54	0	1322	0	CCT65447.1 AA3_3
KAH7240603.1	412	1	344	AFC24585.1	998	604	944	22.6	371	230	57	68.2	5.6e-10	AFC24585.1 GH3
KAH7240608.1	414	1	411	SMY27695.1	901	122	544	59.9	424	156	14	513.1	6.6e-144	SMY27695.1 GH43_21
KAH7240620.1	743	284	473	SCF03394.1	593	103	274	26.4	193	118	24	66.2	3.8e-09	SCF03394.1 CBM2
KAH7240623.1	1845	1139	1356	SFV72712.1	649	19	220	35.1	225	116	30	115.9	1e-23	SFV72712.1 GT4
KAH7240628.1	467	23	413	SMY22954.1	1143	68	458	42.9	396	216	10	333.6	8e-90	SMY22954.1 GT90
KAH7240636.1	1074	367	797	EAA65303.1	1582	1055	1508	20.6	470	318	55	73.9	2.6e-11	EAA65303.1 GT0
KAH7240639.1	679	59	507	SMY27695.1	901	71	465	25.4	461	266	78	131.3	8.8e-29	SMY27695.1 GH43_21
KAH7240645.1	391	9	391	CEF83545.1	386	4	386	73.4	383	102	0	607.4	2.4e-172	CEF83545.1 GH18
KAH7240646.1	412	11	411	ALI93560.1	777	373	774	60.5	408	148	13	493.4	5.4e-138	ALI93560.1 GH18
KAH7240658.1	496	31	496	XP_959572.1	879	434	878	39.3	468	259	25	338.6	2.7e-91	XP_959572.1 GH79
KAH7240659.1	484	8	483	ANA91018.1	496	8	494	65.6	488	155	13	701.8	1.2e-200	ANA91018.1 GH1
KAH7240660.1	873	1	865	BAE66403.1	842	1	837	58.4	871	322	40	1095.5	0	BAE66403.1 GH78
KAH7242843.1	371	8	347	CCT75307.1	358	7	346	56.5	340	148	0	410.6	4.1e-113	CCT75307.1 GT32
KAH7242852.1	579	9	544	CDP22417.1	547	8	547	58.7	540	219	4	695.7	1e-198	CDP22417.1 AA4
KAH7242859.1	384	8	381	EAA29319.1	1136	35	436	25.5	424	244	72	124.8	4.7e-27	EAA29319.1 GH93
KAH7242861.1	349	15	218	CAP67203.1	726	369	573	37.3	212	118	15	91.7	4e-17	CAP67203.1 CE12
KAH7242870.1	839	1	839	CCT75821.1	887	30	887	79.8	858	154	19	1440.2	0	CCT75821.1 GH3
KAH7242893.1	567	43	529	AEI52017.1	786	307	751	29	504	282	76	159.8	1.9e-37	AEI52017.1 CE6
KAH7242894.1	489	16	406	EAA66095.1	832	381	791	36.9	412	238	22	258.1	4.5e-67	EAA66095.1 GT34
KAH7242916.1	668	85	624	ANM86677.1	564	25	555	32.5	548	345	25	285.8	2.7e-75	ANM86677.1 AA7
KAH7242925.1	286	16	286	XP_324227.1	312	39	312	68.6	274	83	3	401.4	1.9e-110	XP_324227.1 CE1
KAH7242938.1	325	46	296	ASF76259.1	324	44	290	28.3	251	176	4	105.9	1.9e-21	ASF76259.1 CE1
KAH7242945.1	562	15	560	ANM86677.1	564	18	562	46.3	557	276	23	483.4	7.6e-135	ANM86677.1 AA7
KAH7242967.1	1422	1	1419	CCT72521.1	1436	1	1433	77.4	1444	291	36	2165.6	0	CCT72521.1 GT1
KAH7242974.1	840	8	835	EGX50909.1	845	20	843	41.9	849	447	46	665.2	2.1e-189	EGX50909.1 GH3
KAH7242994.1	440	171	286	AGK95929.1	423	221	339	31	126	70	17	55.8	3e-06	AGK95929.1 CBM50
KAH7243012.1	549	3	548	CCT72489.1	528	2	528	68.5	553	141	33	744.2	2.3e-213	CCT72489.1 GH43_13
KAH7243015.1	393	1	393	CCT74918.1	410	1	408	75.7	408	84	15	678.7	8.6e-194	CCT74918.1 GH5_15
KAH7243032.1	509	9	426	EAA66095.1	832	381	791	26.4	444	268	59	154.5	7.3e-36	EAA66095.1 GT34
KAH7243039.1	303	17	297	ADJ49655.1	636	352	626	36.5	285	167	14	144.4	4.5e-33	ADJ49655.1 GT4
KAH7243046.1	550	52	505	ADL33049.1	970	25	419	28.1	474	242	99	130.2	1.6e-28	ADL33049.1 GH43_35
KAH7243069.1	333	1	327	CEF83504.1	360	33	356	66.8	328	104	5	453	6.5e-126	CEF83504.1 GH12
KAH7243070.1	825	59	825	CEF84047.1	824	55	824	85.1	777	99	17	1320.1	0	CEF84047.1 GT2
KAH7243082.1	411	36	146	APG72025.1	308	64	166	27.9	111	72	8	60.8	8.8e-08	APG72025.1 GT32
KAH7243085.1	623	98	480	CDP31201.1	1370	774	1165	30.4	411	239	47	180.6	1.2e-43	CDP31201.1 AA3_2
KAH7243088.1	367	12	364	XP_361931.1	927	566	924	34	365	223	18	168.3	3.5e-40	XP_361931.1 CBM66
KAH7243102.1	371	5	371	CCT67584.1	372	5	372	86.1	368	50	1	526.9	3.9e-148	CCT67584.1 AA9
KAH7243135.1	1249	2	1238	EAA57680.1	2288	3	1290	63.7	1288	416	51	1651	0	EAA57680.1 GH78
KAH7243136.1	521	1	511	SMQ46612.1	1302	801	1294	69.7	511	138	17	725.3	1.1e-207	SMQ46612.1 GH78
KAH7243143.1	491	40	479	AMB41683.1	444	2	433	26.9	469	277	66	142.5	2.8e-32	AMB41683.1 AA7
KAH7243147.1	1201	709	1061	CDP31201.1	1370	790	1164	31	387	221	46	159.1	7e-37	CDP31201.1 AA3_2
KAH7243149.1	799	7	429	EGX53247.1	878	11	437	32.1	455	249	60	183	3e-44	EGX53247.1 CBM21
KAH7243159.1	890	7	889	CCT67493.1	883	3	882	90.5	883	81	3	1632.5	0	CCT67493.1 GT20
KAH7243167.1	720	12	720	XP_366410.1	1261	576	1261	29.6	736	441	77	292.4	3.2e-77	XP_366410.1 GH43_11
KAH7243181.1	1462	13	1462	CCT67477.1	1455	1	1455	79.8	1455	289	5	2353.9	0	CCT67477.1 GT24
KAH7243189.1	338	1	338	CCT67472.1	348	1	341	59.4	342	134	5	402.1	1.3e-110	CCT67472.1 GH17
KAH7243191.1	516	171	267	BAE54672.1	400	1	96	70.1	97	28	1	146.4	2e-33	BAE54672.1 GH17
KAH7243192.1	1938	1	1938	ABC59463.1	1935	1	1935	98.4	1939	26	5	3543.1	0	ABC59463.1 GT48
KAH7243193.1	687	459	623	CCA70058.1	575	401	552	37.9	169	84	21	111.7	7.3e-23	CCA70058.1 CBM1
KAH7243197.1	203	6	201	EGX51101.1	877	1	182	41.3	208	84	38	111.7	2.2e-23	EGX51101.1 GH85
KAH7243203.1	595	27	390	CDI56750.1	1213	504	920	32.1	418	229	55	183.3	1.7e-44	CDI56750.1 GT58
KAH7243751.1	1580	1240	1483	AJC53641.1	954	667	907	32.8	247	157	9	118.6	1.4e-24	AJC53641.1 GT2
KAH7243758.1	607	36	606	CCT65353.1	599	29	599	60.9	571	223	0	755.7	8.5e-217	CCT65353.1 GH49
KAH7243779.1	601	12	209	BAZ00088.1	3569	900	1108	33.3	210	127	13	112.8	2.9e-23	BAZ00088.1 GT2
KAH7243783.1	575	1	575	CEF76742.1	575	1	575	76.5	575	135	0	953.4	2.6e-276	CEF76742.1 AA3_2
KAH7243784.1	909	341	710	CDP31201.1	1370	811	1165	30.1	382	228	39	169.9	3e-40	CDP31201.1 AA3_2
KAH7243816.1	289	1	248	CCT74544.1	322	1	249	82.3	249	43	1	427.9	1.9e-118	CCT74544.1 AA9
KAH7243832.1	842	31	116	BAU66918.1	635	21	114	44.8	96	41	12	60.8	1.8e-07	BAU66918.1 GH55
KAH7243849.1	623	61	239	SFV72712.1	649	33	207	27.9	183	120	12	73.6	2e-11	SFV72712.1 GT4
KAH7243875.1	797	100	789	AEO59616.1	701	1	690	78.6	690	148	0	1150.2	0	AEO59616.1 GT4
KAH7243880.1	393	16	392	CEF74628.1	399	26	397	59.4	377	148	5	438.7	1.5e-121	CEF74628.1 AA8
KAH7243887.1	312	1	300	CBX99002.1	772	1	301	77.1	301	68	1	485	1.4e-135	CBX99002.1 GH18
KAH7243896.1	606	1	604	CEF78478.1	606	1	604	80	604	121	0	1021.1	1.1e-296	CEF78478.1 AA3_3
KAH7243899.1	432	33	345	CUI24525.1	824	16	323	48.6	319	147	17	266.9	8.5e-70	CUI24525.1 GH19
KAH7243901.1	428	170	361	AOT10366.1	923	274	456	33.3	204	103	33	98.2	5.2e-19	AOT10366.1 CBM5
KAH7243941.1	700	141	475	EAA57990.1	1425	764	1077	36.7	341	183	33	186	3.1e-45	EAA57990.1 GH16
KAH7243951.1	358	38	326	CBX92358.1	373	40	340	33.4	314	171	38	169.5	1.5e-40	CBX92358.1 GH16
KAH7243952.1	637	132	635	CAK44102.1	712	156	662	41.5	528	264	45	378.6	3e-103	CAK44102.1 GT2
KAH7244614.1	890	128	627	APA13729.1	645	116	637	39.2	538	273	54	313.9	1.3e-83	APA13729.1 CBM50
KAH7244615.1	305	4	304	EAA57970.1	830	519	829	42.4	311	169	10	247.7	3.8e-64	EAA57970.1 GT1
KAH7244627.1	776	1	776	CCT72411.1	767	1	767	79	782	143	21	1215.3	0	CCT72411.1 GT2
KAH7244635.1	624	500	572	AAL01718.1	351	23	95	80.8	73	14	0	124	1.3e-26	AAL01718.1 AA10
KAH7244641.1	1721	1	1721	AHG06597.1	1780	1	1780	80.8	1782	280	63	2875.5	0	AHG06597.1 GT2
KAH7244642.1	1859	1	1859	AHG06596.1	1862	1	1862	88.2	1863	214	5	3229.5	0	AHG06596.1 GT2
KAH7244654.1	1069	3	439	ASF09272.1	847	404	825	26.3	445	297	31	134.4	1.6e-29	ASF09272.1 GT4
KAH7244661.1	388	87	310	ASF76259.1	324	68	275	31.3	227	134	22	94	8.9e-18	ASF76259.1 CE1
KAH7244704.1	527	68	454	CAZ29297.1	750	18	352	27.3	392	223	62	142.1	3.9e-32	CAZ29297.1 GT7
KAH7244709.1	320	1	317	CCT64267.1	403	1	314	72.9	317	83	3	488.8	1e-136	CCT64267.1 GH17
KAH7244717.1	460	1	460	CEF75792.1	461	1	461	85.3	462	65	3	823.2	3.3e-237	CEF75792.1 GH76
KAH7244728.1	666	180	513	CDP31201.1	1370	815	1164	29.6	365	211	46	147.1	1.5e-33	CDP31201.1 AA3_2
KAH7244729.1	614	1	606	CCT68280.1	607	1	606	75.8	607	145	2	989.6	3.5e-287	CCT68280.1 AA1
KAH7244749.1	554	1	554	CCT68268.1	549	1	549	60.4	566	195	29	616.7	5.6e-175	CCT68268.1 CBM1
KAH7244770.1	468	34	280	AMB41683.1	444	25	268	30.7	254	159	17	96.7	1.7e-18	AMB41683.1 AA7
KAH7244777.1	1455	868	1428	AEO70370.1	1116	26	480	36.1	570	240	124	281.2	1.5e-73	AEO70370.1 AA5_1
KAH7244781.1	462	20	329	ADL33049.1	970	10	312	33.9	330	171	47	156	2.3e-36	ADL33049.1 GH43_35
KAH7244792.1	513	17	442	EAA66095.1	832	380	791	29.1	446	262	54	171.4	5.8e-41	EAA66095.1 GT34
KAH7244797.1	244	7	240	AID32530.1	1046	804	1043	32.5	249	144	24	89.4	1.4e-16	AID32530.1 GT51
KAH7244799.1	322	16	289	CAP80286.1	357	70	347	53.6	278	125	4	300.4	5.2e-80	CAP80286.1 GT32
KAH7244803.1	474	10	473	CCT69815.1	452	9	452	65.5	466	137	24	574.7	2.1e-162	CCT69815.1 GT69
KAH7244815.1	301	28	298	CEF83447.1	301	30	300	67.2	271	89	0	386	8.8e-106	CEF83447.1 CE16
KAH7244822.1	506	13	498	EAA65188.1	1507	14	507	53.6	498	215	16	548.1	2.2e-154	EAA65188.1 GH78
KAH7244836.1	604	1	602	CCT64822.1	622	1	622	80	624	101	24	1031.6	8e-300	CCT64822.1 GH3
KAH7244842.1	315	2	312	XP_367690.1	1104	793	1103	79.7	311	63	0	500.7	2.6e-140	XP_367690.1 GH20
KAH7244847.1	536	1	535	XP_003715093.1	719	175	719	65.1	545	180	10	765.4	9.5e-220	XP_003715093.1 GH20
KAH7244859.1	189	30	186	CEF67230.1	629	468	626	42.1	159	90	2	138.3	2e-31	CEF67230.1 GT4
KAH7244870.1	705	156	522	CDP31201.1	1370	817	1174	26.3	388	235	51	129.8	2.7e-28	CDP31201.1 AA3_2
KAH7244872.1	665	249	533	CDP31201.1	1370	897	1196	29.9	308	185	31	120.9	1.2e-25	CDP31201.1 AA3_2
KAH7244874.1	1470	44	1443	CCT63634.1	1480	21	1457	37.9	1519	742	201	645.2	3.9e-183	CCT63634.1 CE3
KAH7244884.1	416	22	413	ANH22675.1	690	9	388	51.1	397	172	22	401	3.7e-110	ANH22675.1 CE4
KAH7244914.1	520	28	519	SMQ46612.1	1302	811	1298	38.1	493	299	6	359	2e-97	SMQ46612.1 GH78
KAH7244915.1	460	1	452	CCT76035.1	500	7	458	76.2	454	104	4	758.4	1e-217	CCT76035.1 GH1
KAH7244916.1	895	1	895	CCT76033.1	894	1	894	66.5	896	297	3	1282.3	0	CCT76033.1 GH78
KAH7244928.1	303	5	303	CCT68145.1	397	4	301	62.9	299	110	1	416	8e-115	CCT68145.1 CBM1
KAH7244929.1	584	12	527	AEI52017.1	786	285	734	28.6	528	287	90	148.7	4.6e-34	AEI52017.1 CE6
KAH7244935.1	556	131	450	CDP31201.1	1370	812	1108	30.3	327	191	37	115.5	4.1e-24	CDP31201.1 AA3_2
KAH7244942.1	504	26	271	CTQ90966.1	462	3	245	31.7	249	161	9	123.2	1.8e-26	CTQ90966.1 AA7
KAH7244945.1	1561	466	765	AJC53641.1	954	633	951	29.8	326	196	33	110.2	4.8e-22	AJC53641.1 GT2
KAH7244966.1	501	30	244	CBZ51751.1	1915	699	944	25.5	251	146	41	69.3	3e-10	CBZ51751.1 GT90
KAH7244969.1	405	1	125	ANM86730.1	489	111	235	32	125	85	0	88.6	3.9e-16	ANM86730.1 AA7
KAH7244994.1	2298	307	1254	BAZ00088.1	3569	1158	2095	29.9	976	618	66	412.1	8.7e-113	BAZ00088.1 GT2
KAH7244999.1	745	200	597	CDP31201.1	1370	811	1230	27.4	435	264	52	140.2	2.1e-31	CDP31201.1 AA3_2
KAH7246782.1	1538	48	1538	CCT72371.1	1491	1	1491	76.5	1495	344	8	2159.8	0	CCT72371.1 GT41
KAH7246808.1	1482	1	609	CCT72349.1	611	1	610	82.8	610	104	1	1075.5	0	CCT72349.1 GH47
KAH7246809.1	149	1	72	ACJ72161.1	457	1	72	84.7	72	11	0	126.7	4.8e-28	ACJ72161.1 GT1
KAH7246814.1	1147	873	1047	AOW25396.1	868	13	188	33.3	183	107	15	78.6	1.1e-12	AOW25396.1 GH55
KAH7246817.1	823	1	821	CCT72342.1	790	1	788	67.4	857	174	105	873.2	5e-252	CCT72342.1 GT8
KAH7246862.1	305	28	297	SDR87722.1	553	294	541	30.3	271	165	24	110.2	9.4e-23	SDR87722.1 GH16
KAH7246874.1	736	428	659	AMV26254.1	540	59	284	26	235	162	12	72	6.9e-11	AMV26254.1 CBM51
KAH7246887.1	313	1	293	CCT75452.1	356	1	318	70.1	318	70	25	429.1	9.4e-119	CCT75452.1 AA11
KAH7246892.1	520	24	394	AOE10594.1	855	27	439	26.6	421	251	58	129	3.3e-28	AOE10594.1 GH10
KAH7246909.1	646	18	409	EAA57990.1	1425	752	1134	34.7	398	239	21	195.7	3.6e-48	EAA57990.1 GH16
KAH7246920.1	325	7	310	CCT75307.1	358	13	343	53.8	331	126	27	359.8	7.3e-98	CCT75307.1 GT32
KAH7246927.1	371	1	239	EAA59400.1	1041	768	980	42.7	241	108	30	173.3	1.1e-41	EAA59400.1 PL4_3
KAH7246944.1	616	371	602	CEF62930.1	780	538	760	31.5	235	146	15	101.3	8.9e-20	CEF62930.1 GT2
KAH7246947.1	536	1	536	CCT72239.1	540	1	540	72.8	540	143	4	773.1	4.6e-222	CCT72239.1 CBM43
KAH7246984.1	727	164	562	CDP31201.1	1370	806	1165	30.1	405	232	51	198.7	4.8e-49	CDP31201.1 AA3_2
KAH7246987.1	813	280	642	CDP31201.1	1370	808	1165	32.9	377	220	33	194.1	1.3e-47	CDP31201.1 AA3_2
KAH7247035.1	521	1	521	CCT72191.1	535	1	535	80.7	535	89	14	948.7	5.9e-275	CCT72191.1 GH32
KAH7247037.1	592	36	536	AFL53796.1	625	25	531	33.3	519	316	30	298.5	3.6e-79	AFL53796.1 CBM50
KAH7247043.1	362	8	205	AKE28372.1	360	5	210	27.2	213	133	22	90.1	1.2e-16	AKE28372.1 GH109
KAH7247060.1	875	44	860	BAC56174.1	834	36	828	55.4	825	328	40	905.2	1.3e-261	BAC56174.1 GT1
KAH7247071.1	386	82	381	CAK43282.1	1131	800	1131	38.4	344	156	56	183.3	1.1e-44	CAK43282.1 GH78
KAH7247072.1	122	24	114	CDS09080.1	592	500	590	40.7	91	54	0	80.1	4.2e-14	CDS09080.1 GT22
KAH7247107.1	302	60	181	AGA79320.1	631	397	522	35.9	128	74	8	70.1	1.1e-10	AGA79320.1 CE8
KAH7247111.1	853	176	399	CBM43229.1	610	150	395	28.4	264	131	58	60.5	2.4e-07	CBM43229.1 CBM32
KAH7247119.1	520	20	499	SMY27695.1	901	46	531	38.4	492	285	18	303.5	9.9e-81	SMY27695.1 GH43_21
KAH7247122.1	610	12	610	AHZ65140.1	599	1	599	96.7	599	20	0	1211.8	0	AHZ65140.1 AA1_2
KAH7247130.1	458	6	90	CED82388.1	747	26	110	38.8	85	52	0	81.3	7e-14	CED82388.1 GT4
KAH7247135.1	531	41	522	SMY27695.1	901	61	543	35.8	489	301	13	303.1	1.3e-80	SMY27695.1 GH43_21
KAH7247148.1	529	43	379	AOZ95200.1	925	18	361	25.5	368	219	55	110.2	1.6e-22	AOZ95200.1 GH43_35
KAH7247149.1	483	17	467	BAX92690.1	446	12	439	24.4	455	313	31	126.3	2e-27	BAX92690.1 AA7
KAH7247159.1	433	22	431	CCT72910.1	484	24	481	48.5	458	188	48	453.8	4.9e-126	CCT72910.1 GH28
KAH7247160.1	414	49	382	ALJ44860.1	1456	397	731	33.1	347	207	25	162.9	1.7e-38	ALJ44860.1 GH88
KAH7247167.1	562	28	546	SMQ46612.1	1302	787	1300	25.8	531	365	29	145.2	4.9e-33	SMQ46612.1 GH78
KAH7247172.1	399	1	399	CCT66509.1	508	80	508	44.7	441	190	54	360.5	5.2e-98	CCT66509.1 GH43_14
KAH7247174.1	314	3	314	CCT72013.1	315	2	315	75	316	73	6	488.4	1.3e-136	CCT72013.1 GH128
KAH7247176.1	243	7	240	AID32530.1	1046	804	1043	29	252	149	30	57.4	5.8e-07	AID32530.1 GT51
KAH7247200.1	416	33	407	AEB45483.1	895	48	399	34.4	381	215	35	167.5	6.8e-40	AEB45483.1 CBM2
KAH7247213.1	512	89	500	BAE60251.1	1207	1	415	70.4	416	118	5	625.5	1.1e-177	BAE60251.1 GH3
KAH7247224.1	501	47	395	CDP31201.1	1370	807	1171	26.1	379	236	44	110.5	1.2e-22	CDP31201.1 AA3_2
KAH7247706.1	511	20	493	AEI52017.1	786	293	755	31.1	498	284	59	213.8	1e-53	AEI52017.1 CE6
KAH7247724.1	481	27	394	EAA66095.1	832	399	791	27.4	412	236	63	121.7	4.9e-26	EAA66095.1 GT34
KAH7247761.1	466	9	463	CCT73245.1	468	10	466	84.2	457	70	2	827.8	1.4e-238	CCT73245.1 GH76
KAH7247765.1	631	6	627	SMY26983.1	1138	516	1135	54.3	634	264	26	665.6	1.2e-189	SMY26983.1 GT22
KAH7247809.1	871	511	824	CDZ96803.1	1246	104	434	32.2	342	193	39	154.5	1.2e-35	CDZ96803.1 GT8
KAH7247830.1	537	136	533	EGX51171.1	502	101	501	59.8	403	155	7	482.3	1.6e-134	EGX51171.1 CBM1
KAH7247837.1	661	1	661	CEF77226.1	663	1	661	72.8	661	180	0	1089.3	0	CEF77226.1 GH31
KAH7247842.1	680	164	530	CDP31201.1	1370	811	1164	29.8	379	229	37	152.5	3.7e-35	CDP31201.1 AA3_2
KAH7247847.1	1275	33	1238	APA10647.1	1211	21	1206	40.7	1252	631	112	841.3	3.2e-242	APA10647.1 CBM18
KAH7247848.1	1357	38	1355	EAA66649.1	1380	57	1370	57.4	1339	525	46	1517.3	0	EAA66649.1 GH55
KAH7247855.1	345	112	342	ASF76259.1	324	90	314	31.8	233	149	10	118.6	3e-25	ASF76259.1 CE1
KAH7247856.1	244	1	244	AAA87383.1	244	1	244	88.5	244	28	0	437.6	2.1e-121	AAA87383.1 PL3_2|4.2.2.2
KAH7247861.1	455	39	289	CBX99002.1	772	2	250	35.1	268	138	36	161	7e-38	CBX99002.1 GH18
KAH7247880.1	582	35	567	EAA64118.1	1264	712	1236	52.5	539	236	20	617.8	2.7e-175	EAA64118.1 CBM20
KAH7247893.1	697	2	696	CCT73367.1	697	3	697	90.9	695	63	0	1327.8	0	CCT73367.1 GT4
KAH7247900.1	120	16	117	AKJ31638.1	234	30	132	41.3	104	58	3	73.6	3.9e-12	AKJ31638.1 CBM63
KAH7247901.1	493	6	493	CEF79461.1	504	6	504	61.1	499	183	11	651.7	1.4e-185	CEF79461.1 AA7
KAH7247909.1	477	135	451	EAA65371.1	988	616	952	28.3	343	214	32	128.6	4e-28	EAA65371.1 GT22
KAH7247927.1	764	182	541	CDP31201.1	1370	814	1167	30.3	376	224	38	154.1	1.4e-35	CDP31201.1 AA3_2
KAH7247935.1	441	1	440	CAW61456.1	405	1	403	60.8	441	134	39	496.1	8.8e-139	CAW61456.1 PL1_9
KAH7247950.1	782	21	273	CBX99002.1	772	2	244	29.6	274	141	52	129	5e-28	CBX99002.1 GH18
KAH7247959.1	319	1	318	CCT74016.1	320	1	318	77	318	73	0	542	1e-152	CCT74016.1 GT34
KAH7247965.1	374	28	374	CCT74021.1	361	15	361	68.9	347	108	0	518.8	1.1e-145	CCT74021.1 GT64
KAH7247979.1	195	7	174	CEF62298.1	578	9	176	51.8	168	81	0	180.3	4.7e-44	CEF62298.1 GT4
KAH7247994.1	793	432	728	ADI07346.1	623	1	271	25.2	314	175	60	62.4	5.9e-08	ADI07346.1 CBM13
KAH7247996.1	499	23	488	EAA63677.1	1679	1208	1678	50.9	483	208	29	452.6	1.3e-125	EAA63677.1 GH1
KAH7248004.1	374	1	374	CCT74042.1	367	1	365	69.3	375	104	11	523.9	3.4e-147	CCT74042.1 GH0
KAH7248011.1	549	9	535	AIT18914.1	1519	15	552	34.7	547	328	29	332.8	1.6e-89	AIT18914.1 GH18
KAH7248012.1	909	4	896	CCT71937.1	923	3	894	66	894	301	3	1281.2	0	CCT71937.1 GH78
KAH7248013.1	543	48	537	SMQ46612.1	1302	809	1294	40.8	493	282	10	389.8	1.1e-106	SMQ46612.1 GH78
KAH7248027.1	417	282	382	AMG32349.1	477	378	469	35.6	101	56	9	55.5	3.8e-06	AMG32349.1 GH2
KAH7248036.1	842	1	842	CCT75990.1	875	1	875	64.3	876	278	35	1119.4	0	CCT75990.1 GH3
KAH7248048.1	91	4	73	CED82388.1	747	28	97	44.3	70	39	0	75.1	1e-12	CED82388.1 GT4
KAH7248055.1	589	109	480	CAL53384.1	1045	31	411	27.9	390	254	27	136	3.1e-30	CAL53384.1 CE11
KAH7248060.1	466	1	466	CCT74071.1	469	1	469	72.1	469	128	3	706.4	4.6e-202	CCT74071.1 GT1
KAH7248072.1	1283	1039	1263	SFV72712.1	649	5	225	31.5	232	141	18	104	2.8e-20	SFV72712.1 GT4
KAH7248077.1	1934	168	834	BAY90071.1	3556	524	1184	29.7	698	423	68	259.6	6.1e-67	BAY90071.1 GT2
KAH7248098.1	707	1	706	CEF79294.1	707	1	706	88.5	706	81	0	1325.1	0	CEF79294.1 CBM48
KAH7248123.1	342	12	339	ARA85284.1	592	59	376	31	339	202	32	136.3	1.4e-30	ARA85284.1 CE12
KAH7248175.1	459	12	452	SMY22954.1	1143	15	530	32.1	517	274	77	246.9	9.7e-64	SMY22954.1 GT90
KAH7248177.1	460	92	445	CCA23362.1	816	116	463	41.2	357	198	12	252.7	1.8e-65	CCA23362.1 GH0
KAH7248221.1	710	251	694	AAO76290.1	1336	891	1334	28.5	471	283	54	148.3	7.3e-34	AAO76290.1 GT2
KAH7248226.1	765	14	762	AAB08445.1	803	43	801	57	767	304	26	914.1	2.4e-264	AAB08445.1 GH3|3.2.1.21
KAH7248232.1	348	3	344	CDP31201.1	1370	813	1165	30.4	372	210	49	157.9	4.5e-37	CDP31201.1 AA3_2
KAH7248276.1	294	12	284	SMY22954.1	1143	15	292	33.1	287	169	23	144.8	3.3e-33	SMY22954.1 GT90
KAH7248277.1	447	12	391	SMY22954.1	1143	15	459	34.2	447	225	69	213.4	1.2e-53	SMY22954.1 GT90
KAH7248294.1	433	40	430	CCT74476.1	415	29	414	68	391	120	5	578.2	1.7e-163	CCT74476.1 GH18
KAH7248353.1	365	52	215	EGX47471.1	1148	438	596	37.2	164	98	5	93.2	1.4e-17	EGX47471.1 GH16
KAH7248411.1	197	18	84	EAA59389.1	764	16	80	41.8	67	37	2	56.2	1e-06	EAA59389.1 GT4
KAH7248433.1	393	58	174	CQR51655.1	404	32	148	27.4	117	85	0	58.5	4.2e-07	CQR51655.1 GH109
KAH7248443.1	571	53	370	ADL33049.1	970	25	323	32.5	329	181	41	140.2	1.6e-31	ADL33049.1 GH43_35
KAH7248474.1	243	1	204	BAE64257.1	963	1	244	72.1	244	28	40	348.2	1.6e-94	BAE64257.1 GH31
KAH7248479.1	394	20	379	CCA23362.1	816	121	463	42.2	360	191	17	255	3.1e-66	CCA23362.1 GH0
KAH7249178.1	816	246	462	CTQ98742.1	432	17	211	28.1	217	134	22	94.7	1.1e-17	CTQ98742.1 CBM2
KAH7249183.1	627	94	627	AIT18868.1	980	401	980	30.6	667	243	220	251.9	4.1e-65	AIT18868.1 GH18
KAH7249184.1	427	59	375	AAX19153.1	317	1	317	99.4	317	2	0	649.8	4.6e-185	AAX19153.1 GH18
KAH7249204.1	581	68	553	SMQ46612.1	1302	812	1289	26.9	495	336	26	155.2	4.9e-36	SMQ46612.1 GH78
KAH7249209.1	426	3	425	CAN80640.1	1363	941	1363	46.6	429	217	12	371.7	2.4e-101	CAN80640.1 GT47
KAH7249256.1	680	140	536	CDP31201.1	1370	811	1203	36.3	416	223	42	228.8	4.1e-58	CDP31201.1 AA3_2
KAH7249271.1	383	19	285	CBH23370.1	979	630	879	31.4	271	161	25	93.2	1.5e-17	CBH23370.1 GH3
KAH7249285.1	518	51	427	CAL53384.1	1045	38	433	32.6	396	248	19	207.2	9.6e-52	CAL53384.1 CE11
KAH7249303.1	147	4	146	BAC83070.1	666	526	665	59.4	143	55	3	183.3	4.2e-45	BAC83070.1 CBM43
KAH7249311.1	1673	70	554	EAA57680.1	2288	1328	1813	48.8	496	233	21	463.8	1.8e-128	EAA57680.1 GH78
KAH7249314.1	529	256	459	AFN53695.1	426	21	221	30	210	132	15	78.6	5.3e-13	AFN53695.1 GH27
KAH7249362.1	352	4	349	EAA63396.1	751	413	748	34.8	356	202	30	188.7	2.4e-46	EAA63396.1 GH76
KAH7249369.1	527	1	527	CEF88436.1	530	1	527	86	527	74	0	934.5	1.2e-270	CEF88436.1 GT4
KAH7249415.1	626	28	432	CAL53384.1	1045	50	424	26	408	266	36	106.3	2.8e-21	CAL53384.1 CE11
KAH7249430.1	697	451	649	SFV72712.1	649	19	217	31.9	204	129	10	100.9	1.3e-19	SFV72712.1 GT4
KAH7249432.1	428	1	424	CCT71621.1	434	1	424	81.4	424	79	0	701.4	1.3e-200	CCT71621.1 GT1
KAH7249441.1	431	49	416	ANH56606.1	439	48	437	35.8	397	219	36	244.6	4.5e-63	ANH56606.1 GT69
KAH7249443.1	492	1	492	CEF86959.1	492	1	492	87.2	492	63	0	968.8	5.2e-281	CEF86959.1 GT31
KAH7249445.1	349	5	340	ANH56445.1	1110	4	345	31.7	347	221	16	177.2	7.2e-43	ANH56445.1 GH36
KAH7249453.1	321	1	321	CCT71632.1	338	1	338	68.7	342	82	25	325.1	2e-87	CCT71632.1 CBM63
KAH7249470.1	360	38	358	AEO59372.1	355	23	349	60.9	327	122	6	416	9.5e-115	AEO59372.1 GT8
KAH7249471.1	442	1	436	CCT71655.1	435	8	430	51.3	437	198	15	440.3	5.8e-122	CCT71655.1 GT8
KAH7249483.1	399	1	399	AAP01160.1	399	1	399	86.2	399	55	0	763.5	2.7e-219	AAP01160.1 GH18|3.2.1.14
KAH7249486.1	153	1	76	AAL01718.1	351	20	95	81.6	76	14	0	128.3	1.7e-28	AAL01718.1 AA10
KAH7249491.1	345	1	345	CEF86021.1	353	11	350	62.3	345	125	5	444.9	1.8e-123	CEF86021.1 GT8
KAH7249514.1	637	1	637	CCT71692.1	640	1	640	78	642	134	7	1082.8	0	CCT71692.1 GT90
KAH7249522.1	537	1	537	AEO58399.1	537	1	537	82.9	537	92	0	976.5	2.7e-283	AEO58399.1 GH43_11
KAH7249529.1	586	1	580	CCT74621.1	597	17	593	80.5	580	110	3	1005.4	6e-292	CCT74621.1 GH13_40
KAH7249532.1	804	1	803	CCT75036.1	802	1	801	72.7	803	217	2	1192.6	0	CCT75036.1 GH78
KAH7249540.1	899	166	296	AQM67052.1	569	155	268	33.8	136	63	27	66.6	3.5e-09	AQM67052.1 CBM5
KAH7249553.1	694	1	237	CCT70630.1	373	1	239	53.1	239	110	2	276.2	2.3e-72	CCT70630.1 GT1
KAH7249560.1	349	1	349	CCT71713.1	348	1	348	84.8	349	52	1	614	2.3e-174	CCT71713.1 GH53
KAH7249571.1	492	9	492	CCT71747.1	495	10	495	80.2	486	94	2	791.6	1.1e-227	CCT71747.1 AA7
KAH7249578.1	100	5	79	CCT74244.1	686	6	92	54	87	28	12	93.6	3e-18	CCT74244.1 CBM50
KAH7249579.1	181	49	177	EAA67102.1	1380	1250	1374	40.3	129	73	4	103.6	5.2e-21	EAA67102.1 GH55
KAH7249581.1	298	19	288	EAA66649.1	1380	974	1243	47.4	272	139	4	265.4	1.7e-69	EAA66649.1 GH55
KAH7249582.1	1165	33	1147	APA10647.1	1211	27	1156	43.3	1194	534	143	899.8	7e-260	APA10647.1 CBM18
KAH7249591.1	766	29	761	CCT67685.1	1436	6	718	45.1	736	378	26	630.6	5.2e-179	CCT67685.1 CE3
KAH7249603.1	273	13	253	CAP92380.1	393	14	248	43.8	249	118	22	183.3	7.9e-45	CAP92380.1 AA9
KAH7249605.1	360	1	360	CEF87240.1	359	1	359	88.3	360	41	1	632.9	4.9e-180	CEF87240.1 GH28
KAH7249624.1	814	1	813	CCT75039.1	814	1	813	73.8	813	213	0	1253	0	CCT75039.1 GH78
KAH7249625.1	489	1	489	CCT70706.1	489	1	489	75.9	489	118	0	790.4	2.5e-227	CCT70706.1 GH79
KAH7249629.1	800	218	602	EAA57990.1	1425	764	1132	31.9	389	241	24	158.7	6.1e-37	EAA57990.1 GH16
KAH7249634.1	560	53	542	BAY30132.1	3571	605	1079	20.6	514	345	63	74.7	8.1e-12	BAY30132.1 GT2
KAH7250390.1	360	7	359	EAA63396.1	751	414	750	53	355	147	20	364	4.3e-99	EAA63396.1 GH76
KAH7250395.1	1077	383	571	ACL49294.1	654	20	203	29	200	115	27	71.6	1.3e-10	ACL49294.1 GT4
KAH7250404.1	400	101	372	CAZ34341.1	1860	1403	1695	31.7	300	170	35	161.4	4.7e-38	CAZ34341.1 CBM13
KAH7250411.1	204	1	204	SCB64234.1	204	1	204	89.7	204	21	0	383.3	3.9e-105	SCB64234.1 AA6
KAH7250419.1	1236	34	732	AHX26715.1	2530	27	779	32.5	775	425	98	375.2	6.4e-102	AHX26715.1 GT2
KAH7250421.1	958	11	958	CEF73540.1	984	31	982	71.5	953	266	6	1461.8	0	CEF73540.1 GT90
KAH7250431.1	431	55	410	ANH22675.1	690	73	391	24.6	370	214	65	68.9	3.4e-10	ANH22675.1 CE4
KAH7250434.1	317	26	302	CAL57845.1	679	5	273	33.8	281	170	16	131.3	4.1e-29	CAL57845.1 GT58
KAH7250467.1	338	26	198	AAD14758.1	697	395	594	30.8	201	110	29	84.7	4.7e-15	AAD14758.1 GT2
KAH7250475.1	593	4	559	CBY01311.1	1648	40	620	33.3	597	341	57	281.6	4.6e-74	CBY01311.1 GH2
KAH7250497.1	1171	719	1123	AEY56803.1	842	332	690	30.4	421	215	78	177.2	2.4e-42	AEY56803.1 CBM20
KAH7250513.1	533	18	293	CBZ54290.1	716	247	502	33.1	281	158	30	138.7	4.3e-31	CBZ54290.1 CBM20
KAH7250514.1	179	23	161	BAC83070.1	666	514	649	42.1	140	76	5	99.8	7.5e-20	BAC83070.1 CBM43
KAH7250522.1	552	26	448	CDF79937.1	1154	8	422	26.7	439	282	40	138.7	4.5e-31	CDF79937.1 GH78
KAH7250531.1	1280	29	1186	CCT61772.1	1270	22	1172	73.6	1161	293	13	1662.9	0	CCT61772.1 GT1
KAH7250535.1	496	326	496	CEF68073.1	745	64	241	39.4	180	98	11	121.7	5.1e-26	CEF68073.1 GT92
KAH7250562.1	741	1	741	CCT61767.1	740	1	740	90.7	741	68	1	1390.9	0	CCT61767.1 GT39
KAH7250571.1	1028	647	921	CEF62588.1	723	238	570	23.7	346	180	84	67	3.1e-09	CEF62588.1 CBM20
KAH7250598.1	208	32	208	CCT61737.1	368	190	367	69.7	178	53	1	255.4	1.2e-66	CCT61737.1 CE5
KAH7250610.1	244	1	244	AAM77704.1	244	1	244	99.2	244	2	0	495.7	6.4e-139	AAM77704.1 GH12
KAH7250617.1	575	58	489	ARF89445.1	960	462	886	24.6	443	305	29	96.7	2e-18	ARF89445.1 GT1
KAH7250624.1	908	666	794	CEF76964.1	928	704	827	42.6	136	59	19	94.7	1.2e-17	CEF76964.1 GH18
KAH7250638.1	324	19	322	XP_367690.1	1104	790	1100	49.5	311	150	7	285	2.3e-75	XP_367690.1 GH20
KAH7250651.1	579	41	541	AEI52017.1	786	288	739	30.9	521	271	89	167.2	1.2e-39	AEI52017.1 CE6
KAH7250657.1	376	1	376	CCT61695.1	375	1	375	80.4	377	71	3	616.7	3.8e-175	CCT61695.1 PL1_4
KAH7250688.1	285	13	282	CEF73821.1	278	6	276	59	273	107	5	299.3	1e-79	CEF73821.1 GT1
KAH7250689.1	323	164	295	CEF62298.1	578	60	176	32.6	132	74	15	57.4	7.7e-07	CEF62298.1 GT4
KAH7250696.1	462	6	458	CCT61660.1	473	8	461	78	454	99	1	722.6	6.1e-207	CCT61660.1 GT4
KAH7250697.1	1394	563	703	SCF24823.1	729	92	208	32.6	141	71	24	69.7	6.5e-10	SCF24823.1 CBM13
KAH7250708.1	326	88	177	ASF76259.1	324	85	173	40	90	53	1	68.6	3.4e-10	ASF76259.1 CE1
KAH7250713.1	346	56	308	AMW10202.1	683	401	649	31.2	256	166	10	95.9	2.1e-18	AMW10202.1 GT87
KAH7250733.1	333	7	333	CCT61678.1	341	15	341	80.8	328	61	2	547.4	2.5e-154	CCT61678.1 GH5_5
KAH7250738.1	622	1	622	CCT61610.1	623	1	623	85.9	623	87	1	1130.9	0	CCT61610.1 GH1
KAH7250749.1	1679	35	401	AMS24251.1	1213	556	864	32.7	367	189	58	163.3	5.2e-38	AMS24251.1 CBM57
KAH7250755.1	643	76	642	CEF88342.1	561	13	561	63.7	567	188	18	750	5e-215	CEF88342.1 GH47
KAH7250786.1	190	6	175	CCT74825.1	343	5	174	58.2	170	71	0	214.2	2.9e-54	CCT74825.1 GT8
KAH7250787.1	1508	421	1031	BAZ00088.1	3569	535	1151	31.5	644	381	60	266.9	3e-69	BAZ00088.1 GT2
KAH7250794.1	865	171	568	EAA57990.1	1425	769	1140	36.7	403	219	36	205.3	6.1e-51	EAA57990.1 GH16
KAH7250801.1	665	105	631	BAY90071.1	3556	590	1078	20.8	542	361	68	94.7	8.9e-18	BAY90071.1 GT2
KAH7250811.1	534	10	534	CCT74525.1	531	9	531	74.7	525	131	2	849.4	5e-245	CCT74525.1 GH43_36
KAH7250817.1	1269	118	315	AHH97713.1	456	43	226	27.7	202	124	22	65.9	8.5e-09	AHH97713.1 CBM2
KAH7250820.1	466	22	459	CTQ90966.1	462	19	452	24.2	450	313	28	115.5	3.4e-24	CTQ90966.1 AA7
KAH7250821.1	427	321	423	AMG32349.1	477	383	470	36.9	103	50	15	64.3	8.3e-09	AMG32349.1 GH2
KAH7250822.1	468	1	468	CEF78468.1	458	1	458	73.3	469	113	12	652.1	1e-185	CEF78468.1 CBM1
KAH7250824.1	253	8	252	CCT73033.1	256	6	253	54	250	108	7	271.6	2e-71	CCT73033.1 CE3
KAH7250830.1	793	305	632	CDP31201.1	1370	842	1181	29.1	347	220	26	137.1	1.9e-30	CDP31201.1 AA3_2
KAH7250833.1	760	1	705	BAE64464.1	1375	582	1300	37.6	755	385	86	409.8	1.4e-112	BAE64464.1 GH28
KAH7250836.1	476	14	395	EAA66095.1	832	401	791	30	413	236	53	152.5	2.6e-35	EAA66095.1 GT34
KAH7250839.1	998	6	998	AAE23229.1	1007	11	1007	55	1005	432	20	1150.6	0	AAE23229.1 GH35
KAH7250840.1	388	24	377	AEV99440.1	1581	221	559	26.2	366	231	39	101.3	5.6e-20	AEV99440.1 CBM3
KAH7250841.1	308	30	267	AEE45876.1	896	59	306	24.8	262	159	38	57.8	5.6e-07	AEE45876.1 GH39
KAH7252863.1	231	1	215	EAA61740.1	1304	1	221	33.5	221	141	6	136.3	9.3e-31	EAA61740.1 AA3_2
KAH7252865.1	634	171	276	AEO70702.1	308	6	111	38.7	106	65	0	75.1	7e-12	AEO70702.1 GH71
KAH7252878.1	405	1	403	CCT73102.1	408	1	406	73.5	407	103	5	537.7	2.4e-151	CCT73102.1 CBM1
KAH7252879.1	273	22	181	CCT61079.1	446	174	331	47.5	160	82	2	154.5	3.9e-36	CCT61079.1 CBM35
KAH7252882.1	112	1	110	XP_365490.1	879	1	115	50.4	115	52	5	117.9	1.7e-25	XP_365490.1 GH78
KAH7252891.1	617	111	302	BAE64464.1	1375	761	969	25.7	214	132	27	59.7	3e-07	BAE64464.1 GH28
KAH7252894.1	298	12	298	ASF76259.1	324	56	318	26.4	296	176	42	103.6	8.6e-21	ASF76259.1 CE1
KAH7252895.1	629	154	498	CDP31201.1	1370	813	1165	29.5	383	202	68	147.9	8.4e-34	CDP31201.1 AA3_2
KAH7252904.1	878	15	878	AAW44459.1	858	3	858	55.2	879	356	38	983.4	3.6e-285	AAW44459.1 GH78
KAH7252906.1	543	21	532	SMQ46612.1	1302	791	1290	36.6	514	310	16	334.7	4.2e-90	SMQ46612.1 GH78
KAH7252911.1	613	13	610	SBO97875.1	908	34	629	64.4	598	211	2	817	3.1e-235	SBO97875.1 CBM13
KAH7252919.1	480	1	475	CEF83492.1	481	1	475	87.6	475	59	0	922.2	5.4e-267	CEF83492.1 GH1
KAH7252933.1	505	54	494	EAA57680.1	2288	1804	2246	31	452	292	20	202.2	3e-50	EAA57680.1 GH78
KAH7252943.1	449	1	447	CCT72711.1	448	1	446	78.3	448	94	3	729.9	3.7e-209	CCT72711.1 CBM35
KAH7252944.1	674	159	529	CDP31201.1	1370	808	1196	24.5	420	237	80	124.8	8.2e-27	CDP31201.1 AA3_2
KAH7252959.1	542	2	542	CAK47101.1	542	3	542	59.6	542	216	3	699.9	5e-200	CAK47101.1 AA3_2
KAH7252961.1	537	11	530	BAE65509.1	542	14	533	59.5	521	209	2	657.5	2.8e-187	BAE65509.1 AA3_2
KAH7252975.1	595	1	595	CCT65282.1	594	1	594	88.7	595	66	1	1125.9	0	CCT65282.1 AA3_2
KAH7252987.1	474	73	461	ANW22232.1	1390	672	1086	36.9	431	214	58	209.1	2.3e-52	ANW22232.1 CE3
KAH7252988.1	533	31	521	CCT74490.1	910	464	910	27.2	497	306	56	195.7	3e-48	CCT74490.1 GH71
KAH7252991.1	376	1	374	CEF77945.1	379	1	379	66	379	124	5	486.9	4.6e-136	CEF77945.1 GH28|3.2.1.15
KAH7252992.1	430	2	373	EAA59719.1	1305	168	493	31.7	391	183	84	192.2	2.7e-47	EAA59719.1 GH75
KAH7252993.1	687	167	503	CDP31201.1	1370	815	1165	28.8	358	227	28	167.9	8.6e-40	CDP31201.1 AA3_2
KAH7252994.1	719	4	698	EAA59719.1	1305	9	569	31.7	704	329	152	328.6	4e-88	EAA59719.1 GH75
KAH7253001.1	158	2	140	CEF86800.1	1461	1321	1460	62.9	140	51	1	189.1	8.3e-47	CEF86800.1 CE3
KAH7253005.1	598	92	283	CCA23362.1	816	93	288	35.7	199	118	10	92.8	3.1e-17	CCA23362.1 GH0
KAH7253024.1	740	138	531	CDP31201.1	1370	803	1173	28.8	403	246	41	157.1	1.6e-36	CDP31201.1 AA3_2
KAH7253029.1	495	6	485	AFN75555.1	965	9	526	24.8	529	338	60	105.1	4.9e-21	AFN75555.1 CBM32
KAH7253036.1	495	61	242	AMB41683.1	444	26	205	33.9	183	117	4	100.9	9.3e-20	AMB41683.1 AA7
KAH7253037.1	586	46	527	SMQ49286.1	590	100	588	29.9	525	289	79	167.2	1.2e-39	SMQ49286.1 AA7
KAH7253048.1	989	1	989	CCT62630.1	1014	1	1012	64.5	1023	318	45	1375.1	0	CCT62630.1 GH0
KAH7253050.1	313	2	190	BAO31153.1	621	304	479	28	193	118	21	63.9	8e-09	BAO31153.1 GT2
KAH7253055.1	509	5	507	BAE65948.1	512	4	508	57.2	505	214	2	617.5	3e-175	BAE65948.1 GH43_29
KAH7253060.1	357	10	75	CED82388.1	747	32	97	48.5	66	34	0	79.7	1.6e-13	CED82388.1 GT4
KAH7253064.1	389	13	385	BAV06996.1	640	15	383	46.6	382	182	22	356.3	9.6e-97	BAV06996.1 CBM13
KAH7253065.1	484	54	471	BAE64464.1	1375	61	475	47.6	422	210	11	414.1	4.8e-114	BAE64464.1 GH28
KAH7253074.1	323	16	323	XP_367690.1	1104	786	1102	48.3	317	155	9	273.5	6.8e-72	XP_367690.1 GH20
KAH7253087.1	728	307	375	ART70209.1	686	402	466	42.3	71	33	8	57.8	1.3e-06	ART70209.1 CBM50
KAH7253094.1	236	25	233	CAJ63931.1	621	15	198	28.5	214	118	35	67.4	5.4e-10	CAJ63931.1 CBM13
KAH7253100.1	677	145	290	CDP31201.1	1370	801	947	38.7	150	85	7	107.1	1.8e-21	CDP31201.1 AA3_2
KAH7253109.1	1283	396	626	AMD89422.1	655	5	225	30.3	238	142	24	92.4	8.6e-17	AMD89422.1 GT4
KAH7253112.1	310	38	291	ALI56712.1	470	76	298	25.7	257	154	37	68.9	2.5e-10	ALI56712.1 CE4
KAH7253126.1	470	33	273	AMS24251.1	1213	529	747	26.9	249	144	38	65.9	3.1e-09	AMS24251.1 CBM57
KAH7253135.1	554	6	458	AEI52017.1	786	266	698	31	474	265	62	173.3	1.6e-41	AEI52017.1 CE6
KAH7253139.1	1020	71	515	AFZ04852.1	1443	610	1074	33.3	471	282	32	229.6	3.6e-58	AFZ04852.1 GT2
KAH7253145.1	525	1	346	CDP31201.1	1370	815	1165	34.6	361	211	25	188.3	4.7e-46	CDP31201.1 AA3_2
KAH7253160.1	679	26	679	APA12715.1	665	8	664	67.6	660	205	9	973.8	2.2e-282	APA12715.1 GH31
KAH7253163.1	933	418	853	CRH05958.1	2600	1716	2127	23.7	455	285	62	82.4	6.4e-14	CRH05958.1 GT0
KAH7253180.1	589	8	587	EAQ70756.1	605	36	603	53.8	593	236	38	589.3	1e-166	EAQ70756.1 AA3_2
KAH7253194.1	1049	1	1049	CCT74817.1	1049	1	1049	73.7	1054	267	10	1664.8	0	CCT74817.1 GH2
KAH7253196.1	289	56	288	EAA33997.1	856	572	854	34.4	291	125	66	100.9	5.4e-20	EAA33997.1 GH18
KAH7253198.1	851	1	848	ALG00081.1	851	1	849	71.4	854	233	11	1297	0	ALG00081.1 GH31
KAH7253217.1	573	1	571	CCT74788.1	600	1	587	71.3	589	149	20	931.8	8.2e-270	CCT74788.1 GH32
KAH7253225.1	654	89	652	ANM86677.1	564	21	562	32.7	572	347	38	298.1	5.2e-79	ANM86677.1 AA7
KAH7253234.1	789	139	542	CDP31201.1	1370	811	1171	31.4	424	208	83	169.1	4.4e-40	CDP31201.1 AA3_2
KAH7253237.1	684	175	490	CDP31201.1	1370	814	1110	29.7	333	181	53	110.2	2.1e-22	CDP31201.1 AA3_2
KAH7253239.1	734	191	539	CDP31201.1	1370	815	1164	30.8	367	219	35	167.5	1.2e-39	CDP31201.1 AA3_2
KAH7253251.1	608	1	608	CEF78478.1	606	1	606	80.8	608	115	2	1042.7	3.5e-303	CEF78478.1 AA3_3
KAH7253254.1	1069	1	1065	SCB65060.1	1081	1	1077	74	1081	261	20	1686	0	SCB65060.1 GH31
KAH7253268.1	735	1	734	CEF88293.1	735	1	735	72	735	205	1	1100.5	0	CEF88293.1 GH74
KAH7253272.1	541	2	541	CCT75503.1	549	5	548	41.8	548	307	12	411	4.6e-113	CCT75503.1 AA3_2
KAH7253273.1	323	9	323	CAJ81227.1	322	10	322	71.1	315	89	2	477.6	2.4e-133	CAJ81227.1 GH43_6
KAH7253274.1	546	2	541	SMQ46612.1	1302	756	1294	36.2	544	338	9	349.4	1.7e-94	SMQ46612.1 GH78
KAH7253275.1	519	4	517	CAP95917.1	512	2	510	54.6	515	227	7	608.6	1.4e-172	CAP95917.1 GH43_14
KAH7253278.1	601	36	586	EAA64118.1	1264	706	1239	49.2	561	248	37	574.3	3.5e-162	EAA64118.1 CBM20
KAH7253279.1	474	4	370	AGS66965.1	810	31	389	27.9	376	245	26	72.8	2.6e-11	AGS66965.1 CE14
KAH7253280.1	497	7	481	EAA65188.1	1507	6	485	57.1	483	196	11	586.6	5.6e-166	EAA65188.1 GH78
KAH7253285.1	1028	1	1028	CCT74713.1	1021	1	1021	75.6	1032	237	15	1633.6	0	CCT74713.1 GH35
KAH7253304.1	635	1	635	CCT74702.1	629	1	629	75.3	636	149	8	1023.5	2.3e-297	CCT74702.1 GH2
KAH7253315.1	324	3	324	CDP24658.1	348	26	346	50.6	324	155	5	343.6	5.4e-93	CDP24658.1 CE16
KAH7253321.1	301	94	207	AGC46951.1	285	115	214	36.8	114	58	14	69.7	1.4e-10	AGC46951.1 CE0
KAH7253325.1	2074	177	834	BAY30132.1	3571	535	1180	29.2	692	410	80	238.8	1.2e-60	BAY30132.1 GT2
KAH7253330.1	502	42	501	ANM86403.1	487	27	482	29	466	315	16	187.2	1e-45	ANM86403.1 AA7
KAH7253343.1	487	36	428	EAA66095.1	832	401	791	29.8	406	257	28	155.2	4.1e-36	EAA66095.1 GT34
KAH7253345.1	484	4	417	EAA66095.1	832	370	799	36.2	436	250	28	266.9	9.6e-70	EAA66095.1 GT34
KAH7253357.1	456	11	449	AIN46699.1	463	18	460	30.3	462	280	42	157.5	7.7e-37	AIN46699.1 AA7
KAH7253359.1	844	1	843	CCT63210.1	846	1	845	82.5	845	146	2	1453.7	0	CCT63210.1 GH3
KAH7253363.1	354	46	354	EGX53608.1	417	110	417	74.8	309	77	1	461.8	1.5e-128	EGX53608.1 CBM1
KAH7253364.1	355	7	273	AJQ92574.1	563	25	287	36	272	160	14	174.1	6.2e-42	AJQ92574.1 CBM13
KAH7253369.1	478	45	238	ALZ96408.1	457	36	231	31	200	128	10	89.4	2.7e-16	ALZ96408.1 AA7
KAH7253377.1	972	18	321	CAP94355.1	852	544	847	33.7	315	187	22	172.2	6.4e-41	CAP94355.1 GH3
KAH7253391.1	544	64	531	ANM86730.1	489	21	487	27.5	483	319	31	202.6	2.5e-50	ANM86730.1 AA7
KAH7253401.1	537	21	330	ADL33049.1	970	10	296	35.7	322	160	47	149.1	3.2e-34	ADL33049.1 GH43_35
KAH7253421.1	519	44	409	AGS66965.1	810	30	389	28.9	370	249	14	114.8	6.5e-24	AGS66965.1 CE14
KAH7253448.1	578	7	571	AFZ04852.1	1443	572	1082	22.6	576	370	76	81.3	8.9e-14	AFZ04852.1 GT2
KAH7254391.1	649	1	646	EAA61171.1	648	1	644	69.6	647	193	4	939.9	3.4e-272	EAA61171.1 AA3
KAH7254392.1	227	5	227	CDP27896.1	239	8	239	73.3	232	53	9	353.6	3.6e-96	CDP27896.1 PL3_2
KAH7254396.1	798	225	551	CDP31201.1	1370	822	1162	25.9	348	230	28	96.7	2.8e-18	CDP31201.1 AA3_2
KAH7254407.1	531	5	528	ADV23898.1	533	7	532	54.7	534	224	18	579.3	9.6e-164	ADV23898.1 GH79
KAH7254416.1	1358	410	626	AOW25396.1	868	13	186	28.1	221	108	51	57.8	2.5e-06	AOW25396.1 GH55
KAH7254417.1	4719	279	1668	ACX49739.1	2305	486	1843	25.2	1490	883	232	274.6	4.5e-71	ACX49739.1 GH4
KAH7254418.1	473	1	466	CAP80303.1	469	1	467	63.8	467	168	1	677.2	3e-193	CAP80303.1 GH5_22
KAH7254434.1	482	9	401	EAA66095.1	832	381	791	27.6	416	273	28	159.1	2.8e-37	EAA66095.1 GT34
KAH7254437.1	669	28	669	CCT72796.1	658	18	658	44.7	669	315	55	573.2	8.6e-162	CCT72796.1 AA1_3
KAH7254438.1	383	88	343	APA07044.1	1098	93	324	37	262	129	36	67	1.2e-09	APA07044.1 GH17
KAH7254440.1	550	274	516	SMQ55075.1	528	1	212	44.1	247	99	39	189.9	1.7e-46	SMQ55075.1 CE1
KAH7254443.1	708	1	290	CEF77746.1	369	1	289	70.7	290	84	1	461.1	5.1e-128	CEF77746.1 GH12
KAH7254445.1	493	246	449	ACZ86812.1	1077	712	920	36.7	226	104	39	119.8	1.9e-25	ACZ86812.1 CBM12
KAH7254463.1	558	1	558	XP_003721102.1	584	1	584	49.6	587	264	32	565.5	1.5e-159	XP_003721102.1 AA3_2
KAH7254469.1	1681	4	826	CCT74517.1	837	3	825	81	823	156	0	1401	0	CCT74517.1 GH3
KAH7254479.1	1282	1052	1258	SFV72712.1	649	19	222	32.2	214	128	17	104.8	1.7e-20	SFV72712.1 GT4
KAH7254480.1	670	1	666	CCT69642.1	672	1	666	64.9	669	229	6	931.4	1.3e-269	CCT69642.1 GH127
KAH7254488.1	4630	223	1582	ACX49739.1	2305	487	1848	26	1481	856	240	208	5e-51	ACX49739.1 GH4
KAH7254506.1	386	26	380	AEB45483.1	895	41	403	38.3	368	209	18	192.2	2.4e-47	AEB45483.1 CBM2
KAH7254508.1	242	1	242	AAA33338.1	242	1	242	95.9	242	10	0	480.3	2.8e-134	AAA33338.1 PL3_2|4.2.2.2
KAH7254511.1	1426	1	1425	EGX50856.1	1609	1	1448	38.6	1486	813	99	748	4.2e-214	EGX50856.1 CBM13
KAH7254524.1	333	20	332	CCT73126.1	324	5	324	88.8	320	29	7	592	8.9e-168	CCT73126.1 PL1_10
KAH7254526.1	821	54	809	ANA19320.1	726	3	725	59.2	758	272	37	896.3	5.5e-259	ANA19320.1 AA2
KAH7254534.1	412	1	388	CCT74640.1	445	1	388	54.3	392	171	8	427.9	2.8e-118	CCT74640.1 GH76
KAH7254538.1	534	20	236	ADL33049.1	970	10	223	38.2	228	116	25	134.4	8.2e-30	ADL33049.1 GH43_35
KAH7254539.1	766	9	762	CCT63250.1	800	50	795	50.3	771	341	42	745.3	1.5e-213	CCT63250.1 GT2
KAH7254547.1	1226	33	1218	ALI93563.1	1310	72	1305	40.5	1258	652	96	885.9	1.1e-255	ALI93563.1 CBM18
KAH7254551.1	499	59	456	CCA23362.1	816	105	464	26.9	405	244	52	150.6	1e-34	CCA23362.1 GH0
KAH7254558.1	360	65	358	AEO61203.1	311	22	310	59.9	294	113	5	347.4	4.1e-94	AEO61203.1 PL1
KAH7254559.1	315	5	315	EGX51542.1	390	4	320	57.5	318	127	8	355.5	1.3e-96	EGX51542.1 CBM1
KAH7254564.1	802	1	802	CEF86913.1	810	1	810	70.4	815	223	18	1113.2	0	CEF86913.1 AA3_1
KAH7254569.1	1132	11	506	APA15443.1	1272	170	661	51.5	503	226	18	539.7	1.8e-151	APA15443.1 CBM24
KAH7254573.1	404	1	392	AAX60003.1	511	1	392	75.5	392	96	0	632.5	7.2e-180	AAX60003.1 CBM1
KAH7254575.1	840	1	838	CEF72767.1	834	1	832	64.1	838	295	6	1118.2	0	CEF72767.1 GH3
KAH7254577.1	532	9	525	ADI12256.1	549	53	541	47.5	520	239	34	491.9	2e-137	ADI12256.1 GH43_36
KAH7254589.1	538	85	330	ADL33049.1	970	87	325	31.1	257	148	29	108.2	6.3e-22	ADL33049.1 GH43_35
KAH7254601.1	682	8	558	EGX53247.1	878	16	592	28.2	610	346	92	194.1	1.1e-47	EGX53247.1 CBM21
KAH7254619.1	738	52	545	SMY27695.1	901	63	569	27.2	540	314	79	142.1	5.4e-32	SMY27695.1 GH43_21
KAH7254631.1	500	6	420	CBA03971.1	927	5	402	32.8	415	262	17	218	5.3e-55	CBA03971.1 GT30
KAH7254642.1	851	9	851	CCT75026.1	831	7	831	52.3	843	384	18	892.9	6.3e-258	CCT75026.1 GH3
KAH7254652.1	1003	19	252	ADD42974.1	735	10	238	29.1	237	157	11	87.8	1.6e-15	ADD42974.1 GH13
KAH7254655.1	323	1	321	AAV66345.1	323	1	321	84.8	322	47	2	588.2	1.3e-166	AAV66345.1 GH43_26
KAH7254668.1	925	1	923	CEF77772.1	930	1	926	78.7	929	189	9	1530.8	0	CEF77772.1 PL26
KAH7254671.1	371	1	371	CCT75746.1	381	1	381	75.1	381	85	10	600.5	2.8e-170	CCT75746.1 GH93
KAH7254678.1	1498	19	472	EGX53247.1	878	22	445	23.2	483	283	88	99.4	8.2e-19	EGX53247.1 CBM21
KAH7254679.1	250	1	248	CEF87069.1	249	4	249	66.7	249	79	4	337	3.9e-91	CEF87069.1 GH12
KAH7254683.1	1067	482	934	ANB18646.1	2319	108	518	26.1	487	250	110	73.9	2.6e-11	ANB18646.1 GH0
KAH7254694.1	531	47	443	EAA66095.1	832	399	791	28.7	408	265	26	148.7	4.2e-34	EAA66095.1 GT34
KAH7254697.1	867	7	846	EGX50909.1	845	18	828	42.8	852	434	53	618.2	3e-175	EGX50909.1 GH3
KAH7254702.1	572	77	445	CDP31201.1	1370	821	1180	34.3	388	208	47	200.7	1e-49	CDP31201.1 AA3_2
KAH7254705.1	143	1	143	CCT62926.1	836	684	834	46.1	152	72	10	139	8.9e-32	CCT62926.1 GH3
KAH7254715.1	382	9	380	XP_365638.1	405	21	400	55	380	163	8	439.1	1.1e-121	XP_365638.1 GH105
KAH7254716.1	486	14	450	EAA57680.1	2288	1801	2240	27.3	454	299	31	165.6	3e-39	EAA57680.1 GH78
KAH7254726.1	326	64	323	XP_329867.1	660	422	658	34.9	269	134	41	137.1	7.7e-31	XP_329867.1 CE4
KAH7254742.1	628	131	462	CDP31201.1	1370	818	1167	33.8	358	203	34	189.5	2.5e-46	CDP31201.1 AA3_2
KAH7254762.1	353	4	348	ANH56445.1	1110	2	344	47.4	348	175	8	317	5.9e-85	ANH56445.1 GH36
KAH7254763.1	237	6	235	AID32530.1	1046	804	1043	26.9	245	159	20	77.8	4e-13	AID32530.1 GT51
KAH7254801.1	521	79	362	CDP31201.1	1370	870	1164	34.1	305	170	31	153.3	1.7e-35	CDP31201.1 AA3_2
KAH7254804.1	2203	12	902	BAZ00088.1	3569	1214	2095	30.5	924	567	75	389	7.6e-106	BAZ00088.1 GT2
KAH7254806.1	518	12	509	ANH56587.1	512	3	500	44	500	276	4	451.4	2.9e-125	ANH56587.1 GT1
KAH7254807.1	368	14	262	EAA29319.1	1136	41	314	26	285	164	47	70.5	1e-10	EAA29319.1 GH93
KAH7254809.1	916	152	634	AOT08339.1	666	135	565	23.8	508	285	102	70.5	2.5e-10	AOT08339.1 CBM5
KAH7254819.1	598	1	469	CCT68019.1	547	1	456	77.2	469	94	13	742.7	7.4e-213	CCT68019.1 GH28
KAH7254826.1	129	21	85	EAA67047.1	586	522	586	61.5	65	25	0	95.5	1e-18	EAA67047.1 GH88
KAH7254852.1	921	101	365	SDT71659.1	598	42	285	26.4	277	159	45	73.2	3.9e-11	SDT71659.1 CBM2
KAH7254853.1	854	58	759	BAE64464.1	1375	609	1258	37.9	718	362	84	416.8	1.3e-114	BAE64464.1 GH28
KAH7254858.1	543	1	543	BAH10648.1	540	1	540	73.1	543	143	3	858.2	1.1e-247	BAH10648.1 CBM35|3.2.1.22|3.2.1.88
KAH7254863.1	329	1	329	CCT75603.1	329	1	329	83.6	329	54	0	552.7	5.9e-156	CCT75603.1 CE8
KAH7254872.1	269	14	264	AID32530.1	1046	804	1043	30.8	263	147	35	80.1	9.2e-14	AID32530.1 GT51
KAH7254876.1	423	32	414	AEB45483.1	895	50	399	34.4	393	205	53	171.4	4.8e-41	AEB45483.1 CBM2
KAH7254879.1	319	1	300	CBX99002.1	772	1	301	77.4	301	67	1	489.6	6e-137	CBX99002.1 GH18
KAH7254885.1	391	1	391	CCT75620.1	391	1	391	76.5	391	92	0	622.9	5.6e-177	CCT75620.1 PL9_3
KAH7254891.1	338	56	241	CAK97109.1	345	56	248	27.4	197	128	15	75.5	2.9e-12	CAK97109.1 GT8
KAH7254892.1	414	248	414	CEF78377.1	403	238	403	73.1	167	44	1	248.1	3.9e-64	CEF78377.1 CBM50
KAH7254893.1	267	13	262	AID32530.1	1046	806	1043	28.3	265	148	42	88.2	3.4e-16	AID32530.1 GT51
KAH7254903.1	356	23	349	EAA78230.1	367	29	355	62.1	327	124	0	454.9	1.8e-126	EAA78230.1 GH10|3.2.1.8
KAH7254906.1	839	1	839	CCT75598.1	837	1	837	77.3	840	187	4	1350.1	0	CCT75598.1 GH3
KAH7254926.1	970	1	970	AHG06594.1	955	1	955	80.9	984	145	43	1548.9	0	AHG06594.1 GT2
KAH7254929.1	2529	334	2085	CCT74155.1	2562	363	2117	78.2	1767	358	27	2539.6	0	CCT74155.1 CE8
KAH7254932.1	355	6	291	ADZ77047.1	435	46	344	23.7	312	199	39	69.7	1.6e-10	ADZ77047.1 GH0
KAH7254933.1	365	9	210	AKE28372.1	360	3	212	23.9	213	148	14	73.6	1.2e-11	AKE28372.1 GH109
KAH7254940.1	484	7	476	CEF78179.1	485	7	484	83.9	478	69	8	864	1.8e-249	CEF78179.1 GH28
KAH7254952.1	569	28	503	AEI52017.1	786	286	732	30.2	503	268	83	176.8	1.5e-42	AEI52017.1 CE6
KAH7254954.1	335	100	179	AKL97850.1	722	480	558	36.2	80	50	1	57.8	6.1e-07	AKL97850.1 GT4
KAH7254964.1	228	1	217	CAK38229.1	688	1	244	40.2	244	119	27	189.9	7e-47	CAK38229.1 GT25
KAH7254993.1	842	48	252	ALV51820.1	515	18	230	29.7	219	134	20	80.5	2.2e-13	ALV51820.1 GH23
KAH7255004.1	228	43	183	CDP31201.1	1370	812	958	42.3	149	76	10	121.7	2.3e-26	CDP31201.1 AA3_2
KAH7255009.1	262	1	262	CCT75335.1	263	1	263	66.9	263	86	1	386.3	5.9e-106	CCT75335.1 GH16
KAH7255039.1	498	12	494	ANM86730.1	489	11	487	27.3	491	335	22	183.7	1.1e-44	ANM86730.1 AA7
KAH7255043.1	459	4	459	CCT75344.1	460	3	459	75.5	457	111	1	733	4.5e-210	CCT75344.1 GH13_1
KAH7255049.1	404	160	366	AKL69954.1	663	435	618	34.3	210	109	29	84.7	5.6e-15	AKL69954.1 GT87
KAH7255050.1	385	11	385	CEF78673.1	393	31	393	57.3	377	145	16	428.7	1.5e-118	CEF78673.1 GT32
KAH7255051.1	565	94	444	CAL53384.1	1045	55	399	27.9	365	229	34	112.5	3.5e-23	CAL53384.1 CE11
KAH7255055.1	301	32	275	AID32530.1	1046	796	1040	27.6	261	156	33	63.9	7.7e-09	AID32530.1 GT51
KAH7255059.1	315	58	314	EAA62552.1	1074	812	1073	27.6	272	172	25	86.3	1.5e-15	EAA62552.1 GH92
KAH7258076.1	354	5	252	EAA29319.1	1136	39	312	33	282	147	42	152.1	2.5e-35	EAA29319.1 GH93
KAH7258090.1	329	9	285	CBX99002.1	772	3	301	51.8	299	122	22	318.2	2.5e-85	CBX99002.1 GH18
KAH7258103.1	373	8	312	CEF86553.1	347	8	310	64.3	305	107	2	417.5	3.4e-115	CEF86553.1 GH16
KAH7258104.1	383	1	381	CCT71403.1	382	1	381	71.7	381	108	0	599.7	4.9e-170	CCT71403.1 GH64
KAH7258106.1	580	330	472	SMY24715.1	620	17	164	44.3	149	76	7	117.5	1.1e-24	SMY24715.1 CE16
KAH7258109.1	455	94	382	CBX99002.1	772	1	301	37.9	311	161	32	217.2	8.2e-55	CBX99002.1 GH18
KAH7258125.1	811	247	467	CBX99002.1	772	4	244	30.6	245	142	28	105.5	6.2e-21	CBX99002.1 GH18
KAH7258133.1	573	79	481	EAA66095.1	832	353	791	25	448	282	54	129	3.7e-28	EAA66095.1 GT34
KAH7258154.1	198	7	175	CEF62298.1	578	8	176	60.4	169	67	0	226.9	4.5e-58	CEF62298.1 GT4
KAH7258175.1	307	19	307	EAA60079.1	803	521	796	45	289	146	13	228	3.1e-58	EAA60079.1 GT25
KAH7258193.1	863	595	799	BAT74824.1	985	667	858	31.8	211	119	25	92.8	4.4e-17	BAT74824.1 CBM57
KAH7258225.1	1139	10	1096	CCT71291.1	1153	6	1107	75.3	1106	250	23	1605.1	0	CCT71291.1 GT1
KAH7258240.1	1012	707	906	SFV72712.1	649	19	220	31.1	209	128	16	95.5	8e-18	SFV72712.1 GT4
KAH7258258.1	614	13	613	CCT71266.1	613	11	611	85.2	601	89	0	1064.3	0	CCT71266.1 GT22
KAH7258261.1	955	17	317	CTQ98742.1	432	5	255	25.2	305	170	58	91.3	1.4e-16	CTQ98742.1 CBM2
KAH7258263.1	628	116	385	ALG11156.1	431	3	258	29.5	275	170	24	88.2	7.9e-16	ALG11156.1 CBM2
KAH7258308.1	616	41	232	SFV72712.1	649	20	207	30.1	196	125	12	86.7	2.3e-15	SFV72712.1 GT4
KAH7258309.1	414	17	410	EAA59985.1	409	14	403	60.4	399	144	14	518.1	2e-145	EAA59985.1 GH5_15|3.2.1.75
KAH7258319.1	546	80	531	BAY90071.1	3556	639	1078	25.1	475	298	58	119	3.6e-25	BAY90071.1 GT2
KAH7258333.1	588	1	587	CCT71207.1	596	1	595	85.7	596	75	10	1038.1	8.3e-302	CCT71207.1 GT57
KAH7258346.1	773	624	767	XP_364119.1	1238	1072	1233	43.2	162	74	18	117.5	1.5e-24	XP_364119.1 GH2
KAH7258351.1	686	1	685	CEF86500.1	688	1	687	78.8	690	138	8	1119.8	0	CEF86500.1 GH37
KAH7258355.1	377	11	377	CCT71189.1	376	11	376	80.7	367	70	1	644.4	1.7e-183	CCT71189.1 GT17
KAH7258358.1	1232	110	1132	AIE96983.1	2014	87	1136	25.8	1117	668	161	312.4	5.1e-83	AIE96983.1 GT0
KAH7258384.1	618	8	617	CCT71164.1	612	8	611	65.6	631	169	48	815.1	1.2e-234	CCT71164.1 AA3_2
KAH7258388.1	360	70	349	ANN35658.1	494	46	352	34.2	313	167	39	159.8	1.2e-37	ANN35658.1 CBM13
KAH7258397.1	548	54	494	EAA66095.1	832	390	819	25.3	458	297	45	119.8	2.1e-25	EAA66095.1 GT34
KAH7258399.1	229	4	218	CCT71153.1	274	5	212	54.4	215	91	7	248.8	1.3e-64	CCT71153.1 CE4
KAH7258435.1	1038	95	486	ALG07750.1	1457	71	465	25.5	443	231	99	68.6	1.1e-09	ALG07750.1 CBM57
KAH7258437.1	478	138	452	EAA65371.1	988	616	952	27.5	338	221	24	140.6	1e-31	EAA65371.1 GT22
KAH7258438.1	398	33	393	EAA65371.1	988	587	960	62.6	374	127	13	500.7	3.2e-140	EAA65371.1 GT22
KAH7258448.1	371	6	347	ADN17640.1	714	11	329	37.6	346	185	31	218.4	3e-55	ADN17640.1 GT2
KAH7258463.1	545	51	538	SMQ46612.1	1302	811	1294	38.7	489	294	6	374.8	3.7e-102	SMQ46612.1 GH78
KAH7258464.1	464	1	461	CAP80303.1	469	1	463	60.7	463	180	2	634.8	1.7e-180	CAP80303.1 GH5_22
KAH7258466.1	101	1	91	CAP93483.1	840	72	162	44	91	51	0	89.7	4.4e-17	CAP93483.1 GH3
KAH7258483.1	555	54	260	ADL33049.1	970	22	241	33.2	226	126	25	101.3	8e-20	ADL33049.1 GH43_35
KAH7258492.1	506	1	506	BAB71803.1	506	1	506	75.5	506	124	0	771.2	1.6e-221	BAB71803.1 CBM42
KAH7258496.1	390	10	390	CCT65443.1	406	25	406	78.3	382	82	1	649	7.2e-185	CCT65443.1 CE8
KAH7258504.1	718	616	711	APA08444.1	1859	1762	1857	51	96	47	0	100.9	1.3e-19	APA08444.1 CBM18
KAH7258524.1	525	39	506	AEI52017.1	786	306	752	28.5	492	283	69	161.4	6.1e-38	AEI52017.1 CE6
KAH7258532.1	840	322	480	CDP31201.1	1370	869	1048	29	183	103	27	75.1	9.3e-12	CDP31201.1 AA3_2
KAH7258550.1	378	142	293	AGI90727.1	587	85	238	29.4	160	99	14	62	3.7e-08	AGI90727.1 CBM13
KAH7258552.1	512	117	333	AAM33693.1	1043	63	275	40.4	223	117	16	148.3	5.2e-34	AAM33693.1 GH47
KAH7258565.1	729	197	510	CDP31201.1	1370	844	1162	26.7	337	206	41	124.4	1.2e-26	CDP31201.1 AA3_2
KAH7258566.1	498	234	455	ACZ86812.1	1077	712	919	41.8	225	111	20	151.8	4.6e-35	ACZ86812.1 CBM12
KAH7258626.1	566	56	471	AEI52017.1	786	311	696	27.3	440	242	78	99.4	3.1e-19	AEI52017.1 CE6
KAH7258639.1	498	157	487	ABE90696.2	485	116	484	25.7	374	230	48	108.2	5.9e-22	ABE90696.2 CBM48
KAH7258677.1	726	147	514	CDP31201.1	1370	813	1165	31.5	381	220	41	168.3	7e-40	CDP31201.1 AA3_2
KAH7258680.1	444	7	424	EAA61743.1	1239	33	422	32.6	420	251	32	222.2	2.5e-56	EAA61743.1 GH31
KAH7258686.1	1036	237	647	AKU08670.1	463	40	450	25.7	440	269	58	101.3	1.5e-19	AKU08670.1 AA7
KAH7258688.1	517	1	511	CEF84524.1	514	1	511	64.6	511	181	0	727.6	2.1e-208	CEF84524.1 GT1
KAH7258701.1	362	34	351	CBX94234.1	1112	775	1098	45.4	328	165	14	289.7	1e-76	CBX94234.1 GT22
KAH7258709.1	882	10	880	CCT75131.1	878	10	877	78.3	875	179	11	1439.1	0	CCT75131.1 GH3
KAH7258723.1	371	1	371	EAA34371.2	385	1	385	64.2	385	124	14	520.8	2.8e-146	EAA34371.2 AA13|1.-.-.-
KAH7258740.1	410	2	410	CEF77967.1	414	6	414	69.7	409	124	0	614	2.7e-174	CEF77967.1 GH18
KAH7258742.1	546	44	520	SMQ46612.1	1302	813	1283	30.2	493	306	38	166.8	1.5e-39	SMQ46612.1 GH78
KAH7258743.1	590	1	590	CEF85500.1	597	1	597	79.9	597	113	7	1024.6	9.6e-298	CEF85500.1 GH13_40
KAH7258755.1	602	1	593	AFM77719.1	608	1	593	77.2	596	130	6	981.9	7.2e-285	AFM77719.1 GH2
KAH7258756.1	734	10	598	BAE64464.1	1375	609	1197	35.4	622	336	66	352.8	2e-95	BAE64464.1 GH28
KAH7258758.1	486	23	486	AGZ20492.1	460	4	460	52.1	470	206	19	475.7	1.4e-132	AGZ20492.1 GH88
KAH7258760.1	409	1	409	CCT74193.1	413	1	411	76.4	411	95	2	676.8	3.4e-193	CCT74193.1 GH105
KAH7258782.1	627	7	601	CAD72594.1	1610	48	593	30.4	616	338	91	283.9	9.8e-75	CAD72594.1 GH43
KAH7258794.1	383	18	382	ANM86730.1	489	119	487	24.9	385	253	36	120.9	6.7e-26	ANM86730.1 AA7
KAH7258796.1	1430	195	640	EGX54367.1	1000	543	999	32.6	487	257	71	220.3	3e-55	EGX54367.1 GH5_7
KAH7258806.1	605	1	602	CBX90875.1	610	1	603	72.1	603	167	1	924.1	1.8e-267	CBX90875.1 AA3_3
KAH7259804.1	824	161	598	EAA57990.1	1425	734	1146	32.3	440	269	29	185.7	4.8e-45	EAA57990.1 GH16
KAH7259808.1	563	15	562	CCD51118.1	590	29	587	51	565	254	23	612.5	1.1e-173	CCD51118.1 AA4
KAH7259813.1	341	81	340	ASF76259.1	324	71	318	22.4	263	186	18	94.4	6e-18	ASF76259.1 CE1
KAH7259817.1	470	2	469	CCT75108.1	532	55	531	53.6	483	203	21	479.6	9.1e-134	CCT75108.1 GH88
KAH7259818.1	546	81	543	EAA57680.1	2288	1811	2278	27.6	485	312	39	183	2.1e-44	EAA57680.1 GH78
KAH7259822.1	527	18	523	SMQ46612.1	1302	783	1273	23	522	355	47	98.2	6.4e-19	SMQ46612.1 GH78
KAH7259835.1	822	10	820	BAE59606.1	1026	232	1022	53.8	814	350	26	917.1	3e-265	BAE59606.1 GH31
KAH7259859.1	504	91	445	AEI52017.1	786	361	730	24.4	389	241	53	94.7	6.8e-18	AEI52017.1 CE6
KAH7259876.1	469	20	467	CCT69140.1	445	1	443	77.9	448	94	5	737.6	1.9e-211	CCT69140.1 GH64
KAH7259885.1	823	291	640	CDP31201.1	1370	866	1204	27.2	375	212	61	98.6	7.7e-19	CDP31201.1 AA3_2
KAH7259896.1	499	65	482	AMB41683.1	444	24	434	27.9	434	274	39	132.9	2.2e-29	AMB41683.1 AA7
KAH7259914.1	558	170	455	CDP31201.1	1370	870	1162	27.9	305	189	31	95.5	4.4e-18	CDP31201.1 AA3_2
KAH7259923.1	416	1	244	CEF74713.1	391	4	249	70.3	246	71	2	382.5	1.3e-104	CEF74713.1 AA11
KAH7259929.1	310	43	213	AGC46951.1	285	60	214	32	178	91	30	75.1	3.4e-12	AGC46951.1 CE0
KAH7259940.1	467	3	466	EAA29319.1	1136	4	453	70.6	466	119	18	684.1	2.4e-195	EAA29319.1 GH93
KAH7259960.1	1092	628	1079	CRK58343.1	456	7	449	32.3	467	277	39	204.1	1.7e-50	CRK58343.1 AA7
KAH7259965.1	832	1	832	CCT69025.1	832	1	832	85.8	832	118	0	1493.8	0	CCT69025.1 GH3
KAH7259969.1	508	9	423	EAA66095.1	832	380	793	25.8	423	297	17	129.4	2.5e-28	EAA66095.1 GT34
KAH7259987.1	280	1	280	CCT69058.1	281	1	280	73.2	280	75	0	471.1	1.9e-131	CCT69058.1 GH16
KAH7259994.1	395	1	395	CCT69059.1	381	1	381	75.5	396	81	16	448.4	1.9e-124	CCT69059.1 CBM1
KAH7259995.1	1261	27	1253	AIE96983.1	2014	7	1194	32.2	1294	704	173	623.2	1.4e-176	AIE96983.1 GT0
KAH7260012.1	559	120	555	CEF74939.1	1145	96	597	30.7	514	266	90	214.2	8.5e-54	CEF74939.1 GT71
KAH7260019.1	546	93	340	ALW87073.1	989	644	909	26.1	280	161	46	68.6	5.6e-10	ALW87073.1 GH3
KAH7260056.1	621	11	224	ADJ44990.1	463	17	229	33.5	218	136	9	120.6	1.4e-25	ADJ44990.1 CBM2
KAH7260086.1	988	2	958	CBX97514.1	1763	673	1740	34.7	1093	553	161	458	6e-127	CBX97514.1 GT57
KAH7260087.1	501	1	501	CCT68987.1	501	1	501	91.4	501	43	0	921	1.3e-266	CCT68987.1 GT57
KAH7260089.1	1513	1077	1303	CAZ28708.1	774	507	759	25.6	254	161	28	77.4	3.4e-12	CAZ28708.1 GH84
KAH7260105.1	566	1	545	EAA59719.1	1305	59	569	43.5	563	248	70	381.3	4.1e-104	EAA59719.1 GH75
KAH7260112.1	487	1	486	SCB64445.1	540	1	533	68	535	120	51	610.9	2.7e-173	SCB64445.1 AA2
KAH7260116.1	628	78	460	SMY26983.1	1138	609	987	37.7	390	225	18	242.7	2.5e-62	SMY26983.1 GT22
KAH7260134.1	584	49	318	SBV26976.1	686	7	262	25.9	282	171	38	77.4	1.3e-12	SBV26976.1 CBM13
KAH7260148.1	247	1	247	CEF74901.1	247	1	247	76.1	247	59	0	424.1	2.4e-117	CEF74901.1 AA9
KAH7260162.1	601	36	585	EAA64118.1	1264	713	1238	49.9	557	241	38	569.3	1.1e-160	EAA64118.1 CBM20
KAH7260170.1	953	451	528	ADG10723.1	450	350	427	39.7	78	47	0	57.8	1.7e-06	ADG10723.1 CE0
KAH7260182.1	116	2	115	CAZ33309.1	296	177	289	51.8	114	54	1	117.9	1.7e-25	CAZ33309.1 GT7
KAH7260185.1	347	1	344	CCT73606.1	349	1	346	76.6	346	79	2	577	3.1e-163	CCT73606.1 GH18
KAH7260249.1	591	5	589	CAK46356.1	602	12	599	55.9	592	250	11	658.7	1.4e-187	CAK46356.1 AA3_2
KAH7260257.1	203	46	168	BAZ13913.1	210	75	207	36.8	136	70	16	71.6	2.5e-11	BAZ13913.1 CBM50
KAH7260297.1	504	1	336	CCT68864.1	477	1	334	82.7	336	56	2	589	1.1e-166	CCT68864.1 CBM18
KAH7260304.1	505	1	505	CCT68870.1	508	1	508	92.9	508	33	3	998.8	4.8e-290	CCT68870.1 GT15
KAH7260309.1	269	29	244	AHZ54746.1	517	39	260	44.9	225	112	12	196.1	1.2e-48	AHZ54746.1 CBM13
KAH7260314.1	438	14	436	CCT67810.1	425	1	423	78.3	423	92	0	726.9	3.1e-208	CCT67810.1 GH145
KAH7260330.1	432	89	429	CAD98690.1	827	464	827	28	371	230	37	143.7	1.1e-32	CAD98690.1 GT31
KAH7260340.1	262	1	262	AEO71812.1	261	1	261	67.6	262	84	1	362.8	6.9e-99	AEO71812.1 GH24
KAH7260346.1	316	37	294	ASF76259.1	324	44	294	34.5	267	150	25	151	5e-35	ASF76259.1 CE1
KAH7260348.1	614	18	613	CDP27995.1	660	33	655	46.9	635	286	51	542	2e-152	CDP27995.1 AA3
KAH7260351.1	806	2	796	CCT68897.1	796	1	786	74.7	797	189	13	1289.6	0	CCT68897.1 GH5_12
KAH7260365.1	519	72	113	BAE65591.1	797	1	42	73.8	42	11	0	68.9	4.1e-10	BAE65591.1 GH3
KAH7260369.1	433	1	430	CCT68908.1	430	1	425	80.3	431	78	7	720.7	2.2e-206	CCT68908.1 GT32
KAH7260383.1	492	18	380	EAA66095.1	832	379	774	27.9	409	236	59	133.3	1.7e-29	EAA66095.1 GT34
KAH7260397.1	690	3	687	CCT68937.1	685	2	684	81	685	128	2	1185.6	0	CCT68937.1 GH2
KAH7260398.1	600	1	594	CEF74734.1	627	1	620	72.7	620	143	26	584.3	3.4e-165	CEF74734.1 GH0
KAH7260411.1	188	24	188	AEO71812.1	261	97	261	62.4	165	62	0	218.8	1.2e-55	AEO71812.1 GH24
KAH7260433.1	323	86	297	ASF76259.1	324	85	289	30.8	214	137	11	84.3	5.9e-15	ASF76259.1 CE1
KAH7260461.1	1383	155	328	AHO06742.1	810	249	422	28.5	179	118	10	72.4	9.9e-11	AHO06742.1 GT2
KAH7260462.1	1092	1	1092	AHG06592.1	1182	100	1182	79.1	1093	217	11	1705.6	0	AHG06592.1 GT2
KAH7260509.1	676	26	484	CDP31201.1	1370	695	1164	28.4	503	283	77	173.7	1.5e-41	CDP31201.1 AA3_2
KAH7260516.1	471	14	435	EAA63677.1	1679	1232	1673	29.2	459	271	54	147.9	6.3e-34	EAA63677.1 GH1
KAH7260524.1	702	40	294	CCT73007.1	1016	24	290	29.8	272	169	22	111.7	7.5e-23	CCT73007.1 GT0
KAH7260534.1	229	2	229	CCT74244.1	686	464	686	35.5	251	111	51	164.9	2.4e-39	CCT74244.1 CBM50
KAH7260536.1	338	71	310	CCT74490.1	910	638	884	20.5	259	175	31	72.8	1.9e-11	CCT74490.1 GH71
KAH7260543.1	277	46	144	SMB98527.1	761	559	656	38.6	101	57	5	60.1	1e-07	SMB98527.1 GT2
KAH7260545.1	371	1	245	CCT69066.1	346	1	237	74.3	245	55	8	377.9	3e-103	CCT69066.1 CE5
KAH7260560.1	301	1	301	ABX57824.1	300	1	300	96.7	301	9	1	589.7	4e-167	ABX57824.1 GH75|3.2.1.132
KAH7260561.1	660	74	470	ALA51847.1	562	67	463	30.8	409	259	24	197.2	1.3e-48	ALA51847.1 CBM50
KAH7260564.1	523	1	519	CCT73512.1	523	1	519	89.4	520	53	2	938.3	8e-272	CCT73512.1 GT4
KAH7260565.1	612	22	470	CVK34402.1	884	4	378	25.5	455	253	86	101.3	8.8e-20	CVK34402.1 GT4
KAH7260568.1	238	153	237	AFU48840.1	434	354	433	44.8	87	39	9	71.2	3.8e-11	AFU48840.1 CBM50
KAH7260576.1	316	1	316	CCT73500.1	316	1	316	75.6	316	77	0	520.8	2.4e-146	CCT73500.1 GH128
KAH7260578.1	468	209	436	ACZ86812.1	1077	697	938	39.1	248	125	26	142.9	2e-32	ACZ86812.1 CBM12
KAH7260593.1	543	1	543	CCT73488.1	543	1	543	85.1	543	81	0	971.1	1.2e-281	CCT73488.1 GH125
KAH7260599.1	310	50	293	AID32530.1	1046	804	1038	25.9	270	139	61	55.1	3.7e-06	AID32530.1 GT51
KAH7260607.1	532	15	521	CDZ96241.1	1024	27	593	29.5	586	315	98	213.4	1.4e-53	CDZ96241.1 GT15
KAH7260620.1	527	1	479	CCT73465.1	529	1	479	90	479	48	0	837.4	1.9e-241	CCT73465.1 GT62
KAH7263858.1	405	1	346	EAA66095.1	832	392	791	29.6	409	216	72	138.7	3.3e-31	EAA66095.1 GT34
KAH7263864.1	1283	52	505	AFZ04852.1	1443	603	1076	32.4	481	291	34	225.7	6.5e-57	AFZ04852.1 GT2
KAH7263875.1	1580	77	769	AHX26706.1	2798	98	803	34.9	717	432	35	388.7	7.1e-106	AHX26706.1 GT2
KAH7263906.1	207	36	197	SMY24715.1	620	8	171	47.6	164	84	2	150.6	4.3e-35	SMY24715.1 CE16
KAH7263924.1	412	72	352	CBX99002.1	772	4	300	37.2	301	165	24	203	1.4e-50	CBX99002.1 GH18
KAH7263939.1	486	12	271	BAT89436.1	1032	676	910	26.8	269	154	43	81.6	5.7e-14	BAT89436.1 CBM57
KAH7263941.1	459	1	458	CCT65560.1	481	1	481	75	484	92	29	636	7.4e-181	CCT65560.1 CBM48
KAH7263955.1	475	5	106	CCA19356.1	1714	1156	1257	32.4	102	69	0	63.9	1.2e-08	CCA19356.1 GT2
KAH7263970.1	425	3	422	CAN80640.1	1363	941	1361	46.9	426	215	11	400.6	4.9e-110	CAN80640.1 GT47
KAH7263980.1	473	32	464	CBY00245.1	1213	28	469	43	451	230	27	339.7	1.1e-91	CBY00245.1 GT34
KAH7263984.1	394	1	394	CEF83785.1	394	1	394	91.9	394	32	0	805.4	6.1e-232	CEF83785.1 GT15
KAH7263992.1	311	69	226	EAA58873.1	2052	971	1125	50.6	158	75	3	156.8	9e-37	EAA58873.1 GH18
KAH7263995.1	958	56	129	AHO18837.1	800	10	84	50.6	77	33	5	82.4	6.6e-14	AHO18837.1 GH13_26
KAH7264001.1	643	312	605	EGX47471.1	1148	362	656	41.9	296	169	3	231.1	7.7e-59	EGX47471.1 GH16
KAH7264017.1	547	5	365	AMS24251.1	1213	528	854	36.5	364	191	40	186.8	1.4e-45	AMS24251.1 CBM57
KAH7264018.1	219	1	219	AAA87382.1	215	1	215	95	219	7	4	449.5	4.7e-125	AAA87382.1 PL3_2|4.2.2.2
KAH7264029.1	245	19	225	CBQ72408.1	795	4	184	37.7	207	103	26	137.1	5.8e-31	CBQ72408.1 GT4
KAH7264064.1	375	25	249	CBZ51751.1	1915	976	1222	33.9	251	136	30	131	6.4e-29	CBZ51751.1 GT90
KAH7264066.1	445	49	248	ANZ19938.1	354	6	194	35.8	204	112	19	110.2	1.4e-22	ANZ19938.1 CBM13
KAH7264084.1	343	7	342	CCT65681.1	338	2	335	65	337	114	4	458	2.1e-127	CCT65681.1 GH43_30
KAH7264102.1	599	285	392	KFZ02887.1	652	2	98	35.8	109	57	13	56.6	2.4e-06	KFZ02887.1 GH135
KAH7264114.1	401	42	378	CBX99002.1	772	4	374	27.9	373	231	38	141.4	5e-32	CBX99002.1 GH18
KAH7264130.1	360	14	94	AAS90659.1	534	8	89	39	82	49	1	73.6	1.2e-11	AAS90659.1 GT31
KAH7264132.1	624	2	254	ADJ46018.1	457	4	263	28.3	265	173	17	103.6	1.8e-20	ADJ46018.1 CBM2
KAH7264140.1	707	3	707	CCT66054.1	705	2	705	95.5	706	29	3	1389.8	0	CCT66054.1 GT3
KAH7264170.1	1000	632	904	CBX99002.1	772	10	301	37.4	297	157	29	191.8	8.1e-47	CBX99002.1 GH18
KAH7264195.1	658	96	640	ANM86677.1	564	28	555	34.1	569	310	65	280.4	1.1e-73	ANM86677.1 AA7
KAH7264202.1	438	9	438	CCT65858.1	463	29	461	68.6	433	133	3	657.5	2.3e-187	CCT65858.1 GH76
KAH7264224.1	421	1	419	CCT67099.1	404	1	402	67.4	433	96	45	430.3	5.7e-119	CCT67099.1 AA11
KAH7264245.1	405	69	279	EAA61879.1	779	424	694	34.6	272	116	62	131.3	5.3e-29	EAA61879.1 GT32
KAH7264247.1	276	4	275	CEF87450.1	275	3	274	70.2	272	81	0	428.3	1.4e-118	CEF87450.1 AA9
KAH7264251.1	623	113	603	EAA58983.1	925	360	859	44.4	516	246	41	391.3	4.3e-107	EAA58983.1 GH18
KAH7264254.1	668	1	668	CCT67126.1	670	1	670	86.9	670	86	2	1231.5	0	CCT67126.1 PL4_3
KAH7264256.1	378	8	378	CCT67128.1	378	8	378	76.8	371	86	0	578.9	8.9e-164	CCT67128.1 GH16
KAH7264265.1	608	115	581	SMY27695.1	901	61	513	29.6	486	290	52	164.5	8.4e-39	SMY27695.1 GH43_21
KAH7264271.1	559	98	555	EAA58990.1	980	516	977	59.5	464	180	8	578.9	1.3e-163	EAA58990.1 GH71
KAH7264280.1	298	2	286	EAA58873.1	2052	1128	1427	46.6	307	135	29	255.8	1.4e-66	EAA58873.1 GH18
KAH7264292.1	581	89	364	AMS24251.1	1213	573	852	30.3	297	169	38	98.2	7.1e-19	AMS24251.1 CBM57
KAH7264309.1	1603	768	965	AKJ11545.1	739	106	290	27.9	204	122	25	72.8	8.8e-11	AKJ11545.1 CBM13
KAH7264328.1	1270	1033	1235	SFV72712.1	649	20	211	33.2	208	118	21	100.9	2.4e-19	SFV72712.1 GT4
KAH7264333.1	530	1	530	CEF88776.1	528	1	528	69.5	531	158	4	770.8	2.2e-221	CEF88776.1 GT21
KAH7264334.1	222	41	217	CAZ29389.1	598	8	190	47.5	183	90	6	179.5	9.2e-44	CAZ29389.1 GH99
KAH7264357.1	538	8	347	AEI52017.1	786	269	594	34.8	356	186	46	136	2.8e-30	AEI52017.1 CE6
KAH7264363.1	293	1	282	AEO56549.1	743	1	313	47.2	316	130	37	261.2	3.2e-68	AEO56549.1 GT31
KAH7264367.1	165	25	135	BAC83070.1	666	541	637	34.2	111	59	14	80.9	3.3e-14	BAC83070.1 CBM43
KAH7264370.1	836	256	566	ACZ43481.1	785	106	382	33.2	316	167	44	169.9	2.8e-40	ACZ43481.1 GT2
KAH7264375.1	627	286	626	CCT66985.1	344	1	344	84.9	344	49	3	609.4	1e-172	CCT66985.1 GH18
KAH7264380.1	963	1	963	CCT66990.1	963	1	963	85.9	963	136	0	1776.1	0	CCT66990.1 GH31
KAH7264389.1	418	107	376	ARX83161.1	727	410	642	32.4	272	143	41	104.4	7.1e-21	ARX83161.1 GT87
KAH7264408.1	815	1	815	CEF88883.1	814	1	814	85	816	119	3	1457.6	0	CEF88883.1 GH63
KAH7264415.1	810	1	810	CCT71060.1	811	1	811	77.7	811	180	1	1342.4	0	CCT71060.1 GH3
KAH7264416.1	653	92	651	ANM86677.1	564	23	562	31.5	565	357	30	286.2	2.1e-75	ANM86677.1 AA7
KAH7264419.1	357	104	206	AOS44490.1	510	264	371	36.1	108	64	5	60.5	1e-07	AOS44490.1 CE12
KAH7264426.1	625	299	548	XP_383205.1	824	541	780	42.4	257	124	24	202.6	2.9e-50	XP_383205.1 GH12
KAH7264428.1	1393	786	980	ACL49294.1	654	28	217	31.5	200	122	15	68.6	1.4e-09	ACL49294.1 GT4
KAH7264438.1	588	49	538	SMY27695.1	901	42	531	32.5	499	319	18	256.5	1.6e-66	SMY27695.1 GH43_21
KAH7264480.1	833	141	430	CCT73007.1	1016	25	314	26.1	303	198	26	91.7	9.5e-17	CCT73007.1 GT0
KAH7264499.1	1041	790	1031	XP_362442.1	1664	1401	1641	31.6	247	158	11	125.2	9.7e-27	XP_362442.1 CBM1
KAH7264503.1	1174	1	1172	BAE60251.1	1207	1	1206	69.3	1208	333	38	1731.8	0	BAE60251.1 GH3
KAH7264520.1	406	33	384	CAL53384.1	1045	37	404	32.9	368	231	16	203	1.4e-50	CAL53384.1 CE11
KAH7264529.1	314	65	271	AEO63051.1	310	7	217	53.8	212	92	6	235.7	1.5e-60	AEO63051.1 AA11
KAH7264534.1	537	27	414	AGS66965.1	810	15	387	26.3	391	267	21	99.8	2.2e-19	AGS66965.1 CE14
KAH7264539.1	627	53	285	ACL96244.2	454	2	233	28.9	256	135	47	84.7	8.7e-15	ACL96244.2 CBM50
KAH7264544.1	431	14	417	EAA66095.1	832	373	789	25.5	427	285	33	113.6	1.2e-23	EAA66095.1 GT34
KAH7264551.1	424	1	423	CCT65320.1	424	1	414	78.7	423	81	9	683.7	2.9e-195	CCT65320.1 CBM18
KAH7264552.1	348	1	203	CEF79702.1	346	1	204	77.9	204	44	1	85.1	3.7e-15	CEF79702.1 CBM18
KAH7264553.1	250	1	250	AAM77705.1	250	1	250	95.2	250	12	0	489.2	6.1e-137	AAM77705.1 GH12
KAH7264565.1	261	5	241	AID32530.1	1046	804	1035	31.9	248	142	27	88.6	2.5e-16	AID32530.1 GT51
KAH7264566.1	271	3	147	AJK45936.1	401	51	199	32.5	157	86	20	61.2	4.5e-08	AJK45936.1 GT9
KAH7264576.1	406	1	404	CCT66836.1	430	1	396	74.6	406	91	12	654.1	2.3e-186	CCT66836.1 CBM18
KAH7264597.1	610	153	519	CDP31201.1	1370	820	1165	30.4	375	224	37	150.2	1.6e-34	CDP31201.1 AA3_2
KAH7264634.1	495	61	453	SMQ46612.1	1302	889	1260	24	408	259	51	73.6	1.6e-11	SMQ46612.1 GH78
KAH7264644.1	506	1	387	CCT67826.1	609	1	383	67.7	387	121	4	504.2	3.7e-141	CCT67826.1 CBM1
KAH7264647.1	465	4	462	CCT66804.1	465	7	462	65.6	459	155	3	637.9	2e-181	CCT66804.1 GT2
KAH7264648.1	488	1	474	AEO58610.1	534	1	517	34.7	528	280	65	310.5	7.6e-83	AEO58610.1 GT1
KAH7264649.1	493	3	488	CCT66803.1	491	1	486	85.8	486	69	0	901.7	7.8e-261	CCT66803.1 CBM35
KAH7264666.1	685	7	684	CAC28747.2	695	6	694	56.4	695	280	23	784.6	1.9e-225	CAC28747.2 CBM38|3.2.1.26
KAH7264671.1	439	14	438	AEO68465.1	592	8	582	46.5	581	149	162	456.8	5.9e-127	AEO68465.1 GH32
KAH7264674.1	268	15	228	EGX43994.1	334	13	278	38.2	267	111	54	193.4	7.4e-48	EGX43994.1 GT32
KAH7265766.1	580	5	542	CDP22417.1	547	4	544	58.6	541	221	3	716.8	4.2e-205	CDP22417.1 AA4
KAH7265770.1	1008	525	949	AEI52017.1	786	300	730	24.8	475	263	94	93.6	3e-17	AEI52017.1 CE6
KAH7265772.1	480	2	359	EAA57990.1	1425	843	1181	27.1	362	237	27	108.6	4.3e-22	EAA57990.1 GH16
KAH7265786.1	829	1	826	CCT63185.1	824	1	820	55.2	832	355	18	879.8	5.3e-254	CCT63185.1 GT90
KAH7265789.1	515	45	164	ANM34874.1	494	116	233	31.5	124	75	10	65.5	4.5e-09	ANM34874.1 AA7
KAH7265792.1	661	160	486	CDP31201.1	1370	840	1165	37.5	341	184	29	186.4	2.2e-45	CDP31201.1 AA3_2
KAH7265795.1	692	169	533	CDP31201.1	1370	811	1166	30.2	387	217	53	164.1	1.2e-38	CDP31201.1 AA3_2
KAH7265804.1	868	10	863	BAE61700.1	852	5	847	54.6	854	377	11	961.4	1.5e-278	BAE61700.1 GH3
KAH7265814.1	346	1	346	ANH56445.1	1110	1	344	65.3	346	118	2	466.5	5.9e-130	ANH56445.1 GH36
KAH7265821.1	203	12	203	CEF62298.1	578	7	192	37.5	192	114	6	123.2	7.2e-27	CEF62298.1 GT4
KAH7265824.1	950	1	944	CEF72029.1	942	1	936	81	944	171	8	1586.2	0	CEF72029.1 GH3
KAH7265828.1	372	1	371	CCT63153.1	372	1	371	90	371	37	0	718.8	7.1e-206	CCT63153.1 GH105
KAH7265859.1	371	1	369	CCT63145.1	371	1	365	76.2	370	82	6	575.5	9.6e-163	CCT63145.1 GH16
KAH7265869.1	309	1	309	CCT63135.1	318	1	318	63.2	326	95	25	419.9	5.6e-116	CCT63135.1 GH16
KAH7265879.1	2617	74	2608	CDS04937.1	3577	694	3082	30.7	2611	1512	298	1151	0	CDS04937.1 GH18
KAH7265880.1	529	103	423	ADO75815.1	541	91	377	34.5	322	175	36	179.9	1.7e-43	ADO75815.1 CBM13
KAH7265894.1	635	140	509	CDP31201.1	1370	817	1171	32	384	218	43	167.9	7.9e-40	CDP31201.1 AA3_2
KAH7265896.1	420	33	396	ANG86217.1	700	20	351	29.1	374	213	52	139.8	1.5e-31	ANG86217.1 GH16
KAH7265907.1	565	1	565	CEF72070.1	565	1	565	81.8	565	103	0	982.2	5.2e-285	CEF72070.1 AA3_2
KAH7265909.1	507	17	474	ABJ81361.1	861	391	836	28.5	487	278	70	188.7	3.5e-46	ABJ81361.1 GT4
KAH7265916.1	308	8	308	CCT65272.1	314	12	314	61.7	303	114	2	396	8.7e-109	CCT65272.1 GT8
KAH7265919.1	1091	107	351	AQZ65241.1	541	9	245	25.6	266	148	50	60.5	3.1e-07	AQZ65241.1 GH23
KAH7265927.1	250	22	248	AQW59548.1	517	31	262	45.8	236	115	13	160.6	5e-38	AQW59548.1 CBM5
KAH7265931.1	517	6	513	CCT75526.1	530	8	530	57.2	526	204	21	600.9	3e-170	CCT75526.1 GT71
KAH7265941.1	797	1	797	CCT72781.1	796	1	796	75.6	798	192	3	1275.4	0	CCT72781.1 GH3
KAH7265946.1	677	1	676	CCT75924.1	668	1	668	84	676	100	8	1158.7	0	CCT75924.1 AA3
KAH7265965.1	705	191	570	CDP31201.1	1370	805	1174	28.4	402	234	54	164.5	9.7e-39	CDP31201.1 AA3_2
KAH7265974.1	651	132	472	CDP31201.1	1370	814	1165	30.9	366	214	39	177.2	1.3e-42	CDP31201.1 AA3_2
KAH7265986.1	222	1	222	KNB08954.1	232	1	231	75	232	47	11	348.2	1.5e-94	KNB08954.1 GH11
KAH7265987.1	256	1	256	CEF83395.1	255	1	255	80.1	256	50	1	434.9	1.4e-120	CEF83395.1 CE4
KAH7265997.1	1136	768	1113	CDP31201.1	1370	817	1164	30.8	367	214	40	149.4	5.2e-34	CDP31201.1 AA3_2
KAH7265998.1	242	1	242	CCT74253.1	242	1	242	63.2	242	89	0	307.4	3.2e-82	CCT74253.1 CE12
KAH7265999.1	650	1	649	AJE27923.1	681	33	680	71	651	184	5	980.7	1.7e-284	AJE27923.1 AA5_2
KAH7266020.1	286	153	253	AGL14357.1	512	122	218	36.9	103	57	8	59.3	1.8e-07	AGL14357.1 CBM2
KAH7266022.1	478	1	317	BAJ97248.1	460	1	317	86.4	317	43	0	574.7	2.1e-162	BAJ97248.1 GH17
KAH7266028.1	416	1	416	CCT64558.1	413	1	413	81.2	416	75	3	666	6.1e-190	CCT64558.1 PL1_2
KAH7266029.1	515	80	500	AMB41683.1	444	26	434	27.8	435	274	40	162.5	2.7e-38	AMB41683.1 AA7
KAH7266030.1	245	60	245	CCT64557.1	186	1	186	86.6	186	25	0	344	3.1e-93	CCT64557.1 GH16
KAH7266036.1	288	5	287	ASF76259.1	324	45	316	27.3	289	187	23	132.1	2.2e-29	ASF76259.1 CE1
KAH7266043.1	585	2	585	AHD26939.1	588	5	588	94.2	584	34	0	1186.4	0	AHD26939.1 AA1_3
KAH7266047.1	293	2	293	BAA12799.1	304	4	302	56.8	303	116	15	364.8	2e-99	BAA12799.1 GH75|3.2.1.132
KAH7266050.1	178	1	55	CBX97186.1	387	1	55	56.4	55	24	0	57.8	3.2e-07	CBX97186.1 GT8
KAH7266063.1	1407	46	297	SBV28153.1	765	25	282	31.5	260	168	10	119.8	5.5e-25	SBV28153.1 CBM13
KAH7266077.1	304	10	292	EAA59400.1	1041	745	1015	39.6	288	152	22	221.5	2.9e-56	EAA59400.1 PL4_3
KAH7266085.1	517	18	501	BAY90071.1	3556	2713	3194	22.7	506	345	46	94	1.2e-17	BAY90071.1 GT2
KAH7266086.1	735	3	735	CBX98831.1	1445	2	766	57.8	775	275	52	765.8	1e-219	CBX98831.1 GH132
KAH7266095.1	372	10	180	SMY24715.1	620	6	171	48.8	172	81	7	172.2	2.5e-41	SMY24715.1 CE16
KAH7266114.1	536	158	533	CAK47171.1	428	29	427	44.5	400	197	25	333.2	1.2e-89	CAK47171.1 AA3_2
KAH7266131.1	901	1	901	ACY08037.1	903	1	903	87.8	909	97	14	1552.3	0	ACY08037.1 GT2
KAH7266145.1	419	21	307	CBX99002.1	772	2	301	34.5	310	170	33	170.6	8.1e-41	CBX99002.1 GH18
KAH7266157.1	500	308	490	CEF68073.1	745	64	239	43.2	183	97	7	157.9	6.5e-37	CEF68073.1 GT92
KAH7266166.1	382	22	323	EAA61740.1	1304	310	653	26.5	351	202	56	102.8	1.9e-20	EAA61740.1 AA3_2
KAH7266183.1	514	2	81	CED82388.1	747	21	101	34.6	81	52	1	61.2	8.5e-08	CED82388.1 GT4
KAH7266186.1	322	1	322	CEF75665.1	322	1	322	79.2	322	67	0	561.2	1.6e-158	CEF75665.1 GT8
KAH7266211.1	1067	738	907	AHH97713.1	456	35	207	34.8	178	103	13	78.2	1.4e-12	AHH97713.1 CBM2
KAH7266221.1	456	26	307	CCA38978.1	852	502	847	31.5	346	173	64	156	2.2e-36	CCA38978.1 GT20
KAH7266224.1	927	9	165	CAB37515.1	1036	902	1030	35.4	161	68	36	75.9	6e-12	CAB37515.1 GH35
KAH7266233.1	506	44	495	SMQ51802.1	615	45	575	39.1	553	214	123	352.8	1.4e-95	SMQ51802.1 CBM18
KAH7266242.1	407	1	407	CEF75293.1	448	44	448	81.1	407	75	2	580.9	2.5e-164	CEF75293.1 GH72
KAH7266253.1	488	74	449	CAL53384.1	1045	36	418	30.4	395	244	31	170.6	9.4e-41	CAL53384.1 CE11
KAH7266254.1	481	308	481	SMY29343.1	1116	937	1116	32.6	184	110	14	87.4	1e-15	SMY29343.1 GT62
KAH7266255.1	398	1	397	CEF75431.1	397	1	396	55.3	398	175	3	347.1	6e-94	CEF75431.1 GH0
KAH7266257.1	403	1	401	CCT68569.1	404	1	401	92.8	401	29	0	781.2	1.3e-224	CCT68569.1 GT62
KAH7266262.1	1349	936	1221	CBX99002.1	772	4	297	27.3	315	179	50	105.5	1e-20	CBX99002.1 GH18
KAH7266265.1	422	179	402	BAY95497.1	1509	1245	1486	27.2	243	157	20	76.3	2.1e-12	BAY95497.1 GT1
KAH7266285.1	953	1	858	ACY08039.1	902	1	857	91.1	862	68	9	1578.1	0	ACY08039.1 GT2
KAH7266286.1	185	1	185	AHG06593.1	1394	1210	1394	98.4	185	3	0	370.2	3.1e-101	AHG06593.1 GT2
KAH7266296.1	702	83	668	BAY30132.1	3571	2723	3229	22.3	593	368	93	64.7	1e-08	BAY30132.1 GT2
KAH7266306.1	296	50	115	CEF76964.1	928	629	693	56.1	66	28	1	60.1	1.1e-07	CEF76964.1 GH18
KAH7266315.1	328	103	318	CAJ86292.1	1216	76	252	27.5	218	115	43	75.9	2.1e-12	CAJ86292.1 CBM43
KAH7266350.1	447	100	199	XP_003648679.1	248	142	241	48.5	101	50	2	74.7	6.4e-12	XP_003648679.1 CBM0
KAH7266359.1	364	3	348	CAD79304.1	492	67	443	23.2	384	250	45	63.2	1.6e-08	CAD79304.1 GH0
KAH7266361.1	470	31	413	XP_003715080.1	493	56	439	37.8	392	227	17	257.7	5.6e-67	XP_003715080.1 AA8
KAH7266374.1	1781	7	359	AMS24251.1	1213	528	855	35.8	358	195	35	191.4	1.9e-46	AMS24251.1 CBM57
KAH7266378.1	84	2	76	CED82388.1	747	24	97	33.3	75	49	1	57.8	1.5e-07	CED82388.1 GT4
KAH7266379.1	503	230	461	CAZ29297.1	750	144	357	25.8	233	153	20	76.6	1.9e-12	CAZ29297.1 GT7
KAH7266424.1	302	10	300	EAA59400.1	1041	732	1027	44.8	299	154	11	250.4	5.8e-65	EAA59400.1 PL4_3
KAH7266447.1	210	10	210	CCT68698.1	208	8	208	75.1	201	50	0	326.2	5.8e-88	CCT68698.1 GT1
KAH7266456.1	696	1	695	CEF75256.1	711	1	710	51.8	713	323	21	753.8	3.7e-216	CEF75256.1 GT31
KAH7266478.1	585	10	584	CCT68723.1	586	11	585	78.4	578	119	6	964.5	1.2e-279	CCT68723.1 GH47
KAH7266506.1	507	54	324	SCF03394.1	593	4	269	25.4	287	177	37	85.1	5.4e-15	SCF03394.1 CBM2
KAH7266513.1	395	40	290	EAA29200.1	1411	1092	1403	28.6	315	158	67	109.8	1.6e-22	EAA29200.1 CBM24
KAH7266517.1	696	60	401	CBZ54290.1	716	245	593	35.4	356	209	21	182.6	3.4e-44	CBZ54290.1 CBM20
KAH7266519.1	736	1	736	CCT68753.1	738	1	738	92	738	57	2	1421.8	0	CCT68753.1 GH37
KAH7266533.1	1150	540	1107	AAO76290.1	1336	919	1334	23.3	575	275	166	111.7	1.2e-22	AAO76290.1 GT2
KAH7266534.1	861	441	839	ADX07321.1	1690	541	959	32.6	426	253	34	223	2.8e-56	ADX07321.1 GH5_9
KAH7266555.1	307	9	297	CED85556.1	1087	6	302	51	304	127	22	279.3	1.2e-73	CED85556.1 AA3_2
KAH7266594.1	611	3	611	CEF75656.1	618	1	610	81.6	610	111	1	1096.3	0	CEF75656.1 GT90
KAH7266596.1	535	114	277	CAN61133.1	1122	941	1116	30.1	176	111	12	94.4	9.4e-18	CAN61133.1 GH36
KAH7266597.1	371	1	371	AAV66343.1	375	1	375	68.1	392	87	38	445.7	1.2e-123	AAV66343.1 CBM1
KAH7266632.1	701	1	699	CCT68761.1	695	1	694	60.6	720	237	47	526.2	1.3e-147	CCT68761.1 CBM48
KAH7266634.1	349	1	349	CEF75185.1	344	1	344	72.3	350	90	7	487.6	2.5e-136	CEF75185.1 GH114
KAH7266635.1	832	56	751	BAE64464.1	1375	612	1269	28.9	726	418	98	245	6.7e-63	BAE64464.1 GH28
KAH7266648.1	517	50	418	AHO16406.1	763	5	343	46.1	369	169	30	313.9	7.3e-84	AHO16406.1 GH13_11
KAH7266655.1	487	438	487	ABE91088.1	636	584	636	60.4	53	18	3	63.9	1.2e-08	ABE91088.1 CE8
KAH7266657.1	663	413	661	CEF62930.1	780	528	769	31.5	251	161	11	112.5	4.1e-23	CEF62930.1 GT2
KAH7267897.1	222	1	217	EGX50253.1	1364	1	223	53.1	224	97	8	236.1	8.3e-61	EGX50253.1 CBM1
KAH7267900.1	439	1	427	EAA57680.1	2288	1791	2216	25.7	443	296	33	136	2.3e-30	EAA57680.1 GH78
KAH7267914.1	582	231	452	CAP67203.1	726	348	573	33.3	237	132	26	102.4	3.8e-20	CAP67203.1 CE12
KAH7267915.1	408	8	408	BAE61127.1	406	4	406	47.2	407	205	10	357.5	4.5e-97	BAE61127.1 GH28
KAH7267916.1	291	10	291	APA06823.1	332	14	332	46.1	323	129	45	242.7	1.2e-62	APA06823.1 CE8
KAH7267917.1	440	2	439	BAE97184.1	455	1	443	54.2	443	198	5	497.3	4e-139	BAE97184.1 GH28
KAH7267923.1	254	1	254	CCT69159.1	254	1	254	87	254	33	0	458.8	9e-128	CCT69159.1 PL3_2
KAH7267929.1	485	43	403	EAA66095.1	832	433	791	31.4	379	222	38	151.8	4.5e-35	EAA66095.1 GT34
KAH7267937.1	318	35	318	ACX64846.1	821	26	312	26.9	308	180	45	79	2.4e-13	ACX64846.1 GH32
KAH7267945.1	333	31	323	KFY84961.1	655	30	371	24.5	347	203	59	67.4	7.7e-10	KFY84961.1 GH135
KAH7267950.1	798	24	797	EAA59171.1	809	20	806	54.9	791	336	21	845.5	1.1e-243	EAA59171.1 GH95|3.2.1.63
KAH7267955.1	500	1	499	AEO58452.1	512	1	509	61.2	515	178	22	659.4	6.8e-188	AEO58452.1 GH51
KAH7267958.1	449	16	400	BAV06996.1	640	17	391	41.8	395	200	30	285	3.2e-75	BAV06996.1 CBM13
KAH7267995.1	591	1	558	CCT69474.1	593	1	560	82.7	560	95	2	971.1	1.3e-281	CCT69474.1 CBM24
KAH7267996.1	756	268	603	CDP31201.1	1370	813	1165	36.1	360	199	31	200.7	1.3e-49	CDP31201.1 AA3_2
KAH7268008.1	891	14	885	EAA65188.1	1507	624	1496	50.3	896	398	47	892.5	8.6e-258	EAA65188.1 GH78
KAH7268010.1	393	22	379	ANB14550.1	390	33	386	46	361	185	10	312.8	1.2e-83	ANB14550.1 GH88
KAH7268011.1	753	32	618	BAE64464.1	1375	596	1219	29	634	393	57	240.7	1.1e-61	BAE64464.1 GH28
KAH7268012.1	521	2	519	ARU51524.1	542	17	541	50.7	533	240	23	548.5	1.8e-154	ARU51524.1 GH39
KAH7268014.1	645	1	636	CBF82133.1	629	1	629	61.8	638	233	11	852.4	7.1e-246	CBF82133.1 GH127
KAH7268015.1	539	12	530	EAA62466.1	1429	889	1417	41.1	547	276	46	396.4	1.2e-108	EAA62466.1 GH78
KAH7268028.1	344	1	344	CEF77859.1	375	1	375	77.3	375	54	31	569.3	6.4e-161	CEF77859.1 PL1_4
KAH7268034.1	812	23	807	CEF86870.1	863	73	857	75.1	786	194	2	1208	0	CEF86870.1 GT1
KAH7268036.1	302	1	302	CCT74252.1	302	1	302	80.8	302	58	0	516.9	3.3e-145	CCT74252.1 GH17
KAH7268038.1	826	7	810	CCT75039.1	814	7	794	47	809	403	26	756.1	8.9e-217	CCT75039.1 GH78
KAH7268040.1	846	15	846	CCD50485.1	833	5	833	57.4	834	348	7	992.6	5.8e-288	CCD50485.1 GH3
KAH7268051.1	285	34	281	SBV26976.1	686	7	254	27.8	270	151	44	77.4	6.3e-13	SBV26976.1 CBM13
KAH7268052.1	841	31	823	EAA64717.1	838	31	818	49.5	794	394	7	802	1.4e-230	EAA64717.1 GH3
KAH7268056.1	492	20	491	CEF77270.1	486	5	485	65.1	482	157	11	644.4	2.2e-183	CEF77270.1 GH88
KAH7268064.1	384	37	384	KFZ02887.1	652	30	371	37.2	352	207	14	231.1	4.6e-59	KFZ02887.1 GH135
KAH7268071.1	955	1	955	CAP96264.1	952	1	952	84.4	958	140	9	1723.8	0	CAP96264.1 GH31
KAH7268073.1	239	122	236	AID32530.1	1046	937	1043	40.5	116	59	10	63.2	1e-08	AID32530.1 GT51
KAH7268075.1	845	4	845	CAP93483.1	840	3	840	52.2	846	392	12	891	2.4e-257	CAP93483.1 GH3
KAH7268076.1	338	1	335	CAP93841.1	340	4	337	71.9	335	93	1	490.7	2.8e-137	CAP93841.1 GH10
KAH7268077.1	484	12	483	AAP57758.1	484	7	479	67.2	473	154	1	719.2	7e-206	AAP57758.1 GH1|3.2.1.21
KAH7268079.1	523	6	520	CAP95917.1	512	5	511	48.4	519	252	16	501.5	2.5e-140	CAP95917.1 GH43_14
KAH7268081.1	274	43	268	EAA61504.1	847	2	226	48.7	228	112	5	231.1	3.3e-59	EAA61504.1 CE0
KAH7268084.1	652	1	650	CEF88560.1	655	1	655	86.1	655	86	5	1120.1	0	CEF88560.1 AA3_2
KAH7268085.1	470	197	407	SMY28739.1	470	3	178	42.2	211	87	35	156.8	1.4e-36	SMY28739.1 CE1
KAH7268093.1	596	23	593	SMQ49286.1	590	25	590	38.6	580	333	23	406.8	9.5e-112	SMQ49286.1 AA7
KAH7268106.1	1326	1091	1305	ACL49294.1	654	15	232	28.8	233	133	33	71.6	1.6e-10	ACL49294.1 GT4
KAH7268130.1	320	8	313	CCT74963.1	321	10	319	53.5	314	134	12	339.7	7.7e-92	CCT74963.1 GH43_30
KAH7268131.1	493	14	413	EAA66095.1	832	380	794	48.9	419	191	23	377.1	6.7e-103	EAA66095.1 GT34
KAH7268135.1	674	144	498	CDP31201.1	1370	808	1175	29.6	388	220	53	172.6	3.4e-41	CDP31201.1 AA3_2
KAH7268142.1	314	33	171	GAM40530.1	1095	957	1095	40.1	142	79	6	104.8	4.1e-21	GAM40530.1 CBM1|3.2.1.21
KAH7268145.1	247	7	244	AID32530.1	1046	804	1043	29.7	256	146	34	75.1	2.7e-12	AID32530.1 GT51
KAH7268161.1	565	5	563	ANM86677.1	564	5	564	55.4	565	241	11	646	8.8e-184	ANM86677.1 AA7
KAH7268167.1	1275	783	1130	CDP31201.1	1370	817	1164	28.7	362	230	28	148.3	1.3e-33	CDP31201.1 AA3_2
KAH7268213.1	137	23	89	EAA67047.1	586	522	586	43.3	67	36	2	78.2	1.8e-13	EAA67047.1 GH88
KAH7268216.1	243	35	227	AAW46053.1	401	206	390	37.4	195	110	12	128.3	2.7e-28	AAW46053.1 GH23
KAH7268229.1	580	7	562	EAA64118.1	1264	701	1246	48.3	565	264	28	539.7	9.2e-152	EAA64118.1 CBM20
KAH7268230.1	458	51	393	AGS66965.1	810	58	389	23.4	346	248	17	63.5	1.5e-08	AGS66965.1 CE14
KAH7268237.1	381	53	334	EAA61879.1	779	424	759	30.4	349	163	80	126.3	1.6e-27	EAA61879.1 GT32
KAH7268238.1	307	31	304	CCT74021.1	361	81	357	48.4	277	140	3	288.9	1.5e-76	CCT74021.1 GT64
KAH7268245.1	534	93	262	ADL33049.1	970	89	260	35.4	181	97	20	88.2	6.7e-16	ADL33049.1 GH43_35
KAH7268263.1	501	1	501	CCT69856.1	499	1	499	76	501	118	2	805.1	1e-231	CCT69856.1 AA7
KAH7268276.1	3752	2352	3399	BAY90071.1	3556	2238	3280	30.1	1085	679	79	408.7	1.6e-111	BAY90071.1 GT2
KAH7268294.1	247	5	247	CEF86455.1	283	17	283	67.4	267	63	24	372.5	8.3e-102	CEF86455.1 GH114
KAH7268301.1	598	1	594	CBX90875.1	610	1	603	65.3	605	197	13	823.2	4.3e-237	CBX90875.1 AA3_3
KAH7268318.1	233	1	233	AAC49420.1	233	1	233	99.1	233	2	0	484.2	1.8e-135	AAC49420.1 PL3_2|4.2.2.2
KAH7268324.1	435	95	372	KFY84961.1	655	5	307	28.3	307	187	33	93.6	1.3e-17	KFY84961.1 GH135
KAH7268350.1	201	67	139	XP_365424.1	1040	506	581	40.8	76	42	3	54.3	4e-06	XP_365424.1 GH30_3
KAH7268359.1	2669	26	2608	CAD70539.1	2898	188	2777	45.7	2639	1329	105	2254.6	0	CAD70539.1 GT4
KAH7268360.1	458	49	423	ADN17640.1	714	11	329	30.7	381	196	68	167.5	7.5e-40	ADN17640.1 GT2
KAH7268361.1	262	1	238	KIL83675.1	257	1	238	52.7	241	108	6	270.8	3.6e-71	KIL83675.1 GH135
KAH7268362.1	246	1	246	CEF75185.1	344	82	329	68.3	249	75	4	362.5	8.5e-99	CEF75185.1 GH114
KAH7268389.1	335	1	335	CCT72226.1	336	1	336	77.1	336	76	1	570.1	3.7e-161	CCT72226.1 GH43_26
KAH7268410.1	482	146	433	ANH22675.1	690	124	383	29.5	302	157	56	104.8	6.3e-21	ANH22675.1 CE4
KAH7268421.1	737	16	529	CRH05958.1	2600	4	516	35.5	521	321	15	287.3	1e-75	CRH05958.1 GT0
KAH7268423.1	1012	13	986	AIT18866.1	1516	89	1118	29.4	1044	653	84	448.7	3.7e-124	AIT18866.1 GH18
KAH7268455.1	722	28	722	XP_366410.1	1261	597	1261	31.4	711	426	62	295.4	3.7e-78	XP_366410.1 GH43_11
KAH7268464.1	266	36	256	AQZ62539.1	1360	36	262	46.6	232	108	16	203.8	5.5e-51	AQZ62539.1 GH18
KAH7268470.1	347	41	248	ACY47819.1	966	641	827	30.3	221	107	47	74.3	6.5e-12	ACY47819.1 GH3
KAH7268474.1	492	5	436	CAD72594.1	1610	748	1153	28.4	437	277	36	166.8	1.4e-39	CAD72594.1 GH43
KAH7268475.1	488	1	488	CCT66526.1	488	1	488	89.3	488	52	0	901	1.3e-260	CCT66526.1 GH28
KAH7268476.1	695	135	520	CDP31201.1	1370	777	1186	30	426	242	56	153.7	1.7e-35	CDP31201.1 AA3_2
KAH7268480.1	931	9	930	CAP83098.1	921	6	921	51.7	933	423	28	982.2	8.6e-285	CAP83098.1 GH78
KAH7268485.1	421	18	416	BAF42338.1	420	19	418	76.2	400	94	1	671.4	1.5e-191	BAF42338.1 GH5_16|3.2.1.164
KAH7268508.1	526	314	488	ASF09272.1	847	648	811	30.7	179	105	19	76.6	2e-12	ASF09272.1 GT4
KAH7268511.1	2476	60	478	CRH05958.1	2600	12	435	33.4	428	272	13	232.3	1.3e-58	CRH05958.1 GT0
KAH7268517.1	1060	5	1053	AEO53731.1	1080	4	1076	55.1	1084	441	46	1243	0	AEO53731.1 GH2
KAH7268520.1	439	1	430	CCT70427.1	430	1	429	80.2	430	84	1	765.8	6e-220	CCT70427.1 GH5_15
KAH7268522.1	276	47	276	ASF76259.1	324	87	315	28.3	237	155	15	94.7	3.7e-18	ASF76259.1 CE1
KAH7268529.1	5568	780	3865	BAY30132.1	3571	241	3297	22.6	3292	2107	441	402.9	1.3e-109	BAY30132.1 GT2
KAH7268533.1	401	1	396	CCA15473.1	953	565	952	49	398	191	12	352.4	1.4e-95	CCA15473.1 GH72
KAH7268540.1	380	9	380	KFY84961.1	655	3	373	40.8	377	212	11	265.4	2.2e-69	KFY84961.1 GH135
KAH7268552.1	600	1	598	CEF78466.1	598	1	598	79.5	600	119	4	965.7	5.4e-280	CEF78466.1 AA3_2
KAH7268571.1	516	10	500	AEI52017.1	786	285	756	26.3	528	296	93	156	2.5e-36	AEI52017.1 CE6
KAH7268588.1	391	41	306	CBX93008.1	737	454	665	25.5	274	134	70	84.7	5.4e-15	CBX93008.1 GH76
KAH7268592.1	872	3	866	BAE64737.1	928	29	915	40.8	902	481	53	678.3	2.5e-193	BAE64737.1 PL26
KAH7268593.1	543	46	531	SMQ46612.1	1302	809	1289	26.7	495	340	23	139.8	2e-31	SMQ46612.1 GH78
KAH7268594.1	399	34	394	AEB45483.1	895	54	403	37.9	367	205	23	174.5	5.3e-42	AEB45483.1 CBM2
KAH7268603.1	357	48	355	EGX53608.1	417	112	417	70.8	308	88	2	436.8	5.2e-121	EGX53608.1 CBM1
KAH7268625.1	220	15	212	CBY01376.1	236	14	221	59.8	209	72	12	249.6	7.2e-65	CBY01376.1 PL3_2
KAH7268626.1	492	17	409	EAA66095.1	832	383	791	27.3	422	265	42	147.1	1.1e-33	EAA66095.1 GT34
KAH7268630.1	675	132	484	CDP31201.1	1370	801	1172	33.9	383	212	41	174.9	6.9e-42	CDP31201.1 AA3_2
KAH7268637.1	1001	37	518	AFZ04852.1	1443	586	1074	33.8	500	302	29	247.7	1.2e-63	AFZ04852.1 GT2
KAH7268643.1	367	9	247	CEF78567.1	365	2	236	70.4	240	65	6	324.3	3.8e-87	CEF78567.1 PL3_2
KAH7268657.1	501	86	494	EAA58983.1	925	404	854	36.5	460	232	60	270	1.2e-70	EAA58983.1 GH18
KAH7268664.1	839	597	814	ACL49294.1	654	19	238	30.7	231	136	24	87.8	1.4e-15	ACL49294.1 GT4
KAH7268680.1	180	5	172	AEO59530.1	497	10	205	37.2	199	91	34	80.9	3.6e-14	AEO59530.1 GH75
KAH7268683.1	660	1	660	CEF87623.1	662	1	662	79.6	662	133	2	1140.2	0	CEF87623.1 PL4_3
KAH7268692.1	572	41	264	ALM68496.1	461	40	239	29.2	226	132	28	90.1	1.9e-16	ALM68496.1 AA7
KAH7268698.1	350	11	336	ARA85284.1	592	53	371	38.2	330	189	15	182.6	1.7e-44	ARA85284.1 CE12
KAH7268733.1	289	114	264	CAP61464.1	377	185	340	29.8	161	98	15	75.5	2.4e-12	CAP61464.1 GT8
KAH7268757.1	298	2	223	ADN17735.1	719	434	656	26.4	235	148	25	56.6	1.2e-06	ADN17735.1 GH1
KAH7268760.1	390	37	385	EAA60079.1	803	471	803	39	349	197	16	223.8	7.5e-57	EAA60079.1 GT25
KAH7268763.1	530	24	268	CDP31201.1	1370	866	1163	29.5	308	144	73	113.6	1.5e-23	CDP31201.1 AA3_2
KAH7268780.1	639	30	527	AEI52017.1	786	296	748	28.8	510	294	69	148.3	6.6e-34	AEI52017.1 CE6
KAH7268815.1	577	203	573	BAY30132.1	3571	724	1090	20.5	386	273	34	70.1	2e-10	BAY30132.1 GT2
KAH7268816.1	383	45	380	EAA61740.1	1304	324	723	28.4	402	220	68	124.4	6.1e-27	EAA61740.1 AA3_2
KAH7268825.1	600	3	597	XP_003709140.1	669	65	660	49.6	603	289	15	560.5	5.2e-158	XP_003709140.1 AA3
KAH7268828.1	503	63	502	EAA49831.1	1431	980	1421	25.4	476	285	70	137.9	7e-31	EAA49831.1 GH55
KAH7268830.1	644	177	500	CDP31201.1	1370	843	1167	27.6	344	210	39	119.4	3.3e-25	CDP31201.1 AA3_2
KAH7268839.1	452	97	452	ANH22675.1	690	73	393	22.7	370	223	63	78.6	4.5e-13	ANH22675.1 CE4
KAH7268863.1	5853	4500	5384	BAZ00088.1	3569	313	1176	31.9	907	553	65	384.4	5e-104	BAZ00088.1 GT2
KAH7268867.1	295	1	295	CEF74635.1	298	1	298	62.1	298	110	3	379.4	8.1e-104	CEF74635.1 CE16
KAH7268868.1	405	11	405	EAA58449.1	399	7	398	71.4	395	110	3	619.4	6.4e-176	EAA58449.1 GH5_7|3.2.1.78
KAH7268869.1	334	1	272	CCT75974.1	387	1	271	69.1	272	83	1	385.2	1.7e-105	CCT75974.1 GH16
KAH7268881.1	321	1	318	CCT74963.1	321	1	321	60.8	324	118	9	413.3	5.5e-114	CCT74963.1 GH43_30
KAH7268885.1	466	10	461	AIN46699.1	463	15	460	25.9	460	319	22	161	7.1e-38	AIN46699.1 AA7
KAH7268894.1	627	269	493	CBZ54290.1	716	245	442	24.5	229	138	35	54.7	9.7e-06	CBZ54290.1 CBM20
KAH7268901.1	517	24	425	EAA66095.1	832	380	791	25.1	426	281	38	99.4	2.8e-19	EAA66095.1 GT34
KAH7268905.1	566	13	565	ANM86677.1	564	16	564	49.3	556	272	10	543.9	4.7e-153	ANM86677.1 AA7
KAH7268929.1	808	10	730	BAE64464.1	1375	609	1296	34.8	753	394	97	367.5	8.7e-100	BAE64464.1 GH28
KAH7268930.1	975	1	969	AAO27748.1	970	1	969	59.2	971	392	4	1227.2	0	AAO27748.1 GH115
KAH7268933.1	345	77	320	ASF76259.1	324	63	296	25.8	248	166	18	82.4	2.4e-14	ASF76259.1 CE1
KAH7268936.1	694	145	480	EAA57990.1	1425	764	1077	36.8	337	189	24	188.7	4.8e-46	EAA57990.1 GH16
KAH7270903.1	447	12	391	SMY22954.1	1143	15	459	33.1	447	230	69	210.3	9.8e-53	SMY22954.1 GT90
KAH7270914.1	489	22	470	BAX92690.1	446	12	442	24.6	463	303	46	127.9	7e-28	BAX92690.1 AA7
KAH7270928.1	329	96	325	SMQ52061.1	783	553	778	37.7	231	138	6	177.2	6.8e-43	SMQ52061.1 GH128
KAH7270933.1	491	1	488	CCT65005.1	491	1	488	89.3	488	52	0	956.1	3.5e-277	CCT65005.1 GH1
KAH7270935.1	757	8	756	CCT65003.1	767	13	764	70.5	752	219	3	1156	0	CCT65003.1 GH95
KAH7270940.1	866	245	605	CDP31201.1	1370	816	1165	28.4	366	241	21	143.7	2.2e-32	CDP31201.1 AA3_2
KAH7270942.1	838	5	838	CAP93483.1	840	5	840	52.3	839	392	8	858.2	1.7e-247	CAP93483.1 GH3
KAH7270945.1	235	4	227	EGX50856.1	1609	180	398	42.4	224	124	5	184.9	2.3e-45	EGX50856.1 CBM13
KAH7270946.1	734	2	349	EGX50856.1	1609	501	1036	31.2	536	181	188	261.9	4.7e-68	EGX50856.1 CBM13
KAH7270948.1	644	10	642	APA09184.1	687	10	674	45.8	673	317	48	560.8	4.3e-158	APA09184.1 GH78
KAH7270950.1	471	9	467	EAA65188.1	1507	24	504	49.8	486	212	32	464.5	3e-129	EAA65188.1 GH78
KAH7270953.1	211	6	208	SMQ46612.1	1302	1100	1300	26.5	204	146	4	80.9	4.2e-14	SMQ46612.1 GH78
KAH7270956.1	530	26	451	EAA66095.1	832	377	794	28.1	442	278	40	125.9	2.9e-27	EAA66095.1 GT34
KAH7270963.1	687	39	487	CDP31201.1	1370	710	1165	30.6	477	282	49	209.5	2.6e-52	CDP31201.1 AA3_2
KAH7270967.1	474	25	468	SMQ52358.1	534	33	530	33.1	507	267	72	223	1.6e-56	SMQ52358.1 GH79
KAH7270982.1	581	1	574	CEF78788.1	578	1	574	83.4	574	95	0	1036.2	3.1e-301	CEF78788.1 GH13_40
KAH7270995.1	566	5	557	ALN49267.1	579	20	567	47.1	565	270	29	518.8	1.6e-145	ALN49267.1 GH43_14
KAH7270997.1	901	14	901	ANH56542.1	939	29	939	67.2	920	261	41	1207.2	0	ANH56542.1 GT2
KAH7271013.1	736	13	730	BAE55411.1	726	6	719	58.2	723	288	14	816.6	4.9e-235	BAE55411.1 GH3
KAH7271030.1	963	723	935	SFV72712.1	649	8	223	29.7	219	145	9	99.8	4e-19	SFV72712.1 GT4
KAH7271043.1	497	54	148	ANH56478.1	757	425	520	36.5	96	60	1	72.8	2.7e-11	ANH56478.1 GH16
KAH7271051.1	342	1	259	ADG70601.1	654	1	251	33.2	259	165	8	140.2	9.5e-32	ADG70601.1 CE9
KAH7271052.1	431	12	409	AKD02167.1	982	567	959	30.3	439	219	87	145.2	3.7e-33	AKD02167.1 GH3
KAH7271059.1	994	5	994	APA11915.1	1761	774	1761	47.6	1032	455	86	921	2.5e-266	APA11915.1 CBM18
KAH7271060.1	426	1	419	ANH22683.1	444	1	440	65	443	128	27	569.7	6.1e-161	ANH22683.1 CE9
KAH7271062.1	349	27	345	ABQ30629.1	743	436	742	35.1	319	195	12	153.7	8.5e-36	ABQ30629.1 CE9
KAH7271074.1	1260	1031	1195	ACL49294.1	654	20	180	35.3	167	100	8	88.6	1.2e-15	ACL49294.1 GT4
KAH7271075.1	1193	222	536	ACY97654.1	807	467	758	26.8	328	191	49	92.8	6.1e-17	ACY97654.1 GT2
KAH7271107.1	929	581	920	ARA85284.1	592	48	374	36.7	343	198	19	199.9	2.8e-49	ARA85284.1 CE12
KAH7271111.1	838	5	838	CCT75598.1	837	2	837	65.9	839	278	8	1143.6	0	CCT75598.1 GH3
KAH7271125.1	504	42	405	AHO16406.1	763	3	343	48.6	364	164	23	313.9	7.1e-84	AHO16406.1 GH13_11
KAH7271149.1	1835	1263	1520	AJC53641.1	954	664	907	33.2	262	153	22	112.1	1.5e-22	AJC53641.1 GT2
KAH7271164.1	690	86	683	EAA31326.1	1227	623	1215	74.5	600	144	9	888.3	1.3e-256	EAA31326.1 GH71
KAH7271176.1	1510	1288	1449	SMQ54680.1	1814	1648	1806	26.6	169	107	17	67	4.5e-09	SMQ54680.1 GH31
KAH7271188.1	301	7	241	XP_367690.1	1104	804	1044	25.1	247	167	18	69.7	1.4e-10	XP_367690.1 GH20
KAH7271214.1	326	1	299	CBX99002.1	772	1	300	84.4	301	44	3	518.1	1.6e-145	CBX99002.1 GH18
KAH7271219.1	475	76	462	ACI65301.1	1347	93	533	29.5	444	253	60	154.5	6.8e-36	ACI65301.1 GT49
KAH7271220.1	455	40	402	CTQ90342.1	452	39	347	31.1	366	192	60	161.4	5.3e-38	CTQ90342.1 CBM5
KAH7271223.1	1065	47	548	AHO06742.1	810	10	545	24.5	564	336	90	124	2.2e-26	AHO06742.1 GT2
KAH7271273.1	514	8	512	CCT70141.1	517	7	512	78.1	506	110	1	854.7	1.1e-246	CCT70141.1 GH125
KAH7271282.1	619	1	619	CEF76753.1	700	82	700	78	619	136	0	1014.6	1e-294	CEF76753.1 GH32
KAH7271287.1	352	67	304	ACT94088.1	419	105	349	24.4	254	167	25	68.9	2.8e-10	ACT94088.1 GH0
KAH7271289.1	597	26	596	CEF76742.1	575	4	574	83.5	571	94	0	1031.6	7.9e-300	CEF76742.1 AA3_2
KAH7271291.1	488	29	486	ANM86730.1	489	42	487	27.6	464	312	24	198	5.5e-49	ANM86730.1 AA7
KAH7271300.1	356	60	246	SMD43549.1	625	56	242	33.5	191	119	8	95.5	2.8e-18	SMD43549.1 CE9
KAH7271302.1	444	1	444	CCT70158.1	444	1	444	85.8	444	63	0	786.6	3.3e-226	CCT70158.1 CE9
KAH7271303.1	881	1	870	CCT70761.1	986	84	953	88.6	870	99	0	1555	0	CCT70761.1 GH3
KAH7271304.1	770	1	770	CEF76991.1	773	1	773	84.3	773	118	3	1345.1	0	CEF76991.1 GH3
KAH7271305.1	780	1	780	CCT70171.1	781	1	780	88.8	780	87	0	1510	0	CCT70171.1 GH31
KAH7271307.1	703	118	702	CCT70180.1	696	109	695	84	587	92	2	943.7	2.6e-273	CCT70180.1 GH5_9
KAH7271310.1	141	6	92	CED82388.1	747	26	112	44.8	87	48	0	89	1e-16	CED82388.1 GT4
KAH7271331.1	535	13	232	CTQ98742.1	432	5	226	30.8	224	149	6	99.8	2.2e-19	CTQ98742.1 CBM2
KAH7271346.1	852	1	852	CCT70774.1	854	1	854	75.8	854	205	2	1337	0	CCT70774.1 GH81
KAH7271347.1	461	84	448	CCA23362.1	816	116	466	38.9	365	209	14	246.5	1.3e-63	CCA23362.1 GH0
KAH7271358.1	305	222	305	AAL01718.1	351	13	96	75	84	21	0	132.5	1.8e-29	AAL01718.1 AA10
KAH7271370.1	162	8	158	SMY24715.1	620	17	172	43.6	156	83	5	114.4	2.7e-24	SMY24715.1 CE16
KAH7271375.1	1374	711	1361	SMQ54680.1	1814	1138	1801	31.6	746	333	177	273.9	2.2e-71	SMQ54680.1 GH31
KAH7271388.1	2362	3	919	BAY30132.1	3571	1215	2097	30.6	941	571	82	365.5	9.7e-99	BAY30132.1 GT2
KAH7271405.1	390	56	271	AHH97713.1	456	19	220	30.6	219	132	20	85.1	4.2e-15	AHH97713.1 CBM2
KAH7271412.1	1231	299	1198	CED83340.1	1988	888	1912	42	1038	451	151	745	3e-213	CED83340.1 GT31
KAH7271429.1	344	88	343	EAA62552.1	1074	813	1073	28.4	271	169	25	92	3e-17	EAA62552.1 GH92
KAH7271466.1	937	15	937	CCT69979.1	850	15	850	66.8	938	194	117	688.3	2.6e-196	CCT69979.1 GH18
KAH7271472.1	166	17	156	CAP83076.1	762	610	749	55.7	140	62	0	157.1	3.7e-37	CAP83076.1 GH13_40
KAH7271477.1	539	56	416	AGS66965.1	810	39	391	25.1	362	261	10	85.5	4.4e-15	AGS66965.1 CE14
KAH7271496.1	515	29	183	CCD53507.1	610	61	225	28.9	166	106	12	60.8	1.1e-07	CCD53507.1 AA7
KAH7271507.1	1216	192	422	CBZ54290.1	716	289	523	34.5	238	146	10	158.7	9.2e-37	CBZ54290.1 CBM20
KAH7271536.1	346	78	322	ASF76259.1	324	70	294	31.5	248	144	26	124.4	5.5e-27	ASF76259.1 CE1
KAH7271537.1	1713	1156	1652	CED83340.1	1988	1458	1908	23	514	316	80	127.1	4.2e-27	CED83340.1 GT31
KAH7271547.1	167	5	145	BAC83070.1	666	526	663	41.8	141	79	3	110.9	3e-23	BAC83070.1 CBM43
KAH7271552.1	517	103	455	EAA60035.1	1124	90	455	50.1	383	144	47	313.2	1.2e-83	EAA60035.1 CBM18
KAH7271555.1	348	68	232	SMQ49087.1	711	1	155	33.3	168	96	16	88.6	3.4e-16	SMQ49087.1 GT8
KAH7271559.1	413	74	377	CBX99479.1	1312	53	370	49.7	320	143	18	330.9	4.6e-89	CBX99479.1 GH2
KAH7271578.1	711	13	584	CEF76906.1	574	14	565	69.2	572	156	20	825.1	1.3e-237	CEF76906.1 GH76
KAH7271588.1	461	2	459	CEF76900.1	480	25	476	80.1	458	85	6	803.1	3.5e-231	CEF76900.1 GH16
KAH7271589.1	882	1	882	CEF76899.1	881	1	881	91.8	883	69	3	1637.9	0	CEF76899.1 GT0
KAH7271593.1	480	260	448	AEI46491.1	458	247	437	25.6	203	125	26	70.1	1.7e-10	AEI46491.1 GT81
KAH7271596.1	607	131	607	XP_366410.1	1261	815	1261	25.5	498	299	72	119.8	2.4e-25	XP_366410.1 GH43_11
KAH7271606.1	659	382	567	APR64405.1	621	392	590	24.6	211	122	37	65.5	5.8e-09	APR64405.1 CBM50
KAH7271618.1	311	4	283	CAL53384.1	1045	113	403	31.4	296	182	21	156.4	1.2e-36	CAL53384.1 CE11
KAH7271651.1	751	547	750	CCA37798.1	3007	2801	3003	29.3	208	138	9	92	6.5e-17	CCA37798.1 GT2
KAH7271656.1	664	270	510	CAJ63931.1	621	15	216	29.1	244	128	45	104.8	8.6e-21	CAJ63931.1 CBM13
KAH7271679.1	836	26	503	XP_003655009.1	642	90	526	37.6	481	253	47	313.9	1.2e-83	XP_003655009.1 CBM50
KAH7271681.1	502	24	484	AEN14642.1	544	63	526	70.7	464	133	3	730.3	3.2e-209	AEN14642.1 CBM18
KAH7271682.1	653	43	411	CCT67685.1	1436	43	430	27.6	409	235	61	128.3	7.2e-28	CCT67685.1 CE3
KAH7271705.1	492	33	473	AEI52017.1	786	293	754	25.8	489	288	75	130.2	1.4e-28	AEI52017.1 CE6
KAH7271713.1	443	49	367	EAA61740.1	1304	329	653	24.1	332	232	20	104.4	7.5e-21	EAA61740.1 AA3_2
KAH7271719.1	1260	381	588	SFV72712.1	649	20	220	30.2	215	129	21	94	2.9e-17	SFV72712.1 GT4
KAH7271720.1	642	1	641	CCT71796.1	640	1	640	83.8	641	103	1	1108.2	0	CCT71796.1 AA3
KAH7271723.1	658	77	655	ANM86677.1	564	8	562	32.4	589	354	44	309.3	2.3e-82	ANM86677.1 AA7
KAH7271743.1	916	3	383	ABG81487.1	616	5	366	49.1	385	169	27	325.1	5.6e-87	ABG81487.1 GT31
KAH7271749.1	577	202	570	AFZ04852.1	1443	732	1082	26.7	382	236	44	86.7	2.1e-15	AFZ04852.1 GT2
KAH7271767.1	200	1	177	CEF62298.1	578	1	176	61.6	177	67	1	231.5	1.8e-59	CEF62298.1 GT4
KAH7271804.1	114	64	114	ACI49017.1	601	554	601	54.9	51	20	3	52.4	8.7e-06	ACI49017.1 GT22
KAH7271835.1	737	403	597	BAT90691.1	1011	688	862	26.1	203	114	36	64.7	1.1e-08	BAT90691.1 CBM57
KAH7271836.1	294	1	293	CCT69757.1	294	1	293	70.3	293	87	0	434.9	1.6e-120	CCT69757.1 GH131
KAH7271888.1	967	1	967	CCT69728.1	965	1	965	87.8	972	107	12	1666.4	0	CCT69728.1 GT39
KAH7271907.1	327	1	327	AAT84259.1	327	1	327	84.1	327	52	0	599.7	4.2e-170	AAT84259.1 GH43_1
KAH7271909.1	851	650	800	AAO76290.1	1336	1223	1334	30.5	151	66	39	65.9	5.7e-09	AAO76290.1 GT2
KAH7271919.1	513	23	506	CCT70692.1	559	24	556	45.6	542	228	67	472.6	1.2e-131	CCT70692.1 GH43_13
KAH7271943.1	515	389	470	ACI49189.1	1254	1020	1098	43.9	82	43	3	57.8	9.4e-07	ACI49189.1 CBM48
KAH7271964.1	295	7	244	CBX99002.1	772	51	301	33.1	260	143	31	147.5	5.2e-34	CBX99002.1 GH18
KAH7272028.1	685	2	318	AMS24251.1	1213	529	863	31.7	350	191	48	129.8	2.6e-28	AMS24251.1 CBM57
KAH7272030.1	765	85	397	SCE94955.1	1429	76	380	28.2	330	195	42	84.3	1.4e-14	SCE94955.1 CBM57
KAH7272053.1	1813	1517	1781	AHG54199.1	1014	678	943	29.1	285	163	39	102.1	1.5e-19	AHG54199.1 CBM57
KAH7272054.1	757	1	757	CCT67355.1	768	1	768	88.1	771	75	17	1481.1	0	CCT67355.1 GH5_12
KAH7272059.1	1008	1	1006	CCT67337.1	979	1	977	64.9	1020	301	57	1227.6	0	CCT67337.1 GH47
KAH7272074.1	484	22	388	AHO16406.1	763	1	343	43.9	367	182	24	290	1.1e-76	AHO16406.1 GH13_11
KAH7272088.1	636	1	635	CCT67309.1	666	26	665	78	640	136	5	991.1	1.3e-287	CCT67309.1 CBM20
KAH7272096.1	421	9	263	CCQ75502.1	642	307	562	24.8	274	169	37	83.6	1.3e-14	CCQ75502.1 GT2
KAH7272130.1	298	45	204	ARA85284.1	592	89	266	28.6	182	104	26	54.7	4.6e-06	ARA85284.1 CE12
KAH7272157.1	622	1	622	AHZ65142.1	622	1	622	99.2	622	5	0	1272.3	0	AHZ65142.1 AA1_2
KAH7272162.1	387	10	82	CED82388.1	747	28	97	42.5	73	39	3	60.5	1.1e-07	CED82388.1 GT4
KAH7272186.1	551	1	551	CCT66999.1	544	1	544	80.4	551	101	7	917.5	1.5e-265	CCT66999.1 AA3_1
KAH7272192.1	2082	1401	1643	AAO76290.1	1336	910	1143	30	250	152	23	110.5	4.9e-22	AAO76290.1 GT2
KAH7272200.1	2570	1914	2341	AAO76290.1	1336	912	1335	30.7	450	264	48	151.8	2.4e-34	AAO76290.1 GT2
KAH7272201.1	517	15	472	ABJ81361.1	861	391	838	28	490	279	74	196.1	2.2e-48	ABJ81361.1 GT4
KAH7272202.1	404	68	330	EAA61879.1	779	424	734	34	324	140	74	139	2.5e-31	EAA61879.1 GT32
KAH7272217.1	709	478	649	SFV72712.1	649	20	200	23.1	195	113	37	55.1	8.4e-06	SFV72712.1 GT4
KAH7272232.1	259	14	255	EAA62552.1	1074	818	1070	27.5	265	157	35	71.2	4.1e-11	EAA62552.1 GH92
KAH7272239.1	480	1	480	CCT67518.1	490	1	490	80.6	490	85	10	772.3	7e-222	CCT67518.1 GH72
KAH7272255.1	550	1	550	AMD38864.1	550	1	550	98.7	550	7	0	1095.9	0	AMD38864.1 GT20
KAH7272266.1	340	24	336	AEA20065.1	690	386	686	32	331	177	48	132.9	1.5e-29	AEA20065.1 GH43_3
KAH7272309.1	497	1	496	EAA65188.1	1507	1	496	65.8	497	168	2	714.1	2.3e-204	EAA65188.1 GH78
KAH7272310.1	393	61	310	KFZ02887.1	652	30	293	26.9	275	165	36	73.6	1.3e-11	KFZ02887.1 GH135
KAH7272367.1	415	1	411	CEF77547.1	416	1	410	40.6	421	229	21	303.9	6.1e-81	CEF77547.1 GT0
KAH7272374.1	595	104	402	ADL33049.1	970	22	331	31.3	326	181	43	143.7	1.5e-32	ADL33049.1 GH43_35
KAH7272390.1	682	74	516	ERN13624.1	1379	782	1204	34.4	480	221	94	253.4	1.5e-65	ERN13624.1 GT96
KAH7272418.1	1299	660	1213	SMQ54680.1	1814	1232	1797	25.7	615	347	110	159.5	5.8e-37	SMQ54680.1 GH31
KAH7272422.1	673	281	558	CBZ54290.1	716	238	504	33.2	280	172	15	171.8	5.8e-41	CBZ54290.1 CBM20
KAH7272435.1	1275	258	800	AJY87077.1	961	392	943	40.5	555	315	15	448	8e-124	AJY87077.1 GH43_29
KAH7272436.1	1540	900	1100	SFV72712.1	649	16	217	28.8	208	135	13	65.9	1e-08	SFV72712.1 GT4
KAH7272460.1	1080	1	1080	CCT66046.1	1080	1	1080	88.6	1080	123	0	2028.4	0	CCT66046.1 GH38
KAH7272471.1	397	20	376	CAL53384.1	1045	34	404	33	373	232	18	212.2	2.3e-53	CAL53384.1 CE11
KAH7272486.1	375	1	374	CCT66023.1	381	1	374	90.6	374	35	0	700.7	2e-200	CCT66023.1 GT62
KAH7272507.1	376	1	376	CCT66007.1	373	1	373	81.2	377	66	5	620.2	3.5e-176	CCT66007.1 GH16
KAH7272512.1	368	23	363	CBZ54290.1	716	245	574	35.5	349	198	27	194.1	6e-48	CBZ54290.1 CBM20
KAH7272515.1	1327	1099	1300	AMD89422.1	655	18	219	31.4	210	128	16	97.8	2.1e-18	AMD89422.1 GT4
KAH7272528.1	454	1	454	CCT65988.1	452	1	452	78	454	98	2	713.4	3.6e-204	CCT65988.1 GT34
KAH7272529.1	340	1	324	CCT65987.1	495	1	325	75.1	329	73	9	536.2	5.9e-151	CCT65987.1 GH16
KAH7272559.1	745	223	736	ADT70776.1	802	245	777	24.8	552	358	57	89.4	4.2e-16	ADT70776.1 AA3_1|1.1.99.18
KAH7272563.1	51	1	49	ALC42656.1	1074	1	49	79.6	49	10	0	84.7	7.1e-16	ALC42656.1 GT41
KAH7272565.1	517	1	516	CEF84110.1	517	1	516	90.9	516	47	0	978	9e-284	CEF84110.1 GT22
KAH7272581.1	500	221	422	AHH97713.1	456	23	217	32.8	204	126	11	91.7	5.7e-17	AHH97713.1 CBM2
KAH7272583.1	624	104	383	SBV28153.1	765	23	270	28.5	281	167	34	110.9	1.1e-22	SBV28153.1 CBM13
KAH7272600.1	820	537	755	AMM43015.1	1016	673	880	31.1	225	132	23	100.1	2.6e-19	AMM43015.1 CBM57
KAH7272602.1	364	121	343	ALG11156.1	431	10	229	30.7	228	145	13	106.7	1.2e-21	ALG11156.1 CBM2
KAH7272613.1	1242	978	1227	SDU24088.1	435	13	260	25	260	173	22	74.7	1.8e-11	SDU24088.1 CBM2
KAH7272632.1	600	81	424	AGS66965.1	810	30	365	27.5	346	239	12	99.4	3.3e-19	AGS66965.1 CE14
KAH7272639.1	1341	1112	1313	SFV72712.1	649	19	220	31.9	216	119	28	99.4	7.3e-19	SFV72712.1 GT4
KAH7272642.1	389	1	64	AAL01718.1	351	20	83	37.5	64	40	0	54.7	6e-06	AAL01718.1 AA10
KAH7272684.1	787	191	520	CDP31201.1	1370	811	1163	25.5	373	215	63	106.7	2.7e-21	CDP31201.1 AA3_2
KAH7272703.1	542	11	363	ACL96244.2	454	2	347	30.1	386	197	73	161.8	4.9e-38	ACL96244.2 CBM50
KAH7272709.1	543	112	477	CAL53384.1	1045	36	401	28.6	385	237	38	126.3	2.3e-27	CAL53384.1 CE11
KAH7272710.1	525	232	496	AQZ65650.1	945	7	248	30.3	267	159	27	84.3	9.5e-15	AQZ65650.1 GH6
KAH7272717.1	632	1	626	CEF84213.1	627	1	621	80.2	626	119	5	1051.2	1e-305	CEF84213.1 GT90
KAH7272737.1	483	1	477	CEF83012.1	491	1	477	91.6	477	40	0	961.8	6.2e-279	CEF83012.1 GH1
KAH7272762.1	557	234	458	CAM03105.1	528	14	240	29.6	233	150	14	112.8	2.7e-23	CAM03105.1 CBM6
KAH7272777.1	643	3	239	AEO53498.1	988	6	231	41.7	240	123	17	173.7	1.5e-41	AEO53498.1 AA5_1
KAH7272791.1	746	163	461	AFY93865.1	2636	1119	1415	30.1	312	190	28	104	1.7e-20	AFY93865.1 GT2
KAH7272855.1	502	244	485	CEF62930.1	780	538	772	41.2	243	134	9	185.7	2.9e-45	CEF62930.1 GT2
KAH7272862.1	285	222	282	ADZ65211.1	63	3	61	52.5	61	27	2	58.2	4e-07	ADZ65211.1 CE0
KAH7272884.1	390	3	386	AAT84251.1	384	4	382	70.6	384	108	5	562.4	8.9e-159	AAT84251.1 GH16
KAH7272896.1	497	3	494	EAA58990.1	980	518	980	36.5	496	278	37	325.9	1.8e-87	EAA58990.1 GH71
KAH7272917.1	303	38	268	AFR95039.2	783	10	252	41	244	130	14	171.8	2.6e-41	AFR95039.2 GT4
KAH7272922.1	707	335	560	ACY19019.1	1013	61	277	24.5	237	148	31	70.1	2.5e-10	ACY19019.1 CBM48
KAH7272936.1	142	74	129	CCT66374.1	893	164	219	73.2	56	15	0	93.2	5.6e-18	CCT66374.1 GH3
KAH7272943.1	261	128	199	APA08444.1	1859	1773	1850	43.8	80	35	10	63.9	6.6e-09	APA08444.1 CBM18
KAH7272947.1	544	29	536	SMQ46612.1	1302	789	1300	44.6	513	278	6	460.7	5.1e-128	SMQ46612.1 GH78
KAH7272965.1	859	8	857	CEF83656.1	879	22	879	79.3	859	168	10	1361.7	0	CEF83656.1 GH55
KAH7272970.1	506	35	505	ANM86730.1	489	22	487	30.1	478	315	19	198.4	4.4e-49	ANM86730.1 AA7
KAH7272982.1	880	1	880	CCT66374.1	893	1	893	76.1	893	200	13	1407.9	0	CCT66374.1 GH3
KAH7273023.1	881	138	570	AOT08339.1	666	113	485	27.5	451	231	96	82	7.9e-14	AOT08339.1 CBM5
KAH7273041.1	459	1	455	CEF84054.1	471	1	471	62.4	471	161	16	630.9	2.4e-179	CEF84054.1 AA7
KAH7273053.1	469	1	469	CCT66426.1	475	1	475	71.4	475	130	6	651.7	1.3e-185	CCT66426.1 CBM18
KAH7273054.1	664	38	664	CEF82990.1	668	44	668	89.3	627	65	2	1159.8	0	CEF82990.1 GT2
KAH7273062.1	490	245	447	ANH91582.1	1066	699	914	40.9	220	109	21	150.6	1e-34	ANH91582.1 CBM12
KAH7273081.1	513	267	499	ARX88014.1	1061	693	918	41.7	235	126	11	169.9	1.7e-40	ARX88014.1 CBM12
KAH7273091.1	269	17	261	AID32530.1	1046	809	1043	28.9	256	150	32	68.9	2.1e-10	AID32530.1 GT51
KAH7273106.1	1282	7	608	BAY30132.1	3571	2707	3295	29.9	616	391	41	242.7	5.1e-62	BAY30132.1 GT2
KAH7273114.1	442	125	441	SMQ49497.1	925	569	894	32.4	346	185	49	155.6	2.8e-36	SMQ49497.1 AA3_2
KAH7273132.1	569	8	565	CCT67978.1	563	5	562	84.6	558	86	0	1007.7	1.2e-292	CCT67978.1 AA4
KAH7273133.1	351	1	351	EAA63396.1	751	409	749	33.9	366	202	40	167.9	4.4e-40	EAA63396.1 GH76
KAH7273136.1	757	1	757	CCT66486.1	749	1	749	78.8	759	149	12	1097.4	0	CCT66486.1 CBM21
KAH7273147.1	912	415	498	ANH56478.1	757	438	522	45.9	85	45	1	82.4	6.3e-14	ANH56478.1 GH16
KAH7273154.1	791	20	776	EGX45329.1	826	26	817	45.6	796	390	43	683.3	7e-195	EGX45329.1 GH95
KAH7273159.1	664	1	651	CCT66517.1	660	1	656	76.9	657	145	7	1072.4	4.4e-312	CCT66517.1 GH51
KAH7273172.1	718	18	603	CEF77915.1	739	134	714	77.7	587	124	7	911	1.9e-263	CEF77915.1 GT2
KAH7273173.1	490	38	484	ARU26836.1	1114	655	1108	26	473	305	45	139.8	1.8e-31	ARU26836.1 CBM32
KAH7273174.1	595	1	594	CCT74373.1	640	1	639	71.5	641	134	49	955.7	5.5e-277	CCT74373.1 AA3
KAH7273176.1	1359	593	1354	CCT75247.1	840	15	775	83.1	762	128	1	1326.6	0	CCT75247.1 GH3
KAH7273182.1	332	4	265	CEF87657.1	318	5	267	68.1	263	83	1	381.3	2.4e-104	CEF87657.1 AA9
KAH7273183.1	326	1	326	CEF88877.1	327	1	327	76.1	327	77	1	512.7	6.7e-144	CEF88877.1 GH10|3.2.1.8
KAH7273184.1	294	74	294	CEF86745.1	233	14	230	66.5	221	70	4	301.2	2.8e-80	CEF86745.1 CBM63
KAH7273185.1	1148	20	1148	CCT67685.1	1436	76	1436	58.4	1369	322	248	1485.3	0	CCT67685.1 CE3
KAH7273188.1	527	1	527	CEF86341.1	559	31	552	47.2	538	257	27	518.1	2.6e-145	CEF86341.1 GH35
KAH7273206.1	269	41	172	SMB98527.1	761	559	679	37.8	135	67	17	68.9	2.1e-10	SMB98527.1 GT2
KAH7273209.1	235	1	113	AEO71812.1	261	1	113	51.3	115	52	4	119.8	9.2e-26	AEO71812.1 GH24
KAH7273210.1	367	1	367	AEO58960.1	409	43	409	72.5	367	101	0	567.4	2.6e-160	AEO58960.1 GH33
KAH7273211.1	259	1	259	AEO71812.1	261	1	261	68.6	261	80	2	372.1	1.1e-101	AEO71812.1 GH24
KAH7273215.1	334	135	323	AIF91530.1	2137	596	766	28.4	197	107	34	76.6	1.3e-12	AIF91530.1 CBM2
KAH7273216.1	494	15	466	SMY20297.1	1302	823	1273	24	466	325	29	94.7	6.6e-18	SMY20297.1 GH78
KAH7273218.1	546	21	545	CDP28189.1	659	21	596	50.9	585	218	69	618.6	1.5e-175	CDP28189.1 AA1
KAH7273221.1	455	20	455	AHG26149.1	493	2	440	38.7	445	258	15	313.5	8.4e-84	AHG26149.1 AA7
KAH7273225.1	319	4	319	CCT75893.1	315	1	315	80.7	316	60	1	538.9	8.6e-152	CCT75893.1 GH43_5
KAH7273231.1	579	41	579	CEF76058.1	566	27	566	67.7	541	172	3	792	1e-227	CEF76058.1 AA1_3
KAH7273239.1	1074	4	1064	CCT75269.1	1070	1	1060	79.4	1061	218	1	1818.9	0	CCT75269.1 GH115
KAH7273243.1	356	4	252	EAA29319.1	1136	38	312	32.6	282	150	40	146	1.8e-33	EAA29319.1 GH93
KAH7273248.1	544	33	319	ADQ18242.1	968	573	850	25.9	294	195	23	75.9	3.5e-12	ADQ18242.1 GH3
KAH7273260.1	838	49	833	AAD00894.3	914	91	906	64.3	823	249	45	1061.6	0	AAD00894.3 GT1
KAH7273282.1	652	1	106	CCA69719.1	1027	1	109	50.5	109	51	3	95.5	5.1e-18	CCA69719.1 GH43_13
KAH7273288.1	437	7	437	EAA64377.1	449	13	449	65.9	437	143	6	609.8	5.4e-173	EAA64377.1 GH28|3.2.1.67
KAH7273340.1	363	1	126	CAJ63931.1	621	85	211	33.8	130	79	7	76.3	1.8e-12	CAJ63931.1 CBM13
KAH7273367.1	424	1	424	CCT64532.1	422	1	422	84.4	424	64	2	719.2	6.2e-206	CCT64532.1 GT50
KAH7273375.1	263	1	246	AID32530.1	1046	797	1043	34.9	261	141	29	93.6	7.9e-18	AID32530.1 GT51
KAH7273376.1	262	4	260	AID32530.1	1046	804	1043	27.2	265	160	33	84	6.2e-15	AID32530.1 GT51
KAH7273377.1	387	102	359	AEB45483.1	895	122	381	41.5	265	143	12	174.1	6.8e-42	AEB45483.1 CBM2
KAH7273385.1	489	80	397	ACP91365.1	483	148	469	29.8	325	218	10	136.7	1.5e-30	ACP91365.1 GT2
KAH7273414.1	607	98	593	AFZ04852.1	1443	634	1074	22.7	503	320	69	75.5	5.1e-12	AFZ04852.1 GT2
KAH7273422.1	612	1	612	CCT62992.1	616	1	614	76.5	614	142	2	1003	3.1e-291	CCT62992.1 GH76
KAH7273436.1	853	1	853	CEF72811.1	854	1	853	75.1	853	212	0	1415.2	0	CEF72811.1 GH2
KAH7273441.1	415	29	405	ADO75815.1	541	44	394	33.4	380	221	32	170.2	1e-40	ADO75815.1 CBM13
KAH7273477.1	591	109	425	CBZ54290.1	716	239	519	32.5	320	174	42	162.9	2.4e-38	CBZ54290.1 CBM20
KAH7273479.1	225	1	225	CCT62943.1	228	1	228	68	228	70	3	322.4	8.9e-87	CCT62943.1 CE5
KAH7273480.1	221	1	212	CEF72783.1	229	1	215	52.6	215	99	3	250.8	3.2e-65	CEF72783.1 CE5
KAH7273485.1	229	75	197	SMY24715.1	620	17	141	51.2	125	59	2	129	1.5e-28	SMY24715.1 CE16
KAH7273495.1	834	1	832	CEF72767.1	834	1	832	81.9	832	151	0	1415.2	0	CEF72767.1 GH3
KAH7273496.1	576	4	573	CCA19356.1	1714	1156	1712	45.1	576	291	25	224.9	5e-57	CCA19356.1 GT2
KAH7273518.1	485	29	461	CAN65674.1	1260	269	629	34.5	435	209	76	231.9	3.4e-59	CAN65674.1 GH28
KAH7273537.1	1042	1	1042	CCT62886.1	1053	16	1053	79.3	1044	208	8	1718	0	CCT62886.1 GH47
KAH7273548.1	489	11	241	EAA66229.1	1187	427	650	30	253	126	51	75.1	5.4e-12	EAA66229.1 PL1_4
KAH7273554.1	614	143	371	CDP22417.1	547	43	280	25.2	242	164	17	75.9	4e-12	CDP22417.1 AA4
KAH7273560.1	531	1	528	CCT62864.1	529	1	526	86.8	529	66	4	981.1	1.1e-284	CCT62864.1 GT2
KAH7273564.1	1107	261	494	CAJ58949.1	611	9	211	28.7	237	132	37	96.7	3.9e-18	CAJ58949.1 CBM13
KAH7273566.1	518	2	495	EAA62466.1	1429	898	1403	31.4	516	322	32	245.7	2.4e-63	EAA62466.1 GH78
KAH7273567.1	768	140	340	AAF79504.1	1170	779	986	38.1	210	119	11	109.4	4.1e-22	AAF79504.1 GH36
KAH7273570.1	1155	74	441	AMS24251.1	1213	529	881	38.3	376	201	31	199.1	5.8e-49	AMS24251.1 CBM57
KAH7273607.1	603	1	603	CCT62821.1	608	1	608	81.9	608	105	5	1040	2.2e-302	CCT62821.1 GH47
KAH7273620.1	1509	902	1500	SMQ54680.1	1814	1137	1802	34.2	687	343	109	342	7.3e-92	SMQ54680.1 GH31
KAH7273629.1	892	1	892	CCT62739.1	892	1	892	74.7	892	226	0	1446.8	0	CCT62739.1 GH36
KAH7273638.1	322	1	301	AIT83212.1	754	14	314	71.9	302	83	2	448.7	1.2e-124	AIT83212.1 GT4
KAH7273649.1	173	4	105	SMQ46612.1	1302	901	1002	39.2	102	62	0	85.1	1.8e-15	SMQ46612.1 GH78
KAH7273657.1	163	4	163	SMY24715.1	620	18	170	48.4	161	74	9	152.5	8.9e-36	SMY24715.1 CE16
KAH7273674.1	480	11	464	ANB76712.1	462	13	452	32.2	460	286	26	205.7	2.6e-51	ANB76712.1 AA7
KAH7273700.1	614	10	286	CUI24525.1	824	19	296	51.6	283	126	11	247.7	7.6e-64	CUI24525.1 GH19
KAH7273715.1	550	5	549	CEF72977.1	552	6	550	73.9	545	142	0	863.6	2.6e-249	CEF72977.1 GT1
KAH7273731.1	1373	780	1231	SMY28328.1	1814	1251	1796	27	551	298	104	169.9	4.5e-40	SMY28328.1 GH31
KAH7273739.1	357	1	357	CCT62766.1	357	1	357	93.6	357	23	0	700.7	1.9e-200	CCT62766.1 GH18
KAH7273752.1	358	52	260	EGX47471.1	1148	438	655	30.5	223	136	19	88.2	4.5e-16	EGX47471.1 GH16
KAH7273754.1	167	10	157	SMY24715.1	620	21	166	42.1	152	78	10	115.5	1.2e-24	SMY24715.1 CE16
KAH7273759.1	545	8	195	AFU57543.1	923	741	919	32.3	201	101	35	100.1	1.7e-19	AFU57543.1 GT66
KAH7273766.1	501	1	501	CCT62775.1	501	1	501	95.6	501	22	0	984.6	9.3e-286	CCT62775.1 GT4
KAH7273767.1	897	791	838	CAL53384.1	1045	342	389	54.2	48	22	0	60.1	3.3e-07	CAL53384.1 CE11
KAH7273792.1	466	8	465	CCT62801.1	427	5	426	67.2	458	114	36	397.9	3.5e-109	CCT62801.1 AA11
KAH7273812.1	1156	45	1150	AIE96983.1	2014	22	1196	31.9	1219	673	157	509.6	2e-142	AIE96983.1 GT0
KAH7273820.1	655	1	280	CUI24525.1	824	15	296	52.6	285	127	8	275.4	3.6e-72	CUI24525.1 GH19
KAH7273854.1	1017	1	1017	CCT62630.1	1014	1	1014	95.7	1020	35	9	2090.8	0	CCT62630.1 GH0
KAH7273859.1	269	51	234	CEF62298.1	578	4	186	48.1	185	93	3	181.8	2.3e-44	CEF62298.1 GT4
KAH7273869.1	387	1	387	CCT62615.1	390	1	390	70.2	400	96	23	428.3	2e-118	CCT62615.1 GH128
KAH7273882.1	358	158	351	CAL54622.1	1692	1161	1350	60.9	197	67	10	251.1	4e-65	CAL54622.1 GH2
KAH7273889.1	711	132	675	AFZ04852.1	1443	579	1074	22.9	555	358	70	87	2e-15	AFZ04852.1 GT2
KAH7273899.1	416	37	218	CAJ58949.1	611	29	211	31.4	185	122	5	89.7	1.8e-16	CAJ58949.1 CBM13
KAH7273909.1	835	2	829	CCT61772.1	1270	68	974	53.2	912	338	89	912.1	9.8e-264	CCT61772.1 GT1
KAH7273910.1	445	106	419	AGT81440.1	501	164	489	29.4	344	195	48	104.4	7.6e-21	AGT81440.1 AA7
KAH7273911.1	357	1	331	ANH22675.1	690	37	387	45.9	368	145	54	315.5	1.7e-84	ANH22675.1 CE4
KAH7273929.1	257	1	248	SMQ55079.1	685	1	247	56.5	253	99	11	280.8	3.4e-74	SMQ55079.1 GH17
KAH7273936.1	835	44	326	AGI90727.1	587	24	295	30.8	292	173	29	98.6	7.8e-19	AGI90727.1 CBM13
KAH7273939.1	381	12	381	AAD14758.1	697	338	697	38.8	384	197	38	244.6	4e-63	AAD14758.1 GT2
KAH7273954.1	454	1	453	CCT62550.1	454	1	453	86.1	453	63	0	830.9	1.6e-239	CCT62550.1 GT31
KAH7273989.1	1336	1028	1287	CBX99002.1	772	4	299	28.9	311	155	66	105.1	1.3e-20	CBX99002.1 GH18
KAH7274004.1	471	120	301	ANN35658.1	494	35	197	32.8	183	102	21	81.6	5.6e-14	ANN35658.1 CBM13
KAH7274009.1	563	2	563	CEF88342.1	561	8	560	79.4	562	107	9	919.1	5.4e-266	CEF88342.1 GH47
KAH7274014.1	744	6	744	AEO65709.1	747	7	747	83.1	741	123	2	1252.3	0	AEO65709.1 GT66
KAH7274017.1	1174	285	460	AMM42889.1	442	263	438	33.5	185	105	18	77.8	2e-12	AMM42889.1 CBM57
KAH7274027.1	179	8	90	CAN61133.1	1122	1040	1122	45.8	83	45	0	72	1.7e-11	CAN61133.1 GH36
KAH7274037.1	269	1	269	CCT62478.1	272	1	269	88.1	269	32	0	486.5	4.3e-136	CCT62478.1 CE4
KAH7274039.1	424	30	424	ANH22675.1	690	11	393	63.9	399	124	20	518.8	1.2e-145	ANH22675.1 CE4
KAH7274055.1	511	204	414	CAJ58949.1	611	43	256	30.1	216	144	7	84.7	7.1e-15	CAJ58949.1 CBM13
KAH7274056.1	407	1	407	CEF72406.1	387	1	387	61	408	137	22	464.9	2e-129	CEF72406.1 AA8
KAH7274065.1	586	473	574	CUR50868.1	932	767	873	48.1	108	49	7	91.7	6.7e-17	CUR50868.1 GT66
KAH7274117.1	489	1	489	EEU48583.1	489	1	489	92.4	489	37	0	959.1	4.1e-278	EEU48583.1 GH5_24
KAH7274118.1	758	137	370	XP_330690.1	1237	693	938	40.1	252	127	24	169.5	3.3e-40	XP_330690.1 GH5_24
KAH7274131.1	1341	1116	1333	ACL49294.1	654	20	237	29.6	233	134	30	84.7	1.9e-14	ACL49294.1 GT4
KAH7274147.1	332	34	330	ASF76259.1	324	29	316	27.3	304	198	23	117.9	4.9e-25	ASF76259.1 CE1
KAH7274166.1	505	1	504	AAS82856.1	508	1	507	92.9	507	33	3	965.7	4.5e-280	AAS82856.1 CBM1
KAH7274174.1	298	19	149	ALK30190.1	397	17	149	39.6	134	77	4	87.8	4.9e-16	ALK30190.1 GT9
KAH7274208.1	408	1	408	CCT62329.1	406	1	406	78.2	408	87	2	669.1	7e-191	CCT62329.1 GT69
KAH7274209.1	768	1	768	CCT62328.1	770	1	770	91	770	67	2	1451.4	0	CCT62328.1 GT39
KAH7274215.1	618	1	616	CCT62324.1	654	38	652	82	618	106	5	1071.6	6.8e-312	CCT62324.1 GH47
KAH7274242.1	160	59	97	CEF78718.1	343	292	332	58.5	41	15	2	56.6	6.5e-07	CEF78718.1 AA11
KAH7274243.1	541	1	541	CEF73043.1	540	1	540	84.5	541	83	1	911.4	1.1e-263	CEF73043.1 PL4_1
KAH7274254.1	510	256	334	CAN61133.1	1122	1039	1117	39.2	79	48	0	65.1	5.8e-09	CAN61133.1 GH36
KAH7274261.1	952	210	576	AMS24251.1	1213	527	861	35.7	375	193	48	155.2	8e-36	AMS24251.1 CBM57
KAH7274275.1	237	53	222	AMB39214.1	757	2	160	39.4	170	92	11	117.5	4.6e-25	AMB39214.1 GH3
KAH7274279.1	153	1	137	XP_331907.1	994	1	137	78.1	137	30	0	204.5	1.8e-51	XP_331907.1 GT66
KAH7274285.1	488	9	59	CED82388.1	747	31	81	49	51	26	0	65.9	3.3e-09	CED82388.1 GT4
KAH7274293.1	172	41	161	CCA74522.1	1543	52	175	31.9	135	67	25	69.3	1e-10	CCA74522.1 AA5_1
KAH7274318.1	780	275	427	AHH97713.1	456	19	166	27.9	154	104	7	64.7	1.2e-08	AHH97713.1 CBM2
KAH7274346.1	1561	1211	1541	AJC53641.1	954	652	951	28.3	336	200	41	109.4	8.2e-22	AJC53641.1 GT2
KAH7274366.1	679	1	675	CEF73183.1	663	1	663	86.8	675	77	12	1227.2	0	CEF73183.1 GH15
KAH7274369.1	529	44	444	CBA03971.1	927	4	403	62.9	402	146	3	500	7.3e-140	CBA03971.1 GT30
KAH7274372.1	422	36	422	CCT62173.1	707	322	706	63.9	388	136	4	525.8	1e-147	CCT62173.1 GH18
KAH7274378.1	80	1	77	AAL01718.1	351	20	96	53.2	77	36	0	83.6	2.5e-15	AAL01718.1 AA10
KAH7274386.1	591	32	364	ACL96244.2	454	2	276	31.1	344	157	80	138.3	6.3e-31	ACL96244.2 CBM50
KAH7274413.1	193	1	193	CED85243.1	810	619	810	57.7	196	76	7	211.1	2.5e-53	CED85243.1 GT57
KAH7274417.1	211	18	86	EAA59389.1	764	16	80	43.5	69	35	4	58.9	1.7e-07	EAA59389.1 GT4
KAH7274433.1	286	176	261	CDS09080.1	592	504	586	38.4	86	50	3	72.8	1.6e-11	CDS09080.1 GT22
KAH7274444.1	424	114	399	ANH22675.1	690	98	382	30.6	301	178	31	119.8	1.7e-25	ANH22675.1 CE4
KAH7274457.1	438	40	362	SDT80777.1	757	337	681	26.5	355	219	42	97.8	7e-19	SDT80777.1 GT2
KAH7274459.1	630	250	517	CBZ54290.1	716	243	462	30.5	272	133	56	110.9	1.1e-22	CBZ54290.1 CBM20
KAH7274472.1	375	13	368	XP_361931.1	927	566	921	61.2	358	135	4	449.5	8.1e-125	XP_361931.1 CBM66
KAH7274492.1	306	1	299	CCT62069.1	303	1	302	52.1	305	137	9	323.2	7.1e-87	CCT62069.1 CE3
KAH7274500.1	377	65	362	XP_367690.1	1104	792	1093	38.4	305	178	10	190.3	8.9e-47	XP_367690.1 GH20
KAH7274504.1	550	1	548	CCT63406.1	552	1	550	75.1	550	135	2	824.3	1.8e-237	CCT63406.1 GT22
KAH7274506.1	571	1	571	CCT62058.1	571	1	570	82.1	571	101	1	1033.9	1.5e-300	CCT62058.1 GH13_40
KAH7274522.1	608	1	607	CCT62042.1	610	1	607	74.3	615	142	16	658.7	1.4e-187	CCT62042.1 GH17
KAH7274526.1	741	149	702	CAN65674.1	1260	111	629	37.3	565	297	57	350.5	1e-94	CAN65674.1 GH28
KAH7274529.1	1044	885	1009	CBZ51751.1	1915	689	815	38.3	128	75	4	99.4	5.7e-19	CBZ51751.1 GT90
KAH7274530.1	357	165	327	AFY97687.1	336	128	305	26.3	198	91	55	65.1	4.1e-09	AFY97687.1 AA0
KAH7274552.1	1002	70	276	CAM03105.1	528	20	226	26.8	213	144	12	91.3	1.5e-16	CAM03105.1 CBM6
KAH7274553.1	1223	1	1223	CCT62022.1	1221	1	1221	89.1	1226	126	8	2199.9	0	CCT62022.1 GT2
KAH7274567.1	688	1	581	CCT62012.1	611	1	588	83.7	590	85	11	1051.2	1.1e-305	CCT62012.1 GH20
KAH7274568.1	534	316	505	ASF09272.1	847	651	825	30	200	105	35	85.5	4.4e-15	ASF09272.1 GT4
KAH7274576.1	479	198	458	EGX47471.1	1148	388	651	36.4	264	165	3	184.9	4.7e-45	EGX47471.1 GH16
KAH7274599.1	1929	731	881	CBX99002.1	772	1	172	30.6	173	97	23	73.6	6.2e-11	CBX99002.1 GH18
KAH7274643.1	473	179	471	EAA58455.1	855	567	853	37.5	293	177	6	213.8	9.4e-54	EAA58455.1 GT1
KAH7274646.1	437	1	437	CEF73471.1	443	1	443	76.3	443	99	6	588.6	1.3e-166	CEF73471.1 GH132
KAH7274649.1	334	1	329	CCT61950.1	335	1	331	77.9	331	71	2	554.3	2.1e-156	CCT61950.1 GH114
KAH7274672.1	674	1	659	CCT69642.1	672	1	667	65.7	668	219	10	962.2	6.7e-279	CCT69642.1 GH127
KAH7274680.1	444	8	444	CCT72994.1	1346	8	443	86.7	437	57	1	685.3	1e-195	CCT72994.1 CBM18
KAH7274681.1	1349	50	1346	CCT72993.1	1586	39	1368	81.7	1331	208	35	2157.5	0	CCT72993.1 CBM50
KAH7274682.1	181	1	180	CCT72993.1	1586	1406	1583	77.8	180	38	2	304.3	2e-81	CCT72993.1 CBM50
KAH7274693.1	352	15	218	CAP67203.1	726	369	573	33	212	127	15	81.3	5.4e-14	CAP67203.1 CE12
KAH7274697.1	530	1	528	BAE58662.1	559	7	555	57.6	556	201	35	652.5	8.9e-186	BAE58662.1 GH35
KAH7274710.1	706	160	531	CDP31201.1	1370	811	1164	33.7	401	190	76	176.4	2.5e-42	CDP31201.1 AA3_2
KAH7274717.1	371	63	369	EAA65371.1	988	620	940	28.3	329	206	30	107.8	5.7e-22	EAA65371.1 GT22
KAH7274718.1	493	1	493	CCT63554.1	494	1	494	79.4	494	101	1	835.1	9e-241	CCT63554.1 GT31
KAH7274725.1	1222	794	1080	AMM42906.1	1036	700	961	26.6	312	154	75	63.5	4.1e-08	AMM42906.1 CBM57
KAH7274727.1	665	89	634	ANM86677.1	564	28	557	33	554	339	32	290.8	8.5e-77	ANM86677.1 AA7
KAH7274749.1	1054	108	998	AIT18866.1	1516	167	1097	26.9	962	601	102	283.5	2.2e-74	AIT18866.1 GH18
KAH7274755.1	858	182	304	ACR74072.1	1186	561	683	27.8	126	85	6	57.4	2e-06	ACR74072.1 CBM2
KAH7274760.1	703	162	409	EAA57990.1	1425	760	994	32.5	252	149	21	134	1.4e-29	EAA57990.1 GH16
KAH7274764.1	700	176	528	CDP31201.1	1370	844	1165	27.2	364	212	53	113.2	2.6e-23	CDP31201.1 AA3_2
KAH7274768.1	389	1	389	BAE65886.1	384	1	384	64.3	392	129	11	523.5	4.6e-147	BAE65886.1 PL1_4
KAH7274780.1	310	1	310	CCT67677.1	308	1	308	81.4	311	54	4	519.2	6.9e-146	CCT67677.1 GH16
KAH7274784.1	274	9	106	AJK45936.1	401	52	143	33.7	98	59	6	56.6	1.1e-06	AJK45936.1 GT9
KAH7274806.1	565	68	560	SMY20297.1	1302	812	1299	26.4	507	340	33	134.4	8.7e-30	SMY20297.1 GH78
KAH7274812.1	756	273	597	CDP31201.1	1370	896	1165	30.6	330	164	65	143.7	1.9e-32	CDP31201.1 AA3_2
KAH7274834.1	1560	11	1556	AHG06597.1	1780	19	1780	52	1768	621	228	1714.5	0	AHG06597.1 GT2
KAH7274837.1	321	21	321	SCF26487.1	506	206	506	79.1	301	63	0	514.6	1.7e-144	SCF26487.1 CBM13
KAH7274845.1	276	1	276	CEF87658.1	328	56	328	80.1	276	52	3	449.9	4.5e-125	CEF87658.1 GH16
KAH7274862.1	911	1	911	CCT63714.1	924	1	922	86.9	925	104	17	1632.1	0	CCT63714.1 GT20
KAH7274869.1	769	341	419	AAS49056.1	793	222	304	39.3	84	45	6	57.4	1.8e-06	AAS49056.1 GT47
KAH7274896.1	520	1	207	AEJ39484.1	467	1	194	32.9	210	122	19	98.2	6.3e-19	AEJ39484.1 AA7
KAH7274910.1	758	174	548	CDP31201.1	1370	811	1170	32.9	389	218	43	202.6	3.5e-50	CDP31201.1 AA3_2
KAH7274914.1	451	57	348	APR82432.1	608	339	602	27	304	170	52	105.1	4.5e-21	APR82432.1 CBM13
KAH7274918.1	451	10	425	EAA61743.1	1239	35	422	34.4	418	242	32	226.9	1e-57	EAA61743.1 GH31
KAH7274920.1	956	62	871	EAA58486.1	921	60	921	48.7	870	378	68	802.7	9.6e-231	EAA58486.1 CE3
KAH7274924.1	500	24	484	CBX98927.1	508	24	486	60.7	466	175	8	585.5	1.3e-165	CBX98927.1 GH27
KAH7274925.1	569	22	569	BAE61799.1	619	48	618	41.3	584	294	49	443.4	8.8e-123	BAE61799.1 GH32
KAH7274930.1	555	2	543	CAD72594.1	1610	45	572	33	564	320	58	295.8	2.2e-78	CAD72594.1 GH43
KAH7274940.1	563	51	527	AEI52017.1	786	311	751	31.1	498	265	78	189.5	2.3e-46	AEI52017.1 CE6
KAH7274942.1	563	7	563	BAE58662.1	559	9	555	70.6	557	154	10	818.9	7.6e-236	BAE58662.1 GH35
KAH7274944.1	719	24	718	AOY72300.1	1024	306	1023	33.6	762	395	111	359.4	2.1e-97	AOY72300.1 GH43_17
KAH7274949.1	640	157	488	CDP31201.1	1370	853	1165	35.1	350	172	55	188	7.5e-46	CDP31201.1 AA3_2
KAH7274987.1	690	21	265	CAJ63931.1	621	9	259	30.4	257	161	18	117.5	1.3e-24	CAJ63931.1 CBM13
KAH7274995.1	379	108	226	CBS90365.1	616	411	521	32.8	119	72	8	62.4	2.8e-08	CBS90365.1 GT4
KAH7275018.1	285	14	228	XP_367690.1	1104	827	1040	26	227	143	25	61.2	4.7e-08	XP_367690.1 GH20
KAH7275024.1	499	26	440	AEI52017.1	786	311	730	23.8	458	268	81	81.6	5.9e-14	AEI52017.1 CE6
KAH7275047.1	352	1	345	XP_361211.1	895	179	510	60.9	350	114	23	421.4	2.2e-116	XP_361211.1 GT32
KAH7275061.1	1554	1	1553	CCT64023.1	1556	1	1553	90.1	1553	154	0	2938.3	0	CCT64023.1 GH133
KAH7275066.1	813	4	813	EAA65758.1	2376	1569	2346	43.3	819	414	50	606.7	8.6e-172	EAA65758.1 GH133
KAH7275068.1	622	357	528	SMY28739.1	470	19	190	37.9	174	104	4	99.4	3.4e-19	SMY28739.1 CE1
KAH7275071.1	746	15	612	EAA66229.1	1187	426	1074	33.3	673	350	99	280.4	1.3e-73	EAA66229.1 PL1_4
KAH7275098.1	713	5	713	CCT63987.1	714	4	714	67.1	718	220	16	948.7	8.1e-275	CCT63987.1 GT59
KAH7275099.1	88	12	86	XP_327614.1	775	14	89	43.4	76	42	1	70.9	1.8e-11	XP_327614.1 GT59
KAH7275105.1	460	1	460	CCT63981.1	465	1	465	82.1	470	69	15	809.7	3.8e-233	CCT63981.1 GT15
KAH7275108.1	1145	812	1020	AHH97713.1	456	12	220	32.2	214	135	10	99.8	4.8e-19	AHH97713.1 CBM2
KAH7275113.1	429	1	429	CEF85199.1	432	1	432	76.4	432	99	3	665.2	1.1e-189	CEF85199.1 GT58
KAH7275127.1	436	99	275	AQT67598.1	483	123	299	31.9	185	110	16	84	1e-14	AQT67598.1 GH145
KAH7275170.1	584	1	577	CCT63927.1	610	32	608	85.1	577	86	0	1058.1	7.7e-308	CCT63927.1 GT22
KAH7275181.1	2106	365	1245	BAY90071.1	3556	1213	2093	30.5	915	568	68	371.7	1.2e-100	BAY90071.1 GT2
KAH7275188.1	147	1	105	ACJ72161.1	457	1	106	39.4	109	59	7	77	4.3e-13	ACJ72161.1 GT1
KAH7275214.1	377	28	326	ARA85284.1	592	63	368	25.7	315	209	25	85.5	3.1e-15	ARA85284.1 CE12
KAH7275217.1	415	6	415	CCT63895.1	411	2	411	85.9	410	58	0	694.1	2.1e-198	CCT63895.1 GT2
KAH7275224.1	493	1	491	CCT63889.1	484	1	482	67	497	143	21	626.7	4.8e-178	CCT63889.1 AA9
KAH7275226.1	759	389	583	ADJ44991.1	458	8	197	30.8	198	126	11	70.9	1.6e-10	ADJ44991.1 CBM2
KAH7275239.1	1149	954	1148	CCA37798.1	3007	2805	3003	28.4	201	136	8	80.1	3.9e-13	CCA37798.1 GT2
KAH7275275.1	233	4	226	CBX90714.1	1009	3	226	60.3	224	88	1	270.4	4.2e-71	CBX90714.1 GH47
KAH7275285.1	615	1	290	CUI24525.1	824	33	328	59.1	296	115	6	352.8	1.7e-95	CUI24525.1 GH19
KAH7275298.1	321	7	320	AIQ54120.1	823	1	312	27.6	330	205	34	82	2.9e-14	AIQ54120.1 GH32
KAH7275307.1	642	29	491	CAL53384.1	1045	1	416	28.5	473	271	67	115.2	6.2e-24	CAL53384.1 CE11
KAH7275320.1	527	61	512	CAN67070.1	871	492	868	22.8	460	264	91	64.7	7.9e-09	CAN67070.1 CE8
KAH7275329.1	929	6	343	AMS24251.1	1213	529	860	42.2	346	178	22	237.7	1.2e-60	AMS24251.1 CBM57
KAH7275333.1	504	1	504	CCT63803.1	496	1	496	80.1	508	85	16	573.2	6.5e-162	CCT63803.1 GH132
KAH7275342.1	374	1	241	EAA29200.1	1411	1092	1408	35.1	319	127	80	167.9	4.7e-40	EAA29200.1 CBM24
KAH7275344.1	1014	441	650	SFV72712.1	649	19	226	29.4	218	136	18	77	2.9e-12	SFV72712.1 GT4
KAH7275367.1	524	1	519	CCT63735.1	518	1	517	69.9	522	149	8	775.8	6.9e-223	CCT63735.1 GT31
KAH7275395.1	690	15	653	XP_003653167.1	671	7	667	40.9	679	343	58	476.9	8.7e-133	XP_003653167.1 GT0
KAH7275415.1	786	185	628	CAL53384.1	1045	29	406	24.3	453	259	84	85.5	6.4e-15	CAL53384.1 CE11
KAH7275418.1	1185	4	708	AFZ04852.1	1443	553	1180	26.9	732	404	131	247.7	1.5e-63	AFZ04852.1 GT2
KAH7275420.1	570	17	556	SMY29229.1	577	24	570	53.2	551	243	15	583.2	7.1e-165	SMY29229.1 GH35
KAH7275421.1	551	5	526	CAP95917.1	512	6	495	45.1	525	250	38	453.8	6.3e-126	CAP95917.1 GH43_14
KAH7275427.1	573	316	426	CCA15473.1	953	588	687	29.7	111	67	11	56.2	3e-06	CCA15473.1 GH72
KAH7275433.1	399	7	398	CCT64072.1	403	5	401	69.8	397	115	5	582	1.1e-164	CCT64072.1 GH76
KAH7275442.1	1075	1	759	CCT64076.1	852	1	696	46.6	796	288	137	681.4	3.6e-194	CCT64076.1 GH16
KAH7275443.1	323	57	323	EAA59400.1	1041	777	1029	37.3	271	148	22	178.3	3e-43	EAA59400.1 PL4_3
KAH7275450.1	587	173	581	CCA23362.1	816	112	467	36.2	414	201	63	222.2	3.3e-56	CCA23362.1 GH0
KAH7275465.1	898	1	897	EAA65303.1	1582	677	1579	69.5	904	268	8	1189.5	0	EAA65303.1 GT0
KAH7275511.1	335	1	333	CCT64134.1	335	1	333	77.8	333	74	0	547	3.3e-154	CCT64134.1 GH43_21
KAH7275524.1	497	16	312	CDP31201.1	1370	869	1162	31.2	317	175	43	142.1	3.7e-32	CDP31201.1 AA3_2
KAH7275525.1	570	27	509	ANJ08269.1	528	73	528	28.1	491	310	43	167.2	1.2e-39	ANJ08269.1 AA7
KAH7275526.1	378	28	378	XP_323826.1	410	21	410	57.2	395	120	49	437.6	3.2e-121	XP_323826.1 GT69
KAH7275531.1	476	9	463	CDI57052.1	742	65	535	24.7	490	315	54	99.4	2.6e-19	CDI57052.1 GH79
KAH7275533.1	605	2	580	CAD72594.1	1610	49	593	33.6	596	328	68	312.8	1.9e-83	CAD72594.1 GH43
KAH7275546.1	197	24	194	CEF67230.1	629	454	626	45.1	173	93	2	155.2	1.7e-36	CEF67230.1 GT4
KAH7275628.1	358	20	292	CBX99002.1	772	4	301	35.3	300	165	29	183.3	1e-44	CBX99002.1 GH18
KAH7275630.1	887	1	887	CCT64306.1	885	1	885	95	887	42	2	1721.1	0	CCT64306.1 GT35
KAH7275651.1	463	1	462	CEF83260.1	462	1	462	86.4	463	61	2	817.4	1.8e-235	CEF83260.1 GT33
KAH7275657.1	572	1	572	AHZ65139.1	572	1	572	95.8	572	24	0	1152.5	0	AHZ65139.1 AA1_3
KAH7275664.1	82	1	31	AAL01718.1	351	65	95	87.1	31	4	0	58.9	6.7e-08	AAL01718.1 AA10
KAH7275673.1	468	1	468	CCT64273.1	473	1	473	79.1	474	92	7	738.8	8.3e-212	CCT64273.1 GH76
KAH7275684.1	337	1	336	CCT64153.1	339	1	339	71.6	341	90	7	402.5	1e-110	CCT64153.1 AA9
KAH7275688.1	322	159	305	BAZ13913.1	210	75	206	32.5	163	63	47	65.1	3.7e-09	BAZ13913.1 CBM50
KAH7275700.1	738	6	281	CTQ98742.1	432	11	254	27	282	162	44	97.8	1.2e-18	CTQ98742.1 CBM2
KAH7275713.1	221	35	114	CAN61133.1	1122	1039	1118	32.5	80	54	0	57.8	4e-07	CAN61133.1 GH36
KAH7275720.1	393	71	371	CCT64497.1	391	72	372	89	301	33	0	579.3	7.1e-164	CCT64497.1 GT32
KAH7275753.1	1160	921	1132	AMD89422.1	655	19	217	33.6	217	121	23	98.2	1.4e-18	AMD89422.1 GT4
KAH7275754.1	545	54	516	SMQ46612.1	1302	826	1273	25	468	326	25	116.7	1.8e-24	SMQ46612.1 GH78
KAH7275756.1	222	143	216	CDZ98785.1	830	171	243	47.3	74	38	1	66.2	1.1e-09	CDZ98785.1 CBM50
KAH7275759.1	769	1	769	CEF83752.1	768	1	768	72.8	769	208	1	1185.6	0	CEF83752.1 GH55
KAH7275783.1	663	41	317	CUI24525.1	824	17	296	53.4	283	123	9	278.5	4.4e-73	CUI24525.1 GH19
KAH7275786.1	608	20	605	CCH00931.1	1663	339	924	32.8	612	359	52	284.6	5.6e-75	CCH00931.1 CBM3
KAH7275804.1	855	575	823	ALG11156.1	431	12	258	29.8	252	169	8	121.7	8.8e-26	ALG11156.1 CBM2
KAH7275835.1	566	3	329	ART70209.1	686	177	467	24.4	340	195	62	62.4	4.2e-08	ART70209.1 CBM50
KAH7275847.1	750	528	723	AJC53641.1	954	657	863	30.8	211	127	19	81.3	1.2e-13	AJC53641.1 GT2
KAH7275866.1	327	1	327	EAA58835.1	1203	826	1165	44.4	347	166	27	243.8	5.9e-63	EAA58835.1 GH3
KAH7275880.1	329	1	329	CCT64642.1	328	1	328	74.8	329	82	1	469.2	8.6e-131	CCT64642.1 PL1_7
KAH7275882.1	426	1	280	CCT64640.1	419	1	280	83.2	280	47	0	498	2.2e-139	CCT64640.1 GH16
KAH7275899.1	1142	234	512	CBZ54290.1	716	245	511	32.5	286	167	26	156	5.6e-36	CBZ54290.1 CBM20
KAH7275905.1	483	9	429	CEF82837.1	485	12	434	68.1	426	128	8	607.8	2.3e-172	CEF82837.1 AA12
KAH7275913.1	478	158	417	ASF76259.1	324	87	313	28.4	264	148	41	71.6	5.8e-11	ASF76259.1 CE1
KAH7275918.1	587	59	545	EGR51573.1	523	38	508	35.1	487	300	16	320.9	6.8e-86	EGR51573.1 GH47|3.2.1.113
KAH7275923.1	420	1	420	CCT64606.1	427	1	427	71.7	427	114	7	612.8	6.2e-174	CCT64606.1 GT76
KAH7275953.1	800	1	800	CCT64583.1	804	1	798	75.7	804	185	10	1300	0	CCT64583.1 GH31
KAH7275961.1	648	383	602	ANH22739.1	1347	638	852	37.3	220	133	5	147.1	1.5e-33	ANH22739.1 CBM50
KAH7275962.1	580	11	580	AEO67525.1	580	11	580	75.3	570	141	0	930.6	1.8e-269	AEO67525.1 AA3_2
KAH7275970.1	757	209	294	BAT93311.1	723	495	583	40	90	49	5	57.8	1.4e-06	BAT93311.1 CBM57
KAH7275985.1	543	1	543	CCT64188.1	543	1	543	93.7	543	34	0	1054.3	1e-306	CCT64188.1 AA3_2
KAH7275987.1	4845	2	1344	ACX49739.1	2305	443	1847	25.7	1478	890	208	266.2	1.6e-68	ACX49739.1 GH4
KAH7276021.1	457	97	393	CDR37162.1	1029	212	510	31.6	339	150	82	154.5	6.5e-36	CDR37162.1 GT47
KAH7276022.1	438	1	414	CCT64215.1	462	1	418	47	423	210	14	372.5	1.5e-101	CCT64215.1 GT15
KAH7276023.1	1042	1	832	CCA39958.1	1358	447	1274	33.9	900	455	140	457.6	8.2e-127	CCA39958.1 GT15
KAH7276039.1	341	1	340	EGX50253.1	1364	1	291	58.4	346	83	61	327.4	4.2e-88	EGX50253.1 CBM1
KAH7276052.1	660	20	336	BAE64464.1	1375	614	978	23.4	385	207	88	66.2	3.4e-09	BAE64464.1 GH28
KAH7276081.1	355	1	267	CCT72465.1	358	1	266	68.2	267	84	1	394.4	2.9e-108	CCT72465.1 AA9
KAH7276093.1	520	223	484	ASF09272.1	847	554	811	27	274	172	28	87	1.5e-15	ASF09272.1 GT4
KAH7276106.1	1011	6	1011	ANH56492.1	1039	12	1039	63.4	1029	353	24	1422.9	0	ANH56492.1 GH2
KAH7276107.1	192	8	113	SMY24826.1	256	84	188	33.6	107	68	3	54.7	3e-06	SMY24826.1 CBM52
KAH7276113.1	298	1	292	CCT67606.1	294	1	292	85.6	292	42	0	548.5	1e-154	CCT67606.1 GH18
KAH7276120.1	773	203	579	CDP31201.1	1370	811	1178	25.3	403	240	61	119.8	3e-25	CDP31201.1 AA3_2
KAH7276135.1	538	56	503	EAA57680.1	2288	1334	1780	55	451	196	7	495.4	1.8e-138	EAA57680.1 GH78
KAH7276145.1	345	16	211	ACY19019.1	1013	62	278	24.6	224	134	35	59.7	1.7e-07	ACY19019.1 CBM48
KAH7276151.1	451	1	342	AAP57754.1	438	1	343	67.3	343	111	1	497.3	4.1e-139	AAP57754.1 GH5_5
KAH7276152.1	987	433	811	CDP31201.1	1370	811	1166	28.9	394	227	53	168.7	7.2e-40	CDP31201.1 AA3_2
KAH7276161.1	315	5	314	SMQ49385.1	417	101	416	41.2	328	163	30	209.1	1.5e-52	SMQ49385.1 AA7
KAH7276162.1	386	9	383	KFZ02887.1	652	3	374	38.5	379	222	11	237.7	5e-61	KFZ02887.1 GH135
KAH7276171.1	191	1	176	CEF74496.1	177	1	177	60.8	181	62	9	218	2e-55	CEF74496.1 CBM50
KAH7276177.1	316	12	316	EAA58930.1	1250	923	1250	33.8	328	194	23	163.3	9.7e-39	EAA58930.1 GT20
KAH7276185.1	905	38	290	CBZ54290.1	716	245	504	33.7	264	160	15	143.7	2.3e-32	CBZ54290.1 CBM20
KAH7276186.1	1228	371	806	AEO70370.1	1116	32	492	33.8	479	256	61	263.8	2.1e-68	AEO70370.1 AA5_1
KAH7276189.1	907	14	905	SMQ49737.1	1254	19	991	59.7	973	311	81	1076.2	0	SMQ49737.1 GT1
KAH7276207.1	245	9	240	AOR30537.1	582	39	266	47	232	119	4	220.3	5.2e-56	AOR30537.1 CBM13
KAH7276215.1	1400	670	1393	BAC56174.1	834	42	828	48.4	806	315	101	738	4.2e-211	BAC56174.1 GT1
KAH7276218.1	783	66	781	CEF79774.1	796	79	793	68.7	716	223	1	1032.3	6.1e-300	CEF79774.1 GH3
KAH7276225.1	195	1	172	CEF83616.1	525	261	422	31.6	174	105	14	94.4	3.4e-18	CEF83616.1 CBM50
KAH7276238.1	659	42	469	EAA57990.1	1425	752	1154	30.4	437	261	43	174.1	1.1e-41	EAA57990.1 GH16
KAH7276244.1	510	36	508	ANM86730.1	489	22	487	29.8	477	320	15	202.6	2.3e-50	ANM86730.1 AA7
KAH7276252.1	497	245	443	AIJ17221.1	1066	698	904	35.1	222	106	38	120.2	1.5e-25	AIJ17221.1 CBM12
KAH7276259.1	491	6	398	CBA03971.1	927	5	381	32.8	393	248	16	217.2	8.8e-55	CBA03971.1 GT30
