# Supplementary material for: Draft Genome and Biological Characteristics of Fusarium solani and Fusarium oxysporum Causing Black Rot in Gastrodia elata
Source: Int J Mol Sci. 2023 Feb 25;24(5):4545. doi: 10.3390/ijms24054545 (PMC10003674; doi:10.3390/ijms24054545)
Supplement: Supplementary file 1 [file ijms-24-04545-s001.zip › Table/Table S14 Analysis of annotation CAZymes of strain Fo47 and 160527 Genome.xlsx]

## Sheet: Sheet1
Analysis of annotation CAZymes of strain Fo47 Genome
Query_id	Query_length	Query_start	Query_end	Subject_id	Subject_length	Subject_start	Subject_end	Identity(%)	Align_length	Mismatch	Gap	Score	E_value	Subject_annotation
QKD46405.1	1268	1	1231	CCT72994.1	1346	1	1302	57.2	1317	463	101	1379.4	0	CCT72994.1 CBM18
QKD46406.1	1478	1	1477	CCT72993.1	1586	58	1569	81.5	1520	230	51	2536.1	0	CCT72993.1 CBM50
QKD46407.1	587	10	587	AGT80114.1	583	7	583	81.5	578	106	1	1038.5	6.4e-302	AGT80114.1 AA1_3
QKD46415.1	830	60	812	AAD00894.3	914	91	852	64.5	763	260	11	1013.1	4e-294	AAD00894.3 GT1
QKD46428.1	413	32	408	AEB45483.1	895	50	403	37	384	205	37	179.9	1.3e-43	AEB45483.1 CBM2
QKD46432.1	975	10	708	XP_366410.1	1261	578	1243	28.9	714	445	63	257.3	1.5e-66	XP_366410.1 GH43_11
QKD46443.1	499	36	418	EAA66095.1	832	401	791	26.7	393	276	12	138.3	5.3e-31	EAA66095.1 GT34
QKD46448.1	1264	521	1264	CCT63318.1	729	1	729	96.6	744	10	15	1479.9	0	CCT63318.1 GH36
QKD46451.1	544	18	529	SMY20297.1	1302	785	1288	24.1	522	368	28	123.2	1.9e-26	SMY20297.1 GH78
QKD46483.1	537	94	530	EAA58983.1	925	379	854	38	484	245	55	300.4	8.7e-80	EAA58983.1 GH18
QKD46487.1	335	72	304	ASF76259.1	324	63	289	34.8	233	146	6	149.1	2e-34	ASF76259.1 CE1
QKD46500.1	377	1	377	CCT63296.1	377	1	377	98.4	377	6	0	751.1	1.3e-215	CCT63296.1 PL1_4
QKD46501.1	371	1	371	CCT63295.1	351	1	351	79.2	371	57	20	590.1	3.8e-167	CCT63295.1 GH12
QKD46514.1	1004	1	1003	BAD89519.1	1004	1	1003	96.9	1003	31	0	2058.5	0	BAD89519.1 GH2
QKD46519.1	1021	1	1021	CCT63273.1	1010	1	1010	83.4	1039	125	47	1739.2	0	CCT63273.1 GH0
QKD46522.1	852	1	849	CCT63268.1	802	1	799	88.3	849	49	50	1508.8	0	CCT63268.1 GT1
QKD46526.1	392	3	270	BAY30132.1	3571	1215	1536	31.2	327	161	64	139.4	1.9e-31	BAY30132.1 GT2
QKD46535.1	237	1	217	CCT63250.1	800	217	433	93.5	217	14	0	443.4	3.7e-123	CCT63250.1 GT2
QKD46562.1	472	21	200	AJE41385.1	525	87	262	35.6	180	112	4	115.9	2.7e-24	AJE41385.1 AA7
QKD46566.1	557	3	530	CDP22417.1	547	7	547	33.8	541	345	13	375.6	2.2e-102	CDP22417.1 AA4
QKD46578.1	825	1	825	CCT63210.1	846	22	846	93.1	825	57	0	1591.2	0	CCT63210.1 GH3
QKD46593.1	258	6	230	AKQ47632.1	249	2	235	41.5	236	125	13	168.3	2.5e-40	AKQ47632.1 CE12
QKD46606.1	823	1	822	CCT63185.1	824	1	822	86.4	822	112	0	1440.6	0	CCT63185.1 GT90
QKD46614.1	348	1	348	ANH56445.1	1110	1	345	62.1	348	129	3	468.4	1.6e-130	ANH56445.1 GH36
QKD46631.1	372	1	372	CCT63153.1	372	1	372	99.7	372	1	0	780.4	2e-224	CCT63153.1 GH105
QKD46632.1	948	1	948	CCT63152.1	948	1	948	97.2	948	27	0	1886.7	0	CCT63152.1 GH3
QKD46635.1	203	12	184	CEF62298.1	578	7	176	39.9	173	101	3	124	4.2e-27	CEF62298.1 GT4
QKD46639.1	371	1	371	CCT63145.1	371	1	371	97.3	371	10	0	753.1	3.4e-216	CCT63145.1 GH16
QKD46650.1	318	1	318	CCT63135.1	318	1	318	97.2	318	9	0	654.4	1.4e-186	CCT63135.1 GH16
QKD46659.1	2535	71	2530	CDS04937.1	3577	691	3081	30.5	2606	1451	361	1106.7	0	CDS04937.1 GH18
QKD46660.1	532	101	421	ADO75815.1	541	89	377	33.9	322	179	34	180.3	1.3e-43	ADO75815.1 CBM13
QKD46666.1	564	1	564	CCT63122.1	564	1	564	95.9	564	23	0	1120.1	0	CCT63122.1 AA3_2
QKD46679.1	430	88	427	XP_361931.1	927	569	916	31.3	358	218	28	151.4	5.2e-35	XP_361931.1 CBM66
QKD46687.1	1073	30	1030	AIT18900.1	1528	7	1028	34.5	1053	607	83	546.2	1.8e-153	AIT18900.1 GH18
QKD46705.1	530	78	441	EAA66095.1	832	370	792	28.2	429	237	71	129.4	2.6e-28	EAA66095.1 GT34
QKD46711.1	584	292	375	CAR21671.1	1054	340	424	31.8	85	57	1	56.6	2.4e-06	CAR21671.1 GT2
QKD46715.1	638	1	638	CCT63073.1	638	1	638	96.6	638	22	0	1290.4	0	CCT63073.1 AA3
QKD46734.1	1072	1	1072	CCT63039.1	1059	1	1059	91.3	1073	78	15	1602.8	0	CCT63039.1 AA5_2
QKD46779.1	616	1	616	CCT62992.1	616	1	616	96.4	616	22	0	1276.2	0	CCT62992.1 GH76
QKD46795.1	855	1	855	CCT62972.1	855	1	855	95.8	855	36	0	1744.2	0	CCT62972.1 GH2
QKD46797.1	416	33	406	ADO75815.1	541	47	394	30.9	376	230	30	144.4	6.2e-33	ADO75815.1 CBM13
QKD46822.1	575	108	395	CBZ54290.1	716	251	504	33.2	289	157	36	158.7	4.4e-37	CBZ54290.1 CBM20
QKD46824.1	417	191	417	CCT62942.1	227	1	227	90.7	227	21	0	431	3.3e-119	CCT62942.1 CE5
QKD46830.1	180	30	160	SMY24715.1	620	21	154	47	134	68	3	123.6	4.9e-27	SMY24715.1 CE16
QKD46840.1	836	1	836	CCT62926.1	836	1	836	98.7	836	11	0	1673.7	0	CCT62926.1 GH3
QKD46851.1	578	4	575	CCA19356.1	1714	1156	1712	41.8	577	311	25	165.6	3.6e-39	CCA19356.1 GT2
QKD46860.1	499	36	411	CAN65674.1	1260	276	589	34.9	378	180	66	224.2	7.3e-57	CAN65674.1 GH28
QKD46872.1	1367	777	1228	SMY28328.1	1814	1251	1796	28.1	551	292	104	171	2e-40	SMY28328.1 GH31
QKD46889.1	1003	1	1003	CCT62886.1	1053	51	1053	98.2	1003	18	0	2038.8	0	CCT62886.1 GH47
QKD46900.1	489	10	241	EAA66229.1	1187	426	650	28.3	254	131	51	69.7	2.3e-10	EAA66229.1 PL1_4
QKD46909.1	616	145	372	CDP22417.1	547	43	277	27	241	157	19	82.8	3.3e-14	CDP22417.1 AA4
QKD46914.1	529	1	529	CCT62864.1	529	1	529	97	529	16	0	1083.9	0	CCT62864.1 GT2
QKD46917.1	1102	263	496	CAJ58949.1	611	9	211	27.8	237	134	37	94	2.5e-17	CAJ58949.1 CBM13
QKD46918.1	712	540	694	CCA23362.1	816	309	463	41.9	155	90	0	124.4	1.1e-26	CCA23362.1 GH0
QKD46921.1	1163	73	440	AMS24251.1	1213	529	881	38.9	375	200	29	207.2	2.2e-51	AMS24251.1 CBM57
QKD46951.1	556	2	544	CAD72594.1	1610	45	572	31.9	564	327	57	293.9	8.4e-78	CAD72594.1 GH43
QKD46963.1	608	1	608	CCT62821.1	608	1	608	97.5	608	15	0	1230.7	0	CCT62821.1 GH47
QKD46981.1	449	1	449	CCT62801.1	427	1	427	92.9	449	10	22	563.5	4.6e-159	CCT62801.1 AA11
QKD47003.1	897	791	838	CAL53384.1	1045	342	389	54.2	48	22	0	58.9	7.3e-07	CAL53384.1 CE11
QKD47004.1	501	1	501	CCT62775.1	501	1	501	99.4	501	3	0	1010.7	1.2e-293	CCT62775.1 GT4
QKD47018.1	357	1	357	CCT62766.1	357	1	357	99.4	357	2	0	731.5	1e-209	CCT62766.1 GH18
QKD47028.1	393	49	243	EGX47471.1	1148	401	595	36.5	197	121	4	109.4	2.1e-22	EGX47471.1 GH16
QKD47031.1	549	8	195	AFU57543.1	923	741	919	33.3	201	99	35	102.4	3.5e-20	AFU57543.1 GT66
QKD47034.1	167	10	155	SMY24715.1	620	21	164	42.7	150	76	10	118.2	1.9e-25	SMY24715.1 CE16
QKD47039.1	551	1	551	CCT62669.1	551	1	551	91.7	551	46	0	1053.5	1.8e-306	CCT62669.1 GT1
QKD47054.1	614	10	286	CUI24525.1	824	19	296	52.3	283	124	11	252.7	2.4e-65	CUI24525.1 GH19
QKD47084.1	481	15	464	ALZ96408.1	457	13	448	31.9	457	283	28	201.4	4.9e-50	ALZ96408.1 AA7
QKD47101.1	182	9	182	SMY24715.1	620	4	170	46.3	175	85	9	157.5	3.1e-37	SMY24715.1 CE16
QKD47118.1	2303	1968	2274	AIT83212.1	754	8	314	68.5	308	95	2	425.2	1e-116	AIT83212.1 GT4
QKD47123.1	892	1	892	CCT62739.1	892	1	892	93.9	892	54	0	1747.6	0	CCT62739.1 GH36
QKD47133.1	1511	902	1502	SMQ54680.1	1814	1137	1802	33.6	685	352	103	340.1	2.8e-91	SMQ54680.1 GH31
QKD47150.1	1157	45	1151	AIE96983.1	2014	22	1196	30.6	1224	684	166	506.5	1.7e-141	AIE96983.1 GT0
QKD47156.1	652	1	280	CUI24525.1	824	15	296	53	285	126	8	277.7	7.3e-73	CUI24525.1 GH19
QKD47182.1	1014	1	1014	CCT62630.1	1014	1	1014	99.3	1014	7	0	2172.1	0	CCT62630.1 GH0
QKD47187.1	269	52	235	CEF62298.1	578	4	186	48.1	185	93	3	180.6	5e-44	CEF62298.1 GT4
QKD47197.1	388	1	388	CCT62615.1	390	1	390	91.3	390	32	2	579.7	5.3e-164	CCT62615.1 GH128
QKD47205.1	357	158	351	CAL54622.1	1692	1161	1350	60.9	197	67	10	251.5	3.1e-65	CAL54622.1 GH2
QKD47212.1	719	140	683	AFZ04852.1	1443	579	1074	22.5	555	360	70	83.6	2.2e-14	AFZ04852.1 GT2
QKD47221.1	410	37	218	CAJ58949.1	611	29	211	31.4	185	122	5	89.7	1.8e-16	CAJ58949.1 CBM13
QKD47249.1	254	1	248	SMQ55079.1	685	1	247	56.7	254	97	13	276.6	6.3e-73	SMQ55079.1 GH17
QKD47255.1	839	44	306	AGI90727.1	587	24	274	29.6	267	168	20	97.4	1.7e-18	AGI90727.1 CBM13
QKD47258.1	381	2	376	AAD14758.1	697	338	692	39.2	383	197	36	245.7	1.8e-63	AAD14758.1 GT2
QKD47275.1	454	1	454	CCT62550.1	454	1	454	98.7	454	6	0	933.3	2.2e-270	CCT62550.1 GT31
QKD47315.1	1314	1032	1249	CBX99002.1	772	4	230	32.1	243	124	41	102.8	6.5e-20	CBX99002.1 GH18
QKD47332.1	471	147	300	AFU17324.1	510	50	214	29.7	172	96	25	64.7	7e-09	AFU17324.1 CBM13
QKD47338.1	749	1	749	CCT62497.1	749	1	749	99.2	749	6	0	1475.7	0	CCT62497.1 GT66
QKD47340.1	1198	290	531	CBX99002.1	772	4	243	25.4	268	146	54	74.3	2.3e-11	CBX99002.1 GH18
QKD47350.1	170	3	87	CAN61133.1	1122	1038	1122	45.9	85	46	0	79	1.3e-13	CAN61133.1 GH36
QKD47362.1	272	1	272	CCT62478.1	272	1	272	98.2	272	5	0	538.5	9.6e-152	CCT62478.1 CE4
QKD47364.1	428	31	413	ANH22675.1	690	11	381	66.1	387	111	20	514.6	2.3e-144	ANH22675.1 CE4
QKD47379.1	391	6	391	CEF72406.1	387	5	387	71.2	386	108	3	530.8	2.9e-149	CEF72406.1 AA8
QKD47388.1	621	472	604	CUR50868.1	932	767	904	44.6	139	70	7	119.8	2.4e-25	CUR50868.1 GT66
QKD47435.1	515	25	515	CCT62409.1	492	2	492	95.7	491	21	0	998	8.4e-290	CCT62409.1 GH5_24
QKD47436.1	762	112	398	XP_330690.1	1237	664	972	34.7	320	165	44	165.2	6.2e-39	XP_330690.1 GH5_24
QKD47449.1	1345	1120	1337	ACL49294.1	654	20	237	30.9	233	131	30	89.7	5.8e-16	ACL49294.1 GT4
QKD47486.1	514	1	514	AAA65587.1	514	1	514	98.4	514	8	0	1017.7	1e-295	AAA65587.1 CBM1
QKD47494.1	880	13	149	ALK30190.1	397	13	149	39.1	138	82	2	93.6	2.6e-17	ALK30190.1 GT9
QKD47523.1	385	1	385	CCT62329.1	406	1	406	92.4	406	10	21	781.2	1.2e-224	CCT62329.1 GT69
QKD47524.1	770	1	770	CCT62328.1	770	1	770	99.5	770	4	0	1571.2	0	CCT62328.1 GT39
QKD47529.1	689	36	689	CCT62324.1	654	1	654	98.5	654	10	0	1337	0	CCT62324.1 GH47
QKD47561.1	540	1	540	CCT62294.1	540	1	540	97.4	540	14	0	1038.9	4.5e-302	CCT62294.1 PL4_1
QKD47570.1	501	249	327	CAN61133.1	1122	1039	1117	34.2	79	52	0	58.5	5.4e-07	CAN61133.1 GH36
QKD47576.1	943	198	564	AMS24251.1	1213	527	861	35.5	375	194	48	155.6	6.1e-36	AMS24251.1 CBM57
QKD47590.1	231	55	221	AMB39214.1	757	9	165	41.3	167	88	10	125.9	1.3e-27	AMB39214.1 GH3
QKD47594.1	126	3	125	XP_331907.1	994	2	124	86.2	123	17	0	203.4	3.4e-51	XP_331907.1 GT66
QKD47600.1	483	36	82	CED82388.1	747	35	81	48.9	47	24	0	63.9	1.2e-08	CED82388.1 GT4
QKD47609.1	831	1	831	CCT62249.1	831	1	831	94.1	831	49	0	1599.7	0	CCT62249.1 GH78
QKD47637.1	818	310	466	AHH97713.1	456	15	166	28.6	161	102	13	68.9	6.5e-10	AHH97713.1 CBM2
QKD47688.1	696	1	696	CCT62177.1	656	1	656	92.4	696	13	40	1317.8	0	CCT62177.1 GH15
QKD47691.1	490	5	405	CBA03971.1	927	4	403	60.2	402	157	3	486.5	7.8e-136	CBA03971.1 GT30
QKD47693.1	707	1	707	CCT62173.1	707	1	707	88.9	711	71	8	1097.8	0	CCT62173.1 GH18
QKD47706.1	586	31	364	ACL96244.2	454	2	276	30	347	158	85	126.3	2.4e-27	ACL96244.2 CBM50
QKD47734.1	193	1	193	CED85243.1	810	619	810	55.6	196	80	7	206.5	6.1e-52	CED85243.1 GT57
QKD47738.1	214	18	87	EAA59389.1	764	16	80	41.4	70	36	5	55.8	1.5e-06	EAA59389.1 GT4
QKD47751.1	282	178	263	CDS09080.1	592	504	586	40.7	86	48	3	78.6	2.8e-13	CDS09080.1 GT22
QKD47761.1	422	114	399	ANH22675.1	690	98	382	30.9	301	177	31	119.8	1.6e-25	ANH22675.1 CE4
QKD47771.1	661	7	353	AFY93865.1	2636	2128	2489	30.5	370	226	31	130.2	1.9e-28	AFY93865.1 GT2
QKD47772.1	642	262	529	CBZ54290.1	716	243	462	30.5	272	133	56	110.9	1.2e-22	CBZ54290.1 CBM20
QKD47789.1	375	4	365	XP_361931.1	927	559	920	60.7	364	139	4	446	8.9e-124	XP_361931.1 CBM66
QKD47810.1	303	1	303	CCT62069.1	303	1	303	94.7	303	16	0	603.2	3.5e-171	CCT62069.1 CE3
QKD47819.1	378	69	363	XP_367690.1	1104	795	1093	38.7	302	175	10	193.7	8e-48	XP_367690.1 GH20
QKD47822.1	552	1	552	CCT63406.1	552	1	552	95.1	552	27	0	1037.7	1e-301	CCT63406.1 GT22
QKD47824.1	571	1	571	CCT62058.1	571	1	571	97	571	17	0	1183.3	0	CCT62058.1 GH13_40
QKD47835.1	358	133	328	AFP66233.1	336	91	305	27.9	219	131	27	61.6	4.5e-08	AFP66233.1 AA0
QKD47837.1	506	322	470	CBZ51751.1	1915	658	815	35.2	159	92	11	102.1	4.3e-20	CBZ51751.1 GT90
QKD47840.1	777	185	738	CAN65674.1	1260	111	629	36.4	563	305	53	346.7	1.5e-93	CAN65674.1 GH28
QKD47842.1	610	1	610	CCT62042.1	610	1	610	96.1	610	24	0	910.6	2.1e-263	CCT62042.1 GH17
QKD47865.1	1005	70	276	CAM03105.1	528	20	226	25.8	213	146	12	87.4	2.2e-15	CAM03105.1 CBM6
QKD47866.1	1223	1	1223	AHG06595.1	1222	1	1222	98.9	1223	13	1	2431.4	0	AHG06595.1 GT2
QKD47879.1	611	1	611	CCT62012.1	611	1	611	98.5	611	9	0	1267.7	0	CCT62012.1 GH20
QKD47880.1	533	133	457	EAA66095.1	832	480	806	23.6	351	218	50	59.7	2.6e-07	EAA66095.1 GT34
QKD47887.1	383	184	362	EGX47471.1	1148	470	651	33.5	182	118	3	114	8.2e-24	EGX47471.1 GH16
QKD47911.1	1917	722	872	CBX99002.1	772	1	172	30.6	173	97	23	73.2	8e-11	CBX99002.1 GH18
QKD47953.1	510	216	508	EAA58455.1	855	567	853	36.5	293	180	6	213	1.7e-53	EAA58455.1 GT1
QKD47956.1	439	1	439	CCT61952.1	435	1	435	95	439	18	4	725.7	6.8e-208	CCT61952.1 GH132
QKD47958.1	319	1	319	CCT61950.1	335	1	335	92.8	335	8	16	647.5	1.7e-184	CCT61950.1 GH114
QKD47981.1	674	1	659	CCT69642.1	672	1	667	62.7	670	236	14	899.4	5.3e-260	CCT69642.1 GH127
QKD47995.1	315	61	311	AID32530.1	1046	804	1043	28.6	262	154	33	84.3	5.7e-15	AID32530.1 GT51
QKD48001.1	1077	383	571	ACL49294.1	654	20	203	30	200	113	27	70.5	2.9e-10	ACL49294.1 GT4
QKD48010.1	516	217	488	CAZ34341.1	1860	1403	1695	31.7	300	170	35	164.9	5.5e-39	CAZ34341.1 CBM13
QKD48017.1	204	1	200	CCT61895.1	254	1	200	98	200	4	0	404.1	2.1e-111	CCT61895.1 AA6
QKD48025.1	1228	33	731	AHX26715.1	2530	27	779	33.2	777	417	102	375.6	4.8e-102	AHX26715.1 GT2
QKD48027.1	982	1	982	CCT61886.1	965	1	965	93.7	982	45	17	1877.1	0	CCT61886.1 GT90
QKD48035.1	454	139	434	ANH22675.1	690	124	391	24.8	310	177	56	70.9	9.4e-11	ANH22675.1 CE4
QKD48039.1	318	27	303	CAL57845.1	679	5	273	33.5	281	171	16	129.8	1.2e-28	CAL57845.1 GT58
QKD48073.1	346	32	204	AAD14758.1	697	395	594	29.9	204	108	35	82	3.1e-14	AAD14758.1 GT2
QKD48074.1	318	40	260	XP_367690.1	1104	812	1041	24	233	162	15	67	9.6e-10	XP_367690.1 GH20
QKD48080.1	601	4	583	CBY01311.1	1648	40	646	32.4	623	362	59	288.9	2.9e-76	CBY01311.1 GH2
QKD48099.1	1175	746	1128	AEY56803.1	842	346	690	31.8	399	202	70	172.2	7.8e-41	AEY56803.1 CBM20
QKD48115.1	532	18	293	CBZ54290.1	716	247	502	32.4	281	160	30	132.9	2.4e-29	CBZ54290.1 CBM20
QKD48116.1	180	27	162	BAC83070.1	666	518	649	41.2	136	76	4	99.4	9.8e-20	BAC83070.1 CBM43
QKD48125.1	552	15	448	AQS94359.1	1172	15	440	26.1	460	280	60	140.2	1.5e-31	AQS94359.1 GH78
QKD48152.1	496	326	496	CEF68073.1	745	64	241	39.4	180	98	11	121.7	5.1e-26	CEF68073.1 GT92
QKD48156.1	1268	1	1169	CCT61772.1	1270	1	1170	96.4	1170	41	1	2140.2	0	CCT61772.1 GT1
QKD48162.1	740	1	740	CCT61767.1	740	1	740	99.5	740	4	0	1501.9	0	CCT61767.1 GT39
QKD48169.1	1063	877	1028	ALC38566.1	726	519	663	25.8	155	102	13	56.2	5.6e-06	ALC38566.1 CBM20
QKD48196.1	356	178	356	CCT61737.1	368	190	368	97.8	179	4	0	347.1	5.4e-94	CCT61737.1 CE5
QKD48212.1	579	60	477	ARF89445.1	960	462	872	24.2	434	290	39	87	1.6e-15	ARF89445.1 GT1
QKD48217.1	734	440	627	CEF76964.1	928	637	829	48.2	199	86	17	161.8	6.6e-38	CEF76964.1 GH18
QKD48218.1	1165	8	684	BAY30132.1	3571	2700	3292	25.5	687	408	104	181.8	9.7e-44	BAY30132.1 GT2
QKD48221.1	321	31	319	XP_367690.1	1104	807	1100	49.7	294	143	5	276.9	6.1e-73	XP_367690.1 GH20
QKD48233.1	584	46	546	AEI52017.1	786	288	739	30.7	524	268	95	166.4	2.1e-39	AEI52017.1 CE6
QKD48242.1	375	1	375	CCT61695.1	375	1	375	98.4	375	6	0	742.3	6e-213	CCT61695.1 PL1_4
QKD48260.1	333	6	333	CCT61678.1	341	14	341	99.7	328	1	0	674.1	1.8e-192	CCT61678.1 GH5_5
QKD48270.1	343	63	311	ALC23469.1	674	401	642	30.6	252	162	13	88.2	4.3e-16	ALC23469.1 GT87
QKD48273.1	571	89	179	ASF76259.1	324	85	174	39.6	91	54	1	70.9	1.2e-10	ASF76259.1 CE1
QKD48278.1	473	1	473	CCT61660.1	473	1	473	96.8	473	15	0	900.2	2.2e-260	CCT61660.1 GT4
QKD48279.1	1245	426	566	SCF24823.1	729	92	208	31.9	141	72	24	68.9	9.8e-10	SCF24823.1 CBM13
QKD48291.1	284	1	284	CCT61649.1	284	1	284	89.4	284	30	0	505.4	9.4e-142	CCT61649.1 GT1
QKD48314.1	621	1	621	CCT61610.1	623	1	623	98.4	623	8	2	1275.8	0	CCT61610.1 GH1
QKD48326.1	1722	83	463	AMS24251.1	1213	556	881	33.1	384	196	61	166.8	4.8e-39	AMS24251.1 CBM57
QKD48328.1	361	35	354	EAA63396.1	751	445	747	26.8	328	207	33	99.4	2e-19	EAA63396.1 GH76
QKD48331.1	560	1	560	CCT61595.1	560	1	560	94.5	560	31	0	1096.3	0	CCT61595.1 GH47
QKD48360.1	586	65	368	AOZ95200.1	925	25	323	33.4	320	176	37	129	3.8e-28	AOZ95200.1 GH43_35
QKD48376.1	323	34	252	AKJ30927.1	858	610	831	30.6	229	142	17	94	7.4e-18	AKJ30927.1 GH5
QKD48387.1	268	17	194	BAN02470.1	574	110	284	37.6	178	108	3	96.7	9.5e-19	BAN02470.1 CBM2
QKD48401.1	379	1	378	CBX91235.1	878	496	875	49.2	380	191	2	400.2	5.7e-110	CBX91235.1 GH43_26
QKD48422.1	713	1	713	CCT61505.1	713	1	713	90.6	713	67	0	1359.7	0	CCT61505.1 GH36
QKD48428.1	2560	1172	2435	ACX49739.1	2305	122	1386	25.1	1335	859	141	268.9	1.3e-69	ACX49739.1 GH4
QKD48431.1	766	1	766	CCT61496.1	766	1	766	96.9	766	24	0	1538.1	0	CCT61496.1 GH3
QKD48457.1	1209	951	1165	AIT18862.1	665	403	590	32.2	227	103	51	69.3	7.3e-10	AIT18862.1 GH18
QKD48464.1	232	102	208	AKI99040.1	517	410	509	31.8	107	66	7	61.2	3.8e-08	AKI99040.1 GT2
QKD48466.1	415	39	301	AMQ54964.1	980	622	886	24.1	295	162	62	67.4	9.5e-10	AMQ54964.1 GH3
QKD48469.1	663	103	629	BAY90071.1	3556	590	1078	21.5	543	356	70	101.7	7.3e-20	BAY90071.1 GT2
QKD48475.1	847	193	587	EAA57990.1	1425	769	1140	35.7	403	220	39	199.5	3.3e-49	EAA57990.1 GH16
QKD48486.1	297	1	297	CCT61443.1	297	1	297	93.3	297	20	0	594	2.1e-168	CCT61443.1 GH20
QKD48510.1	884	4	876	ALV31770.1	877	1	873	48.4	879	442	12	858.2	1.8e-247	ALV31770.1 GH78
QKD48514.1	838	5	815	CCT75039.1	814	6	794	44.6	814	423	28	699.5	1e-199	CCT75039.1 GH78
QKD48515.1	1643	632	1117	EAA59719.1	1305	66	504	34.3	513	236	101	246.9	3.5e-63	EAA59719.1 GH75
QKD48518.1	309	45	302	ACR14707.1	1849	446	696	29.3	270	160	31	93.6	9.3e-18	ACR14707.1 CBM10
QKD48525.1	1170	12	424	EAA66095.1	832	380	791	29.7	438	257	51	162.2	8e-38	EAA66095.1 GT34
QKD48531.1	1389	539	1002	CAP65874.1	1973	143	615	45.2	491	224	45	423.3	2.3e-116	CAP65874.1 CBM18
QKD48532.1	125	13	120	XP_003710278.1	283	26	138	31.3	115	70	9	65.5	1.1e-09	XP_003710278.1 CBM18
QKD48534.1	523	1	523	CCT71818.1	523	1	523	93.5	523	34	0	1058.9	4.1e-308	CCT71818.1 GH43_36
QKD48544.1	2226	1104	1666	BAF20066.1	1254	271	796	33.2	566	335	43	292	1.3e-76	BAF20066.1 GT47
QKD48551.1	992	680	913	AHG54200.1	1014	664	888	31	242	142	25	100.9	1.9e-19	AHG54200.1 CBM57
QKD48560.1	123	1	123	CCT67978.1	563	397	518	78.9	123	25	1	205.7	6.7e-52	CCT67978.1 AA4
QKD48561.1	1088	47	1084	AIT18914.1	1519	10	1067	32.3	1080	667	64	529.3	2.3e-148	AIT18914.1 GH18
QKD48582.1	1002	80	1002	CCT71937.1	923	1	923	93.2	923	63	0	1827.8	0	CCT71937.1 GH78
QKD48584.1	155	2	155	CCT71935.1	468	1	154	72.7	154	42	0	212.2	9e-54	CCT71935.1 GT31
QKD48585.1	111	1	111	CCT71935.1	468	348	458	80.2	111	22	0	196.1	4.8e-49	CCT71935.1 GT31
QKD48614.1	554	19	461	AEI52017.1	786	298	700	25.7	459	269	72	102.4	3.6e-20	AEI52017.1 CE6
QKD48647.1	484	49	440	CCA23362.1	816	105	464	27.7	405	235	58	157.5	8.2e-37	CCA23362.1 GH0
QKD48648.1	744	1	744	ACQ72829.1	744	1	744	94.9	744	38	0	1471.4	0	ACQ72829.1 GH36|3.2.1.22
QKD48650.1	593	6	592	SMQ49286.1	590	8	589	39	593	345	17	423.7	7.5e-117	SMQ49286.1 AA7
QKD48655.1	380	1	379	CCT71969.1	380	1	379	95.8	379	16	0	770	2.7e-221	CCT71969.1 GH33
QKD48657.1	499	4	99	CED82388.1	747	21	120	31	100	65	4	69.3	3e-10	CED82388.1 GT4
QKD48688.1	450	176	397	SMY28739.1	470	1	188	44.6	222	89	34	179.5	1.9e-43	SMY28739.1 CE1
QKD48690.1	359	3	257	EAA29319.1	1136	41	319	27.5	291	163	48	95.9	2.2e-18	EAA29319.1 GH93
QKD48691.1	330	35	251	AJH03295.1	515	40	255	42.1	221	119	9	181.8	2.8e-44	AJH03295.1 CBM13
QKD48696.1	631	352	473	AFQ46128.1	274	37	158	32.8	125	78	6	67.4	1.5e-09	AFQ46128.1 CE0
QKD48707.1	350	54	186	AEV81602.1	639	15	154	35.2	142	81	11	72.8	1.9e-11	AEV81602.1 CBM2
QKD48711.1	320	1	319	CCT72020.1	321	1	320	88.4	320	36	1	569.7	4.6e-161	CCT72020.1 CE16
QKD48717.1	253	1	253	CCT72014.1	253	1	253	97.2	253	7	0	541.2	1.4e-152	CCT72014.1 AA13
QKD48718.1	312	1	312	CCT72013.1	315	1	315	94.9	315	13	3	625.2	8.9e-178	CCT72013.1 GH128
QKD48733.1	454	4	454	CCT72047.1	421	4	421	83.4	451	42	33	786.9	2.6e-226	CCT72047.1 GH39
QKD48752.1	299	1	265	CCT72064.1	299	1	265	96.6	265	9	0	517.7	1.9e-145	CCT72064.1 AA8
QKD48761.1	919	429	900	SMY27695.1	901	61	532	36.5	479	290	14	301.2	8.7e-80	SMY27695.1 GH43_21
QKD48769.1	584	1	584	CCE73644.1	584	1	584	95	584	29	0	1161.4	0	CCE73644.1 AA1_2
QKD48772.1	522	21	502	SMY27695.1	901	46	532	38.9	493	284	17	323.9	7.1e-87	SMY27695.1 GH43_21
QKD48791.1	662	14	648	AIT18861.1	1393	569	1350	36	801	328	185	426.4	1.3e-117	AIT18861.1 CBM18
QKD48818.1	385	83	380	CAK43282.1	1131	804	1131	38	329	172	32	180.3	9.4e-44	CAK43282.1 GH78
QKD48837.1	706	36	530	CDP31201.1	1370	689	1165	25.4	523	316	74	160.6	1.4e-37	CDP31201.1 AA3_2
QKD48844.1	362	8	217	AKE28372.1	360	5	222	26.2	225	144	22	88.2	4.6e-16	AKE28372.1 GH109
QKD48849.1	588	38	539	AQS64499.1	637	26	534	34.7	522	308	33	307.8	5.9e-82	AQS64499.1 CBM50
QKD48851.1	535	1	535	CCT72191.1	535	1	535	97.4	535	14	0	1130.5	0	CCT72191.1 GH32
QKD48860.1	412	1	412	BAJ23877.1	409	1	409	97.6	412	7	3	846.7	2.5e-244	BAJ23877.1 GH27
QKD48866.1	817	406	817	AMS24251.1	1213	460	866	41.5	424	219	29	271.6	6.6e-71	AMS24251.1 CBM57
QKD48885.1	548	84	547	AIT18860.1	1166	655	1101	22.9	489	310	67	99.4	3e-19	AIT18860.1 GH18
QKD48886.1	766	172	602	CDP31201.1	1370	762	1165	32	450	241	65	211.5	7.6e-53	CDP31201.1 AA3_2
QKD48890.1	444	104	381	KFY84961.1	655	5	307	27	307	191	33	92	3.9e-17	KFY84961.1 GH135
QKD48891.1	336	1	336	CCT72226.1	336	1	336	95.5	336	15	0	681.8	8.7e-195	CCT72226.1 GH43_26
QKD48894.1	484	8	478	ANM86730.1	489	17	487	26.1	479	338	16	167.5	7.9e-40	ANM86730.1 AA7
QKD48906.1	540	1	540	AAX78216.1	539	1	539	99.8	540	0	1	1022.7	3.3e-297	AAX78216.1 CBM43
QKD48913.1	607	365	605	CEF62930.1	780	538	769	31.2	247	149	21	104	1.3e-20	CEF62930.1 GT2
QKD48929.1	379	2	232	EAA59400.1	1041	765	971	42.9	238	98	38	170.6	7.3e-41	EAA59400.1 PL4_3
QKD48973.1	739	398	662	AMV26254.1	540	47	284	24.6	268	169	33	72	6.9e-11	AMV26254.1 CBM51
QKD49023.1	814	1	814	CCT72342.1	790	1	790	90.3	815	53	26	1224.9	0	CCT72342.1 GT8
QKD49026.1	798	525	699	AOW25396.1	868	13	188	33.3	186	103	21	76.6	3e-12	AOW25396.1 GH55
QKD49032.1	611	1	611	CCT72349.1	611	1	611	98.4	611	10	0	1253.8	0	CCT72349.1 GH47
QKD49059.1	1474	7	1474	CCT72371.1	1491	1	1491	95.4	1491	45	23	2691.4	0	CCT72371.1 GT41
QKD49082.1	626	120	622	APA13729.1	645	116	637	38.9	543	271	61	307.4	8.3e-82	APA13729.1 CBM50
QKD49084.1	887	331	730	EAA57970.1	830	423	825	38.5	410	235	17	261.5	7.4e-68	EAA57970.1 GT1
QKD49098.1	740	1	735	CCT72411.1	767	1	735	95.5	735	33	0	1387.5	0	CCT72411.1 GT2
QKD49111.1	1780	1	1780	ABS11265.1	1780	1	1780	99.9	1780	1	0	3582	0	ABS11265.1 GT2
QKD49112.1	1888	9	1888	AHG06596.1	1862	1	1862	99	1880	0	18	3637.4	0	AHG06596.1 GT2
QKD49124.1	1067	3	437	ASF09272.1	847	404	823	27.8	439	294	23	144.8	1.2e-32	ASF09272.1 GT4
QKD49127.1	386	85	322	ASF76259.1	324	68	289	28.2	248	142	36	84.3	7e-15	ASF76259.1 CE1
QKD49133.1	289	1	226	AAK27974.1	295	1	226	100	226	0	0	462.6	7.1e-129	AAK27974.1 GH11|3.2.1.8
QKD49153.1	347	113	318	ASF76259.1	324	90	289	33.2	208	129	10	119	2.3e-25	ASF76259.1 CE1
QKD49168.1	362	1	362	CCT72465.1	358	1	358	96.4	362	9	4	550.8	2.5e-155	CCT72465.1 AA9
QKD49175.1	198	27	119	SMY24826.1	256	97	188	38.9	95	53	5	61.2	3.3e-08	SMY24826.1 CBM52
QKD49188.1	322	1	311	EAA57970.1	830	515	828	35.9	323	186	21	169.9	1.1e-40	EAA57970.1 GT1
QKD49193.1	550	1	550	CCT72489.1	528	1	528	87.8	550	45	22	962.2	5.4e-279	CCT72489.1 GH43_13
QKD49228.1	1439	1	1439	CCT72521.1	1436	1	1436	98.1	1439	25	3	2736.4	0	CCT72521.1 GT1
QKD49235.1	347	1	347	CCT72527.1	347	1	347	96.8	347	11	0	672.9	4.2e-192	CCT72527.1 CE2
QKD49241.1	562	18	562	ANM86677.1	564	20	564	43.9	553	294	16	452.2	1.9e-125	ANM86677.1 AA7
QKD49244.1	630	231	608	BAY30132.1	3571	724	1079	23.5	391	251	48	67.8	1.1e-09	BAY30132.1 GT2
QKD49263.1	277	10	264	AID32530.1	1046	795	1045	24.9	273	165	40	64.3	5.4e-09	AID32530.1 GT51
QKD49269.1	323	9	245	CCT64954.1	341	12	247	53.1	239	107	5	280	7.3e-74	CCT64954.1 AA9
QKD49272.1	638	82	636	ANM86677.1	564	28	562	32.9	563	342	36	296.6	1.5e-78	ANM86677.1 AA7
QKD49281.1	438	102	276	AQT67598.1	483	125	299	31.3	179	115	8	84.3	8e-15	AQT67598.1 GH145
QKD49282.1	336	21	336	CCT73126.1	324	6	324	98.1	319	3	3	651	1.6e-185	CCT73126.1 PL1_10
QKD49285.1	695	191	533	CDP31201.1	1370	809	1165	31.2	369	216	38	147.9	9.3e-34	CDP31201.1 AA3_2
QKD49291.1	1320	56	356	BAT00059.1	849	481	788	26.4	333	188	57	70.9	2.7e-10	BAT00059.1 CBM57
QKD49293.1	408	54	406	SMQ49497.1	925	525	891	37.6	391	182	62	199.5	1.6e-49	SMQ49497.1 AA3_2
QKD49310.1	345	1	343	EAA29319.1	1136	41	437	31.2	404	210	68	154.1	6.4e-36	EAA29319.1 GH93
QKD49315.1	473	1	473	CCT67729.1	605	71	605	68.1	558	70	108	707.6	2.1e-202	CCT67729.1 AA3_2
QKD49316.1	778	27	773	ARS39702.1	746	15	741	45.2	750	385	26	669.8	7.9e-191	ARS39702.1 GH139
QKD49319.1	913	44	563	ANM86677.1	564	47	562	49.5	523	254	10	531.6	3.9e-149	ANM86677.1 AA7
QKD49321.1	106	12	106	SCB66005.1	276	181	276	50	96	47	1	85.9	6.6e-16	SCB66005.1 CE5
QKD49343.1	4079	2863	3742	BAZ00088.1	3569	328	1175	26.5	910	577	92	240.7	6.2e-61	BAZ00088.1 GT2
QKD49344.1	546	1	546	CCT67704.1	546	1	546	97.8	546	12	0	1114.4	0	CCT67704.1 GH32
QKD49357.1	286	1	286	CCT67692.1	286	1	286	97.6	286	7	0	613.2	3.2e-174	CCT67692.1 GH16
QKD49363.1	601	1	601	CCT67688.1	601	1	601	95.8	601	25	0	1231.9	0	CCT67688.1 AA1
QKD49368.1	293	1	292	CCT67685.1	1436	29	320	90.8	292	27	0	561.6	1.1e-158	CCT67685.1 CE3
QKD49380.1	307	1	307	CCT67677.1	308	1	308	97.4	308	7	1	611.3	1.3e-173	CCT67677.1 GH16
QKD49383.1	274	16	270	AID32530.1	1046	807	1043	28	261	158	30	94	6.3e-18	AID32530.1 GT51
QKD49414.1	258	84	255	SGZ51757.1	591	418	588	40.2	174	99	5	127.5	4.8e-28	SGZ51757.1 GT21
QKD49432.1	840	160	350	ACR74072.1	1186	561	746	26	196	130	15	56.2	4.5e-06	ACR74072.1 CBM2
QKD49443.1	1061	107	1010	AIT18866.1	1516	156	1099	26.5	973	617	98	297.7	1.1e-78	AIT18866.1 GH18
QKD49465.1	177	1	177	CEF74496.1	177	1	177	80.3	178	33	2	298.1	1.4e-79	CEF74496.1 CBM50
QKD49467.1	316	12	316	EAA58930.1	1250	923	1250	31.9	332	195	31	151.4	3.8e-35	EAA58930.1 GT20
QKD49486.1	414	1	228	CCT67606.1	294	1	228	96.9	228	7	0	469.9	6.4e-131	CCT67606.1 GH18
QKD49497.1	830	1	830	CCT67598.1	830	1	830	98.1	830	16	0	1623.6	0	CCT67598.1 GT2
QKD49498.1	328	1	328	CCT67597.1	328	1	328	96	328	13	0	654.1	1.9e-186	CCT67597.1 GH12
QKD49510.1	367	12	356	XP_361931.1	927	566	916	33.1	356	222	16	177.2	7.6e-43	XP_361931.1 CBM66
QKD49519.1	241	9	237	CCT70630.1	373	8	237	50.9	230	112	1	238	2.4e-61	CCT70630.1 GT1
QKD49520.1	372	1	372	CCT67584.1	372	1	372	92.2	372	29	0	579.3	6.7e-164	CCT67584.1 AA9
QKD49547.1	883	1	883	CCT67493.1	883	1	883	99.1	883	8	0	1775.4	0	CCT67493.1 GT20
QKD49557.1	310	6	298	AIQ43229.1	534	23	303	30.6	297	186	20	105.1	3.1e-21	AIQ43229.1 CBM32
QKD49569.1	1464	10	1464	CCT67477.1	1455	1	1455	95.7	1455	62	0	2756.9	0	CCT67477.1 GT24
QKD49574.1	371	1	371	CCT67472.1	348	1	348	90.6	371	12	23	599	8.1e-170	CCT67472.1 GH17
QKD49575.1	516	171	267	BAE54672.1	400	1	96	66	97	32	1	138.7	4.2e-31	BAE54672.1 GH17
QKD49576.1	1941	1	1941	CCT67470.1	1948	1	1948	97.8	1948	35	7	3576.6	0	CCT67470.1 GT48
QKD49582.1	204	3	190	EGX51101.1	877	23	194	40.4	193	89	26	103.2	7.7e-21	EGX51101.1 GH85
QKD49586.1	590	24	402	CDI56750.1	1213	504	932	31.9	433	237	58	179.1	3.2e-43	CDI56750.1 GT58
QKD49639.1	355	21	304	CBX99002.1	772	2	301	33	309	173	34	160.6	7.1e-38	CBX99002.1 GH18
QKD49691.1	714	2	343	AMS24251.1	1213	529	863	35.2	352	201	27	162.2	4.9e-38	AMS24251.1 CBM57
QKD49693.1	780	86	398	SCE94955.1	1429	76	380	26.4	329	202	40	84.7	1.1e-14	SCE94955.1 CBM57
QKD49699.1	1871	1586	1839	CTQ98742.1	432	17	255	28.2	259	161	25	100.5	4.6e-19	CTQ98742.1 CBM2
QKD49701.1	768	1	768	CCT67355.1	768	1	768	98.7	768	10	0	1627.5	0	CCT67355.1 GH5_12
QKD49719.1	979	1	979	CCT67337.1	979	1	979	92.7	979	71	0	1791.9	0	CCT67337.1 GH47
QKD49735.1	484	22	388	AHO16406.1	763	1	343	43.3	367	184	24	282.7	1.7e-74	AHO16406.1 GH13_11
QKD49751.1	675	10	675	CCT67309.1	666	1	666	97.7	666	15	0	1232.2	0	CCT67309.1 CBM20
QKD49789.1	341	57	247	ARA85284.1	592	62	266	24.5	212	132	28	57.4	8.1e-07	ARA85284.1 CE12
QKD49808.1	1296	1057	1261	SFV72712.1	649	18	211	32.9	210	120	21	99.4	7.1e-19	SFV72712.1 GT4
QKD49815.1	813	1	813	CCT67252.1	813	1	813	97.2	813	23	0	1666.7	0	CCT67252.1 GH63
QKD49834.1	421	107	368	ARX83161.1	727	410	631	32.5	265	133	46	97.4	8.7e-19	ARX83161.1 GT87
QKD49835.1	1226	1102	1222	AAO76290.1	1336	1221	1333	34.4	122	70	10	58.9	1e-06	AAO76290.1 GT2
QKD49863.1	623	1	623	ABS19943.1	623	1	623	99.5	623	3	0	1283.9	0	ABS19943.1 AA1_2|1.10.3.2
QKD49868.1	383	10	82	CED82388.1	747	28	97	37	73	43	3	60.1	1.4e-07	CED82388.1 GT4
QKD49887.1	574	3	142	CCC48209.1	484	6	148	37.8	143	86	3	101.7	6.3e-20	CCC48209.1 GH85
QKD49896.1	1604	798	962	AKJ11545.1	739	133	283	29.4	170	96	24	73.2	6.7e-11	AKJ11545.1 CBM13
QKD49901.1	758	58	222	ADV61838.1	457	71	261	28.7	195	105	34	56.6	3.1e-06	ADV61838.1 GH0
QKD49908.1	582	89	364	AMS24251.1	1213	573	852	28.6	297	174	38	95.1	6e-18	AMS24251.1 CBM57
QKD49917.1	297	5	285	EAA58873.1	2052	1132	1427	48.2	303	128	29	263.1	8.5e-69	EAA58873.1 GH18
QKD49926.1	558	95	554	EAA58990.1	980	514	977	60.5	466	176	8	571.6	2.1e-161	EAA58990.1 GH71
QKD49936.1	610	116	583	SMY27695.1	901	61	513	29.5	485	293	49	160.2	1.6e-37	SMY27695.1 GH43_21
QKD49943.1	378	1	378	CCT67128.1	378	1	378	93.7	378	24	0	718.8	7.2e-206	CCT67128.1 GH16
QKD49944.1	893	3	670	CCT67126.1	670	1	668	98.8	668	8	0	1379	0	CCT67126.1 PL4_3
QKD49948.1	991	115	604	EAA58983.1	925	362	859	43.5	515	249	42	387.1	1.3e-105	EAA58983.1 GH18
QKD49951.1	276	7	276	CCT67119.1	270	1	270	96.3	270	10	0	554.3	1.7e-156	CCT67119.1 AA9
QKD49953.1	284	102	214	EAA61879.1	779	615	734	33.3	132	57	31	53.9	7.5e-06	EAA61879.1 GT32
QKD49975.1	420	1	418	CEF86154.1	408	1	408	80.1	418	73	10	452.2	1.4e-125	CEF86154.1 AA11
QKD50008.1	340	24	336	AEA20065.1	690	386	686	30.8	331	181	48	132.1	2.6e-29	AEA20065.1 GH43_3
QKD50018.1	331	1	280	AMD38856.1	534	1	280	99.3	280	2	0	588.2	1.3e-166	AMD38856.1 GT20
QKD50031.1	487	1	487	CCT67518.1	490	1	490	96.3	490	15	3	887.5	1.5e-256	CCT67518.1 GH72
QKD50055.1	709	478	649	SFV72712.1	649	20	200	23.6	195	112	37	57.4	1.7e-06	SFV72712.1 GT4
QKD50070.1	405	69	331	EAA61879.1	779	424	734	33.3	324	142	74	136.3	1.6e-30	EAA61879.1 GT32
QKD50071.1	519	6	470	CUI23539.1	887	412	873	27.8	503	284	79	190.7	9.3e-47	CUI23539.1 GT4
QKD50072.1	2564	1934	2345	AAO76290.1	1336	928	1335	28.8	434	261	48	151	4.1e-34	AAO76290.1 GT2
QKD50079.1	1997	1326	1558	AAO76290.1	1336	927	1143	30.5	233	146	16	110.9	3.6e-22	AAO76290.1 GT2
QKD50085.1	544	1	544	BAE79276.1	544	1	544	99.8	544	1	0	1095.5	0	BAE79276.1 AA3_1
QKD50087.1	297	5	276	AEO56549.1	743	5	296	53	298	108	32	285.8	1.2e-75	AEO56549.1 GT31
QKD50091.1	165	25	157	BAC83070.1	666	541	659	30.8	133	78	14	81.3	2.5e-14	BAC83070.1 CBM43
QKD50095.1	963	1	963	CCT66990.1	963	1	963	98.3	963	16	0	1991.5	0	CCT66990.1 GH31
QKD50100.1	669	326	669	CCT66985.1	344	1	344	97.7	344	8	0	702.2	1.2e-200	CCT66985.1 GH18
QKD50106.1	800	211	530	ACZ43481.1	785	97	382	32	325	177	44	167.5	1.3e-39	ACZ43481.1 GT2
QKD50114.1	224	42	218	CAZ29389.1	598	8	190	48.6	183	88	6	182.2	1.4e-44	CAZ29389.1 GH99
QKD50115.1	526	1	526	CCT66969.1	524	1	524	91.1	526	45	2	976.1	3.5e-283	CCT66969.1 GT21
QKD50136.1	538	5	516	AEI52017.1	786	266	770	28.2	557	303	97	141.7	5.2e-32	AEI52017.1 CE6
QKD50139.1	424	27	385	CEF77547.1	416	26	409	29	389	241	35	170.2	1.1e-40	CEF77547.1 GT0
QKD50142.1	572	90	278	AFL84222.1	1020	658	845	21.9	210	121	43	55.1	6.8e-06	AFL84222.1 GH3
QKD50167.1	448	93	434	CDM22846.1	1311	948	1283	24	358	234	38	91.3	6.7e-17	CDM22846.1 GT51
QKD50215.1	1009	47	287	ACL96244.2	454	2	233	27.3	260	142	47	77	2.9e-12	ACL96244.2 CBM50
QKD50228.1	402	29	380	CAL53384.1	1045	37	404	32.9	368	231	16	205.3	2.8e-51	CAL53384.1 CE11
QKD50245.1	249	1	249	CEF87069.1	249	1	249	87.6	249	31	0	454.1	2.2e-126	CEF87069.1 GH12
QKD50248.1	444	1	413	CCT66836.1	430	1	413	92.7	413	30	0	822.8	4.2e-237	CCT66836.1 CBM18
QKD50252.1	635	285	483	AAD52097.1	739	415	617	27.4	208	137	14	67.8	1.1e-09	AAD52097.1 GH18
QKD50278.1	465	1	465	CCT66804.1	465	1	465	89.2	465	50	0	889	4.9e-257	CCT66804.1 GT2
QKD50279.1	491	1	491	CCT66803.1	491	1	491	99.2	491	4	0	1028.1	7.2e-299	CCT66803.1 CBM35
QKD50290.1	415	73	331	AGZ43825.1	687	12	237	25.3	273	143	61	62.8	2.4e-08	AGZ43825.1 CBM13
QKD50310.1	413	2	383	EAA63677.1	1679	1222	1608	43.5	393	205	17	298.1	3.3e-79	EAA63677.1 GH1
QKD50316.1	564	27	397	CDP31201.1	1370	801	1172	30.3	409	210	75	162.2	3.9e-38	CDP31201.1 AA3_2
QKD50318.1	465	46	447	CTQ90966.1	462	43	452	23.5	417	297	22	107.1	1.2e-21	CTQ90966.1 AA7
QKD50343.1	415	17	414	EAA29319.1	1136	38	448	37	416	239	23	257.3	6.5e-67	EAA29319.1 GH93
QKD50346.1	454	1	444	CAE85589.1	462	24	461	40	447	256	12	337.4	5.4e-91	CAE85589.1 GT4
QKD50347.1	607	1	607	ABY89282.1	643	51	643	86.5	607	68	14	1113.6	0	ABY89282.1 GH13_40
QKD50358.1	1078	26	1030	CCT76082.1	1532	494	1490	32.9	1048	609	94	537.3	8.5e-151	CCT76082.1 CBM18
QKD50362.1	516	31	426	EAA66095.1	832	379	791	27.8	417	276	25	167.2	1.1e-39	EAA66095.1 GT34
QKD50371.1	524	5	497	SMQ46612.1	1302	800	1290	25.7	505	349	26	131.7	5.2e-29	SMQ46612.1 GH78
QKD50375.1	506	3	422	EAA66095.1	832	374	811	37.1	442	252	26	273.9	8.2e-72	EAA66095.1 GT34
QKD50379.1	356	11	333	AHM62227.1	2589	850	1157	24	333	218	35	92.4	2.4e-17	AHM62227.1 CBM57
QKD50391.1	480	11	480	CEF82837.1	485	15	485	75.6	472	112	3	688	1.7e-196	CEF82837.1 AA12
QKD50401.1	771	9	739	BAE64464.1	1375	608	1302	32.3	762	418	98	336.7	1.6e-90	BAE64464.1 GH28
QKD50402.1	599	1	594	AFM77719.1	608	1	594	74.2	597	148	6	961.1	1.3e-278	AFM77719.1 GH2
QKD50411.1	560	91	544	AFZ04852.1	1443	638	1085	25.9	495	279	88	97.1	1.5e-18	AFZ04852.1 GT2
QKD50420.1	376	1	276	ANH56419.1	379	1	275	58.8	277	111	3	339	1.5e-91	ANH56419.1 GH16
QKD50433.1	469	1	467	BAE65599.1	584	1	582	38.9	592	227	135	415.6	1.6e-114	BAE65599.1 GH13_40
QKD50435.1	259	1	259	AEO71812.1	261	1	261	68.2	261	81	2	373.2	5.1e-102	AEO71812.1 GH24
QKD50436.1	235	1	95	AEO71812.1	261	1	93	60	95	36	2	121.7	2.4e-26	AEO71812.1 GH24
QKD50449.1	3423	2961	3316	CDP31201.1	1370	811	1185	29.3	389	228	47	153.7	8.4e-35	CDP31201.1 AA3_2
QKD50504.1	333	12	333	CEF72406.1	387	9	319	56.2	322	130	11	349.7	7.7e-95	CEF72406.1 AA8
QKD50512.1	517	12	333	ARF89445.1	960	460	774	25	324	232	11	73.2	2.2e-11	ARF89445.1 GT1
QKD50527.1	489	17	467	ANB99831.1	461	20	452	24.1	460	313	36	103.2	1.8e-20	ANB99831.1 AA7
QKD50528.1	492	8	73	CED82388.1	747	26	91	33.3	66	44	0	61.2	8.1e-08	CED82388.1 GT4
QKD50535.1	232	5	230	SDS56476.1	702	458	682	54.8	230	95	9	256.9	4.7e-67	SDS56476.1 GT4
QKD50536.1	424	7	422	AEO68439.1	426	13	425	56.6	417	176	5	509.2	9.7e-143	AEO68439.1 GH5_16
QKD50537.1	324	16	300	SBT43557.1	464	29	308	51.9	291	123	17	300.1	6.8e-80	SBT43557.1 CBM13
QKD50538.1	1024	1	1024	CCT66634.1	1022	1	1022	92	1024	80	2	2001.9	0	CCT66634.1 GH2
QKD50541.1	311	61	246	SMD43549.1	625	57	242	30.5	190	124	8	91.3	4.6e-17	SMD43549.1 CE9
QKD50547.1	255	1	255	CCT66626.1	255	1	255	98	255	5	0	504.6	1.4e-141	CCT66626.1 CE4
QKD50550.1	254	1	253	CCT66625.1	254	1	253	87.4	253	32	0	479.9	3.8e-134	CCT66625.1 CE4
QKD50552.1	492	1	492	CCT66623.1	492	1	492	95.3	492	23	0	943.3	2.3e-273	CCT66623.1 GT2
QKD50554.1	864	1	864	CCT66619.1	864	1	864	91.8	864	71	0	1699.5	0	CCT66619.1 GH2
QKD50560.1	408	83	400	XP_367690.1	1104	770	1089	44	325	170	12	249.6	1.3e-64	XP_367690.1 GH20
QKD50569.1	420	311	414	AMG32349.1	477	381	471	37.5	104	52	13	64.7	6.3e-09	AMG32349.1 GH2
QKD50590.1	846	1	846	CCT66579.1	846	1	846	84.5	846	131	0	1478.4	0	CCT66579.1 GH3
QKD50611.1	443	35	419	EAA61743.1	1239	54	422	35.1	388	230	22	227.6	5.9e-58	EAA61743.1 GH31
QKD50625.1	776	342	573	ALU73705.1	536	28	294	24.4	275	157	51	66.6	3e-09	ALU73705.1 AA4
QKD50638.1	868	1	365	CCT66530.1	375	1	365	97.3	365	10	0	731.9	1.9e-209	CCT66530.1 PL1_4
QKD50641.1	488	1	488	CCT66526.1	488	1	488	97.5	488	12	0	966.8	2e-280	CCT66526.1 GH28
QKD50642.1	1097	42	453	AEL26413.1	1166	31	440	26.7	469	228	116	115.2	1.1e-23	AEL26413.1 GH78
QKD50644.1	439	30	429	EAA61740.1	1304	327	723	35	409	245	21	220.7	7.1e-56	EAA61740.1 AA3_2
QKD50647.1	240	1	237	AEO67939.1	314	1	238	63.2	239	85	3	320.5	3.6e-86	AEO67939.1 CBM1
QKD50651.1	661	1	661	CCT66517.1	660	1	660	98.2	661	11	1	1360.5	0	CCT66517.1 GH51
QKD50654.1	518	4	207	AKL70839.1	507	43	231	29.4	204	129	15	96.3	2.4e-18	AKL70839.1 AA7
QKD50656.1	577	94	270	ARK09749.1	1041	692	867	27.4	186	116	19	55.1	6.8e-06	ARK09749.1 GH3
QKD50659.1	512	1	512	CCT66509.1	508	1	508	92	512	37	4	981.5	8.1e-285	CCT66509.1 GH43_14
QKD50661.1	236	1	236	CCT66507.1	236	1	236	95.3	236	11	0	474.2	1.9e-132	CCT66507.1 CBM63
QKD50673.1	425	53	402	ADN17640.1	714	11	315	34.2	351	184	47	179.1	2.3e-43	ADN17640.1 GT2
QKD50674.1	669	1	661	CCT66493.1	653	1	652	85.2	661	89	9	1122.8	0	CCT66493.1 GT2
QKD50676.1	708	301	398	ANH56478.1	757	424	522	39.4	99	59	1	78.2	9.2e-13	ANH56478.1 GH16
QKD50683.1	790	1	790	CCT66486.1	749	1	749	90.3	790	36	41	1314.7	0	CCT66486.1 CBM21
QKD50690.1	601	283	601	SMQ49497.1	925	569	896	32.8	348	185	49	156.8	1.7e-36	SMQ49497.1 AA3_2
QKD50696.1	1284	7	603	BAY90071.1	3556	2696	3277	29.7	607	392	35	236.9	2.8e-60	BAY90071.1 GT2
QKD50706.1	266	23	258	AID32530.1	1046	814	1043	25.9	247	155	28	64.7	4e-09	AID32530.1 GT51
QKD50721.1	508	262	473	ARX88014.1	1061	693	899	41.6	214	116	9	150.2	1.4e-34	ARX88014.1 CBM12
QKD50739.1	491	246	457	ANH91582.1	1066	699	926	40.3	233	113	26	145.2	4.3e-33	ANH91582.1 CBM12
QKD50747.1	663	1	663	CCT66427.1	663	1	663	98.3	663	11	0	1324.3	0	CCT66427.1 GT2
QKD50748.1	491	1	491	CCT66426.1	475	1	475	91.1	493	24	20	822	7.8e-237	CCT66426.1 CBM18
QKD50755.1	453	1	453	CCT66420.1	468	1	468	92.1	468	22	15	880.9	1.3e-254	CCT66420.1 AA7
QKD50765.1	1462	761	883	ACL49294.1	654	142	259	35.4	127	69	13	56.2	7.8e-06	ACL49294.1 GT4
QKD50775.1	882	139	571	AOT08339.1	666	113	485	25.9	452	237	98	78.6	8.8e-13	AOT08339.1 CBM5
QKD50807.1	893	1	893	CCT66374.1	893	1	893	97.6	893	21	0	1765	0	CCT66374.1 GH3
QKD50831.1	871	60	871	CCT66358.1	812	1	812	97.3	812	22	0	1524.2	0	CCT66358.1 GH55
QKD50836.1	287	28	265	CCA14548.1	762	474	735	26.7	270	158	40	73.6	9.2e-12	CCA14548.1 GT2
QKD50857.1	704	330	555	ACY19019.1	1013	61	277	24.8	250	131	57	66.2	3.6e-09	ACY19019.1 CBM48
QKD50862.1	295	38	238	AFR95039.2	783	10	222	40.2	214	114	14	154.5	4.2e-36	AFR95039.2 GT4
QKD50881.1	493	3	490	EAA58990.1	980	518	980	37.8	497	266	43	336.7	1e-90	EAA58990.1 GH71
QKD50884.1	387	89	135	AIT18862.1	665	390	433	57.4	47	17	3	54.3	7.8e-06	AIT18862.1 GH18
QKD50890.1	383	14	379	CCT66306.1	371	1	367	91.8	367	29	1	693.3	3.3e-198	CCT66306.1 GH16
QKD50912.1	285	222	282	ADZ65211.1	63	3	61	52.5	61	27	2	58.2	4e-07	ADZ65211.1 CE0
QKD50919.1	514	257	498	CEF62930.1	780	538	772	41.6	245	130	13	189.1	2.7e-46	CEF62930.1 GT2
QKD50995.1	680	2	263	AEO70370.1	1116	4	249	35.3	266	148	24	152.5	3.7e-35	AEO70370.1 AA5_1
QKD51009.1	571	242	472	CAM03105.1	528	9	240	30.5	239	151	15	114.8	7.2e-24	CAM03105.1 CBM6
QKD51034.1	490	1	490	AGF69228.1	490	1	490	99.8	490	1	0	1055.4	4.2e-307	AGF69228.1 GH1|3.2.1.21
QKD51053.1	627	1	626	CCT66778.1	683	29	653	93.9	626	37	1	1213.4	0	CCT66778.1 GT90
QKD51059.1	526	232	496	AQZ65650.1	945	7	248	28.8	267	163	27	83.2	2.1e-14	AQZ65650.1 GH6
QKD51060.1	539	108	487	CAL53384.1	1045	36	416	27.8	400	250	39	129.8	2e-28	CAL53384.1 CE11
QKD51063.1	511	10	291	ACL96244.2	454	1	301	30.5	325	159	67	149.8	1.8e-34	ACL96244.2 CBM50
QKD51077.1	339	13	337	EAA59072.1	858	279	622	54.6	346	134	23	364.4	3.1e-99	EAA59072.1 AA9
QKD51114.1	390	1	64	AGE89883.1	337	1	64	39.1	64	39	0	55.8	2.7e-06	AGE89883.1 AA10
QKD51119.1	1349	1120	1318	AMD89422.1	655	19	217	30	207	129	16	92.8	6.9e-17	AMD89422.1 GT4
QKD51141.1	994	623	895	CBX99002.1	772	10	301	37.7	297	156	29	194.9	9.5e-48	CBX99002.1 GH18
QKD51170.1	705	1	705	CCT66054.1	705	1	705	99.4	705	4	0	1450.6	0	CCT66054.1 GT3
QKD51178.1	1080	1	1080	CCT66046.1	1080	1	1080	98.4	1080	17	0	2202.9	0	CCT66046.1 GH38
QKD51187.1	396	19	375	CAL53384.1	1045	34	404	33	373	232	18	213	1.3e-53	CAL53384.1 CE11
QKD51201.1	375	1	374	CCT66023.1	381	1	374	99.2	374	3	0	753.4	2.6e-216	CCT66023.1 GT62
QKD51222.1	373	1	373	CCT66007.1	373	1	373	97.1	373	11	0	725.3	7.6e-208	CCT66007.1 GH16
QKD51228.1	348	3	343	CBZ54290.1	716	245	574	34.4	349	202	27	184.1	5.9e-45	CBZ54290.1 CBM20
QKD51231.1	1318	1090	1291	AMD89422.1	655	18	219	29.4	214	127	24	88.2	1.7e-15	AMD89422.1 GT4
QKD51240.1	452	1	452	CCT65988.1	452	1	452	99.1	452	4	0	914.1	1.4e-264	CCT65988.1 GT34
QKD51241.1	514	1	514	CCT65987.1	495	1	495	92	514	22	19	700.7	2.8e-200	CCT65987.1 GH16
QKD51270.1	751	226	742	ADT70776.1	802	245	777	23.7	586	325	122	85.5	6.1e-15	ADT70776.1 AA3_1|1.1.99.18
QKD51273.1	51	1	49	ALC42656.1	1074	1	49	79.6	49	10	0	84.7	7.1e-16	ALC42656.1 GT41
QKD51275.1	517	1	517	CCT65953.1	516	1	516	98.1	517	9	1	1049.7	2.4e-305	CCT65953.1 GT22
QKD51294.1	1150	169	403	CBZ54290.1	716	268	498	32.2	245	142	24	123.6	3.1e-26	CBZ54290.1 CBM20
QKD51304.1	849	462	806	CRH05958.1	2600	1719	2078	25.2	373	238	41	114	1.8e-23	CRH05958.1 GT0
QKD51314.1	853	570	788	AMM43015.1	1016	673	880	30.7	225	133	23	98.6	7.9e-19	AMM43015.1 CBM57
QKD51316.1	395	123	375	ALG11156.1	431	10	258	29.5	258	168	14	111.3	5.5e-23	ALG11156.1 CBM2
QKD51330.1	1187	920	1154	CBX99002.1	772	1	245	25.9	259	154	38	75.9	7.7e-12	CBX99002.1 GH18
QKD51353.1	398	40	374	EAA63396.1	751	426	733	26.1	353	198	63	88.6	3.8e-16	EAA63396.1 GH76
QKD51385.1	463	1	463	CCT65858.1	463	1	463	95.9	463	19	0	944.1	1.3e-273	CCT65858.1 GH76
QKD51406.1	617	98	469	AGS66965.1	810	30	393	28.2	376	254	16	100.9	1.2e-19	AGS66965.1 CE14
QKD51479.1	684	74	517	ERN13624.1	1379	782	1204	36	464	236	61	256.9	1.4e-66	ERN13624.1 GT96
QKD51508.1	1293	655	1208	SMQ54680.1	1814	1232	1797	25.3	609	357	98	164.9	1.4e-38	SMQ54680.1 GH31
QKD51516.1	292	69	226	EAA58873.1	2052	971	1125	51.3	158	74	3	156.8	8.4e-37	EAA58873.1 GH18
QKD51519.1	949	46	123	AHO18837.1	800	10	84	50	78	36	3	82.8	5e-14	AHO18837.1 GH13_26
QKD51523.1	639	260	623	EGX47471.1	1148	317	673	35.2	366	226	11	219.2	3e-55	EGX47471.1 GH16
QKD51535.1	641	154	457	AMS24251.1	1213	571	854	40.1	307	158	26	184.5	8.3e-45	AMS24251.1 CBM57
QKD51545.1	240	13	233	CDI52992.1	392	4	197	37.6	221	111	27	139.4	1.1e-31	CDI52992.1 GT4
QKD51562.1	514	3	513	EGX50141.1	934	410	933	29.5	539	337	43	221.1	6.4e-56	EGX50141.1 GH3
QKD51576.1	372	25	250	CBZ51751.1	1915	976	1222	32.9	252	138	31	124	7.7e-27	CBZ51751.1 GT90
QKD51578.1	445	49	248	ANZ19938.1	354	6	194	36.3	204	111	19	112.1	3.6e-23	ANZ19938.1 CBM13
QKD51583.1	475	13	242	EAA66229.1	1187	426	649	25.2	250	141	46	57.8	8.7e-07	EAA66229.1 PL1_4
QKD51617.1	394	35	371	CBX99002.1	772	4	374	28.2	373	230	38	145.2	3.4e-33	CBX99002.1 GH18
QKD51636.1	375	32	112	AAS90659.1	534	8	89	37.8	82	50	1	73.6	1.2e-11	AAS90659.1 GT31
QKD51640.1	626	2	254	ADJ46018.1	457	4	263	27.9	265	174	17	100.5	1.5e-19	ADJ46018.1 CBM2
QKD51647.1	118	10	93	SMQ53700.1	516	117	200	39.3	84	51	0	75.9	7.6e-13	SMQ53700.1 CBM50
QKD51652.1	812	257	799	AJY87077.1	961	392	943	43.1	555	301	15	481.1	5.4e-134	AJY87077.1 GH43_29
QKD51664.1	1550	909	1109	ACL49294.1	654	16	217	28.4	208	136	13	62.4	1.1e-07	ACL49294.1 GT4
QKD51673.1	456	2	413	CBY00245.1	1213	16	425	44.3	422	213	22	334.3	4.6e-90	CBY00245.1 GT34
QKD51679.1	394	1	394	CCT65600.1	411	1	411	95.6	411	1	17	856.7	2.3e-247	CCT65600.1 GT15
QKD51705.1	338	1	338	CCT65566.1	348	10	348	96.5	339	11	1	669.5	4.5e-191	CCT65566.1 GT8
QKD51714.1	511	1	467	CCT65560.1	481	1	467	90.6	467	44	0	751.9	1e-215	CCT65560.1 CBM48
QKD51716.1	550	31	343	CBX99002.1	772	1	299	34.2	336	161	60	174.9	5.6e-42	CBX99002.1 GH18
QKD51731.1	413	72	352	CBX99002.1	772	4	300	37.2	301	165	24	206.5	1.3e-51	CBX99002.1 GH18
QKD51747.1	291	44	132	SMY24715.1	620	82	171	42.2	90	51	1	75.1	3.2e-12	SMY24715.1 CE16
QKD51778.1	1585	77	770	AHX26706.1	2798	98	803	35.3	717	430	34	384.8	1e-104	AHX26706.1 GT2
QKD51790.1	986	59	510	AFZ04852.1	1443	610	1080	33.8	479	282	35	248.8	5.5e-64	AFZ04852.1 GT2
QKD51804.1	420	35	420	ALI93560.1	777	385	776	60.8	393	146	8	489.6	7.9e-137	ALI93560.1 GH18
QKD51805.1	397	1	397	CCT65482.1	402	6	402	91.2	397	35	0	755.4	7.3e-217	CCT65482.1 GH18
QKD51811.1	687	58	410	SMY27695.1	901	71	406	28.5	361	225	33	136.3	2.8e-30	SMY27695.1 GH43_21
QKD51813.1	1200	492	922	EAA65303.1	1582	1055	1508	21.1	470	316	55	73.2	5e-11	EAA65303.1 GT0
QKD51821.1	502	56	450	SMY22954.1	1143	65	458	42.8	400	218	11	339.3	1.6e-91	SMY22954.1 GT90
QKD51831.1	1376	1131	1345	SFV72712.1	649	19	220	36.8	220	116	23	115.9	7.8e-24	SFV72712.1 GT4
QKD51836.1	743	159	468	SCG78677.1	556	22	273	26.3	315	164	68	93.2	2.9e-17	SCG78677.1 CBM2
QKD51845.1	536	15	533	SMY27695.1	901	25	544	58.8	527	202	15	587.4	3.5e-166	SMY27695.1 GH43_21
QKD51846.1	674	1	674	CCT65447.1	677	1	677	98.4	677	8	3	1400.6	0	CCT65447.1 AA3_3
QKD51850.1	406	1	406	CCT65443.1	406	1	406	97.5	406	10	0	825.9	4.5e-238	CCT65443.1 CE8
QKD51854.1	227	9	200	CEJ73325.1	588	7	190	46.9	192	94	8	184.1	3.8e-45	CEJ73325.1 GH18
QKD51859.1	507	1	507	CCT66758.1	507	1	507	99.8	507	1	0	1069.7	2.2e-311	CCT66758.1 GH51
QKD51868.1	464	1	464	BAE97054.1	464	1	464	100	464	0	0	972.2	4.4e-282	BAE97054.1 GH28
QKD51872.1	982	2	982	CBX92400.1	1623	641	1623	47.3	1006	482	48	852.8	8.3e-246	CBX92400.1 GH30_7
QKD51880.1	1552	1226	1442	AJC53641.1	954	659	876	36.8	220	134	5	131.3	2e-28	AJC53641.1 GT2
QKD51889.1	513	24	504	SMY27695.1	901	51	513	23.1	510	316	76	91.3	7.6e-17	SMY27695.1 GH43_21
QKD51890.1	430	35	427	EGX51171.1	502	105	501	62.1	398	145	6	500	6e-140	EGX51171.1 CBM1
QKD51893.1	367	1	367	CCT65393.1	367	1	367	95.6	367	16	0	743.4	2.6e-213	CCT65393.1 GH5
QKD51903.1	883	4	883	CCT65379.1	881	1	881	97.8	881	18	1	1761.5	0	CCT65379.1 CBM18
QKD51914.1	402	293	362	AMG32349.1	477	384	442	48.6	70	25	11	58.9	3.3e-07	AMG32349.1 GH2
QKD51926.1	600	1	599	CCT65353.1	599	1	599	89	599	66	0	1129.8	0	CCT65353.1 GH49
QKD51931.1	1094	1	1094	CCT65346.1	1102	1	1102	95.2	1102	45	8	2210.3	0	CCT65346.1 GH31
QKD51932.1	633	1	633	CCT66683.1	633	1	633	96.7	633	21	0	1328.5	0	CCT66683.1 AA1_3
QKD51935.1	326	7	326	CCT65343.1	301	4	301	83.8	320	30	22	537.7	2e-151	CCT65343.1 GH62
QKD51940.1	324	69	295	ASF76259.1	324	70	289	33.6	232	137	17	129.8	1.2e-28	ASF76259.1 CE1
QKD51953.1	352	1	352	CCT65321.1	352	1	352	95.5	352	16	0	160.2	9.2e-38	CCT65321.1 CBM18
QKD51954.1	426	1	426	CCT65320.1	424	1	424	90.4	426	39	2	786.6	3.2e-226	CCT65320.1 CBM18
QKD51968.1	546	6	245	ADL33049.1	970	2	226	34.9	252	125	39	120.2	1.6e-25	ADL33049.1 GH43_35
QKD51988.1	3935	2517	3600	BAY90071.1	3556	2209	3287	26.3	1126	741	89	339.7	9.4e-91	BAY90071.1 GT2
QKD51991.1	595	1	595	CCT65282.1	594	1	594	97.1	595	16	1	1214.5	0	CCT65282.1 AA3_2
QKD51992.1	242	2	239	SBO96012.1	863	17	235	30.9	243	139	29	120.6	5.5e-26	SBO96012.1 CBM6
QKD52003.1	1075	143	433	AFA73118.1	868	543	827	27.5	298	196	20	112.1	8.8e-23	AFA73118.1 GT4
QKD52005.1	821	19	227	ADL33049.1	970	9	209	42.1	216	103	22	150.2	2.2e-34	ADL33049.1 GH43_35
QKD52013.1	314	1	314	CCT65272.1	314	1	314	88.9	314	35	0	595.9	5.8e-169	CCT65272.1 GT8
QKD52031.1	1029	24	475	AEI52017.1	786	291	731	30.9	472	275	51	154.8	1.1e-35	AEI52017.1 CE6
QKD52032.1	787	14	781	AGZ20486.1	804	19	798	55.6	783	330	18	849	9.6e-245	AGZ20486.1 GH3
QKD52034.1	558	37	245	AOZ95200.1	925	18	211	33.6	214	117	25	106.3	2.5e-21	AOZ95200.1 GH43_35
QKD52036.1	900	14	870	ADI05275.1	860	8	859	48.8	866	420	23	827.8	2.6e-238	ADI05275.1 GH78
QKD52037.1	1020	6	1019	BAE63556.1	903	7	903	37.2	1045	477	179	646.4	1.2e-183	BAE63556.1 GH0
QKD52038.1	750	1	737	CCT69478.1	747	20	740	46.3	743	371	28	685.3	1.7e-195	CCT69478.1 GH3
QKD52040.1	2410	46	1080	BAY90071.1	3556	1199	2199	27.7	1077	661	118	347.1	3.6e-93	BAY90071.1 GT2
QKD52047.1	357	6	354	ANH56445.1	1110	3	344	42.9	350	191	9	293.5	7e-78	ANH56445.1 GH36
QKD52048.1	433	153	427	ANH22675.1	690	138	383	26.1	291	154	61	68.6	4.5e-10	ANH22675.1 CE4
QKD52049.1	1036	13	1032	AIT18914.1	1519	15	1067	31.7	1071	663	69	520	1.3e-145	AIT18914.1 GH18
QKD52068.1	704	1	594	AFR68934.1	607	1	594	96	594	24	0	1218.8	0	AFR68934.1 GH29|3.2.1.51
QKD52084.1	755	154	559	EAA57990.1	1425	760	1140	33	415	235	43	185.7	4.4e-45	EAA57990.1 GH16
QKD52087.1	556	38	534	AFY93865.1	2636	357	842	21.1	525	347	67	64.7	8.3e-09	AFY93865.1 GT2
QKD52129.1	725	39	220	BAY30132.1	3571	3020	3207	30.9	191	120	12	103.6	2.1e-20	BAY30132.1 GT2
QKD52131.1	572	43	214	AFU47232.1	495	77	238	34.3	172	103	10	93.6	1.7e-17	AFU47232.1 AA7
QKD52133.1	94	1	94	SCB66005.1	276	181	276	60.4	96	36	2	62.4	7e-09	SCB66005.1 CE5
QKD52145.1	416	21	410	ANH22675.1	690	8	385	52.7	395	165	22	410.2	6e-113	ANH22675.1 CE4
QKD52161.1	949	1	408	BAE97141.1	455	1	407	99.5	408	1	1	830.1	5.6e-239	BAE97141.1 GH28
QKD52163.1	819	370	814	APA11718.1	1109	34	485	35.3	473	257	49	267.3	1.2e-69	APA11718.1 AA5_1
QKD52164.1	879	38	290	CBZ54290.1	716	245	504	33	264	162	15	139.8	3.2e-31	CBZ54290.1 CBM20
QKD52171.1	858	1	490	CCT63554.1	494	1	490	97.1	490	14	0	989.6	5e-287	CCT63554.1 GT31
QKD52178.1	1257	831	1114	ANP48752.1	616	27	272	26.1	299	153	68	64.7	1.9e-08	ANP48752.1 CBM13
QKD52192.1	491	6	392	CBA03971.1	927	5	376	33.7	389	239	19	214.5	5.7e-54	CBA03971.1 GT30
QKD52205.1	354	71	315	AEE45876.1	896	59	307	26	265	160	36	62	3.4e-08	AEE45876.1 GH39
QKD52213.1	708	11	667	ABS82818.1	646	16	600	51.7	664	235	86	685.6	1.3e-195	ABS82818.1 GT2
QKD52214.1	322	8	267	CDS07094.1	344	31	292	29.7	276	164	30	119.4	1.6e-25	CDS07094.1 GH16
QKD52220.1	274	1	274	CCT63608.1	274	1	274	98.5	274	4	0	560.5	2.4e-158	CCT63608.1 GH16
QKD52222.1	416	11	411	CTQ90342.1	452	22	389	34.9	404	224	39	189.5	1.7e-46	CTQ90342.1 CBM5
QKD52223.1	596	55	581	BAY30132.1	3571	612	1079	21.7	548	328	101	70.9	1.2e-10	BAY30132.1 GT2
QKD52234.1	1013	282	499	CDP31201.1	1370	811	1036	30	233	141	22	94.7	1.4e-17	CDP31201.1 AA3_2
QKD52243.1	1459	1	1459	CCT63634.1	1480	1	1480	89.9	1481	127	23	2319.7	0	CCT63634.1 CE3
QKD52252.1	381	108	226	CBS90365.1	616	411	521	32.8	119	72	8	63.2	1.7e-08	CBS90365.1 GT4
QKD52259.1	690	21	265	CAJ63931.1	621	9	259	30.4	257	161	18	117.5	1.3e-24	CAJ63931.1 CBM13
QKD52274.1	431	3	428	CAN80640.1	1363	941	1361	47.6	431	211	15	384.8	2.8e-105	CAN80640.1 GT47
QKD52295.1	409	37	407	CCT74244.1	686	296	684	45.9	414	156	68	386	1.2e-105	CCT74244.1 CBM50
QKD52296.1	2367	262	1120	AEO59465.1	1468	167	1227	34	1071	485	222	566.6	2.9e-159	AEO59465.1 CBM18
QKD52309.1	405	5	230	AFC24585.1	998	614	843	24.4	250	145	44	57.8	7.4e-07	AFC24585.1 GH3
QKD52322.1	923	1	923	CCT63714.1	924	1	923	96.1	923	36	0	1791.5	0	CCT63714.1 GT20
QKD52338.1	520	1	518	CCT63735.1	518	1	518	96.5	518	18	0	1005.7	4e-292	CCT63735.1 GT31
QKD52357.1	709	62	296	XP_365424.1	1040	516	755	28.3	247	158	19	93.2	2.8e-17	XP_365424.1 GH30_3
QKD52360.1	341	1	334	XP_361211.1	895	179	510	62.8	339	114	12	424.1	3.3e-117	XP_361211.1 GT32
QKD52389.1	443	68	425	EGX47540.1	481	21	359	31.2	362	222	27	160.6	8.8e-38	EGX47540.1 CBM1
QKD52405.1	1009	436	646	SFV72712.1	649	19	234	28.6	224	139	21	74.7	1.5e-11	SFV72712.1 GT4
QKD52406.1	372	1	242	EAA29200.1	1411	1092	1411	34.4	326	124	90	167.2	7.9e-40	EAA29200.1 CBM24
QKD52410.1	926	629	788	ACR01848.1	1065	705	894	31.2	192	98	34	60.8	2e-07	ACR01848.1 GT2
QKD52415.1	497	1	497	CCT63803.1	496	1	496	98.8	497	5	1	722.2	8.5e-207	CCT63803.1 GH132
QKD52419.1	932	6	343	AMS24251.1	1213	529	860	42.5	346	177	22	238.8	5.4e-61	AMS24251.1 CBM57
QKD52441.1	679	54	456	CAL53384.1	1045	10	384	27.7	419	243	60	112.5	4.2e-23	CAL53384.1 CE11
QKD52447.1	320	36	320	AIQ48666.1	823	24	312	27.9	301	189	28	74.7	4.6e-12	AIQ48666.1 GH32
QKD52461.1	677	37	352	CUI24525.1	824	7	328	59.9	322	123	6	384	7.5e-105	CUI24525.1 GH19
QKD52469.1	445	164	338	CAP25909.1	819	628	804	38.4	177	107	2	119	3e-25	CAP25909.1 GT92
QKD52471.1	234	5	227	CBX90714.1	1009	3	226	59.4	224	90	1	269.6	7.1e-71	CBX90714.1 GH47
QKD52504.1	1160	964	1159	CCA37798.1	3007	2804	3003	27.7	202	138	8	75.5	9.8e-12	CCA37798.1 GT2
QKD52520.1	765	392	586	ADJ44991.1	458	8	197	30.8	198	126	11	70.9	1.6e-10	ADJ44991.1 CBM2
QKD52522.1	496	1	496	CCT63889.1	484	1	484	93.1	496	22	12	887.9	1.2e-256	CCT63889.1 AA9
QKD52528.1	411	1	411	CCT63895.1	411	1	411	94.9	411	21	0	788.1	1e-226	CCT63895.1 GT2
QKD52555.1	147	1	105	ACJ72161.1	457	1	106	41.3	109	57	7	79.7	6.6e-14	ACJ72161.1 GT1
QKD52562.1	610	1	610	CCT63927.1	610	1	610	97.5	610	15	0	1237.2	0	CCT63927.1 GT22
QKD52612.1	811	378	811	CCT63973.1	434	1	434	95.9	434	18	0	838.6	1.3e-241	CCT63973.1 GT58
QKD52620.1	472	1	472	CCT63981.1	465	1	465	98.3	472	1	7	973.8	1.5e-282	CCT63981.1 GT15
QKD52626.1	712	1	712	CCT63987.1	714	1	714	86.8	714	92	2	1258	0	CCT63987.1 GT59
QKD52647.1	113	2	109	AOC93438.1	358	235	354	30	120	72	12	67.8	2e-10	AOC93438.1 GH43_18
QKD52653.1	738	3	604	EAA66229.1	1187	426	1074	32	676	359	101	263.8	1.2e-68	EAA66229.1 PL1_4
QKD52655.1	614	350	521	SMY28739.1	470	19	190	33.9	174	111	4	90.1	2e-16	SMY28739.1 CE1
QKD52657.1	1388	533	1359	EAA65758.1	2376	1566	2370	43.4	832	439	32	624.4	6.8e-177	EAA65758.1 GH133
QKD52662.1	1556	1	1556	CCT64023.1	1556	1	1556	98.9	1556	17	0	3191.4	0	CCT64023.1 GH133
QKD52665.1	728	480	651	AJC53641.1	954	659	829	31.5	181	105	19	59.3	4.6e-07	AJC53641.1 GT2
QKD52694.1	669	103	648	XP_003653167.1	671	132	667	44.5	553	283	24	454.5	4.5e-126	XP_003653167.1 GT0
QKD52711.1	743	142	576	CAL53384.1	1045	29	401	25.7	444	250	80	92.4	5e-17	CAL53384.1 CE11
QKD52717.1	568	311	421	CCA15473.1	953	588	687	29.7	111	67	11	57.4	1.4e-06	CCA15473.1 GH72
QKD52724.1	403	1	403	CCT64072.1	403	1	403	99	403	4	0	818.9	5.4e-236	CCT64072.1 GH76
QKD52727.1	323	57	323	EAA59400.1	1041	777	1029	37.6	271	147	22	180.6	6e-44	EAA59400.1 PL4_3
QKD52728.1	1243	397	1243	CCT64076.1	852	11	852	91.7	847	65	5	1400.2	0	CCT64076.1 GH16
QKD52740.1	589	171	582	CCA23362.1	816	112	467	36	417	201	66	223	1.9e-56	CCA23362.1 GH0
QKD52754.1	898	1	897	EAA65303.1	1582	677	1579	67.9	904	282	8	1178.3	0	EAA65303.1 GT0
QKD52794.1	335	1	334	CCT64134.1	335	1	334	94.6	334	18	0	666.4	3.8e-190	CCT64134.1 GH43_21
QKD52799.1	532	43	501	AEI52017.1	786	311	751	30.7	479	274	58	174.9	5.4e-42	AEI52017.1 CE6
QKD52814.1	197	24	194	CEF67230.1	629	454	626	45.1	173	93	2	156	9.7e-37	CEF67230.1 GT4
QKD52818.1	341	1	341	CCT64153.1	339	1	339	97.4	341	7	2	552	1e-155	CCT64153.1 AA9
QKD52832.1	176	1	49	CBX97186.1	387	1	49	57.1	49	21	0	54.3	3.5e-06	CBX97186.1 GT8
QKD52860.1	543	1	543	CCT64188.1	543	1	543	99.8	543	1	0	1123.6	0	CCT64188.1 AA3_2
QKD52862.1	4876	30	1370	ACX49739.1	2305	443	1843	25.5	1480	884	218	257.7	5.9e-66	ACX49739.1 GH4
QKD52871.1	443	3	442	CAN80640.1	1363	941	1363	44.9	445	218	27	379.4	1.2e-103	CAN80640.1 GT47
QKD52891.1	456	98	409	CDR37162.1	1029	212	524	30.5	354	163	83	148.3	4.7e-34	CDR37162.1 GT47
QKD52892.1	261	1	255	CCT64215.1	462	1	255	87.5	255	32	0	458.4	1.2e-127	CCT64215.1 GT15
QKD52893.1	1040	1	829	CCA39958.1	1358	447	1274	33.5	890	469	123	446	2.5e-123	CCA39958.1 GT15
QKD52948.1	505	68	454	CAZ29297.1	750	18	352	28.1	391	221	60	157.5	8.5e-37	CAZ29297.1 GT7
QKD52953.1	403	1	403	CCT64267.1	403	1	403	96.3	403	15	0	778.5	8.1e-224	CCT64267.1 GH17
QKD52958.1	473	1	473	CCT64273.1	473	1	473	94.7	473	25	0	914.1	1.5e-264	CCT64273.1 GH76
QKD52968.1	571	1	571	CCT64283.1	571	1	571	96.7	571	19	0	1158.7	0	CCT64283.1 AA1_3
QKD52974.1	462	1	462	CCT64289.1	481	1	481	94.8	481	6	19	894.8	8.9e-259	CCT64289.1 GT33
QKD52993.1	886	2	886	CCT64306.1	885	1	885	98.9	885	10	0	1770.4	0	CCT64306.1 GT35
QKD52994.1	382	20	317	CBX99002.1	772	4	301	32.6	325	165	54	169.5	1.6e-40	CBX99002.1 GH18
QKD53065.1	336	154	319	BAZ13913.1	210	55	206	32.6	172	90	26	65.9	2.2e-09	BAZ13913.1 CBM50
QKD53083.1	750	528	723	AJC53641.1	954	657	863	29.9	211	129	19	79	5.7e-13	AJC53641.1 GT2
QKD53125.1	863	583	831	ALG11156.1	431	12	258	29.8	252	169	8	120.2	2.6e-25	ALG11156.1 CBM2
QKD53142.1	602	20	599	CCH00931.1	1663	339	924	32.6	614	352	62	282.3	2.7e-74	CCH00931.1 CBM3
QKD53145.1	663	41	317	CUI24525.1	824	17	296	53.4	283	123	9	273.5	1.4e-71	CUI24525.1 GH19
QKD53170.1	769	1	695	CCT64478.1	734	1	694	93.4	695	45	1	1340.1	0	CCT64478.1 GH55
QKD53173.1	232	153	226	CDZ98785.1	830	171	243	47.3	74	38	1	65.9	1.6e-09	CDZ98785.1 CBM50
QKD53194.1	389	66	372	AGF29563.1	392	66	372	99.7	307	1	0	643.3	3.9e-183	AGF29563.1 GT32|2.4.1.257
QKD53224.1	719	6	286	CTQ98742.1	432	11	258	26.1	287	167	45	94	1.6e-17	CTQ98742.1 CBM2
QKD53244.1	422	1	422	CCT64532.1	422	1	422	96	422	17	0	805.1	8.5e-232	CCT64532.1 GT50
QKD53247.1	442	157	414	AEB45483.1	895	122	381	41.7	264	144	10	174.5	5.9e-42	AEB45483.1 CBM2
QKD53257.1	486	52	339	CEF87930.1	465	86	375	29.7	300	189	22	122.5	2.9e-26	CEF87930.1 GT2
QKD53268.1	456	1	329	BAJ97248.1	460	1	329	100	329	0	0	670.2	3.5e-191	BAJ97248.1 GH17
QKD53271.1	245	60	245	CCT64557.1	186	1	186	97.8	186	4	0	384.4	2.1e-105	CCT64557.1 GH16
QKD53272.1	413	1	413	CCT64558.1	413	1	413	97.8	413	9	0	810.4	2e-233	CCT64558.1 PL1_2
QKD53279.1	317	39	316	ASF76259.1	324	48	316	28.7	286	179	25	128.3	3.5e-28	ASF76259.1 CE1
QKD53289.1	585	1	585	ABS19938.1	585	1	585	99.8	585	1	0	1238	0	ABS19938.1 AA1_3|1.10.3.2
QKD53296.1	804	1	804	CCT64583.1	804	1	804	95.9	804	33	0	1649.8	0	CCT64583.1 GH31
QKD53322.1	499	1	354	CCT64606.1	427	1	355	93	355	24	1	665.2	1.2e-189	CCT64606.1 GT76
QKD53330.1	477	157	423	ASF76259.1	324	87	320	27.3	271	156	41	77.4	1.1e-12	ASF76259.1 CE1
QKD53331.1	541	69	230	AKU08670.1	463	87	247	32.1	168	101	13	60.8	1.2e-07	AKU08670.1 AA7
QKD53338.1	461	8	461	CEF82837.1	485	15	485	62.3	477	151	29	583.2	5.7e-165	CEF82837.1 AA12
QKD53342.1	1134	236	514	CBZ54290.1	716	245	511	33.2	286	165	26	158.7	8.6e-37	CBZ54290.1 CBM20
QKD53358.1	429	1	280	CCT64640.1	419	1	280	98.9	280	3	0	570.9	2.7e-161	CCT64640.1 GH16
QKD53360.1	328	1	328	CCT64642.1	328	1	328	98.8	328	4	0	616.3	4.4e-175	CCT64642.1 PL1_7
QKD53378.1	346	1	342	EAA58835.1	1203	821	1177	44.7	365	171	31	270.8	4.7e-71	EAA58835.1 GH3
QKD53410.1	412	21	381	EAA66095.1	832	393	766	26	381	255	27	120.6	9.4e-26	EAA66095.1 GT34
QKD53423.1	673	1	68	CCA69719.1	1027	1	71	67.6	71	20	3	93.2	2.6e-17	CCA69719.1 GH43_13
QKD53444.1	1069	131	342	SCF10202.1	530	62	264	29.7	222	127	29	68.6	1.1e-09	SCF10202.1 CBM2
QKD53446.1	386	31	345	AEB45483.1	895	46	366	38.7	328	181	20	177.9	4.7e-43	AEB45483.1 CBM2
QKD53455.1	301	3	300	CEF83447.1	301	1	300	75.7	300	71	2	468.8	1e-130	CEF83447.1 CE16
QKD53461.1	505	21	241	CBZ51751.1	1915	691	942	23.7	262	149	51	67.4	1.2e-09	CBZ51751.1 GT90
QKD53487.1	2286	320	1257	BAY30132.1	3571	1168	2097	28.9	976	610	84	386	6.7e-105	BAY30132.1 GT2
QKD53489.1	219	30	214	CAZ29389.1	598	8	198	40.8	191	107	6	149.4	1e-34	CAZ29389.1 GH99
QKD53494.1	422	10	418	EAA61740.1	1304	308	723	34.6	437	237	49	233	1.3e-59	EAA61740.1 AA3_2
QKD53503.1	559	12	500	AEI52017.1	786	280	731	30.8	503	283	65	177.2	1.2e-42	AEI52017.1 CE6
QKD53506.1	431	6	429	EAA63395.1	1270	854	1268	50.9	424	199	9	421	3.5e-116	EAA63395.1 GH2
QKD53509.1	1360	1049	1346	CAP94355.1	852	545	847	32.5	311	189	21	164.1	2.5e-38	CAP94355.1 GH3
QKD53527.1	315	2	313	XP_367690.1	1104	793	1104	79.5	312	64	0	501.5	1.5e-140	XP_367690.1 GH20
QKD53531.1	600	1	600	CCT64822.1	622	1	622	94.9	622	10	22	1195.3	0	CCT64822.1 GH3
QKD53552.1	265	2	265	CCT64842.1	260	1	260	89.8	264	23	4	488	1.4e-136	CCT64842.1 CBM50
QKD53575.1	288	1	288	CCT64847.1	298	1	298	62.1	301	98	16	384.8	1.9e-105	CCT64847.1 CBM50
QKD53586.1	511	1	511	CCT64876.1	511	1	511	92.4	511	39	0	932.9	3.3e-270	CCT64876.1 GT71
QKD53598.1	843	1	843	CCT64887.1	858	1	843	98.2	843	15	0	1709.9	0	CCT64887.1 GH3
QKD53607.1	353	8	340	EAA63396.1	751	422	739	26.7	345	214	39	90.5	9e-17	EAA63396.1 GH76
QKD53614.1	503	1	503	CCT64901.1	560	58	560	96.8	503	16	0	1018.8	4.5e-296	CCT64901.1 GH47
QKD53637.1	801	1	801	CEF86913.1	810	1	810	83.4	812	122	13	1340.5	0	CEF86913.1 AA3_1
QKD53638.1	257	31	257	CCT64928.1	227	1	227	97.8	227	5	0	451.4	1.5e-125	CCT64928.1 CE12
QKD53639.1	628	1	45	ANH56599.1	1864	25	69	48.9	45	23	0	55.5	5.7e-06	ANH56599.1 GT1
QKD53642.1	231	1	231	CCT64935.1	231	1	231	98.7	231	3	0	490.3	2.5e-137	CCT64935.1 PL3_2
QKD53645.1	620	383	572	CEF84782.1	494	257	445	34.2	193	120	7	118.6	5.4e-25	CEF84782.1 CE5
QKD53652.1	669	327	393	CCT69979.1	850	652	714	50	68	28	6	60.5	1.9e-07	CCT69979.1 GH18
QKD53654.1	349	1	349	CCT64954.1	341	1	341	94.6	349	11	8	560.8	2.3e-158	CCT64954.1 AA9
QKD53676.1	262	81	259	SGZ51757.1	591	418	588	42.5	179	95	8	132.1	2e-29	SGZ51757.1 GT21
QKD53682.1	472	22	458	BAX92690.1	446	11	445	34.5	446	272	20	250.4	9e-65	BAX92690.1 AA7
QKD53692.1	437	1	437	CCT64988.1	437	1	437	96.1	437	17	0	886.3	3e-256	CCT64988.1 GH5_23
QKD53693.1	377	1	377	CCT64989.1	377	1	377	97.6	377	9	0	676.4	4.1e-193	CCT64989.1 PL1_4
QKD53708.1	326	29	323	EAA58930.1	1250	920	1248	23.7	338	206	52	76.3	1.6e-12	EAA58930.1 GT20
QKD53713.1	767	1	767	CCT65003.1	767	1	767	92.6	767	57	0	1497.6	0	CCT65003.1 GH95
QKD53715.1	491	1	491	CCT65005.1	491	1	491	95.5	491	22	0	1016.1	2.8e-295	CCT65005.1 GH1
QKD53717.1	376	2	374	CBX99860.1	742	244	610	59.1	374	145	8	473	6.8e-132	CBX99860.1 GH29
QKD53722.1	516	309	485	CCT72993.1	1586	1156	1333	55.1	178	79	1	199.9	1.5e-49	CCT72993.1 CBM50
QKD53728.1	228	1	217	CAK38229.1	688	1	244	40.6	244	118	27	182.6	1.1e-44	CAK38229.1 GT25
QKD53729.1	275	16	275	ABP54505.1	491	64	319	34.3	268	156	20	122.5	1.7e-26	ABP54505.1 CBM6
QKD53733.1	937	5	541	CAD72594.1	1610	51	563	30.9	556	322	62	263.5	2e-68	CAD72594.1 GH43
QKD53737.1	384	1	379	CCT65024.1	384	1	379	92.3	379	29	0	741.5	1.1e-212	CCT65024.1 GH5_7
QKD53755.1	670	359	666	ANH22675.1	690	76	387	57.3	314	126	8	364.8	4.7e-99	ANH22675.1 CE4
QKD53758.1	552	14	310	ANH22675.1	690	65	364	53.1	303	133	9	308.9	2.5e-82	ANH22675.1 CE4
QKD53763.1	262	11	258	EAA62552.1	1074	813	1070	24.2	269	172	32	75.9	1.7e-12	EAA62552.1 GH92
QKD53764.1	485	54	483	AJA60963.1	484	53	478	34.7	444	258	32	229.9	1.3e-58	AJA60963.1 AA7
QKD53768.1	367	10	365	CEF88455.1	368	9	366	54.4	360	158	6	398.7	1.6e-109	CEF88455.1 GT64
QKD53769.1	241	35	164	EAA61879.1	779	424	552	39.2	130	78	1	93.2	9.4e-18	EAA61879.1 GT32
QKD53770.1	355	9	353	EAA63396.1	751	415	749	33.7	359	200	38	161.4	4.2e-38	EAA63396.1 GH76
QKD53778.1	1015	13	656	BAY90071.1	3556	592	1230	28.7	666	426	49	222.6	4.3e-56	BAY90071.1 GT2
QKD53781.1	425	16	413	ANH22675.1	690	11	379	52.3	398	161	29	419.1	1.3e-115	ANH22675.1 CE4
QKD53797.1	1455	832	1012	ACL49294.1	654	28	207	27.1	188	122	15	63.9	3.7e-08	ACL49294.1 GT4
QKD53802.1	566	15	561	CEF76727.1	988	74	646	53.4	573	241	26	594	4e-168	CEF76727.1 GH3
QKD53806.1	659	9	651	CEF77752.1	676	22	671	49.8	657	309	21	662.5	1.1e-188	CEF77752.1 AA3
QKD53808.1	449	12	268	ACL96244.2	454	2	276	35.8	293	134	54	154.5	6.4e-36	ACL96244.2 CBM50
QKD53817.1	234	1	234	CCT67990.1	234	1	234	94.9	234	12	0	431.4	1.4e-119	CCT67990.1 CE5
QKD53821.1	413	81	408	CTQ90342.1	452	81	389	35.5	332	187	27	182.6	2e-44	CTQ90342.1 CBM5
QKD53828.1	2388	2113	2386	ASF76259.1	324	72	319	25.2	274	179	26	81.3	3.7e-13	ASF76259.1 CE1
QKD53829.1	252	8	252	AID32530.1	1046	804	1046	28.6	269	142	50	77.8	4.3e-13	AID32530.1 GT51
QKD53834.1	1274	312	599	AAO41659.1	1812	379	646	22.3	292	199	28	58.5	1.4e-06	AAO41659.1 CBM14
QKD53836.1	548	1	548	CCT68019.1	547	1	547	93.4	548	35	1	944.9	8.9e-274	CCT68019.1 GH28
QKD53840.1	151	37	149	CDP29076.1	1350	1234	1347	44.4	117	58	7	94	3.5e-18	CDP29076.1 CBM18
QKD53864.1	903	12	902	BAE58123.1	923	13	923	51.6	917	412	32	951	2.1e-275	BAE58123.1 GH78
QKD53865.1	1079	544	906	CDP31201.1	1370	795	1165	28.7	390	232	46	148.3	1.1e-33	CDP31201.1 AA3_2
QKD53868.1	250	8	250	AID32530.1	1046	804	1046	27.7	264	149	42	83.6	7.8e-15	AID32530.1 GT51
QKD53872.1	718	337	422	ANH56478.1	757	428	514	43.7	87	48	1	80.9	1.4e-13	ANH56478.1 GH16
QKD53881.1	253	51	253	CCD43917.1	231	28	230	51.2	203	99	0	209.9	7.3e-53	CCD43917.1 CE5
QKD53885.1	499	34	413	APF34675.1	1224	64	466	30.1	445	204	107	167.2	1.1e-39	APF34675.1 GH43_34
QKD53886.1	840	11	840	SAL89189.1	835	7	835	58.4	830	344	1	1053.5	2.7e-306	SAL89189.1 GH67
QKD53901.1	1918	1148	1335	SFV72712.1	649	20	217	23.8	202	136	18	57.4	4.6e-06	SFV72712.1 GT4
QKD53914.1	227	1	227	CCT68092.1	227	1	227	98.2	227	4	0	453.4	3.4e-126	CCT68092.1 CE5
QKD53932.1	67	1	67	ANH22675.1	690	190	254	62.7	67	23	2	90.1	2.2e-17	ANH22675.1 CE4
QKD53941.1	606	1	606	CCT68120.1	606	1	606	97.4	606	16	0	1262.3	0	CCT68120.1 GH13_40
QKD53946.1	350	128	294	CTQ98742.1	432	57	235	32.2	183	104	20	73.6	1.1e-11	CTQ98742.1 CBM2
QKD53954.1	364	79	317	ASF76259.1	324	56	276	26.9	242	153	24	110.9	6.6e-23	ASF76259.1 CE1
QKD53961.1	523	295	493	AHH16356.1	944	756	944	30.8	201	125	14	75.9	3.4e-12	AHH16356.1 GT4
QKD53963.1	397	1	397	CCT68145.1	397	1	397	98.5	397	6	0	697.6	1.8e-199	CCT68145.1 CBM1
QKD53975.1	396	77	396	AEB45483.1	895	92	410	40.3	325	183	11	197.6	5.8e-49	AEB45483.1 CBM2
QKD53977.1	2476	940	1725	BAY30132.1	3571	2500	3270	22.1	833	540	109	117.9	3.7e-24	BAY30132.1 GT2
QKD54033.1	879	1	878	CCT68213.1	880	1	879	86.9	879	114	1	1634.8	0	CCT68213.1 GH78
QKD54049.1	1639	1406	1620	EFQ26204.1	916	55	276	41.1	231	111	25	165.2	1.3e-38	EFQ26204.1 AA5_1
QKD54056.1	466	27	458	ANM86403.1	487	51	476	24.4	443	307	28	100.5	1.1e-19	ANM86403.1 AA7
QKD54079.1	549	1	549	CCT68268.1	549	1	549	92.9	549	39	0	973	3.1e-282	CCT68268.1 CBM1
QKD54095.1	607	1	607	ABS19941.1	607	1	607	98	612	2	10	1238.8	0	ABS19941.1 AA1|1.10.3.2
QKD54103.1	460	1	460	CCT68287.1	479	1	479	93.1	479	14	19	938.7	5.4e-272	CCT68287.1 GH76
QKD54111.1	1453	75	320	SBV28153.1	765	31	282	31.1	254	165	10	115.5	1.1e-23	SBV28153.1 CBM13
QKD54129.1	515	10	501	BAY90071.1	3556	2696	3194	23.4	522	347	53	92.8	2.6e-17	BAY90071.1 GT2
QKD54130.1	735	3	735	CBX98831.1	1445	2	766	56.2	774	289	50	758.4	1.6e-217	CBX98831.1 GH132
QKD54142.1	372	10	180	SMY24715.1	620	6	171	49.4	172	80	7	173.3	1.1e-41	SMY24715.1 CE16
QKD54158.1	532	1	531	CCT68331.1	532	1	531	94.4	531	30	0	1087	0	CCT68331.1 GH43_11
QKD54163.1	492	12	463	SMY20297.1	1302	823	1273	23.6	467	326	31	94	1.1e-17	SMY20297.1 GH78
QKD54164.1	328	126	317	AIF91530.1	2137	593	766	29.1	196	113	26	78.6	3.3e-13	AIF91530.1 CBM2
QKD54171.1	903	1	903	CCT68343.1	903	1	903	99.7	903	3	0	1769.2	0	CCT68343.1 GT2
QKD54186.1	418	21	307	CBX99002.1	772	2	301	34.5	310	170	33	170.6	8.1e-41	CBX99002.1 GH18
QKD54197.1	493	300	483	CEF68073.1	745	63	239	43.5	184	97	7	159.5	2.2e-37	CEF68073.1 GT92
QKD54212.1	514	2	81	CED82388.1	747	21	101	37	81	50	1	65.9	3.4e-09	CED82388.1 GT4
QKD54215.1	322	1	322	CCT68386.1	322	1	322	97.2	322	9	0	664.1	1.8e-189	CCT68386.1 GT8
QKD54236.1	1150	785	992	BAT89436.1	1032	693	884	29.4	218	118	36	68.2	1.6e-09	BAT89436.1 CBM57
QKD54246.1	451	26	307	CCA38978.1	852	502	847	31.5	346	173	64	159.5	2e-37	CCA38978.1 GT20
QKD54249.1	930	9	165	CAB37515.1	1036	902	1030	36.6	161	66	36	77.4	2.1e-12	CAB37515.1 GH35
QKD54266.1	306	8	296	CED85556.1	1087	6	302	48.9	309	126	32	275	2.2e-72	CED85556.1 AA3_2
QKD54282.1	541	117	280	CAN61133.1	1122	941	1116	29.5	176	112	12	94	1.2e-17	CAN61133.1 GH36
QKD54284.1	560	1	560	CCT68452.1	560	1	560	97.9	560	12	0	1169.1	0	CCT68452.1 GT90
QKD54303.1	500	227	446	CAZ29297.1	750	144	341	27.3	220	138	22	74.3	9.4e-12	CAZ29297.1 GT7
QKD54304.1	84	6	76	CED82388.1	747	28	97	35.2	71	45	1	57	2.6e-07	CED82388.1 GT4
QKD54309.1	1774	7	356	AMS24251.1	1213	528	855	36.6	358	189	38	195.7	9.9e-48	AMS24251.1 CBM57
QKD54321.1	467	30	466	XP_003715080.1	493	56	491	36.9	450	257	27	277.3	6.8e-73	XP_003715080.1 AA8
QKD54329.1	429	98	191	XP_003648679.1	248	142	236	50.5	95	46	1	76.6	1.6e-12	XP_003648679.1 CBM0
QKD54363.1	331	189	321	CAJ86292.1	1216	141	252	36.8	133	63	21	80.5	8.7e-14	CAJ86292.1 CBM43
QKD54372.1	264	31	94	EAA35018.1	1434	993	1058	51.5	66	30	2	58.9	2.2e-07	EAA35018.1 GH18
QKD54391.1	210	1	210	AHG06593.1	1394	1210	1394	87.6	210	1	25	359	8e-98	AHG06593.1 GT2
QKD54392.1	902	1	902	ACY08039.1	902	1	902	99	902	9	0	1810	0	ACY08039.1 GT2
QKD54412.1	418	173	391	BAY95497.1	1509	1245	1479	26.7	236	155	18	73.6	1.3e-11	BAY95497.1 GT1
QKD54414.1	1396	982	1267	CBX99002.1	772	4	297	27.2	312	183	44	107.8	2.1e-21	CBX99002.1 GH18
QKD54422.1	404	1	404	CCT68569.1	404	1	404	99.5	404	2	0	829.7	3.1e-239	CCT68569.1 GT62
QKD54424.1	398	1	398	CCT68571.1	398	1	398	92	398	32	0	499.6	7.2e-140	CCT68571.1 GH0
QKD54425.1	495	300	494	SMY29343.1	1116	914	1115	35.9	206	117	15	96.7	1.8e-18	SMY29343.1 GT62
QKD54426.1	484	71	446	CAL53384.1	1045	36	418	29.8	396	245	33	166	2.3e-39	CAL53384.1 CE11
QKD54436.1	448	1	448	CCT68580.1	448	1	448	98.9	448	5	0	768.5	9.4e-221	CCT68580.1 GH72
QKD54442.1	499	44	488	SMY25446.1	615	45	575	39.9	552	204	128	354.8	3.6e-96	SMY25446.1 CBM18
QKD54472.1	862	441	840	ADX07321.1	1690	541	959	35.4	424	245	29	223.8	1.7e-56	ADX07321.1 GH5_9
QKD54473.1	1150	540	1107	AAO76290.1	1336	919	1334	23.1	575	276	166	110.9	2.1e-22	AAO76290.1 GT2
QKD54506.1	279	43	148	CAL57786.1	944	655	764	35.1	111	66	6	54.7	4.3e-06	CAL57786.1 GT95
QKD54516.1	421	44	421	AAV66343.1	375	1	375	79.4	378	75	3	493.4	5.5e-138	AAV66343.1 CBM1
QKD54554.1	302	10	302	EAA59400.1	1041	732	1029	44.9	301	155	11	250	7.6e-65	EAA59400.1 PL4_3
QKD54581.1	208	1	208	CCT68698.1	208	1	208	93.8	208	13	0	405.2	9.7e-112	CCT68698.1 GT1
QKD54589.1	748	1	748	CCT68705.1	750	1	750	94.8	750	37	2	1297	0	CCT68705.1 GT31
QKD54609.1	816	1	581	CCT68723.1	586	1	581	97.8	581	13	0	1176.8	0	CCT68723.1 GH47
QKD54636.1	516	157	350	APU43808.1	618	116	294	31.8	198	112	23	85.9	3.2e-15	APU43808.1 CBM13
QKD54643.1	710	67	408	CBZ54290.1	716	245	593	34.6	356	212	21	178.7	5e-43	CBZ54290.1 CBM20
QKD54645.1	738	1	738	CCT68753.1	738	1	738	100	738	0	0	1521.9	0	CCT68753.1 GH37
QKD54653.1	692	1	692	CCT68761.1	695	1	695	90.4	695	64	3	863.6	3.3e-249	CCT68761.1 CBM48
QKD54655.1	344	1	344	CCT68763.1	343	1	343	95.1	344	16	1	621.3	1.4e-176	CCT68763.1 GH114
QKD54656.1	822	50	775	BAE64464.1	1375	614	1296	27.9	756	442	103	236.1	3.1e-60	BAE64464.1 GH28
QKD54670.1	518	50	418	AHO16406.1	763	5	343	46.6	369	167	30	315.8	1.9e-84	AHO16406.1 GH13_11
QKD54677.1	134	85	134	ABE91088.1	636	584	636	67.9	53	14	3	71.6	1.6e-11	ABE91088.1 CE8
QKD54680.1	618	416	618	CEF62930.1	780	538	734	30.9	204	133	8	99.8	2.6e-19	CEF62930.1 GT2
QKD54719.1	394	1	388	CCA15473.1	953	565	950	53.9	393	169	12	387.9	3e-106	CCA15473.1 GH72
QKD54729.1	342	7	324	ARA85284.1	592	55	377	26.4	330	224	19	124	7.1e-27	ARA85284.1 CE12
QKD54733.1	1194	607	802	ACL49294.1	654	20	217	32.1	209	118	24	90.5	3e-16	ACL49294.1 GT4
QKD54741.1	202	18	168	BAZ13913.1	210	47	207	30.2	162	101	12	71.2	3.2e-11	BAZ13913.1 CBM50
QKD54768.1	479	1	341	CCT68864.1	477	1	341	99.1	341	3	0	708	1.6e-202	CCT68864.1 CBM18
QKD54775.1	508	1	508	CCT68870.1	508	1	508	99	508	5	0	1069.3	2.9e-311	CCT68870.1 GT15
QKD54792.1	461	96	410	CAD98690.1	827	464	805	29.5	346	209	35	153.7	1.1e-35	CAD98690.1 GT31
QKD54802.1	796	1	796	CCT68897.1	796	1	796	96.6	796	27	0	1654	0	CCT68897.1 GH5_12
QKD54810.1	527	80	121	BAE65591.1	797	1	42	69	42	13	0	69.7	2.4e-10	BAE65591.1 GH3
QKD54814.1	430	1	430	CCT68908.1	430	1	430	99.3	430	3	0	884.4	1.1e-255	CCT68908.1 GT32
QKD54824.1	579	7	579	CEF75023.1	585	10	585	84.6	577	84	5	1037.7	1.1e-301	CEF75023.1 GH43_33
QKD54835.1	368	8	225	EAA59400.1	1041	778	963	31.7	224	109	44	99	2.6e-19	EAA59400.1 PL4_3
QKD54841.1	685	1	685	CCT68937.1	685	1	685	97.4	685	18	0	1391.7	0	CCT68937.1 GH2
QKD54842.1	612	1	612	CCT68938.1	609	1	609	94.8	612	29	3	857.8	1.6e-247	CCT68938.1 GH0
QKD54859.1	322	71	296	ASF76259.1	324	71	289	27.9	226	156	7	96.3	1.5e-18	ASF76259.1 CE1
QKD54884.1	1556	31	496	AHO06742.1	810	9	422	25.1	483	276	86	96.7	5.5e-18	AHO06742.1 GT2
QKD54885.1	1186	5	1186	AHG06592.1	1182	1	1182	99.4	1182	7	0	2213	0	AHG06592.1 GT2
QKD54906.1	247	1	247	CCT69268.1	247	1	247	96	247	10	0	510.8	1.9e-143	CCT69268.1 AA9
QKD54937.1	631	81	463	SMY26983.1	1138	609	987	36.9	388	231	14	236.1	2.4e-60	SMY26983.1 GT22
QKD54940.1	510	1	510	SCB64445.1	540	1	540	86.7	540	42	30	805.1	1e-231	SCB64445.1 AA2
QKD54944.1	623	21	602	EAA59719.1	1305	1	569	40.9	618	280	85	419.9	1.1e-115	EAA59719.1 GH75
QKD54973.1	636	11	224	ADJ44990.1	463	17	229	33.9	218	135	9	120.6	1.5e-25	ADJ44990.1 CBM2
QKD55002.1	1005	22	975	CBX97514.1	1763	673	1740	34.3	1095	551	168	440.7	1e-121	CBX97514.1 GT57
QKD55003.1	501	1	501	CCT68987.1	501	1	501	99.2	501	4	0	989.6	2.9e-287	CCT68987.1 GT57
QKD55005.1	533	97	320	CAZ28708.1	774	507	756	26.3	251	157	28	82.4	3.7e-14	CAZ28708.1 GH84
QKD55031.1	394	1	376	CEF74939.1	1145	246	615	44.7	394	176	42	314.7	3.3e-84	CEF74939.1 GT71
QKD55043.1	885	429	882	AJP05997.1	453	10	453	31.9	464	286	30	202.6	4.1e-50	AJP05997.1 AA7
QKD55044.1	345	29	225	AKP53884.1	425	63	258	26.2	210	128	27	60.8	7.4e-08	AKP53884.1 GH0
QKD55051.1	832	1	832	CCT69025.1	832	1	832	97.6	832	20	0	1644	0	CCT69025.1 GH3
QKD55085.1	281	1	281	CCT69058.1	281	1	281	99.6	281	1	0	599	6.2e-170	CCT69058.1 GH16
QKD55086.1	376	1	376	AAA65589.1	376	1	376	94.9	376	19	0	589.7	5e-167	AAA65589.1 CBM1|3.2.1.4
QKD55087.1	1270	182	1262	AIE96983.1	2014	132	1194	34.3	1147	604	150	615.9	2.2e-174	AIE96983.1 GT0
QKD55094.1	349	1	227	CCT69066.1	346	1	227	95.6	227	10	0	462.2	1.1e-128	CCT69066.1 CE5
QKD55102.1	1028	576	1027	EAA29319.1	1136	1	453	72.7	454	121	3	694.5	3.9e-198	EAA29319.1 GH93
QKD55109.1	306	127	210	AGC46951.1	285	136	214	35.7	84	49	5	63.5	1e-08	AGC46951.1 CE0
QKD55128.1	360	1	360	CCT69101.1	409	1	409	78.7	409	38	49	561.6	1.4e-158	CCT69101.1 AA11
QKD55153.1	445	1	445	CCT69140.1	445	1	445	97.1	445	13	0	891.7	7.3e-258	CCT69140.1 GH64
QKD55168.1	552	97	477	EAA66095.1	832	401	799	30.1	409	248	38	152.9	2.3e-35	EAA66095.1 GT34
QKD55171.1	254	1	254	CCT69159.1	254	1	254	97.2	254	7	0	505	1.1e-141	CCT69159.1 PL3_2
QKD55189.1	831	8	815	CCT75039.1	814	7	794	48.3	816	386	36	773.5	5.4e-222	CCT75039.1 GH78
QKD55191.1	851	21	851	CCD50485.1	833	6	833	57	833	351	7	984.6	1.6e-285	CCD50485.1 GH3
QKD55197.1	298	1	298	CCT69184.1	298	1	298	97	298	9	0	579.3	5.4e-164	CCT69184.1 CE16
QKD55199.1	322	3	315	ARF90664.1	788	449	755	42.5	315	171	10	263.1	9.2e-69	ARF90664.1 GT4
QKD55200.1	432	1	432	CCT69181.1	431	1	431	95.4	432	19	1	842	6.4e-243	CCT69181.1 GH18
QKD55234.1	341	1	341	CEF85488.1	341	1	341	93.3	341	23	0	680.6	2e-194	CEF85488.1 GH16
QKD55238.1	1067	5	283	EAA63396.1	751	413	683	33.9	289	163	28	149.8	3.8e-34	EAA63396.1 GH76
QKD55241.1	1017	71	994	AIT18866.1	1516	151	1119	26.7	1010	613	127	268.1	9e-70	AIT18866.1 GH18
QKD55249.1	902	15	415	ARA93149.1	826	438	826	40.9	406	218	22	280.4	1.6e-73	ARA93149.1 CE15
QKD55254.1	906	1	548	CEF86341.1	559	1	542	87	548	65	6	999.6	5.1e-290	CEF86341.1 GH35
QKD55260.1	3197	11	973	BAY90071.1	3556	1213	2121	30	997	576	122	355.9	1e-95	BAY90071.1 GT2
QKD55265.1	184	1	184	ENH75837.1	184	1	184	100	184	0	0	377.5	1.9e-103	ENH75837.1 GH134
QKD55271.1	860	1	860	CBX93190.1	861	1	861	83.4	861	142	1	1497.3	0	CBX93190.1 GH3
QKD55297.1	886	585	869	XP_383205.1	824	547	803	27.6	294	167	46	93.2	3.5e-17	XP_383205.1 GH12
QKD55337.1	579	8	579	ALN49267.1	579	5	569	50.3	581	264	25	591.7	2e-167	ALN49267.1 GH43_14
QKD55357.1	837	1	837	CCT69443.1	856	1	854	88.2	857	78	23	1553.5	0	CCT69443.1 AA3_1
QKD55363.1	546	1	546	CCT69471.1	546	1	546	98.4	546	9	0	1076.6	0	CCT69471.1 AA3_1
QKD55367.1	470	1	470	CCT69473.1	462	1	462	85	472	59	12	801.2	1.4e-230	CCT69473.1 GH39
QKD55368.1	593	1	560	CCT69474.1	593	1	560	94.5	560	31	0	1100.9	0	CCT69474.1 CBM24
QKD55369.1	845	1	845	CCT69486.1	845	1	845	98.5	845	13	0	1750.7	0	CCT69486.1 GH31
QKD55377.1	313	10	82	CED82388.1	747	28	97	37	73	43	3	58.5	3.3e-07	CED82388.1 GT4
QKD55385.1	544	23	527	SMY20297.1	1302	786	1290	29	511	351	12	234.6	5.9e-60	SMY20297.1 GH78
QKD55386.1	828	5	825	CCT75039.1	814	6	810	51.9	826	371	26	841.6	1.6e-242	CCT75039.1 GH78
QKD55405.1	379	1	379	CCT69526.1	379	1	379	99.7	379	1	0	785	8.2e-226	CCT69526.1 GH93
QKD55417.1	431	130	423	AEG50718.1	407	93	401	39.7	317	160	31	213.4	1.1e-53	AEG50718.1 GH43
QKD55419.1	243	2	230	CCT72489.1	528	5	301	48.2	303	77	80	277.7	2.7e-73	CCT72489.1 GH43_13
QKD55450.1	1368	154	279	CAJ58949.1	611	83	207	35.9	131	73	11	63.2	5.9e-08	CAJ58949.1 CBM13
QKD55464.1	414	1	409	CEF77547.1	416	1	412	87.9	412	47	3	765.8	5.6e-220	CEF77547.1 GT0
QKD55466.1	230	1	230	AAK27975.1	231	1	230	99.1	230	2	0	475.3	8.4e-133	AAK27975.1 GH11
QKD55498.1	574	201	563	BAY30132.1	3571	723	1081	22.3	377	261	32	84	1.4e-14	BAY30132.1 GT2
QKD55500.1	410	1	342	AFC24585.1	998	604	944	23.5	371	225	59	70.5	1.1e-10	AFC24585.1 GH3
QKD55506.1	381	1	381	CCT69602.1	381	1	381	97.1	381	11	0	785.8	4.8e-226	CCT69602.1 GH105
QKD55516.1	458	8	458	CCT69625.1	455	1	451	90.7	451	42	0	859	5.4e-248	CCT69625.1 GH39
QKD55520.1	673	1	673	CCT69642.1	672	1	672	93.9	673	40	1	1348.6	0	CCT69642.1 GH127
QKD55547.1	689	1	689	CCT69665.1	688	1	688	96.2	689	25	1	1184.5	0	CCT69665.1 GH17
QKD55560.1	511	26	194	EAA61740.1	1304	329	498	38.6	171	102	3	136	2.7e-30	EAA61740.1 AA3_2
QKD55569.1	1292	1064	1228	ACL49294.1	654	20	182	35.1	171	97	14	93.6	3.9e-17	ACL49294.1 GT4
QKD55573.1	382	114	234	AMW29692.1	2556	558	679	33.1	127	74	11	56.2	2e-06	AMW29692.1 GT2
QKD55584.1	891	1	891	CCT69700.1	885	1	885	97.6	891	15	6	1777.7	0	CCT69700.1 GT1
QKD55598.1	801	601	750	AAO76290.1	1336	1223	1334	30	150	67	38	66.6	3.1e-09	AAO76290.1 GT2
QKD55600.1	327	1	327	CCT69715.1	327	1	327	99.4	327	2	0	698	1.1e-199	CCT69715.1 GH43_1
QKD55615.1	963	53	963	CCT69728.1	965	55	965	98.8	911	11	0	1833.5	0	CCT69728.1 GT39
QKD55659.1	294	1	294	CCT69757.1	294	1	294	98.6	294	4	0	591.7	1e-167	CCT69757.1 GH131
QKD55661.1	706	371	566	BAT90691.1	1011	688	862	27.5	204	111	37	63.2	3.1e-08	BAT90691.1 CBM57
QKD55670.1	315	1	315	CCT69762.1	315	1	315	93.7	315	20	0	629	6.2e-179	CCT69762.1 GT32
QKD55690.1	114	64	114	ACI49017.1	601	554	601	54.9	51	20	3	52.4	8.7e-06	ACI49017.1 GT22
QKD55725.1	199	1	177	CEF62298.1	578	1	176	61.6	177	67	1	232.3	1.1e-59	CEF62298.1 GT4
QKD55730.1	459	7	459	CCT69815.1	452	1	452	87.9	454	52	3	759.6	4.5e-218	CCT69815.1 GT69
QKD55746.1	576	48	569	AFZ04852.1	1443	607	1082	23.2	535	339	72	83.6	1.8e-14	AFZ04852.1 GT2
QKD55749.1	916	3	383	ABG81487.1	616	5	366	49.4	385	168	27	325.9	3.3e-87	ABG81487.1 GT31
QKD55759.1	799	12	634	BAE64464.1	1375	602	1198	40.4	639	323	58	424.9	4.5e-117	BAE64464.1 GH28
QKD55760.1	490	1	490	CCT69846.1	493	1	493	95.3	493	20	3	912.9	3.4e-264	CCT69846.1 GH88
QKD55770.1	499	1	499	CCT69856.1	499	1	499	97.2	499	14	0	994.6	9e-289	CCT69856.1 AA7
QKD55771.1	1261	1012	1230	ACL49294.1	654	3	217	29	224	145	14	95.5	9.9e-18	ACL49294.1 GT4
QKD55802.1	1195	221	534	ACY97654.1	807	466	756	25.1	327	196	49	89	8.8e-16	ACY97654.1 GT2
QKD55838.1	503	48	429	AHO16406.1	763	10	368	45.8	382	184	23	309.3	1.7e-82	AHO16406.1 GH13_11
QKD55857.1	1626	1272	1481	AJC53641.1	954	664	872	34.7	213	132	7	106.7	5.6e-21	AJC53641.1 GT2
QKD55871.1	694	92	687	EAA31326.1	1227	623	1215	74.9	598	143	7	892.9	5.1e-258	EAA31326.1 GH71
QKD55885.1	1533	1247	1469	SMY28328.1	1814	1578	1807	27.2	246	140	39	72.4	1.1e-10	SMY28328.1 GH31
QKD55908.1	3239	1	843	CCT69979.1	850	1	845	91.2	845	72	2	1078.9	0	CCT69979.1 GH18
QKD55910.1	164	16	155	CAP83076.1	762	610	749	53.6	140	65	0	151	2.6e-35	CAP83076.1 GH13_40
QKD55916.1	539	27	416	AGS66965.1	810	5	391	23.9	401	280	25	67	1.6e-09	AGS66965.1 CE14
QKD55921.1	3878	290	1202	CED83340.1	1988	900	1912	41.5	1027	473	128	745	9.6e-213	CED83340.1 GT31
QKD55922.1	347	93	186	AGA79320.1	631	404	495	40.4	94	54	2	60.1	1.3e-07	AGA79320.1 CE8
QKD55934.1	149	5	148	BAC83070.1	666	526	666	41.7	144	81	3	114	3.2e-24	BAC83070.1 CBM43
QKD55938.1	525	107	458	EAA60035.1	1124	103	450	50.3	356	165	12	271.9	3.2e-71	EAA60035.1 CBM18
QKD55940.1	331	13	237	EAA59400.1	1041	778	963	33.5	230	104	49	115.9	1.9e-24	EAA59400.1 PL4_3
QKD55944.1	411	72	375	CBX99479.1	1312	53	370	50	320	142	18	328.6	2.3e-88	CBX99479.1 GH2
QKD55960.1	662	1	662	CCT70030.1	661	1	661	93.4	662	43	1	1170.2	0	CCT70030.1 GH76
QKD55969.1	481	21	481	CCT70036.1	463	1	463	92.7	463	32	2	892.9	3.5e-258	CCT70036.1 GH16
QKD55970.1	884	1	884	CCT70037.1	884	1	884	99.3	884	6	0	1768.4	0	CCT70037.1 GT0
QKD55974.1	478	258	466	AEI46491.1	458	247	458	25.4	224	140	27	67	1.4e-09	AEI46491.1 GT81
QKD55978.1	618	133	618	XP_366410.1	1261	800	1261	24.6	512	310	76	119.4	3.2e-25	XP_366410.1 GH43_11
QKD55992.1	345	89	344	EAA62552.1	1074	813	1073	29.9	271	165	25	95.5	2.7e-18	EAA62552.1 GH92
QKD56014.1	1588	307	389	BAK17762.1	797	243	321	33.7	83	51	4	57.8	2.9e-06	BAK17762.1 CBM48
QKD56015.1	307	4	242	XP_367690.1	1104	800	1044	25.1	251	170	18	67.8	5.4e-10	XP_367690.1 GH20
QKD56038.1	325	1	299	CBX99002.1	772	1	300	84	300	47	1	518.1	1.6e-145	CBX99002.1 GH18
QKD56042.1	479	72	466	ACI65301.1	1347	83	533	27.9	452	268	58	141.4	6e-32	ACI65301.1 GT49
QKD56044.1	443	156	438	AEB45483.1	895	124	406	31.8	286	189	6	137.5	8e-31	AEB45483.1 CBM2
QKD56045.1	1065	47	549	AHO06742.1	810	10	546	24.6	561	341	82	129	6.9e-28	AHO06742.1 GT2
QKD56092.1	517	1	517	CCT70141.1	517	1	517	96.1	517	20	0	1045.8	3.5e-304	CCT70141.1 GH125
QKD56101.1	619	1	619	CEF76753.1	700	82	700	87.6	619	77	0	1142.5	0	CEF76753.1 GH32
QKD56102.1	353	5	341	AKE28372.1	360	2	345	24.8	359	233	37	97.4	7.3e-19	AKE28372.1 GH109
QKD56109.1	581	2	581	CCT70164.1	583	4	583	97.9	580	12	0	1192.2	0	CCT70164.1 AA3_2
QKD56111.1	505	46	503	ANM86730.1	489	42	487	27.6	460	317	16	197.2	9.7e-49	ANM86730.1 AA7
QKD56115.1	985	1	985	CCT70761.1	986	1	986	98.5	986	14	1	1904.4	0	CCT70761.1 GH3
QKD56116.1	439	1	439	CCT70158.1	444	1	439	98.2	439	8	0	884.8	8.8e-256	CCT70158.1 CE9
QKD56118.1	426	60	246	SMD43549.1	625	56	242	32.5	191	121	8	93.2	1.7e-17	SMD43549.1 CE9
QKD56124.1	781	1	781	CCT70171.1	781	1	781	96.3	781	29	0	1619	0	CCT70171.1 GH31
QKD56125.1	772	1	772	CCT70172.1	772	1	772	98.2	772	14	0	1474.9	0	CCT70172.1 GH3
QKD56133.1	141	6	92	CED82388.1	747	26	112	48.3	87	45	0	92	1.2e-17	CED82388.1 GT4
QKD56135.1	698	111	698	CCT70180.1	696	107	696	98.6	590	6	2	1101.3	0	CCT70180.1 GH5_9
QKD56151.1	662	268	508	CAJ63931.1	621	15	216	29.1	244	128	45	104.4	1.1e-20	CAJ63931.1 CBM13
QKD56154.1	769	571	768	CCA37798.1	3007	2807	3003	29.7	202	133	9	92.8	3.9e-17	CCA37798.1 GT2
QKD56181.1	434	50	406	CAL53384.1	1045	36	403	31.6	373	234	21	205.3	3.1e-51	CAL53384.1 CE11
QKD56214.1	654	377	562	APR64405.1	621	392	590	24.1	212	122	39	67	2e-09	APR64405.1 CBM50
QKD56217.1	514	28	214	CCD53507.1	610	61	259	27	200	132	14	58.5	5.5e-07	CCD53507.1 AA7
QKD56224.1	1236	186	404	CBZ54290.1	716	289	511	35	226	137	10	155.6	7.9e-36	CBZ54290.1 CBM20
QKD56243.1	2401	175	879	AHX26706.1	2798	98	828	34.2	743	439	50	399.1	8e-109	AHX26706.1 GT2
QKD56270.1	2351	1	917	BAZ00088.1	3569	1210	2095	30.4	947	568	91	374.4	2.1e-101	BAZ00088.1 GT2
QKD56284.1	1372	713	1359	SMQ54680.1	1814	1138	1801	31.6	734	345	157	267.3	2.1e-69	SMQ54680.1 GH31
QKD56288.1	162	8	158	SMY24715.1	620	17	172	41.7	156	86	5	114.8	2e-24	SMY24715.1 CE16
QKD56308.1	455	80	442	CCA23362.1	816	116	464	41.6	363	198	14	257.7	5.5e-67	CCA23362.1 GH0
QKD56309.1	854	1	854	CCT70774.1	854	1	854	95.7	854	37	0	1667.5	0	CCT70774.1 GH81
QKD56325.1	663	1	663	CCT70355.1	663	1	663	97.1	663	19	0	1379	0	CCT70355.1 GH31
QKD56347.1	1453	1207	1421	ACL49294.1	654	15	217	26.8	224	134	30	60.1	5.3e-07	ACL49294.1 GT4
QKD56366.1	821	184	667	EAA57990.1	1425	764	1217	29.3	492	302	46	176.4	2.9e-42	EAA57990.1 GH16
QKD56377.1	627	243	438	CAJ63931.1	621	15	205	30.8	211	111	35	65.9	4.2e-09	CAJ63931.1 CBM13
QKD56404.1	430	1	430	CCT70427.1	430	1	430	98.4	430	7	0	909.8	2.5e-263	CCT70427.1 GH5_15
QKD56405.1	227	1	227	CCT70428.1	252	1	250	77.6	250	33	23	388.3	1.3e-106	CCT70428.1 GH75
QKD56415.1	429	1	429	AAA65586.1	429	1	429	99.5	429	2	0	892.1	5.4e-258	AAA65586.1 GH7|3.2.1.4
QKD56424.1	720	349	425	ANH56478.1	757	436	514	41.8	79	44	2	74.3	1.4e-11	ANH56478.1 GH16
QKD56430.1	374	15	91	CED82388.1	747	21	97	43.6	78	42	2	72.8	2e-11	CED82388.1 GT4
QKD56441.1	515	1	515	CCT70783.1	515	1	515	95.7	515	22	0	1022.3	4.1e-297	CCT70783.1 GH125
QKD56463.1	583	283	582	BAK17762.1	797	50	322	29.3	304	180	35	112.1	4.7e-23	BAK17762.1 CBM48
QKD56481.1	581	1	581	CCE73646.1	581	1	581	95	581	29	0	1161	0	CCE73646.1 AA1_2
QKD56498.1	510	51	508	EAA65188.1	1507	14	475	41.8	466	259	12	380.6	6.3e-104	EAA65188.1 GH78
QKD56513.1	609	11	52	ANH56599.1	1864	28	69	54.8	42	19	0	57.8	1.1e-06	ANH56599.1 GT1
QKD56526.1	406	15	402	ANH22675.1	690	9	387	51.8	396	166	25	406.4	8.5e-112	ANH22675.1 CE4
QKD56531.1	733	1	726	CEF76437.1	820	102	816	55.4	726	313	11	815.8	8.4e-235	CEF76437.1 GT90
QKD56536.1	729	214	729	BAE65527.1	1087	19	577	27.9	569	347	63	215.7	3.8e-54	BAE65527.1 GH32
QKD56542.1	105	18	89	CED94343.1	588	121	192	37.5	72	45	0	52.8	6.2e-06	CED94343.1 GH18
QKD56548.1	588	47	542	SMY27695.1	901	42	537	31.5	505	328	18	261.2	6.4e-68	SMY27695.1 GH43_21
QKD56552.1	562	7	200	AHM58361.1	350	24	209	27.6	199	126	18	67.8	9.9e-10	AHM58361.1 GH0
QKD56563.1	505	1	505	CCT70608.1	480	1	480	93.7	505	7	25	989.2	3.8e-287	CCT70608.1 GH5_22
QKD56568.1	812	138	468	EAA57990.1	1425	764	1077	32.8	332	204	19	165.2	6.6e-39	EAA57990.1 GH16
QKD56569.1	696	350	693	EAA63396.1	751	414	747	33.3	357	202	36	170.2	1.8e-40	EAA63396.1 GH76
QKD56591.1	242	1	239	CCT70630.1	373	1	239	85.8	239	34	0	424.9	1.4e-117	CCT70630.1 GT1
QKD56592.1	2576	21	938	BAY30132.1	3571	1194	2097	31.1	952	574	82	402.5	7.8e-110	BAY30132.1 GT2
QKD56593.1	541	6	538	CAK46937.1	527	9	524	62.3	533	184	17	680.6	3.1e-194	CAK46937.1 GT1
QKD56596.1	2011	1250	2003	AAB08445.1	803	30	796	53.5	776	330	31	802	3.4e-230	AAB08445.1 GH3|3.2.1.21
QKD56620.1	594	1	594	CCT70674.1	594	1	594	88.4	594	69	0	1057	1.7e-307	CCT70674.1 GT2
QKD56624.1	896	12	889	EAA58410.1	891	11	884	60.1	890	327	28	1110.1	0	EAA58410.1 GH2
QKD56631.1	313	46	313	ADO75815.1	541	125	404	36	283	163	18	141.7	3e-32	ADO75815.1 CBM13
QKD56633.1	530	1	530	CCT70659.1	530	1	530	97.9	530	11	0	1111.3	0	CCT70659.1 GH5_22
QKD56646.1	406	1	406	CCT70688.1	406	1	406	93.1	406	28	0	789.6	3.6e-227	CCT70688.1 GH27
QKD56647.1	404	44	402	AEV99440.1	1581	224	579	32.6	371	223	27	166	1.9e-39	AEV99440.1 CBM3
QKD56648.1	394	1	390	BAV06996.1	640	1	383	43.1	401	199	29	312.8	1.2e-83	BAV06996.1 CBM13
QKD56650.1	493	1	493	CCT70691.1	492	1	492	94.1	493	28	1	958.4	7e-278	CCT70691.1 GH88
QKD56651.1	559	1	559	CCT70692.1	559	1	559	94.1	559	33	0	1128.6	0	CCT70692.1 GH43_13
QKD56652.1	782	27	681	BAE64464.1	1375	597	1265	50.1	675	311	26	616.7	8e-175	BAE64464.1 GH28
QKD56657.1	607	1	607	CCT70719.1	607	1	607	96.9	607	19	0	1224.9	0	CCT70719.1 AA3_2
QKD56661.1	977	1	977	CCT70700.1	865	1	865	82.2	977	62	112	1636.7	0	CCT70700.1 GH31
QKD56663.1	336	24	331	ARA85284.1	592	80	377	29.1	316	198	26	99	2.4e-19	ARA85284.1 CE12
QKD56667.1	489	1	489	CCT70706.1	489	1	489	91.2	489	43	0	934.1	1.4e-270	CCT70706.1 GH79
QKD56668.1	599	22	595	ARQ71943.1	770	201	770	61.6	575	215	6	770.4	3.3e-221	ARQ71943.1 CBM13
QKD56683.1	1121	5	979	SMY23427.1	1255	2	1041	55.5	1041	396	67	1100.1	0	SMY23427.1 GT1
QKD56685.1	253	8	250	AID32530.1	1046	804	1043	29.2	250	160	17	82	2.3e-14	AID32530.1 GT51
QKD56723.1	669	12	669	BAE58123.1	923	13	763	44.8	759	310	109	644.4	3e-183	BAE58123.1 GH78
QKD56731.1	496	244	442	AIJ17221.1	1066	698	904	35.9	217	111	28	123.6	1.3e-26	AIJ17221.1 CBM12
QKD56782.1	348	1	348	ANH56445.1	1110	1	345	60.6	348	134	3	455.7	1e-126	ANH56445.1 GH36
QKD56790.1	522	303	473	SMY28739.1	470	21	190	30.2	172	117	3	68.9	4.1e-10	SMY28739.1 CE1
QKD56791.1	501	11	448	EAA66095.1	832	379	819	26.5	468	287	57	124.8	6.1e-27	EAA66095.1 GT34
QKD56799.1	325	8	325	CCT63273.1	1010	666	1010	57.2	348	116	33	391.7	1.7e-107	CCT63273.1 GH0
QKD56805.1	495	13	251	CTQ98742.1	432	5	248	30.1	249	159	15	94.4	8.7e-18	CTQ98742.1 CBM2
QKD56807.1	699	225	669	AAO76290.1	1336	891	1335	30.1	472	276	54	150.2	1.9e-34	AAO76290.1 GT2
QKD56838.1	564	49	536	AEI52017.1	786	310	751	27.2	504	289	78	160.2	1.5e-37	AEI52017.1 CE6
QKD56846.1	317	22	215	EAA29200.1	1411	1212	1405	30	207	119	26	85.9	2e-15	EAA29200.1 CBM24
QKD56849.1	540	10	540	BAE65509.1	542	11	542	52.6	532	251	1	601.3	2.4e-170	BAE65509.1 AA3_2
QKD56872.1	203	20	88	EAA59389.1	764	18	84	38.6	70	39	4	55.5	1.8e-06	EAA59389.1 GT4
QKD56883.1	217	1	213	EAA61740.1	1304	1	219	27.9	219	152	6	109	1.5e-22	EAA61740.1 AA3_2
QKD56893.1	248	1	219	CCA23366.1	827	254	463	35.6	219	132	9	134.4	3.8e-30	CCA23366.1 GH0
QKD56908.1	517	209	506	ABE90696.2	485	154	484	25.4	335	209	41	104.4	8.8e-21	ABE90696.2 CBM48
QKD56911.1	2215	1104	1655	BAF20066.1	1254	271	796	32.7	566	327	54	275.8	9.4e-72	BAF20066.1 GT47
QKD56921.1	862	92	389	XP_365424.1	1040	517	785	29.4	299	180	31	105.1	8.6e-21	XP_365424.1 GH30_3
QKD56925.1	863	8	840	CEF74027.1	800	9	778	57.7	840	278	77	957.6	2.1e-277	CEF74027.1 GT1
QKD56927.1	813	9	812	CCT75036.1	802	2	801	56.7	808	338	12	914.4	1.9e-264	CCT75036.1 GH78
QKD56929.1	842	2	841	CCT63268.1	802	7	795	76.7	841	143	53	1303.1	0	CCT63268.1 GT1
QKD56932.1	142	3	142	BAE63177.1	397	262	394	42.1	140	74	7	114	3e-24	BAE63177.1 GH0
QKD56948.1	522	1	522	ANY59682.1	522	1	522	100	522	0	0	1063.5	0	ANY59682.1 GH32
QKD56950.1	674	16	673	CAC28747.2	695	27	694	57.2	673	268	20	778.1	1.8e-223	CAC28747.2 CBM38|3.2.1.26
QKD56967.1	404	95	403	CCA23362.1	816	121	412	39.2	309	171	17	198.7	2.7e-49	CCA23362.1 GH0
QKD56977.1	217	3	216	CCT65858.1	463	228	462	53.6	235	88	21	236.5	6.2e-61	CCT65858.1 GH76
QKD56989.1	600	22	596	SMQ49286.1	590	27	590	31.6	594	357	49	270.4	1.1e-70	SMQ49286.1 AA7
QKD56992.1	512	25	505	AEI52017.1	786	285	734	29.9	512	266	93	167.9	6.4e-40	AEI52017.1 CE6
QKD56999.1	256	7	254	AID32530.1	1046	804	1044	30.3	254	158	19	70.5	7e-11	AID32530.1 GT51
QKD57005.1	357	1	341	CDP31201.1	1370	843	1165	25.1	347	230	30	114.4	5.9e-24	CDP31201.1 AA3_2
QKD57088.1	416	170	350	AOT10366.1	923	293	456	33.2	184	100	23	92.8	2.1e-17	AOT10366.1 CBM5
QKD57097.1	477	1	361	CDP31201.1	1370	843	1182	25.7	370	236	39	118.6	4.1e-25	CDP31201.1 AA3_2
QKD57157.1	868	1	868	CCT75990.1	875	4	875	85.1	890	93	40	1515	0	CCT75990.1 GH3
QKD57222.1	342	25	341	CCT65858.1	463	66	462	53.4	397	105	80	404.8	2.1e-111	CCT65858.1 GH76
QKD57234.1	2430	594	936	AEB45483.1	895	50	368	33	345	203	28	153.3	7.7e-35	AEB45483.1 CBM2
QKD57283.1	681	225	669	AAO76290.1	1336	891	1335	29.7	471	279	52	150.6	1.4e-34	AAO76290.1 GT2
QKD57290.1	474	39	250	AEI52017.1	786	343	547	37.5	216	120	15	124.8	5.8e-27	AEI52017.1 CE6
QKD57293.1	420	35	414	ANG86217.1	700	9	364	26.9	387	245	38	109.4	2.2e-22	ANG86217.1 GH16
QKD57295.1	1308	686	866	ACL49294.1	654	28	207	26.5	189	122	17	62.4	9.7e-08	ACL49294.1 GT4
QKD57317.1	1017	2	1014	BAE60574.1	1011	9	1011	50	1028	474	40	1053.5	3.3e-306	BAE60574.1 GH2
QKD57321.1	564	9	564	SMY29229.1	577	12	572	49.9	561	276	5	571.2	2.8e-161	SMY29229.1 GH35
QKD57322.1	1066	1	456	AEO58399.1	537	1	527	61.2	528	132	73	663.7	7.7e-189	AEO58399.1 GH43_11
QKD57323.1	916	6	897	CCT71937.1	923	3	893	50.1	904	426	25	917.1	3.3e-265	CCT71937.1 GH78
QKD57325.1	494	7	477	EAA65188.1	1507	8	483	54	480	208	13	530	6.2e-149	EAA65188.1 GH78
QKD57326.1	421	7	419	CCT61079.1	446	20	444	50.8	431	188	24	394.4	3.5e-108	CCT61079.1 CBM35
QKD57327.1	547	54	536	SMQ46612.1	1302	811	1290	39.9	484	286	5	387.9	4.2e-106	SMQ46612.1 GH78
QKD57329.1	528	6	508	AGP51837.1	549	40	516	47.7	507	231	34	463	9.9e-129	AGP51837.1 GH43_36
QKD57349.1	219	19	219	CEF78780.1	1070	785	986	81.7	202	36	1	354.4	2.1e-96	CEF78780.1 GH115
QKD57362.1	699	225	669	AAO76290.1	1336	891	1335	29.4	470	282	50	147.5	1.2e-33	AAO76290.1 GT2
QKD57365.1	203	20	88	EAA59389.1	764	18	84	39.1	69	40	2	56.2	1.1e-06	EAA59389.1 GT4
QKD57397.1	808	37	807	AAB08445.1	803	41	803	53.7	777	340	20	829.7	6.2e-239	AAB08445.1 GH3|3.2.1.21
QKD57464.1	353	115	319	AHH97713.1	456	12	207	35	206	123	11	104	7.8e-21	AHH97713.1 CBM2
QKD57471.1	392	32	387	AEB45483.1	895	50	403	34.1	375	207	40	177.9	4.7e-43	AEB45483.1 CBM2
QKD57475.1	1277	1043	1246	AMD89422.1	655	20	217	33.2	208	125	14	99	9.1e-19	AMD89422.1 GT4
QKD57477.1	524	35	435	CCT69700.1	885	32	629	41.1	598	155	197	424.9	3e-117	CCT69700.1 GT1
QKD57494.1	412	34	407	AEB45483.1	895	50	403	36.1	377	215	26	188	4.8e-46	AEB45483.1 CBM2
QKD57502.1	428	6	424	CCT74476.1	415	2	414	61.3	419	156	6	541.6	1.8e-152	CCT74476.1 GH18
QKD57507.1	440	19	436	CCT69140.1	445	27	442	59.1	418	169	2	518.5	1.7e-145	CCT69140.1 GH64
QKD57513.1	483	18	477	EAA65188.1	1507	14	475	41.2	488	233	54	346.7	9.5e-94	EAA65188.1 GH78
QKD57514.1	545	1	535	AEO58399.1	537	1	535	71.3	536	152	2	827	2.7e-238	AEO58399.1 GH43_11
QKD57545.1	1066	6	436	CCF62482.1	854	417	831	24.8	440	297	34	112.1	8.7e-23	CCF62482.1 GT4
QKD57546.1	578	200	563	BAY30132.1	3571	720	1079	23.7	380	254	36	78.6	5.8e-13	BAY30132.1 GT2
QKD57556.1	551	1	551	BAH10649.1	549	1	549	78.8	551	115	2	882.9	4.2e-255	BAH10649.1 CBM35|3.2.1.22|3.2.1.88
QKD57567.1	1191	1	430	CCT69140.1	445	1	429	57.4	430	182	1	522.3	3.1e-146	CCT69140.1 GH64
QKD57588.1	249	63	244	ANH56403.1	381	202	372	29.6	186	112	19	74.3	4.7e-12	ANH56403.1 GH128
QKD57675.1	693	28	151	AJK45936.1	401	27	142	46	124	59	8	102.1	5.8e-20	AJK45936.1 GT9
QKD57678.1	523	1	442	EAA66095.1	832	366	791	24.8	459	295	50	134	1e-29	EAA66095.1 GT34
QKD57683.1	416	34	412	ADO75815.1	541	47	399	34.9	381	218	30	192.6	2e-47	ADO75815.1 CBM13
QKD57696.1	2209	1104	1649	BAF20066.1	1254	271	796	31.3	566	329	60	246.9	4.7e-63	BAF20066.1 GT47
QKD57714.1	171	3	151	CEF62298.1	578	28	176	40.9	149	88	0	124.4	2.7e-27	CEF62298.1 GT4
QKD57741.1	297	144	253	AIY26234.1	521	293	418	42.1	126	57	16	79.7	1.3e-13	AIY26234.1 CBM5
QKD57785.1	531	25	524	AEI52017.1	786	285	734	29.2	520	278	90	164.9	5.6e-39	AEI52017.1 CE6
QKD57788.1	565	22	557	SMQ49286.1	590	27	536	29.2	565	316	84	207.6	8e-52	SMQ49286.1 AA7
QKD57797.1	537	20	526	ADV23898.1	533	23	532	54.8	518	215	19	555.1	2e-156	ADV23898.1 GH79
QKD57804.1	61	1	61	CEF77713.1	313	254	313	80.3	61	11	1	106.3	2.7e-22	CEF77713.1 GH43_5
QKD57817.1	563	7	563	CEF86341.1	559	10	552	51.8	560	250	20	581.6	2e-164	CEF86341.1 GH35
QKD57830.1	479	62	398	CDP31201.1	1370	814	1164	31.6	364	209	40	169.5	2.1e-40	CDP31201.1 AA3_2
QKD57843.1	2397	643	1163	KFZ19809.1	737	183	733	55.3	561	201	50	602.8	3.6e-170	KFZ19809.1 GH134
QKD57862.1	277	1	192	AHH97713.1	456	24	207	33.7	193	118	10	92	2.4e-17	AHH97713.1 CBM2
QKD57875.1	431	4	352	EAA66095.1	832	434	791	27	366	242	25	128.6	3.6e-28	EAA66095.1 GT34
QKD57886.1	842	2	841	CCT63268.1	802	7	795	76.2	841	147	53	1294.6	0	CCT63268.1 GT1
QKD57888.1	813	9	812	CCT75036.1	802	2	801	56.9	808	336	12	916	6.6e-265	CCT75036.1 GH78
QKD57890.1	843	8	820	CEF74027.1	800	9	778	59.1	820	278	57	972.2	8e-282	CEF74027.1 GT1
QKD57900.1	456	1	456	ALO93425.1	458	1	458	78.6	459	94	4	762.7	5.2e-219	ALO93425.1 GH13_32
QKD57905.1	468	38	463	AJK86861.1	449	30	437	24.7	454	268	74	127.9	6.7e-28	AJK86861.1 AA7
QKD57910.1	2607	740	2084	ACX49739.1	2305	135	1521	25.7	1428	937	124	320.5	3.9e-85	ACX49739.1 GH4
QKD57916.1	140	4	121	XP_367690.1	1104	979	1100	39.3	122	70	4	76.3	6.9e-13	XP_367690.1 GH20
QKD57931.1	824	1	819	CEF77443.1	904	11	836	71.5	828	225	11	1222.2	0	CEF77443.1 GT1
QKD57933.1	649	6	649	EAA61171.1	648	6	647	70.4	645	187	4	939.1	5.8e-272	EAA61171.1 AA3
QKD57944.1	1386	51	222	CCA23362.1	816	115	288	37.1	175	106	4	96.7	4.9e-18	CCA23362.1 GH0
QKD57950.1	545	119	396	CCA22009.1	2225	1813	2066	23.7	283	182	34	61.6	6.9e-08	CCA22009.1 GT48
QKD57951.1	832	1	832	CCT70824.1	833	1	832	90.7	832	77	0	1629.4	0	CCT70824.1 GH2
QKD57952.1	109	2	106	CBK96155.1	752	514	614	42.9	105	56	4	94	2.5e-18	CBK96155.1 GH3
QKD57968.1	710	1	710	CCT70837.1	710	1	710	98.2	710	13	0	1437.9	0	CCT70837.1 AA5_2
QKD57984.1	653	43	376	BAE64464.1	1375	614	967	23.7	371	229	54	68.9	5.2e-10	BAE64464.1 GH28
QKD57999.1	393	1	391	CBX91235.1	878	496	878	42.1	397	210	20	319.7	1e-85	CBX91235.1 GH43_26
QKD58000.1	1234	1	585	CCT70913.1	590	1	581	94.7	587	23	8	1141.7	0	CCT70913.1 GH13_40
QKD58005.1	495	27	491	ANM86730.1	489	23	487	28.3	474	322	18	189.5	2e-46	ANM86730.1 AA7
QKD58010.1	1278	23	1002	BAE63119.1	975	16	960	57.7	981	378	37	1178.3	0	BAE63119.1 GH115
QKD58019.1	1434	666	990	EAA65371.1	988	601	939	44.3	343	169	22	285	1e-74	EAA65371.1 GT22
QKD58063.1	1364	932	1344	EAA61743.1	1239	33	422	31.8	415	256	27	229.2	6.2e-58	EAA61743.1 GH31
QKD58068.1	521	45	471	AEI52017.1	786	311	738	28	464	261	73	119.4	2.7e-25	AEI52017.1 CE6
QKD58069.1	360	32	227	EAA63396.1	751	443	620	28.7	202	114	30	79.3	2.1e-13	EAA63396.1 GH76
QKD58108.1	513	173	502	ABE90696.2	485	116	484	24.7	376	230	53	105.5	3.9e-21	ABE90696.2 CBM48
QKD58138.1	570	289	422	ALK30190.1	397	23	149	41	134	72	7	104.8	7.4e-21	ALK30190.1 GT9
QKD58142.1	491	220	449	ACZ86812.1	1077	704	919	39.5	233	121	20	150.2	1.3e-34	ACZ86812.1 CBM12
QKD58150.1	378	1	373	CCT71044.1	374	1	373	90.6	373	35	0	703.7	2.4e-201	CCT71044.1 GT17
QKD58160.1	495	105	321	AAM33693.1	1043	63	275	40.4	223	117	16	142.9	2.1e-32	AAM33693.1 GH47
QKD58162.1	426	90	308	ADJ44990.1	463	33	253	28.2	234	140	28	76.6	1.6e-12	ADJ44990.1 CBM2
QKD58168.1	993	1	810	CCT71060.1	811	1	810	99.4	810	5	0	1656	0	CCT71060.1 GH3
QKD58210.1	838	322	478	CDP31201.1	1370	869	1048	28.4	183	102	29	71.6	1e-10	CDP31201.1 AA3_2
QKD58233.1	364	6	339	ADN17640.1	714	11	329	36.2	345	183	37	199.1	1.8e-49	ADN17640.1 GT2
QKD58242.1	399	53	394	EAA65371.1	988	608	960	66	353	109	11	499.6	7.2e-140	EAA65371.1 GT22
QKD58243.1	479	139	453	EAA65371.1	988	616	952	29.4	340	212	28	143.7	1.2e-32	EAA65371.1 GT22
QKD58250.1	289	1	289	CCT71135.1	305	1	305	78.7	305	49	16	496.1	5.8e-139	CCT71135.1 CE3
QKD58267.1	274	1	274	CCT71153.1	274	1	274	98.9	274	3	0	545	1e-153	CCT71153.1 CE4
QKD58273.1	350	37	339	ANN35658.1	494	11	318	34.6	315	187	19	148.3	3.6e-34	ANN35658.1 CBM13
QKD58279.1	334	47	332	CCT71164.1	612	206	610	62.2	405	34	119	450.3	4.2e-125	CCT71164.1 AA3_2
QKD58307.1	1232	110	1132	AIE96983.1	2014	87	1136	25.7	1119	666	165	305.8	4.7e-81	AIE96983.1 GT0
QKD58310.1	376	1	376	CCT71189.1	376	1	376	97.6	376	9	0	771.9	7.1e-222	CCT71189.1 GT17
QKD58312.1	687	1	687	CCT71191.1	687	1	687	98.7	687	9	0	1394.4	0	CCT71191.1 GH37
QKD58316.1	189	43	183	XP_364119.1	1238	1075	1233	42.1	159	74	18	110.2	5.8e-23	XP_364119.1 GH2
QKD58329.1	628	35	628	CCT71207.1	596	1	596	98	596	10	2	1187.6	0	CCT71207.1 GT57
QKD58348.1	277	19	258	CCT71223.1	336	69	324	74.4	258	46	20	392.9	6.6e-108	CCT71223.1 GH5_15
QKD58349.1	628	56	259	ACL49294.1	654	25	220	30.3	208	129	16	82.8	3.3e-14	ACL49294.1 GT4
QKD58391.1	623	111	313	AHH97713.1	456	10	207	31.1	206	131	11	86.3	3e-15	AHH97713.1 CBM2
QKD58393.1	952	21	318	CTQ98742.1	432	8	255	25.5	302	167	58	92.4	6.4e-17	CTQ98742.1 CBM2
QKD58395.1	613	1	613	CCT71266.1	613	1	613	95.3	613	29	0	1182.5	0	CCT71266.1 GT22
QKD58413.1	1009	705	906	SFV72712.1	649	19	222	32.2	211	127	16	100.5	2.5e-19	SFV72712.1 GT4
QKD58426.1	1153	1	1153	CCT71291.1	1153	1	1153	95.3	1153	54	0	2108.6	0	CCT71291.1 GT1
QKD58457.1	209	26	202	EAA61917.1	1623	1414	1617	37.7	215	85	49	107.1	5.5e-22	EAA61917.1 GH47
QKD58458.1	905	637	841	BAT93310.1	993	665	857	31.3	214	117	30	95.1	9.3e-18	BAT93310.1 CBM57
QKD58502.1	210	23	190	CEF62298.1	578	9	176	59.5	168	68	0	225.3	1.4e-57	CEF62298.1 GT4
QKD58524.1	480	9	393	EAA66095.1	832	383	791	26.4	420	263	46	130.6	1.1e-28	EAA66095.1 GT34
QKD58533.1	907	335	555	CBX99002.1	772	4	244	30.6	245	142	28	105.5	6.9e-21	CBX99002.1 GH18
QKD58549.1	456	94	382	CBX99002.1	772	1	301	38.3	311	160	32	216.5	1.4e-54	CBX99002.1 GH18
QKD58552.1	579	329	471	SMY24715.1	620	17	164	41.6	149	80	7	110.2	1.8e-22	SMY24715.1 CE16
QKD58554.1	382	1	382	CCT71403.1	382	1	382	95.3	382	18	0	759.6	3.7e-218	CCT71403.1 GH64
QKD58555.1	298	1	298	CCT71404.1	298	1	298	87.6	298	37	0	533.5	3.4e-150	CCT71404.1 GH16
QKD58564.1	323	9	283	CBX99002.1	772	3	299	52.2	297	120	22	317.4	4.1e-85	CBX99002.1 GH18
QKD58577.1	453	7	252	EAA29319.1	1136	41	312	32.9	280	146	42	144.1	8.8e-33	EAA29319.1 GH93
QKD58583.1	2226	1104	1666	BAF20066.1	1254	271	796	33.2	566	335	43	292	1.3e-76	BAF20066.1 GT47
QKD58594.1	778	245	499	AGZ44449.1	752	22	264	28.5	263	160	28	96.3	3.6e-18	AGZ44449.1 CBM2
QKD58598.1	546	40	546	AIT18868.1	980	517	980	39	546	212	121	343.2	1.2e-92	AIT18868.1 GH18
QKD58599.1	413	21	413	CCT71444.1	442	50	442	83.5	393	65	0	688.7	8.7e-197	CCT71444.1 GH18
QKD58618.1	576	24	548	SMQ46612.1	1302	764	1289	26.5	543	364	35	149.1	3.5e-34	SMQ46612.1 GH78
QKD58643.1	217	1	209	EAA61740.1	1304	1	221	35.7	221	130	12	122.5	1.3e-26	EAA61740.1 AA3_2
QKD58662.1	659	1	659	CCT71494.1	659	1	659	90.1	659	65	0	1318.9	0	CCT71494.1 AA1_3
QKD58678.1	523	51	427	CAL53384.1	1045	38	433	32.6	396	248	19	207.6	7.4e-52	CAL53384.1 CE11
QKD58696.1	147	4	146	BAC83070.1	666	526	665	59.4	143	55	3	183.7	3.2e-45	BAC83070.1 CBM43
QKD58705.1	566	81	548	EAA57680.1	2288	1328	1789	49.7	473	222	16	458.8	2e-127	EAA57680.1 GH78
QKD58708.1	539	265	469	AFN53695.1	426	21	221	31.3	211	129	16	82	4.9e-14	AFN53695.1 GH27
QKD58712.1	416	87	404	SMQ49497.1	925	571	887	26.4	333	214	31	99.8	1.7e-19	SMQ49497.1 AA3_2
QKD58757.1	353	12	290	KFZ02887.1	652	5	306	30.2	308	180	35	103.6	1e-20	KFZ02887.1 GH135
QKD58764.1	530	1	530	CCT71576.1	530	1	530	97.5	530	13	0	1038.9	4.4e-302	CCT71576.1 GT4
QKD58802.1	635	28	408	CAL53384.1	1045	50	401	25.7	385	249	37	105.5	4.8e-21	CAL53384.1 CE11
QKD58817.1	700	453	651	SFV72712.1	649	19	217	29.9	204	133	10	100.5	1.7e-19	SFV72712.1 GT4
QKD58819.1	427	1	427	CCT71621.1	434	1	427	95.3	427	20	0	809.7	3.5e-233	CCT71621.1 GT1
QKD58826.1	504	1	504	CCT71629.1	504	1	504	98	504	10	0	1067.4	1.1e-310	CCT71629.1 GT31
QKD58828.1	349	5	340	ANH56445.1	1110	4	345	32	347	220	16	182.2	2.2e-44	ANH56445.1 GH36
QKD58829.1	319	1	319	CCT71632.1	338	1	338	85.2	338	31	19	440.7	3.2e-122	CCT71632.1 CBM63
QKD58850.1	430	1	430	CCT71655.1	435	1	435	93.3	435	24	5	844.7	9.9e-244	CCT71655.1 GT8
QKD58853.1	904	1	386	CCT71657.1	399	1	386	97.4	386	10	0	813.1	6.7e-234	CCT71657.1 GH18
QKD58866.1	954	1	765	CCT71670.1	754	1	750	87.7	766	77	17	1365.5	0	CCT71670.1 GH20
QKD58868.1	340	1	320	CCT71672.1	341	1	320	94.4	320	18	0	616.3	4.5e-175	CCT71672.1 GT8
QKD58879.1	1157	620	1157	CCT71884.1	515	1	515	94.8	538	5	23	1080.5	0	CCT71884.1 GH43_11
QKD58887.1	640	1	640	CCT71692.1	640	1	640	99.1	640	6	0	1342	0	CCT71692.1 GT90
QKD58906.1	348	1	348	CCT71713.1	348	1	348	99.4	348	2	0	716.1	4.3e-205	CCT71713.1 GH53
QKD58910.1	300	1	300	CCT71718.1	311	1	299	91.7	300	24	1	573.2	3.9e-162	CCT71718.1 CE1
QKD58918.1	520	24	394	AOE10594.1	855	27	439	26.4	421	252	58	125.6	3.7e-27	AOE10594.1 GH10
QKD58922.1	1422	400	607	SFV72712.1	649	20	220	29.8	215	130	21	95.9	8.6e-18	SFV72712.1 GT4
QKD58936.1	384	2	384	CCT69479.1	383	1	383	89.3	383	41	0	745	9.5e-214	CCT69479.1 GH93
QKD58937.1	751	1	751	CCT69478.1	747	1	746	76.3	751	173	5	1163.7	0	CCT69478.1 GH3
QKD58946.1	495	1	495	CCT71747.1	495	1	495	96.6	495	17	0	970.3	1.8e-281	CCT71747.1 AA7
QKD58953.1	765	382	463	ANH56478.1	757	435	517	39.8	83	49	1	72	7.1e-11	ANH56478.1 GH16
QKD58954.1	375	121	258	ASF76259.1	324	87	213	28.9	142	82	19	61.6	4.7e-08	ASF76259.1 CE1
QKD58966.1	487	14	487	CEF83492.1	481	4	479	67	476	155	2	709.9	4.3e-203	CEF83492.1 GH1
QKD58969.1	522	6	521	CAP95917.1	512	5	511	47.4	523	252	23	484.6	3.2e-135	CAP95917.1 GH43_14
QKD58970.1	848	7	848	CAP93483.1	840	6	840	52.1	846	390	15	870.2	4.3e-251	CAP93483.1 GH3
QKD58971.1	536	12	513	CAP95917.1	512	6	495	41.6	505	277	18	376.7	9.5e-103	CAP95917.1 GH43_14
QKD58972.1	237	7	234	AID32530.1	1046	804	1043	27.3	253	146	38	70.9	4.9e-11	AID32530.1 GT51
QKD58990.1	844	1	844	CEF76070.1	832	1	832	75.1	845	196	14	1307.4	0	CEF76070.1 GH3
QKD58994.1	851	2	831	APA11503.1	826	34	798	48.9	849	331	103	733.8	4.9e-210	APA11503.1 GT1
QKD58995.1	492	1	490	BAE64040.1	815	323	810	48.9	509	220	40	456.1	1.1e-126	BAE64040.1 GH3|3.2.1.21
QKD58996.1	52	1	52	AAM94393.3	793	200	250	61.5	52	19	1	75.1	5.7e-13	AAM94393.3 GH3|3.2.1.-
QKD58997.1	219	55	219	APA11856.1	803	10	186	52.5	177	72	12	177.9	2.6e-43	APA11856.1 GH3
QKD59000.1	1366	501	768	AJR05544.1	456	8	271	26.4	276	183	20	86.7	5e-15	AJR05544.1 AA7
QKD59003.1	7586	1483	4968	BAY30132.1	3571	277	3266	22.3	3632	2035	788	444.9	4e-122	BAY30132.1 GT2
QKD59010.1	640	1	640	CCT71796.1	640	1	640	96.7	640	21	0	1266.9	0	CCT71796.1 AA3
QKD59016.1	794	88	646	CCT71801.1	436	2	434	67.8	559	54	126	706.1	1e-201	CCT71801.1 GH95
QKD59027.1	360	1	360	AAS15639.1	360	1	360	99.7	360	1	0	703	3.9e-201	AAS15639.1 GH28
QKD59030.1	240	2	238	CCT70630.1	373	3	239	46.2	238	126	2	216.9	5.6e-55	CCT70630.1 GT1
QKD59033.1	1150	88	282	AEO67281.1	602	44	251	27.3	209	137	15	70.1	4.1e-10	AEO67281.1 AA4
QKD59042.1	713	172	391	EAA57990.1	1425	757	993	28.5	242	146	27	102.1	6e-20	EAA57990.1 GH16
QKD59064.1	2372	10	894	BAY90071.1	3556	1213	2101	31.6	917	567	60	427.9	1.6e-117	BAY90071.1 GT2
QKD59067.1	1368	1118	1337	ACL49294.1	654	1	217	23.5	234	148	31	60.5	3.8e-07	ACL49294.1 GT4
QKD59080.1	1173	1	1173	CEF84382.1	1159	1	1159	79.9	1173	222	14	1986.8	0	CEF84382.1 CBM18
QKD59081.1	1056	1	488	CEF83616.1	525	1	518	78	518	84	30	784.3	3.9e-225	CEF83616.1 CBM50
QKD59082.1	599	1	599	CCT74244.1	686	1	686	67.8	687	132	89	941.4	1.1e-272	CCT74244.1 CBM50
QKD59086.1	522	11	522	ANY59682.1	522	10	522	75	513	127	1	820.5	2.4e-236	ANY59682.1 GH32
QKD59087.1	674	6	673	CAC28747.2	695	14	694	57.3	686	270	23	782.7	7.2e-225	CAC28747.2 CBM38|3.2.1.26
QKD59090.1	557	11	550	AEO68465.1	592	41	592	60.8	556	198	20	695.3	1.3e-198	AEO68465.1 GH32
QKD59120.1	475	15	410	CCK28604.1	463	16	462	28.8	465	244	87	169.1	2.7e-40	CCK28604.1 AA7
QKD59129.1	298	47	145	AOH54334.1	319	148	246	31.3	99	68	0	66.6	1.2e-09	AOH54334.1 CE4
QKD59142.1	370	4	281	ACU03819.1	435	44	331	22.1	303	196	40	67.8	6.5e-10	ACU03819.1 GH0
QKD59152.1	688	166	544	EAA57990.1	1425	773	1163	26.9	405	256	40	141.7	6.6e-32	EAA57990.1 GH16
QKD59156.1	321	47	296	ASF76259.1	324	52	290	28.3	254	163	19	93.2	1.3e-17	ASF76259.1 CE1
QKD59172.1	317	29	315	ASF76259.1	324	31	313	25.3	292	204	14	91.3	4.7e-17	ASF76259.1 CE1
QKD59181.1	500	6	500	ANM86730.1	489	2	489	32.7	501	318	19	263.5	1.1e-68	ANM86730.1 AA7
QKD59215.1	288	3	287	CCT73207.1	434	78	362	88.8	285	32	0	544.3	1.8e-153	CCT73207.1 GT32
QKD59230.1	482	121	471	CDP31201.1	1370	810	1133	28	372	199	69	122.5	2.9e-26	CDP31201.1 AA3_2
QKD59250.1	469	2	469	CCT73245.1	468	1	468	98.5	468	7	0	980.3	1.6e-284	CCT73245.1 GH76
QKD59252.1	628	21	624	SMY26983.1	1138	532	1135	55.4	616	251	24	674.5	2.6e-192	SMY26983.1 GT22
QKD59253.1	475	54	305	AEV81602.1	639	18	222	25.9	263	126	69	55.8	3.3e-06	AEV81602.1 CBM2
QKD59261.1	765	379	719	CDZ96803.1	1246	76	434	31.7	372	210	44	159.5	3.4e-37	CDZ96803.1 GT8
QKD59310.1	507	8	474	AHF76988.1	1260	801	1249	28.2	490	288	64	174.9	5.2e-42	AHF76988.1 GH0
QKD59311.1	324	88	267	ART70209.1	686	284	451	30	190	101	32	60.5	9.1e-08	ART70209.1 CBM50
QKD59313.1	580	1	579	CCT73322.1	580	1	579	96.7	579	19	0	1158.3	0	CCT73322.1 AA3_2
QKD59333.1	452	38	288	CBX99002.1	772	2	250	34.3	268	140	36	157.1	1e-36	CBX99002.1 GH18
QKD59339.1	573	4	150	AFU57543.1	923	757	892	39.6	149	75	15	81.6	6.8e-14	AFU57543.1 GT66
QKD59351.1	601	53	586	EAA64118.1	1264	713	1236	51.9	540	238	22	592	1.6e-167	EAA64118.1 CBM20
QKD59362.1	697	1	697	CCT73367.1	697	1	697	98.3	697	12	0	1426	0	CCT73367.1 GT4
QKD59370.1	512	1	512	CCT73375.1	496	1	496	91.2	512	29	16	938.3	7.8e-272	CCT73375.1 AA7
QKD59372.1	1228	1094	1225	AAO76290.1	1336	1219	1331	34.6	133	66	21	58.5	1.3e-06	AAO76290.1 GT2
QKD59390.1	2226	1104	1666	BAF20066.1	1254	271	796	33.2	566	335	43	292	1.3e-76	BAF20066.1 GT47
QKD59397.1	530	65	209	AFR44747.1	359	68	217	34.9	152	90	9	60.1	1.9e-07	AFR44747.1 AA2
QKD59401.1	2622	404	2479	CCT74155.1	2562	343	2419	95.4	2077	95	1	3145.1	0	CCT74155.1 CE8
QKD59406.1	328	1	327	CCT73999.1	328	1	327	95.4	327	15	0	623.2	3.6e-177	CCT73999.1 PL1_9
QKD59419.1	784	22	274	CBX99002.1	772	2	244	29.6	274	141	52	129	5e-28	CBX99002.1 GH18
QKD59427.1	320	1	320	CCT74016.1	320	1	320	94.1	320	19	0	631.7	9.8e-180	CCT74016.1 GT34
QKD59433.1	527	1	323	CCT74021.1	361	1	323	96.6	323	11	0	641.7	1.6e-182	CCT74021.1 GT64
QKD59441.1	195	7	174	CEF62298.1	578	9	176	51.8	168	81	0	179.9	6.2e-44	CEF62298.1 GT4
QKD59457.1	1090	611	1079	EAA63677.1	1679	1205	1678	51.4	486	207	29	458.4	5e-127	EAA63677.1 GH1
QKD59459.1	619	255	551	ADI07346.1	623	1	271	25.2	314	175	60	65.5	5.4e-09	ADI07346.1 CBM13
QKD59462.1	367	1	367	CCT74042.1	367	1	367	94.8	367	19	0	700.3	2.6e-200	CCT74042.1 GH0
QKD59467.1	605	12	552	AEI52017.1	786	268	737	30.6	558	282	105	176.8	1.6e-42	AEI52017.1 CE6
QKD59496.1	587	108	479	CAL53384.1	1045	31	411	26.9	391	257	29	132.5	3.4e-29	CAL53384.1 CE11
QKD59501.1	469	1	468	CCT74071.1	469	1	468	95.3	468	22	0	912.5	4.2e-264	CCT74071.1 GT1
QKD59511.1	2317	1133	1340	SFV72712.1	649	20	225	32.1	215	130	16	104.4	3.9e-20	SFV72712.1 GT4
QKD59535.1	707	1	707	CCT73432.1	688	1	688	95.8	707	11	19	1411.7	0	CCT73432.1 CBM48
QKD59569.1	541	13	541	CCT73465.1	529	1	529	96.4	529	19	0	981.9	6.5e-285	CCT73465.1 GT62
QKD59581.1	533	15	522	CDZ96241.1	1024	27	593	30.5	586	310	97	226.5	1.6e-57	CDZ96241.1 GT15
QKD59589.1	271	10	255	AID32530.1	1046	802	1038	29.1	261	146	39	60.5	7.6e-08	AID32530.1 GT51
QKD59594.1	543	1	543	CCT73488.1	543	1	543	97.2	543	15	0	1094.3	0	CCT73488.1 GH125
QKD59602.1	276	35	272	AID32530.1	1046	804	1043	25.2	254	160	30	56.2	1.5e-06	AID32530.1 GT51
QKD59605.1	457	245	419	ACZ86812.1	1077	713	931	33.3	222	98	50	104.8	5.9e-21	ACZ86812.1 CBM12
QKD59609.1	316	1	316	CCT73500.1	316	1	316	96.2	316	12	0	641	1.6e-182	CCT73500.1 GH128
QKD59614.1	239	150	239	AJD73012.1	380	295	380	40.7	91	48	6	65.9	1.6e-09	AJD73012.1 CBM50
QKD59619.1	675	82	494	ALA51847.1	562	66	481	28.7	428	278	27	194.5	8.4e-48	ALA51847.1 CBM50
QKD59622.1	523	1	523	CCT73512.1	523	1	523	97.5	523	13	0	1035.4	4.8e-301	CCT73512.1 GT4
QKD59623.1	605	15	458	CVK34402.1	884	4	373	25.3	450	250	86	101.3	8.7e-20	CVK34402.1 GT4
QKD59625.1	285	1	285	CCT73515.1	284	1	284	97.9	285	5	1	573.5	2.8e-162	CCT73515.1 GH75
QKD59659.1	472	145	435	EAA63677.1	1679	1373	1673	33.5	310	178	28	152.1	3.4e-35	EAA63677.1 GH1
QKD59707.1	768	9	768	XP_366410.1	1261	578	1261	29.8	773	441	102	293.1	2e-77	XP_366410.1 GH43_11
QKD59711.1	974	459	636	XP_362442.1	1664	1068	1252	34.1	185	115	7	94.4	1.7e-17	XP_362442.1 CBM1
QKD59719.1	116	24	115	CAZ33309.1	296	198	289	58.7	92	38	0	119	7.7e-26	CAZ33309.1 GT7
QKD59722.1	471	1	471	CCT73603.1	448	1	448	76.2	475	82	31	713.8	2.9e-204	CCT73603.1 CBM18
QKD59723.1	771	1	771	CCT73604.1	771	1	771	93.8	771	48	0	1437.6	0	CCT73604.1 GT2
QKD59725.1	349	1	349	CCT73606.1	349	1	349	94.8	349	18	0	708.8	6.9e-203	CCT73606.1 GH18
QKD59728.1	362	36	334	ARF14915.1	805	34	347	23.4	325	212	37	76.3	1.8e-12	ARF14915.1 CBM48
QKD59797.1	290	1	185	CCT73669.1	295	1	185	95.7	185	8	0	359	1.1e-97	CCT73669.1 CE5
QKD59811.1	199	3	179	CEF62298.1	578	2	176	46.3	177	93	2	163.7	4.7e-39	CEF62298.1 GT4
QKD59821.1	220	1	220	CCT73689.1	220	1	220	96.8	220	7	0	440.7	2.2e-122	CCT73689.1 CBM63
QKD59825.1	509	24	509	CCT74083.1	486	1	486	96.7	486	16	0	892.5	4.9e-258	CCT74083.1 GT69
QKD59835.1	1404	947	1221	ANN17353.1	437	3	268	29.2	281	178	21	91.3	2.1e-16	ANN17353.1 CBM2
QKD59847.1	240	1	240	CCT74085.1	240	1	240	98.3	240	4	0	481.1	1.6e-134	CCT74085.1 GT2
QKD59852.1	1013	37	680	EAA65758.1	2376	1585	2254	26.4	709	418	104	177.2	2.1e-42	EAA65758.1 GH133
QKD59882.1	286	1	286	CCT73745.1	286	1	286	90.6	286	27	0	556.6	3.6e-157	CCT73745.1 GH16
QKD59909.1	532	72	267	ALV51090.1	514	84	274	36.5	197	118	7	122.5	3.2e-26	ALV51090.1 AA7
QKD59936.1	357	1	284	CCT73805.1	357	1	284	99.6	284	1	0	553.1	4.9e-156	CCT73805.1 AA9
QKD59941.1	581	18	579	SMY22984.1	590	22	589	32.8	580	360	30	267.3	8.8e-70	SMY22984.1 AA7
QKD59946.1	446	5	425	CCA60043.1	743	42	470	29.4	459	256	68	173.3	1.3e-41	CCA60043.1 CBM51
QKD59967.1	1002	1	1002	CCT73835.1	1002	1	1002	92.6	1002	74	0	1906	0	CCT73835.1 GH35
QKD59968.1	419	1	419	CCT73834.1	419	1	419	97.1	419	12	0	826.2	3.5e-238	CCT73834.1 GH43_22
QKD59969.1	539	1	539	CCT73833.1	543	1	543	92.6	543	36	4	1016.5	2.4e-295	CCT73833.1 GH47
QKD59971.1	324	1	324	CCT73831.1	324	1	324	97.2	324	9	0	619.8	3.9e-176	CCT73831.1 PL1_7
QKD59972.1	306	1	306	CCT73830.1	306	1	306	98.4	306	5	0	535.4	9.1e-151	CCT73830.1 PL3_2
QKD59976.1	527	233	459	AFA73118.1	868	614	841	28.2	238	150	21	73.9	1.3e-11	AFA73118.1 GT4
QKD59984.1	281	72	275	ASA19789.1	363	1	195	31.9	204	130	9	104.4	4.8e-21	ASA19789.1 GH43_24
QKD59990.1	535	2	534	CEF85116.1	539	1	533	89.9	533	54	0	990.3	1.8e-287	CEF85116.1 GH32
QKD59991.1	689	1	689	CCT73860.1	689	1	689	91.7	689	57	0	1330.5	0	CCT73860.1 CBM38
QKD59993.1	493	39	493	XP_959572.1	879	434	878	44.1	456	243	12	379.8	1e-103	XP_959572.1 GH79
QKD59996.1	236	12	205	AID32530.1	1046	804	993	28.8	205	120	26	61.2	3.9e-08	AID32530.1 GT51
QKD59997.1	690	11	685	AQX80182.1	691	19	685	42	681	375	20	531.2	3.9e-149	AQX80182.1 GH0
QKD60002.1	542	1	542	CCT73980.1	542	1	542	96.9	542	17	0	1099.3	0	CCT73980.1 GH47
QKD60006.1	328	1	328	CCT73975.1	328	1	328	97	328	10	0	688.3	9e-197	CCT73975.1 CE4
QKD60016.1	251	1	251	AID32530.1	1046	797	1046	30	263	159	25	90.5	6.4e-17	AID32530.1 GT51
QKD60024.1	167	1	167	CCT73945.1	152	1	152	88	167	5	15	306.6	3.8e-82	CCT73945.1 CBM13
QKD60025.1	430	2	424	XP_366410.1	1261	571	1077	54	507	149	84	486.1	8.9e-136	XP_366410.1 GH43_11
QKD60028.1	807	1	807	CCT73942.1	807	1	807	83	807	137	0	1409	0	CCT73942.1 GH78
QKD60029.1	820	1	820	CCT73941.1	811	1	811	88	820	89	9	1454.5	0	CCT73941.1 GH3
QKD60042.1	576	1	575	CCT73931.1	576	1	575	94.3	575	33	0	1150.6	0	CCT73931.1 GH13_40
QKD60058.1	358	10	180	CAP67203.1	726	369	542	34.4	186	95	27	74.7	5.2e-12	CAP67203.1 CE12
QKD60060.1	863	620	730	ACR01848.1	1065	795	909	33.6	116	71	6	62	8.3e-08	ACR01848.1 GT2
QKD60069.1	675	8	451	CCT67685.1	1436	6	447	24.8	483	283	80	98.2	8.2e-19	CCT67685.1 CE3
QKD60070.1	502	25	499	XP_003655009.1	642	87	515	44	477	217	50	322.4	2e-86	XP_003655009.1 CBM50
QKD60077.1	1305	1083	1271	AOW25396.1	868	13	202	29.3	205	114	31	76.3	6.5e-12	AOW25396.1 GH55
QKD60079.1	3137	405	1824	ACX49739.1	2305	377	1825	28.8	1495	944	121	473.8	3.3e-131	ACX49739.1 GH4
QKD60127.1	1379	788	979	ACL49294.1	654	28	217	32.7	199	118	16	71.6	1.7e-10	ACL49294.1 GT4
QKD60146.1	174	21	174	AOX44902.1	326	172	326	43.9	155	86	1	145.6	1.2e-33	AOX44902.1 CBM13
QKD60147.1	528	1	514	CCT74767.1	574	56	564	55.1	515	224	7	591.7	1.9e-167	CCT74767.1 GH43_14
QKD60148.1	727	11	726	CAK43562.1	709	11	707	51.4	722	320	31	738	2.2e-211	CAK43562.1 GH20
QKD60149.1	923	24	917	AOV94180.1	1030	21	958	52.5	947	388	62	1007.7	1.9e-292	AOV94180.1 GH35
QKD60150.1	927	10	912	CCT71937.1	923	5	894	49.1	913	432	33	898.3	1.6e-259	CCT71937.1 GH78
QKD60160.1	548	52	536	SMQ46612.1	1302	809	1290	38.3	486	295	5	367.1	7.7e-100	SMQ46612.1 GH78
QKD60161.1	564	11	564	CAK39870.1	643	28	562	42.8	558	292	27	474.9	2.7e-132	CAK39870.1 GH43_14
QKD60162.1	531	3	519	XP_365143.1	560	42	548	46.3	531	247	38	477.6	3.9e-133	XP_365143.1 GH43_36
QKD60163.1	843	26	843	CEF72767.1	834	24	834	58.9	818	329	7	1000.3	2.8e-290	CEF72767.1 GH3
QKD60166.1	419	4	406	AGC95327.1	726	162	592	51.3	433	179	32	423.7	5.3e-117	AGC95327.1 GH3
QKD60169.1	296	6	223	CCD02617.1	724	4	224	34.7	222	140	5	127.9	4.2e-28	CCD02617.1 GH33
QKD60184.1	324	3	262	CAK37405.1	602	342	597	44.4	261	139	6	222.2	1.8e-56	CAK37405.1 AA1
QKD60230.1	302	1	302	CCT75102.1	302	1	302	91.7	302	25	0	600.1	3e-170	CCT75102.1 GH16
QKD60237.1	756	8	655	BAE64464.1	1375	601	1245	37.2	678	363	63	394.4	6.2e-108	BAE64464.1 GH28
QKD60239.1	537	1	536	CCT75108.1	532	1	531	79.1	536	107	5	856.7	3.1e-247	CCT75108.1 GH88
QKD60243.1	1346	5	467	EGX53247.1	878	51	540	31	516	277	79	173.7	3.1e-41	EGX53247.1 CBM21
QKD60256.1	511	1	511	CCT75068.1	511	1	511	97.1	511	15	0	1042	5e-303	CCT75068.1 GH43_36
QKD60257.1	449	1	449	CCT75067.1	449	1	449	96.4	449	16	0	907.5	1.3e-262	CCT75067.1 CBM6
QKD60262.1	386	5	386	CCT75065.1	389	8	389	92.1	382	30	0	752.3	6e-216	CCT75065.1 GH105
QKD60281.1	264	4	263	EAA62552.1	1074	812	1073	25.2	266	189	10	82	2.4e-14	EAA62552.1 GH92
QKD60282.1	265	8	246	AID32530.1	1046	804	1043	32.9	252	144	25	85.9	1.7e-15	AID32530.1 GT51
QKD60287.1	802	1	802	CCT75036.1	802	1	802	90.9	802	73	0	1467.2	0	CCT75036.1 GH78
QKD60288.1	803	1	801	CCT75037.1	803	1	801	92.5	801	60	0	1535	0	CCT75037.1 GT1
QKD60291.1	814	1	813	CCT75039.1	814	1	813	93	813	57	0	1586.6	0	CCT75039.1 GH78
QKD60297.1	834	7	834	CCT75026.1	831	4	831	89.5	828	87	0	1528.5	0	CCT75026.1 GH3
QKD60318.1	605	8	554	CAD72594.1	1610	52	572	33.3	562	319	56	312.8	1.9e-83	CAD72594.1 GH43
QKD60324.1	510	58	506	EAA57680.1	2288	1804	2253	29.3	460	304	21	191	7e-47	EAA57680.1 GH78
QKD60332.1	204	10	188	CEJ73325.1	588	11	184	39.2	181	101	9	135.6	1.4e-30	CEJ73325.1 GH18
QKD60333.1	482	79	404	CAZ29297.1	750	23	329	30.3	330	203	27	146.7	1.4e-33	CAZ29297.1 GT7
QKD60346.1	392	23	380	SMQ49497.1	925	519	881	26.6	398	217	75	94	9e-18	SMQ49497.1 AA3_2
QKD60357.1	456	1	456	CCT74970.1	456	1	456	96.7	456	15	0	941	1.1e-272	CCT74970.1 GH39
QKD60368.1	321	1	321	CCT74963.1	321	1	321	95.3	321	15	0	653.7	2.4e-186	CCT74963.1 GH43_30
QKD60373.1	489	8	398	EAA66095.1	832	381	791	27.7	412	276	22	142.5	2.8e-32	EAA66095.1 GT34
QKD60376.1	510	46	500	ARU26836.1	1114	648	1111	26.2	480	313	41	126.7	1.6e-27	ARU26836.1 CBM32
QKD60377.1	752	1	752	CCT74940.1	749	1	749	92.2	754	52	7	1342.8	0	CCT74940.1 GT2
QKD60387.1	378	1	378	CCT74930.1	378	1	378	88.4	378	44	0	629	7.5e-179	CCT74930.1 GH28
QKD60389.1	490	14	442	AEI52017.1	786	300	743	23.8	480	279	87	85.5	4e-15	AEI52017.1 CE6
QKD60393.1	686	79	667	EAA59719.1	1305	49	569	33.6	613	291	116	336.3	1.8e-90	EAA59719.1 GH75
QKD60398.1	410	1	409	CCT74918.1	410	1	409	96.8	409	13	0	863.2	2.6e-249	CCT74918.1 GH5_15
QKD60399.1	697	4	697	XP_366410.1	1261	563	1261	40.4	721	381	49	492.7	1.5e-137	XP_366410.1 GH43_11
QKD60405.1	417	1	417	ACR36531.1	417	1	417	92.1	417	33	0	817	2.1e-235	ACR36531.1 GH18
QKD60412.1	679	47	658	EAA59719.1	1305	49	569	34.8	624	292	115	329.7	1.7e-88	EAA59719.1 GH75
QKD60415.1	600	117	551	AAF79504.1	1170	740	1107	23.5	472	220	141	98.6	5.6e-19	AAF79504.1 GH36
QKD60420.1	1116	41	262	AEI52017.1	786	311	500	35	226	107	40	107.5	2.2e-21	AEI52017.1 CE6
QKD60436.1	754	211	645	BAE64464.1	1375	759	1200	27.5	454	298	31	164.9	8e-39	BAE64464.1 GH28
QKD60437.1	992	42	502	AFZ04852.1	1443	591	1074	33.3	490	292	35	236.9	2.2e-60	AFZ04852.1 GT2
QKD60439.1	551	13	510	AEI52017.1	786	281	742	30.7	515	287	70	191	7.6e-47	AEI52017.1 CE6
QKD60440.1	386	22	328	ARJ06091.1	760	53	359	28.9	325	195	36	102.8	1.9e-20	ARJ06091.1 GH18
QKD60445.1	352	8	350	ANH56445.1	1110	5	344	30	357	219	31	146	1.8e-33	ANH56445.1 GH36
QKD60460.1	509	11	411	EAA66095.1	832	378	785	25.4	418	285	27	124	1.1e-26	EAA66095.1 GT34
QKD60466.1	1081	30	1029	AIT18914.1	1519	17	1035	24.8	1094	654	169	231.5	1e-58	AIT18914.1 GH18
QKD60471.1	343	1	343	CCT74825.1	343	1	343	95.9	343	14	0	717.2	1.9e-205	CCT74825.1 GT8
QKD60476.1	284	54	283	EAA33997.1	856	571	854	32.6	285	136	56	97.4	5.9e-19	EAA33997.1 GH18
QKD60477.1	681	1	681	AHA90705.1	681	1	681	98.8	681	8	0	1387.9	0	AHA90705.1 AA5_2|1.1.3.9
QKD60479.1	1049	1	1049	CCT74817.1	1049	1	1049	97	1049	31	0	2137.5	0	CCT74817.1 GH2
QKD60506.1	362	68	166	AKE28372.1	360	66	159	32.3	99	62	5	60.5	1e-07	AKE28372.1 GH109
QKD60513.1	242	19	197	ADD42974.1	735	10	184	30.4	181	118	8	90.9	4.7e-17	ADD42974.1 GH13
QKD60517.1	600	1	600	CCT74788.1	600	1	600	95	600	30	0	1236.9	0	CCT74788.1 GH32
QKD60522.1	536	20	228	ADL33049.1	970	10	213	39.4	221	105	29	140.6	1.1e-31	ADL33049.1 GH43_35
QKD60537.1	335	1	335	CCT74773.1	323	1	323	79.2	342	45	26	501.1	2.1e-140	CCT74773.1 CE8
QKD60538.1	406	1	405	CCT74772.1	402	1	401	91.1	405	32	4	766.1	4.2e-220	CCT74772.1 GH28
QKD60542.1	574	1	574	CCT74767.1	574	1	574	96	574	23	0	1176	0	CCT74767.1 GH43_14
QKD60547.1	498	274	442	SMY28739.1	470	20	188	34.7	170	109	2	95.9	3e-18	SMY28739.1 CE1
QKD60580.1	439	7	401	CEF79774.1	796	21	455	69.4	438	88	46	599.4	7.4e-170	CEF79774.1 GH3
QKD60584.1	1107	14	693	BAC56174.1	834	30	699	55.2	689	281	28	755.4	2e-216	BAC56174.1 GT1
QKD60585.1	591	1	588	SMQ49286.1	590	1	588	30.3	611	380	46	218.8	3.7e-55	SMQ49286.1 AA7
QKD60591.1	1297	1067	1273	SFV72712.1	649	19	222	28.8	219	129	27	86.7	4.8e-15	SFV72712.1 GT4
QKD60600.1	771	1	771	CCT75117.1	771	1	771	92.2	771	60	0	1407.1	0	CCT75117.1 GH3
QKD60602.1	552	98	520	BAE60251.1	1207	1	413	68.6	430	111	24	613.2	6.2e-174	BAE60251.1 GH3
QKD60609.1	1021	1	1021	CCT74713.1	1021	1	1021	95.6	1021	45	0	2023.4	0	CCT74713.1 GH35
QKD60610.1	321	58	321	ASF76259.1	324	46	315	28.9	277	177	20	91.7	3.7e-17	ASF76259.1 CE1
QKD60619.1	672	1	570	CCT74702.1	629	1	597	91.5	597	24	27	1139.4	0	CCT74702.1 GH2
QKD60628.1	414	31	409	AEB45483.1	895	49	403	37	386	205	38	186.8	1.1e-45	AEB45483.1 CBM2
QKD60631.1	299	108	295	AID32530.1	1046	853	1043	28.1	199	124	19	73.6	9.6e-12	AID32530.1 GT51
QKD60638.1	743	25	498	ANM86403.1	487	9	479	28.9	488	316	31	167.9	9.3e-40	ANM86403.1 AA7
QKD60640.1	654	90	652	ANM86677.1	564	21	562	32.3	570	351	35	295.8	2.6e-78	ANM86677.1 AA7
QKD60642.1	2067	149	831	BAY30132.1	3571	500	1180	28.6	721	437	78	229.6	7.2e-58	BAY30132.1 GT2
QKD60646.1	329	124	235	AGC46951.1	285	115	214	36.6	112	59	12	74.7	4.7e-12	AGC46951.1 CE0
QKD60647.1	793	1	793	CCT74670.1	793	1	793	94.5	793	44	0	1421	0	CCT74670.1 AA3_1
QKD60650.1	114	3	80	CAN61133.1	1122	1038	1115	51.3	78	38	0	74.7	1.6e-12	CAN61133.1 GH36
QKD60653.1	609	1	609	CCT74664.1	609	1	609	95.9	609	25	0	1161.7	0	CCT74664.1 AA3_2
QKD60657.1	1211	11	648	AIT18914.1	1519	15	637	31.2	663	391	65	287.3	1.7e-75	AIT18914.1 GH18
QKD60667.1	342	1	342	CCT74650.1	394	53	394	97.4	342	9	0	694.5	1.3e-198	CCT74650.1 GH16
QKD60674.1	274	38	246	BAE66403.1	842	147	373	47.2	233	93	30	216.9	6.4e-55	BAE66403.1 GH78
QKD60677.1	595	103	567	AKP76154.1	448	16	433	26.7	469	289	55	118.6	5.2e-25	AKP76154.1 AA7
QKD60681.1	448	1	448	CCT74640.1	445	1	445	88.2	448	50	3	796.6	3.2e-229	CCT74640.1 GH76
QKD60682.1	373	7	294	CCT74639.1	361	1	288	99	288	3	0	446.4	6.8e-124	CCT74639.1 PL3_2
QKD60685.1	1637	614	944	CDP31201.1	1370	817	1164	29	359	216	39	149.1	9.8e-34	CDP31201.1 AA3_2
QKD60689.1	1454	523	851	EAA66095.1	832	436	791	26.4	368	220	51	115.9	8.2e-24	EAA66095.1 GT34
QKD60697.1	596	1	596	CCT74621.1	597	1	597	95.1	597	28	1	1195.6	0	CCT74621.1 GH13_40
QKD60706.1	980	550	705	ADV82261.1	452	50	204	28.3	159	107	7	64.3	1.9e-08	ADV82261.1 GH109
QKD60725.1	683	152	517	CDP31201.1	1370	821	1192	29.3	393	230	48	172.9	2.7e-41	CDP31201.1 AA3_2
QKD60729.1	306	13	294	ADJ49655.1	636	350	621	35.5	290	161	26	138.3	3.2e-31	ADJ49655.1 GT4
QKD60734.1	242	1	242	CCT74587.1	242	1	242	96.3	242	9	0	489.2	5.9e-137	CCT74587.1 AA9
QKD60736.1	605	71	552	AEI52017.1	786	287	731	28.9	501	281	75	161.8	5.4e-38	AEI52017.1 CE6
QKD60737.1	534	327	503	ASF09272.1	847	645	815	29.1	179	117	10	74.3	1e-11	ASF09272.1 GT4
QKD60754.1	365	1	365	CCT74570.1	365	1	365	92.6	365	27	0	684.5	1.5e-195	CCT74570.1 GT34
QKD60759.1	806	547	741	AID32530.1	1046	804	993	31.6	209	110	33	65.1	9.2e-09	AID32530.1 GT51
QKD60773.1	610	1	610	CCT74547.1	610	1	610	98.2	610	11	0	1203	0	CCT74547.1 AA3_3
QKD60777.1	327	1	250	CCT74544.1	322	1	250	97.6	250	6	0	505	1.4e-141	CCT74544.1 AA9
QKD60780.1	842	1	842	CCT74541.1	842	1	842	98	842	17	0	1712.2	0	CCT74541.1 GH67
QKD60781.1	462	1	462	CCT74540.1	462	1	462	98.3	462	8	0	857.8	1.2e-247	CCT74540.1 CBM1
QKD60786.1	232	1	232	KNB08954.1	232	1	232	100	232	0	0	472.6	5.5e-132	KNB08954.1 GH11
QKD60791.1	292	1	291	CCT74529.1	292	1	291	96.6	291	10	0	566.2	4.6e-160	CCT74529.1 CE16
QKD60794.1	530	1	530	CCT74525.1	531	1	531	95.3	531	24	1	1078.2	0	CCT74525.1 GH43_36
QKD60802.1	837	1	837	CCT74517.1	837	1	837	96.7	837	28	0	1658.3	0	CCT74517.1 GH3
QKD60814.1	387	1	387	CCT74504.1	387	1	387	99.5	387	2	0	803.5	2.3e-231	CCT74504.1 GH93
QKD60820.1	485	18	383	BAV06996.1	640	19	381	42	376	195	23	297.4	6.6e-79	BAV06996.1 CBM13
QKD60823.1	569	45	216	ALG73149.1	508	87	250	32.6	172	108	8	82.4	3.9e-14	ALG73149.1 AA7
QKD60832.1	943	1	943	CCT74490.1	910	1	910	91.4	943	48	33	1805.4	0	CCT74490.1 GH71
QKD60835.1	813	567	787	BAY12514.1	885	170	394	31.8	239	131	32	79.7	3.6e-13	BAY12514.1 CBM6
QKD60846.1	415	1	415	CCT74476.1	415	1	415	97.8	415	9	0	829.7	3.2e-239	CCT74476.1 GH18
QKD60855.1	575	47	557	BAY30132.1	3571	2734	3207	23	525	339	65	82.8	3e-14	BAY30132.1 GT2
QKD60859.1	884	1	883	CCT75131.1	878	1	878	96.8	883	23	5	1740.3	0	CCT75131.1 GH3
QKD60860.1	679	1	678	CCT74463.1	679	1	678	98.2	678	12	0	1390.2	0	CCT74463.1 AA5_2
QKD60868.1	494	25	407	EAA66095.1	832	392	791	26.5	412	262	41	139.8	1.8e-31	EAA66095.1 GT34
QKD60877.1	534	54	483	AEI52017.1	786	314	727	24.9	462	267	80	112.1	4.3e-23	AEI52017.1 CE6
QKD60878.1	178	21	176	AOX44902.1	326	171	326	56.4	156	68	0	191	2.5e-47	AOX44902.1 CBM13
QKD60895.1	440	96	440	EAA59719.1	1305	50	387	37.5	355	195	27	228	4.5e-58	EAA59719.1 GH75
QKD60899.1	401	1	401	CCT74429.1	401	1	401	93.8	404	19	6	350.5	5.5e-95	CCT74429.1 CBM50
QKD60916.1	311	54	310	AID32530.1	1046	804	1046	29.6	270	150	40	79.3	1.8e-13	AID32530.1 GT51
QKD60923.1	413	81	407	SMQ49497.1	925	565	891	34.4	358	173	62	171	6.1e-41	SMQ49497.1 AA3_2
QKD60932.1	617	1	617	CCT74400.1	617	1	617	94.3	617	35	0	1194.1	0	CCT74400.1 AA3_2
QKD60947.1	632	4	632	CCA68306.1	976	10	614	31.9	646	382	58	268.1	5.6e-70	CCA68306.1 CBM50
QKD60954.1	230	1	230	AHN19769.1	230	1	230	99.6	230	1	0	441.8	1e-122	AHN19769.1 CE5
QKD60959.1	640	1	640	CCT74373.1	640	1	640	93.1	640	44	0	1253.8	0	CCT74373.1 AA3
QKD60962.1	349	10	338	ARA85284.1	592	53	374	36.3	333	197	15	179.5	1.4e-43	ARA85284.1 CE12
QKD60973.1	164	5	164	CCT74359.1	852	693	852	81.9	160	29	0	261.2	1.8e-68	CCT74359.1 GH81
QKD60975.1	1026	3	1026	CCT74357.1	1022	2	1022	97.3	1024	25	3	2069.3	0	CCT74357.1 GH31
QKD60977.1	1042	434	835	CDP31201.1	1370	797	1171	29	424	230	71	142.9	4.5e-32	CDP31201.1 AA3_2
QKD60985.1	590	186	356	BAE64464.1	1375	783	975	23.6	195	123	26	59.7	2.8e-07	BAE64464.1 GH28
QKD60987.1	567	194	552	BAY30132.1	3571	724	1079	22.4	379	251	43	84	1.3e-14	BAY30132.1 GT2
QKD60995.1	513	1	512	CCT74337.1	513	1	512	89.3	512	55	0	948	9.9e-275	CCT74337.1 GT1
QKD61001.1	429	52	404	ADU49754.1	721	361	709	23.7	367	248	32	84	1e-14	ADU49754.1 CBM51
QKD61008.1	429	64	427	ARJ06091.1	760	53	411	25	384	243	45	96.7	1.5e-18	ARJ06091.1 GH18
QKD61009.1	381	127	231	BAZ43786.1	527	41	137	36.2	105	59	8	56.6	1.5e-06	BAZ43786.1 GT2
QKD61022.1	1212	612	1203	SMQ54680.1	1814	1138	1797	32.2	680	353	108	302.4	5.1e-80	SMQ54680.1 GH31
QKD61028.1	608	101	508	CAL53384.1	1045	26	422	26	423	272	41	111.7	6.5e-23	CAL53384.1 CE11
QKD61030.1	1317	87	274	SDT79531.1	651	52	227	27.2	191	121	18	73.2	5.5e-11	SDT79531.1 CBM2
QKD61044.1	377	1	377	CCT74301.1	361	1	361	95.2	377	2	16	693.7	2.5e-198	CCT74301.1 PL1_4
QKD61048.1	589	1	589	CEF78328.1	590	1	590	81.7	591	105	3	1047.3	1.4e-304	CEF78328.1 AA1
QKD61049.1	639	1	639	CEF78326.1	641	1	641	72.9	642	170	4	1001.1	1.2e-290	CEF78326.1 AA1
QKD61070.1	355	51	355	EGX53608.1	417	115	417	64.9	305	105	2	393.7	5e-108	EGX53608.1 CBM1
QKD61085.1	524	56	254	AKD96975.1	463	33	208	32.2	199	112	23	94.4	9.2e-18	AKD96975.1 AA7
QKD61093.1	1376	917	1324	XP_362336.1	1718	1145	1542	25.6	464	223	122	81.6	1.6e-13	XP_362336.1 GT55
QKD61098.1	242	1	242	CCT74253.1	242	1	242	96.3	242	9	0	459.1	6.6e-128	CCT74253.1 CE12
QKD61100.1	302	1	302	CCT74252.1	302	1	302	97.4	302	8	0	621.3	1.2e-176	CCT74252.1 GH17
QKD61101.1	969	1	969	CCT74251.1	969	1	969	91.4	969	83	0	1857.8	0	CCT74251.1 GH115
QKD61106.1	1084	3	1083	CEF86075.1	1200	116	1200	48.8	1164	434	162	1105.5	0	CEF86075.1 CBM18
QKD61112.1	372	1	278	EAA29200.1	1411	1090	1404	25.1	327	184	61	98.6	3.5e-19	EAA29200.1 CBM24
QKD61114.1	211	11	202	BAE65509.1	542	14	269	39.3	257	90	66	166.8	5.9e-40	BAE65509.1 AA3_2
QKD61121.1	539	8	531	BAE65509.1	542	11	533	56.3	524	228	1	618.6	1.4e-175	BAE65509.1 AA3_2
QKD61133.1	273	1	267	CCT67978.1	563	211	477	90.3	268	24	2	499.6	4.9e-140	CCT67978.1 AA4
QKD61135.1	340	41	339	SCF08508.1	537	180	488	47.1	314	146	20	299.3	1.2e-79	SCF08508.1 CBM13
QKD61137.1	375	25	271	EAA29319.1	1136	40	312	34.3	280	144	40	157.1	8.3e-37	EAA29319.1 GH93
QKD61138.1	338	88	281	ART70209.1	686	279	452	26.9	208	104	48	65.5	3e-09	ART70209.1 CBM50
QKD61144.1	452	3	102	CED82388.1	747	26	125	39	100	61	0	88.2	5.7e-16	CED82388.1 GT4
QKD61152.1	373	2	371	EAA29319.1	1136	38	436	27.2	416	240	63	101.7	4.1e-20	EAA29319.1 GH93
QKD61155.1	477	6	477	CCD48265.1	480	5	480	68.4	478	143	8	676.4	5.2e-193	CCD48265.1 GH28
QKD61159.1	1056	1	1053	CEF88836.1	1068	1	1065	62.6	1073	373	28	1345.1	0	CEF88836.1 CBM18
QKD61160.1	560	1	560	CEF86291.1	560	1	560	67.3	562	180	4	675.2	1.3e-192	CEF86291.1 CBM18
QKD61166.1	395	94	374	ABA19039.1	559	104	391	30	297	183	25	85.1	4.2e-15	ABA19039.1 CBM5
QKD61167.1	567	35	502	AEI52017.1	786	295	732	30.9	495	258	84	166.8	1.6e-39	AEI52017.1 CE6
QKD61168.1	413	1	412	CCT74193.1	413	1	412	90	412	41	0	806.2	3.7e-232	CCT74193.1 GH105
QKD61170.1	272	1	272	CCT74190.1	272	1	272	91.5	272	23	0	517.7	1.7e-145	CCT74190.1 CE4
QKD61190.1	790	212	582	EAA57990.1	1425	764	1134	33.9	383	229	24	184.9	7.8e-45	EAA57990.1 GH16
QKD61203.1	4709	235	1654	ACX49739.1	2305	450	1843	24.5	1509	936	204	283.1	1.3e-73	ACX49739.1 GH4
QKD61207.1	521	59	489	AEI52017.1	786	311	751	30.5	456	277	40	176.4	1.8e-42	AEI52017.1 CE6
QKD61211.1	522	14	462	EAA66095.1	832	380	819	27.4	467	294	45	136.7	1.6e-30	EAA66095.1 GT34
QKD61217.1	360	6	357	EAA63396.1	751	414	747	25.7	366	226	46	113.6	1e-23	EAA63396.1 GH76
QKD61219.1	320	1	320	SMY26647.1	319	1	319	78.8	320	67	1	531.2	1.8e-149	SMY26647.1 GH43_5
QKD61220.1	331	18	331	ADZ98860.1	320	14	320	51.7	315	143	9	349.4	1e-94	ADZ98860.1 GH43_26|3.2.1.-
QKD61221.1	339	5	338	AAV66342.1	333	1	331	62.2	339	115	13	426.8	5.1e-118	AAV66342.1 GH43_21
QKD61222.1	348	1	340	EAA29319.1	1136	41	428	29.3	396	216	64	144.8	3.9e-33	EAA29319.1 GH93
QKD61237.1	1604	31	225	CAJ63931.1	621	16	206	29.2	202	125	18	75.1	1.8e-11	CAJ63931.1 CBM13
QKD61252.1	1173	1	1173	CEF84382.1	1159	1	1159	79.9	1173	222	14	1986.8	0	CEF84382.1 CBM18
QKD61253.1	1056	1	488	CEF83616.1	525	1	518	78	518	84	30	784.3	3.9e-225	CEF83616.1 CBM50
QKD61254.1	599	1	599	CCT74244.1	686	1	686	68	687	131	89	941.8	8.3e-273	CCT74244.1 CBM50
QKD61274.1	1584	400	750	AJC53641.1	954	574	949	27.5	382	240	37	116.7	5.2e-24	AJC53641.1 GT2
QKD61284.1	429	3	241	ANM86397.1	484	61	289	30.3	244	150	20	104.4	7.3e-21	ANM86397.1 AA7
QKD61328.1	562	76	484	EAA66095.1	832	371	799	30	447	257	56	174.9	5.7e-42	EAA66095.1 GT34
QKD61331.1	418	4	417	ANH56606.1	439	4	437	54.6	438	171	28	459.9	6.7e-128	ANH56606.1 GT69
QKD61343.1	789	23	789	CEF86870.1	863	74	834	75.9	767	179	6	1196	0	CEF86870.1 GT1
QKD61344.1	335	1	331	CAA10112.1	335	1	331	82.5	331	58	0	567.8	1.8e-160	CAA10112.1 GH10|3.2.1.-
QKD61349.1	4759	1150	1989	BAY90071.1	3556	389	1191	26.4	882	528	121	214.5	5.5e-53	BAY90071.1 GT2
QKD61350.1	356	1	356	AKH80821.1	356	1	356	99.7	356	1	0	730.7	1.7e-209	AKH80821.1 GH10
QKD61355.1	665	3	662	CEF84120.1	822	13	673	74.3	661	169	1	1093.6	0	CEF84120.1 CBM13
QKD61358.1	1444	760	1444	BAE56798.1	678	1	678	70.5	696	176	29	1025	1.8e-297	BAE56798.1 GH35
QKD61365.1	238	1	238	CEF87277.1	238	1	238	83.6	238	39	0	422.5	6.7e-117	CEF87277.1 GH12
QKD61366.1	276	1	276	CEF87677.1	279	1	279	81	279	50	3	466.8	3.6e-130	CEF87677.1 CE1
QKD61370.1	427	1	427	CEF78754.1	427	1	427	89	427	47	0	787.3	1.9e-226	CEF78754.1 AA12
QKD61382.1	840	162	538	CDP31201.1	1370	812	1164	26.9	391	234	52	129.8	3.2e-28	CDP31201.1 AA3_2
QKD61406.1	902	1	902	CEF86606.1	901	1	901	87.5	902	112	1	1664.8	0	CEF86606.1 AA5_1
QKD61407.1	473	1	473	CEF86795.1	483	1	476	86.6	477	59	5	865.1	7.8e-250	CEF86795.1 GH16
QKD61408.1	968	8	968	SCB65002.1	973	1	973	84.6	973	138	12	1686.8	0	SCB65002.1 GT0
QKD61417.1	233	1	233	CEF87884.1	233	1	233	92.7	233	17	0	463	4.4e-129	CEF87884.1 PL3_2
QKD61423.1	487	32	487	EAA57680.1	2288	1801	2249	27	466	313	27	191.4	5.1e-47	EAA57680.1 GH78
QKD61425.1	453	1	452	CEF88482.1	449	1	444	81.2	457	68	18	771.9	8.6e-222	CEF88482.1 CBM1
QKD61444.1	700	159	517	CDP31201.1	1370	822	1162	24.1	369	242	38	119.4	3.6e-25	CDP31201.1 AA3_2
QKD61445.1	713	576	713	AEO58679.1	1142	959	1105	32.9	149	87	13	70.1	2.5e-10	AEO58679.1 CBM50
QKD61447.1	118	27	117	SDT81215.1	793	583	667	34.1	91	54	6	53.5	4.1e-06	SDT81215.1 CBM13
QKD61462.1	312	193	248	CDP31201.1	1370	912	967	44.6	56	31	0	63.9	7.9e-09	CDP31201.1 AA3_2
QKD61475.1	662	5	662	CEF87623.1	662	5	662	88.1	658	78	0	1252.7	0	CEF87623.1 PL4_3
QKD61481.1	598	1	598	CEF78466.1	598	1	598	86.3	598	82	0	1032.7	3.6e-300	CEF78466.1 AA3_2
QKD61496.1	378	4	264	AKE28372.1	360	3	263	23.6	267	192	12	80.1	1.3e-13	AKE28372.1 GH109
QKD61499.1	664	29	664	SCB65047.1	657	29	657	44.9	663	304	61	556.6	8.3e-157	SCB65047.1 AA1_3
QKD61502.1	733	1	733	CEF88293.1	735	1	735	81.4	735	135	2	1223.8	0	CEF88293.1 GH74
QKD61503.1	231	7	229	AEO58711.1	231	4	228	56.1	230	89	12	242.3	1.2e-62	AEO58711.1 CE5
QKD61504.1	126	1	121	CEF88561.1	538	401	538	66.7	138	29	17	182.6	6.2e-45	CEF88561.1 AA4
QKD61505.1	477	1	477	CEF78179.1	485	1	485	82.1	485	79	8	861.7	8.7e-249	CEF78179.1 GH28
QKD61506.1	862	1	860	CEF76201.1	867	1	863	76.6	863	199	3	1415.6	0	CEF76201.1 GH78
QKD61519.1	218	1	218	CEF74523.1	221	1	219	56.6	219	94	1	263.5	4.8e-69	CEF74523.1 CBM50
QKD61535.1	395	1	395	BAE64495.1	428	1	401	59.3	408	146	20	536.6	5.3e-151	BAE64495.1 GH0
QKD61544.1	647	41	467	ACU76193.1	805	32	423	37.8	431	225	43	274.6	6.1e-72	ACU76193.1 CBM32
QKD61545.1	617	1	598	CEF88095.1	602	1	595	66	608	184	23	831.6	1.2e-239	CEF88095.1 AA1
QKD61547.1	420	1	420	BAF42338.1	420	1	420	99.5	420	2	0	883.2	2.4e-255	BAF42338.1 GH5_16|3.2.1.164
QKD61552.1	248	8	242	CBX93008.1	737	484	724	27.2	261	144	46	68.2	3.3e-10	CBX93008.1 GH76
QKD61554.1	289	1	289	CEF86455.1	283	1	283	72.7	289	73	6	450.7	2.8e-125	CEF86455.1 GH114
QKD61557.1	561	8	557	ANM86677.1	564	10	562	55.5	557	237	11	649	1e-184	ANM86677.1 AA7
QKD61559.1	568	29	568	BAH10648.1	540	1	540	97.6	540	13	0	1106.7	0	BAH10648.1 CBM35|3.2.1.22|3.2.1.88
QKD61563.1	506	59	249	ALZ96408.1	457	39	228	34.9	192	122	3	105.5	3.9e-21	ALZ96408.1 AA7
QKD61569.1	248	23	245	APX06181.1	517	32	261	48.7	234	105	15	168.3	2.4e-40	APX06181.1 CBM5
QKD61571.1	322	1	322	CAW50919.1	322	1	322	90.4	322	31	0	567	3e-160	CAW50919.1 PL1_7
QKD61576.1	483	3	483	CEF83492.1	481	1	481	91.3	481	42	0	957.2	1.5e-277	CEF83492.1 GH1
QKD61585.1	838	10	837	EAA64717.1	838	12	837	45.7	831	443	8	760.4	4.8e-218	EAA64717.1 GH3
QKD61596.1	481	11	400	EAA66095.1	832	381	791	28.3	413	271	25	176.8	1.3e-42	EAA66095.1 GT34
QKD61613.1	246	1	243	EAA62552.1	1074	807	1070	23.3	270	174	33	80.5	6.5e-14	EAA62552.1 GH92
QKD61617.1	1620	536	758	CEF87410.1	241	1	220	81.2	223	39	3	353.6	2.6e-95	CEF87410.1 CE3
QKD61619.1	658	1	655	CEF88560.1	655	1	655	84.5	657	98	4	1117.4	0	CEF88560.1 AA3_2
QKD61647.1	511	6	509	CEF84524.1	514	4	511	52.4	508	238	4	545	1.9e-153	CEF84524.1 GT1
QKD61651.1	548	1	548	CCT67826.1	609	1	609	84.4	609	34	61	772.3	7.9e-222	CCT67826.1 CBM1
QKD61657.1	549	28	528	AEI52017.1	786	295	756	25.2	520	312	77	131.3	7.1e-29	AEI52017.1 CE6
QKD61676.1	608	1	608	EWZ30974.1	609	2	609	100	608	0	0	1248	0	EWZ30974.1 GH29
QKD61679.1	809	14	417	CCT67810.1	425	1	404	94.3	404	23	0	813.9	3.5e-234	CCT67810.1 GH145
QKD61687.1	247	1	247	CCT67804.1	247	1	247	94.7	247	13	0	477.6	1.8e-133	CCT67804.1 CE12
QKD61688.1	643	38	409	EAA57990.1	1425	766	1134	34.9	375	235	9	204.5	7.8e-51	EAA57990.1 GH16
QKD61705.1	242	3	240	EAA62552.1	1074	808	1071	28.2	266	161	30	61.6	3.1e-08	EAA62552.1 GH92
QKD61713.1	600	364	597	APZ46064.1	596	52	301	37.5	251	139	18	159.1	3.5e-37	APZ46064.1 GH43_18
QKD61730.1	1028	47	518	AFZ04852.1	1443	596	1074	33.6	488	299	25	237.7	1.3e-60	AFZ04852.1 GT2
QKD61740.1	384	1	384	AAC06239.1	384	1	384	99.7	384	1	0	751.1	1.3e-215	AAC06239.1 CBM1|3.2.1.8
QKD61747.1	566	1	566	ABS19940.1	566	1	566	99.1	566	5	0	1165.6	0	ABS19940.1 AA1_3
QKD61751.1	905	499	706	EAA29319.1	1136	29	256	36.7	229	123	22	141	1.5e-31	EAA29319.1 GH93
QKD61754.1	786	76	206	ACB77556.1	1094	36	170	31.4	140	82	14	55.8	5.4e-06	ACB77556.1 GH95
QKD61760.1	346	1	346	CCT67754.1	346	1	346	91	346	31	0	674.9	1.1e-192	CCT67754.1 GH5_5
QKD61761.1	331	100	301	ACF83301.1	360	133	356	28.5	228	133	30	72	3.1e-11	ACF83301.1 AA0
QKD61762.1	664	239	655	AAO76290.1	1336	916	1335	31.2	443	256	49	149.8	2.3e-34	AAO76290.1 GT2
QKD61770.1	430	47	408	ANG86217.1	700	16	351	26.4	375	224	52	106.7	1.5e-21	ANG86217.1 GH16
QKD61786.1	574	19	497	AEI52017.1	786	298	745	27.6	510	276	93	122.9	2.6e-26	AEI52017.1 CE6
QKD61788.1	418	135	408	AEB45483.1	895	125	399	40.3	278	159	7	165.2	3.4e-39	AEB45483.1 CBM2
QKD61793.1	647	133	467	CDP31201.1	1370	815	1169	27.8	360	230	30	140.6	1.4e-31	CDP31201.1 AA3_2
QKD61797.1	551	60	521	SMY20297.1	1302	827	1273	25.8	472	315	35	116.3	2.4e-24	SMY20297.1 GH78
QKD61798.1	1054	704	1052	KFZ02887.1	652	24	371	40.1	352	204	7	246.5	2.9e-63	KFZ02887.1 GH135
QKD61800.1	539	26	488	AEI52017.1	786	289	748	29.6	486	293	49	151.4	6.5e-35	AEI52017.1 CE6
QKD61820.1	401	7	374	EGX47540.1	481	4	355	31	374	230	28	170.6	7.7e-41	EGX47540.1 CBM1
QKD61846.1	328	34	324	AIQ48666.1	823	24	312	25.1	307	196	34	67	9.9e-10	AIQ48666.1 GH32
QKD61850.1	456	85	456	CEF74628.1	399	26	397	60.4	374	144	4	434.1	4.3e-120	CEF74628.1 AA8
QKD61874.1	496	217	442	AIV37761.1	1066	671	904	34.8	250	123	40	122.5	3e-26	AIV37761.1 CBM12
QKD61891.1	582	1	582	ABY89281.1	582	1	582	97.6	582	14	0	1154.4	0	ABY89281.1 CBM20
QKD61898.1	537	43	510	SMQ46612.1	1302	811	1287	28.7	487	318	29	198.7	3.6e-49	SMQ46612.1 GH78
QKD61899.1	394	1	394	CCT72704.1	394	1	394	95.7	394	17	0	759.6	3.8e-218	CCT72704.1 PL9_3
QKD61909.1	448	1	448	BAG80558.1	449	2	449	98.2	448	8	0	909.1	4.4e-263	BAG80558.1 CBM35|3.2.1.145
QKD61927.1	328	1	328	AKH80820.1	328	1	328	99.7	328	1	0	667.9	1.3e-190	AKH80820.1 GH10
QKD61928.1	354	1	261	CCT72729.1	342	1	245	89.7	261	11	16	475.3	1.3e-132	CCT72729.1 AA9
QKD61933.1	268	32	254	AJH03295.1	515	44	253	43.8	224	111	15	177.6	4.2e-43	AJH03295.1 CBM13
QKD61936.1	523	52	485	AEI52017.1	786	311	745	26.5	487	253	105	137.9	7.2e-31	AEI52017.1 CE6
QKD61940.1	352	12	349	CDP31705.1	473	138	472	39.1	340	200	7	253.8	6.1e-66	CDP31705.1 AA7
QKD61942.1	423	32	421	CEF77547.1	416	26	416	39.6	404	217	27	253.1	1.3e-65	CEF77547.1 GT0
QKD61980.1	797	1	797	CCT72781.1	796	1	796	93.5	797	51	1	1542.7	0	CCT72781.1 GH3
QKD61992.1	872	154	353	ACA88898.1	699	150	335	31.4	204	118	22	69.7	4e-10	ACA88898.1 CBM5
QKD61993.1	658	1	658	CCT72796.1	658	1	658	97.1	658	19	0	1400.2	0	CCT72796.1 AA1_3
QKD62006.1	976	424	790	CDP31201.1	1370	825	1192	24.7	392	246	49	77.4	2.2e-12	CDP31201.1 AA3_2
QKD62013.1	3914	8	952	BAY30132.1	3571	1216	2124	29	973	599	92	363.2	7.9e-98	BAY30132.1 GT2
QKD62026.1	348	1	348	CCT72829.1	350	1	348	98.3	348	6	0	736.1	4e-211	CCT72829.1 GH43_1
QKD62031.1	401	1	396	CCA15473.1	953	565	952	48	398	195	12	353.2	8.4e-96	CCA15473.1 GH72
QKD62038.1	1355	15	911	CCT73237.1	1215	15	904	59.1	903	350	19	1115.1	0	CCT73237.1 CE3
QKD62047.1	371	228	371	CCT76082.1	1532	1346	1490	51.7	145	69	1	161.8	3.3e-38	CCT76082.1 CBM18
QKD62054.1	406	38	327	EAA66095.1	832	399	702	52.5	305	129	16	292.4	1.8e-77	EAA66095.1 GT34
QKD62055.1	503	26	270	CTQ90966.1	462	4	245	30.1	246	167	5	115.9	2.8e-24	CTQ90966.1 AA7
QKD62060.1	362	1	362	CCT72882.1	362	1	362	92.5	362	27	0	710.3	2.4e-203	CCT72882.1 GH5
QKD62064.1	394	1	394	CCT72886.1	393	1	393	92.4	394	29	1	766.1	4.1e-220	CCT72886.1 GH16
QKD62066.1	730	1	730	CCT72888.1	730	1	730	93	730	51	0	1365.1	0	CCT72888.1 GT2
QKD62094.1	484	1	483	CCT72910.1	484	1	483	91.3	483	42	0	891.3	1e-257	CCT72910.1 GH28
QKD62098.1	2109	148	453	CDP31201.1	1370	861	1176	29.3	334	190	46	115.5	1.6e-23	CDP31201.1 AA3_2
QKD62118.1	1043	1	1043	CCT73100.1	1043	1	1043	93.4	1043	69	0	2008	0	CCT73100.1 GH65
QKD62123.1	742	43	733	AEO59616.1	701	1	684	69.9	691	201	7	1017.7	1.5e-295	AEO59616.1 GT4
QKD62126.1	231	1	230	CCT72942.1	257	1	256	77.7	256	31	26	410.6	2.6e-113	CCT72942.1 AA9
QKD62131.1	375	29	370	EAA60079.1	803	463	801	36.6	352	200	23	208.4	3.1e-52	EAA60079.1 GT25
QKD62134.1	371	1	371	BAA20555.1	371	1	371	100	371	0	0	741.5	1e-212	BAA20555.1 GH28|3.2.1.15
QKD62144.1	297	1	297	CCT72967.1	297	1	297	93.3	297	20	0	573.9	2.2e-162	CCT72967.1 CE1
QKD62148.1	1232	730	943	AGT85917.1	480	62	250	33.2	214	118	25	95.9	7.4e-18	AGT85917.1 AA7
QKD62154.1	136	15	96	CCT72994.1	1346	1205	1286	64.6	82	29	0	117.1	3.4e-25	CCT72994.1 CBM18
QKD62157.1	221	1	221	CCT72978.1	221	1	221	95.5	221	10	0	429.9	3.9e-119	CCT72978.1 CE5
QKD62173.1	557	10	549	AIT18900.1	1528	15	555	31.3	552	356	23	281.2	5.6e-74	AIT18900.1 GH18
QKD62180.1	463	1	463	CCT73009.1	458	1	458	91.4	463	35	5	884	1.6e-255	CCT73009.1 GH16
QKD62181.1	237	1	237	CCT73008.1	342	2	238	93.7	237	15	0	477.6	1.7e-133	CCT73008.1 GH128
QKD62182.1	912	1	912	CCT73007.1	1016	122	1016	88.9	913	82	19	1610.1	0	CCT73007.1 GT0
QKD62185.1	360	1	358	CCT73002.1	359	1	357	90.5	358	33	1	686	4.9e-196	CCT73002.1 GH43_22
QKD62186.1	555	1	555	CCT73001.1	560	1	560	80.5	560	104	5	865.9	5.3e-250	CCT73001.1 GH30_7
QKD62202.1	588	20	573	EAA64118.1	1264	711	1236	43.9	567	264	54	493.8	5.8e-138	EAA64118.1 CBM20
QKD62209.1	407	1	407	CCT73102.1	408	1	408	86.3	408	55	1	638.6	1e-181	CCT73102.1 CBM1
QKD62211.1	385	16	378	CEF74628.1	399	26	396	69.8	371	104	8	490.7	3.2e-137	CEF74628.1 AA8
QKD62218.1	643	10	643	BAE63854.1	639	9	639	63.6	634	228	3	826.2	5.4e-238	BAE63854.1 GH51
QKD62220.1	408	30	403	BAV06996.1	640	14	383	46.2	383	184	22	344.7	3e-93	BAV06996.1 CBM13
QKD62224.1	202	1	200	CCT73033.1	256	55	254	82.5	200	35	0	340.9	2.2e-92	CCT73033.1 CE3
QKD62233.1	357	1	313	CEF87325.1	310	1	310	71.2	313	87	3	466.1	7.9e-130	CEF87325.1 CE1
QKD62236.1	498	42	235	AKQ47589.1	466	18	207	35.4	195	120	6	120.6	1.1e-25	AKQ47589.1 AA7
QKD62239.1	409	231	409	ANH56427.1	976	269	533	32.7	272	83	100	145.2	3.5e-33	ANH56427.1 GH31
QKD62241.1	391	1	391	CCT65263.1	391	1	391	90.3	391	38	0	761.1	1.3e-218	CCT65263.1 GH5_23
QKD62247.1	1132	11	506	APA15443.1	1272	170	661	50.7	503	230	18	537.7	6.8e-151	APA15443.1 CBM24
QKD62250.1	406	7	401	ARA93149.1	826	454	824	39.7	395	214	24	270	9.5e-71	ARA93149.1 CE15
QKD62251.1	834	1	834	CCT73043.1	834	1	834	91.1	834	74	0	1592.4	0	CCT73043.1 GH67
QKD62253.1	485	1	485	CCT73045.1	485	1	485	87	485	63	0	855.5	6.3e-247	CCT73045.1 GH30_7
QKD62263.1	191	1	174	SMQ49497.1	925	707	887	47	185	83	15	157.1	4.2e-37	SMQ49497.1 AA3_2
QKD62271.1	1213	51	984	AIT18866.1	1516	99	1091	25.6	1026	638	125	280.4	2.1e-73	AIT18866.1 GH18
QKD62280.1	278	11	265	ABS11265.1	1780	19	273	62.7	255	95	0	313.5	5.1e-84	ABS11265.1 GT2
QKD62285.1	562	5	561	CEF86341.1	559	2	555	58.1	559	227	7	686.4	5.9e-196	CEF86341.1 GH35
QKD62290.1	335	1	335	BAB88658.1	335	1	335	99.1	335	3	0	672.2	6.8e-192	BAB88658.1 GH10
QKD62295.1	113	1	111	CCT71884.1	515	402	515	62.3	114	40	3	158.3	1.1e-37	CCT71884.1 GH43_11
QKD62307.1	608	1	607	CCT75323.1	658	1	599	82.5	607	98	8	1050.8	1.3e-305	CCT75323.1 GH32
QKD62311.1	652	438	651	APZ46064.1	596	64	291	37.7	231	124	20	141.7	6.3e-32	APZ46064.1 GH43_18
QKD62319.1	492	68	448	CAZ29297.1	750	18	352	29.2	390	212	64	160.2	1.3e-37	CAZ29297.1 GT7
QKD62321.1	358	1	358	CCT75307.1	358	1	358	91.1	358	32	0	676.4	3.9e-193	CCT75307.1 GT32
QKD62323.1	274	2	273	AEN99939.1	1106	802	1095	36.2	298	160	30	159.8	9.3e-38	AEN99939.1 GH3|3.2.1.21
QKD62331.1	1070	1	1070	CCT75269.1	1070	1	1070	97.5	1070	27	0	2196	0	CCT75269.1 GH115
QKD62338.1	362	12	356	AEO59372.1	355	9	349	56.4	351	137	16	394	3.9e-108	AEO59372.1 GT8
QKD62343.1	564	6	393	EAA57990.1	1425	759	1181	30.2	434	246	57	145.2	4.9e-33	EAA57990.1 GH16
QKD62355.1	532	2	530	SMQ46612.1	1302	767	1287	37	530	324	10	377.5	5.5e-103	SMQ46612.1 GH78
QKD62356.1	949	13	495	CCT75250.1	540	1	486	86	486	65	3	879	1e-253	CCT75250.1 GH78
QKD62358.1	861	1	861	CCT75247.1	840	1	840	89.8	861	67	21	1585.9	0	CCT75247.1 GH3
QKD62390.1	764	1	764	CCT75186.1	774	1	774	94.7	774	31	10	1509.2	0	CCT75186.1 GH3
QKD62394.1	242	1	242	CCT75183.1	258	1	258	63.7	262	71	24	315.1	1.5e-84	CCT75183.1 GH24
QKD62403.1	777	52	773	ANJ40462.1	726	27	725	58.8	723	273	25	845.9	8e-244	ANJ40462.1 AA2
QKD62431.1	460	1	460	CCT75344.1	460	1	460	98.5	460	7	0	953.7	1.6e-276	CCT75344.1 GH13_1
QKD62438.1	298	1	298	CCT75380.1	298	1	298	89.6	298	31	0	548.1	1.3e-154	CCT75380.1 AA9
QKD62444.1	584	46	243	AJK52082.1	436	43	226	33.3	198	118	14	104.4	9.9e-21	AJK52082.1 AA7
QKD62446.1	465	1	465	CCT75388.1	465	1	465	93.3	465	31	0	926.4	2.8e-268	CCT75388.1 GH5_27
QKD62454.1	499	1	499	CAD90582.3	499	1	499	98.8	499	6	0	942.6	4e-273	CAD90582.3 CBM42|3.2.1.55
QKD62460.1	842	598	794	ACL49294.1	654	19	217	34	206	120	16	93.6	2.5e-17	ACL49294.1 GT4
QKD62461.1	360	1	360	CCT75359.1	360	1	360	95.3	360	17	0	714.1	1.7e-204	CCT75359.1 GT32
QKD62462.1	403	136	364	AKL69954.1	663	413	618	32.5	237	121	39	79.3	2.4e-13	AKL69954.1 GT87
QKD62466.1	350	85	349	ART70209.1	686	279	501	24.6	281	138	74	59.7	1.7e-07	ART70209.1 CBM50
QKD62471.1	382	1	382	CCT75371.1	382	1	382	95.3	382	18	0	770	2.7e-221	CCT75371.1 CBM1
QKD62472.1	682	1	681	CCT75372.1	681	1	681	91	681	61	0	1308.1	0	CCT75372.1 AA1
QKD62486.1	263	1	263	CCT75335.1	263	1	263	93.9	263	16	0	526.9	2.8e-148	CCT75335.1 GH16
QKD62499.1	1416	25	483	ANM86403.1	487	8	469	29.2	473	310	25	201.8	1.1e-49	ANM86403.1 AA7
QKD62500.1	440	1	324	CCT75467.1	430	2	313	58.3	324	123	12	398.3	2.5e-109	CCT75467.1 GH16
QKD62511.1	1572	1	325	CCT75452.1	356	1	328	90.2	328	29	3	513.1	2.5e-143	CCT75452.1 AA11
QKD62516.1	196	20	184	ABK01904.1	779	11	165	39.4	165	90	10	113.6	5.5e-24	ABK01904.1 GH3
QKD62520.1	636	128	499	CDP31201.1	1370	817	1248	25.1	442	251	80	132.5	3.7e-29	CDP31201.1 AA3_2
QKD62566.1	290	11	290	AJQ92574.1	563	15	289	42.9	282	152	9	218.8	1.8e-55	AJQ92574.1 CBM13
QKD62569.1	715	20	714	AOY72300.1	1024	306	1023	33.4	763	395	113	347.8	6.3e-94	AOY72300.1 GH43_17
QKD62572.1	549	1	549	CCT75503.1	549	1	549	88.7	549	62	0	1003.8	1.6e-291	CCT75503.1 AA3_2
QKD62588.1	256	29	256	ANV74614.1	516	39	265	45.7	230	120	5	203	9e-51	ANV74614.1 CBM13
QKD62591.1	479	82	417	CAZ29297.1	750	23	342	27.5	342	220	28	125.2	4.5e-27	CAZ29297.1 GT7
QKD62593.1	527	1	527	CCT75526.1	530	1	530	92.6	530	36	3	1001.1	1e-290	CCT75526.1 GT71
QKD62621.1	978	1	978	AAT77183.1	978	1	978	99.9	978	1	0	1892.5	0	AAT77183.1 GT2
QKD62631.1	840	1	840	CCT75598.1	837	1	837	95.5	840	35	3	1630.5	0	CCT75598.1 GH3
QKD62634.1	498	46	318	ARA85284.1	592	98	375	24.8	286	194	21	83.2	2e-14	ARA85284.1 CE12
QKD62636.1	329	1	329	CCT75603.1	329	1	329	97.9	329	7	0	629	6.5e-179	CCT75603.1 CE8
QKD62646.1	916	650	825	SMY25446.1	615	383	571	36.5	200	92	35	124.4	1.5e-26	SMY25446.1 CBM18
QKD62655.1	314	1	299	CBX99002.1	772	1	300	76	300	71	1	478	1.8e-133	CBX99002.1 GH18
QKD62656.1	391	1	391	CCT75620.1	391	1	391	98.7	391	5	0	775.4	6.7e-223	CCT75620.1 PL9_3
QKD62668.1	326	68	323	XP_329867.1	660	429	658	35.4	263	130	40	134.8	3.8e-30	XP_329867.1 CE4
QKD62705.1	240	1	240	AAC64368.1	240	1	240	100	240	0	0	489.2	5.9e-137	AAC64368.1 PL3_2|4.2.2.2
QKD62706.1	397	11	391	ADO75815.1	541	24	394	37.3	391	215	30	192.2	2.5e-47	ADO75815.1 CBM13
QKD62709.1	801	57	789	ANE60256.1	726	27	725	59.5	735	260	38	874.4	2.2e-252	ANE60256.1 AA2
QKD62719.1	545	1	545	CCT76068.1	545	1	545	88.6	545	62	0	1013.4	2e-294	CCT76068.1 AA3_4
QKD62736.1	469	1	469	CCT75699.1	489	1	489	87.3	489	42	20	865.5	5.9e-250	CCT75699.1 GT71
QKD62738.1	505	273	470	CCF62482.1	854	633	825	24.5	208	132	25	65.5	4.4e-09	CCF62482.1 GT4
QKD62744.1	1222	8	645	AIT18900.1	1528	9	638	31	651	415	34	316.2	3.5e-84	AIT18900.1 GH18
QKD62746.1	513	39	508	EAA65188.1	1507	13	475	41.8	483	248	33	364.8	3.6e-99	EAA65188.1 GH78
QKD62747.1	466	1	466	CCT75711.1	466	1	466	79.8	466	94	0	842.8	4.1e-243	CCT75711.1 GH7
QKD62750.1	459	1	459	CCT75713.1	455	1	455	92.2	459	32	4	889	4.9e-257	CCT75713.1 GH76
QKD62767.1	542	35	332	ADL33049.1	970	25	325	31.2	320	179	41	132.1	4.1e-29	ADL33049.1 GH43_35
QKD62778.1	616	32	616	SCF17253.1	776	52	637	63.5	586	213	1	808.9	8.6e-233	SCF17253.1 CBM13
QKD62799.1	323	1	323	CCT75736.1	323	1	323	99.1	323	3	0	684.5	1.3e-195	CCT75736.1 GH43_26
QKD62801.1	1393	928	1089	CCT72993.1	1586	989	1161	31.8	173	107	11	87	3.9e-15	CCT72993.1 CBM50
QKD62803.1	923	1	923	CCT75743.1	923	1	923	98	923	18	0	1871.3	0	CCT75743.1 PL26
QKD62805.1	381	1	381	CCT75746.1	381	1	381	97.9	381	8	0	785.8	4.8e-226	CCT75746.1 GH93
QKD62814.1	262	1	257	CEF84782.1	494	1	246	50.2	265	105	27	228	2.7e-58	CEF84782.1 CE5
QKD62825.1	580	168	491	CCG07059.1	832	435	742	26.3	339	204	46	70.1	2.1e-10	CCG07059.1 GT2
QKD62834.1	359	1	253	EAA29319.1	1136	41	314	25.7	288	165	49	69.3	2.2e-10	EAA29319.1 GH93
QKD62835.1	261	9	257	AID32530.1	1046	807	1043	32.3	260	142	34	96.3	1.2e-18	AID32530.1 GT51
QKD62839.1	305	39	144	AOH54334.1	319	141	246	33	106	71	0	72.4	2.2e-11	AOH54334.1 CE4
QKD62856.1	554	75	476	EAA66095.1	832	386	799	29.9	428	260	40	159.1	3.2e-37	EAA66095.1 GT34
QKD62879.1	868	1	868	CCT75821.1	887	1	887	89.9	887	71	19	1661.4	0	CCT75821.1 GH3
QKD62893.1	1933	582	979	EGX54367.1	1000	543	999	32.8	463	240	71	203.8	4e-50	EGX54367.1 GH5_7
QKD62897.1	1046	554	966	EAA66095.1	832	355	791	37.4	438	248	26	276.9	2e-72	EAA66095.1 GT34
QKD62930.1	793	1	793	CCT75869.1	793	1	793	91.8	793	65	0	1535.8	0	CCT75869.1 GH78
QKD62931.1	476	1	476	CCT75870.1	476	1	476	94.7	476	25	0	890.6	1.7e-257	CCT75870.1 GH79
QKD62932.1	525	7	514	SMQ46612.1	1302	788	1295	68.3	508	161	0	727.6	2.1e-208	SMQ46612.1 GH78
QKD62936.1	506	9	426	EAA66095.1	832	381	791	25.1	438	281	47	145.2	4.4e-33	EAA66095.1 GT34
QKD62946.1	567	10	441	CEF74734.1	627	10	426	27	445	284	41	144.8	6.4e-33	CEF74734.1 GH0
QKD62948.1	676	16	509	CDP31201.1	1370	671	1165	28.2	517	326	45	168.7	5e-40	CDP31201.1 AA3_2
QKD62950.1	315	1	315	CCT75893.1	315	1	315	99	315	3	0	648.7	7.6e-185	CCT75893.1 GH43_5
QKD62951.1	333	1	333	CCT75894.1	333	1	333	95.8	333	14	0	688	1.2e-196	CCT75894.1 GH43_34
QKD62988.1	673	1	673	CCT75924.1	668	1	668	96.4	673	19	5	1309.3	0	CCT75924.1 AA3
QKD62989.1	415	46	402	CBA03971.1	927	39	382	33.3	357	225	13	206.1	1.7e-51	CBA03971.1 GT30
QKD62990.1	566	290	490	SMQ55075.1	528	1	167	50.7	201	65	34	191.8	4.6e-47	SMQ55075.1 CE1
QKD62991.1	1664	109	363	CCT75931.1	355	38	292	96.1	255	10	0	530.8	1.2e-148	CCT75931.1 GH12
QKD62999.1	490	215	472	ACZ86812.1	1077	687	941	36	283	128	53	141	8e-32	ACZ86812.1 CBM12
QKD63005.1	5763	3512	4992	ACX49739.1	2305	342	1844	25.3	1597	983	210	349	2.3e-93	ACX49739.1 GH4
QKD63007.1	543	155	489	APA99323.1	850	500	815	25	340	226	29	83.2	2.2e-14	APA99323.1 GT4
QKD63012.1	585	42	215	EAA66229.1	1187	426	617	26.5	211	99	56	64.3	1.1e-08	EAA66229.1 PL1_4
QKD63016.1	2547	1	942	AFY93865.1	2636	966	1864	28.3	960	609	79	290	5.6e-76	AFY93865.1 GT2
QKD63023.1	388	1	273	CCT75974.1	387	1	273	97.4	273	7	0	553.9	3.1e-156	CCT75974.1 GH16
QKD63025.1	721	200	707	ALS56142.1	553	7	529	22.5	570	333	109	60.1	2.6e-07	ALS56142.1 AA3
QKD63046.1	1192	41	524	SMQ46612.1	1302	800	1279	37.3	485	298	6	356.7	2.3e-96	SMQ46612.1 GH78
QKD63047.1	503	1	499	CCT76035.1	500	1	499	94	499	30	0	1018.1	7.6e-296	CCT76035.1 GH1
QKD63048.1	531	13	508	EAA62466.1	1429	890	1403	28.8	521	339	32	212.2	3.1e-53	EAA62466.1 GH78
QKD63050.1	894	1	894	CCT76033.1	894	1	894	89.6	894	93	0	1709.5	0	CCT76033.1 GH78
QKD63058.1	494	255	456	CAZ29297.1	750	164	352	26.1	203	135	15	73.2	2.1e-11	CAZ29297.1 GT7
QKD63061.1	566	42	490	AFZ04852.1	1443	607	1034	25.4	460	300	43	74.3	1.1e-11	AFZ04852.1 GT2
QKD63068.1	1379	758	950	SFV72712.1	649	16	207	29.6	199	127	13	72	1.3e-10	SFV72712.1 GT4
QKD63073.1	2406	11	899	BAY90071.1	3556	1209	2094	29.6	937	561	99	345.5	1.1e-92	BAY90071.1 GT2
QKD63087.1	567	36	386	ADL33049.1	970	7	337	32	369	195	56	146	2.9e-33	ADL33049.1 GH43_35
QKD63095.1	549	1	549	BAH10649.1	549	1	549	96.9	549	17	0	1063.1	0	BAH10649.1 CBM35|3.2.1.22|3.2.1.88
QKD63103.1	451	53	433	AEI52017.1	786	310	700	29.8	426	219	80	156	2.2e-36	AEI52017.1 CE6
QKD63106.1	395	1	390	CCT69479.1	383	1	381	48	394	188	17	360.9	4e-98	CCT69479.1 GH93
QKD63108.1	564	9	564	BAE58662.1	559	9	555	67.8	556	170	9	802.7	5.6e-231	BAE58662.1 GH35
QKD63109.1	597	1	420	ANG86217.1	700	1	399	27.8	439	258	59	152.5	3.2e-35	ANG86217.1 GH16
QKD63131.1	849	1	849	CCT75990.1	875	1	875	85.4	875	102	26	1500.3	0	CCT75990.1 GH3
QKD63139.1	370	28	369	ANH22731.1	647	101	437	38	347	200	15	226.1	1.4e-57	ANH22731.1 CBM21
QKD63147.1	353	12	302	KFY84961.1	655	5	315	26.6	319	198	36	85.1	3.8e-15	KFY84961.1 GH135

## Sheet: Sheet2
Analysis of annotation CAZymes of strain 160527 Genome
Query_id	Query_length	Query_start	Query_end	Subject_id	Subject_length	Subject_start	Subject_end	Identity(%)	Align_length	Mismatch	Gap	Score	E_value	Subject_annotation
TVY59745.1	298	1	298	CCT75380.1	298	1	298	89.3	298	32	0	545.8	6.6e-154	CCT75380.1 AA9
TVY59751.1	584	46	243	AJK52082.1	436	43	226	33.8	198	117	14	105.9	3.4e-21	AJK52082.1 AA7
TVY59754.1	465	1	465	CCT75388.1	465	1	465	90.3	465	45	0	899	4.8e-260	CCT75388.1 GH5_27
TVY59757.1	978	1	978	AAT77183.1	978	1	978	99.9	978	1	0	1892.5	0	AAT77183.1 GT2
TVY59769.1	861	1	861	CCT75247.1	840	1	840	89.9	861	66	21	1591.6	0	CCT75247.1 GH3
TVY59770.1	333	1	333	CCT75894.1	333	1	333	96.7	333	11	0	691	1.4e-197	CCT75894.1 GH43_34
TVY59775.1	513	39	508	EAA65188.1	1507	13	475	41.6	483	249	33	364	6.1e-99	EAA65188.1 GH78
TVY59776.1	466	1	466	CCT75711.1	466	1	466	79.8	466	94	0	844	1.8e-243	CCT75711.1 GH7
TVY59780.1	213	1	213	CCT75183.1	258	1	258	72.9	258	25	45	363.2	4.3e-99	CCT75183.1 GH24
TVY59782.1	325	46	318	ARA85284.1	592	98	375	25.2	286	193	21	84.7	4.5e-15	ARA85284.1 CE12
TVY59799.1	530	1	530	CCT75526.1	530	1	530	93.2	530	36	0	1011.5	7.5e-294	CCT75526.1 GT71
TVY59811.1	484	29	404	EAA66095.1	832	391	791	39.2	401	219	25	277.7	5.4e-73	EAA66095.1 GT34
TVY59823.1	761	17	749	ANE60256.1	726	27	725	59.6	735	259	38	875.5	9.2e-253	ANE60256.1 AA2
TVY59828.1	545	1	545	CCT76068.1	545	1	545	88.4	545	63	0	1013.1	2.7e-294	CCT76068.1 AA3_4
TVY59832.1	1195	188	641	BAF20066.1	1254	357	794	37.2	454	269	16	319.7	3.1e-85	BAF20066.1 GT47
TVY59839.1	764	1	764	CCT75186.1	774	1	774	94.8	774	30	10	1511.9	0	CCT75186.1 GH3
TVY59852.1	290	6	290	AJQ92574.1	563	12	289	42.9	287	153	11	219.5	1.1e-55	AJQ92574.1 CBM13
TVY59861.1	476	1	476	CCT75870.1	476	1	476	94.5	476	26	0	889	5.1e-257	CCT75870.1 GH79
TVY59869.1	525	7	514	SMQ46612.1	1302	788	1295	68.5	508	160	0	728	1.6e-208	SMQ46612.1 GH78
TVY59872.1	506	9	426	EAA66095.1	832	381	791	25.6	438	279	47	146.4	2e-33	EAA66095.1 GT34
TVY59877.1	548	41	535	SMQ46612.1	1302	800	1290	37.1	496	306	6	362.1	2.5e-98	SMQ46612.1 GH78
TVY59883.1	575	1	575	CEF76742.1	575	1	575	76.2	575	137	0	950.3	2.2e-275	CEF76742.1 AA3_2
TVY59886.1	518	278	307	CAC07218.1	233	148	177	76.7	30	7	0	57.4	1.2e-06	CAC07218.1 GH75
TVY59887.1	532	2	530	SMQ46612.1	1302	767	1287	37	530	324	10	381.3	3.8e-104	SMQ46612.1 GH78
TVY59900.1	354	1	354	CCT75931.1	355	1	355	93.8	355	21	1	619	7.3e-176	CCT75931.1 GH12
TVY59912.1	416	1	332	CCT75467.1	430	2	312	59	332	115	21	401.4	2.8e-110	CCT75467.1 GH16
TVY59916.1	500	25	499	ANM86403.1	487	8	482	30.1	481	324	12	228.8	3e-58	ANM86403.1 AA7
TVY59920.1	388	1	274	CCT75974.1	387	1	274	97.1	274	8	0	553.1	5.4e-156	CCT75974.1 GH16
TVY59921.1	675	161	508	CDP31201.1	1370	809	1165	32.2	373	212	41	166.4	2.5e-39	CDP31201.1 AA3_2
TVY59928.1	315	1	315	CCT75893.1	315	1	315	99	315	3	0	648.7	7.6e-185	CCT75893.1 GH43_5
TVY59931.1	388	18	385	EAA29319.1	1136	41	436	25.7	417	240	70	121.3	5.2e-26	EAA29319.1 GH93
TVY59943.1	508	9	360	CDP31201.1	1370	890	1248	25.7	393	217	75	113.2	1.9e-23	CDP31201.1 AA3_2
TVY59946.1	261	9	257	AID32530.1	1046	807	1043	32.3	260	142	34	95.5	2.1e-18	AID32530.1 GT51
TVY59947.1	2544	12	939	AFY93865.1	2636	961	1864	28.8	949	610	66	302	1.4e-79	AFY93865.1 GT2
TVY59948.1	523	135	469	APA99323.1	850	500	815	25	340	226	29	82.4	3.6e-14	APA99323.1 GT4
TVY59953.1	1747	809	1284	BAF20066.1	1254	344	802	37.4	476	281	17	294.7	1.5e-77	BAF20066.1 GT47
TVY59965.1	666	1	665	CCT75323.1	658	1	657	84.1	665	98	8	1173.7	0	CCT75323.1 GH32
TVY60021.1	1140	202	677	BAF20066.1	1254	344	802	37.4	476	281	17	294.7	1e-77	BAF20066.1 GT47
TVY60029.1	262	1	257	CEF84782.1	494	1	246	51.3	265	102	27	229.6	9.2e-59	CEF84782.1 CE5
TVY60042.1	231	8	227	APZ46064.1	596	64	300	36.3	237	134	17	146.4	9e-34	APZ46064.1 GH43_18
TVY60058.1	1106	76	536	EAA57990.1	1425	725	1181	32.4	478	285	38	194.9	1.1e-47	EAA57990.1 GH16
TVY60059.1	492	68	448	CAZ29297.1	750	18	352	29.2	390	212	64	159.8	1.7e-37	CAZ29297.1 GT7
TVY60063.1	459	1	459	CCT75713.1	455	1	455	92.2	459	32	4	888.6	6.4e-257	CCT75713.1 GH76
TVY60090.1	323	1	323	CCT75736.1	323	1	323	98.8	323	4	0	683.3	2.9e-195	CCT75736.1 GH43_26
TVY60092.1	264	32	176	CCT72993.1	1586	989	1141	32	153	96	8	87.8	4.3e-16	CCT72993.1 CBM50
TVY60098.1	793	1	793	CCT75869.1	793	1	793	91.4	793	68	0	1530	0	CCT75869.1 GH78
TVY60102.1	580	168	491	CCG07059.1	832	435	742	26.3	339	204	46	69.3	3.5e-10	CCG07059.1 GT2
TVY60118.1	267	13	262	AID32530.1	1046	804	1043	29.6	260	153	30	84	6.3e-15	AID32530.1 GT51
TVY60119.1	445	179	354	SMY25446.1	615	383	571	36.5	200	92	35	124.4	7.1e-27	SMY25446.1 CBM18
TVY60126.1	673	1	673	CCT75924.1	668	1	668	96.9	673	16	5	1313.5	0	CCT75924.1 AA3
TVY60128.1	504	56	420	CBA03971.1	927	49	400	33.7	365	229	13	208.4	4.2e-52	CBA03971.1 GT30
TVY60160.1	326	68	323	XP_329867.1	660	429	658	35	263	131	40	133.7	8.5e-30	XP_329867.1 CE4
TVY60164.1	355	1	249	EAA29319.1	1136	41	314	26.4	284	164	45	77.4	7.9e-13	EAA29319.1 GH93
TVY60171.1	460	1	460	CCT75344.1	460	1	460	98.9	460	5	0	955.7	4.3e-277	CCT75344.1 GH13_1
TVY60175.1	5765	3493	4994	ACX49739.1	2305	342	1844	25.9	1597	995	189	374.4	5.1e-101	ACX49739.1 GH4
TVY60176.1	566	42	490	AFZ04852.1	1443	607	1034	25.2	460	301	43	73.6	1.8e-11	AFZ04852.1 GT2
TVY60181.1	350	85	349	ART70209.1	686	279	501	24	283	137	78	60.5	9.8e-08	ART70209.1 CBM50
TVY60186.1	382	1	382	CCT75371.1	382	1	382	95	382	19	0	767.7	1.4e-220	CCT75371.1 CBM1
TVY60189.1	353	1	353	CCT75452.1	356	1	356	89.6	356	34	3	558.1	1.5e-157	CCT75452.1 AA11
TVY60199.1	280	37	196	CCT72993.1	1586	990	1141	30	160	104	8	94	6.4e-18	CCT72993.1 CBM50
TVY60206.1	499	1	499	CAD90582.3	499	1	499	99	499	5	0	944.5	1.1e-273	CAD90582.3 CBM42|3.2.1.55
TVY60216.1	688	154	500	CDP31201.1	1370	811	1164	30.2	387	197	73	167.2	1.5e-39	CDP31201.1 AA3_2
TVY60222.1	868	1	868	CCT75821.1	887	1	887	90.4	887	66	19	1662.5	0	CCT75821.1 GH3
TVY60237.1	1222	8	645	AIT18900.1	1528	9	638	31.2	651	414	34	318.9	5.4e-85	AIT18900.1 GH18
TVY60239.1	502	270	467	CCF62482.1	854	633	825	24.5	208	132	25	65.5	4.4e-09	CCF62482.1 GT4
TVY60250.1	479	82	417	CAZ29297.1	750	23	342	27.5	342	220	28	128.3	5.3e-28	CAZ29297.1 GT7
TVY60264.1	542	35	332	ADL33049.1	970	25	325	31.2	320	179	41	131.7	5.4e-29	ADL33049.1 GH43_35
TVY60270.1	305	39	144	AOH54334.1	319	141	246	33	106	71	0	72.4	2.2e-11	AOH54334.1 CE4
TVY60281.1	777	52	773	ANJ40462.1	726	27	725	58.8	723	273	25	845.5	1e-243	ANJ40462.1 AA2
TVY60288.1	647	2	646	AOY72300.1	1024	369	1023	33	697	373	94	319.3	2.2e-85	AOY72300.1 GH43_17
TVY60298.1	397	11	391	ADO75815.1	541	24	394	37.3	391	215	30	192.2	2.5e-47	ADO75815.1 CBM13
TVY60299.1	240	1	240	AAC64368.1	240	1	240	99.6	240	1	0	488.4	1e-136	AAC64368.1 PL3_2|4.2.2.2
TVY60302.1	349	22	302	SMQ49385.1	417	101	379	34	288	174	16	142.5	2e-32	SMQ49385.1 AA7
TVY60311.1	894	1	894	CCT76033.1	894	1	894	90.5	894	85	0	1724.1	0	CCT76033.1 GH78
TVY60312.1	459	1	459	CCT76033.1	894	436	894	93.2	459	31	0	920.2	2e-266	CCT76033.1 GH78
TVY60331.1	490	215	479	ACZ86812.1	1077	687	948	35.2	290	135	53	139.4	2.3e-31	ACZ86812.1 CBM12
TVY60345.1	256	29	256	ANV74614.1	516	39	265	45.7	230	120	5	203	9e-51	ANV74614.1 CBM13
TVY60357.1	502	182	376	CEF74734.1	627	251	426	40	195	98	19	146.7	1.5e-33	CEF74734.1 GH0
TVY60361.1	549	1	549	BAH10649.1	549	1	549	96.9	549	17	0	1065.8	3.5e-310	BAH10649.1 CBM35|3.2.1.22|3.2.1.88
TVY60363.1	1195	188	641	BAF20066.1	1254	357	794	37.2	454	269	16	319.7	3.1e-85	BAF20066.1 GT47
TVY60390.1	460	1	453	CCT75699.1	489	1	453	85	453	68	0	803.5	2.7e-231	CCT75699.1 GT71
TVY60391.1	489	1	489	CCT75699.1	489	1	489	85.7	489	70	0	865.1	8e-250	CCT75699.1 GT71
TVY60401.1	509	2	226	CCD42276.1	613	36	321	38.1	291	109	71	210.7	8.6e-53	CCD42276.1 GH0
TVY60404.1	1377	758	948	SFV72712.1	649	16	207	28.6	199	127	15	67.8	2.4e-09	SFV72712.1 GT4
TVY60419.1	554	87	476	EAA66095.1	832	392	799	29.5	417	258	36	161.4	6.5e-38	EAA66095.1 GT34
TVY60426.1	196	20	184	ABK01904.1	779	11	165	39.4	165	90	10	113.6	5.5e-24	ABK01904.1 GH3
TVY60442.1	1070	1	1070	CCT75269.1	1070	1	1070	97.5	1070	27	0	2195.2	0	CCT75269.1 GH115
TVY60454.1	671	172	500	CDP31201.1	1370	812	1163	23.7	358	238	35	84	1.6e-14	CDP31201.1 AA3_2
TVY60485.1	369	29	369	CCT74042.1	367	29	358	46	341	173	11	268.5	2.5e-70	CCT74042.1 GH0
TVY60486.1	840	1	840	CCT75598.1	837	1	837	96.3	840	28	3	1642.9	0	CCT75598.1 GH3
TVY60490.1	616	32	616	SCF17253.1	776	52	637	63.8	586	211	1	811.2	1.7e-233	SCF17253.1 CBM13
TVY60495.1	536	1	536	CCT75250.1	540	1	539	87.2	539	66	3	988.4	6.9e-287	CCT75250.1 GH78
TVY60502.1	360	34	354	EAA63396.1	751	445	747	26.3	335	201	46	99.4	2e-19	EAA63396.1 GH76
TVY60504.1	565	289	489	SMQ55075.1	528	1	167	50.7	201	65	34	191.8	4.6e-47	SMQ55075.1 CE1
TVY60520.1	329	1	329	CCT75603.1	329	1	329	97.9	329	7	0	630.2	2.9e-179	CCT75603.1 CE8
TVY60528.1	353	12	302	KFY84961.1	655	5	315	26.6	319	198	36	85.9	2.2e-15	KFY84961.1 GH135
TVY60532.1	454	34	449	EAA61740.1	1304	329	723	28.1	427	264	43	152.1	3.2e-35	EAA61740.1 AA3_2
TVY60534.1	2028	1090	1565	BAF20066.1	1254	344	802	37.4	476	281	17	294.7	1.8e-77	BAF20066.1 GT47
TVY60536.1	381	68	204	ACT91755.1	644	386	519	34.5	139	84	7	54.7	5.9e-06	ACT91755.1 CE8
TVY60560.1	549	1	549	CCT75503.1	549	1	549	89.8	549	56	0	1010.4	1.7e-293	CCT75503.1 AA3_2
TVY60563.1	554	11	184	EAA66229.1	1187	426	617	26.5	211	99	56	64.7	8.3e-09	EAA66229.1 PL1_4
TVY60567.1	275	2	274	AEN99939.1	1106	801	1095	35.8	299	162	30	156.4	1e-36	AEN99939.1 GH3|3.2.1.21
TVY60574.1	403	1	376	ANG86217.1	700	1	353	29.4	384	232	39	157.1	8.9e-37	ANG86217.1 GH16
TVY60577.1	395	1	390	CCT69479.1	383	1	381	48	394	188	17	361.7	2.3e-98	CCT69479.1 GH93
TVY60579.1	564	9	562	BAE58662.1	559	9	553	67.9	554	169	9	801.6	1.3e-230	BAE58662.1 GH35
TVY60585.1	381	1	381	CCT75746.1	381	1	381	97.4	381	10	0	782.7	4.1e-225	CCT75746.1 GH93
TVY60586.1	924	1	924	CCT75743.1	923	1	923	98.2	924	16	1	1871.7	0	CCT75743.1 PL26
TVY60592.1	503	1	499	CCT76035.1	500	1	499	94	499	30	0	1015.8	3.8e-295	CCT76035.1 GH1
TVY60593.1	540	22	517	EAA62466.1	1429	890	1403	28.9	522	337	34	213.4	1.4e-53	EAA62466.1 GH78
TVY60600.1	263	1	263	CCT75335.1	263	1	263	94.7	263	14	0	531.6	1.1e-149	CCT75335.1 GH16
TVY60606.1	682	1	681	CCT75372.1	681	1	681	92.7	681	50	0	1327.8	0	CCT75372.1 AA1
TVY60615.1	391	1	391	CCT75620.1	391	1	391	98.7	391	5	0	775.4	6.7e-223	CCT75620.1 PL9_3
TVY60618.1	314	1	299	CBX99002.1	772	1	300	76.3	300	70	1	480.3	3.6e-134	CBX99002.1 GH18
TVY60633.1	362	12	356	AEO59372.1	355	9	349	55.3	351	141	16	384	4e-105	AEO59372.1 GT8
TVY60636.1	403	136	364	AKL69954.1	663	413	618	32.5	237	121	39	79.3	2.4e-13	AKL69954.1 GT87
TVY60643.1	842	598	794	ACL49294.1	654	19	217	34.5	206	119	16	94	1.9e-17	ACL49294.1 GT4
TVY60644.1	360	1	360	CCT75359.1	360	1	360	95.6	360	16	0	715.3	7.6e-205	CCT75359.1 GT32
TVY60922.1	331	52	330	AEB45483.1	895	133	408	39.7	282	161	9	162.9	1.3e-38	AEB45483.1 CBM2
TVY60947.1	841	641	790	AAO76290.1	1336	1223	1334	30	150	67	38	66.6	3.3e-09	AAO76290.1 GT2
TVY60952.1	732	10	732	SCB65569.1	813	3	714	53.1	727	322	19	753.1	6.7e-216	SCB65569.1 GT90
TVY60959.1	406	1	406	CCT70688.1	406	1	406	93.8	406	25	0	793.5	2.5e-228	CCT70688.1 GH27
TVY60960.1	404	40	401	ALJ44860.1	1456	394	748	32	372	226	27	166	1.9e-39	ALJ44860.1 GH88
TVY60961.1	394	1	390	BAV06996.1	640	1	383	43.4	401	198	29	315.5	1.9e-84	BAV06996.1 CBM13
TVY60976.1	499	31	465	AOZ95200.1	925	4	426	31.7	464	247	70	168.7	3.7e-40	AOZ95200.1 GH43_35
TVY60982.1	662	1	662	CCT70030.1	661	1	661	98	662	12	1	1179.5	0	CCT70030.1 GH76
TVY60985.1	300	16	206	ARA85284.1	592	62	266	25	212	131	28	55.1	3.5e-06	ARA85284.1 CE12
TVY61007.1	781	1	781	CCT70171.1	781	1	781	96.3	781	29	0	1619.8	0	CCT70171.1 GH31
TVY61008.1	410	1	342	AFC24585.1	998	604	944	23.5	371	225	59	70.9	8.5e-11	AFC24585.1 GH3
TVY61011.1	828	5	825	CCT75039.1	814	6	810	52.5	824	369	22	847.8	2.2e-244	CCT75039.1 GH78
TVY61028.1	799	12	634	BAE64464.1	1375	602	1198	40.1	639	325	58	424.1	7.7e-117	BAE64464.1 GH28
TVY61037.1	353	5	341	AKE28372.1	360	2	345	24.8	359	233	37	97.4	7.3e-19	AKE28372.1 GH109
TVY61038.1	480	1	480	CCT70706.1	489	1	489	89.4	489	43	9	907.5	1.4e-262	CCT70706.1 GH79
TVY61039.1	599	22	595	ARQ71943.1	770	201	770	61.4	575	216	6	770.4	3.3e-221	ARQ71943.1 CBM13
TVY61040.1	977	1	977	CCT70700.1	865	1	865	82	977	64	112	1635.5	0	CCT70700.1 GH31
TVY61043.1	414	1	409	CEF77547.1	416	1	412	87.9	412	47	3	765.8	5.6e-220	CEF77547.1 GT0
TVY61048.1	231	1	231	AAK27975.1	231	1	231	99.1	231	2	0	477.2	2.2e-133	AAK27975.1 GH11
TVY61057.1	430	1	430	CCT70427.1	430	1	430	97.9	430	9	0	906.4	2.8e-262	CCT70427.1 GH5_15
TVY61060.1	231	15	117	CED82388.1	747	21	130	38.1	113	57	13	72.8	1.3e-11	CED82388.1 GT4
TVY61089.1	325	1	299	CBX99002.1	772	1	300	84	300	47	1	518.1	1.6e-145	CBX99002.1 GH18
TVY61093.1	382	114	234	AMW29692.1	2556	558	679	33.1	127	74	11	56.2	2e-06	AMW29692.1 GT2
TVY61143.1	1711	1347	1647	CED83340.1	1988	1609	1908	28.7	321	188	41	120.6	3.9e-25	CED83340.1 GT31
TVY61145.1	1235	290	1202	CED83340.1	1988	900	1912	41.5	1027	473	128	745	3.1e-213	CED83340.1 GT31
TVY61162.1	307	4	242	XP_367690.1	1104	800	1044	25.1	251	170	18	67.8	5.4e-10	XP_367690.1 GH20
TVY61169.1	493	1	493	CCT70691.1	492	1	492	94.5	493	26	1	962.6	3.7e-279	CCT70691.1 GH88
TVY61181.1	232	36	138	EAA59400.1	1041	861	963	40.7	108	54	10	81.3	3.6e-14	EAA59400.1 PL4_3
TVY61182.1	331	13	237	EAA59400.1	1041	778	963	33.9	230	103	49	116.7	1.1e-24	EAA59400.1 PL4_3
TVY61185.1	269	2	233	CBX99479.1	1312	133	370	48.8	240	113	10	236.9	5.9e-61	CBX99479.1 GH2
TVY61186.1	456	38	389	EAA60035.1	1124	103	450	50.1	357	164	14	275.4	2.5e-72	EAA60035.1 CBM18
TVY61187.1	963	53	963	CCT69728.1	965	55	965	98.9	911	10	0	1835.1	0	CCT69728.1 GT39
TVY61202.1	690	1	690	CCT69665.1	688	1	688	95.4	690	30	2	1167.9	0	CCT69665.1 GH17
TVY61203.1	1195	221	534	ACY97654.1	807	466	756	24.8	327	197	49	87.4	2.6e-15	ACY97654.1 GT2
TVY61224.1	1853	2	517	BAY90071.1	3556	1621	2099	24.8	528	336	61	127.9	2.7e-27	BAY90071.1 GT2
TVY61226.1	515	1	515	CCT70783.1	515	1	515	96.3	515	19	0	1024.6	8.3e-298	CCT70783.1 GH125
TVY61233.1	363	117	331	ACL49294.1	654	15	217	26.8	224	134	30	58.2	5.1e-07	ACL49294.1 GT4
TVY61247.1	1290	76	201	CAJ58949.1	611	83	207	34.6	133	72	15	61.6	1.6e-07	CAJ58949.1 CBM13
TVY61250.1	729	214	729	BAE65527.1	1087	19	577	28.6	570	342	65	219.2	3.4e-55	BAE65527.1 GH32
TVY61255.1	593	1	560	CCT69474.1	593	1	560	93.9	560	34	0	1096.6	0	CCT69474.1 CBM24
TVY61283.1	541	6	538	CAK46937.1	527	9	524	61.9	533	186	17	677.6	2.6e-193	CAK46937.1 GT1
TVY61285.1	775	14	767	AAB08445.1	803	30	796	53.1	776	333	31	797.7	2.5e-229	AAB08445.1 GH3|3.2.1.21
TVY61290.1	227	1	227	CCT70428.1	252	1	250	78.4	250	31	23	389	7.8e-107	CCT70428.1 GH75
TVY61293.1	510	26	194	EAA61740.1	1304	329	498	38.6	171	102	3	136	2.7e-30	EAA61740.1 AA3_2
TVY61294.1	511	26	194	EAA61740.1	1304	329	498	38.6	171	102	3	136	2.7e-30	EAA61740.1 AA3_2
TVY61312.1	619	1	619	CEF76753.1	700	82	700	87.7	619	76	0	1144	0	CEF76753.1 GH32
TVY61329.1	453	1	453	CCT69815.1	452	1	452	87.9	454	52	3	760.8	2e-218	CCT69815.1 GT69
TVY61336.1	199	1	177	CEF62298.1	578	1	176	61.6	177	67	1	232.3	1.1e-59	CEF62298.1 GT4
TVY61344.1	1533	1231	1469	SMY28328.1	1814	1569	1807	27	256	153	34	71.6	1.9e-10	SMY28328.1 GH31
TVY61349.1	769	571	768	CCA37798.1	3007	2807	3003	29.7	202	133	9	92.8	3.9e-17	CCA37798.1 GT2
TVY61352.1	458	8	458	CCT69625.1	455	1	451	90.5	451	43	0	856.3	3.5e-247	CCT69625.1 GH39
TVY61358.1	884	1	884	CCT70037.1	884	1	884	99.7	884	3	0	1770.4	0	CCT70037.1 GT0
TVY61360.1	467	1	467	CCT69473.1	462	1	462	85.3	469	60	9	797.7	1.5e-229	CCT69473.1 GH39
TVY61375.1	1626	1272	1481	AJC53641.1	954	664	872	34.7	213	132	7	106.7	5.6e-21	AJC53641.1 GT2
TVY61406.1	837	1	837	CCT69443.1	856	1	854	87.9	857	81	23	1548.9	0	CCT69443.1 AA3_1
TVY61428.1	654	377	562	APR64405.1	621	392	590	24.1	212	122	39	67	2e-09	APR64405.1 CBM50
TVY61436.1	854	1	854	CCT70774.1	854	1	854	95.8	854	36	0	1669.1	0	CCT70774.1 GH81
TVY61439.1	455	80	442	CCA23362.1	816	116	464	41.6	363	198	14	258.8	2.5e-67	CCA23362.1 GH0
TVY61441.1	351	7	200	AHM58361.1	350	24	209	27.6	199	126	18	67.8	6.2e-10	AHM58361.1 GH0
TVY61450.1	579	8	577	ALN49267.1	579	5	567	50.1	579	264	25	587	5e-166	ALN49267.1 GH43_14
TVY61455.1	845	1	845	CCT69486.1	845	1	845	98.3	845	14	0	1749.9	0	CCT69486.1 GH31
TVY61481.1	662	268	508	CAJ63931.1	621	15	216	29.1	244	128	45	104.4	1.1e-20	CAJ63931.1 CBM13
TVY61482.1	522	13	232	CTQ98742.1	432	5	226	30.8	224	149	6	99.8	2.2e-19	CTQ98742.1 CBM2
TVY61520.1	503	48	429	AHO16406.1	763	10	368	45.8	382	184	23	309.3	1.7e-82	AHO16406.1 GH13_11
TVY61531.1	461	1	461	CCT70036.1	463	1	463	92.7	463	32	2	892.9	3.4e-258	CCT70036.1 GH16
TVY61559.1	517	1	517	CCT70141.1	517	1	517	96.3	517	19	0	1048.9	4.1e-305	CCT70141.1 GH125
TVY61561.1	530	1	530	CCT70659.1	530	1	530	98.1	530	10	0	1113.6	0	CCT70659.1 GH5_22
TVY61565.1	424	35	398	ANG86217.1	700	20	351	29.1	371	217	46	133.3	1.4e-29	ANG86217.1 GH16
TVY61589.1	434	50	406	CAL53384.1	1045	36	403	31.6	373	234	21	205.3	3.1e-51	CAL53384.1 CE11
TVY61603.1	336	24	331	ARA85284.1	592	80	377	28.8	316	199	26	96.3	1.6e-18	ARA85284.1 CE12
TVY61607.1	607	1	607	CCT70719.1	607	1	607	96.5	607	21	0	1224.9	0	CCT70719.1 AA3_2
TVY61610.1	782	27	681	BAE64464.1	1375	597	1265	50	676	310	28	616.3	1e-174	BAE64464.1 GH28
TVY61611.1	559	1	559	CCT70692.1	559	1	559	93.6	559	36	0	1122.1	0	CCT70692.1 GH43_13
TVY61612.1	505	1	505	CCT70608.1	480	1	480	93.5	505	8	25	988.8	5e-287	CCT70608.1 GH5_22
TVY61621.1	698	111	698	CCT70180.1	696	107	696	98.6	590	6	2	1101.3	0	CCT70180.1 GH5_9
TVY61624.1	347	93	186	AGA79320.1	631	404	495	40.4	94	54	2	60.1	1.3e-07	AGA79320.1 CE8
TVY61628.1	1219	186	404	CBZ54290.1	716	289	511	35	226	137	10	155.6	7.8e-36	CBZ54290.1 CBM20
TVY61644.1	1372	713	1359	SMQ54680.1	1814	1138	1801	31.6	734	345	157	266.5	3.5e-69	SMQ54680.1 GH31
TVY61649.1	163	8	158	SMY24715.1	620	17	172	41.7	156	86	5	114.4	2.7e-24	SMY24715.1 CE16
TVY61654.1	891	1	891	CCT69700.1	885	1	885	97.6	891	15	6	1778.1	0	CCT69700.1 GT1
TVY61666.1	141	6	92	CED82388.1	747	26	112	48.3	87	45	0	92	1.2e-17	CED82388.1 GT4
TVY61677.1	443	26	438	AEB45483.1	895	44	406	27.2	416	247	56	135.6	3e-30	AEB45483.1 CBM2
TVY61694.1	1276	1048	1212	ACL49294.1	654	20	182	35.1	171	97	14	93.2	5e-17	ACL49294.1 GT4
TVY61712.1	663	1	663	CCT70355.1	663	1	663	97.3	663	18	0	1377.1	0	CCT70355.1 GH31
TVY61736.1	507	243	420	CAJ63931.1	621	15	205	31.4	204	101	39	65.5	4.4e-09	CAJ63931.1 CBM13
TVY61743.1	739	404	599	BAT90691.1	1011	688	862	27.5	204	111	37	63.2	3.2e-08	BAT90691.1 CBM57
TVY61745.1	581	2	581	CCT70164.1	583	4	583	97.8	580	13	0	1189.9	0	CCT70164.1 AA3_2
TVY61747.1	294	1	294	CCT69757.1	294	1	294	99	294	3	0	593.2	3.5e-168	CCT69757.1 GH131
TVY61748.1	285	1	152	EAA29200.1	1411	1092	1281	25	192	102	42	56.2	1.5e-06	EAA29200.1 CBM24
TVY61756.1	618	133	618	XP_366410.1	1261	800	1261	24.8	512	309	76	120.9	1.1e-25	XP_366410.1 GH43_11
TVY61763.1	1261	1012	1230	ACL49294.1	654	3	217	29.5	224	144	14	95.5	9.9e-18	ACL49294.1 GT4
TVY61766.1	499	1	499	CCT69856.1	499	1	499	97.2	499	14	0	993.8	1.5e-288	CCT69856.1 AA7
TVY61773.1	811	138	608	EAA57990.1	1425	764	1215	29.1	475	310	27	167.5	1.3e-39	EAA57990.1 GH16
TVY61782.1	478	258	466	AEI46491.1	458	247	458	25	224	141	27	66.2	2.4e-09	AEI46491.1 GT81
TVY61786.1	576	203	571	BAY30132.1	3571	723	1089	23.6	390	254	44	75.1	6.4e-12	BAY30132.1 GT2
TVY61795.1	164	16	155	CAP83076.1	762	610	749	53.6	140	65	0	151	2.6e-35	CAP83076.1 GH13_40
TVY61823.1	2576	34	938	BAY30132.1	3571	1216	2097	31.2	932	564	77	399.8	5e-109	BAY30132.1 GT2
TVY61828.1	576	48	569	AFZ04852.1	1443	607	1082	23.4	534	339	70	83.6	1.8e-14	AFZ04852.1 GT2
TVY61831.1	916	3	383	ABG81487.1	616	5	366	49.4	385	168	27	325.9	3.3e-87	ABG81487.1 GT31
TVY61836.1	149	5	148	BAC83070.1	666	526	666	41.7	144	81	3	114	3.2e-24	BAC83070.1 CBM43
TVY61844.1	1009	5	952	SMY23427.1	1255	2	1029	54.4	1028	389	80	1072.4	6.7e-312	SMY23427.1 GT1
TVY61847.1	581	1	581	CCE73646.1	581	1	581	94.5	581	32	0	1152.1	0	CCE73646.1 AA1_2
TVY61867.1	772	1	772	CCT70172.1	772	1	772	98.3	772	13	0	1475.3	0	CCT70172.1 GH3
TVY61872.1	479	72	466	ACI65301.1	1347	83	533	28	453	266	60	142.9	2.1e-32	ACI65301.1 GT49
TVY61874.1	546	1	546	CCT69471.1	546	1	546	98.5	546	8	0	1079.7	0	CCT69471.1 AA3_1
TVY61899.1	594	1	594	CCT70674.1	594	1	594	88.2	594	70	0	1057	1.7e-307	CCT70674.1 GT2
TVY61922.1	673	1	673	CCT69642.1	672	1	672	93.3	673	44	1	1343.9	0	CCT69642.1 GH127
TVY61932.1	490	1	490	CCT69846.1	493	1	493	95.7	493	18	3	913.3	2.6e-264	CCT69846.1 GH88
TVY61946.1	505	46	503	ANM86730.1	489	42	487	27.4	460	318	16	194.1	8.2e-48	ANM86730.1 AA7
TVY61948.1	444	1	444	CCT70158.1	444	1	444	98	444	9	0	891.3	9.5e-258	CCT70158.1 CE9
TVY61949.1	985	1	985	CCT70761.1	986	1	986	98.4	986	15	1	1901.3	0	CCT70761.1 GH3
TVY61950.1	426	60	246	SMD43549.1	625	56	242	32.5	191	121	8	93.2	1.7e-17	SMD43549.1 CE9
TVY61971.1	379	1	379	CCT69526.1	379	1	379	98.7	379	5	0	776.2	3.8e-223	CCT69526.1 GH93
TVY61983.1	422	139	362	EAA65642.1	813	90	306	29.6	226	148	11	105.9	2.5e-21	EAA65642.1 GH1
TVY62003.1	694	92	687	EAA31326.1	1227	623	1215	75.3	598	141	7	898.3	1.2e-259	EAA31326.1 GH71
TVY62013.1	351	5	348	EAA63396.1	751	414	747	32.8	357	204	36	171.4	4e-41	EAA63396.1 GH76
TVY62035.1	583	283	582	BAK17762.1	797	50	322	29.3	304	180	35	112.5	3.6e-23	BAK17762.1 CBM48
TVY62040.1	429	1	429	AAA65586.1	429	1	429	99.5	429	2	0	892.1	5.4e-258	AAA65586.1 GH7|3.2.1.4
TVY62052.1	609	11	52	ANH56599.1	1864	28	69	54.8	42	19	0	57.8	1.1e-06	ANH56599.1 GT1
TVY62055.1	381	1	381	CCT69602.1	381	1	381	97.1	381	11	0	784.6	1.1e-225	CCT69602.1 GH105
TVY62058.1	590	201	579	BAY30132.1	3571	723	1081	22.3	391	260	44	80.5	1.5e-13	BAY30132.1 GT2
TVY62059.1	114	64	114	ACI49017.1	601	554	601	54.9	51	20	3	52.4	8.7e-06	ACI49017.1 GT22
TVY62075.1	305	222	305	AAL01718.1	351	13	96	75	84	21	0	132.5	1.8e-29	AAL01718.1 AA10
TVY62082.1	175	2	158	CCT63336.1	347	43	199	61.1	157	61	0	200.7	3e-50	CCT63336.1 GT64
TVY62097.1	406	17	402	ANH22675.1	690	11	387	52	394	164	25	406.8	6.5e-112	ANH22675.1 CE4
TVY62103.1	2351	1	917	BAZ00088.1	3569	1210	2095	30.4	947	568	91	380.6	2.9e-103	BAZ00088.1 GT2
TVY62105.1	1588	307	389	BAK17762.1	797	243	321	33.7	83	51	4	57.4	3.8e-06	BAK17762.1 CBM48
TVY62128.1	363	45	363	BAY30132.1	3571	1278	1601	37.5	328	192	13	196.1	1.6e-48	BAY30132.1 GT2
TVY62143.1	871	234	685	EAA57990.1	1425	764	1182	30.3	459	273	47	175.6	5.2e-42	EAA57990.1 GH16
TVY62146.1	514	28	214	CCD53507.1	610	61	259	27	200	132	14	58.5	5.5e-07	CCD53507.1 AA7
TVY62148.1	848	1	848	CCT69979.1	850	1	850	93.3	850	55	2	1131.3	0	CCT69979.1 GH18
TVY62154.1	392	58	273	AHH97713.1	456	19	220	30.1	219	133	20	82.4	2.7e-14	AHH97713.1 CBM2
TVY62164.1	345	89	344	EAA62552.1	1074	813	1073	29.9	271	165	25	95.5	2.7e-18	EAA62552.1 GH92
TVY62175.1	315	1	315	CCT69762.1	315	1	315	94.3	315	18	0	632.5	5.6e-180	CCT69762.1 GT32
TVY62179.1	588	47	542	SMY27695.1	901	42	537	31.5	505	328	18	261.2	6.4e-68	SMY27695.1 GH43_21
TVY62180.1	2401	175	879	AHX26706.1	2798	98	828	34.2	743	439	50	399.1	8e-109	AHX26706.1 GT2
TVY62198.1	510	51	508	EAA65188.1	1507	14	475	41.8	466	259	12	380.6	6.3e-104	EAA65188.1 GH78
TVY62231.1	327	1	327	CCT69715.1	327	1	327	99.7	327	1	0	701	1.3e-200	CCT69715.1 GH43_1
TVY62387.1	672	58	201	XP_365424.1	1040	646	785	30.6	144	96	4	76.3	3.3e-12	XP_365424.1 GH30_3
TVY62428.1	1195	188	641	BAF20066.1	1254	357	794	37.2	454	269	16	319.7	3.1e-85	BAF20066.1 GT47
TVY62454.1	541	55	536	AGZ20492.1	460	10	459	50.8	484	202	36	448.4	2.6e-124	AGZ20492.1 GH88
TVY62490.1	576	198	561	BAY30132.1	3571	720	1079	23.7	380	254	36	85.9	3.6e-15	BAY30132.1 GT2
TVY62492.1	500	23	484	CBX98927.1	508	23	486	63	467	165	8	598.6	1.4e-169	CBX98927.1 GH27
TVY62496.1	836	8	820	CCT75039.1	814	7	794	48.4	824	378	47	792.3	1.1e-227	CCT75039.1 GH78
TVY62511.1	851	20	851	CCD50485.1	833	5	833	56.8	834	353	7	986.5	4.2e-286	CCD50485.1 GH3
TVY62548.1	835	8	819	CCT75039.1	814	7	794	48.5	820	382	40	786.6	6.2e-226	CCT75039.1 GH78
TVY62562.1	203	20	88	EAA59389.1	764	18	84	38.6	70	39	4	56.6	8.2e-07	EAA59389.1 GT4
TVY62609.1	416	1	412	ABW96521.1	424	9	423	55.5	425	166	23	449.9	6.9e-125	ABW96521.1 GH18
TVY62624.1	457	6	141	AEI52017.1	786	361	478	40.4	136	63	18	89	3.4e-16	AEI52017.1 CE6
TVY62643.1	850	37	694	BAE64464.1	1375	612	1222	34.9	687	342	105	347.4	9.8e-94	BAE64464.1 GH28
TVY62647.1	324	26	259	KFY84961.1	655	29	304	24.4	279	163	48	59.7	1.6e-07	KFY84961.1 GH135
TVY62651.1	1640	1203	1611	BAF27519.1	1877	962	1344	29.8	413	256	34	171.4	1.9e-40	BAF27519.1 PL4_2
TVY62653.1	423	1	419	ADI46579.1	424	1	423	52.8	430	185	18	445.7	1.3e-123	ADI46579.1 GH18
TVY62673.1	683	1	682	CEF78212.1	831	64	830	51.4	769	285	89	804.7	1.8e-231	CEF78212.1 GH3
TVY62676.1	908	1	908	CCT76033.1	894	1	894	67.3	908	283	14	1282.3	0	CCT76033.1 GH78
TVY62677.1	569	53	558	SMQ46612.1	1302	811	1290	36.3	509	292	32	339.7	1.4e-91	SMQ46612.1 GH78
TVY62934.1	427	1	427	CCT71444.1	442	1	442	81.7	442	66	15	736.9	2.9e-211	CCT71444.1 GH18
TVY62957.1	1015	23	1011	BAE63119.1	975	16	968	59	990	368	38	1213.4	0	BAE63119.1 GH115
TVY62978.1	348	1	246	EAA29319.1	1136	41	312	32.9	280	146	42	144.4	5.2e-33	EAA29319.1 GH93
TVY62989.1	1232	110	1132	AIE96983.1	2014	87	1136	25.7	1119	666	165	305.8	4.7e-81	AIE96983.1 GT0
TVY62991.1	376	1	376	CCT71189.1	376	1	376	97.3	376	10	0	770	2.7e-221	CCT71189.1 GT17
TVY62992.1	687	1	687	CCT71191.1	687	1	687	98.7	687	9	0	1394.4	0	CCT71191.1 GH37
TVY63003.1	350	37	339	ANN35658.1	494	11	318	34.6	315	187	19	148.3	3.6e-34	ANN35658.1 CBM13
TVY63010.1	1282	400	607	SFV72712.1	649	20	220	29.8	215	130	21	97.1	3.5e-18	SFV72712.1 GT4
TVY63022.1	323	9	283	CBX99002.1	772	3	299	52.2	297	120	22	317.4	4.1e-85	CBX99002.1 GH18
TVY63049.1	504	1	504	CCT71629.1	504	1	504	98.4	504	8	0	1075.1	0	CCT71629.1 GT31
TVY63051.1	349	5	340	ANH56445.1	1110	4	345	32	347	220	16	183.7	7.7e-45	ANH56445.1 GH36
TVY63052.1	321	1	321	CCT71632.1	338	1	338	85.5	338	32	17	440.7	3.2e-122	CCT71632.1 CBM63
TVY63075.1	456	94	382	CBX99002.1	772	1	301	38.3	311	160	32	216.5	1.4e-54	CBX99002.1 GH18
TVY63082.1	653	43	376	BAE64464.1	1375	614	967	24	371	228	54	70.5	1.8e-10	BAE64464.1 GH28
TVY63086.1	300	1	300	CCT71718.1	311	1	299	92	300	23	1	576.2	4.6e-163	CCT71718.1 CE1
TVY63091.1	1009	705	906	SFV72712.1	649	19	222	32.2	211	127	16	100.5	2.5e-19	SFV72712.1 GT4
TVY63101.1	520	24	394	AOE10594.1	855	27	439	26.4	421	252	58	124.8	6.3e-27	AOE10594.1 GH10
TVY63104.1	628	56	244	SFV72712.1	649	25	207	30.5	197	115	22	84	1.5e-14	SFV72712.1 GT4
TVY63105.1	910	741	863	CCT71223.1	336	167	289	82.1	123	22	0	211.8	6.9e-53	CCT71223.1 GH5_15
TVY63117.1	399	1	399	CCT71657.1	399	1	399	97.2	399	11	0	841.3	1e-242	CCT71657.1 GH18
TVY63120.1	154	1	76	AAL01718.1	351	20	95	81.6	76	14	0	128.3	1.7e-28	AAL01718.1 AA10
TVY63125.1	493	103	319	AAM33693.1	1043	63	275	40.8	223	116	16	144.8	5.6e-33	AAM33693.1 GH47
TVY63128.1	360	1	360	BAE97099.1	360	1	360	100	360	0	0	707.2	2.1e-202	BAE97099.1 GH28
TVY63139.1	477	25	472	ALZ96408.1	457	15	449	23	469	306	55	94.4	8.4e-18	ALZ96408.1 AA7
TVY63140.1	240	2	238	CCT70630.1	373	3	239	46.2	238	126	2	216.5	7.4e-55	CCT70630.1 GT1
TVY63151.1	484	9	397	EAA66095.1	832	383	791	25.8	422	267	46	119.4	2.5e-25	EAA66095.1 GT34
TVY63162.1	640	1	640	CCT71796.1	640	1	640	97	640	19	0	1270.4	0	CCT71796.1 AA3
TVY63163.1	2057	1103	1578	BAF20066.1	1254	344	802	37	476	283	17	292.4	9e-77	BAF20066.1 GT47
TVY63216.1	195	7	175	CEF62298.1	578	8	176	60.4	169	67	0	226.5	5.8e-58	CEF62298.1 GT4
TVY63226.1	370	90	308	ADJ44990.1	463	33	253	28.2	234	140	28	75.9	2.4e-12	ADJ44990.1 CBM2
TVY63231.1	360	32	227	EAA63396.1	751	443	620	29.2	202	113	30	79.7	1.6e-13	EAA63396.1 GH76
TVY63251.1	659	1	659	CCT71494.1	659	1	659	89.8	659	67	0	1312.4	0	CCT71494.1 AA1_3
TVY63258.1	7604	1483	4967	BAY30132.1	3571	277	3266	22.6	3614	2043	753	445.7	2.4e-122	BAY30132.1 GT2
TVY63267.1	1139	1	1139	CCT71291.1	1153	1	1153	94	1153	55	14	2065.4	0	CCT71291.1 GT1
TVY63282.1	386	5	386	CCT69479.1	383	1	382	46.3	387	198	10	337.4	4.6e-91	CCT69479.1 GH93
TVY63287.1	570	1	568	BAE58662.1	559	3	553	56.9	575	217	31	658.7	1.3e-187	BAE58662.1 GH35
TVY63307.1	289	1	289	CCT71135.1	305	1	305	78	305	51	16	488	1.6e-136	CCT71135.1 CE3
TVY63327.1	521	40	521	AIT18868.1	980	517	980	36.6	547	199	148	309.3	1.8e-82	AIT18868.1 GH18
TVY63331.1	296	15	148	ALK30190.1	397	23	149	41	134	72	7	104.8	3.8e-21	ALK30190.1 GT9
TVY63337.1	640	1	640	CCT71692.1	640	1	640	99.1	640	6	0	1343.6	0	CCT71692.1 GT90
TVY63358.1	403	29	332	EAA66095.1	832	390	703	26.1	330	202	42	100.1	1.3e-19	EAA66095.1 GT34
TVY63360.1	544	1	541	CEF88561.1	538	1	538	84.5	541	81	3	956.4	2.9e-277	CEF88561.1 AA4
TVY63377.1	630	117	320	AHH97713.1	456	8	207	30.8	208	132	12	82.4	4.4e-14	AHH97713.1 CBM2
TVY63409.1	487	14	487	CEF83492.1	481	4	479	67.4	476	153	2	712.2	8.7e-204	CEF83492.1 GH1
TVY63430.1	530	1	530	CCT71576.1	530	1	530	97.5	530	13	0	1038.1	7.5e-302	CCT71576.1 GT4
TVY63440.1	649	6	649	EAA61171.1	648	6	647	70.4	645	187	4	939.5	4.4e-272	EAA61171.1 AA3
TVY63444.1	458	7	445	ANM86730.1	489	37	477	26.6	459	299	38	165.6	2.8e-39	ANM86730.1 AA7
TVY63452.1	729	24	721	CAK37740.1	688	9	685	57.1	708	263	41	811.2	2.1e-233	CAK37740.1 GT4
TVY63458.1	336	24	204	CDZ97665.1	837	446	626	45.6	182	97	2	168.7	2.5e-40	CDZ97665.1 GH3
TVY63476.1	811	1	810	CCT71060.1	811	1	810	99.1	810	7	0	1652.9	0	CCT71060.1 GH3
TVY63482.1	495	1	495	CCT71747.1	495	1	495	96.2	495	19	0	966.5	2.6e-280	CCT71747.1 AA7
TVY63483.1	242	1	237	CCT70630.1	373	1	239	50.6	239	116	2	266.5	6.3e-70	CCT70630.1 GT1
TVY63511.1	375	1	373	CCT71044.1	374	1	373	90.6	373	35	0	710.3	2.5e-203	CCT71044.1 GT17
TVY63514.1	576	24	548	SMQ46612.1	1302	764	1289	26.5	543	364	35	149.1	3.5e-34	SMQ46612.1 GH78
TVY63521.1	513	173	502	ABE90696.2	485	116	484	24.7	376	230	53	105.5	3.9e-21	ABE90696.2 CBM48
TVY63527.1	1195	188	641	BAF20066.1	1254	357	794	37.2	454	269	16	319.7	3.1e-85	BAF20066.1 GT47
TVY63534.1	1205	1059	1193	SMQ54680.1	1814	1660	1799	29.6	142	91	9	67.8	2.1e-09	SMQ54680.1 GH31
TVY63550.1	755	1	753	CCT71670.1	754	1	752	91.9	753	60	1	1409	0	CCT71670.1 GH20
TVY63557.1	75	1	73	CCT71164.1	612	538	610	91.8	73	6	0	137.5	1.4e-31	CCT71164.1 AA3_2
TVY63566.1	762	382	463	ANH56478.1	757	435	517	39.8	83	49	1	73.2	3.2e-11	ANH56478.1 GH16
TVY63599.1	283	19	268	CCT71164.1	612	145	399	85.5	255	32	5	439.5	6.3e-122	CCT71164.1 AA3_2
TVY63600.1	710	1	710	CCT70837.1	710	1	710	98.3	710	12	0	1439.9	0	CCT70837.1 AA5_2
TVY63611.1	523	51	427	CAL53384.1	1045	38	433	32.6	396	248	19	207.6	7.4e-52	CAL53384.1 CE11
TVY63634.1	189	43	183	XP_364119.1	1238	1075	1233	43.4	159	72	18	114	4e-24	XP_364119.1 GH2
TVY63645.1	594	1	594	CCT70913.1	590	1	590	94.8	596	23	8	1162.1	0	CCT70913.1 GH13_40
TVY63647.1	308	31	168	GAM40530.1	1095	957	1095	32.4	142	89	7	87.8	5.1e-16	GAM40530.1 CBM1|3.2.1.21
TVY63666.1	451	6	219	CDP24595.1	531	17	240	27.8	230	144	22	68.9	3.6e-10	CDP24595.1 AA4
TVY63677.1	635	28	408	CAL53384.1	1045	50	401	25.7	385	249	37	105.5	4.8e-21	CAL53384.1 CE11
TVY63678.1	521	45	471	AEI52017.1	786	311	738	28	464	261	73	124	1.1e-26	AEI52017.1 CE6
TVY63680.1	467	35	447	EAA61743.1	1239	33	422	31.6	415	257	27	224.9	4e-57	EAA61743.1 GH31
TVY63689.1	382	1	382	CCT71403.1	382	1	382	96.3	382	14	0	772.3	5.5e-222	CCT71403.1 GH64
TVY63691.1	579	329	471	SMY24715.1	620	17	164	41.6	149	80	7	110.2	1.8e-22	SMY24715.1 CE16
TVY63695.1	298	1	298	CCT71404.1	298	1	298	88.6	298	34	0	538.1	1.4e-151	CCT71404.1 GH16
TVY63725.1	427	1	427	CCT71621.1	434	1	427	95.8	427	18	0	813.9	1.9e-234	CCT71621.1 GT1
TVY63726.1	700	453	651	SFV72712.1	649	19	217	29.9	204	133	10	100.5	1.7e-19	SFV72712.1 GT4
TVY63755.1	908	335	555	CBX99002.1	772	4	244	30.6	245	142	28	105.5	6.9e-21	CBX99002.1 GH18
TVY63770.1	1707	1330	1701	BAF27519.1	1877	982	1352	30.7	391	232	39	155.6	1.1e-35	BAF27519.1 PL4_2
TVY63772.1	375	121	259	ASF76259.1	324	87	214	28.7	143	83	19	61.6	4.7e-08	ASF76259.1 CE1
TVY63780.1	348	1	348	CCT71713.1	348	1	348	98.9	348	4	0	714.1	1.6e-204	CCT71713.1 GH53
TVY63783.1	147	4	146	BAC83070.1	666	526	665	59.4	143	55	3	183.7	3.2e-45	BAC83070.1 CBM43
TVY63792.1	495	8	491	ANM86730.1	489	6	487	28.2	493	334	20	187.6	7.5e-46	ANM86730.1 AA7
TVY63814.1	2057	1103	1578	BAF20066.1	1254	344	802	37	476	283	17	292.4	9e-77	BAF20066.1 GT47
TVY63817.1	730	172	409	EAA57990.1	1425	757	1001	29.1	254	155	25	103.2	2.8e-20	EAA57990.1 GH16
TVY63823.1	373	5	277	EAA66095.1	832	503	791	26	296	189	30	77.8	6.3e-13	EAA66095.1 GT34
TVY63837.1	794	88	646	CCT71801.1	436	2	434	67.3	559	57	126	703.7	5e-201	CCT71801.1 GH95
TVY63840.1	1195	188	641	BAF20066.1	1254	357	794	37.2	454	269	16	319.7	3.1e-85	BAF20066.1 GT47
TVY63854.1	594	1	594	CCT71207.1	596	1	596	98	596	10	2	1185.6	0	CCT71207.1 GT57
TVY63870.1	905	637	841	BAT93310.1	993	665	857	31.3	214	117	30	94	2.1e-17	BAT93310.1 CBM57
TVY63877.1	908	10	908	BAY90071.1	3556	1213	2111	31.2	928	580	58	429.1	2.7e-118	BAY90071.1 GT2
TVY63879.1	603	1	603	CCT74244.1	686	1	686	62.2	691	168	93	871.3	1.4e-251	CCT74244.1 CBM50
TVY63892.1	538	1	538	CCT71884.1	515	1	515	94.4	538	7	23	1076.2	0	CCT71884.1 GH43_11
TVY63898.1	479	139	453	EAA65371.1	988	616	952	29.7	340	211	28	143.7	1.2e-32	EAA65371.1 GT22
TVY63901.1	399	53	394	EAA65371.1	988	608	960	66	353	109	11	500	5.5e-140	EAA65371.1 GT22
TVY63922.1	838	322	478	CDP31201.1	1370	869	1048	27.9	183	103	29	72	7.8e-11	CDP31201.1 AA3_2
TVY63928.1	808	245	499	AGZ44449.1	752	22	264	28.5	263	160	28	96.3	3.7e-18	AGZ44449.1 CBM2
TVY63938.1	387	39	376	EAA65371.1	988	601	952	43.8	356	178	22	299.7	1.1e-79	EAA65371.1 GT22
TVY63949.1	751	1	751	CCT69478.1	747	1	746	76.2	751	174	5	1160.2	0	CCT69478.1 GH3
TVY63979.1	933	40	933	CBX93394.1	938	42	938	53.2	904	406	17	935.6	9.2e-271	CBX93394.1 GH141
TVY63980.1	792	2	762	SGZ58096.1	796	17	756	46.8	773	366	45	733.8	4.5e-210	SGZ58096.1 GH31
TVY63983.1	268	2	255	KFZ02887.1	652	62	331	27.9	276	171	28	90.9	5.2e-17	KFZ02887.1 GH135
TVY63994.1	952	21	318	CTQ98742.1	432	8	255	25.5	302	167	58	92.4	6.4e-17	CTQ98742.1 CBM2
TVY64000.1	353	12	290	KFZ02887.1	652	5	306	30.2	308	180	35	103.6	1e-20	KFZ02887.1 GH135
TVY64012.1	434	1	434	CCT71655.1	435	1	435	94	435	25	1	852.8	3.7e-246	CCT71655.1 GT8
TVY64016.1	330	45	316	SCD22211.1	622	50	312	25.8	283	179	31	55.8	2.3e-06	SCD22211.1 CE8
TVY64022.1	832	7	832	CAP93483.1	840	6	840	50.9	846	384	31	838.6	1.4e-241	CAP93483.1 GH3
TVY64023.1	522	6	521	CAP95917.1	512	5	511	47.8	523	250	23	486.5	8.3e-136	CAP95917.1 GH43_14
TVY64025.1	451	1	428	CAP95917.1	512	80	495	38.5	431	247	18	282.3	2.1e-74	CAP95917.1 GH43_14
TVY64030.1	217	1	209	EAA61740.1	1304	1	221	35.7	221	130	12	122.1	1.7e-26	EAA61740.1 AA3_2
TVY64044.1	887	1	884	CEF77443.1	904	11	895	72	887	243	5	1324.7	0	CEF77443.1 GT1
TVY64060.1	384	2	384	CCT69479.1	383	1	383	88.3	383	45	0	739.6	4e-212	CCT69479.1 GH93
TVY64061.1	613	1	613	CCT71266.1	613	1	613	95.3	613	29	0	1182.9	0	CCT71266.1 GT22
TVY64067.1	2028	1090	1565	BAF20066.1	1254	344	802	37.4	476	281	17	294.7	1.8e-77	BAF20066.1 GT47
TVY64070.1	1222	202	677	BAF20066.1	1254	344	802	37.4	476	281	17	294.7	1.1e-77	BAF20066.1 GT47
TVY64072.1	1195	188	641	BAF20066.1	1254	357	794	37.2	454	269	16	319.7	3.1e-85	BAF20066.1 GT47
TVY64073.1	833	2	833	CCT70824.1	833	1	832	90.3	832	81	0	1623.2	0	CCT70824.1 GH2
TVY64074.1	545	119	396	CCA22009.1	2225	1813	2066	23.7	283	182	34	61.6	6.9e-08	CCA22009.1 GT48
TVY64086.1	416	87	404	SMQ49497.1	925	571	887	26.4	333	214	31	99.8	1.7e-19	SMQ49497.1 AA3_2
TVY64089.1	566	81	548	EAA57680.1	2288	1328	1789	49.7	473	222	16	458.8	2e-127	EAA57680.1 GH78
TVY64092.1	539	265	469	AFN53695.1	426	21	221	31.3	211	129	16	82	4.9e-14	AFN53695.1 GH27
TVY64109.1	357	21	320	CAK47332.1	1324	917	1216	35.3	303	190	6	215.7	1.9e-54	CAK47332.1 GH55
TVY64124.1	372	6	347	ADN17640.1	714	11	329	37.6	346	185	31	214.9	3.3e-54	ADN17640.1 GT2
TVY64127.1	2017	1063	1538	BAF20066.1	1254	344	802	37	476	283	17	292.4	8.9e-77	BAF20066.1 GT47
TVY64131.1	1244	1	1244	CEF86075.1	1200	1	1200	50.2	1286	513	128	1195.6	0	CEF86075.1 CBM18
TVY64133.1	491	220	449	ACZ86812.1	1077	704	919	39.5	233	121	20	150.2	1.3e-34	ACZ86812.1 CBM12
TVY64149.1	274	1	274	CCT71153.1	274	1	274	98.9	274	3	0	545	1e-153	CCT71153.1 CE4
TVY64150.1	1140	202	677	BAF20066.1	1254	344	802	37.4	476	281	17	294.7	1e-77	BAF20066.1 GT47
TVY64379.1	452	38	288	CBX99002.1	772	2	250	34.3	268	140	36	157.1	1e-36	CBX99002.1 GH18
TVY64387.1	3138	406	1825	ACX49739.1	2305	377	1825	28.9	1495	942	121	479.6	6.1e-133	ACX49739.1 GH4
TVY64389.1	1305	1083	1271	AOW25396.1	868	13	202	29.4	204	115	29	76.3	6.5e-12	AOW25396.1 GH55
TVY64407.1	469	1	468	CCT74071.1	469	1	468	95.3	468	22	0	912.1	5.5e-264	CCT74071.1 GT1
TVY64421.1	521	26	478	AEI52017.1	786	290	742	25.2	520	255	134	121.3	7e-26	AEI52017.1 CE6
TVY64434.1	681	23	426	BAE64464.1	1375	599	981	24.8	436	243	85	57.8	1.2e-06	BAE64464.1 GH28
TVY64446.1	137	2	137	XP_366410.1	1261	571	727	48.8	160	55	27	110.9	2.5e-23	XP_366410.1 GH43_11
TVY64447.1	167	1	167	CCT73945.1	152	1	152	87.4	167	6	15	303.1	4.2e-81	CCT73945.1 CBM13
TVY64461.1	426	4	380	CDZ96803.1	1246	50	434	30.4	408	230	54	158.7	3.2e-37	CDZ96803.1 GT8
TVY64466.1	590	57	537	AEI52017.1	786	311	737	31.7	498	252	88	176.8	1.6e-42	AEI52017.1 CE6
TVY64512.1	527	277	459	AFA73118.1	868	650	841	29.7	195	122	15	77.8	9e-13	AFA73118.1 GT4
TVY64513.1	324	1	324	CCT73831.1	324	1	324	97.8	324	7	0	620.9	1.7e-176	CCT73831.1 PL1_7
TVY64516.1	306	1	306	CCT73830.1	306	1	306	98.4	306	5	0	534.3	2e-150	CCT73830.1 PL3_2
TVY64520.1	305	1	202	CCT73669.1	295	1	185	87.6	202	8	17	348.6	1.6e-94	CCT73669.1 CE5
TVY64536.1	328	1	328	CCT73975.1	328	1	328	97	328	10	0	688.7	6.9e-197	CCT73975.1 CE4
TVY64540.1	542	1	542	CCT73980.1	542	1	542	97.2	542	15	0	1102	0	CCT73980.1 GH47
TVY64558.1	429	1	428	CCT73322.1	580	1	430	96	430	15	2	857.1	1.9e-247	CCT73322.1 AA3_2
TVY64559.1	580	1	579	CCT73322.1	580	1	579	96.7	579	19	0	1159.1	0	CCT73322.1 AA3_2
TVY64565.1	243	1	240	AID32530.1	1046	797	1043	29.9	261	148	35	67.4	5.6e-10	AID32530.1 GT51
TVY64567.1	530	65	209	AFR44747.1	359	68	217	34.9	152	90	9	60.1	1.9e-07	AFR44747.1 AA2
TVY64581.1	590	47	525	SMQ49286.1	590	100	588	29.8	521	292	74	168.7	4.3e-40	SMQ49286.1 AA7
TVY64595.1	357	1	284	CCT73805.1	357	1	284	99.6	284	1	0	553.1	4.9e-156	CCT73805.1 AA9
TVY64598.1	581	18	579	SMY22984.1	590	22	589	33.3	580	357	30	273.1	1.6e-71	SMY22984.1 AA7
TVY64602.1	239	150	239	AJD73012.1	380	295	380	40.7	91	48	6	65.9	1.6e-09	AJD73012.1 CBM50
TVY64606.1	316	1	316	CCT73500.1	316	1	316	96.5	316	11	0	640.6	2.1e-182	CCT73500.1 GH128
TVY64608.1	457	213	419	ACZ86812.1	1077	713	931	39.6	225	112	24	145.2	4e-33	ACZ86812.1 CBM12
TVY64616.1	1379	788	979	ACL49294.1	654	28	217	32.7	199	118	16	71.2	2.2e-10	ACL49294.1 GT4
TVY64632.1	467	1	467	CCT71063.1	467	1	467	91	467	42	0	909.1	4.6e-263	CCT71063.1 GH39
TVY64644.1	486	1	486	CCT74083.1	486	1	486	96.7	486	16	0	891.7	8e-258	CCT74083.1 GT69
TVY64649.1	220	1	220	CCT73689.1	220	1	220	96.4	220	8	0	436.8	3.2e-121	CCT73689.1 CBM63
TVY64654.1	605	15	458	CVK34402.1	884	4	373	25.3	450	250	86	101.3	8.7e-20	CVK34402.1 GT4
TVY64661.1	543	1	543	CCT73488.1	543	1	543	97.4	543	14	0	1096.3	0	CCT73488.1 GH125
TVY64664.1	271	10	255	AID32530.1	1046	802	1038	29.1	261	146	39	60.5	7.6e-08	AID32530.1 GT51
TVY64685.1	378	3	376	EAA61740.1	1304	328	723	28.6	413	239	56	151	6e-35	EAA61740.1 AA3_2
TVY64689.1	324	88	267	ART70209.1	686	284	451	27.8	205	86	62	60.8	7e-08	ART70209.1 CBM50
TVY64690.1	513	5	480	AHF76988.1	1260	792	1249	28.7	499	292	64	183.3	1.5e-44	AHF76988.1 GH0
TVY64691.1	841	9	841	CCT75026.1	831	7	831	48.9	842	404	26	821.2	2.3e-236	CCT75026.1 GH3
TVY64718.1	461	49	291	AEV81602.1	639	9	222	28.2	255	130	53	60.8	9.9e-08	AEV81602.1 CBM2
TVY64728.1	587	108	479	CAL53384.1	1045	31	411	26.9	391	257	29	132.5	3.4e-29	CAL53384.1 CE11
TVY64767.1	286	1	286	CCT73745.1	286	1	286	92.3	286	22	0	563.1	3.8e-159	CCT73745.1 GH16
TVY64787.1	1140	202	677	BAF20066.1	1254	344	802	37.4	476	281	17	294.7	1e-77	BAF20066.1 GT47
TVY64793.1	1255	6	824	CEF79749.1	1376	6	801	64.8	822	260	29	988.4	1.6e-286	CEF79749.1 CE3
TVY64812.1	468	1	468	CCT73245.1	468	1	468	98.5	468	7	0	980.7	1.3e-284	CCT73245.1 GH76
TVY64823.1	707	1	707	CCT73432.1	688	1	688	95.6	707	12	19	1411.7	0	CCT73432.1 CBM48
TVY64829.1	2028	1090	1565	BAF20066.1	1254	344	802	37.4	476	281	17	294.7	1.8e-77	BAF20066.1 GT47
TVY64846.1	240	1	240	CCT74085.1	240	1	240	98.3	240	4	0	481.1	1.6e-134	CCT74085.1 GT2
TVY64849.1	320	1	320	CCT74016.1	320	1	320	94.7	320	17	0	635.2	8.8e-181	CCT74016.1 GT34
TVY64852.1	529	1	529	CCT73465.1	529	1	529	96.6	529	18	0	983.8	1.7e-285	CCT73465.1 GT62
TVY64854.1	619	255	551	ADI07346.1	623	1	271	25.2	314	175	60	65.5	5.4e-09	ADI07346.1 CBM13
TVY64872.1	471	1	471	CCT73603.1	448	1	448	78.1	475	73	31	714.1	2.2e-204	CCT73603.1 CBM18
TVY64877.1	116	24	115	CAZ33309.1	296	198	289	58.7	92	38	0	119	7.7e-26	CAZ33309.1 GT7
TVY64887.1	697	1	697	CCT73367.1	697	1	697	98.3	697	12	0	1424.8	0	CCT73367.1 GT4
TVY64892.1	807	1	807	CCT73942.1	807	1	807	82.8	807	139	0	1399	0	CCT73942.1 GH78
TVY64894.1	819	1	819	CCT73941.1	811	1	811	87.7	820	91	10	1449.9	0	CCT73941.1 GH3
TVY64898.1	488	4	482	ACH69873.1	498	19	497	64.1	479	172	0	681.4	1.6e-194	ACH69873.1 GH5_22|3.2.1.4
TVY64908.1	317	29	315	ASF76259.1	324	31	313	25.3	292	204	14	90.9	6.2e-17	ASF76259.1 CE1
TVY64923.1	472	145	435	EAA63677.1	1679	1373	1673	33.5	310	178	28	152.1	3.4e-35	EAA63677.1 GH1
TVY64925.1	863	620	730	ACR01848.1	1065	795	909	33.6	116	71	6	62	8.3e-08	ACR01848.1 GT2
TVY64927.1	358	10	180	CAP67203.1	726	369	542	34.4	186	95	27	74.3	6.7e-12	CAP67203.1 CE12
TVY64948.1	199	3	179	CEF62298.1	578	2	176	46.3	177	93	2	163.7	4.7e-39	CEF62298.1 GT4
TVY64954.1	676	44	452	CCT67685.1	1436	44	447	26.5	445	250	77	107.8	1e-21	CCT67685.1 CE3
TVY64955.1	544	1	544	AEN14642.1	544	1	544	95.2	544	26	0	1110.5	0	AEN14642.1 CBM18
TVY64979.1	355	4	266	ACU03819.1	435	44	331	23.1	290	194	29	74.7	5.1e-12	ACU03819.1 GH0
TVY64991.1	601	53	586	EAA64118.1	1264	713	1236	51.9	540	238	22	590.1	6.1e-167	EAA64118.1 CBM20
TVY64993.1	249	1	249	AID32530.1	1046	797	1046	29.8	262	159	25	90.5	6.3e-17	AID32530.1 GT51
TVY65019.1	317	1	289	EGX49412.1	358	12	269	29.6	291	170	35	134.8	3.7e-30	EGX49412.1 CBM1
TVY65020.1	367	1	367	CCT74042.1	367	1	367	95.4	367	17	0	702.2	6.8e-201	CCT74042.1 GH0
TVY65022.1	499	20	488	EAA63677.1	1679	1205	1678	51.2	486	208	29	455.3	2e-126	EAA63677.1 GH1
TVY65032.1	533	98	500	SMQ46612.1	1302	877	1275	23.3	408	299	14	90.5	1.4e-16	SMQ46612.1 GH78
TVY65038.1	771	1	771	CCT73604.1	771	1	771	93	771	54	0	1430.6	0	CCT73604.1 GT2
TVY65040.1	349	1	349	CCT73606.1	349	1	349	94.6	349	19	0	707.6	1.5e-202	CCT73606.1 GH18
TVY65043.1	362	36	334	ARF14915.1	805	34	347	23.4	325	212	37	76.3	1.8e-12	ARF14915.1 CBM48
TVY65054.1	1228	1094	1225	AAO76290.1	1336	1219	1331	34.1	132	68	19	58.2	1.7e-06	AAO76290.1 GT2
TVY65055.1	361	1	361	CCT74021.1	361	1	361	97.2	361	10	0	724.2	1.6e-207	CCT74021.1 GT64
TVY65061.1	628	21	624	SMY26983.1	1138	532	1135	55.4	616	251	24	675.6	1.2e-192	SMY26983.1 GT22
TVY65063.1	1002	1	1002	CCT73835.1	1002	1	1002	92.9	1002	71	0	1911	0	CCT73835.1 GH35
TVY65070.1	419	1	419	CCT73834.1	419	1	419	97.1	419	12	0	826.2	3.5e-238	CCT73834.1 GH43_22
TVY65086.1	321	30	296	ASF76259.1	324	31	290	28	271	180	15	91.3	4.8e-17	ASF76259.1 CE1
TVY65088.1	354	1	119	EAA57990.1	1425	879	1003	32	125	79	6	68.6	3.7e-10	EAA57990.1 GH16
TVY65095.1	497	2	497	CCT73375.1	496	1	496	94	496	30	0	945.7	4.8e-274	CCT73375.1 AA7
TVY65102.1	1195	188	641	BAF20066.1	1254	357	794	37.2	454	269	16	319.7	3.1e-85	BAF20066.1 GT47
TVY65107.1	281	72	275	ASA19789.1	363	1	195	31.9	204	130	9	104.4	4.8e-21	ASA19789.1 GH43_24
TVY65108.1	238	1	236	CCT73859.1	535	295	531	68.4	237	74	1	325.1	1.5e-87	CCT73859.1 GH32
TVY65123.1	328	1	327	CCT73999.1	328	1	327	94.8	327	17	0	619.4	5.1e-176	CCT73999.1 PL1_9
TVY65126.1	2622	1	2478	CCT74155.1	2562	1	2418	93.3	2479	104	62	3168.6	0	CCT74155.1 CE8
TVY65138.1	532	36	256	AKK27584.1	460	6	225	37.2	226	131	11	122.1	4.2e-26	AKK27584.1 AA7
TVY65161.1	446	5	425	CCA60043.1	743	42	470	29.2	459	257	68	172.9	1.7e-41	CCA60043.1 CBM51
TVY65183.1	276	35	272	AID32530.1	1046	804	1043	25.2	254	160	30	56.6	1.1e-06	AID32530.1 GT51
TVY65189.1	379	1	379	CCT73833.1	543	165	543	96.8	379	12	0	753.8	2e-216	CCT73833.1 GH47
TVY65200.1	533	15	522	CDZ96241.1	1024	27	593	30.4	586	311	97	220.3	1.1e-55	CDZ96241.1 GT15
TVY65203.1	582	208	505	BAY90071.1	3556	722	1022	27.7	314	198	29	87.8	9.6e-16	BAY90071.1 GT2
TVY65245.1	1391	1164	1371	SFV72712.1	649	20	225	32.1	215	130	16	104.4	2.4e-20	SFV72712.1 GT4
TVY65278.1	1195	188	641	BAF20066.1	1254	357	794	37.2	454	269	16	319.7	3.1e-85	BAF20066.1 GT47
TVY65299.1	101	25	93	EAA66095.1	832	387	455	37.7	69	43	0	55.8	7e-07	EAA66095.1 GT34
TVY65304.1	675	82	494	ALA51847.1	562	66	481	28.7	428	278	27	196.1	2.9e-48	ALA51847.1 CBM50
TVY65305.1	523	1	523	CCT73512.1	523	1	523	97.9	523	11	0	1036.9	1.6e-301	CCT73512.1 GT4
TVY65309.1	284	1	284	CCT73515.1	284	1	284	98.6	284	4	0	579.7	3.9e-164	CCT73515.1 GH75
TVY65315.1	522	11	522	ANY59682.1	522	10	522	75.6	513	124	1	826.2	4.4e-238	ANY59682.1 GH32
TVY65318.1	674	6	673	CAC28747.2	695	14	694	57	686	272	23	782.3	9.4e-225	CAC28747.2 CBM38|3.2.1.26
TVY65319.1	594	11	587	AEO68465.1	592	4	592	63.1	593	199	20	773.9	3e-222	AEO68465.1 GH32
TVY65324.1	783	21	273	CBX99002.1	772	2	244	29.6	274	141	52	129	5e-28	CBX99002.1 GH18
TVY65368.1	2057	1103	1578	BAF20066.1	1254	344	802	37	476	283	17	292.4	9e-77	BAF20066.1 GT47
TVY65372.1	1195	188	641	BAF20066.1	1254	357	794	37.2	454	269	16	319.7	3.1e-85	BAF20066.1 GT47
TVY65382.1	503	17	499	XP_003655009.1	642	14	514	41.7	521	246	58	337	7.8e-91	XP_003655009.1 CBM50
TVY65392.1	1013	37	680	EAA65758.1	2376	1585	2254	26.4	709	418	104	177.2	2.1e-42	EAA65758.1 GH133
TVY65414.1	506	49	323	ANN17353.1	437	3	268	29.2	281	178	21	91.3	7.5e-17	ANN17353.1 CBM2
TVY65417.1	607	1	593	AFM77719.1	608	1	592	66.4	596	193	7	839	7.7e-242	AFM77719.1 GH2
TVY65430.1	576	1	576	CCT73931.1	576	1	576	95	576	29	0	1158.7	0	CCT73931.1 GH13_40
TVY65447.1	590	4	150	AFU57543.1	923	757	892	39.6	149	75	15	81.6	7e-14	AFU57543.1 GT66
TVY65453.1	500	6	500	ANM86730.1	489	1	489	33.1	502	316	20	261.5	4.2e-68	ANM86730.1 AA7
TVY65462.1	974	459	693	XP_362442.1	1664	1068	1343	27.9	280	153	49	94	2.2e-17	XP_362442.1 CBM1
TVY65467.1	768	9	768	XP_366410.1	1261	578	1261	29.8	773	441	102	296.6	1.8e-78	XP_366410.1 GH43_11
TVY65473.1	195	7	174	CEF62298.1	578	9	176	51.8	168	81	0	179.9	6.2e-44	CEF62298.1 GT4
TVY65488.1	623	18	443	ACU76193.1	805	29	423	37.3	434	225	47	274.2	7.7e-72	ACU76193.1 CBM32
TVY65490.1	1140	202	677	BAF20066.1	1254	344	802	37.4	476	281	17	294.7	1e-77	BAF20066.1 GT47
TVY65495.1	365	1	364	CCT73207.1	434	1	362	83	364	60	2	647.5	2e-184	CCT73207.1 GT32
TVY65771.1	657	416	655	CEF62930.1	780	538	769	30.7	241	157	10	111.3	9.1e-23	CEF62930.1 GT2
TVY65780.1	188	5	111	EAA61879.1	779	446	552	35.5	107	69	0	73.6	6e-12	EAA61879.1 GT32
TVY65781.1	367	10	365	CEF88455.1	368	9	366	54.7	360	157	6	402.1	1.4e-110	CEF88455.1 GT64
TVY65815.1	2057	1103	1578	BAF20066.1	1254	344	802	37	476	283	17	292.4	9e-77	BAF20066.1 GT47
TVY65817.1	480	48	297	ASF76259.1	324	44	290	29.4	252	171	7	108.6	4.3e-22	ASF76259.1 CE1
TVY65822.1	1195	188	641	BAF20066.1	1254	357	794	37.2	454	269	16	319.7	3.1e-85	BAF20066.1 GT47
TVY65826.1	1195	188	641	BAF20066.1	1254	357	794	37.2	454	269	16	319.7	3.1e-85	BAF20066.1 GT47
TVY65843.1	279	43	148	CAL57786.1	944	655	764	36	111	65	6	56.2	1.5e-06	CAL57786.1 GT95
TVY65850.1	1195	188	641	BAF20066.1	1254	357	794	37.2	454	269	16	319.7	3.1e-85	BAF20066.1 GT47
TVY65854.1	552	97	477	EAA66095.1	832	401	799	30.1	409	248	38	152.9	2.3e-35	EAA66095.1 GT34
TVY65862.1	985	2	955	CBX97514.1	1763	673	1740	34.4	1095	550	168	441.4	5.8e-122	CBX97514.1 GT57
TVY65866.1	533	97	320	CAZ28708.1	774	507	756	26.3	251	157	28	82.4	3.7e-14	CAZ28708.1 GH84
TVY65868.1	501	1	501	CCT68987.1	501	1	501	99	501	5	0	989.2	3.8e-287	CCT68987.1 GT57
TVY65873.1	565	1	565	CEF86341.1	559	1	559	87.3	565	66	6	1035.8	4e-301	CEF86341.1 GH35
TVY65878.1	184	1	184	ENH75837.1	184	1	184	100	184	0	0	377.5	1.9e-103	ENH75837.1 GH134
TVY65879.1	3200	11	973	BAY90071.1	3556	1213	2121	30.1	997	575	122	365.2	1.7e-98	BAY90071.1 GT2
TVY65882.1	394	1	388	CCA15473.1	953	565	950	53.9	393	169	12	387.9	3e-106	CCA15473.1 GH72
TVY65894.1	415	24	409	ANH22675.1	690	11	385	53.8	392	158	23	414.5	3.2e-114	ANH22675.1 CE4
TVY65899.1	416	24	412	ANH22675.1	690	11	387	51.9	395	166	24	408.7	1.8e-112	ANH22675.1 CE4
TVY65926.1	606	1	606	CCT68120.1	606	1	606	97.5	606	15	0	1263.1	0	CCT68120.1 GH13_40
TVY65932.1	458	12	288	ACL96244.2	454	2	289	34.2	313	145	61	154.5	6.6e-36	ACL96244.2 CBM50
TVY65935.1	659	30	651	CCT75924.1	668	34	663	52	636	285	20	662.1	1.4e-188	CCT75924.1 AA3
TVY65958.1	930	9	165	CAB37515.1	1036	902	1030	36.6	161	66	36	77.4	2.1e-12	CAB37515.1 GH35
TVY65961.1	461	96	410	CAD98690.1	827	464	805	29.5	346	209	35	153.7	1.1e-35	CAD98690.1 GT31
TVY65974.1	603	1	582	EAA59719.1	1305	1	569	41.1	618	279	85	421	4.9e-116	EAA59719.1 GH75
TVY65990.1	499	44	488	SMY25446.1	615	45	575	39.9	552	204	128	354	6.1e-96	SMY25446.1 CBM18
TVY66002.1	445	1	445	CCT69140.1	445	1	445	96.2	445	17	0	884.8	8.9e-256	CCT69140.1 GH64
TVY66005.1	425	16	413	ANH22675.1	690	11	379	52	398	162	29	417.5	3.9e-115	ANH22675.1 CE4
TVY66013.1	396	77	396	AEB45483.1	895	92	410	40.3	325	183	11	198.4	3.4e-49	AEB45483.1 CBM2
TVY66016.1	2479	940	1744	BAY30132.1	3571	2500	3290	21.7	853	558	110	119	1.7e-24	BAY30132.1 GT2
TVY66030.1	429	98	191	XP_003648679.1	248	142	236	50.5	95	46	1	76.6	1.6e-12	XP_003648679.1 CBM0
TVY66049.1	418	21	307	CBX99002.1	772	2	301	34.5	310	170	33	170.6	8.1e-41	CBX99002.1 GH18
TVY66054.1	247	1	247	CCT69268.1	247	1	247	96.4	247	9	0	513.1	3.9e-144	CCT69268.1 AA9
TVY66064.1	322	3	315	ARF90664.1	788	449	755	42.5	315	171	10	262.7	1.2e-68	ARF90664.1 GT4
TVY66068.1	298	1	298	CCT69184.1	298	1	298	97	298	9	0	579.3	5.4e-164	CCT69184.1 CE16
TVY66089.1	372	10	180	SMY24715.1	620	6	171	49.4	172	80	7	173.3	1.1e-41	SMY24715.1 CE16
TVY66097.1	1186	5	1186	AHG06592.1	1182	1	1182	99.1	1182	11	0	2209.1	0	AHG06592.1 GT2
TVY66100.1	516	157	350	APU43808.1	618	116	294	31.8	198	112	23	85.9	3.2e-15	APU43808.1 CBM13
TVY66134.1	350	128	294	CTQ98742.1	432	57	235	33.3	183	102	20	76.3	1.7e-12	CTQ98742.1 CBM2
TVY66187.1	328	126	317	AIF91530.1	2137	593	766	29.1	196	113	26	77.4	7.3e-13	AIF91530.1 CBM2
TVY66188.1	492	12	463	SMY20297.1	1302	823	1273	23.6	467	326	31	94	1.1e-17	SMY20297.1 GH78
TVY66195.1	307	47	213	AGC46951.1	285	69	217	29.7	172	93	28	62.4	2.3e-08	AGC46951.1 CE0
TVY66199.1	453	2	452	EAA29319.1	1136	3	453	72.3	452	123	2	692.6	6.6e-198	EAA29319.1 GH93
TVY66205.1	748	1	748	CCT68705.1	750	1	750	94.8	750	37	2	1294.3	0	CCT68705.1 GT31
TVY66208.1	208	1	208	CCT68698.1	208	1	208	95.2	208	10	0	414.1	2.1e-114	CCT68698.1 GT1
TVY66218.1	479	1	341	CCT68864.1	477	1	341	98.8	341	4	0	706.4	4.7e-202	CCT68864.1 CBM18
TVY66219.1	415	1	415	CCT68870.1	508	94	508	99	415	4	0	892.5	4e-258	CCT68870.1 GT15
TVY66221.1	1537	15	480	AHO06742.1	810	9	422	25.1	483	276	86	96.7	5.4e-18	AHO06742.1 GT2
TVY66225.1	430	1	430	CCT68908.1	430	1	430	99.3	430	3	0	884.4	1.1e-255	CCT68908.1 GT32
TVY66229.1	527	80	121	BAE65591.1	797	1	42	69	42	13	0	69.7	2.4e-10	BAE65591.1 GH3
TVY66249.1	331	189	321	CAJ86292.1	1216	141	252	36.8	133	63	21	80.5	8.7e-14	CAJ86292.1 CBM43
TVY66263.1	364	79	317	ASF76259.1	324	56	276	25.6	242	156	24	105.5	2.8e-21	ASF76259.1 CE1
TVY66283.1	579	7	579	CEF75023.1	585	10	585	84.4	577	85	5	1038.1	8.2e-302	CEF75023.1 GH43_33
TVY66317.1	151	37	149	CDP29076.1	1350	1234	1347	45.3	117	57	7	94	3.5e-18	CDP29076.1 CBM18
TVY66319.1	553	1	548	CCT68019.1	547	1	547	92.5	548	40	1	942.6	4.5e-273	CCT68019.1 GH28
TVY66322.1	635	11	224	ADJ44990.1	463	17	229	33.9	218	135	9	120.6	1.5e-25	ADJ44990.1 CBM2
TVY66331.1	1152	540	1109	AAO76290.1	1336	919	1334	23.1	577	276	168	109.8	4.7e-22	AAO76290.1 GT2
TVY66332.1	1150	540	1107	AAO76290.1	1336	919	1334	23.1	575	276	166	110.5	2.7e-22	AAO76290.1 GT2
TVY66333.1	862	441	840	ADX07321.1	1690	541	959	35.4	424	245	29	223	2.8e-56	ADX07321.1 GH5_9
TVY66334.1	196	2	174	ADX07321.1	1690	775	959	38.4	185	102	12	121.3	2.6e-26	ADX07321.1 GH5_9
TVY66362.1	549	1	549	CCT68268.1	549	1	549	98.2	549	10	0	1030.8	1.2e-299	CCT68268.1 CBM1
TVY66363.1	586	1	586	CCT68723.1	586	1	586	98.3	586	10	0	1196.4	0	CCT68723.1 GH47
TVY66366.1	560	1	560	CCT68452.1	560	1	560	97.9	560	12	0	1169.1	0	CCT68452.1 GT90
TVY66384.1	413	81	408	CTQ90342.1	452	81	389	34.4	331	192	25	180.3	1e-43	CTQ90342.1 CBM5
TVY66385.1	178	1	173	CTQ90342.1	452	220	389	34.3	175	108	7	97.4	3.7e-19	CTQ90342.1 CBM5
TVY66390.1	848	147	334	ACL49294.1	654	20	217	25.1	203	132	20	57.4	2e-06	ACL49294.1 GT4
TVY66396.1	1437	814	994	ACL49294.1	654	28	207	27.1	188	122	15	63.9	3.7e-08	ACL49294.1 GT4
TVY66408.1	738	1	738	CCT68753.1	738	1	738	100	738	0	0	1521.9	0	CCT68753.1 GH37
TVY66428.1	880	1	880	CCT68213.1	880	1	880	86.5	880	119	0	1634	0	CCT68213.1 GH78
TVY66439.1	84	6	76	CED82388.1	747	28	97	35.2	71	45	1	57	2.6e-07	CED82388.1 GT4
TVY66442.1	1774	7	356	AMS24251.1	1213	528	855	36.6	358	189	38	195.7	9.9e-48	AMS24251.1 CBM57
TVY66457.1	832	1	832	CCT69025.1	832	1	832	97.6	832	20	0	1644.8	0	CCT69025.1 GH3
TVY66469.1	250	8	250	AID32530.1	1046	804	1046	28.1	260	153	34	84	5.9e-15	AID32530.1 GT51
TVY66473.1	2302	9	1679	AHG06597.1	1780	19	1780	53.3	1778	708	123	1773.8	0	AHG06597.1 GT2
TVY66476.1	1301	1075	1272	ACL49294.1	654	20	217	32	206	124	16	96.3	6e-18	ACL49294.1 GT4
TVY66483.1	2057	1103	1578	BAF20066.1	1254	344	802	37	476	283	17	292.4	9e-77	BAF20066.1 GT47
TVY66489.1	341	1	341	CEF85488.1	341	1	341	92.7	341	25	0	677.6	1.7e-193	CEF85488.1 GH16
TVY66491.1	518	50	418	AHO16406.1	763	5	343	46.6	369	167	30	315.8	1.9e-84	AHO16406.1 GH13_11
TVY66496.1	184	135	184	ABE91088.1	636	584	636	67.9	53	14	3	71.6	2.2e-11	ABE91088.1 CE8
TVY66515.1	1120	915	1119	CDP23078.1	1130	34	217	40.8	211	92	33	149.8	3.9e-34	CDP23078.1 AA5_1
TVY66517.1	200	1	181	EFQ26204.1	916	89	276	38.6	197	96	25	129.8	7.5e-29	EFQ26204.1 AA5_1
TVY66530.1	493	300	483	CEF68073.1	745	63	239	43.5	184	97	7	159.5	2.2e-37	CEF68073.1 GT92
TVY66536.1	431	26	307	CCA38978.1	852	502	847	31.5	346	173	64	159.5	1.9e-37	CCA38978.1 GT20
TVY66556.1	740	66	722	CEF74939.1	1145	1	615	43.8	685	287	98	509.6	1.3e-142	CEF74939.1 GT71
TVY66568.1	522	118	300	BAE64464.1	1375	779	973	23.1	199	133	20	59.7	2.5e-07	BAE64464.1 GH28
TVY66571.1	400	51	192	BAD35160.1	825	82	219	31	142	94	4	72.8	2.2e-11	BAD35160.1 CBM13
TVY66575.1	415	15	415	ARA93149.1	826	438	826	40.4	406	220	22	278.9	2.1e-73	ARA93149.1 CE15
TVY66602.1	370	1	370	CCT69101.1	409	1	409	81.7	409	36	39	587.8	1.9e-166	CCT69101.1 AA11
TVY66611.1	345	1	238	CCT69066.1	346	1	238	95.4	238	11	0	483.4	4.6e-135	CCT69066.1 CE5
TVY66613.1	2036	1807	1888	BAY30132.1	3571	3338	3419	37.8	82	51	0	62	2e-07	BAY30132.1 GT2
TVY66614.1	306	8	296	CED85556.1	1087	6	302	49.7	304	131	22	277.3	4.5e-73	CED85556.1 AA3_2
TVY66654.1	2057	1103	1578	BAF20066.1	1254	344	802	37	476	283	17	292.4	9e-77	BAF20066.1 GT47
TVY66657.1	2057	1103	1578	BAF20066.1	1254	344	802	37	476	283	17	292.4	9e-77	BAF20066.1 GT47
TVY66659.1	1195	188	641	BAF20066.1	1254	357	794	37.2	454	269	16	319.7	3.1e-85	BAF20066.1 GT47
TVY66660.1	1195	188	641	BAF20066.1	1254	357	794	37.2	454	269	16	319.7	3.1e-85	BAF20066.1 GT47
TVY66672.1	541	117	280	CAN61133.1	1122	941	1116	29.5	176	112	12	94	1.2e-17	CAN61133.1 GH36
TVY66675.1	350	209	288	ACL49294.1	654	20	104	35.3	85	50	5	56.2	1.9e-06	ACL49294.1 GT4
TVY66697.1	757	199	604	EAA57990.1	1425	764	1156	26.7	438	244	77	121.3	1e-25	EAA57990.1 GH16
TVY66704.1	234	1	234	CCT67990.1	234	1	234	95.3	234	11	0	435.3	9.8e-121	CCT67990.1 CE5
TVY66708.1	407	167	368	EAA59719.1	1305	158	329	36.1	205	95	36	120.2	1.2e-25	EAA59719.1 GH75
TVY66716.1	1199	612	807	ACL49294.1	654	20	217	32.1	209	118	24	90.5	3e-16	ACL49294.1 GT4
TVY66721.1	202	18	168	BAZ13913.1	210	47	207	30.2	162	101	12	69.3	1.2e-10	BAZ13913.1 CBM50
TVY66725.1	342	15	324	ARA85284.1	592	63	377	27	322	216	19	123.6	9.2e-27	ARA85284.1 CE12
TVY66731.1	678	1	678	CCT68761.1	695	1	695	86.9	695	74	17	830.9	2.3e-239	CCT68761.1 CBM48
TVY66735.1	1087	47	1083	AIT18914.1	1519	10	1067	33	1080	659	65	528.9	3e-148	AIT18914.1 GH18
TVY66738.1	473	15	471	AJA60963.1	484	26	478	33.1	471	283	32	235	3.9e-60	AJA60963.1 AA7
TVY66749.1	1424	46	297	SBV28153.1	765	25	282	31.5	260	168	10	119.4	7.3e-25	SBV28153.1 CBM13
TVY66761.1	346	60	281	ART70209.1	686	260	451	26.1	238	114	62	63.5	1.1e-08	ART70209.1 CBM50
TVY66779.1	484	71	446	CAL53384.1	1045	36	418	29.8	396	245	33	166	2.3e-39	CAL53384.1 CE11
TVY66790.1	1015	13	656	BAY90071.1	3556	592	1230	28.3	665	430	47	217.6	1.4e-54	BAY90071.1 GT2
TVY66804.1	397	1	397	CCT68145.1	397	1	397	98.5	397	6	0	697.6	1.8e-199	CCT68145.1 CBM1
TVY66810.1	523	295	493	AHH16356.1	944	756	944	30.8	201	125	14	75.9	3.4e-12	AHH16356.1 GT4
TVY66812.1	1195	188	641	BAF20066.1	1254	357	794	37.2	454	269	16	319.7	3.1e-85	BAF20066.1 GT47
TVY66814.1	281	1	281	CCT69058.1	281	1	281	99.3	281	2	0	597.4	1.8e-169	CCT69058.1 GH16
TVY66822.1	366	1	366	CCT69059.1	381	1	381	91.9	385	8	23	566.2	5.8e-160	CCT69059.1 CBM1
TVY66834.1	500	227	446	CAZ29297.1	750	144	341	27.3	220	138	22	75.1	5.5e-12	CAZ29297.1 GT7
TVY66840.1	420	51	419	KFZ02887.1	652	3	371	38	376	219	14	236.9	9.2e-61	KFZ02887.1 GH135
TVY66847.1	631	81	463	SMY26983.1	1138	609	987	36.9	388	231	14	236.1	2.4e-60	SMY26983.1 GT22
TVY66850.1	510	1	510	SCB64445.1	540	1	540	86.5	540	43	30	804.7	1.3e-231	SCB64445.1 AA2
TVY66878.1	355	9	353	EAA63396.1	751	415	749	33.4	359	201	38	161	5.4e-38	EAA63396.1 GH76
TVY66881.1	515	10	501	BAY90071.1	3556	2696	3194	23.6	522	346	53	97.1	1.4e-18	BAY90071.1 GT2
TVY66882.1	735	3	735	CBX98831.1	1445	2	766	56.5	774	287	50	761.9	1.4e-218	CBX98831.1 GH132
TVY66913.1	902	1	902	ACY08039.1	902	1	902	99.1	902	8	0	1813.5	0	ACY08039.1 GT2
TVY66914.1	185	1	185	AHG06593.1	1394	1210	1394	100	185	0	0	374.8	1.2e-102	AHG06593.1 GT2
TVY66936.1	467	30	466	XP_003715080.1	493	56	491	36.9	450	257	27	277.3	6.8e-73	XP_003715080.1 AA8
TVY66938.1	479	255	478	SMY29343.1	1116	874	1115	32.1	246	141	26	95.1	4.9e-18	SMY29343.1 GT62
TVY66939.1	432	1	432	CCT69181.1	431	1	431	95.1	432	20	1	840.1	2.4e-242	CCT69181.1 GH18
TVY66940.1	398	1	344	CCT68571.1	398	1	344	92.2	344	27	0	488	2.2e-136	CCT68571.1 GH0
TVY66943.1	418	173	391	BAY95497.1	1509	1245	1479	26.7	236	155	18	73.6	1.3e-11	BAY95497.1 GT1
TVY66945.1	404	1	404	CCT68569.1	404	1	404	99.8	404	1	0	832.4	4.8e-240	CCT68569.1 GT62
TVY66951.1	1396	982	1267	CBX99002.1	772	4	297	27.2	312	183	44	107.8	2.1e-21	CBX99002.1 GH18
TVY66963.1	917	15	917	CCT68343.1	903	1	903	99.7	903	3	0	1769.6	0	CCT68343.1 GT2
TVY66990.1	322	1	322	CCT68386.1	322	1	322	97.5	322	8	0	666	4.7e-190	CCT68386.1 GT8
TVY66993.1	514	2	81	CED82388.1	747	21	101	37	81	50	1	65.9	3.4e-09	CED82388.1 GT4
TVY67014.1	532	1	531	CCT68331.1	532	1	531	95.1	531	26	0	1095.5	0	CCT68331.1 GH43_11
TVY67059.1	268	31	94	EAA35018.1	1434	993	1058	51.5	66	30	2	58.9	2.2e-07	EAA35018.1 GH18
TVY67068.1	718	337	422	ANH56478.1	757	428	514	43.7	87	48	1	80.9	1.4e-13	ANH56478.1 GH16
TVY67086.1	796	1	796	CCT68897.1	796	1	796	96.7	796	26	0	1655.6	0	CCT68897.1 GH5_12
TVY67092.1	1270	182	1262	AIE96983.1	2014	132	1194	34.3	1147	604	150	615.9	2.2e-174	AIE96983.1 GT0
TVY67103.1	706	67	408	CBZ54290.1	716	245	593	34.6	356	212	21	178.7	5e-43	CBZ54290.1 CBM20
TVY67104.1	710	67	408	CBZ54290.1	716	245	593	34.6	356	212	21	178.7	5e-43	CBZ54290.1 CBM20
TVY67111.1	448	1	448	CCT68580.1	448	1	448	98.4	448	7	0	768.1	1.2e-220	CCT68580.1 GH72
TVY67118.1	254	1	254	CCT69159.1	254	1	254	97.2	254	7	0	503.4	3.2e-141	CCT69159.1 PL3_2
TVY67129.1	460	1	460	CCT68287.1	479	1	479	93.1	479	14	19	938.7	5.4e-272	CCT68287.1 GH76
TVY67136.1	607	1	607	ABS19941.1	607	1	607	97.9	612	3	10	1236.5	0	ABS19941.1 AA1|1.10.3.2
TVY67144.1	378	1	378	AAV66343.1	375	1	375	80.4	378	71	3	493	6.4e-138	AAV66343.1 CBM1
TVY67166.1	304	74	302	ASF76259.1	324	116	319	27	233	137	33	63.9	7.7e-09	ASF76259.1 CE1
TVY67167.1	251	7	251	AID32530.1	1046	804	1046	28.6	266	146	44	76.3	1.2e-12	AID32530.1 GT51
TVY67172.1	322	44	296	ASF76259.1	324	49	289	26.9	253	173	12	100.1	1e-19	ASF76259.1 CE1
TVY67188.1	903	12	902	BAE58123.1	923	13	923	51.3	917	415	32	949.9	4.6e-275	BAE58123.1 GH78
TVY67189.1	1195	188	641	BAF20066.1	1254	357	794	37.2	454	269	16	319.7	3.1e-85	BAF20066.1 GT47
TVY67220.1	227	1	227	CCT68092.1	227	1	227	98.2	227	4	0	453.8	2.6e-126	CCT68092.1 CE5
TVY67235.1	665	130	492	CDP31201.1	1370	795	1165	27.7	390	236	46	145.6	4.4e-33	CDP31201.1 AA3_2
TVY67241.1	608	1	608	CCT68938.1	609	1	609	94.7	609	31	1	857.1	2.7e-247	CCT68938.1 GH0
TVY67248.1	1140	202	677	BAF20066.1	1254	344	802	37.4	476	281	17	294.7	1e-77	BAF20066.1 GT47
TVY67275.1	344	1	344	CCT68763.1	343	1	343	95.1	344	16	1	624	2.2e-177	CCT68763.1 GH114
TVY67276.1	829	57	782	BAE64464.1	1375	614	1296	27.9	756	442	103	235.7	4e-60	BAE64464.1 GH28
TVY67291.1	466	27	458	ANM86403.1	487	51	476	23.5	442	312	26	97.1	1.3e-18	ANM86403.1 AA7
TVY67301.1	1072	707	914	BAT89436.1	1032	693	884	29.4	218	118	36	68.2	1.4e-09	BAT89436.1 CBM57
TVY67309.1	685	1	685	CCT68937.1	685	1	685	97.7	685	16	0	1394	0	CCT68937.1 GH2
TVY67323.1	345	29	225	AKP53884.1	425	63	258	26.2	210	128	27	60.8	7.4e-08	AKP53884.1 GH0
TVY67324.1	470	14	463	AKU06753.1	468	22	465	32.6	463	280	32	203	1.6e-50	AKU06753.1 AA7
TVY67563.1	2067	149	831	BAY90071.1	3556	499	1177	28.7	719	437	76	231.5	1.9e-58	BAY90071.1 GT2
TVY67565.1	502	25	501	ANM86403.1	487	9	482	29.5	491	315	31	179.5	2.1e-43	ANM86403.1 AA7
TVY67566.1	654	90	652	ANM86677.1	564	21	562	32.3	570	351	35	295.8	2.6e-78	ANM86677.1 AA7
TVY67570.1	284	54	283	EAA33997.1	856	571	854	33	285	135	56	98.6	2.6e-19	EAA33997.1 GH18
TVY67571.1	771	1	771	CCT75117.1	771	1	771	92.2	771	60	0	1406	0	CCT75117.1 GH3
TVY67575.1	387	1	387	CCT74504.1	387	1	387	99	387	4	0	800.4	1.9e-230	CCT74504.1 GH93
TVY67585.1	509	58	505	EAA57680.1	2288	1804	2253	29.4	459	304	20	195.3	3.7e-48	EAA57680.1 GH78
TVY67611.1	517	11	219	AOZ95200.1	925	9	202	31.1	222	112	41	92.8	2.6e-17	AOZ95200.1 GH43_35
TVY67633.1	362	68	166	AKE28372.1	360	66	159	32.3	99	62	5	59.3	2.3e-07	AKE28372.1 GH109
TVY67645.1	802	1	802	CCT75036.1	802	1	802	91.1	802	71	0	1474.9	0	CCT75036.1 GH78
TVY67646.1	803	1	801	CCT75037.1	803	1	801	92.6	801	59	0	1536.5	0	CCT75037.1 GT1
TVY67647.1	814	1	813	CCT75039.1	814	1	813	92.9	813	58	0	1591.6	0	CCT75039.1 GH78
TVY67658.1	534	327	503	ASF09272.1	847	645	815	29.1	179	117	10	74.7	7.7e-12	ASF09272.1 GT4
TVY67659.1	600	66	547	AEI52017.1	786	287	731	29.1	502	279	77	162.9	2.4e-38	AEI52017.1 CE6
TVY67664.1	576	181	561	BAY30132.1	3571	702	1079	21.7	401	271	43	83.2	2.3e-14	BAY30132.1 GT2
TVY67667.1	372	28	372	KFZ02887.1	652	26	371	37.8	352	206	13	248.1	3.5e-64	KFZ02887.1 GH135
TVY67675.1	590	186	356	BAE64464.1	1375	783	975	23.7	198	119	32	60.5	1.7e-07	BAE64464.1 GH28
TVY67676.1	406	1	405	CCT74772.1	402	1	401	91.6	405	30	4	770.8	1.7e-221	CCT74772.1 GH28
TVY67677.1	264	4	263	EAA62552.1	1074	812	1073	26.9	271	178	20	84.7	3.7e-15	EAA62552.1 GH92
TVY67683.1	335	1	335	CCT74773.1	323	1	323	80.1	342	42	26	510.8	2.6e-143	CCT74773.1 CE8
TVY67697.1	581	14	573	BAX03546.1	630	4	557	49	572	262	30	538.1	2.7e-151	BAX03546.1 GH43_14
TVY67698.1	377	1	377	CCT74301.1	361	1	361	95	377	3	16	693.7	2.5e-198	CCT74301.1 PL1_4
TVY67705.1	783	1	783	CEF79774.1	796	1	796	84.8	796	108	13	1401	0	CEF79774.1 GH3
TVY67712.1	349	10	338	ARA85284.1	592	53	374	36.3	333	197	15	179.5	1.4e-43	ARA85284.1 CE12
TVY67720.1	992	42	502	AFZ04852.1	1443	591	1074	33.3	486	297	27	238	9.8e-61	AFZ04852.1 GT2
TVY67721.1	371	7	313	ARJ06091.1	760	53	359	28.5	323	199	32	101.3	5.3e-20	ARJ06091.1 GH18
TVY67724.1	754	84	645	BAE64464.1	1375	647	1200	25.3	584	384	52	158.7	5.7e-37	BAE64464.1 GH28
TVY67726.1	1026	3	1026	CCT74357.1	1022	2	1022	97.3	1024	25	3	2071.6	0	CCT74357.1 GH31
TVY67730.1	482	79	404	CAZ29297.1	750	23	329	30.3	330	203	27	146.7	1.4e-33	CAZ29297.1 GT7
TVY67731.1	210	10	188	CEJ73325.1	588	11	184	39.2	181	101	9	135.6	1.4e-30	CEJ73325.1 GH18
TVY67733.1	489	8	398	EAA66095.1	832	381	791	28.3	413	272	24	143.7	1.2e-32	EAA66095.1 GT34
TVY67738.1	178	21	176	AOX44902.1	326	171	326	56.4	156	68	0	191.4	1.9e-47	AOX44902.1 CBM13
TVY67744.1	342	1	342	CCT74650.1	394	53	394	98.5	342	5	0	701.4	1.1e-200	CCT74650.1 GH16
TVY67756.1	605	8	554	CAD72594.1	1610	52	572	33.7	566	311	64	314.3	6.5e-84	CAD72594.1 GH43
TVY67757.1	534	54	483	AEI52017.1	786	314	727	25.3	463	264	82	112.1	4.3e-23	AEI52017.1 CE6
TVY67764.1	866	1	865	CCT75131.1	878	1	878	96.2	878	20	13	1714.1	0	CCT75131.1 GH3
TVY67765.1	679	1	678	CCT74463.1	679	1	678	98.1	678	13	0	1388.6	0	CCT74463.1 AA5_2
TVY67770.1	575	47	557	BAY30132.1	3571	2734	3207	23	525	339	65	81.3	8.8e-14	BAY30132.1 GT2
TVY67778.1	302	1	302	CCT74252.1	302	1	302	97.7	302	7	0	623.2	3.3e-177	CCT74252.1 GH17
TVY67779.1	969	1	969	CCT74251.1	969	1	969	90.3	969	94	0	1828.5	0	CCT74251.1 GH115
TVY67780.1	242	1	242	CCT74253.1	242	1	242	96.7	242	8	0	459.1	6.6e-128	CCT74253.1 CE12
TVY67788.1	1149	691	1021	CDP31201.1	1370	817	1164	28.7	359	217	39	143.7	2.9e-32	CDP31201.1 AA3_2
TVY67793.1	373	7	294	CCT74639.1	361	1	288	96.2	288	11	0	440.7	3.7e-122	CCT74639.1 PL3_2
TVY67797.1	417	1	417	ACR36531.1	417	1	417	92.3	417	32	0	819.3	4.3e-236	ACR36531.1 GH18
TVY67804.1	551	13	510	AEI52017.1	786	281	742	31.1	515	285	70	191.8	4.5e-47	AEI52017.1 CE6
TVY67811.1	415	1	415	CCT74476.1	415	1	415	98.3	415	7	0	834.3	1.3e-240	CCT74476.1 GH18
TVY67817.1	504	27	275	AKQ47589.1	466	6	251	30.7	251	167	7	106.7	1.7e-21	AKQ47589.1 AA7
TVY67829.1	435	5	428	ADV82261.1	452	50	434	24.1	435	269	61	72.8	2.4e-11	ADV82261.1 GH109
TVY67843.1	818	14	806	BAC56174.1	834	30	828	51.6	816	355	40	810.8	3e-233	BAC56174.1 GT1
TVY67846.1	407	1	407	CCT74429.1	401	1	401	92.4	410	19	12	343.6	6.8e-93	CCT74429.1 CBM50
TVY67850.1	706	105	686	EAA59719.1	1305	11	569	38.2	604	306	67	382.9	1.7e-104	EAA59719.1 GH75
TVY67852.1	452	3	102	CED82388.1	747	26	125	39	100	61	0	89.4	2.6e-16	CED82388.1 GT4
TVY67861.1	607	71	436	CDP31201.1	1370	821	1192	29.5	393	229	48	174.9	6.2e-42	CDP31201.1 AA3_2
TVY67863.1	1297	1067	1273	SFV72712.1	649	19	222	28.3	219	130	27	86.3	6.2e-15	SFV72712.1 GT4
TVY67871.1	511	1	511	CCT75068.1	511	1	511	97.8	511	11	0	1047	1.6e-304	CCT75068.1 GH43_36
TVY67872.1	449	1	449	CCT75067.1	449	1	449	96.9	449	14	0	910.6	1.5e-263	CCT75067.1 CBM6
TVY67892.1	207	20	199	CEF86075.1	1200	929	1109	48.1	183	90	5	165.6	1.3e-39	CEF86075.1 CBM18
TVY67912.1	842	1	842	CCT74541.1	842	1	842	98.3	842	14	0	1717.6	0	CCT74541.1 GH67
TVY67913.1	462	1	462	CCT74540.1	462	1	462	98.3	462	8	0	857.8	1.2e-247	CCT74540.1 CBM1
TVY67919.1	629	1	629	CCT74702.1	629	1	629	96.3	629	23	0	1270.8	0	CCT74702.1 GH2
TVY67920.1	378	1	378	CCT74930.1	378	1	378	88.4	378	44	0	630.2	3.4e-179	CCT74930.1 GH28
TVY67928.1	277	27	252	ADU49754.1	721	485	709	25.9	239	150	27	68.9	2.2e-10	ADU49754.1 CBM51
TVY67929.1	429	52	404	ADU49754.1	721	361	709	23.3	373	242	44	79.7	1.9e-13	ADU49754.1 CBM51
TVY67944.1	271	12	206	AID32530.1	1046	804	993	31.6	209	110	33	65.5	2.4e-09	AID32530.1 GT51
TVY67959.1	299	108	295	AID32530.1	1046	853	1043	28.6	199	123	19	73.2	1.3e-11	AID32530.1 GT51
TVY67968.1	395	94	374	ABA19039.1	559	104	391	29.6	297	184	25	82.4	2.7e-14	ABA19039.1 CBM5
TVY67969.1	567	35	516	AEI52017.1	786	295	746	30.8	507	271	80	167.9	7.1e-40	AEI52017.1 CE6
TVY67970.1	413	1	412	CCT74193.1	413	1	412	90.5	412	39	0	808.9	5.8e-233	CCT74193.1 GH105
TVY67972.1	272	1	272	CCT74190.1	272	1	272	91.9	272	22	0	520	3.5e-146	CCT74190.1 CE4
TVY67982.1	509	11	411	EAA66095.1	832	378	785	25.6	418	284	27	125.9	2.8e-27	EAA66095.1 GT34
TVY67989.1	232	1	232	KNB08954.1	232	1	232	100	232	0	0	472.6	5.5e-132	KNB08954.1 GH11
TVY67993.1	600	93	500	CAL53384.1	1045	26	422	25.8	423	273	41	109.4	3.2e-22	CAL53384.1 CE11
TVY68014.1	418	1	407	CCT74670.1	793	1	407	94.8	407	21	0	767.3	1.9e-220	CCT74670.1 AA3_1
TVY68017.1	1707	1330	1701	BAF27519.1	1877	982	1352	30.7	391	232	39	155.6	1.1e-35	BAF27519.1 PL4_2
TVY68018.1	302	97	208	AGC46951.1	285	115	214	36.6	112	59	12	74.7	4.4e-12	AGC46951.1 CE0
TVY68022.1	837	1	837	CCT74517.1	837	1	837	96.3	837	31	0	1658.3	0	CCT74517.1 GH3
TVY68029.1	876	279	511	CDP31201.1	1370	801	1036	27.8	255	143	41	94.7	1.2e-17	CDP31201.1 AA3_2
TVY68047.1	640	1	640	CCT74373.1	640	1	640	93.6	640	41	0	1257.7	0	CCT74373.1 AA3
TVY68059.1	752	1	752	CCT74940.1	749	1	749	92.2	754	52	7	1343.2	0	CCT74940.1 GT2
TVY68084.1	752	144	545	CDP31201.1	1370	797	1171	29	424	230	71	143.3	2.5e-32	CDP31201.1 AA3_2
TVY68086.1	545	26	444	BAE64464.1	1375	843	1245	41.8	431	211	40	310.1	1.1e-82	BAE64464.1 GH28
TVY68089.1	610	1	610	CCT74547.1	610	1	610	98	610	12	0	1199.5	0	CCT74547.1 AA3_3
TVY68107.1	908	19	270	CCT74970.1	456	187	438	94.8	252	13	0	508.4	3.5e-142	CCT74970.1 GH39
TVY68114.1	198	1	195	CCT74970.1	456	1	195	93.8	195	12	0	397.5	1.9e-109	CCT74970.1 GH39
TVY68117.1	542	88	510	BAE60251.1	1207	1	413	68.4	430	112	24	612.5	1e-173	BAE60251.1 GH3
TVY68121.1	1021	1	1021	CCT74713.1	1021	1	1021	96.3	1021	38	0	2039.2	0	CCT74713.1 GH35
TVY68124.1	242	1	242	CCT74587.1	242	1	242	96.3	242	9	0	489.2	5.9e-137	CCT74587.1 AA9
TVY68131.1	306	13	294	ADJ49655.1	636	350	621	35.3	292	159	30	136.7	9.4e-31	ADJ49655.1 GT4
TVY68137.1	494	1	493	CCT74337.1	513	1	512	86.5	512	50	19	901.4	1e-260	CCT74337.1 GT1
TVY68143.1	2057	1103	1578	BAF20066.1	1254	344	802	37	476	283	17	292.4	9e-77	BAF20066.1 GT47
TVY68144.1	1195	188	641	BAF20066.1	1254	357	794	37.2	454	269	16	319.7	3.1e-85	BAF20066.1 GT47
TVY68158.1	517	293	461	SMY28739.1	470	20	188	34.7	170	109	2	95.9	3.1e-18	SMY28739.1 CE1
TVY68159.1	574	1	574	CCT74767.1	574	1	574	96.2	574	22	0	1178.7	0	CCT74767.1 GH43_14
TVY68167.1	834	7	834	CCT75026.1	831	4	831	88.8	828	93	0	1517.7	0	CCT75026.1 GH3
TVY68170.1	596	117	547	AAF79504.1	1170	740	1107	23.9	469	218	139	100.5	1.5e-19	AAF79504.1 GH36
TVY68191.1	790	212	582	EAA57990.1	1425	764	1134	33.9	383	229	24	184.1	1.3e-44	EAA57990.1 GH16
TVY68200.1	372	1	372	CCT75065.1	389	18	389	94.1	372	22	0	747.3	1.9e-214	CCT75065.1 GH105
TVY68225.1	617	1	617	CCT74400.1	617	1	617	94.2	617	36	0	1192.6	0	CCT74400.1 AA3_2
TVY68226.1	220	12	130	EAA66095.1	832	661	791	35.1	134	69	18	93.2	8.6e-18	EAA66095.1 GT34
TVY68227.1	482	26	392	EAA66095.1	832	398	791	27.6	406	243	51	147.1	1.1e-33	EAA66095.1 GT34
TVY68228.1	2057	1103	1578	BAF20066.1	1254	344	802	37	476	283	17	292.4	9e-77	BAF20066.1 GT47
TVY68236.1	1080	30	1028	AIT18914.1	1519	17	1035	25	1089	657	160	231.5	9.9e-59	AIT18914.1 GH18
TVY68250.1	352	8	350	ANH56445.1	1110	5	344	30	357	219	31	146	1.8e-33	ANH56445.1 GH36
TVY68258.1	390	1	385	CBX91235.1	878	496	871	42.7	391	203	21	331.3	3.3e-89	CBX91235.1 GH43_26
TVY68268.1	1207	11	646	AIT18914.1	1519	15	637	30.6	661	396	63	287	2.2e-75	AIT18914.1 GH18
TVY68271.1	609	1	609	CCT74664.1	609	1	609	96.6	609	21	0	1169.5	0	CCT74664.1 AA3_2
TVY68283.1	242	19	197	ADD42974.1	735	10	184	30.9	181	117	8	90.1	8e-17	ADD42974.1 GH13
TVY68286.1	582	1	582	CCT74788.1	600	1	600	92.3	600	28	18	1186.4	0	CCT74788.1 GH32
TVY68291.1	536	20	228	ADL33049.1	970	10	213	38.9	221	106	29	137.1	1.3e-30	ADL33049.1 GH43_35
TVY68293.1	265	8	246	AID32530.1	1046	804	1043	33.3	252	143	25	86.7	9.7e-16	AID32530.1 GT51
TVY68314.1	125	3	97	SDT36287.1	879	288	382	52.6	97	42	4	97.4	2.6e-19	SDT36287.1 GH78
TVY68317.1	515	40	487	AMW11373.1	517	88	507	25.3	451	303	34	116.7	1.7e-24	AMW11373.1 AA7
TVY68321.1	448	1	448	CCT74640.1	445	1	445	91.1	448	37	3	795.8	5.5e-229	CCT74640.1 GH76
TVY68328.1	494	25	407	EAA66095.1	832	392	791	26.5	412	262	41	138.3	5.2e-31	EAA66095.1 GT34
TVY68336.1	321	1	321	CCT74963.1	321	1	321	95	321	16	0	652.5	5.4e-186	CCT74963.1 GH43_30
TVY68341.1	1513	1008	1423	XP_362336.1	1718	1102	1517	25.1	471	243	110	90.5	3.8e-16	XP_362336.1 GT55
TVY68347.1	596	1	596	CCT74621.1	597	1	597	94.8	597	30	1	1190.6	0	CCT74621.1 GH13_40
TVY68352.1	1204	604	1195	SMQ54680.1	1814	1138	1797	32.5	681	350	110	304.3	1.3e-80	SMQ54680.1 GH31
TVY68353.1	1317	87	274	SDT79531.1	651	52	227	27.7	191	120	18	73.2	5.5e-11	SDT79531.1 CBM2
TVY68354.1	302	1	302	CCT75102.1	302	1	302	92.1	302	24	0	600.9	1.7e-170	CCT75102.1 GH16
TVY68364.1	865	567	794	BAY12514.1	885	170	402	33.1	248	131	35	84.3	1.6e-14	BAY12514.1 CBM6
TVY68366.1	943	1	943	CCT74490.1	910	1	910	91.7	943	45	33	1812.7	0	CCT74490.1 GH71
TVY68370.1	534	17	494	AEI52017.1	786	286	742	26.9	491	312	47	138.3	5.7e-31	AEI52017.1 CE6
TVY68375.1	355	55	355	EGX53608.1	417	119	417	65.8	301	101	2	395.6	1.3e-108	EGX53608.1 CBM1
TVY68383.1	560	1	560	CEF86291.1	560	1	560	63.3	562	202	4	620.2	5.2e-176	CEF86291.1 CBM18
TVY68384.1	1049	1	1046	CEF88836.1	1068	1	1065	62.4	1073	368	35	1337.8	0	CEF88836.1 CBM18
TVY68402.1	311	54	310	AID32530.1	1046	804	1046	29.6	270	150	40	78.2	4.1e-13	AID32530.1 GT51
TVY68406.1	413	81	407	SMQ49497.1	925	565	891	34.4	358	173	62	169.9	1.4e-40	SMQ49497.1 AA3_2
TVY68408.1	477	6	477	CCD48265.1	480	5	480	68.5	476	146	4	682.9	5.5e-195	CCD48265.1 GH28
TVY68414.1	691	1	691	CEF78326.1	641	1	641	63.5	694	197	56	875.9	6.4e-253	CEF78326.1 AA1
TVY68421.1	113	3	80	CAN61133.1	1122	1038	1115	52.6	78	37	0	75.9	7.3e-13	CAN61133.1 GH36
TVY68423.1	382	1	382	CCT74670.1	793	412	793	94.5	382	21	0	651.7	1.1e-185	CCT74670.1 AA3_1
TVY68424.1	402	1	402	CCT67978.1	563	1	410	92.9	410	21	8	789.6	3.5e-227	CCT67978.1 AA4
TVY68426.1	356	41	355	SCF08508.1	537	180	488	48.7	316	154	8	314.7	2.9e-84	SCF08508.1 CBM13
TVY68428.1	350	1	246	EAA29319.1	1136	41	312	34.8	279	142	40	158.7	2.7e-37	EAA29319.1 GH93
TVY68431.1	338	88	281	ART70209.1	686	279	452	26.9	208	104	48	65.5	3e-09	ART70209.1 CBM50
TVY68435.1	573	45	216	ALG73149.1	508	87	250	32.6	172	108	8	82.4	4e-14	ALG73149.1 AA7
TVY68437.1	485	18	383	BAV06996.1	640	19	381	41.5	376	197	23	293.1	1.2e-77	BAV06996.1 CBM13
TVY68441.1	699	270	686	ALR18463.1	461	43	451	24.3	452	264	78	102.1	5.9e-20	ALR18463.1 AA7
TVY68444.1	509	46	499	ARU26836.1	1114	648	1111	26.2	480	312	42	123.6	1.4e-26	ARU26836.1 CBM32
TVY68455.1	607	1	604	SMY22984.1	590	1	588	32.1	611	385	30	244.2	8.3e-63	SMY22984.1 AA7
TVY68456.1	215	79	212	SMY22984.1	590	459	588	34.8	135	82	6	71.2	3.4e-11	SMY22984.1 AA7
TVY68459.1	302	19	226	ADL33049.1	970	24	233	32.7	217	130	16	102.4	1.9e-20	ADL33049.1 GH43_35
TVY68469.1	537	1	536	CCT75108.1	532	1	531	80.2	536	101	5	869.8	3.6e-251	CCT75108.1 GH88
TVY68471.1	154	22	154	CEF86075.1	1200	643	760	38.8	134	65	17	85.1	1.6e-15	CEF86075.1 CBM18
TVY68475.1	393	3	393	CEF86075.1	1200	116	506	72.6	391	107	0	617.8	1.8e-175	CEF86075.1 CBM18
TVY68476.1	152	1	150	CCT74244.1	686	1	152	60.5	152	58	2	149.8	5.4e-35	CCT74244.1 CBM50
TVY68477.1	1195	188	641	BAF20066.1	1254	357	794	37.2	454	269	16	319.7	3.1e-85	BAF20066.1 GT47
TVY68482.1	530	1	530	CCT74525.1	531	1	531	95.3	531	24	1	1078.2	0	CCT74525.1 GH43_36
TVY68497.1	459	7	99	CED82388.1	747	31	117	34.4	93	55	6	62.8	2.6e-08	CED82388.1 GT4
TVY68502.1	1344	1	1344	CCT72993.1	1586	165	1586	87.8	1422	95	78	2541.9	0	CCT72993.1 CBM50
TVY68503.1	237	48	237	CCT72994.1	1346	46	235	90	190	19	0	236.1	8.9e-61	CCT72994.1 CBM18
TVY68504.1	921	1	921	CCT72994.1	1346	395	1346	76.4	953	192	33	1505	0	CCT72994.1 CBM18
TVY68507.1	327	1	250	CCT74544.1	322	1	250	97.6	250	6	0	505	1.4e-141	CCT74544.1 AA9
TVY68510.1	410	1	409	CCT74918.1	410	1	409	96.1	409	16	0	859.8	2.8e-248	CCT74918.1 GH5_15
TVY68511.1	697	4	697	XP_366410.1	1261	563	1261	40.6	721	379	49	493.8	6.9e-138	XP_366410.1 GH43_11
TVY68513.1	230	1	230	AHN19769.1	230	1	230	99.6	230	1	0	441.8	1e-122	AHN19769.1 CE5
TVY68520.1	632	4	632	CCA68306.1	976	10	614	32	646	381	58	266.5	1.6e-69	CCA68306.1 CBM50
TVY68522.1	321	77	321	ASF76259.1	324	76	315	30.4	247	163	9	93.6	9.6e-18	ASF76259.1 CE1
TVY68524.1	661	3	660	CEF86075.1	1200	547	1199	46.4	674	324	37	583.6	6.3e-165	CEF86075.1 CBM18
TVY68525.1	651	3	632	EAA59719.1	1305	7	569	31.9	658	325	123	326.6	1.4e-87	EAA59719.1 GH75
TVY68528.1	2028	1090	1565	BAF20066.1	1254	344	802	37.4	476	281	17	294.7	1.8e-77	BAF20066.1 GT47
TVY68529.1	840	1	840	CEF71930.1	841	1	841	85.3	841	123	1	1501.5	0	CEF71930.1 GH3
TVY68539.1	343	1	343	CCT74825.1	343	1	343	95.3	343	16	0	711.8	8e-204	CCT74825.1 GT8
TVY68561.1	365	1	365	CCT74570.1	365	1	365	92.9	365	26	0	687.2	2.2e-196	CCT74570.1 GT34
TVY68571.1	414	31	409	AEB45483.1	895	49	403	36.5	386	207	38	180.6	7.7e-44	AEB45483.1 CBM2
TVY68581.1	268	1	267	CCT74529.1	292	25	291	97	267	8	0	529.6	4.4e-149	CCT74529.1 CE16
TVY68588.1	679	47	658	EAA59719.1	1305	49	569	34.6	624	293	115	328.6	3.8e-88	EAA59719.1 GH75
TVY68591.1	373	2	353	EAA29319.1	1136	38	419	27.1	398	228	62	101.7	4.1e-20	EAA29319.1 GH93
TVY68599.1	170	11	170	CCT74359.1	852	693	852	85.6	160	23	0	275	1.2e-72	CCT74359.1 GH81
TVY68608.1	508	8	508	CEF78328.1	590	10	509	79.8	501	100	1	869	5.8e-251	CEF78328.1 AA1
TVY68609.1	681	1	681	AHA90705.1	681	1	681	99.1	681	6	0	1390.6	0	AHA90705.1 AA5_2|1.1.3.9
TVY68611.1	1049	1	1049	CCT74817.1	1049	1	1049	96.9	1049	33	0	2138.2	0	CCT74817.1 GH2
TVY69042.1	1003	1	1003	CCT62886.1	1053	51	1053	98.3	1003	17	0	2039.6	0	CCT62886.1 GH47
TVY69068.1	323	34	252	AKJ30927.1	858	610	831	30.1	229	143	17	92.4	2.2e-17	AKJ30927.1 GH5
TVY69089.1	884	4	858	AFH54529.1	871	3	864	47.4	869	436	21	848.6	1.4e-244	AFH54529.1 GH78|3.2.1.40
TVY69094.1	733	99	712	EAA59719.1	1305	12	569	36.2	635	307	98	351.7	4.5e-95	EAA59719.1 GH75
TVY69095.1	523	1	522	CCT71818.1	523	1	522	93.3	522	35	0	1059.7	2.4e-308	CCT71818.1 GH43_36
TVY69107.1	948	1	948	CCT63152.1	948	1	948	97	948	28	0	1886.3	0	CCT63152.1 GH3
TVY69108.1	372	1	372	CCT63153.1	372	1	372	100	372	0	0	780.8	1.5e-224	CCT63153.1 GH105
TVY69115.1	318	40	260	XP_367690.1	1104	812	1041	24	233	162	15	67	9.6e-10	XP_367690.1 GH20
TVY69145.1	762	112	398	XP_330690.1	1237	664	972	34.4	320	166	44	168.7	5.6e-40	XP_330690.1 GH5_24
TVY69147.1	586	65	368	AOZ95200.1	925	25	323	34	321	173	39	130.2	1.7e-28	AOZ95200.1 GH43_35
TVY69151.1	1228	33	731	AHX26715.1	2530	27	779	33.2	777	417	102	375.6	4.8e-102	AHX26715.1 GT2
TVY69165.1	602	27	598	SMQ49286.1	590	27	590	30.4	585	373	34	282.7	2.1e-74	SMQ49286.1 AA7
TVY69166.1	358	133	328	AFP66233.1	336	91	305	27.9	219	131	27	61.6	4.5e-08	AFP66233.1 AA0
TVY69173.1	506	322	470	CBZ51751.1	1915	658	815	35.2	159	92	11	102.1	4.3e-20	CBZ51751.1 GT90
TVY69182.1	560	1	560	CCT61595.1	560	1	560	95	560	28	0	1100.5	0	CCT61595.1 GH47
TVY69197.1	943	198	564	AMS24251.1	1213	527	861	35.5	375	194	48	155.6	6.1e-36	AMS24251.1 CBM57
TVY69199.1	180	30	160	SMY24715.1	620	21	154	47	134	68	3	123.6	4.9e-27	SMY24715.1 CE16
TVY69215.1	667	233	331	AEO70702.1	308	30	127	36.4	99	62	1	66.2	3.4e-09	AEO70702.1 GH71
TVY69231.1	348	1	348	ANH56445.1	1110	1	345	62.1	348	129	3	468.4	1.6e-130	ANH56445.1 GH36
TVY69236.1	823	1	822	CCT63185.1	824	1	822	85.6	822	118	0	1430.2	0	CCT63185.1 GT90
TVY69262.1	321	31	319	XP_367690.1	1104	807	1100	49.7	294	143	5	276.6	8e-73	XP_367690.1 GH20
TVY69264.1	666	1	666	CCT62173.1	707	42	707	86.1	670	85	8	1012.7	4.2e-294	CCT62173.1 GH18
TVY69266.1	1194	286	527	CBX99002.1	772	4	243	25.4	268	146	54	74.3	2.2e-11	CBX99002.1 GH18
TVY69286.1	379	1	376	CBX91235.1	878	496	873	49.2	378	190	2	396.4	8.2e-109	CBX91235.1 GH43_26
TVY69287.1	845	193	587	EAA57990.1	1425	769	1140	35.7	403	220	39	199.5	3.3e-49	EAA57990.1 GH16
TVY69290.1	537	94	530	EAA58983.1	925	379	854	37.8	484	246	55	299.3	1.9e-79	EAA58983.1 GH18
TVY69293.1	100	14	99	EAA57970.1	830	746	830	33.7	86	56	1	62	9.7e-09	EAA57970.1 GT1
TVY69334.1	537	1	530	BAE65509.1	542	1	533	58.4	534	217	5	652.9	6.9e-186	BAE65509.1 AA3_2
TVY69341.1	454	1	454	CCT62550.1	454	1	454	98.9	454	5	0	936.8	2e-271	CCT62550.1 GT31
TVY69343.1	1367	777	1228	SMY28328.1	1814	1251	1796	27.9	551	293	104	169.9	4.5e-40	SMY28328.1 GH31
TVY69365.1	539	69	270	AEI52017.1	786	342	549	29.8	225	118	40	68.2	7.3e-10	AEI52017.1 CE6
TVY69376.1	637	1	614	CCT75039.1	814	199	794	45.1	616	316	22	534.6	3.2e-150	CCT75039.1 GH78
TVY69377.1	838	5	815	CCT75039.1	814	6	794	44.9	813	422	26	701	3.4e-200	CCT75039.1 GH78
TVY69402.1	1924	801	950	ALG72315.1	626	429	572	31.7	167	74	40	57.8	3.5e-06	ALG72315.1 GT4
TVY69403.1	613	4	425	CRH05958.1	2600	13	435	35.8	427	265	9	250	1.5e-64	CRH05958.1 GT0
TVY69435.1	584	46	546	AEI52017.1	786	288	739	30.9	524	267	95	168.7	4.3e-40	AEI52017.1 CE6
TVY69442.1	375	1	375	CCT61695.1	375	1	375	98.4	375	6	0	742.3	6e-213	CCT61695.1 PL1_4
TVY69443.1	361	35	354	EAA63396.1	751	445	747	26.8	328	207	33	99.4	2e-19	EAA63396.1 GH76
TVY69463.1	749	1	749	CCT62497.1	749	1	749	99.2	749	6	0	1475.7	0	CCT62497.1 GT66
TVY69466.1	1340	1032	1292	CBX99002.1	772	4	299	29.5	312	153	67	105.1	1.3e-20	CBX99002.1 GH18
TVY69477.1	639	1	639	CCT63073.1	638	1	638	96.6	639	21	1	1287.7	0	CCT63073.1 AA3
TVY69480.1	577	31	575	ANM86677.1	564	27	562	39.2	549	317	17	409.1	1.9e-112	ANM86677.1 AA7
TVY69492.1	1050	864	1015	ALC38566.1	726	519	663	25.8	155	102	13	56.2	5.6e-06	ALC38566.1 CBM20
TVY69495.1	740	1	740	CCT61767.1	740	1	740	99.6	740	3	0	1505	0	CCT61767.1 GT39
TVY69500.1	471	147	300	AFU17324.1	510	50	214	29.7	172	96	25	64.7	7e-09	AFU17324.1 CBM13
TVY69506.1	345	11	307	ARA85284.1	592	59	354	27.7	310	197	27	114.8	4.3e-24	ARA85284.1 CE12
TVY69523.1	554	3	527	CDP22417.1	547	7	547	34	541	341	16	367.9	4.6e-100	CDP22417.1 AA4
TVY69527.1	472	21	200	AJE41385.1	525	87	262	35	180	113	4	113.6	1.3e-23	AJE41385.1 AA7
TVY69548.1	1175	746	1128	AEY56803.1	842	346	690	31.8	399	202	70	172.2	7.8e-41	AEY56803.1 CBM20
TVY69556.1	770	1	770	CCT62328.1	770	1	770	99.5	770	4	0	1571.2	0	CCT62328.1 GT39
TVY69557.1	406	1	406	CCT62329.1	406	1	406	97.3	406	11	0	832.4	4.8e-240	CCT62329.1 GT69
TVY69569.1	170	3	87	CAN61133.1	1122	1038	1122	45.9	85	46	0	79	1.3e-13	CAN61133.1 GH36
TVY69596.1	515	25	515	CCT62409.1	492	2	492	95.7	491	21	0	999.2	3.8e-290	CCT62409.1 GH5_24
TVY69599.1	637	1	637	CEF71993.1	641	1	641	83.9	641	99	4	1180.2	0	CEF71993.1 AA1_3
TVY69605.1	343	63	311	ALC23469.1	674	401	642	30.6	252	162	13	88.2	4.3e-16	ALC23469.1 GT87
TVY69608.1	343	88	178	ASF76259.1	324	85	174	39.6	91	54	1	70.1	1.2e-10	ASF76259.1 CE1
TVY69611.1	491	1	463	XP_383205.1	824	354	714	60.3	463	82	102	547.4	3.7e-154	XP_383205.1 GH12
TVY69646.1	436	1	347	AFY93865.1	2636	2128	2489	30.8	370	225	31	131	7.4e-29	AFY93865.1 GT2
TVY69659.1	836	1	836	CCT62926.1	836	1	836	98.7	836	11	0	1673.3	0	CCT62926.1 GH3
TVY69665.1	515	208	418	CAJ58949.1	611	43	256	28.7	216	147	7	85.9	3.2e-15	CAJ58949.1 CBM13
TVY69666.1	391	6	391	CEF72406.1	387	5	387	71	386	109	3	526.6	5.4e-148	CEF72406.1 AA8
TVY69696.1	431	1	431	CCT62801.1	427	1	427	96.5	431	11	4	570.5	3.6e-161	CCT62801.1 AA11
TVY69705.1	182	9	182	SMY24715.1	620	4	170	46.3	175	85	9	157.5	3.1e-37	SMY24715.1 CE16
TVY69714.1	2560	1172	2435	ACX49739.1	2305	122	1386	25	1335	860	141	270.4	4.6e-70	ACX49739.1 GH4
TVY69721.1	621	472	604	CUR50868.1	932	767	904	44.6	139	70	7	119.8	2.4e-25	CUR50868.1 GT66
TVY69743.1	269	52	235	CEF62298.1	578	4	186	48.1	185	93	3	180.6	5e-44	CEF62298.1 GT4
TVY69752.1	583	1	583	CCT62012.1	611	1	611	93.9	611	9	28	1191.8	0	CCT62012.1 GH20
TVY69753.1	533	133	457	EAA66095.1	832	480	806	23.6	351	218	50	59.7	2.6e-07	EAA66095.1 GT34
TVY69772.1	489	10	241	EAA66229.1	1187	426	650	28.3	254	131	51	70.1	1.7e-10	EAA66229.1 PL1_4
TVY69784.1	1073	30	1030	AIT18900.1	1528	7	1028	34.9	1053	602	83	550.4	9.6e-155	AIT18900.1 GH18
TVY69811.1	579	60	477	ARF89445.1	960	462	872	24.2	434	290	39	86.3	2.8e-15	ARF89445.1 GT1
TVY69820.1	1157	45	1151	AIE96983.1	2014	22	1196	30.6	1224	684	166	506.5	1.7e-141	AIE96983.1 GT0
TVY69827.1	713	1	713	CCT61505.1	713	1	713	91.9	713	58	0	1375.5	0	CCT61505.1 GH36
TVY69831.1	1134	1	1134	SCB63990.1	1136	1	1136	82.4	1137	196	4	1892.1	0	SCB63990.1 GH31
TVY69835.1	1005	2	1004	BAD89519.1	1004	1	1003	97.2	1003	28	0	2061.6	0	BAD89519.1 GH2
TVY69855.1	578	4	575	CCA19356.1	1714	1156	1712	41.4	577	313	25	166	2.7e-39	CCA19356.1 GT2
TVY69864.1	1163	73	440	AMS24251.1	1213	529	881	38.9	375	200	29	207.2	2.2e-51	AMS24251.1 CBM57
TVY69870.1	1102	263	496	CAJ58949.1	611	9	211	27.8	237	134	37	94	2.5e-17	CAJ58949.1 CBM13
TVY69871.1	739	119	731	CCA23362.1	816	111	463	22.3	613	216	260	125.9	4e-27	CCA23362.1 GH0
TVY69873.1	668	17	358	BAE64464.1	1375	614	975	23.2	380	236	56	65.9	4.5e-09	BAE64464.1 GH28
TVY69875.1	529	1	529	CCT62864.1	529	1	529	97.7	529	12	0	1091.3	0	CCT62864.1 GT2
TVY69878.1	167	10	155	SMY24715.1	620	21	164	42.7	150	76	10	118.2	1.9e-25	SMY24715.1 CE16
TVY69891.1	551	1	551	CCT62669.1	551	1	551	92	551	44	0	1061.6	0	CCT62669.1 GT1
TVY69895.1	853	6	832	CCT69700.1	885	6	830	62.1	845	282	38	1047	2.6e-304	CCT69700.1 GT1
TVY69901.1	568	9	568	AGT80114.1	583	24	583	82.9	560	96	0	1023.8	1.6e-297	AGT80114.1 AA1_3
TVY69908.1	282	178	263	CDS09080.1	592	504	586	40.7	86	48	3	78.6	2.8e-13	CDS09080.1 GT22
TVY69927.1	719	140	683	AFZ04852.1	1443	579	1074	22.5	555	360	70	83.6	2.2e-14	AFZ04852.1 GT2
TVY69929.1	357	158	351	CAL54622.1	1692	1161	1350	60.9	197	67	10	251.5	3.1e-65	CAL54622.1 GH2
TVY69941.1	556	2	544	CAD72594.1	1610	45	572	31.9	564	327	57	294.3	6.4e-78	CAD72594.1 GH43
TVY69950.1	218	12	205	ANM86429.1	465	8	212	37.5	208	113	17	155.6	1.4e-36	ANM86429.1 GH71
TVY69951.1	184	2	157	CCT74490.1	910	229	382	42.9	156	87	2	138.7	1.5e-31	CCT74490.1 GH71
TVY69966.1	601	4	583	CBY01311.1	1648	40	646	32.4	623	362	59	288.9	2.9e-76	CBY01311.1 GH2
TVY69969.1	124	1	123	XP_331907.1	994	1	123	86.2	123	17	0	204.1	2e-51	XP_331907.1 GT66
TVY69973.1	542	2	542	CAK47101.1	542	3	542	60.1	542	213	3	699.1	8.4e-200	CAK47101.1 AA3_2
TVY69989.1	481	15	464	ALZ96408.1	457	13	448	32.2	457	282	28	202.2	2.9e-50	ALZ96408.1 AA7
TVY70011.1	616	145	372	CDP22417.1	547	43	277	27	241	157	19	82.8	3.3e-14	CDP22417.1 AA4
TVY70019.1	303	1	303	CCT62069.1	303	1	303	95.4	303	14	0	609	6.4e-173	CCT62069.1 CE3
TVY70034.1	318	27	303	CAL57845.1	679	5	273	33.5	281	171	16	129.8	1.2e-28	CAL57845.1 GT58
TVY70041.1	454	139	434	ANH22675.1	690	124	391	24.8	310	177	56	70.5	1.2e-10	ANH22675.1 CE4
TVY70048.1	552	15	448	AQS94359.1	1172	15	440	26.1	460	280	60	140.2	1.5e-31	AQS94359.1 GH78
TVY70060.1	523	43	514	AEI52017.1	786	307	736	30.1	489	266	76	165.2	4.2e-39	AEI52017.1 CE6
TVY70061.1	509	12	497	BAE65509.1	542	15	529	50.9	515	224	29	520	6.6e-146	BAE65509.1 AA3_2
TVY70067.1	80	1	77	AAL01718.1	351	20	96	53.2	77	36	0	85.1	8.5e-16	AAL01718.1 AA10
TVY70084.1	516	174	513	XP_361931.1	927	569	916	32.1	358	215	28	154.8	5.7e-36	XP_361931.1 CBM66
TVY70097.1	330	1	301	AIT83212.1	754	14	314	70.5	302	87	2	434.9	1.8e-120	AIT83212.1 GT4
TVY70111.1	514	1	514	AAA65587.1	514	1	514	98.6	514	7	0	1020.8	1.2e-296	AAA65587.1 CBM1
TVY70171.1	2592	71	2587	CDS04937.1	3577	691	3081	31.4	2596	1498	284	1169.1	0	CDS04937.1 GH18
TVY70172.1	532	101	421	ADO75815.1	541	89	377	33.9	322	179	34	180.3	1.3e-43	ADO75815.1 CBM13
TVY70219.1	1508	899	1499	SMQ54680.1	1814	1137	1802	33.6	685	352	103	338.6	8.1e-91	SMQ54680.1 GH31
TVY70221.1	693	140	539	CDP31201.1	1370	782	1167	27	422	250	58	129.4	3.4e-28	CDP31201.1 AA3_2
TVY70226.1	340	26	198	AAD14758.1	697	395	594	29.9	204	108	35	82	3.1e-14	AAD14758.1 GT2
TVY70228.1	616	1	616	CCT62992.1	616	1	616	96.8	616	20	0	1278.1	0	CCT62992.1 GH76
TVY70240.1	203	12	184	CEF62298.1	578	7	176	39.9	173	101	3	124	4.2e-27	CEF62298.1 GT4
TVY70246.1	371	1	371	CCT63145.1	371	1	371	97.3	371	10	0	751.9	7.5e-216	CCT63145.1 GH16
TVY70257.1	309	45	302	ACR14707.1	1849	446	696	28.9	266	166	23	94	7.1e-18	ACR14707.1 CBM10
TVY70262.1	410	37	218	CAJ58949.1	611	29	211	31.4	185	122	5	89.7	1.8e-16	CAJ58949.1 CBM13
TVY70272.1	1345	1120	1337	ACL49294.1	654	20	237	30.9	233	131	30	89.7	5.8e-16	ACL49294.1 GT4
TVY70288.1	1186	9	697	BAY30132.1	3571	2701	3292	25.9	699	401	117	183.3	3.4e-44	BAY30132.1 GT2
TVY70289.1	707	419	594	CEF76964.1	928	652	829	50	184	78	14	161.4	8.3e-38	CEF76964.1 GH18
TVY70292.1	745	153	706	CAN65674.1	1260	111	629	36.4	563	305	53	346.7	1.5e-93	CAN65674.1 GH28
TVY70298.1	610	1	610	CCT62042.1	610	1	610	95.9	610	25	0	910.2	2.7e-263	CCT62042.1 GH17
TVY70300.1	1722	83	463	AMS24251.1	1213	556	881	33.1	384	196	61	166.8	4.8e-39	AMS24251.1 CBM57
TVY70304.1	488	9	59	CED82388.1	747	31	81	45.1	51	28	0	64.7	7.3e-09	CED82388.1 GT4
TVY70309.1	231	55	221	AMB39214.1	757	9	165	41.3	167	88	10	125.9	1.3e-27	AMB39214.1 GH3
TVY70320.1	675	1	675	CCT62177.1	656	1	656	95.6	675	11	19	1333.2	0	CCT62177.1 GH15
TVY70321.1	585	39	523	ANJ08269.1	528	73	528	28.9	492	307	43	151.4	7.1e-35	ANJ08269.1 AA7
TVY70324.1	492	7	407	CBA03971.1	927	4	403	60.2	402	157	3	486.5	7.8e-136	CBA03971.1 GT30
TVY70333.1	268	17	194	BAN02470.1	574	110	284	38.2	178	107	3	100.1	8.6e-20	BAN02470.1 CBM2
TVY70347.1	535	6	520	CCT69642.1	672	143	667	59.3	526	202	12	671	2.4e-191	CCT69642.1 GH127
TVY70350.1	137	1	137	AEO64925.1	670	1	135	74.5	137	33	2	221.9	1e-56	AEO64925.1 GH127
TVY70377.1	360	182	360	CCT61737.1	368	190	368	98.3	179	3	0	347.8	3.2e-94	CCT61737.1 CE5
TVY70385.1	315	61	311	AID32530.1	1046	804	1043	28.6	262	154	33	82.4	2.2e-14	AID32530.1 GT51
TVY70407.1	1083	1	1083	CCT63039.1	1059	1	1059	90.4	1084	78	26	1582.8	0	CCT63039.1 AA5_2
TVY70438.1	284	1	284	CCT61649.1	284	1	284	89.4	284	30	0	505.8	7.2e-142	CCT61649.1 GT1
TVY70447.1	831	1	831	CCT62249.1	831	1	831	94.5	831	46	0	1606.7	0	CCT62249.1 GH78
TVY70480.1	439	1	439	CCT61952.1	435	1	435	94.5	439	20	4	723	4.4e-207	CCT61952.1 GH132
TVY70482.1	319	1	319	CCT61950.1	335	1	335	93.4	335	6	16	649.8	3.5e-185	CCT61950.1 GH114
TVY70484.1	510	216	508	EAA58455.1	855	567	853	36.5	293	180	6	213	1.7e-53	EAA58455.1 GT1
TVY70495.1	1007	1	1007	CCT63273.1	1010	1	1010	82	1025	152	33	1683.7	0	CCT63273.1 GH0
TVY70498.1	849	1	846	CCT63268.1	802	1	799	89.7	846	40	47	1528.5	0	CCT63268.1 GT1
TVY70518.1	1268	1	1169	CCT61772.1	1270	1	1170	96.5	1170	40	1	2142.1	0	CCT61772.1 GT1
TVY70523.1	496	326	496	CEF68073.1	745	64	241	39.4	180	98	11	121.7	5.1e-26	CEF68073.1 GT92
TVY70529.1	1199	941	1155	AIT18862.1	665	403	590	32.2	227	103	51	69.3	7.3e-10	AIT18862.1 GH18
TVY70532.1	232	102	208	AKI99040.1	517	410	509	31.8	107	66	7	61.2	3.8e-08	AKI99040.1 GT2
TVY70534.1	766	1	766	CCT61496.1	766	1	766	97	766	23	0	1540.8	0	CCT61496.1 GH3
TVY70543.1	505	253	331	CAN61133.1	1122	1039	1117	34.2	79	52	0	58.5	5.4e-07	CAN61133.1 GH36
TVY70571.1	725	10	725	XP_366410.1	1261	578	1261	28.8	732	457	64	263.8	1.2e-68	XP_366410.1 GH43_11
TVY70575.1	1917	722	872	CBX99002.1	772	1	172	30.6	173	97	23	73.2	8e-11	CBX99002.1 GH18
TVY70579.1	614	10	286	CUI24525.1	824	19	296	52.3	283	124	11	252.7	2.4e-65	CUI24525.1 GH19
TVY70590.1	1077	383	571	ACL49294.1	654	20	203	30	200	113	27	70.5	2.9e-10	ACL49294.1 GT4
TVY70600.1	428	31	413	ANH22675.1	690	11	381	66.1	387	111	20	514.6	2.3e-144	ANH22675.1 CE4
TVY70602.1	272	1	272	CCT62478.1	272	1	272	98.2	272	5	0	537.7	1.6e-151	CCT62478.1 CE4
TVY70628.1	1245	426	566	SCF24823.1	729	92	208	32.6	141	71	24	67.4	2.9e-09	SCF24823.1 CBM13
TVY70631.1	855	1	855	CCT62972.1	855	1	855	95.8	855	36	0	1742.2	0	CCT62972.1 GH2
TVY70633.1	416	33	406	ADO75815.1	541	47	394	30.9	376	230	30	144.4	6.2e-33	ADO75815.1 CBM13
TVY70641.1	689	36	689	CCT62324.1	654	1	654	98.2	654	12	0	1334.3	0	CCT62324.1 GH47
TVY70647.1	729	1	729	CCT63318.1	729	1	729	99.2	729	6	0	1496.9	0	CCT63318.1 GH36
TVY70653.1	544	48	529	SMY20297.1	1302	812	1288	24.2	492	348	25	123.2	1.9e-26	SMY20297.1 GH78
TVY70660.1	439	22	401	EAA66095.1	832	404	791	25.8	392	275	16	132.5	2.6e-29	EAA66095.1 GT34
TVY70683.1	333	6	333	CCT61678.1	341	14	341	99.7	328	1	0	673.7	2.3e-192	CCT61678.1 GH5_5
TVY70697.1	297	1	297	CCT61443.1	297	1	297	94.3	297	17	0	600.9	1.7e-170	CCT61443.1 GH20
TVY70700.1	292	12	288	AID32530.1	1046	785	1043	25.8	287	175	38	70.1	1e-10	AID32530.1 GT51
TVY70711.1	1204	1	1204	AHG06595.1	1222	1	1222	98.1	1222	5	18	2414	0	AHG06595.1 GT2
TVY70712.1	1005	70	276	CAM03105.1	528	20	226	25.8	213	146	12	87.4	2.2e-15	CAM03105.1 CBM6
TVY70719.1	663	103	629	BAY90071.1	3556	590	1078	21.5	543	356	70	101.7	7.3e-20	BAY90071.1 GT2
TVY70722.1	423	39	301	AMQ54964.1	980	622	886	24.7	287	170	46	70.1	1.5e-10	AMQ54964.1 GH3
TVY70730.1	473	1	473	CCT61660.1	473	1	473	97.5	473	12	0	907.9	1e-262	CCT61660.1 GT4
TVY70741.1	480	199	459	EGX47471.1	1148	388	651	36.7	264	164	3	186	2.1e-45	EGX47471.1 GH16
TVY70743.1	642	262	529	CBZ54290.1	716	243	462	30.5	272	133	56	110.9	1.2e-22	CBZ54290.1 CBM20
TVY70749.1	204	1	200	CCT61895.1	254	1	200	99	200	2	0	404.4	1.6e-111	CCT61895.1 AA6
TVY70756.1	2057	1103	1578	BAF20066.1	1254	344	802	37	476	283	17	292.4	9e-77	BAF20066.1 GT47
TVY70764.1	258	6	230	ALI97830.1	261	14	245	40.6	234	128	11	164.5	3.6e-39	ALI97830.1 CE12
TVY70767.1	549	8	195	AFU57543.1	923	741	919	33.3	201	99	35	102.4	3.5e-20	AFU57543.1 GT66
TVY70773.1	214	18	87	EAA59389.1	764	16	80	41.4	70	36	5	55.8	1.5e-06	EAA59389.1 GT4
TVY70777.1	193	1	193	CED85243.1	810	619	810	55.6	196	80	7	206.5	6.1e-52	CED85243.1 GT57
TVY70784.1	228	1	227	CCT62943.1	228	1	227	91.2	227	20	0	427.2	2.6e-118	CCT62943.1 CE5
TVY70785.1	227	1	227	CCT62942.1	227	1	227	89.9	227	23	0	426	5.8e-118	CCT62942.1 CE5
TVY70789.1	1018	1	1018	CCT62630.1	1014	1	1014	98.8	1018	8	4	2161.7	0	CCT62630.1 GH0
TVY70793.1	575	108	395	CBZ54290.1	716	251	504	33.2	289	157	36	159.1	3.3e-37	CBZ54290.1 CBM20
TVY70794.1	592	111	412	CBZ54290.1	716	239	504	33.1	305	162	42	164.1	1.1e-38	CBZ54290.1 CBM20
TVY70797.1	621	1	621	CCT61610.1	623	1	623	98.9	623	5	2	1281.5	0	CCT61610.1 GH1
TVY70808.1	413	32	408	AEB45483.1	895	50	403	37	384	205	37	179.1	2.2e-43	AEB45483.1 CBM2
TVY70837.1	652	1	280	CUI24525.1	824	15	296	53	285	126	8	277.7	7.3e-73	CUI24525.1 GH19
TVY70869.1	586	31	364	ACL96244.2	454	2	276	30.3	347	157	85	127.1	1.4e-27	ACL96244.2 CBM50
TVY70876.1	388	1	388	CCT62615.1	390	1	390	91	390	33	2	577.4	2.7e-163	CCT62615.1 GH128
TVY70898.1	377	1	377	CCT63296.1	377	1	377	98.4	377	6	0	751.1	1.3e-215	CCT63296.1 PL1_4
TVY70899.1	371	1	371	CCT63295.1	351	1	351	83.8	371	40	20	618.6	9.9e-176	CCT63295.1 GH12
TVY70915.1	499	36	411	CAN65674.1	1260	276	589	34.9	378	180	66	224.2	7.3e-57	CAN65674.1 GH28
TVY70921.1	375	4	365	XP_361931.1	927	559	920	60.7	364	139	4	446	8.9e-124	XP_361931.1 CBM66
TVY70925.1	511	15	429	EAA66095.1	832	381	791	30.7	436	256	46	163.7	1.2e-38	EAA66095.1 GT34
TVY70936.1	384	85	356	CAZ34341.1	1860	1403	1695	31.7	300	170	35	164.9	4.1e-39	CAZ34341.1 CBM13
TVY70939.1	1195	188	641	BAF20066.1	1254	357	794	37.2	454	269	16	319.7	3.1e-85	BAF20066.1 GT47
TVY70942.1	1140	202	677	BAF20066.1	1254	344	802	37.4	476	281	17	294.7	1e-77	BAF20066.1 GT47
TVY70948.1	501	1	501	CCT62775.1	501	1	501	99.2	501	4	0	1008.1	7.9e-293	CCT62775.1 GT4
TVY70949.1	901	795	842	CAL53384.1	1045	342	389	54.2	48	22	0	60.1	3.3e-07	CAL53384.1 CE11
TVY70968.1	1195	188	641	BAF20066.1	1254	357	794	37.2	454	269	16	319.7	3.1e-85	BAF20066.1 GT47
TVY70970.1	393	49	243	EGX47471.1	1148	401	595	36.5	197	121	4	109.8	1.6e-22	EGX47471.1 GH16
TVY70981.1	422	114	399	ANH22675.1	690	98	382	30.9	301	177	31	119.8	1.6e-25	ANH22675.1 CE4
TVY70987.1	298	13	149	ALK30190.1	397	13	149	39.1	138	82	2	93.6	8.9e-18	ALK30190.1 GT9
TVY71008.1	357	1	357	CCT62766.1	357	1	357	99.7	357	1	0	732.6	4.5e-210	CCT62766.1 GH18
TVY71014.1	335	72	304	ASF76259.1	324	63	289	34.8	233	146	6	149.1	2e-34	ASF76259.1 CE1
TVY71046.1	540	1	540	CCT62294.1	540	1	540	97.4	540	14	0	1038.9	4.5e-302	CCT62294.1 PL4_1
TVY71060.1	564	1	564	CCT63122.1	564	1	564	96.3	564	21	0	1119.8	0	CCT63122.1 AA3_2
TVY71062.1	180	27	162	BAC83070.1	666	518	649	41.2	136	76	4	99.4	9.8e-20	BAC83070.1 CBM43
TVY71069.1	532	18	293	CBZ54290.1	716	247	502	32.4	281	160	30	132.9	2.4e-29	CBZ54290.1 CBM20
TVY71085.1	378	69	363	XP_367690.1	1104	795	1093	38.7	302	175	10	193.7	8e-48	XP_367690.1 GH20
TVY71088.1	571	1	571	CCT62058.1	571	1	571	97.2	571	16	0	1184.9	0	CCT62058.1 GH13_40
TVY71090.1	552	1	552	CCT63406.1	552	1	552	96	552	22	0	1048.5	5.8e-305	CCT63406.1 GT22
TVY71107.1	982	1	982	CCT61886.1	965	1	965	94.1	982	41	17	1884.8	0	CCT61886.1 GT90
TVY71119.1	608	1	608	CCT62821.1	608	1	608	97.5	608	15	0	1230.7	0	CCT62821.1 GH47
TVY71127.1	839	44	306	AGI90727.1	587	24	274	29.6	267	168	20	97.4	1.7e-18	AGI90727.1 CBM13
TVY71132.1	381	2	376	AAD14758.1	697	338	692	39.2	383	197	36	245.7	1.8e-63	AAD14758.1 GT2
TVY71138.1	318	1	318	CCT63135.1	318	1	318	96.9	318	10	0	652.9	4.1e-186	CCT63135.1 GH16
TVY71145.1	808	314	466	AHH97713.1	456	19	166	29.3	157	98	13	67.8	1.4e-09	AHH97713.1 CBM2
TVY71152.1	254	1	248	SMQ55079.1	685	1	247	56.7	254	97	13	276.2	8.3e-73	SMQ55079.1 GH17
TVY71154.1	892	1	892	CCT62739.1	892	1	892	93.5	892	58	0	1737.6	0	CCT62739.1 GH36
TVY71572.1	139	6	97	ACJ72161.1	457	13	106	43.8	96	48	6	81.3	2.1e-14	ACJ72161.1 GT1
TVY71579.1	610	1	610	CCT63927.1	610	1	610	97.7	610	14	0	1238.8	0	CCT63927.1 GT22
TVY71586.1	377	1	377	CCT64989.1	377	1	377	97.3	377	10	0	677.6	1.8e-193	CCT64989.1 PL1_4
TVY71589.1	437	1	437	CCT64988.1	437	1	437	95.2	437	21	0	881.3	9.7e-255	CCT64988.1 GH5_23
TVY71614.1	1195	188	641	BAF20066.1	1254	357	794	37.2	454	269	16	319.7	3.1e-85	BAF20066.1 GT47
TVY71616.1	1195	188	641	BAF20066.1	1254	357	794	37.2	454	269	16	319.7	3.1e-85	BAF20066.1 GT47
TVY71618.1	1195	188	641	BAF20066.1	1254	357	794	37.2	454	269	16	319.7	3.1e-85	BAF20066.1 GT47
TVY71641.1	274	1	274	CCT63608.1	274	1	274	97.1	274	8	0	555.4	7.6e-157	CCT63608.1 GH16
TVY71643.1	767	1	767	CCT65003.1	767	1	767	92.8	767	55	0	1496.5	0	CCT65003.1 GH95
TVY71645.1	491	1	491	CCT65005.1	491	1	491	96.1	491	19	0	1022.7	3e-297	CCT65005.1 GH1
TVY71657.1	403	1	403	CCT64267.1	403	1	403	96	403	16	0	775	9e-223	CCT64267.1 GH17
TVY71678.1	336	25	322	CAP94355.1	852	545	847	32.8	311	188	21	166.4	1.2e-39	CAP94355.1 GH3
TVY71689.1	765	392	586	ADJ44991.1	458	8	197	30.8	198	126	11	70.9	1.6e-10	ADJ44991.1 CBM2
TVY71696.1	297	72	240	CDM97765.1	2557	578	741	28.4	176	107	19	55.1	3.5e-06	CDM97765.1 GT2
TVY71702.1	462	1	462	CCT64289.1	481	1	481	94.6	481	7	19	893.3	2.6e-258	CCT64289.1 GT33
TVY71704.1	571	1	571	CCT64283.1	571	1	571	96.8	571	18	0	1161.4	0	CCT64283.1 AA1_3
TVY71707.1	317	31	316	ASF76259.1	324	42	316	28.9	294	182	27	129.4	1.6e-28	ASF76259.1 CE1
TVY71714.1	585	1	585	ABS19938.1	585	1	585	100	585	0	0	1240.3	0	ABS19938.1 AA1_3|1.10.3.2
TVY71735.1	357	20	292	CBX99002.1	772	4	301	35.3	300	165	29	183.7	7.9e-45	CBX99002.1 GH18
TVY71736.1	885	1	885	CCT64306.1	885	1	885	98.9	885	10	0	1770.7	0	CCT64306.1 GT35
TVY71751.1	505	68	454	CAZ29297.1	750	18	352	27.9	391	222	60	155.6	3.2e-36	CAZ29297.1 GT7
TVY71754.1	495	1	495	CCT63803.1	496	1	496	98	496	9	1	722.6	6.5e-207	CCT63803.1 GH132
TVY71758.1	932	6	343	AMS24251.1	1213	529	860	42.5	346	177	22	238.8	5.4e-61	AMS24251.1 CBM57
TVY71767.1	431	1	431	CCT64558.1	413	1	413	93.5	431	10	18	797.7	1.4e-229	CCT64558.1 PL1_2
TVY71768.1	245	60	245	CCT64557.1	186	1	186	97.3	186	5	0	379.8	5.1e-104	CCT64557.1 GH16
TVY71778.1	443	68	425	EGX47540.1	481	21	359	31.5	362	221	27	161.8	4e-38	EGX47540.1 CBM1
TVY71785.1	443	213	351	EAA66095.1	832	659	791	30.2	139	91	6	82	4e-14	EAA66095.1 GT34
TVY71787.1	457	1	457	BAE97141.1	455	1	455	99.6	457	0	2	927.5	1.2e-268	BAE97141.1 GH28
TVY71789.1	819	370	794	AEO70370.1	1116	32	480	36	467	239	60	268.5	5.6e-70	AEO70370.1 AA5_1
TVY71792.1	879	38	290	CBZ54290.1	716	245	504	33	264	162	15	139.4	4.2e-31	CBZ54290.1 CBM20
TVY71807.1	541	69	230	AKU08670.1	463	87	247	32.1	168	101	13	60.8	1.2e-07	AKU08670.1 AA7
TVY71816.1	477	157	423	ASF76259.1	324	87	320	27.3	271	156	41	77	1.4e-12	ASF76259.1 CE1
TVY71818.1	442	157	414	AEB45483.1	895	122	381	41.7	264	144	10	174.5	5.9e-42	AEB45483.1 CBM2
TVY71819.1	422	1	422	CCT64532.1	422	1	422	96.4	422	15	0	807.7	1.3e-232	CCT64532.1 GT50
TVY71825.1	318	35	114	CAN61133.1	1122	1039	1118	31.2	80	55	0	53.9	8.4e-06	CAN61133.1 GH36
TVY71833.1	423	3	420	CAN80640.1	1363	941	1361	48.7	423	210	7	391.7	2.3e-107	CAN80640.1 GT47
TVY71844.1	301	3	300	CEF83447.1	301	1	300	75.7	300	71	2	467.6	2.3e-130	CEF83447.1 CE16
TVY71861.1	675	103	654	XP_003653167.1	671	132	667	45	553	286	18	471.5	3.6e-131	XP_003653167.1 GT0
TVY71865.1	614	350	521	SMY28739.1	470	19	190	33.9	174	111	4	90.1	2e-16	SMY28739.1 CE1
TVY71870.1	1550	1	1550	CCT64023.1	1556	7	1556	98.6	1550	21	0	3170.9	0	CCT64023.1 GH133
TVY71871.1	858	3	829	EAA65758.1	2376	1566	2370	43	834	439	36	623.2	9.3e-177	EAA65758.1 GH133
TVY71890.1	4869	23	1363	ACX49739.1	2305	443	1843	25.5	1473	893	204	258.1	4.5e-66	ACX49739.1 GH4
TVY71902.1	898	1	897	EAA65303.1	1582	677	1579	66.9	908	285	16	1175.6	0	EAA65303.1 GT0
TVY71903.1	679	54	456	CAL53384.1	1045	10	384	27.7	419	243	60	112.5	4.2e-23	CAL53384.1 CE11
TVY71932.1	335	1	334	CCT64134.1	335	1	334	94.6	334	18	0	666.4	3.8e-190	CCT64134.1 GH43_21
TVY71948.1	503	1	503	CCT64901.1	560	58	560	96.6	503	17	0	1013.8	1.4e-294	CCT64901.1 GH47
TVY71959.1	1243	397	1243	CCT64076.1	852	11	852	88.2	847	95	5	1350.9	0	CCT64076.1 GH16
TVY71962.1	323	57	323	EAA59400.1	1041	777	1029	38.7	271	144	22	181.4	3.5e-44	EAA59400.1 PL4_3
TVY71964.1	677	37	352	CUI24525.1	824	7	328	59.9	322	123	6	384	7.5e-105	CUI24525.1 GH19
TVY71966.1	602	20	599	CCH00931.1	1663	339	924	33	616	347	66	281.2	6.1e-74	CCH00931.1 CBM3
TVY71967.1	663	41	317	CUI24525.1	824	17	296	53.4	283	123	9	273.5	1.4e-71	CUI24525.1 GH19
TVY71994.1	719	6	286	CTQ98742.1	432	11	258	26.1	287	167	45	94	1.6e-17	CTQ98742.1 CBM2
TVY71998.1	298	1	296	CCT64847.1	298	1	296	61.9	299	108	6	383.6	4.3e-105	CCT64847.1 CBM50
TVY72014.1	873	5	541	CAD72594.1	1610	51	563	30.9	556	322	62	263.5	1.9e-68	CAD72594.1 GH43
TVY72017.1	384	1	379	CCT65024.1	384	1	379	92.9	379	27	0	747.7	1.5e-214	CCT65024.1 GH5_7
TVY72043.1	843	563	811	ALG11156.1	431	12	258	29.8	252	169	8	120.2	2.5e-25	ALG11156.1 CBM2
TVY72049.1	1482	1	1482	CCT63634.1	1480	1	1480	91.3	1485	121	8	2333.1	0	CCT63634.1 CE3
TVY72062.1	652	1	68	CCA69719.1	1027	1	71	67.6	71	20	3	93.6	2e-17	CCA69719.1 GH43_13
TVY72067.1	265	4	265	CCT64842.1	260	3	260	91.2	262	19	4	491.5	1.3e-137	CCT64842.1 CBM50
TVY72078.1	336	154	319	BAZ13913.1	210	55	206	32	172	91	26	63.5	1.1e-08	BAZ13913.1 CBM50
TVY72091.1	389	66	372	AGF29563.1	392	66	372	99.7	307	1	0	643.7	3e-183	AGF29563.1 GT32|2.4.1.257
TVY72104.1	612	89	597	BAY30132.1	3571	612	1079	21.5	531	332	85	74.7	8.8e-12	BAY30132.1 GT2
TVY72105.1	416	11	411	CTQ90342.1	452	22	389	33.2	404	231	39	180.3	1e-43	CTQ90342.1 CBM5
TVY72111.1	429	1	280	CCT64640.1	419	1	280	98.9	280	3	0	570.9	2.7e-161	CCT64640.1 GH16
TVY72119.1	600	1	600	CCT64822.1	622	1	622	95.2	622	8	22	1199.5	0	CCT64822.1 GH3
TVY72127.1	315	2	313	XP_367690.1	1104	793	1104	79.5	312	64	0	501.5	1.5e-140	XP_367690.1 GH20
TVY72166.1	232	153	226	CDZ98785.1	830	171	243	47.3	74	38	1	65.9	1.6e-09	CDZ98785.1 CBM50
TVY72169.1	769	1	695	CCT64478.1	734	1	694	94.8	695	35	1	1365.1	0	CCT64478.1 GH55
TVY72174.1	354	71	315	AEE45876.1	896	59	307	25.3	265	162	36	62.4	2.6e-08	AEE45876.1 GH39
TVY72182.1	346	1	342	EAA58835.1	1203	821	1177	44.7	365	171	31	270.8	4.7e-71	EAA58835.1 GH3
TVY72193.1	422	3	421	CAN80640.1	1363	941	1363	47.2	424	218	6	396	1.2e-108	CAN80640.1 GT47
TVY72210.1	257	31	257	CCT64928.1	227	1	227	97.8	227	5	0	451.4	1.5e-125	CCT64928.1 CE12
TVY72211.1	801	1	801	CEF86913.1	810	1	810	83.4	812	122	13	1338.9	0	CEF86913.1 AA3_1
TVY72214.1	231	1	231	CCT64935.1	231	1	231	98.3	231	4	0	489.2	5.7e-137	CCT64935.1 PL3_2
TVY72216.1	411	1	45	ANH56599.1	1864	25	69	51.1	45	22	0	57.4	9.8e-07	ANH56599.1 GT1
TVY72267.1	176	1	49	CBX97186.1	387	1	49	57.1	49	21	0	54.3	3.5e-06	CBX97186.1 GT8
TVY72289.1	589	171	582	CCA23362.1	816	112	467	36	417	201	66	223	1.9e-56	CCA23362.1 GH0
TVY72302.1	472	22	458	BAX92690.1	446	11	445	34.5	446	272	20	250	1.2e-64	BAX92690.1 AA7
TVY72348.1	478	1	478	CCT64215.1	462	1	462	87.4	478	44	16	859.4	4.3e-248	CCT64215.1 GT15
TVY72349.1	1040	1	829	CCA39958.1	1358	447	1274	33.4	890	470	123	443.4	1.6e-122	CCA39958.1 GT15
TVY72358.1	625	1	620	AEV67274.1	644	1	635	28.4	666	400	77	245	5e-63	AEV67274.1 GH15
TVY72376.1	1160	964	1159	CCA37798.1	3007	2804	3003	27.7	202	138	8	75.5	9.8e-12	CCA37798.1 GT2
TVY72385.1	275	16	275	ABP54505.1	491	64	319	34.7	268	155	20	121.7	2.8e-26	ABP54505.1 CBM6
TVY72386.1	228	1	217	CAK38229.1	688	1	244	41	244	117	27	186.4	7.7e-46	CAK38229.1 GT25
TVY72415.1	520	1	518	CCT63735.1	518	1	518	96.9	518	16	0	1009.2	3.7e-293	CCT63735.1 GT31
TVY72424.1	411	1	411	CCT63895.1	411	1	411	95.4	411	19	0	793.9	1.9e-228	CCT63895.1 GT2
TVY72426.1	496	1	496	CCT63889.1	484	1	484	93.1	496	22	12	887.9	1.2e-256	CCT63889.1 AA9
TVY72430.1	403	1	403	CCT64072.1	403	1	403	99.3	403	3	0	819.3	4.2e-236	CCT64072.1 GH76
TVY72467.1	923	1	923	CCT63714.1	924	1	923	96.2	923	35	0	1793.5	0	CCT63714.1 GT20
TVY72476.1	689	1	689	CCT64583.1	804	1	689	96.5	689	24	0	1440.6	0	CCT64583.1 GH31
TVY72477.1	804	1	804	CCT64583.1	804	1	804	96.1	804	31	0	1654.4	0	CCT64583.1 GH31
TVY72488.1	559	12	500	AEI52017.1	786	280	731	30	503	287	65	173.3	1.7e-41	AEI52017.1 CE6
TVY72494.1	431	6	429	EAA63395.1	1270	854	1268	51.2	424	198	9	420.2	6e-116	EAA63395.1 GH2
TVY72498.1	473	1	473	CCT64273.1	473	1	473	92.6	473	35	0	911.4	9.5e-264	CCT64273.1 GH76
TVY72526.1	2286	371	1257	BAZ00088.1	3569	1214	2095	29	918	585	67	387.5	2.3e-105	BAZ00088.1 GT2
TVY72542.1	714	1	714	CCT63987.1	714	1	714	88.7	714	81	0	1285.8	0	CCT63987.1 GT59
TVY72551.1	88	12	86	XP_327614.1	775	14	89	51.3	76	36	1	75.9	5.7e-13	XP_327614.1 GT59
TVY72561.1	426	1	426	CCT64606.1	427	1	427	92.7	427	30	1	802.4	5.6e-231	CCT64606.1 GT76
TVY72562.1	486	52	339	CEF87930.1	465	86	375	29	300	191	22	118.2	5.5e-25	CEF87930.1 GT2
TVY72580.1	505	21	241	CBZ51751.1	1915	691	942	23.7	262	149	51	67.4	1.2e-09	CBZ51751.1 GT90
TVY72590.1	912	615	774	ACR01848.1	1065	705	894	31.2	192	98	34	60.8	2e-07	ACR01848.1 GT2
TVY72592.1	372	1	242	EAA29200.1	1411	1092	1411	34.7	326	123	90	169.5	1.6e-40	EAA29200.1 CBM24
TVY72593.1	1009	436	646	SFV72712.1	649	19	234	28.6	224	139	21	74.7	1.5e-11	SFV72712.1 GT4
TVY72600.1	494	1	494	CCT63554.1	494	1	494	97.6	494	12	0	1002.7	3.3e-291	CCT63554.1 GT31
TVY72603.1	372	64	370	EAA65371.1	988	620	940	28	329	207	30	103.6	1.1e-20	EAA65371.1 GT22
TVY72605.1	1255	829	1112	ANP48752.1	616	27	272	26.1	299	153	68	64.7	1.9e-08	ANP48752.1 CBM13
TVY72616.1	434	1	434	CCT63973.1	434	1	434	95.9	434	18	0	839.7	3.2e-242	CCT63973.1 GT58
TVY72620.1	446	1	329	BAJ97248.1	460	1	329	100	329	0	0	670.2	3.5e-191	BAJ97248.1 GH17
TVY72622.1	858	1	858	CCT64887.1	858	1	858	94.3	858	49	0	1667.1	0	CCT64887.1 GH3
TVY72627.1	353	8	340	EAA63396.1	751	422	739	26.7	345	214	39	90.5	9e-17	EAA63396.1 GH76
TVY72639.1	690	21	265	CAJ63931.1	621	9	259	30.4	257	161	18	117.5	1.3e-24	CAJ63931.1 CBM13
TVY72645.1	750	528	723	AJC53641.1	954	657	863	29.9	211	129	19	79	5.7e-13	AJC53641.1 GT2
TVY72647.1	322	37	281	AEB45483.1	895	120	366	40.5	252	138	12	142.1	2.4e-32	AEB45483.1 CBM2
TVY72653.1	1068	131	342	SCF10202.1	530	62	264	29.7	222	127	29	68.9	8.4e-10	SCF10202.1 CBM2
TVY72658.1	231	40	226	CAZ29389.1	598	5	198	42.3	194	105	7	149.1	1.4e-34	CAZ29389.1 GH99
TVY72673.1	728	480	651	AJC53641.1	954	659	829	31.5	181	105	19	59.3	4.6e-07	AJC53641.1 GT2
TVY72684.1	511	1	511	CCT64876.1	511	1	511	92.6	511	38	0	934.5	1.1e-270	CCT64876.1 GT71
TVY72693.1	669	327	393	CCT69979.1	850	652	714	50	68	28	6	60.5	1.9e-07	CCT69979.1 GH18
TVY72707.1	320	36	320	AIQ48666.1	823	24	312	27.9	301	189	28	75.1	3.5e-12	AIQ48666.1 GH32
TVY72728.1	738	3	604	EAA66229.1	1187	426	1074	32	676	359	101	263.8	1.2e-68	EAA66229.1 PL1_4
TVY72730.1	113	2	109	AOC93438.1	358	235	354	30	120	72	12	67.8	2e-10	AOC93438.1 GH43_18
TVY72749.1	532	43	501	AEI52017.1	786	311	751	30.9	479	273	58	175.6	3.2e-42	AEI52017.1 CE6
TVY72770.1	575	318	428	CCA15473.1	953	588	687	29.7	111	67	11	57.4	1.4e-06	CCA15473.1 GH72
TVY72771.1	739	138	572	CAL53384.1	1045	29	401	25.5	444	251	80	91.3	1.1e-16	CAL53384.1 CE11
TVY72814.1	229	39	158	AGA79320.1	631	379	492	29.2	120	79	6	67.4	5.3e-10	AGA79320.1 CE8
TVY72817.1	1707	1330	1701	BAF27519.1	1877	982	1352	30.7	391	232	39	155.6	1.1e-35	BAF27519.1 PL4_2
TVY72833.1	381	108	226	CBS90365.1	616	411	521	32.8	119	72	8	63.2	1.7e-08	CBS90365.1 GT4
TVY72843.1	448	5	437	CEF82837.1	485	6	437	64.6	438	144	11	571.6	1.7e-161	CEF82837.1 AA12
TVY72848.1	1145	236	514	CBZ54290.1	716	245	511	33.2	286	165	26	158.7	8.7e-37	CBZ54290.1 CBM20
TVY72901.1	1013	282	499	CDP31201.1	1370	811	1036	30	233	141	22	95.5	8e-18	CDP31201.1 AA3_2
TVY72913.1	328	1	328	CCT64642.1	328	1	328	98.2	328	6	0	612.8	4.8e-174	CCT64642.1 PL1_7
TVY72914.1	458	177	351	CAP25909.1	819	628	804	38.4	177	107	2	119	3.1e-25	CAP25909.1 GT92
TVY72916.1	234	5	227	CBX90714.1	1009	3	226	59.4	224	90	1	269.6	7.1e-71	CBX90714.1 GH47
TVY72923.1	543	1	543	CCT64188.1	543	1	543	99.8	543	1	0	1123.6	0	CCT64188.1 AA3_2
TVY72954.1	341	1	334	XP_361211.1	895	179	510	62.8	339	114	12	424.9	1.9e-117	XP_361211.1 GT32
TVY72965.1	322	8	267	CDS07094.1	344	31	292	29.7	276	164	30	119.4	1.6e-25	CDS07094.1 GH16
TVY72968.1	708	11	667	ABS82818.1	646	16	600	51.5	664	236	86	684.5	2.8e-195	ABS82818.1 GT2
TVY72979.1	456	98	409	CDR37162.1	1029	212	524	30.5	354	163	83	148.3	4.7e-34	CDR37162.1 GT47
TVY73012.1	478	51	379	CBA03971.1	927	60	376	35.6	329	200	12	206.1	2e-51	CBA03971.1 GT30
TVY73014.1	197	24	194	CEF67230.1	629	454	626	45.1	173	93	2	156	9.7e-37	CEF67230.1 GT4
TVY73020.1	339	1	339	CCT64153.1	339	1	339	95.9	339	14	0	547.7	2e-154	CCT64153.1 AA9
TVY73044.1	262	81	259	SGZ51757.1	591	418	588	43.6	179	93	8	136	1.4e-30	SGZ51757.1 GT21
TVY73046.1	1149	816	1024	AHH97713.1	456	12	220	32.7	214	134	10	100.9	2.2e-19	AHH97713.1 CBM2
TVY73047.1	472	1	472	CCT63981.1	465	1	465	98.3	472	1	7	973.8	1.5e-282	CCT63981.1 GT15
TVY73052.1	349	1	349	CCT64954.1	341	1	341	94.6	349	11	8	560.8	2.3e-158	CCT64954.1 AA9
TVY73054.1	797	576	788	CEF84782.1	494	257	465	31.8	217	136	12	117.9	1.2e-24	CEF84782.1 CE5
TVY73061.1	405	5	230	AFC24585.1	998	614	843	24.4	250	145	44	58.5	4.3e-07	AFC24585.1 GH3
TVY73113.1	1698	32	1293	AEO59465.1	1468	43	1322	39.1	1323	702	104	891.3	3.6e-257	AEO59465.1 CBM18
TVY73115.1	516	3	516	CEF84338.1	518	4	518	44.1	528	268	27	481.1	3.4e-134	CEF84338.1 CBM50
TVY73628.1	1195	188	641	BAF20066.1	1254	357	794	37.2	454	269	16	319.7	3.1e-85	BAF20066.1 GT47
TVY73643.1	466	229	363	CEF76964.1	928	661	792	34.8	141	77	15	75.1	5.1e-12	CEF76964.1 GH18
TVY73648.1	480	168	463	SMQ49497.1	925	597	887	47.2	316	122	45	248.4	3.5e-64	SMQ49497.1 AA3_2
TVY73653.1	2028	1090	1565	BAF20066.1	1254	344	802	37.4	476	281	17	294.7	1.8e-77	BAF20066.1 GT47
TVY73656.1	2057	1103	1578	BAF20066.1	1254	344	802	37	476	283	17	292.4	9e-77	BAF20066.1 GT47
TVY73665.1	1455	577	1419	CAN79977.1	1572	154	1020	27.5	910	550	110	341.3	1.2e-91	CAN79977.1 GT1
TVY73671.1	713	576	713	AEO58679.1	1142	959	1105	33.6	149	86	13	69.3	4.3e-10	AEO58679.1 CBM50
TVY73672.1	697	155	512	CDP31201.1	1370	822	1162	26.6	369	232	39	120.2	2.1e-25	CDP31201.1 AA3_2
TVY73673.1	118	27	117	SDT81215.1	793	583	667	34.1	91	54	6	53.5	4.1e-06	SDT81215.1 CBM13
TVY73681.1	454	1	450	CCT69140.1	445	1	443	61.6	450	166	7	558.5	1.5e-157	CCT69140.1 GH64
TVY73690.1	247	1	247	CCT67804.1	247	1	247	93.5	247	16	0	468.8	8.5e-131	CCT67804.1 CE12
TVY73691.1	644	38	409	EAA57990.1	1425	766	1134	35.2	375	234	9	208.4	5.4e-52	EAA57990.1 GH16
TVY73701.1	1455	577	1419	CAN79977.1	1572	154	1020	27.5	910	550	110	341.3	1.2e-91	CAN79977.1 GT1
TVY73709.1	426	14	422	ABQ57240.1	423	11	420	58.2	411	169	3	506.5	6.3e-142	ABQ57240.1 GH18|3.2.1.14
TVY73731.1	343	247	343	EAA58873.1	2052	264	360	54.5	101	38	8	106.7	1.2e-21	EAA58873.1 GH18
TVY73734.1	1132	9	506	APA15443.1	1272	168	661	50.7	505	231	18	538.1	5.2e-151	APA15443.1 CBM24
TVY73739.1	391	1	391	CCT65263.1	391	1	391	89.8	391	40	0	758.8	6.5e-218	CCT65263.1 GH5_23
TVY73750.1	884	354	657	CDP31201.1	1370	869	1162	29	321	184	44	117.9	1.3e-24	CDP31201.1 AA3_2
TVY73767.1	346	1	346	CCT62766.1	357	1	357	82.1	357	53	11	593.2	4.2e-168	CCT62766.1 GH18
TVY73781.1	202	1	200	CCT73033.1	256	55	254	82	200	36	0	346.7	4e-94	CCT73033.1 CE3
TVY73785.1	178	1	173	BAV06996.1	640	200	383	40.2	189	92	21	139.8	6.5e-32	BAV06996.1 CBM13
TVY73786.1	206	36	206	AHM66085.1	557	35	210	40.6	180	94	13	141	3.4e-32	AHM66085.1 CBM13
TVY73790.1	643	10	643	BAE63854.1	639	9	639	63.4	634	229	3	827	3.2e-238	BAE63854.1 GH51
TVY73791.1	553	118	374	AMM43059.1	1028	645	912	25.4	280	174	35	74.3	1e-11	AMM43059.1 CBM57
TVY73814.1	838	10	837	EAA64717.1	838	12	837	46.5	831	437	8	770.8	3.5e-221	EAA64717.1 GH3
TVY73832.1	268	1	266	AAM70478.1	423	157	421	61.7	266	101	1	360.5	3.5e-98	AAM70478.1 GH18
TVY73836.1	515	33	429	EAA66095.1	832	377	791	25.9	428	273	44	126.3	2.1e-27	EAA66095.1 GT34
TVY73840.1	466	3	448	EGX50141.1	934	410	873	29.6	473	297	36	206.1	1.9e-51	EGX50141.1 GH3
TVY73852.1	2246	1904	2205	ANH22738.1	971	119	390	25.8	306	189	38	98.2	2.7e-18	ANH22738.1 CBM66
TVY73874.1	574	19	497	AEI52017.1	786	298	745	27.1	506	284	85	124	1.2e-26	AEI52017.1 CE6
TVY73887.1	703	164	666	CAN65410.1	2253	1397	1879	33.7	520	291	54	289.3	2.6e-76	CAN65410.1 GH38
TVY73897.1	1640	1203	1611	BAF27519.1	1877	962	1344	29.8	413	256	34	171.4	1.9e-40	BAF27519.1 PL4_2
TVY73906.1	371	1	371	ASC48669.1	371	1	371	99.5	371	2	0	738.8	6.6e-212	ASC48669.1 GH28
TVY73924.1	341	1	340	CCT73008.1	342	2	341	92.6	340	25	0	649	6.3e-185	CCT73008.1 GH128
TVY73925.1	413	2	413	CCT73009.1	458	47	458	93	412	29	0	817.8	1.2e-235	CCT73009.1 GH16
TVY73927.1	557	10	548	AIT18900.1	1528	15	554	31.6	551	354	23	277.7	6.2e-73	AIT18900.1 GH18
TVY73937.1	788	52	773	ANJ40462.1	726	27	725	59.2	723	270	25	848.2	1.6e-244	ANJ40462.1 AA2
TVY73941.1	328	34	324	AIQ48666.1	823	24	312	25.1	307	196	34	66.6	1.3e-09	AIQ48666.1 GH32
TVY73952.1	680	1	664	CEF78328.1	590	6	588	31.3	677	358	107	334.7	5.3e-90	CEF78328.1 AA1
TVY73974.1	1471	577	1435	CAN79977.1	1572	154	1020	28.1	912	558	98	358.2	9.6e-97	CAN79977.1 GT1
TVY73985.1	423	32	421	CEF77547.1	416	26	416	39.6	404	217	27	253.1	1.3e-65	CEF77547.1 GT0
TVY73993.1	533	69	530	CDP31705.1	473	8	472	40.5	472	264	17	373.6	8e-102	CDP31705.1 AA7
TVY74007.1	1091	654	1062	BAF27519.1	1877	962	1344	29.8	413	256	34	171.4	1.2e-40	BAF27519.1 PL4_2
TVY74008.1	2964	567	1415	CAN79977.1	1572	154	1010	27.8	902	553	98	347.8	2.6e-93	CAN79977.1 GT1
TVY74016.1	1195	188	641	BAF20066.1	1254	357	794	37.2	454	269	16	319.7	3.1e-85	BAF20066.1 GT47
TVY74017.1	129	1	90	EAA67047.1	586	505	586	46.2	91	39	10	95.5	1e-18	EAA67047.1 GH88
TVY74018.1	333	2	256	CAP67203.1	726	368	629	30	273	162	29	81.3	5.1e-14	CAP67203.1 CE12
TVY74024.1	250	8	244	CBX93008.1	737	484	724	26.6	259	150	40	68.9	2e-10	CBX93008.1 GH76
TVY74026.1	289	1	289	CEF86455.1	283	1	283	73	289	72	6	452.6	7.3e-126	CEF86455.1 GH114
TVY74027.1	472	3	468	ANM86677.1	564	97	562	54.7	470	205	8	534.6	2.4e-150	ANM86677.1 AA7
TVY74030.1	1707	1330	1701	BAF27519.1	1877	982	1352	30.7	391	232	39	155.6	1.1e-35	BAF27519.1 PL4_2
TVY74044.1	243	32	210	ACH41010.1	730	450	667	24.4	221	122	45	60.1	8.9e-08	ACH41010.1 GH1
TVY74048.1	388	1	388	ASC48670.1	371	1	371	95.6	388	0	17	731.9	8.4e-210	ASC48670.1 GH28
TVY74061.1	1640	1203	1611	BAF27519.1	1877	962	1344	29.8	413	256	34	171.4	1.9e-40	BAF27519.1 PL4_2
TVY74068.1	358	1	261	CCT72729.1	342	1	245	91.2	261	7	16	483.4	4.8e-135	CCT72729.1 AA9
TVY74069.1	328	1	328	AKH80820.1	328	1	328	99.7	328	1	0	667.9	1.3e-190	AKH80820.1 GH10
TVY74071.1	1411	1	1082	CCT76082.1	1532	333	1488	38	1194	590	150	775	3.2e-222	CCT76082.1 CBM18
TVY74072.1	341	33	339	CCT65062.1	548	33	328	66.2	311	86	19	342.4	1.3e-92	CCT65062.1 CBM18
TVY74073.1	142	32	142	CCT76083.1	193	5	115	46.8	111	59	0	107.1	3.7e-22	CCT76083.1 CBM50
TVY74081.1	540	1	540	BAH10648.1	540	1	540	97.4	540	14	0	1104.7	0	BAH10648.1 CBM35|3.2.1.22|3.2.1.88
TVY74099.1	426	14	422	ABQ57240.1	423	11	420	58.4	411	168	3	508.1	2.2e-142	ABQ57240.1 GH18|3.2.1.14
TVY74113.1	481	1	481	CEF83492.1	481	1	481	91.1	481	43	0	954.9	7.6e-277	CEF83492.1 GH1
TVY74119.1	221	1	221	CCT72978.1	221	1	221	95.5	221	10	0	429.9	3.9e-119	CCT72978.1 CE5
TVY74132.1	394	1	394	CCT72704.1	394	1	394	97	394	12	0	767.7	1.4e-220	CCT72704.1 PL9_3
TVY74145.1	993	1	993	CCD56796.1	1007	1	1007	47.8	1038	466	76	989.6	5.7e-287	CCD56796.1 GH35
TVY74174.1	719	202	677	BAF20066.1	1254	344	802	37.4	476	281	17	294.7	6.4e-78	BAF20066.1 GT47
TVY74179.1	625	4	609	CEF78328.1	590	33	588	29.2	654	317	146	275	4.5e-72	CEF78328.1 AA1
TVY74192.1	683	57	683	CCT72994.1	1346	653	1273	45.6	632	328	16	557.8	3.8e-157	CCT72994.1 CBM18
TVY74198.1	484	1	483	CCT72910.1	484	1	483	91.7	483	40	0	893.6	2.1e-258	CCT72910.1 GH28
TVY74202.1	244	1	244	CEF87410.1	241	1	241	80.7	244	44	3	386	7.1e-106	CEF87410.1 CE3
TVY74221.1	1707	1330	1701	BAF27519.1	1877	982	1352	30.7	391	232	39	155.6	1.1e-35	BAF27519.1 PL4_2
TVY74230.1	502	4	415	EAA66095.1	832	373	789	27.1	436	275	43	144.4	7.4e-33	EAA66095.1 GT34
TVY74237.1	869	1	867	CEF86870.1	863	1	861	72.7	867	231	6	1288.5	0	CEF86870.1 GT1
TVY74244.1	388	14	387	ANH56606.1	439	51	437	58.2	388	147	15	453.4	5.8e-126	ANH56606.1 GT69
TVY74248.1	395	10	395	BAE64495.1	428	9	401	59.9	399	141	19	537	4e-151	BAE64495.1 GH0
TVY74255.1	677	224	668	AAO76290.1	1336	891	1335	29.8	470	280	50	150.2	1.8e-34	AAO76290.1 GT2
TVY74260.1	430	47	408	ANG86217.1	700	16	351	26.4	375	224	52	104	9.5e-21	ANG86217.1 GH16
TVY74286.1	454	1	450	CCT69140.1	445	1	443	61.6	450	166	7	558.5	1.5e-157	CCT69140.1 GH64
TVY74293.1	454	1	450	CCT69140.1	445	1	443	61.6	450	166	7	558.5	1.5e-157	CCT69140.1 GH64
TVY74295.1	420	1	420	BAF42338.1	420	1	420	99.5	420	2	0	883.2	2.4e-255	BAF42338.1 GH5_16|3.2.1.164
TVY74317.1	671	1	656	CCT71937.1	923	238	894	52	664	304	15	718.8	1.3e-205	CCT71937.1 GH78
TVY74322.1	409	34	396	CCA23362.1	816	116	464	41.6	363	198	14	258.5	2.9e-67	CCA23362.1 GH0
TVY74325.1	566	1	566	ABS19940.1	566	1	566	98.6	566	8	0	1161.4	0	ABS19940.1 AA1_3
TVY74327.1	408	2	209	EAA29319.1	1136	29	256	36.7	229	123	22	140.6	8.7e-32	EAA29319.1 GH93
TVY74330.1	348	76	216	ACB77556.1	1094	36	180	31.3	150	89	14	57	1.1e-06	ACB77556.1 GH95
TVY74336.1	665	3	662	CEF84120.1	822	13	673	74.6	661	167	1	1095.1	0	CEF84120.1 CBM13
TVY74338.1	4759	1150	1989	BAY90071.1	3556	389	1191	26.2	882	530	121	216.1	1.9e-53	BAY90071.1 GT2
TVY74339.1	356	1	356	AKH80821.1	356	1	356	99.4	356	2	0	729.2	5e-209	AKH80821.1 GH10
TVY74344.1	658	1	658	CCT72796.1	658	1	658	97.1	658	19	0	1400.2	0	CCT72796.1 AA1_3
TVY74345.1	872	154	353	ACA88898.1	699	150	335	31.4	204	118	22	69.7	4e-10	ACA88898.1 CBM5
TVY74352.1	363	27	357	AAE73521.1	349	13	344	51.4	333	159	3	357.5	4e-97	AAE73521.1 GH53|3.2.1.89
TVY74376.1	378	4	264	AKE28372.1	360	3	263	23.2	267	193	12	74.7	5.4e-12	AKE28372.1 GH109
TVY74402.1	160	15	109	CCA23362.1	816	326	420	48.4	95	49	0	88.2	2e-16	CCA23362.1 GH0
TVY74423.1	3937	8	952	BAY30132.1	3571	1216	2124	29.2	973	597	92	364.4	3.6e-98	BAY30132.1 GT2
TVY74437.1	680	1	664	CEF78328.1	590	6	588	31.3	677	358	107	334.7	5.3e-90	CEF78328.1 AA1
TVY74440.1	362	51	357	CCT65987.1	495	6	319	62.1	314	112	7	448.4	1.7e-124	CCT65987.1 GH16
TVY74449.1	1471	577	1435	CAN79977.1	1572	154	1020	28.1	912	558	98	358.6	7.3e-97	CAN79977.1 GT1
TVY74469.1	246	1	243	EAA62552.1	1074	807	1070	23.3	270	174	33	80.9	4.9e-14	EAA62552.1 GH92
TVY74479.1	401	1	396	CCA15473.1	953	565	952	48.2	398	194	12	355.1	2.2e-96	CCA15473.1 GH72
TVY74490.1	1827	577	1425	CAN79977.1	1572	154	1010	27.9	902	552	98	351.3	1.5e-94	CAN79977.1 GT1
TVY74491.1	1471	577	1435	CAN79977.1	1572	154	1020	28.1	912	558	98	358.2	9.6e-97	CAN79977.1 GT1
TVY74521.1	233	1	233	CEF87884.1	233	1	233	93.1	233	16	0	463.4	3.4e-129	CEF87884.1 PL3_2
TVY74525.1	473	1	473	CEF86795.1	483	1	476	86.6	477	59	5	866.3	3.5e-250	CEF86795.1 GH16
TVY74526.1	968	8	968	SCB65002.1	973	1	973	84.8	973	136	12	1686.4	0	SCB65002.1 GT0
TVY74546.1	503	26	270	CTQ90966.1	462	4	245	30.1	246	167	5	115.9	2.8e-24	CTQ90966.1 AA7
TVY74547.1	448	17	411	EAA66095.1	832	382	791	50.6	415	180	25	377.1	6.1e-103	EAA66095.1 GT34
TVY74562.1	1640	1203	1611	BAF27519.1	1877	962	1344	29.8	413	256	34	171.4	1.9e-40	BAF27519.1 PL4_2
TVY74569.1	455	4	355	EAA66095.1	832	433	791	25.9	375	239	39	107.5	9.1e-22	EAA66095.1 GT34
TVY74571.1	1471	577	1435	CAN79977.1	1572	154	1020	28.1	912	558	98	358.6	7.3e-97	CAN79977.1 GT1
TVY74578.1	495	24	493	ANM86730.1	489	21	487	26.8	481	327	25	175.3	3.9e-42	ANM86730.1 AA7
TVY74595.1	548	1	548	CCT67826.1	609	1	609	84.2	609	35	61	770.8	2.3e-221	CCT67826.1 CBM1
TVY74599.1	419	1	406	CEF84524.1	514	12	420	51.3	409	196	3	447.2	4.5e-124	CEF84524.1 GT1
TVY74600.1	608	1	608	ENH64923.1	608	1	608	99	608	6	0	1235.3	0	ENH64923.1 GH29
TVY74606.1	438	14	438	CCT67810.1	425	1	425	95.3	425	20	0	866.7	2.5e-250	CCT67810.1 GH145
TVY74613.1	1640	1203	1611	BAF27519.1	1877	962	1344	29.8	413	256	34	171.4	1.9e-40	BAF27519.1 PL4_2
TVY74614.1	1455	577	1419	CAN79977.1	1572	154	1020	27.5	910	550	110	341.3	1.2e-91	CAN79977.1 GT1
TVY74631.1	406	7	401	ARA93149.1	826	454	824	40.5	395	211	24	279.3	1.6e-73	ARA93149.1 CE15
TVY74632.1	834	1	834	CCT73043.1	834	1	834	90.4	834	80	0	1588.2	0	CCT73043.1 GH67
TVY74636.1	485	1	485	CCT73045.1	485	1	485	89.9	485	49	0	865.1	8e-250	CCT73045.1 GH30_7
TVY74650.1	468	1	468	BAG80558.1	449	2	449	94	468	8	20	893.6	2e-258	BAG80558.1 CBM35|3.2.1.145
TVY74666.1	454	1	450	CCT69140.1	445	1	443	61.6	450	166	7	558.5	1.5e-157	CCT69140.1 GH64
TVY74675.1	1455	577	1419	CAN79977.1	1572	154	1020	27.5	910	550	110	341.3	1.2e-91	CAN79977.1 GT1
TVY74679.1	209	41	196	CCA23362.1	816	309	464	46.2	156	84	0	136.3	8.4e-31	CCA23362.1 GH0
TVY74683.1	240	58	230	CCA23362.1	816	116	281	42.8	173	92	7	131.7	2.4e-29	CCA23362.1 GH0
TVY74693.1	432	1	431	CEF74633.1	430	1	429	75.2	431	105	2	693.3	3.7e-198	CEF74633.1 CBM18
TVY74705.1	496	217	442	AIV37761.1	1066	671	904	34.8	250	123	40	122.1	3.9e-26	AIV37761.1 CBM12
TVY74708.1	357	1	307	CEF87325.1	310	1	307	71.7	307	87	0	463.8	3.9e-129	CEF87325.1 CE1
TVY74712.1	498	42	235	AKQ47589.1	466	18	207	34.9	195	121	6	123.2	1.8e-26	AKQ47589.1 AA7
TVY74715.1	392	9	387	ADO75815.1	541	47	405	36.6	380	219	22	181	5.6e-44	ADO75815.1 CBM13
TVY74722.1	662	1	662	CEF87623.1	662	1	662	87.9	662	80	0	1255	0	CEF87623.1 PL4_3
TVY74740.1	401	7	374	EGX47540.1	481	4	355	30.6	376	229	32	169.9	1.3e-40	EGX47540.1 CBM1
TVY74765.1	385	16	378	CEF74628.1	399	26	396	70.1	371	103	8	497.7	2.7e-139	CEF74628.1 AA8
TVY74767.1	410	1	410	CCT73102.1	408	1	408	87.1	410	51	2	649.8	4.4e-185	CCT73102.1 CBM1
TVY74789.1	483	11	400	EAA66095.1	832	381	791	28.6	413	270	25	172.6	2.5e-41	EAA66095.1 GT34
TVY74805.1	539	26	488	AEI52017.1	786	289	748	29.6	486	293	49	151.4	6.5e-35	AEI52017.1 CE6
TVY74808.1	374	4	372	KFZ02887.1	652	3	371	37.8	373	224	8	243.4	8.8e-63	KFZ02887.1 GH135
TVY74809.1	551	60	521	SMY20297.1	1302	827	1273	26.1	472	314	35	117.5	1.1e-24	SMY20297.1 GH78
TVY74813.1	1195	188	641	BAF20066.1	1254	357	794	37.2	454	269	16	319.7	3.1e-85	BAF20066.1 GT47
TVY74843.1	348	1	348	CCT72829.1	350	1	348	98.3	348	6	0	735.7	5.2e-211	CCT72829.1 GH43_1
TVY74844.1	894	1	894	CCT73007.1	1016	122	1016	91.7	895	73	1	1626.7	0	CCT73007.1 GT0
TVY74850.1	360	1	360	CCT73002.1	359	1	359	91.7	360	29	1	696.4	3.6e-199	CCT73002.1 GH43_22
TVY74851.1	555	1	555	CCT73001.1	560	1	560	80.2	560	106	5	863.6	2.7e-249	CCT73001.1 GH30_7
TVY74855.1	258	29	256	EAA62552.1	1074	818	1071	28.5	256	153	30	61.2	4.3e-08	EAA62552.1 GH92
TVY74883.1	400	119	400	EAT78517.2	361	12	310	68.9	299	76	17	401.7	2.1e-110	EAT78517.2 GH5_31
TVY74886.1	387	22	387	CEF74628.1	399	32	397	57.3	368	153	4	431	3.1e-119	CEF74628.1 AA8
TVY74894.1	327	55	326	CCT65987.1	495	49	323	67.3	275	87	3	433.3	5.2e-120	CCT65987.1 GH16
TVY74928.1	504	61	393	CDP31201.1	1370	817	1169	28.4	363	220	40	133.7	1.3e-29	CDP31201.1 AA3_2
TVY74942.1	680	1	664	CEF78328.1	590	6	588	31.3	677	358	107	334.7	5.3e-90	CEF78328.1 AA1
TVY74965.1	1043	1	1043	CCT73100.1	1043	1	1043	93.8	1043	65	0	2015.7	0	CCT73100.1 GH65
TVY74969.1	742	43	741	AEO59616.1	701	1	692	69.5	699	206	7	1024.6	1.2e-297	AEO59616.1 GT4
TVY74971.1	257	1	257	CCT72942.1	257	1	257	85.6	257	37	0	469.5	5.2e-131	CCT72942.1 AA9
TVY75017.1	1471	577	1435	CAN79977.1	1572	154	1020	28	912	559	98	355.1	8.1e-96	CAN79977.1 GT1
TVY75027.1	432	1	431	CEF74633.1	430	1	429	75.4	431	104	2	693.3	3.7e-198	CEF74633.1 CBM18
TVY75031.1	651	60	630	AFZ04852.1	1443	373	950	26.7	595	395	41	162.5	3.4e-38	AFZ04852.1 GT2
TVY75035.1	1169	202	677	BAF20066.1	1254	344	802	37.4	476	281	17	296.2	3.6e-78	BAF20066.1 GT47
TVY75043.1	647	41	467	ACU76193.1	805	32	423	37.6	431	226	43	274.2	8e-72	ACU76193.1 CBM32
TVY75044.1	617	1	598	CEF88095.1	602	1	595	66	608	184	23	832	9.5e-240	CEF88095.1 AA1
TVY75051.1	493	22	406	EAA66095.1	832	380	789	28.2	426	249	57	152.9	2.1e-35	EAA66095.1 GT34
TVY75057.1	1233	730	915	AJH22167.1	444	33	204	31.7	186	113	14	94	2.8e-17	AJH22167.1 AA7
TVY75060.1	297	1	297	CCT72967.1	297	1	297	94.3	297	17	0	579.3	5.3e-164	CCT72967.1 CE1
TVY75062.1	1347	722	838	ANH56445.1	1110	140	253	33.3	117	75	3	60.8	2.9e-07	ANH56445.1 GH36
TVY75065.1	268	32	254	AJH03295.1	515	44	253	43.8	224	111	15	177.6	4.2e-43	AJH03295.1 CBM13
TVY75068.1	523	52	485	AEI52017.1	786	311	745	26.1	479	265	89	138.3	5.5e-31	AEI52017.1 CE6
TVY75085.1	242	1	239	APZ46064.1	596	47	301	36.7	256	144	18	159.1	1.4e-37	APZ46064.1 GH43_18
TVY75103.1	1169	202	677	BAF20066.1	1254	344	802	37.4	476	281	17	296.2	3.6e-78	BAF20066.1 GT47
TVY75106.1	1169	202	677	BAF20066.1	1254	344	802	37.4	476	281	17	296.2	3.6e-78	BAF20066.1 GT47
TVY75109.1	1195	188	641	BAF20066.1	1254	357	794	37.2	454	269	16	319.7	3.1e-85	BAF20066.1 GT47
TVY75113.1	953	4	938	BAE58123.1	923	5	911	50.6	944	420	46	946.8	4.1e-274	BAE58123.1 GH78
TVY75115.1	248	23	245	APX06181.1	517	32	261	49.1	234	104	15	170.2	6.2e-41	APX06181.1 CBM5
TVY75117.1	322	1	322	CAW50919.1	322	1	322	90.7	322	30	0	570.5	2.7e-161	CAW50919.1 PL1_7
TVY75120.1	480	14	480	ANM86730.1	489	14	487	27.4	489	318	37	195.3	3.5e-48	ANM86730.1 AA7
TVY75147.1	415	28	405	AEB45483.1	895	43	399	34.7	383	219	31	166.8	1.2e-39	AEB45483.1 CBM2
TVY75154.1	1394	516	1358	CAN79977.1	1572	154	1020	27.5	910	550	110	341.3	1.2e-91	CAN79977.1 GT1
TVY75155.1	1631	1194	1602	BAF27519.1	1877	962	1344	29.8	413	256	34	171.4	1.8e-40	BAF27519.1 PL4_2
TVY75165.1	1827	577	1425	CAN79977.1	1572	154	1010	27.9	902	552	98	351.3	1.5e-94	CAN79977.1 GT1
TVY75169.1	1455	577	1419	CAN79977.1	1572	154	1020	27.5	910	550	110	341.3	1.2e-91	CAN79977.1 GT1
TVY75173.1	112	10	100	CED82388.1	747	30	98	36.3	91	36	22	68.9	8.9e-11	CED82388.1 GT4
TVY75179.1	335	1	331	CAA10112.1	335	1	331	82.5	331	58	0	565.5	9e-160	CAA10112.1 GH10|3.2.1.-
TVY75187.1	680	1	664	CEF78328.1	590	6	588	31.3	677	358	107	334.7	5.3e-90	CEF78328.1 AA1
TVY75188.1	862	1	860	CEF76201.1	867	1	863	77.1	863	195	3	1419.8	0	CEF76201.1 GH78
TVY75190.1	143	15	141	AAE13316.1	229	6	139	56	134	52	7	138.7	1.2e-31	AAE13316.1 CE5|3.1.1.74
TVY75191.1	477	1	476	CEF78179.1	485	1	484	81.8	484	80	8	856.7	2.8e-247	CEF78179.1 GH28
TVY75193.1	733	1	733	CEF88293.1	735	1	735	81.2	735	136	2	1220.3	0	CEF88293.1 GH74
TVY75194.1	664	29	664	SCB65047.1	657	29	657	44.8	663	305	61	555.4	1.8e-156	SCB65047.1 AA1_3
TVY75223.1	523	43	496	SMQ46612.1	1302	811	1287	29	487	303	43	204.1	8.2e-51	SMQ46612.1 GH78
TVY75243.1	361	6	336	ADN17640.1	714	11	329	36.5	345	179	40	200.7	6.3e-50	ADN17640.1 GT2
TVY75246.1	821	3	814	CCT71060.1	811	6	806	61.6	816	294	19	1064.3	0	CCT71060.1 GH3
TVY75251.1	535	81	515	EAA66095.1	832	371	799	28.7	464	267	64	161.8	4.8e-38	EAA66095.1 GT34
TVY75252.1	453	1	449	CCT69140.1	445	1	443	61.7	449	166	6	562	1.3e-158	CCT69140.1 GH64
TVY75255.1	1707	1330	1701	BAF27519.1	1877	982	1352	30.7	391	232	39	155.6	1.1e-35	BAF27519.1 PL4_2
TVY75262.1	218	1	218	CEF74523.1	221	1	219	57.5	219	92	1	267.3	3.3e-70	CEF74523.1 CBM50
TVY75279.1	384	1	384	AAC06239.1	384	1	384	99.5	384	2	0	748	1.1e-214	AAC06239.1 CBM1|3.2.1.8
TVY75282.1	717	1	717	CAK43562.1	709	1	708	53.4	723	316	21	767.3	3.3e-220	CAK43562.1 GH20
TVY75283.1	1013	28	1013	AOV94180.1	1030	37	1030	54.1	1002	436	24	1140.9	0	AOV94180.1 GH35
TVY75285.1	528	1	514	CCT74767.1	574	56	564	56.4	518	213	13	609.8	6.6e-173	CCT74767.1 GH43_14
TVY75296.1	582	1	582	ABY89281.1	582	1	582	98.1	582	11	0	1157.5	0	ABY89281.1 CBM20
TVY75303.1	788	52	773	ANJ40462.1	726	27	725	59.1	723	271	25	842.8	6.9e-243	ANJ40462.1 AA2
TVY75305.1	238	1	238	CEF87277.1	238	1	238	83.2	238	40	0	421.8	1.1e-116	CEF87277.1 GH12
TVY75308.1	427	1	427	CEF78754.1	427	1	427	90.2	427	42	0	795	8.9e-229	CEF78754.1 AA12
TVY75312.1	276	1	276	CEF87677.1	279	1	279	81	279	50	3	466.8	3.6e-130	CEF87677.1 CE1
TVY75314.1	947	130	469	BAE64464.1	1375	592	951	23.5	375	237	50	65.9	6.3e-09	BAE64464.1 GH28
TVY75321.1	781	52	773	ANJ40462.1	726	27	725	58.1	723	278	25	835.1	1.4e-240	ANJ40462.1 AA2
TVY75327.1	580	3	580	CCT72888.1	730	153	730	94.3	578	33	0	1110.5	0	CCT72888.1 GT2
TVY75328.1	730	1	730	CCT72888.1	730	1	730	93.7	730	46	0	1374.8	0	CCT72888.1 GT2
TVY75330.1	394	1	394	CCT72886.1	393	1	393	92.1	394	30	1	763.8	2e-219	CCT72886.1 GH16
TVY75334.1	362	1	362	CCT72882.1	362	1	362	92.3	362	28	0	706.8	2.7e-202	CCT72882.1 GH5
TVY75344.1	658	1	655	CEF88560.1	655	1	655	84.3	657	99	4	1111.3	0	CEF88560.1 AA3_2
TVY75352.1	333	1	333	CCT67754.1	346	1	346	88.4	346	27	13	652.5	5.6e-186	CCT67754.1 GH5_5
TVY75354.1	295	1	295	CCT67752.1	292	1	292	88.5	295	31	3	523.5	3.5e-147	CCT67752.1 CE16
TVY75355.1	331	100	301	ACF83301.1	360	133	356	28.5	228	133	30	72	3.1e-11	ACF83301.1 AA0
TVY75360.1	797	1	797	CCT72781.1	796	1	796	93.5	797	51	1	1545	0	CCT72781.1 GH3
TVY75364.1	558	48	545	AFZ04852.1	1443	604	1076	24.2	509	339	47	117.9	8.3e-25	AFZ04852.1 GT2
TVY75384.1	598	1	598	CEF78466.1	598	1	598	86.5	598	81	0	1034.2	1.2e-300	CEF78466.1 AA3_2
TVY75393.1	328	169	303	CDP31201.1	1370	817	954	29.5	139	93	5	69.7	1.5e-10	CDP31201.1 AA3_2
TVY75415.1	712	462	615	CDP31201.1	1370	908	1060	28.3	166	94	25	55.1	8.4e-06	CDP31201.1 AA3_2
TVY75426.1	1443	565	1407	CAN79977.1	1572	154	1020	27.5	910	550	110	341.3	1.2e-91	CAN79977.1 GT1
TVY75446.1	902	1	902	CEF86606.1	901	1	901	87.4	902	113	1	1661.4	0	CEF86606.1 AA5_1
TVY75456.1	553	129	532	AEI52017.1	786	358	756	26.7	419	272	35	128.3	6.1e-28	AEI52017.1 CE6
TVY75473.1	1028	47	518	AFZ04852.1	1443	596	1074	33.8	488	298	25	239.6	3.5e-61	AFZ04852.1 GT2
TVY75481.1	502	4	415	EAA66095.1	832	373	789	27.1	436	275	43	144.4	7.4e-33	EAA66095.1 GT34
TVY75494.1	480	91	421	ARF14915.1	805	41	323	27.1	332	192	50	113.2	1.8e-23	ARF14915.1 CBM48
TVY75495.1	414	42	404	CCA23362.1	816	116	464	41	363	200	14	248.1	3.9e-64	CCA23362.1 GH0
TVY75511.1	1472	578	1436	CAN79977.1	1572	154	1020	28.1	912	558	98	358.6	7.4e-97	CAN79977.1 GT1
TVY75513.1	277	34	275	BAF27519.1	1877	1082	1324	33.5	245	158	5	113.2	1e-23	BAF27519.1 PL4_2
TVY75517.1	457	1	457	CEF88482.1	449	1	449	81.2	462	69	18	783.1	3.8e-225	CEF88482.1 CBM1
TVY75519.1	487	32	449	EAA57680.1	2288	1801	2214	27.3	428	287	24	191	6.7e-47	EAA57680.1 GH78
TVY75546.1	1290	15	898	CCT73237.1	1215	15	904	57	903	356	32	1055.8	8.5e-307	CCT73237.1 CE3
TVY76185.1	1061	107	1010	AIT18866.1	1516	156	1099	26.4	973	618	98	297	1.9e-78	AIT18866.1 GH18
TVY76222.1	817	406	817	AMS24251.1	1213	460	866	41.7	424	218	29	272.3	3.8e-71	AMS24251.1 CBM57
TVY76228.1	312	1	312	CCT72013.1	315	1	315	94.6	315	14	3	623.2	3.4e-177	CCT72013.1 GH128
TVY76229.1	253	1	253	CCT72014.1	253	1	253	97.2	253	7	0	539.3	5.2e-152	CCT72014.1 AA13
TVY76239.1	544	1	544	BAE79276.1	544	1	544	99.3	544	4	0	1089.7	0	BAE79276.1 AA3_1
TVY76241.1	2071	1400	1632	AAO76290.1	1336	927	1143	30.5	233	146	16	110.9	3.8e-22	AAO76290.1 GT2
TVY76294.1	328	1	328	CCT67597.1	328	1	328	95.7	328	14	0	653.3	3.2e-186	CCT67597.1 GH12
TVY76295.1	811	1	811	CCT67598.1	830	1	830	95.7	830	17	19	1578.1	0	CCT67598.1 GT2
TVY76297.1	1871	1586	1839	CTQ98742.1	432	17	255	28.2	259	161	25	100.5	4.6e-19	CTQ98742.1 CBM2
TVY76303.1	779	86	398	SCE94955.1	1429	76	380	26.4	329	202	40	84.7	1.1e-14	SCE94955.1 CBM57
TVY76305.1	714	2	343	AMS24251.1	1213	529	863	35.2	352	201	27	162.2	4.9e-38	AMS24251.1 CBM57
TVY76312.1	322	1	311	EAA57970.1	830	515	828	36.2	323	185	21	169.5	1.4e-40	EAA57970.1 GT1
TVY76352.1	450	5	78	CED82388.1	747	28	101	43.2	74	42	0	82.8	2.4e-14	CED82388.1 GT4
TVY76353.1	530	14	511	SMY27695.1	901	34	532	35.8	506	310	15	300.8	6.6e-80	SMY27695.1 GH43_21
TVY76356.1	1436	1	1436	CCT72521.1	1436	1	1436	98.7	1436	18	0	2761.1	0	CCT72521.1 GT1
TVY76369.1	446	91	432	CDM22846.1	1311	948	1283	24	358	234	38	91.3	6.6e-17	CDM22846.1 GT51
TVY76394.1	275	7	275	CCT67119.1	270	1	270	96.7	270	8	1	551.6	1.1e-155	CCT67119.1 AA9
TVY76408.1	400	68	330	EAA61879.1	779	424	734	34.6	324	138	74	144.4	5.9e-33	EAA61879.1 GT32
TVY76412.1	607	365	605	CEF62930.1	780	538	769	31.2	247	149	21	104	1.3e-20	CEF62930.1 GT2
TVY76422.1	1486	161	349	SBO93528.1	717	71	254	28.2	213	100	53	59.3	9.3e-07	SBO93528.1 GH6
TVY76425.1	454	4	454	CCT72047.1	421	4	421	83.1	451	43	33	784.6	1.3e-225	CCT72047.1 GH39
TVY76438.1	767	1	767	CCT72411.1	767	1	767	95.6	767	34	0	1444.9	0	CCT72411.1 GT2
TVY76444.1	682	555	630	AAL01718.1	351	20	95	81.6	76	14	0	128.6	5.7e-28	AAL01718.1 AA10
TVY76457.1	534	1	534	AMD38862.1	534	1	534	100	534	0	0	1043.5	1.8e-303	AMD38862.1 GT20
TVY76472.1	190	19	111	SMY24826.1	256	97	188	38.9	95	53	5	61.2	3.1e-08	SMY24826.1 CBM52
TVY76477.1	2057	1103	1578	BAF20066.1	1254	344	802	37	476	283	17	292.4	9e-77	BAF20066.1 GT47
TVY76501.1	695	191	533	CDP31201.1	1370	809	1165	31.7	369	214	38	148.3	7.1e-34	CDP31201.1 AA3_2
TVY76506.1	307	4	305	EAA57970.1	830	519	829	45.7	311	160	9	270.4	5.5e-71	EAA57970.1 GT1
TVY76509.1	626	120	622	APA13729.1	645	116	637	38.9	543	271	61	307.4	8.3e-82	APA13729.1 CBM50
TVY76519.1	336	21	336	CCT73126.1	324	6	324	98.1	319	3	3	651	1.6e-185	CCT73126.1 PL1_10
TVY76562.1	340	24	336	AEA20065.1	690	386	686	30.8	331	181	48	132.1	2.6e-29	AEA20065.1 GH43_3
TVY76575.1	1491	1	1491	CCT72371.1	1491	1	1491	97.1	1491	43	0	2753	0	CCT72371.1 GT41
TVY76577.1	869	577	798	BAY12514.1	885	177	402	30	240	136	32	61.2	1.4e-07	BAY12514.1 CBM6
TVY76594.1	499	1	499	CCE73644.1	584	86	584	95	499	25	0	995.7	4e-289	CCE73644.1 AA1_2
TVY76596.1	254	9	241	CCT70630.1	373	8	241	49.6	234	117	1	238.4	1.9e-61	CCT70630.1 GT1
TVY76598.1	412	1	406	BAE65599.1	584	1	410	55.3	414	173	12	500	5.7e-140	BAE65599.1 GH13_40
TVY76603.1	235	1	95	AEO71812.1	261	1	93	60	95	36	2	122.9	1.1e-26	AEO71812.1 GH24
TVY76604.1	259	1	259	AEO71812.1	261	1	261	67.8	261	82	2	371.3	1.9e-101	AEO71812.1 GH24
TVY76616.1	383	10	82	CED82388.1	747	28	97	37	73	43	3	60.1	1.4e-07	CED82388.1 GT4
TVY76623.1	336	1	336	CCT72226.1	336	1	336	96.7	336	11	0	687.6	1.6e-196	CCT72226.1 GH43_26
TVY76624.1	444	104	381	KFY84961.1	655	5	307	27	307	191	33	91.7	5.1e-17	KFY84961.1 GH135
TVY76625.1	486	7	486	CCT67729.1	605	36	605	68.5	588	59	126	757.7	1.8e-217	CCT67729.1 AA3_2
TVY76629.1	345	1	343	EAA29319.1	1136	41	437	31.2	404	210	68	153.3	1.1e-35	EAA29319.1 GH93
TVY76662.1	109	8	98	CDS09080.1	592	500	590	39.6	91	55	0	82.4	7.5e-15	CDS09080.1 GT22
TVY76663.1	385	83	380	CAK43282.1	1131	804	1131	38.3	329	171	32	180.6	7.2e-44	CAK43282.1 GH78
TVY76673.1	574	3	142	CCC48209.1	484	6	148	37.8	143	86	3	102.1	4.8e-20	CCC48209.1 GH85
TVY76681.1	522	21	502	SMY27695.1	901	46	532	38.9	493	284	17	324.3	5.4e-87	SMY27695.1 GH43_21
TVY76689.1	630	231	608	BAY30132.1	3571	724	1079	23.5	391	251	48	67.8	1.1e-09	BAY30132.1 GT2
TVY76703.1	789	1	789	CCT72342.1	790	1	790	93	790	54	1	1234.2	0	CCT72342.1 GT8
TVY76704.1	798	525	699	AOW25396.1	868	13	188	33.3	186	103	21	76.6	3e-12	AOW25396.1 GH55
TVY76715.1	706	172	530	CDP31201.1	1370	814	1165	29	373	230	35	156	3.5e-36	CDP31201.1 AA3_2
TVY76727.1	582	89	364	AMS24251.1	1213	573	852	28.6	297	174	38	95.1	6e-18	AMS24251.1 CBM57
TVY76742.1	524	13	497	SMQ46612.1	1302	808	1290	26.2	497	341	26	134.8	6.1e-30	SMQ46612.1 GH78
TVY76754.1	550	1	550	CCT72489.1	528	1	528	87.6	550	46	22	961.1	1.2e-278	CCT72489.1 GH43_13
TVY76760.1	535	1	535	CCT72191.1	535	1	535	97.4	535	14	0	1127.9	0	CCT72191.1 GH32
TVY76768.1	412	1	412	BAJ23877.1	409	1	409	96.8	412	10	3	842	6.1e-243	BAJ23877.1 GH27
TVY76780.1	297	5	285	EAA58873.1	2052	1132	1427	48.2	303	128	29	264.2	3.8e-69	EAA58873.1 GH18
TVY76794.1	379	2	239	EAA59400.1	1041	765	980	41.6	245	107	36	173.7	8.6e-42	EAA59400.1 PL4_3
TVY76809.1	480	11	480	CEF82837.1	485	15	485	75.8	472	111	3	687.2	2.9e-196	CEF82837.1 AA12
TVY76815.1	767	9	629	BAE64464.1	1375	608	1206	34	638	365	56	338.2	5.4e-91	BAE64464.1 GH28
TVY76816.1	599	1	594	AFM77719.1	608	1	594	74.7	597	145	6	966.8	2.4e-280	AFM77719.1 GH2
TVY76828.1	540	1	540	AAX78216.1	539	1	539	96.1	540	20	1	1011.9	5.9e-294	AAX78216.1 CBM43
TVY76849.1	314	35	222	AFU17423.1	515	40	230	43.8	192	103	5	171.4	3.6e-41	AFU17423.1 CBM13
TVY76850.1	359	3	257	EAA29319.1	1136	41	319	27.5	291	163	48	95.9	2.2e-18	EAA29319.1 GH93
TVY76856.1	631	352	473	AFQ46128.1	274	37	158	32	125	79	6	65.9	4.2e-09	AFQ46128.1 CE0
TVY76872.1	289	1	226	AAK27974.1	295	1	226	100	226	0	0	462.6	7.1e-129	AAK27974.1 GH11|3.2.1.8
TVY76881.1	390	18	376	EAA29319.1	1136	38	410	38.5	377	210	22	252.7	1.5e-65	EAA29319.1 GH93
TVY76884.1	1195	188	641	BAF20066.1	1254	357	794	37.2	454	269	16	319.7	3.1e-85	BAF20066.1 GT47
TVY76897.1	484	22	388	AHO16406.1	763	1	343	43.3	367	184	24	282.7	1.7e-74	AHO16406.1 GH13_11
TVY76907.1	484	8	478	ANM86730.1	489	17	487	26.1	479	338	16	167.2	1e-39	ANM86730.1 AA7
TVY76915.1	1195	188	641	BAF20066.1	1254	357	794	37.2	454	269	16	319.7	3.1e-85	BAF20066.1 GT47
TVY76925.1	405	69	331	EAA61879.1	779	424	734	33.3	324	142	74	136.3	1.6e-30	EAA61879.1 GT32
TVY76927.1	2563	1933	2344	AAO76290.1	1336	928	1335	28.8	434	261	48	151.8	2.4e-34	AAO76290.1 GT2
TVY76928.1	2564	1934	2345	AAO76290.1	1336	928	1335	28.8	434	261	48	151.8	2.4e-34	AAO76290.1 GT2
TVY76929.1	519	6	470	CUI23539.1	887	412	873	27.8	503	284	79	190.7	9.3e-47	CUI23539.1 GT4
TVY76944.1	1436	1	1436	CCT67685.1	1436	1	1436	94.6	1436	77	0	2824.3	0	CCT67685.1 CE3
TVY76954.1	491	1	491	CCT66803.1	491	1	491	99.2	491	4	0	1029.2	3.2e-299	CCT66803.1 CBM35
TVY76963.1	465	1	465	CCT66804.1	465	1	465	90.8	465	43	0	894.8	9e-259	CCT66804.1 GT2
TVY76964.1	840	160	350	ACR74072.1	1186	561	746	26	196	130	15	56.2	4.5e-06	ACR74072.1 CBM2
TVY76986.1	593	40	506	CBQ71473.1	1185	523	1092	29.5	572	296	107	179.1	3.2e-43	CBQ71473.1 GT58
TVY76990.1	204	3	190	EGX51101.1	877	23	194	40.4	193	89	26	103.2	7.7e-21	EGX51101.1 GH85
TVY76999.1	421	107	368	ARX83161.1	727	410	631	32.5	265	133	46	97.1	1.1e-18	ARX83161.1 GT87
TVY77018.1	600	106	573	SMY27695.1	901	61	513	29.5	485	293	49	160.2	1.6e-37	SMY27695.1 GH43_21
TVY77030.1	499	4	99	CED82388.1	747	21	120	31	100	65	4	69.3	3e-10	CED82388.1 GT4
TVY77061.1	739	398	662	AMV26254.1	540	47	284	24.6	268	169	33	72	6.9e-11	AMV26254.1 CBM51
TVY77068.1	800	211	530	ACZ43481.1	785	97	382	32	325	177	44	167.5	1.3e-39	ACZ43481.1 GT2
TVY77075.1	1707	1330	1701	BAF27519.1	1877	982	1352	30.7	391	232	39	155.6	1.1e-35	BAF27519.1 PL4_2
TVY77076.1	1154	82	1132	CCT76082.1	1532	494	1516	31.8	1088	640	102	530.8	8.5e-149	CCT76082.1 CBM18
TVY77092.1	355	21	304	CBX99002.1	772	2	301	33	309	173	34	160.6	7.1e-38	CBX99002.1 GH18
TVY77104.1	249	1	249	CEF87069.1	249	1	249	86.7	249	33	0	451.4	1.4e-125	CEF87069.1 GH12
TVY77113.1	728	331	419	ANH56478.1	757	431	520	38.9	90	54	1	81.3	1.1e-13	ANH56478.1 GH16
TVY77120.1	245	74	242	CCD47236.1	202	31	200	50	170	84	1	169.9	8.1e-41	CCD47236.1 CE5
TVY77123.1	316	12	316	EAA58930.1	1250	923	1250	31.3	332	197	31	149.8	1.1e-34	EAA58930.1 GT20
TVY77125.1	177	1	177	CEF74496.1	177	1	177	80.3	178	33	2	297.7	1.9e-79	CEF74496.1 CBM50
TVY77136.1	224	42	218	CAZ29389.1	598	8	190	48.6	183	88	6	182.6	1.1e-44	CAZ29389.1 GH99
TVY77138.1	297	5	276	AEO56549.1	743	5	296	52.9	297	110	30	286.6	7.2e-76	AEO56549.1 GT31
TVY77140.1	165	25	157	BAC83070.1	666	541	659	30.8	133	78	14	81.3	2.5e-14	BAC83070.1 CBM43
TVY77144.1	963	1	963	CCT66990.1	963	1	963	98	963	19	0	1985.7	0	CCT66990.1 GH31
TVY77192.1	813	1	813	CCT67252.1	813	1	813	97	813	24	0	1665.6	0	CCT67252.1 GH63
TVY77196.1	1296	1057	1261	SFV72712.1	649	18	211	32.9	210	120	21	99.4	7.1e-19	SFV72712.1 GT4
TVY77220.1	372	1	372	CCT67584.1	372	1	372	96.5	372	13	0	606.3	5.1e-172	CCT67584.1 AA9
TVY77225.1	319	1	318	CCT72020.1	321	1	320	88.1	320	36	2	560.5	2.8e-158	CCT72020.1 CE16
TVY77232.1	409	54	208	AEV81602.1	639	15	186	32.8	174	96	21	73.9	1e-11	AEV81602.1 CBM2
TVY77248.1	628	115	604	EAA58983.1	925	362	859	43.5	515	249	42	386.7	1.1e-105	EAA58983.1 GH18
TVY77256.1	2028	1090	1565	BAF20066.1	1254	344	802	37.4	476	281	17	294.7	1.8e-77	BAF20066.1 GT47
TVY77258.1	287	51	273	EAA65371.1	988	613	845	35.6	239	132	22	141.7	2.8e-32	EAA65371.1 GT22
TVY77273.1	119	1	111	CCT71936.1	596	186	296	76.6	111	26	0	173.3	3.5e-42	CCT71936.1 GT2
TVY77277.1	923	1	923	CCT71937.1	923	1	923	93.1	923	64	0	1827	0	CCT71937.1 GH78
TVY77289.1	367	14	356	XP_361931.1	927	568	916	33.9	354	218	16	176.4	1.3e-42	XP_361931.1 CBM66
TVY77306.1	768	1	768	CCT67355.1	768	1	768	98.7	768	10	0	1625.1	0	CCT67355.1 GH5_12
TVY77317.1	378	1	378	CCT67128.1	378	1	378	93.7	378	24	0	718.8	7.2e-206	CCT67128.1 GH16
TVY77321.1	670	1	670	CCT67126.1	670	1	670	98.7	670	9	0	1380.2	0	CCT67126.1 PL4_3
TVY77346.1	294	1	294	CCT67606.1	294	1	294	95.6	294	13	0	603.2	3.4e-171	CCT67606.1 GH18
TVY77351.1	299	1	265	CCT72064.1	299	1	265	96.6	265	9	0	516.2	5.6e-145	CCT72064.1 AA8
TVY77359.1	572	90	278	AFL84222.1	1020	658	845	21.9	210	121	43	55.1	6.8e-06	AFL84222.1 GH3
TVY77363.1	424	27	385	CEF77547.1	416	26	409	28.5	389	243	35	166	2e-39	CEF77547.1 GT0
TVY77366.1	538	5	516	AEI52017.1	786	266	770	28.8	559	297	101	142.1	4e-32	AEI52017.1 CE6
TVY77371.1	487	1	487	CCT67518.1	490	1	490	96.3	490	15	3	887.5	1.5e-256	CCT67518.1 GH72
TVY77388.1	347	93	318	ASF76259.1	324	68	289	32.2	230	144	12	120.9	6.1e-26	ASF76259.1 CE1
TVY77393.1	666	1	666	CCT67309.1	666	1	666	97.7	666	15	0	1231.9	0	CCT67309.1 CBM20
TVY77407.1	347	1	347	CCT72527.1	347	1	347	96.8	347	11	0	668.3	1e-190	CCT72527.1 CE2
TVY77410.1	562	18	562	ANM86677.1	564	20	564	43.8	553	295	16	450.3	7.1e-125	ANM86677.1 AA7
TVY77438.1	1780	1	1780	ABS11265.1	1780	1	1780	99.9	1780	2	0	3580.8	0	ABS11265.1 GT2
TVY77444.1	362	1	362	CCT72465.1	358	1	358	97.8	362	4	4	556.6	4.5e-157	CCT72465.1 AA9
TVY77477.1	1167	86	1158	ALI93563.1	1310	213	1305	39.1	1137	584	108	724.5	4e-207	ALI93563.1 CBM18
TVY77505.1	666	129	499	CDP31201.1	1370	801	1172	30.7	407	211	71	169.5	2.9e-40	CDP31201.1 AA3_2
TVY77513.1	465	46	447	CTQ90966.1	462	43	452	23.8	416	297	20	108.2	5.5e-22	CTQ90966.1 AA7
TVY77531.1	1225	1101	1221	AAO76290.1	1336	1221	1333	34.4	122	70	10	59.3	7.7e-07	AAO76290.1 GT2
TVY77544.1	408	54	406	SMQ49497.1	925	525	891	37.6	391	182	62	199.5	1.6e-49	SMQ49497.1 AA3_2
TVY77552.1	1320	141	277	ALG11156.1	431	68	199	34.5	145	74	21	68.6	1.4e-09	ALG11156.1 CBM2
TVY77555.1	95	1	95	SCB66005.1	276	181	276	51	96	46	1	86.7	3.5e-16	SCB66005.1 CE5
TVY77597.1	2057	1103	1578	BAF20066.1	1254	344	802	37	476	283	17	292.4	9e-77	BAF20066.1 GT47
TVY77602.1	1065	193	424	AFA73118.1	868	601	832	28.6	238	158	12	90.1	3.5e-16	AFA73118.1 GT4
TVY77612.1	623	1	623	ABS19943.1	623	1	623	99.4	623	4	0	1281.2	0	ABS19943.1 AA1_2|1.10.3.2
TVY77618.1	688	27	677	ARS39702.1	746	15	647	44.2	654	341	24	575.5	1.8e-162	ARS39702.1 GH139
TVY77620.1	103	13	100	CDC90546.1	783	693	779	58	88	36	1	109.4	5.4e-23	CDC90546.1 GH139
TVY77625.1	335	67	332	ARF90664.1	788	446	754	23.7	321	178	67	63.9	8.5e-09	ARF90664.1 GT4
TVY77626.1	567	44	563	ANM86677.1	564	47	562	49.3	523	255	10	528.5	2.1e-148	ANM86677.1 AA7
TVY77670.1	362	8	359	EAA63396.1	751	415	748	33	358	210	30	172.2	2.4e-41	EAA63396.1 GH76
TVY77678.1	402	29	380	CAL53384.1	1045	37	404	32.9	368	231	16	205.3	2.8e-51	CAL53384.1 CE11
TVY77684.1	149	1	72	ACJ72161.1	457	1	72	84.7	72	11	0	126.7	4.8e-28	ACJ72161.1 GT1
TVY77689.1	611	1	611	CCT72349.1	611	1	611	98.5	611	9	0	1255.4	0	CCT72349.1 GH47
TVY77693.1	588	1	539	AQS64499.1	637	1	534	33.5	559	327	45	307.8	5.9e-82	AQS64499.1 CBM50
TVY77698.1	362	8	217	AKE28372.1	360	5	222	26.7	225	143	22	88.2	4.6e-16	AKE28372.1 GH109
TVY77704.1	1464	10	1464	CCT67477.1	1455	1	1455	95.8	1455	61	0	2761.9	0	CCT67477.1 GT24
TVY77707.1	371	1	371	CCT67472.1	348	1	348	90.6	371	12	23	599.4	6.2e-170	CCT67472.1 GH17
TVY77709.1	1941	1	1901	CCT67470.1	1948	1	1908	98.6	1908	20	7	3531.5	0	CCT67470.1 GT48
TVY77710.1	516	171	267	BAE54672.1	400	1	96	66	97	32	1	138.7	4.2e-31	BAE54672.1 GH17
TVY77717.1	416	58	222	ADV61838.1	457	71	261	28.7	195	105	34	56.6	1.7e-06	ADV61838.1 GH0
TVY77719.1	1604	798	962	AKJ11545.1	739	133	283	29.4	170	96	24	73.2	6.7e-11	AKJ11545.1 CBM13
TVY77726.1	277	10	264	AID32530.1	1046	795	1045	24.5	273	166	40	62	2.7e-08	AID32530.1 GT51
TVY77728.1	323	9	246	CCT64954.1	341	12	248	54.6	240	104	5	285.4	1.7e-75	CCT64954.1 AA9
TVY77732.1	626	47	287	ACL96244.2	454	2	233	27.3	260	142	47	77	1.8e-12	ACL96244.2 CBM50
TVY77737.1	489	3	406	EAA66095.1	832	374	791	37.4	422	242	22	271.9	3e-71	EAA66095.1 GT34
TVY77742.1	438	102	276	AQT67598.1	483	125	299	31.8	179	114	8	85.1	4.7e-15	AQT67598.1 GH145
TVY77743.1	274	13	270	AID32530.1	1046	804	1043	28	264	160	30	96.3	1.3e-18	AID32530.1 GT51
TVY77747.1	638	60	636	ANM86677.1	564	7	562	32.6	585	357	37	297.4	8.7e-79	ANM86677.1 AA7
TVY77760.1	356	30	333	AHM62227.1	2589	868	1157	23.6	313	207	32	93.2	1.4e-17	AHM62227.1 CBM57
TVY77775.1	310	6	298	AIQ43229.1	534	23	303	30.3	297	187	20	102.8	1.5e-20	AIQ43229.1 CBM32
TVY77782.1	883	1	883	CCT67493.1	883	1	883	99.1	883	8	0	1775.4	0	CCT67493.1 GT20
TVY77789.1	558	95	554	EAA58990.1	980	514	977	60.5	466	176	8	571.6	2.1e-161	EAA58990.1 GH71
TVY77810.1	414	1	412	CEF86154.1	408	1	408	78.1	416	79	12	432.6	1.1e-119	CEF86154.1 AA11
TVY77811.1	1862	1	1862	AHG06596.1	1862	1	1862	99.9	1862	1	0	3647.8	0	AHG06596.1 GT2
TVY77822.1	1471	577	1435	CAN79977.1	1572	154	1020	28	912	559	98	355.1	8.1e-96	CAN79977.1 GT1
TVY77824.1	979	1	979	CCT67337.1	979	1	979	95.7	979	42	0	1800	0	CCT67337.1 GH47
TVY77836.1	766	172	602	CDP31201.1	1370	762	1165	32.2	450	240	65	213.4	2e-53	CDP31201.1 AA3_2
TVY77837.1	548	84	547	AIT18860.1	1166	655	1101	22.5	489	312	67	96.7	1.9e-18	AIT18860.1 GH18
TVY77871.1	482	208	429	SMY28739.1	470	1	188	44.6	222	89	34	177.9	5.8e-43	SMY28739.1 CE1
TVY77879.1	546	1	546	CCT67704.1	546	1	546	97.8	546	12	0	1114	0	CCT67704.1 GH32
TVY77882.1	4049	2878	3712	BAZ00088.1	3569	373	1175	27.4	865	536	92	240	1e-60	BAZ00088.1 GT2
TVY77888.1	1067	3	437	ASF09272.1	847	404	823	27.8	439	294	23	144.8	1.2e-32	ASF09272.1 GT4
TVY77891.1	386	85	322	ASF76259.1	324	68	289	28.2	248	142	36	84	9.2e-15	ASF76259.1 CE1
TVY77898.1	593	1	593	ABY89282.1	643	51	643	90.7	593	55	0	1166	0	ABY89282.1 GH13_40
TVY77903.1	448	1	444	CAE85589.1	462	24	461	40.7	452	246	22	352.1	2.1e-95	CAE85589.1 GT4
TVY77914.1	258	84	255	SGZ51757.1	591	418	588	39.7	174	100	5	125.2	2.4e-27	SGZ51757.1 GT21
TVY77931.1	709	478	649	SFV72712.1	649	20	200	23.6	195	112	37	57.4	1.7e-06	SFV72712.1 GT4
TVY77943.1	1195	188	641	BAF20066.1	1254	357	794	37.2	454	269	16	319.7	3.1e-85	BAF20066.1 GT47
TVY77955.1	307	1	307	CCT67677.1	308	1	308	97.7	308	6	1	613.2	3.5e-174	CCT67677.1 GH16
TVY77964.1	601	1	601	CCT67688.1	601	1	601	96.2	601	23	0	1234.9	0	CCT67688.1 AA1
TVY77970.1	286	1	286	CCT67692.1	286	1	286	97.2	286	8	0	611.7	9.4e-174	CCT67692.1 GH16
TVY77976.1	460	2	456	EAA63677.1	1679	1222	1678	46.1	466	231	20	379.8	9.6e-104	EAA63677.1 GH1
TVY78008.1	380	1	379	CCT71969.1	380	1	379	95.8	379	16	0	770	2.7e-221	CCT71969.1 GH33
TVY78011.1	593	16	592	SMQ49286.1	590	19	589	39.3	583	336	18	422.2	2.2e-116	SMQ49286.1 AA7
TVY78013.1	744	1	744	CCT71961.1	744	1	744	95.2	744	36	0	1475.7	0	CCT71961.1 GH36
TVY78016.1	484	49	440	CCA23362.1	816	105	464	27.7	405	235	58	157.5	8.2e-37	CCA23362.1 GH0
TVY78021.1	635	285	483	AAD52097.1	739	415	617	27.4	208	137	14	67.8	1.1e-09	AAD52097.1 GH18
TVY78025.1	444	1	413	CCT66836.1	430	1	413	92.7	413	30	0	821.6	9.2e-237	CCT66836.1 CBM18
TVY78032.1	164	18	162	ACY08040.1	978	119	265	63.3	150	47	8	183	6.2e-45	ACY08040.1 GT2
TVY78033.1	511	21	508	AEI52017.1	786	293	770	32.7	513	285	60	211.5	5e-53	AEI52017.1 CE6
TVY78034.1	376	1	273	AAQ14297.2	445	1	278	57.2	278	114	5	332.8	1.1e-89	AAQ14297.2 GH16
TVY78055.1	344	1	344	CCT66985.1	344	1	344	98.3	344	6	0	704.9	9.8e-202	CCT66985.1 GH18
TVY78069.1	527	1	527	CCT66969.1	524	1	524	91.1	527	44	3	974.2	1.3e-282	CCT66969.1 GT21
TVY78605.1	514	3	513	EGX50141.1	934	410	933	29.6	540	335	45	217.6	7.1e-55	EGX50141.1 GH3
TVY78618.1	463	1	463	CCT65858.1	463	1	463	96.3	463	17	0	946.8	2e-274	CCT65858.1 GH76
TVY78628.1	373	1	373	CCT66007.1	373	1	373	97.9	373	8	0	731.5	1.1e-209	CCT66007.1 GH16
TVY78639.1	394	35	371	CBX99002.1	772	4	374	28.2	373	230	38	145.2	3.4e-33	CBX99002.1 GH18
TVY78648.1	390	1	64	AGE89883.1	337	1	64	39.1	64	39	0	55.8	2.7e-06	AGE89883.1 AA10
TVY78652.1	1349	1120	1318	AMD89422.1	655	19	217	30	207	129	16	92.8	6.9e-17	AMD89422.1 GT4
TVY78663.1	617	98	469	AGS66965.1	810	30	393	28.2	376	254	16	103.6	1.8e-20	AGS66965.1 CE14
TVY78676.1	563	186	557	BAF27519.1	1877	982	1352	30.7	391	232	39	155.6	3.6e-36	BAF27519.1 PL4_2
TVY78686.1	354	8	354	CCT65566.1	348	1	348	96.3	348	12	1	685.6	6.3e-196	CCT65566.1 GT8
TVY78694.1	1195	188	641	BAF20066.1	1254	357	794	37.2	454	269	16	319.7	3.1e-85	BAF20066.1 GT47
TVY78701.1	622	137	622	XP_366410.1	1261	800	1261	26.1	518	295	88	116.3	2.7e-24	XP_366410.1 GH43_11
TVY78702.1	615	1	110	BAY30132.1	3571	3090	3207	32.2	118	72	8	75.5	5.2e-12	BAY30132.1 GT2
TVY78711.1	367	1	367	CCT65393.1	367	1	367	95.6	367	16	0	743	3.5e-213	CCT65393.1 GH5
TVY78722.1	1293	655	1208	SMQ54680.1	1814	1232	1797	25.3	609	357	98	164.9	1.4e-38	SMQ54680.1 GH31
TVY78732.1	443	35	419	EAA61743.1	1239	54	422	35.1	388	230	22	226.9	1e-57	EAA61743.1 GH31
TVY78733.1	1552	1226	1442	AJC53641.1	954	659	876	36.8	220	134	5	132.1	1.2e-28	AJC53641.1 GT2
TVY78744.1	252	6	248	AID32530.1	1046	808	1042	29	252	153	26	66.6	9.9e-10	AID32530.1 GT51
TVY78752.1	783	32	780	AAB08445.1	803	43	801	57.8	763	304	18	926.4	4.7e-268	AAB08445.1 GH3|3.2.1.21
TVY78757.1	292	69	226	EAA58873.1	2052	971	1125	51.3	158	74	3	156.8	8.4e-37	EAA58873.1 GH18
TVY78763.1	653	279	557	CBZ54290.1	716	238	505	34.2	281	170	15	174.5	8.7e-42	CBZ54290.1 CBM20
TVY78764.1	375	1	375	CCT66530.1	375	1	375	97.3	375	10	0	753.4	2.6e-216	CCT66530.1 PL1_4
TVY78775.1	941	846	941	CCT69479.1	383	100	196	53.6	97	44	1	117.1	2.4e-24	CCT69479.1 GH93
TVY78796.1	626	2	254	ADJ46018.1	457	4	263	27.9	265	174	17	100.5	1.5e-19	ADJ46018.1 CBM2
TVY78799.1	357	14	94	AAS90659.1	534	8	89	37.8	82	50	1	73.6	1.1e-11	AAS90659.1 GT31
TVY78800.1	1103	1	1103	CCT65346.1	1102	1	1102	95.2	1106	46	7	2221.8	0	CCT65346.1 GH31
TVY78803.1	633	1	633	CCT66683.1	633	1	633	96.7	633	21	0	1328.5	0	CCT66683.1 AA1_3
TVY78804.1	327	1	327	ABT18331.1	325	1	325	81.7	327	58	2	557	3.1e-157	ABT18331.1 GH62
TVY78827.1	642	1	642	CCT66517.1	660	1	660	96.1	660	8	18	1323.5	0	CCT66517.1 GH51
TVY78828.1	994	623	895	CBX99002.1	772	10	301	37.7	297	156	29	194.9	9.5e-48	CBX99002.1 GH18
TVY78845.1	1140	202	677	BAF20066.1	1254	344	802	37.4	476	281	17	294.7	1e-77	BAF20066.1 GT47
TVY78848.1	1195	188	641	BAF20066.1	1254	357	794	37.2	454	269	16	319.7	3.1e-85	BAF20066.1 GT47
TVY78858.1	402	292	362	AMG32349.1	477	383	442	49.3	71	25	11	61.2	6.6e-08	AMG32349.1 GH2
TVY78866.1	514	257	498	CEF62930.1	780	538	772	41.6	245	130	13	189.1	2.7e-46	CEF62930.1 GT2
TVY78900.1	607	1	607	AFR68934.1	607	1	607	93.9	607	37	0	1218.8	0	AFR68934.1 GH29|3.2.1.51
TVY78917.1	761	163	439	AFY93865.1	2636	1119	1400	30.3	290	181	21	107.1	2e-21	AFY93865.1 GT2
TVY78934.1	1135	56	1135	CCT66046.1	1080	1	1080	98.9	1080	12	0	2212.6	0	CCT66046.1 GH38
TVY78943.1	502	56	450	SMY22954.1	1143	65	458	43.2	400	216	11	344.7	3.7e-93	SMY22954.1 GT90
TVY78953.1	420	311	414	AMG32349.1	477	381	471	37.5	104	52	13	65.1	4.8e-09	AMG32349.1 GH2
TVY78978.1	426	1	426	CCT65320.1	424	1	424	90.4	426	39	2	785	9.2e-226	CCT65320.1 CBM18
TVY78979.1	356	1	356	CCT65321.1	352	1	352	94.4	356	16	4	154.5	5.1e-36	CCT65321.1 CBM18
TVY79005.1	375	1	374	CCT66023.1	381	1	374	99.2	374	3	0	753.4	2.6e-216	CCT66023.1 GT62
TVY79018.1	357	6	354	ANH56445.1	1110	3	344	43.4	350	189	9	297	6.4e-79	ANH56445.1 GH36
TVY79020.1	433	153	427	ANH22675.1	690	138	383	26.1	291	154	61	68.6	4.5e-10	ANH22675.1 CE4
TVY79021.1	1036	13	1032	AIT18914.1	1519	15	1067	31.7	1073	660	73	527.3	8.4e-148	AIT18914.1 GH18
TVY79022.1	677	1	677	CCT65447.1	677	1	677	98.8	677	8	0	1411.4	0	CCT65447.1 AA3_3
TVY79031.1	529	15	457	SMY27695.1	901	25	483	56.4	466	173	30	489.2	1.3e-136	SMY27695.1 GH43_21
TVY79033.1	247	10	93	AEF38564.1	650	404	485	39.3	84	49	2	66.6	9.7e-10	AEF38564.1 CE1
TVY79035.1	255	1	255	CCT66626.1	255	1	255	98	255	5	0	504.6	1.4e-141	CCT66626.1 CE4
TVY79041.1	492	1	492	CCT66623.1	492	1	492	95.1	492	24	0	939.9	2.6e-272	CCT66623.1 GT2
TVY79051.1	1284	7	603	BAY90071.1	3556	2696	3277	29.7	607	392	35	236.5	3.7e-60	BAY90071.1 GT2
TVY79054.1	394	1	394	CCT65600.1	411	1	411	95.6	411	1	17	856.7	2.3e-247	CCT65600.1 GT15
TVY79058.1	468	14	425	CBY00245.1	1213	16	425	44.3	422	213	22	334	6.2e-90	CBY00245.1 GT34
TVY79071.1	900	14	870	ADI05275.1	860	8	859	49.2	866	417	23	833.2	6.2e-240	ADI05275.1 GH78
TVY79073.1	558	37	245	AOZ95200.1	925	18	211	33.6	217	113	31	110.2	1.7e-22	AOZ95200.1 GH43_35
TVY79074.1	528	24	475	AEI52017.1	786	291	731	30.2	477	272	61	154.8	5.8e-36	AEI52017.1 CE6
TVY79075.1	806	4	800	AGZ20486.1	804	10	798	53.8	811	339	36	833.2	5.6e-240	AGZ20486.1 GH3
TVY79077.1	490	30	471	AEI52017.1	786	290	753	26.5	486	291	66	147.5	8.6e-34	AEI52017.1 CE6
TVY79078.1	1026	6	1025	BAE63556.1	903	7	903	38	1032	493	147	665.6	2e-189	BAE63556.1 GH0
TVY79079.1	750	1	737	CCT69478.1	747	20	740	45.9	743	374	28	682.2	1.5e-194	CCT69478.1 GH3
TVY79080.1	1585	77	770	AHX26706.1	2798	98	803	35.3	717	430	34	384.8	1e-104	AHX26706.1 GT2
TVY79094.1	489	17	467	ANB99831.1	461	20	452	23.9	460	314	36	105.9	2.9e-21	ANB99831.1 AA7
TVY79098.1	491	246	457	ANH91582.1	1066	699	926	40.3	233	113	26	145.2	4.3e-33	ANH91582.1 CBM12
TVY79114.1	508	262	473	ARX88014.1	1061	693	899	41.6	214	116	9	150.2	1.4e-34	ARX88014.1 CBM12
TVY79137.1	571	242	472	CAM03105.1	528	9	240	30.5	239	151	15	114.8	7.2e-24	CAM03105.1 CBM6
TVY79152.1	314	1	314	CCT65272.1	314	1	314	89.8	314	32	0	600.9	1.8e-170	CCT65272.1 GT8
TVY79166.1	1707	1330	1701	BAF27519.1	1877	982	1352	30.7	391	232	39	155.6	1.1e-35	BAF27519.1 PL4_2
TVY79167.1	215	3	209	BAF27519.1	1877	1141	1352	32.4	216	133	13	99.8	9e-20	BAF27519.1 PL4_2
TVY79176.1	548	43	364	ARF89445.1	960	460	774	26.5	324	227	11	90.5	1.4e-16	ARF89445.1 GT1
TVY79182.1	452	1	452	CCT65988.1	452	1	452	99.1	452	4	0	914.1	1.4e-264	CCT65988.1 GT34
TVY79183.1	509	1	509	CCT65987.1	495	1	495	92.7	509	23	14	704.1	2.5e-201	CCT65987.1 GH16
TVY79188.1	481	1	481	CCT65560.1	481	1	481	90.2	481	47	0	772.7	5.3e-222	CCT65560.1 CBM48
TVY79190.1	534	31	327	CBX99002.1	772	1	299	35.6	320	162	44	183	2e-44	CBX99002.1 GH18
TVY79198.1	513	24	504	SMY27695.1	901	51	513	22.9	510	317	76	92	4.5e-17	SMY27695.1 GH43_21
TVY79199.1	430	35	427	EGX51171.1	502	105	501	62.1	398	145	6	501.9	1.6e-140	EGX51171.1 CBM1
TVY79220.1	615	67	431	AMS24251.1	1213	524	854	36.4	368	194	40	185.3	4.7e-45	AMS24251.1 CBM57
TVY79248.1	511	1	511	CCT66509.1	508	1	508	93.5	511	30	3	997.3	1.4e-289	CCT66509.1 GH43_14
TVY79258.1	808	421	765	CRH05958.1	2600	1719	2078	25.2	373	238	41	113.2	3e-23	CRH05958.1 GT0
TVY79259.1	560	212	560	SMQ49497.1	925	555	896	32	378	192	65	158.3	5.5e-37	SMQ49497.1 AA3_2
TVY79313.1	395	123	375	ALG11156.1	431	10	258	29.5	258	168	14	111.3	5.5e-23	ALG11156.1 CBM2
TVY79315.1	858	575	793	AMM43015.1	1016	673	880	30.7	225	133	23	98.6	8e-19	AMM43015.1 CBM57
TVY79342.1	107	1	107	CCT63296.1	377	1	107	85	107	16	0	193	3.9e-48	CCT63296.1 PL1_4
TVY79347.1	94	1	94	SCB66005.1	276	181	276	59.4	96	37	2	60.5	2.6e-08	SCB66005.1 CE5
TVY79349.1	2028	1090	1565	BAF20066.1	1254	344	802	37.4	476	281	17	294.7	1.8e-77	BAF20066.1 GT47
TVY79351.1	572	43	214	AFU47232.1	495	77	238	34.3	172	103	10	94.4	1e-17	AFU47232.1 AA7
TVY79353.1	2028	1090	1565	BAF20066.1	1254	344	802	37.4	476	281	17	294.7	1.8e-77	BAF20066.1 GT47
TVY79358.1	507	1	507	CCT66758.1	507	1	507	99.8	507	1	0	1070.8	1.0e-311	CCT66758.1 GH51
TVY79375.1	338	1	338	CCT65681.1	338	1	338	91.1	338	30	0	660.6	2.1e-188	CCT65681.1 GH43_30
TVY79385.1	546	1	545	CCT66778.1	683	109	653	94.9	545	28	0	1085.9	0	CCT66778.1 GT90
TVY79411.1	502	223	424	AHH97713.1	456	23	217	32.8	204	126	11	92.4	3.4e-17	AHH97713.1 CBM2
TVY79421.1	812	1	812	CCT66358.1	812	1	812	97.2	812	23	0	1523.5	0	CCT66358.1 GH55
TVY79451.1	398	40	374	EAA63396.1	751	426	733	26.1	353	198	63	88.6	3.8e-16	EAA63396.1 GH76
TVY79455.1	663	1	663	CCT66427.1	663	1	663	98.3	663	11	0	1325.1	0	CCT66427.1 GT2
TVY79474.1	893	1	893	CCT66374.1	893	1	893	97.8	893	20	0	1766.5	0	CCT66374.1 GH3
TVY79490.1	687	58	410	SMY27695.1	901	71	406	28.5	361	225	33	136.3	2.8e-30	SMY27695.1 GH43_21
TVY79519.1	304	22	282	XP_365424.1	1040	507	766	28.3	276	167	31	117.5	5.9e-25	XP_365424.1 GH30_3
TVY79522.1	1195	188	641	BAF20066.1	1254	357	794	37.2	454	269	16	319.7	3.1e-85	BAF20066.1 GT47
TVY79564.1	491	24	255	CDP26759.1	597	53	302	27.7	253	159	24	80.9	9.9e-14	CDP26759.1 AA4
TVY79570.1	982	2	982	CBX92400.1	1623	641	1623	46.8	1006	487	48	844.3	2.9e-243	CBX92400.1 GH30_7
TVY79573.1	464	1	464	BAE97097.1	464	1	464	100	464	0	0	971.8	5.8e-282	BAE97097.1 GH28
TVY79576.1	442	373	439	AEO58679.1	1142	1036	1103	51.5	68	32	1	82	4e-14	AEO58679.1 CBM50
TVY79582.1	240	1	237	AEO67939.1	314	1	238	63.2	239	85	3	320.5	3.6e-86	AEO67939.1 CBM1
TVY79584.1	488	1	488	CCT66526.1	488	1	488	97.5	488	12	0	966.1	3.3e-280	CCT66526.1 GH28
TVY79588.1	440	31	430	EAA61740.1	1304	327	723	35.5	411	240	25	224.9	3.8e-57	EAA61740.1 AA3_2
TVY79589.1	490	5	428	AEL26413.1	1166	31	452	26.5	479	240	112	115.5	3.6e-24	AEL26413.1 GH78
TVY79596.1	556	38	534	AFY93865.1	2636	357	842	21.1	525	347	67	65.5	4.9e-09	AFY93865.1 GT2
TVY79597.1	736	24	554	EAA57990.1	1425	665	1161	29.8	551	313	74	180.3	1.8e-43	EAA57990.1 GH16
TVY79605.1	600	1	599	CCT65353.1	599	1	599	89.6	599	62	0	1144.4	0	CCT65353.1 GH49
TVY79627.1	639	260	623	EGX47471.1	1148	317	673	35.2	366	226	11	219.2	3e-55	EGX47471.1 GH16
TVY79631.1	957	54	131	AHO18837.1	800	10	84	48.7	78	37	3	80.9	1.9e-13	AHO18837.1 GH13_26
TVY79637.1	577	94	270	ARK09749.1	1041	692	867	26.9	186	117	19	55.5	5.2e-06	ARK09749.1 GH3
TVY79649.1	2057	1103	1578	BAF20066.1	1254	344	802	37	476	283	17	292.4	9e-77	BAF20066.1 GT47
TVY79661.1	880	1	880	CCT65379.1	881	1	881	97.8	881	18	1	1761.1	0	CCT65379.1 CBM18
TVY79710.1	688	74	517	ERN13624.1	1379	782	1204	35.1	481	217	95	262.7	2.6e-68	ERN13624.1 GT96
TVY79724.1	705	1	705	CCT66054.1	705	1	705	99.4	705	4	0	1450.6	0	CCT66054.1 GT3
TVY79729.1	391	2	232	XP_367690.1	1104	865	1100	47	236	120	5	204.5	4.7e-51	XP_367690.1 GH20
TVY79734.1	864	1	864	CCT66619.1	864	1	864	92	864	69	0	1704.5	0	CCT66619.1 GH2
TVY79762.1	483	1	483	CCT66426.1	475	1	475	89.7	485	38	12	826.6	3.1e-238	CCT66426.1 CBM18
TVY79764.1	453	1	453	CCT66420.1	468	1	468	92.5	468	20	15	888.3	8.2e-257	CCT66420.1 AA7
TVY79780.1	689	2	263	AEO70370.1	1116	4	249	35.3	266	148	24	152.9	2.9e-35	AEO70370.1 AA5_1
TVY79795.1	396	19	375	CAL53384.1	1045	34	404	33	373	232	18	213	1.3e-53	CAL53384.1 CE11
TVY79801.1	1155	447	877	EAA65303.1	1582	1055	1508	21.1	470	316	55	73.2	4.8e-11	EAA65303.1 GT0
TVY79807.1	397	1	397	CCT65482.1	402	6	402	90.9	397	36	0	750.7	1.8e-215	CCT65482.1 GH18
TVY79808.1	420	35	420	ALI93560.1	777	385	776	60.8	393	146	8	489.6	7.9e-137	ALI93560.1 GH18
TVY79812.1	311	61	246	SMD43549.1	625	57	242	31.1	190	123	8	90.5	7.9e-17	SMD43549.1 CE9
TVY79816.1	233	5	230	SDS56476.1	702	458	682	54.9	226	101	1	255.4	1.4e-66	SDS56476.1 GT4
TVY79817.1	424	7	422	AEO68439.1	426	13	425	56.1	417	178	5	506.9	4.8e-142	AEO68439.1 GH5_16
TVY79818.1	324	14	300	SBT43557.1	464	27	308	52.2	293	123	17	303.5	6.2e-81	SBT43557.1 CBM13
TVY79819.1	1024	1	1024	CCT66634.1	1022	1	1022	92	1024	80	2	1998.4	0	CCT66634.1 GH2
TVY79821.1	882	139	571	ALU43560.1	666	113	485	26.3	449	239	92	79.3	5.2e-13	ALU43560.1 CBM5
TVY79835.1	1550	909	1109	ACL49294.1	654	16	217	28.4	208	136	13	62.4	1.1e-07	ACL49294.1 GT4
TVY79852.1	812	257	799	AJY87077.1	961	392	943	42.9	555	302	15	480.7	7.1e-134	AJY87077.1 GH43_29
TVY79861.1	2410	50	1080	BAY90071.1	3556	1203	2199	27.3	1073	662	118	347.1	3.6e-93	BAY90071.1 GT2
TVY79868.1	743	159	468	SCG78677.1	556	22	273	26.3	315	164	68	93.2	2.9e-17	SCG78677.1 CBM2
TVY79872.1	1376	1131	1345	SFV72712.1	649	19	220	36.8	220	116	23	114.4	2.3e-23	SFV72712.1 GT4
TVY79902.1	266	23	258	AID32530.1	1046	814	1043	25.9	247	155	28	64.7	4e-09	AID32530.1 GT51
TVY79915.1	1199	932	1166	CBX99002.1	772	1	245	25.9	259	154	38	75.9	7.8e-12	CBX99002.1 GH18
TVY79941.1	339	13	337	EAA59072.1	858	279	622	54.9	346	133	23	367.5	3.6e-100	EAA59072.1 AA9
TVY79971.1	410	4	181	ALG89209.1	661	311	504	32.9	210	93	48	61.2	6.8e-08	ALG89209.1 GH0
TVY79981.1	534	19	227	ADL33049.1	970	9	209	42.1	216	103	22	151	8.4e-35	ADL33049.1 GH43_35
TVY79984.1	1075	143	422	AFA73118.1	868	543	821	26.8	287	195	15	109.8	4.3e-22	AFA73118.1 GT4
TVY79994.1	986	59	510	AFZ04852.1	1443	610	1080	33.6	479	283	35	244.6	1e-62	AFZ04852.1 GT2
TVY80000.1	285	222	282	ADZ65211.1	63	3	61	52.5	61	27	2	58.2	4e-07	ADZ65211.1 CE0
TVY80017.1	518	4	207	AKL70839.1	507	43	231	29.4	204	129	15	96.7	1.8e-18	AKL70839.1 AA7
TVY80022.1	1318	1090	1291	AMD89422.1	655	18	219	29.4	214	127	24	88.2	1.7e-15	AMD89422.1 GT4
TVY80025.1	368	23	363	CBZ54290.1	716	245	574	34.4	349	202	27	184.1	6.2e-45	CBZ54290.1 CBM20
TVY80031.1	413	72	352	CBX99002.1	772	4	300	37.2	301	165	24	206.5	1.3e-51	CBX99002.1 GH18
TVY80034.1	236	1	236	CCT66507.1	236	1	236	95.3	236	11	0	474.2	1.9e-132	CCT66507.1 CBM63
TVY80040.1	243	2	240	SBO96012.1	863	17	235	31.6	244	137	30	122.1	1.9e-26	SBO96012.1 CBM6
TVY80041.1	595	1	595	CCT65282.1	594	1	594	97.5	595	14	1	1218	0	CCT65282.1 AA3_2
TVY80046.1	3935	4	915	BAY30132.1	3571	1213	2100	28.5	945	586	90	339.3	1.2e-90	BAY30132.1 GT2
TVY80057.1	240	13	233	CDI52992.1	392	4	197	37.6	221	111	27	139.4	1.1e-31	CDI52992.1 GT4
TVY80066.1	493	3	490	EAA58990.1	980	518	980	37.8	497	266	43	336.7	1e-90	EAA58990.1 GH71
TVY80068.1	278	1	274	CCT66306.1	371	93	367	90.5	275	25	1	510	3.7e-143	CCT66306.1 GH16
TVY80072.1	490	1	490	AGF69228.1	490	1	490	100	490	0	0	1057	1.4e-307	AGF69228.1 GH1|3.2.1.21
TVY80080.1	540	20	535	XP_003712902.1	841	263	798	24.2	583	328	114	72.8	3e-11	XP_003712902.1 AA3_1
TVY80088.1	612	150	384	CBZ54290.1	716	268	498	32.2	245	142	24	123.6	1.7e-26	CBZ54290.1 CBM20
TVY80094.1	750	1	750	CCT66486.1	749	1	749	95.9	750	30	1	1345.9	0	CCT66486.1 CBM21
TVY80096.1	711	305	398	ANH56478.1	757	428	522	41.1	95	55	1	81.3	1.1e-13	ANH56478.1 GH16
TVY80102.1	668	1	661	CCT66493.1	653	1	652	84.9	661	91	9	1130.5	0	CCT66493.1 GT2
TVY80103.1	425	53	402	ADN17640.1	714	11	315	34.2	351	184	47	177.6	6.7e-43	ADN17640.1 GT2
TVY80106.1	247	36	197	SMY24715.1	620	8	171	47	164	85	2	150.2	6.7e-35	SMY24715.1 CE16
TVY80118.1	1195	188	641	BAF20066.1	1254	357	794	37.2	454	269	16	319.7	3.1e-85	BAF20066.1 GT47
TVY80131.1	553	6	298	ADL33049.1	970	2	294	30.9	320	167	54	119.4	2.8e-25	ADL33049.1 GH43_35
TVY80138.1	704	330	555	ACY19019.1	1013	61	277	24.8	250	131	57	66.2	3.6e-09	ACY19019.1 CBM48
TVY80143.1	303	42	291	ADV21782.1	797	15	266	39.7	262	136	22	180.3	7.4e-44	ADV21782.1 GT4
TVY80148.1	236	10	227	ACL96244.2	454	1	204	33.2	226	121	30	115.2	2.3e-24	ACL96244.2 CBM50
TVY80150.1	526	232	496	AQZ65650.1	945	7	248	28.8	267	163	27	83.2	2.1e-14	AQZ65650.1 GH6
TVY80151.1	539	108	487	CAL53384.1	1045	36	416	27.8	400	250	39	129.8	2e-28	CAL53384.1 CE11
TVY80159.1	751	226	742	ADT70776.1	802	245	777	24.2	586	322	122	86.3	3.6e-15	ADT70776.1 AA3_1|1.1.99.18
TVY80163.1	517	1	517	CCT65953.1	516	1	516	98.1	517	9	1	1048.5	5.4e-305	CCT65953.1 GT22
TVY80196.1	406	1	406	CCT65443.1	406	1	406	97.8	406	9	0	826.2	3.4e-238	CCT65443.1 CE8
TVY80202.1	227	9	200	CEJ73325.1	588	7	190	46.9	192	94	8	184.1	3.8e-45	CEJ73325.1 GH18
TVY80209.1	287	28	265	CCA14548.1	762	474	735	27.4	270	156	40	77.8	4.9e-13	CCA14548.1 GT2
TVY80214.1	475	13	242	EAA66229.1	1187	426	649	25.2	250	141	46	57.8	8.7e-07	EAA66229.1 PL1_4
TVY80217.1	445	49	248	ANZ19938.1	354	6	194	36.3	204	111	19	112.1	3.6e-23	ANZ19938.1 CBM13
TVY80222.1	372	25	250	CBZ51751.1	1915	976	1222	32.9	252	138	31	124	7.7e-27	CBZ51751.1 GT90
TVY80237.1	399	12	398	CEF72406.1	387	9	385	57	388	155	12	425.2	1.7e-117	CEF72406.1 AA8
TVY80259.1	131	28	126	SMQ45338.1	876	632	728	49.5	101	45	6	96.3	6.1e-19	SMQ45338.1 GH37
