# Supplementary material for: Draft Genome and Biological Characteristics of Fusarium solani and Fusarium oxysporum Causing Black Rot in Gastrodia elata
Source: Int J Mol Sci. 2023 Feb 25;24(5):4545. doi: 10.3390/ijms24054545 (PMC10003674; doi:10.3390/ijms24054545)
Supplement: Supplementary file 1 [file ijms-24-04545-s001.zip › Table/Table S15 Analysis of PHI annotation of strains MPI-SDFR-AT-0091 and CRI 24-3 Genome.xlsx]

## Sheet: Sheet1
Analysis of PHI annotation of strain CRI 24-3 Genome
Query_id	Subject_id	Identity(%)	Align_length	Mismatch	Query_start	Query_end	Subject_start	Subject_end	E_value	Score
UPK94081.1Fusarium_solani-melongenae	I1RNF9#PHI:1012#GzGPA1#5518#Fusarium_graminearum#unaffected_pathogenicity	100	353	0	0	353	1	353	5.2e-204	705.7
UPL01062.1Fusarium_solani-melongenae	J9VLE6#PHI:11158#Ubi1_(CNAG_00370)#5207#Cryptococcus_neoformans#reduced_virulence	100	76	0	0	76	1	76	8.2e-37	149.1
UPL01765.1Fusarium_solani-melongenae	Q9UWF0#PHI:2108#CAM#318829#Magnaporthe_oryzae#reduced_virulence__loss_of_pathogenicity	100	149	0	0	149	1	149	1.9e-54	207.6
UPL04168.1Fusarium_solani-melongenae	Q6XPX0#PHI:300__PHI:2826#FGB1__Fgb1#5507#Fusarium_oxysporum#reduced_virulence__loss_of_pathogenicity	99.7	359	1	0	359	1	359	1.1e-164	575.1
UPK89507.1Fusarium_solani-melongenae	I1RS24#PHI:1584#GzOB024#5518#Fusarium_graminearum#unaffected_pathogenicity	99.6	254	1	0	254	1	254	2.6e-144	506.9
UPK89539.1Fusarium_solani-melongenae	A0A0C4DHU3#PHI:10249#Fmk1_(FOXG_08140)#5507#Fusarium_oxysporum#reduced_virulence	99.4	355	2	0	355	1	355	3e-207	716.5
UPK96692.1Fusarium_solani-melongenae	Q4ICG5#PHI:9145#FgAP2mu_(FGSG_05093)#5518#Fusarium_graminearum#reduced_virulence	99.3	143	1	0	143	1	143	2.3e-78	287
UPL01614.1Fusarium_solani-melongenae	I1S1V9#PHI:1604#GzOB045#5518#Fusarium_graminearum#unaffected_pathogenicity	99.3	145	1	0	145	1	145	8.2e-79	288.5
UPK96402.1Fusarium_solani-melongenae	P0C431#PHI:1005__PHI:2327#FgHOG1__HOG1#5518#Fusarium_graminearum#reduced_virulence__unaffected_pathogenicity	99.2	358	2	1	358	1	357	9.3e-209	721.5
UPK92240.1Fusarium_solani-melongenae	Q00845#PHI:180#PELD#169388#Fusarium_solani#reduced_virulence	99.1	233	2	0	233	1	233	9.6e-138	485
UPL00683.1Fusarium_solani-melongenae	I1S095#PHI:861#RAS2#5518#Fusarium_graminearum#reduced_virulence	99	197	2	0	197	1	197	6.5e-110	392.5
UPK89907.1Fusarium_solani-melongenae	Q4WJS6#PHI:6753#GlcA#746128#Aspergillus_fumigatus#lethal	98.7	305	3	1	305	1	304	9.9e-183	634.8
UPK91096.1Fusarium_solani-melongenae	A0A0E0S0W9#PHI:9823#Fg08731#5518#Fusarium_graminearum#reduced_virulence	98.7	372	4	1	372	1	371	5.6e-215	742.3
UPK91158.1Fusarium_solani-melongenae	J9VLE6#PHI:11158#Ubi1_(CNAG_00370)#5207#Cryptococcus_neoformans#reduced_virulence	98.7	77	1	0	77	1	77	1.2e-36	149.4
UPK90469.1Fusarium_solani-melongenae	I1RRW3#PHI:1658#GzCCCH002#5518#Fusarium_graminearum#unaffected_pathogenicity	98.6	209	3	0	209	1	209	9.8e-126	444.9
UPK93460.1Fusarium_solani-melongenae	I1RT81#PHI:6410__PHI:6604#FgCdc12__FaCdc12(FGSG_07380)#5518__282267#Fusarium_graminearum__Fusarium_asiaticum#reduced_virulence	98.4	383	6	0	384	3	385	1e-213	738
UPK93232.1Fusarium_solani-melongenae	A0A0D2XC66#PHI:10879#Cnb1_(XP_018234243)#5507#Fusarium_oxysporum#reduced_virulence	98.3	174	3	0	174	1	174	1.6e-92	334.3
UPK96355.1Fusarium_solani-melongenae	Q65YU2#PHI:395#FGA2#5507#Fusarium_oxysporum#loss_of_pathogenicity	98.3	355	6	0	355	1	355	7.8e-200	691.8
UPL01188.1Fusarium_solani-melongenae	A0A0D2Y8P9#PHI:7588#Foatg8#5507#Fusarium_oxysporum#reduced_virulence	98.3	118	2	0	118	1	118	3.7e-61	229.6
UPL04275.1Fusarium_solani-melongenae	A9QUB2#PHI:2403#CSN1#169388#Fusarium_solani#increased_virulence_(hypervirulence)__reduced_virulence	98.3	300	5	0	300	1	300	4.5e-172	599.4
UPK98088.1Fusarium_solani-melongenae	I1RAY2#PHI:1218__PHI:9822#FGSG_00677__Fg00677#5518#Fusarium_graminearum#lethal__reduced_virulence	98.2	339	6	0	339	1	339	4.9e-199	689.1
UPL02606.1Fusarium_solani-melongenae	I1REF2#PHI:3138#ELP3#5518#Fusarium_graminearum#reduced_virulence	97.9	572	12	0	572	1	572	0	1152.9
UPK97958.1Fusarium_solani-melongenae	Q4IPZ1#PHI:1564#GzOB004#5518#Fusarium_graminearum#unaffected_pathogenicity	97.8	92	2	0	92	1	92	8.2e-48	184.9
UPK94316.1Fusarium_solani-melongenae	I1RT36#PHI:1200__PHI:4587#(Gsk3)__Fgk3#5518#Fusarium_graminearum#reduced_virulence__loss_of_pathogenicity	97.7	394	9	0	394	1	394	1.5e-228	787.3
UPK96462.1Fusarium_solani-melongenae	I1RYH0#PHI:6409#FgCdc11#5518#Fusarium_graminearum#reduced_virulence	97.7	309	7	0	309	1	309	7.2e-175	609
UPK99280.1Fusarium_solani-melongenae	I1RC95#PHI:1566#GzOB006#5518#Fusarium_graminearum#lethal	97.7	391	9	0	391	1	391	1.1e-215	744.6
UPK93257.1Fusarium_solani-melongenae	G4N9S6#PHI:9547#Moarf6#318829#Magnaporthe_oryzae#unaffected_pathogenicity	96.8	186	6	0	186	1	186	1.2e-101	364.8
UPL02401.1Fusarium_solani-melongenae	Q9C1T0#PHI:200#ARG1#5507#Fusarium_oxysporum#reduced_virulence	96.6	466	16	0	466	1	466	1e-263	904.4
UPL01293.1Fusarium_solani-melongenae	I1S050#PHI:1203#(Sc_Yck1/2/3)#5518#Fusarium_graminearum#reduced_virulence	96.5	453	15	1	452	1	453	3.4e-256	879.4
UPK90175.1Fusarium_solani-melongenae	I1RPQ7#PHI:6411#FgCdc10#5518#Fusarium_graminearum#unaffected_pathogenicity	96.4	338	12	0	338	1	338	9.1e-190	658.3
UPL01713.1Fusarium_solani-melongenae	I1RXZ0#PHI:1467#GzCCAAT007#5518#Fusarium_graminearum#unaffected_pathogenicity	96.4	138	5	0	138	1	138	2.5e-69	256.9
UPK90467.1Fusarium_solani-melongenae	Q4HTT1#PHI:1468#GzCCAAT008#5518#Fusarium_graminearum#unaffected_pathogenicity	96.3	134	5	0	134	1	134	9.6e-66	245
UPK98509.1Fusarium_solani-melongenae	I1RA06#PHI:6258#DHS#5518#Fusarium_graminearum#increased_virulence_(hypervirulence)__unaffected_pathogenicity	96.3	354	13	0	354	1	354	2.4e-204	706.8
UPK99577.1Fusarium_solani-melongenae	I1RC52#PHI:6092#FgVps26#5518#Fusarium_graminearum#reduced_virulence	96.2	317	9	1	317	1	314	9.4e-176	611.7
UPK91817.1Fusarium_solani-melongenae	G2WXZ2#PHI:3478#Vdrac1#27337#Verticillium_dahliae#reduced_virulence	96.1	179	7	0	179	1	179	4.4e-99	356.3
UPL03312.1Fusarium_solani-melongenae	Q99174#PHI:2849#CutA#169388#Fusarium_solani#unaffected_pathogenicity	96.1	230	9	0	230	1	230	1.5e-122	434.5
UPK96983.1Fusarium_solani-melongenae	Q7Z7T9#PHI:821#Tub2#38448#Monilinia_fructicola#chemistry_target:_resistance_to_chemical	96	398	16	0	398	1	398	1.7e-231	797.3
UPK93182.1Fusarium_solani-melongenae	A0A0D2XDM3#PHI:4724#Gls1#5507#Fusarium_oxysporum#unaffected_pathogenicity	95.9	706	26	2	707	2	705	0	1392.5
UPK97792.1Fusarium_solani-melongenae	Q4INI2#PHI:11500#FgcapB_(FGSG_01226)#5518#Fusarium_graminearum#reduced_virulence	95.7	282	12	0	282	1	282	1.5e-156	547.7
UPK96694.1Fusarium_solani-melongenae	G4MVC5#PHI:6927#MoRAD6#318829#Magnaporthe_oryzae#reduced_virulence	95.6	135	6	0	150	1	135	2.4e-73	270.4
UPK94043.1Fusarium_solani-melongenae	I1RN81#PHI:3832#Fgcdc42#5518#Fusarium_graminearum#reduced_virulence	95.5	198	6	1	198	1	195	2.3e-108	387.1
UPL04349.1Fusarium_solani-melongenae	Q96VK1#PHI:4661#Chs2#5518#Fusarium_graminearum#reduced_virulence	95.5	201	9	0	518	1	201	4.4e-115	411.8
UPK96818.1Fusarium_solani-melongenae	V6RQ48#PHI:9142#FgAP2a_(FGSG_09735)#5518#Fusarium_graminearum#reduced_virulence	95.4	713	33	0	713	1	713	0	1277.3
UPK94367.1Fusarium_solani-melongenae	G4MYS1#PHI:4736__PHI:11140#MoYpt7__MGG_08144_(MoYpt7)#318829#Magnaporthe_oryzae#loss_of_pathogenicity__reduced_virulence__unaffected_pathogenicity	95.1	205	10	0	205	1	205	1.8e-111	397.5
UPK93526.1Fusarium_solani-melongenae	I1RKK5#PHI:1289#FGSG_04416#5518#Fusarium_graminearum#unaffected_pathogenicity	95	438	20	1	438	1	436	9.5e-248	851.3
UPL01268.1Fusarium_solani-melongenae	X0JB59#PHI:4679#FoSlt2#5507#Fusarium_oxysporum#reduced_virulence	95	419	20	1	419	1	418	1.7e-238	820.5
UPK94750.1Fusarium_solani-melongenae	I1RN37#PHI:1374#GzC2H037#5518#Fusarium_graminearum#unaffected_pathogenicity	94.8	804	42	0	804	1	804	0	1453.7
UPK94747.1Fusarium_solani-melongenae	A0A0E0SID1#PHI:11601#Sah1_(FGSG_05615)#5518#Fusarium_graminearum#reduced_virulence	94.7	449	24	0	449	1	449	3e-249	856.3
UPK95834.1Fusarium_solani-melongenae	Q04701#PHI:179#PELA#169388#Fusarium_solani#reduced_virulence	94.6	242	8	1	237	1	242	2.1e-132	467.2
UPL01661.1Fusarium_solani-melongenae	I1S219#PHI:1652#GzWing024#5518#Fusarium_graminearum#unaffected_pathogenicity	94.6	92	4	1	150	1	92	6.4e-43	170.2
UPK96754.1Fusarium_solani-melongenae	H9C592#PHI:2590__PHI:2611#CMLE#5507#Fusarium_oxysporum#loss_of_pathogenicity	94.5	364	19	1	373	1	364	5.3e-215	742.3
UPL01497.1Fusarium_solani-melongenae	I1RZL3#PHI:3996#FgFim#5518#Fusarium_graminearum#reduced_virulence	94.5	649	34	1	647	1	649	0	1202.6
UPL02712.1Fusarium_solani-melongenae	J9VLE6#PHI:11158#Ubi1_(CNAG_00370)#5207#Cryptococcus_neoformans#reduced_virulence	94.5	128	7	0	128	1	128	2e-65	243.8
UPK93553.1Fusarium_solani-melongenae	T0LLS6#PHI:6703#CgRhoB#474922#Colletotrichum_gloeosporioides#reduced_virulence	94.4	195	11	0	195	1	195	8.1e-106	378.6
UPK94413.1Fusarium_solani-melongenae	A0A559KTE7#PHI:11677#Arl3_(FOXG_4440)#5507#Fusarium_oxysporum#reduced_virulence	94.4	213	12	0	213	1	213	2.2e-117	417.2
UPK96439.1Fusarium_solani-melongenae	A0A1C3YLQ3#PHI:9973#Srp2_(FGSG_09282)#5518#Fusarium_graminearum#reduced_virulence	94.1	219	12	1	220	2	220	2.7e-119	424.1
UPK96628.1Fusarium_solani-melongenae	Q96VL3#PHI:339#CLPT1#290576#Colletotrichum_lindemuthianum#reduced_virulence	94.1	203	11	1	203	1	202	9e-108	385.2
UPK89472.1Fusarium_solani-melongenae	I1RPR1#PHI:2387#ACL2#5518#Fusarium_graminearum#loss_of_pathogenicity	93.9	488	30	0	488	1	488	1.3e-269	924.1
UPK97616.1Fusarium_solani-melongenae	W9KJI6#PHI:11628#FoATG12#5507#Fusarium_oxysporum#reduced_virulence	93.9	115	7	0	156	44	158	3.2e-57	216.9
UPK89757.1Fusarium_solani-melongenae	I1RRB0#PHI:7124#FgEB1#5518#Fusarium_graminearum#reduced_virulence	93.8	241	15	0	241	1	241	2.2e-105	377.5
UPK93321.1Fusarium_solani-melongenae	W7M5P0#PHI:2916#Ppr2#117187#Fusarium_verticillioides#unaffected_pathogenicity	93.8	663	35	2	662	1	658	0	1198
UPL02165.1Fusarium_solani-melongenae	I1REC7#PHI:6272#FgHSP90#5518#Fusarium_graminearum#reduced_virulence	93.8	705	38	2	704	1	700	0	1145.2
UPK89605.1Fusarium_solani-melongenae	A0A1C3YKS2#PHI:1183#(Sc_Cmk1/Cmk2)#5518#Fusarium_graminearum#reduced_virulence	93.7	365	23	0	368	7	371	3.3e-201	696.4
UPL02217.1Fusarium_solani-melongenae	I1RE58#PHI:443#CBL1#5518#Fusarium_graminearum#reduced_virulence	93.7	446	28	0	446	1	446	1.2e-240	827.8
UPK91395.1Fusarium_solani-melongenae	I1RWI5#PHI:1590#GzOB030#5518#Fusarium_graminearum#lethal	93.6	157	10	0	157	1	157	4.4e-78	286.2
UPK98476.1Fusarium_solani-melongenae	I1RD63#PHI:6093#FgVps29#5518#Fusarium_graminearum#reduced_virulence	93.6	202	13	0	202	1	202	5.6e-110	392.5
UPK89171.1Fusarium_solani-melongenae	I3VPY1#PHI:9407#FIG1_(FGSG_06302)#5518#Fusarium_graminearum#reduced_virulence	93.5	262	17	0	278	17	278	3.1e-127	450.3
UPK96864.1Fusarium_solani-melongenae	N4VQQ5#PHI:3280#CoRAS1#5465#Colletotrichum_orbiculare#lethal	93.4	212	14	0	216	3	214	2.1e-115	410.6
UPK90293.1Fusarium_solani-melongenae	A0A0E0SGT0#PHI:1194__PHI:3917#FgMkk1#5518#Fusarium_graminearum#reduced_virulence	93.3	524	32	2	523	1	522	2.4e-285	976.5
UPK98535.1Fusarium_solani-melongenae	J4UI12#PHI:3271#ARSEF_2860#176275#Beauveria_bassiana#reduced_virulence	93.2	251	16	1	251	1	250	2.1e-128	454.1
UPK96478.1Fusarium_solani-melongenae	I1RV69#PHI:1234#FGSG_08133#5518#Fusarium_graminearum#lethal	93	2428	133	7	2425	1	2395	0	4454.8
UPL00967.1Fusarium_solani-melongenae	I1S0N5#PHI:1552#GzMyb016#5518#Fusarium_graminearum#unaffected_pathogenicity	92.9	1078	75	1	1078	1	1076	0	1980.7
UPK89957.1Fusarium_solani-melongenae	F9F510#PHI:11680#UgmA#5507#Fusarium_oxysporum#reduced_virulence	92.8	517	37	0	611	1	517	6.7e-300	1025
UPK91616.1Fusarium_solani-melongenae	I1RGD6#PHI:1193#(Sc_Sky1)#5518#Fusarium_graminearum#reduced_virulence	92.8	511	36	1	572	1	510	1.4e-283	970.7
UPK97838.1Fusarium_solani-melongenae	Q4IPC8#PHI:1531__PHI:5700#GzSsu72__ScOrtholog_SSU72#5518#Fusarium_graminearum#unaffected_pathogenicity__lethal	92.8	209	15	0	209	1	209	2.8e-114	407.1
UPK90970.1Fusarium_solani-melongenae	A0A0E0S1S6#PHI:9097#Fgist1_(FGSG_12578)#5518#Fusarium_graminearum#reduced_virulence	92.7	206	15	0	206	1	206	6.8e-79	289.3
UPK94889.1Fusarium_solani-melongenae	I1RTC2#PHI:1232#FGSG_07423#5518#Fusarium_graminearum#lethal	92.7	412	30	0	412	1	412	1.2e-228	787.7
UPL02342.1Fusarium_solani-melongenae	I1RMW9#PHI:4602#FDB2#5518#Fusarium_graminearum#reduced_virulence	92.7	2105	153	1	2105	1	2104	0	3945.2
UPK89184.1Fusarium_solani-melongenae	P0CT16#PHI:9554#Mosar1#318829#Magnaporthe_oryzae#unaffected_pathogenicity	92.6	189	14	0	189	1	189	2.5e-104	373.6
UPK94251.1Fusarium_solani-melongenae	V6RLW4#PHI:1583#GzOB023#5518#Fusarium_graminearum#unaffected_pathogenicity	92.6	721	53	0	721	1	721	0	1339.7
UPK97202.1Fusarium_solani-melongenae	I1RYR6#PHI:1692#GzZC007#5518#Fusarium_graminearum#unaffected_pathogenicity	92.6	570	36	3	704	1	570	4.7e-305	1042.3
UPK89355.1Fusarium_solani-melongenae	I1S8D3#PHI:9517#FgEch1_(FGSG_13111)#5518#Fusarium_graminearum#reduced_virulence	92.4	290	22	0	290	1	290	4.8e-155	542.7
UPK98471.1Fusarium_solani-melongenae	Q8TGD1#PHI:254#FOW1#5507#Fusarium_oxysporum#reduced_virulence	92.4	316	24	0	317	3	318	4.7e-172	599.4
UPK90496.1Fusarium_solani-melongenae	I1RQL4#PHI:1165__PHI:1642__PHI:3109#RRG2__GzWing014__FgSKN7#5518#Fusarium_graminearum#unaffected_pathogenicity__reduced_virulence	92.3	444	33	1	444	1	443	7.8e-237	815.1
UPK95146.1Fusarium_solani-melongenae	K3W1P7#PHI:11619#FpHsp104_(FPSE_03525)#101028#Fusarium_pseudograminearum#reduced_virulence	92.3	924	70	1	923	1	924	0	1639
UPK98229.1Fusarium_solani-melongenae	I1RBB2#PHI:9143#FgAP2beta_(FGSG_00824)#5518#Fusarium_graminearum#reduced_virulence	92.3	1006	55	4	985	1	1005	0	1830.5
UPK98394.1Fusarium_solani-melongenae	W7MHG4#PHI:2462#RGSB#117187#Fusarium_verticillioides#unaffected_pathogenicity	92.3	363	27	1	362	1	363	7.5e-190	658.7
UPK99599.1Fusarium_solani-melongenae	I1RA52#PHI:445#NOS1#5518#Fusarium_graminearum#reduced_virulence	92.3	469	34	2	468	1	468	1.5e-259	890.6
UPL01357.1Fusarium_solani-melongenae	I1S0H5#PHI:7717#FgOXP1#5518#Fusarium_graminearum#reduced_virulence	92.3	1360	105	0	1360	1	1360	0	2533.4
UPL02549.1Fusarium_solani-melongenae	A6N6J8#PHI:1021__PHI:2981#CTF1__Ctf1#5507#Fusarium_oxysporum#unaffected_pathogenicity__reduced_virulence	92.3	860	63	3	911	44	903	0	1543.1
UPK89164.1Fusarium_solani-melongenae	G4N8F9#PHI:9553#Moarf1#318829#Magnaporthe_oryzae#unaffected_pathogenicity	92.2	435	34	0	435	1	435	3.2e-235	809.7
UPK97762.1Fusarium_solani-melongenae	A0A346FLS9#PHI:11276#FgRbp1#5518#Fusarium_graminearum#reduced_virulence	92.2	529	41	0	1080	1	529	2.8e-282	968
UPL01240.1Fusarium_solani-melongenae	I1S0F5#PHI:1533#GzLam002#5518#Fusarium_graminearum#reduced_virulence	92.1	151	12	0	153	2	152	1.7e-74	274.2
UPK99117.1Fusarium_solani-melongenae	I1RCH5#PHI:1569#GzOB009#5518#Fusarium_graminearum#lethal	92	373	29	1	373	1	372	9.1e-199	688.3
UPK90510.1Fusarium_solani-melongenae	I1RRU2#PHI:1248#FGSG_06832#5518#Fusarium_graminearum#unaffected_pathogenicity	91.9	405	30	1	402	1	405	1.1e-210	728
UPK94401.1Fusarium_solani-melongenae	A0A0J9V3Z8#PHI:10878#Cna1_(XP_018243626)#5507#Fusarium_oxysporum#reduced_virulence	91.9	566	46	0	566	1	566	0	1054.3
UPK96139.1Fusarium_solani-melongenae	G3F417#PHI:3703#Fvtox1#232082#Fusarium_virguliforme#reduced_virulence	91.9	172	14	0	172	1	172	2.8e-94	340.1
UPK97027.1Fusarium_solani-melongenae	I1S746#PHI:9538#Acd2_(FGSG_12669)#5518#Fusarium_graminearum#unaffected_pathogenicity	91.9	346	27	1	345	1	346	4.5e-184	639.4
UPK91856.1Fusarium_solani-melongenae	V6RRH2#PHI:1594#GzOB034#5518#Fusarium_graminearum#unaffected_pathogenicity	91.8	610	49	1	609	1	610	0	1103.6
UPK97864.1Fusarium_solani-melongenae	I1RCB7#PHI:1567#GzOB007#5518#Fusarium_graminearum#unaffected_pathogenicity	91.8	170	14	0	170	1	170	1.3e-91	331.3
UPL04075.1Fusarium_solani-melongenae	I1RFM6#PHI:744#ADE5#5518#Fusarium_graminearum#reduced_virulence	91.8	795	65	0	795	1	795	0	1476.8
UPK90539.1Fusarium_solani-melongenae	G4N3J3#PHI:9548#Moarl1#318829#Magnaporthe_oryzae#reduced_virulence	91.7	180	15	0	180	1	180	1.3e-94	341.3
UPK99097.1Fusarium_solani-melongenae	I1RB34#PHI:10453#NoxA_(FGSG_00739)#5518#Fusarium_graminearum#reduced_virulence	91.7	557	46	0	557	1	557	0	1095.1
UPK96050.1Fusarium_solani-melongenae	A0A0E0S0W9#PHI:9823#Fg08731#5518#Fusarium_graminearum#reduced_virulence	91.6	321	27	0	321	1	321	2.5e-176	613.6
UPK97701.1Fusarium_solani-melongenae	I1R9X6#PHI:8908#FgVPS28_(FGSG_00291)#5518#Fusarium_graminearum#reduced_virulence	91.6	238	19	1	237	1	238	9.5e-117	415.2
UPK99514.1Fusarium_solani-melongenae	I1RC32#PHI:2351__PHI:2353#AMT1#5518#Fusarium_graminearum#reduced_virulence	91.6	345	29	0	345	1	345	1.1e-187	651.4
UPL03751.1Fusarium_solani-melongenae	Q5YCW8#PHI:337#CHS7#5507#Fusarium_oxysporum#reduced_virulence	91.6	334	28	0	334	1	334	5.7e-176	612.5
UPK90683.1Fusarium_solani-melongenae	A0A1C3YK53#PHI:11048#FgVPS74_(FGSG_06346)#5518#Fusarium_graminearum#reduced_virulence	91.5	284	15	1	349	1	284	9.3e-145	508.8
UPK91222.1Fusarium_solani-melongenae	Q7Z9Z4#PHI:303#GAT1#5476#Candida_albicans#reduced_virulence	91.5	47	4	0	719	504	550	3.5e-21	99.8
UPK99075.1Fusarium_solani-melongenae	Q4IQT8#PHI:1618#GzFET5#5518#Fusarium_graminearum#unaffected_pathogenicity	91.5	294	25	0	294	1	294	7.9e-153	535.4
UPL00480.1Fusarium_solani-melongenae	Q4HYQ4#PHI:1601#GzOB042#5518#Fusarium_graminearum#unaffected_pathogenicity	91.5	1409	118	2	1408	1	1408	0	2377.4
UPK91418.1Fusarium_solani-melongenae	I1RWP4#PHI:1530#Gzsnd#5518#Fusarium_graminearum#unaffected_pathogenicity	91.4	885	76	0	885	1	885	0	1636.7
UPK91419.1Fusarium_solani-melongenae	I1RWT7#PHI:1793#GzZC108#5518#Fusarium_graminearum#reduced_virulence	91.4	824	58	6	812	1	823	0	1375.1
UPK97208.1Fusarium_solani-melongenae	I1RYX6#PHI:9357#Fgleu1_(FGSG_09589)#5518#Fusarium_graminearum#loss_of_pathogenicity	91.4	777	66	1	776	1	777	0	1448.7
UPK94960.1Fusarium_solani-melongenae	I1RTG5#PHI:6245#FaMyo2B#5518#Fusarium_graminearum#reduced_virulence	91.3	1583	134	2	1580	1	1583	0	2546.5
UPK98106.1Fusarium_solani-melongenae	Q4WKG5#PHI:2530#TUB1#746128#Aspergillus_fumigatus#lethal__loss_of_pathogenicity	91.1	449	39	1	449	1	448	4.4e-248	852.4
UPL02482.1Fusarium_solani-melongenae	I1RLT3#PHI:7718#FgOXP2#5518#Fusarium_graminearum#reduced_virulence	91.1	1314	107	1	1314	1	1304	0	2405.9
UPK96716.1Fusarium_solani-melongenae	W7MCR6#PHI:2461#FLBA2#117187#Fusarium_verticillioides#unaffected_pathogenicity	91	402	35	1	486	99	499	3.7e-201	697.2
UPK98037.1Fusarium_solani-melongenae	I1RBC0#PHI:10481#Sey1_(FGSG_00833)#5518#Fusarium_graminearum#reduced_virulence__unaffected_pathogenicity	91	860	76	1	860	1	859	0	1548.5
UPK99417.1Fusarium_solani-melongenae	I1RA20#PHI:1244#FGSG_00337#5518#Fusarium_graminearum#unaffected_pathogenicity	91	413	27	2	413	1	403	3.7e-217	749.6
UPL04142.1Fusarium_solani-melongenae	I1RG99#PHI:6091#FgVps35#5518#Fusarium_graminearum#reduced_virulence	91	903	80	1	903	1	902	0	1480.7
UPK90887.1Fusarium_solani-melongenae	I1R9M1#PHI:3834#Fgrho3#5518#Fusarium_graminearum#unaffected_pathogenicity	90.9	208	11	2	203	1	205	4.3e-86	313.2
UPL02497.1Fusarium_solani-melongenae	I1RE51#PHI:1542#GzMyb006#5518#Fusarium_graminearum#unaffected_pathogenicity	90.9	672	58	3	670	1	671	0	1115.9
UPL03625.1Fusarium_solani-melongenae	G4MRX0#PHI:8752#RHO2_(MGG_02457)#318829#Magnaporthe_oryzae#reduced_virulence	90.9	198	18	0	199	3	200	2.8e-106	380.2
UPK90684.1Fusarium_solani-melongenae	I1RW16#PHI:1178__PHI:4941#(Sc_Cdc28)__Cdc2A#5518#Fusarium_graminearum#reduced_virulence__lethal__loss_of_pathogenicity	90.8	326	29	1	326	1	325	1.7e-177	617.5
UPK93109.1Fusarium_solani-melongenae	I1RN43#PHI:1268#FGSG_05406#5518#Fusarium_graminearum#unaffected_pathogenicity	90.8	458	39	3	457	1	456	4.2e-222	766.1
UPK98559.1Fusarium_solani-melongenae	A0A0D2X980#PHI:9590#Pmt4_(FOXG_00440)#5507#Fusarium_oxysporum#reduced_virulence	90.8	770	69	2	768	1	770	0	1450.6
UPK99493.1Fusarium_solani-melongenae	I1RCN2#PHI:1168__PHI:1171__PHI:1173#HDF1#5518#Fusarium_graminearum#reduced_virulence	90.8	502	41	2	497	1	502	1.1e-279	957.6
UPL02474.1Fusarium_solani-melongenae	I1RXV2#PHI:1758#GzZC073#5518#Fusarium_graminearum#unaffected_pathogenicity	90.8	824	66	5	819	1	819	0	1486.9
UPK89457.1Fusarium_solani-melongenae	Q6S9D7#PHI:7701#Pb14-3-3#121759#Paracoccidioides_brasiliensis#reduced_virulence	90.7	236	22	0	236	1	236	4.4e-118	419.9
UPK93994.1Fusarium_solani-melongenae	I1RM25#PHI:1579#GzOB019#5518#Fusarium_graminearum#unaffected_pathogenicity	90.7	1198	102	4	1192	1	1195	0	1995.3
UPL01279.1Fusarium_solani-melongenae	I1S241#PHI:442#MSY1#5518#Fusarium_graminearum#reduced_virulence	90.7	766	71	0	766	1	766	0	1395.2
UPK91052.1Fusarium_solani-melongenae	I1RWH5#PHI:1589#GzOB029#5518#Fusarium_graminearum#unaffected_pathogenicity	90.6	245	23	0	245	1	245	2e-125	444.1
UPK94535.1Fusarium_solani-melongenae	I1RN31#PHI:1223#FGSG_05393#5518#Fusarium_graminearum#lethal	90.6	329	25	1	329	1	323	1.5e-176	614.4
UPK98494.1Fusarium_solani-melongenae	G4NAT2#PHI:11084#MoMob1_(MGG_03151)#318829#Magnaporthe_oryzae#reduced_virulence	90.5	211	19	1	264	9	219	1.2e-115	411.8
UPL01598.1Fusarium_solani-melongenae	A0A420RYE1#PHI:11118#NoxA#5507#Fusarium_oxysporum#unaffected_pathogenicity	90.5	576	51	1	572	1	576	0	1102.4
UPL04204.1Fusarium_solani-melongenae	I1RK79#PHI:1577#GzOB017#5518#Fusarium_graminearum#unaffected_pathogenicity	90.5	148	14	0	148	1	148	1.9e-75	277.3
UPK93225.1Fusarium_solani-melongenae	Q4I5U9#PHI:1231__PHI:1492#FGSG_07409__GzHMG024#5518#Fusarium_graminearum#lethal__unaffected_pathogenicity	90.4	447	40	3	446	1	445	1.2e-242	834.7
UPL00627.1Fusarium_solani-melongenae	I1RZX9#PHI:1014#GzGPA3#5518#Fusarium_graminearum#unaffected_pathogenicity	90.4	354	34	0	354	1	354	1.4e-193	671
UPL02013.1Fusarium_solani-melongenae	I1RE46#PHI:1570#GzOB010#5518#Fusarium_graminearum#unaffected_pathogenicity	90.4	883	67	2	883	1	865	0	1337.8
UPL03417.1Fusarium_solani-melongenae	I1RJT0#PHI:8913#FgVPS2_(FGSG_04112)#5518#Fusarium_graminearum#lethal	90.4	228	18	1	224	1	228	2.2e-83	304.3
UPK89243.1Fusarium_solani-melongenae	I1RST1#PHI:1491#GzHMG023#5518#Fusarium_graminearum#lethal	90.3	585	54	1	586	1	582	4.2e-287	983
UPK89725.1Fusarium_solani-melongenae	I1RRM1#PHI:5029#Gta2#5518#Fusarium_graminearum#unaffected_pathogenicity__reduced_virulence	90.3	463	41	2	463	1	459	4.4e-251	862.4
UPK90889.1Fusarium_solani-melongenae	Q96VL0#PHI:769#CPSOD1#5111#Claviceps_purpurea#unaffected_pathogenicity	90.3	154	15	0	154	1	154	3e-79	290
UPK96881.1Fusarium_solani-melongenae	A0A0D2XWJ8#PHI:4727#Gdb1#5507#Fusarium_oxysporum#reduced_virulence__unaffected_pathogenicity	90.3	1553	151	0	1553	1	1553	0	2945.2
UPK97789.1Fusarium_solani-melongenae	I1RBF3#PHI:9056#FgTRR_(FGSG_00871)#5518#Fusarium_graminearum#reduced_virulence	90.3	319	31	0	319	1	319	2.2e-169	590.5
UPK99321.1Fusarium_solani-melongenae	I1RBR4#PHI:2908__PHI:9825#Cyp51B__CYP51B#5518#Fusarium_graminearum#unaffected_pathogenicity__reduced_virulence	90.3	526	50	1	526	1	525	9.6e-287	981.1
UPL00840.1Fusarium_solani-melongenae	B0Y4S0#PHI:4677#AfcpcB#746128#Aspergillus_fumigatus#reduced_virulence	90.2	316	31	0	316	1	316	2.4e-147	517.3
UPL01483.1Fusarium_solani-melongenae	I1S097#PHI:4660#Chs3b#5518#Fusarium_graminearum#lethal__reduced_virulence	90.2	906	84	3	903	1	904	0	1656.3
UPL03257.1Fusarium_solani-melongenae	I1RFJ2#PHI:1573#GzOB013#5518#Fusarium_graminearum#lethal	90.2	902	85	3	985	55	953	0	1557.3
UPK90775.1Fusarium_solani-melongenae	I1RW84#PHI:6183#FgVps27#5518#Fusarium_graminearum#reduced_virulence	90.1	494	49	0	494	1	494	1.7e-236	814.7
UPK91919.1Fusarium_solani-melongenae	Q6RKH3#PHI:726#PKS7#5518#Fusarium_graminearum#unaffected_pathogenicity	90.1	413	41	0	417	1	413	2.5e-225	779.2
UPK98376.1Fusarium_solani-melongenae	G4MWX1#PHI:7134#MoRab5B#318829#Magnaporthe_oryzae#reduced_virulence	90.1	222	19	3	220	1	221	1.4e-106	381.3
UPL01282.1Fusarium_solani-melongenae	I1RZY1#PHI:1602#GzOB043#5518#Fusarium_graminearum#unaffected_pathogenicity	90.1	716	66	2	714	1	713	0	1309.7
UPK90746.1Fusarium_solani-melongenae	I1RW90#PHI:1627#GzTF2S002#5518#Fusarium_graminearum#unaffected_pathogenicity	90	110	11	0	110	1	110	3.8e-60	226.1
UPK93170.1Fusarium_solani-melongenae	A0A0D2XZG3#PHI:9745#FolVPS21_(FOXG_09392)#5507#Fusarium_oxysporum#reduced_virulence	89.8	236	23	1	236	1	235	1.9e-109	391
UPK99177.1Fusarium_solani-melongenae	G4N6S1#PHI:8610__PHI:10771#Gcn5_(MGG_03677)__MoGCN5_(MGG_03677)#318829#Magnaporthe_oryzae#reduced_virulence__unaffected_pathogenicity	89.8	391	39	1	394	10	400	1.9e-207	717.2
UPK94368.1Fusarium_solani-melongenae	E9DS54#PHI:8769#MaPpt1#92637#Metarhizium_acridum#unaffected_pathogenicity	89.7	475	49	0	475	1	475	2e-259	890.2
UPK96935.1Fusarium_solani-melongenae	J9MZK9#PHI:2455#CRE1#5507#Fusarium_oxysporum#unaffected_pathogenicity	89.7	417	38	4	414	5	420	2.9e-177	617.1
UPK96467.1Fusarium_solani-melongenae	I1RZ39#PHI:1599#GzOB039#5518#Fusarium_graminearum#unaffected_pathogenicity	89.6	182	18	1	181	1	182	4.9e-89	322.8
UPK89330.1Fusarium_solani-melongenae	I1RSE9#PHI:1917#GzZC232#5518#Fusarium_graminearum#reduced_virulence	89.5	684	68	2	681	1	683	0	1256.9
UPK94226.1Fusarium_solani-melongenae	I1RKR8#PHI:1175__PHI:6148#(Sc_Srb10)__FgSsn3#5518#Fusarium_graminearum#reduced_virulence	89.4	454	39	4	467	7	453	8.4e-210	725.3
UPL04094.1Fusarium_solani-melongenae	Q4IEV4#PHI:1637#GzWing009#5518#Fusarium_graminearum#lethal	89.4	502	50	2	499	1	502	9.5e-252	864.8
UPK93178.1Fusarium_solani-melongenae	I1RMF9#PHI:9157__PHI:10691#FgNeo1_(FGSG_05149)__FgDnfD_(FGSG_05149)#5518#Fusarium_graminearum#reduced_virulence	89.3	1306	135	5	1304	1	1303	0	2235.7
UPK93548.1Fusarium_solani-melongenae	I1RPV7#PHI:1227#FGSG_06089#5518#Fusarium_graminearum#lethal	89.2	3886	387	6	3861	1	3880	0	6714.8
UPK96650.1Fusarium_solani-melongenae	V9MGK6#PHI:4096#FoOCH1#5507#Fusarium_oxysporum#reduced_virulence	89.2	306	33	0	369	66	371	6.7e-168	585.9
UPK98262.1Fusarium_solani-melongenae	I1RBN6#PHI:1799#GzZC114#5518#Fusarium_graminearum#unaffected_pathogenicity	89.2	816	67	4	797	3	817	0	1464.1
UPL00833.1Fusarium_solani-melongenae	I1RZL5#PHI:9974#Srp1#5518#Fusarium_graminearum#reduced_virulence	89.2	167	18	0	196	29	195	1.3e-42	168.7
UPK89439.1Fusarium_solani-melongenae	I1RZK5#PHI:1600#GzOB041#5518#Fusarium_graminearum#unaffected_pathogenicity	89.1	110	12	0	110	1	110	6.2e-54	206.1
UPK97889.1Fusarium_solani-melongenae	I1RB71#PHI:1630#GzWing002#5518#Fusarium_graminearum#unaffected_pathogenicity	89.1	384	38	2	381	1	383	1.9e-204	707.2
UPK99404.1Fusarium_solani-melongenae	I1RBX1#PHI:5779#Fgsg01064#5518#Fusarium_graminearum#unaffected_pathogenicity	89.1	497	54	0	497	1	497	9.4e-260	891.3
UPK90296.1Fusarium_solani-melongenae	A0A0E0S977#PHI:6119__PHI:6186#BTA1__FgCHS8#5518#Fusarium_graminearum#reduced_virulence	89	629	67	1	664	42	668	0	1160.2
UPK94712.1Fusarium_solani-melongenae	I1RKH9#PHI:1177#Nrc-2#5518#Fusarium_graminearum#reduced_virulence	89	618	60	6	794	1	615	7.7e-304	1038.5
UPK96634.1Fusarium_solani-melongenae	W7LS89#PHI:6262#FUG1#117187#Fusarium_verticillioides#reduced_virulence	89	564	55	5	563	1	561	9.7e-253	868.2
UPK97478.1Fusarium_solani-melongenae	Q6QIY0#PHI:2382#Upa2#5270#Ustilago_maydis#unaffected_pathogenicity	89	299	33	0	328	8	306	1.3e-169	591.3
UPL00545.1Fusarium_solani-melongenae	I1S248#PHI:8914#FgVPS24_(FGSG_10832)#5518#Fusarium_graminearum#lethal	89	228	24	1	227	1	228	1.8e-88	321.2
UPL01267.1Fusarium_solani-melongenae	I1S2L3#PHI:7283#Pg1#5518#Fusarium_graminearum#reduced_virulence__unaffected_pathogenicity	88.9	360	39	1	360	1	359	2.1e-184	640.6
UPK90006.1Fusarium_solani-melongenae	I1RUG2#PHI:1233#FGSG_07855#5518#Fusarium_graminearum#lethal	88.8	402	43	1	494	92	491	9.3e-215	741.9
UPK90062.1Fusarium_solani-melongenae	I1RRL4#PHI:10692#FgDnfB_(FGSG_06743)#5518#Fusarium_graminearum#unaffected_pathogenicity__reduced_virulence	88.8	1363	149	3	1359	1	1363	0	2416
UPK98160.1Fusarium_solani-melongenae	I1RAH1#PHI:4658#FgHXK1#5518#Fusarium_graminearum#reduced_virulence	88.8	492	55	0	492	1	492	1.2e-267	917.5
UPL01201.1Fusarium_solani-melongenae	Q4HYC1#PHI:1201#(Bud32)#5518#Fusarium_graminearum#reduced_virulence	88.8	260	29	0	263	3	262	3.2e-134	473.4
UPK89930.1Fusarium_solani-melongenae	A0A1C3YKW2#PHI:1963#GzZC278#5518#Fusarium_graminearum#unaffected_pathogenicity	88.7	754	81	2	750	1	754	0	1357.8
UPK97449.1Fusarium_solani-melongenae	I1RZG7#PHI:1551#GzMyb015#5518#Fusarium_graminearum#unaffected_pathogenicity	88.7	780	85	3	779	1	778	0	1147.1
UPK97618.1Fusarium_solani-melongenae	G4MY57#PHI:11581#Mowhi2_(MGG_11241)#318829#Magnaporthe_oryzae#reduced_virulence	88.7	291	31	2	290	1	290	2.2e-147	517.3
UPK89279.1Fusarium_solani-melongenae	I1RS41#PHI:1529#Gzscp#5518#Fusarium_graminearum#reduced_virulence	88.6	1057	121	0	1057	1	1057	0	1783.1
UPK91039.1Fusarium_solani-melongenae	I1RWG6#PHI:1187#(Sc_Dbf2/Dbf20)#5518#Fusarium_graminearum#reduced_virulence	88.6	667	66	6	663	1	661	0	1185.6
UPK89085.1Fusarium_solani-melongenae	A0A098DTI0#PHI:1180#(Sc_Sat4)#5518#Fusarium_graminearum#reduced_virulence	88.5	503	52	5	500	1	500	3.9e-245	842.8
UPK94924.1Fusarium_solani-melongenae	A0A098DK45#PHI:7123#Fgvps39#5518#Fusarium_graminearum#reduced_virulence	88.5	803	83	6	796	109	909	0	1272.3
UPL01030.1Fusarium_solani-melongenae	I1RZP6#PHI:1197__PHI:3862#(Snf1)__FgSNF1#5518#Fusarium_graminearum#reduced_virulence	88.4	716	57	5	695	1	711	0	1213.4
UPK97985.1Fusarium_solani-melongenae	W7MR09#PHI:9929#Myo1#117187#Fusarium_verticillioides#unaffected_pathogenicity__reduced_virulence	88.3	1090	120	4	1234	1	1084	0	1786.9
UPK99405.1Fusarium_solani-melongenae	Q5AND9#PHI:7009#Arf2#5476#Candida_albicans#reduced_virulence	88.3	180	21	0	180	1	180	3.1e-91	330.1
UPL01992.1Fusarium_solani-melongenae	I1RE18#PHI:9155#FgPep12_(FGSG_01890)#5518#Fusarium_graminearum#reduced_virulence	88.3	307	34	2	306	1	306	1.8e-148	521.2
UPK89125.1Fusarium_solani-melongenae	A0A0E0SBS3#PHI:1078#Mes1#5518#Fusarium_graminearum#reduced_virulence	88.2	844	74	4	845	3	820	0	1325.1
UPK96119.1Fusarium_solani-melongenae	A0A0E0SDV0#PHI:1207__PHI:3178#FgKin1#5518#Fusarium_graminearum#reduced_virulence	88.2	933	103	4	1142	221	1150	0	1500.7
UPK96144.1Fusarium_solani-melongenae	I1RN13#PHI:1010#SID1#5518#Fusarium_graminearum#reduced_virulence	88.2	482	57	0	542	55	536	1.6e-257	884
UPK97909.1Fusarium_solani-melongenae	I1RC85#PHI:1204#(Sc_Cbk1)#5518#Fusarium_graminearum#reduced_virulence	88.2	636	56	3	630	4	627	0	1098.2
UPK89087.1Fusarium_solani-melongenae	E9F082#PHI:2323#Mhk1#568076#Metarhizium_robertsii#reduced_virulence	88.1	1303	150	4	1298	1	1303	0	2172.5
UPL01749.1Fusarium_solani-melongenae	I1RE80#PHI:3037#FgERG5A#5518#Fusarium_graminearum#reduced_virulence	88.1	536	63	1	535	1	536	3.1e-293	1002.7
UPK91159.1Fusarium_solani-melongenae	I1RWQ0#PHI:1240__PHI:3088#FGSG_08729__CPK2#5518#Fusarium_graminearum#unaffected_pathogenicity__loss_of_pathogenicity	88	392	45	1	390	1	392	5.6e-207	715.7
UPK93711.1Fusarium_solani-melongenae	A0A0E0SIZ6#PHI:1016__PHI:1191__PHI:3376#STE11__(Sc_Ste11)__FgSte11#5518#Fusarium_graminearum#loss_of_pathogenicity__reduced_virulence	88	908	106	3	908	1	905	0	1559.7
UPK94671.1Fusarium_solani-melongenae	I1S8E2#PHI:1606#GzOB047#5518#Fusarium_graminearum#reduced_virulence	88	208	25	0	208	1	208	9.8e-102	365.2
UPK98045.1Fusarium_solani-melongenae	I1RAE5#PHI:1208__PHI:3131#(Sc_Sch9)__FgSCH9#5518#Fusarium_graminearum#reduced_virulence	88	650	70	5	712	249	896	0	1125.5
UPK99259.1Fusarium_solani-melongenae	I1RB84#PHI:1263#FGSG_00792#5518#Fusarium_graminearum#unaffected_pathogenicity	88	618	74	0	618	1	618	0	1112.8
UPK90345.1Fusarium_solani-melongenae	J4UUB6#PHI:6972#TpsA#176275#Beauveria_bassiana#reduced_virulence	87.9	527	51	2	530	7	520	4.4e-274	939.1
UPK90712.1Fusarium_solani-melongenae	A0A0D2XIB5#PHI:9589#Pmt1_(FOXG_03668)#5507#Fusarium_oxysporum#reduced_virulence	87.9	915	102	4	964	53	963	0	1657.5
UPK94196.1Fusarium_solani-melongenae	I1RNL0#PHI:2409#FgMT2#5518#Fusarium_graminearum#reduced_virulence	87.9	521	63	0	521	1	521	5e-288	985.3
UPL01066.1Fusarium_solani-melongenae	E9ESW5#PHI:11492#IlvC_(MAA__03009)#568076#Metarhizium_robertsii#reduced_virulence	87.9	406	44	4	406	1	401	8.9e-208	718.4
UPL02643.1Fusarium_solani-melongenae	Q0WXM3#PHI:734__PHI:11289#FOW2#5507#Fusarium_oxysporum#loss_of_pathogenicity__reduced_virulence	87.9	662	75	3	657	1	662	0	1054.3
UPK89360.1Fusarium_solani-melongenae	A0A2L1CF02#PHI:9550#Mocin4#318829#Magnaporthe_oryzae#reduced_virulence	87.8	181	22	0	181	1	181	9.8e-90	325.1
UPK97360.1Fusarium_solani-melongenae	A0A077D1S9#PHI:3292#AREB#474922#Colletotrichum_gloeosporioides#reduced_virulence	87.8	49	6	0	155	13	61	7.4e-21	97.8
UPK90405.1Fusarium_solani-melongenae	I1RSE4#PHI:1096#FGSG_07062#5518#Fusarium_graminearum#unaffected_pathogenicity	87.7	405	50	0	405	1	405	1.6e-220	760.8
UPK91243.1Fusarium_solani-melongenae	I1RWF1#PHI:1403#GzC2H066#5518#Fusarium_graminearum#reduced_virulence	87.7	439	48	4	433	1	439	7.7e-141	496.1
UPK98898.1Fusarium_solani-melongenae	I1RA81#PHI:1198#(Sc_Ssk2/Ssk22)#5518#Fusarium_graminearum#reduced_virulence	87.7	1344	155	8	1337	1	1341	0	2300.8
UPK99364.1Fusarium_solani-melongenae	I1S1A3#PHI:9095#Fgvps60_(FGSG_10503)#5518#Fusarium_graminearum#loss_of_pathogenicity	87.7	212	26	0	212	1	212	1.6e-78	288.1
UPL01896.1Fusarium_solani-melongenae	I1REC4#PHI:6095#FgVps5#5518#Fusarium_graminearum#reduced_virulence	87.7	562	63	3	560	1	558	9.7e-221	761.9
UPK89695.1Fusarium_solani-melongenae	I1RSI4#PHI:1587#GzOB027#5518#Fusarium_graminearum#unaffected_pathogenicity	87.6	813	95	5	810	1	810	0	1387.1
UPK98902.1Fusarium_solani-melongenae	A0A0D2X8F5#PHI:9192#Foatg22#5507#Fusarium_oxysporum#reduced_virulence__increased_virulence_(hypervirulence)	87.6	651	78	2	648	1	651	0	1130.9
UPK90192.1Fusarium_solani-melongenae	A0A1C3YKT9#PHI:1202#(Sc_Cla4)#5518#Fusarium_graminearum#reduced_virulence	87.5	863	99	5	861	1	856	0	1148.7
UPK92278.1Fusarium_solani-melongenae	Q7LLP2#PHI:10567#Beta2-tubulin#34373#Blumeria_graminis#reduced_virulence	87.5	432	54	0	432	1	432	5.8e-232	798.9
UPL01975.1Fusarium_solani-melongenae	Q4WGK7#PHI:4893#AspB#746128#Aspergillus_fumigatus#unaffected_pathogenicity__increased_virulence_(hypervirulence)	87.5	408	51	0	562	120	527	2e-181	631.3
UPL03258.1Fusarium_solani-melongenae	I1RJT8#PHI:8909#FgVPS22_(FGSG_04120)#5518#Fusarium_graminearum#reduced_virulence	87.5	264	29	1	264	1	260	1.3e-127	451.4
UPK90348.1Fusarium_solani-melongenae	Q86ZP4#PHI:304#GzCPS1#5518#Fusarium_graminearum#reduced_virulence	87.4	1698	196	8	1843	1	1690	0	2936.7
UPK97989.1Fusarium_solani-melongenae	I1RB03#PHI:7559#FgGT2#5518#Fusarium_graminearum#loss_of_pathogenicity	87.4	523	63	1	523	1	520	3.1e-285	976.1
UPK96215.1Fusarium_solani-melongenae	I1RMA7#PHI:9096#Fgdid2_(FGSG_05094)#5518#Fusarium_graminearum#loss_of_pathogenicity	87.2	297	35	1	297	1	294	5e-123	436.4
UPK98441.1Fusarium_solani-melongenae	I1RAE2#PHI:1241#FGSG_00469#5518#Fusarium_graminearum#unaffected_pathogenicity	87.2	515	59	5	511	1	512	6.5e-256	878.6
UPK98664.1Fusarium_solani-melongenae	W7MG03#PHI:7141#Fsr1#117187#Fusarium_verticillioides#reduced_virulence	87.2	830	94	5	825	1	823	0	1418.3
UPK98720.1Fusarium_solani-melongenae	I1RB79#PHI:1249#FGSG_00786#5518#Fusarium_graminearum#unaffected_pathogenicity	87.2	595	56	10	590	1	580	2.9e-263	903.3
UPK99504.1Fusarium_solani-melongenae	I1RD19#PHI:1251#FGSG_01506#5518#Fusarium_graminearum#unaffected_pathogenicity	87.2	531	64	1	531	1	527	3.1e-285	976.1
UPK90074.1Fusarium_solani-melongenae	I1RRW0#PHI:8743#FgPEX4_(FGSG_06857)#5518#Fusarium_graminearum#reduced_virulence	87.1	163	21	0	170	10	172	6.4e-83	302.4
UPK91834.1Fusarium_solani-melongenae	W7LTW0#PHI:3355__PHI:4514#Mads1__Fvmcm1#117187#Fusarium_verticillioides#unaffected_pathogenicity__reduced_virulence	87.1	224	27	2	224	1	222	2.7e-89	323.9
UPK97145.1Fusarium_solani-melongenae	I1RQ81#PHI:1582#GzOB022#5518#Fusarium_graminearum#unaffected_pathogenicity	87.1	310	40	0	310	1	310	1.7e-153	537.7
UPK96401.1Fusarium_solani-melongenae	I1RZ11#PHI:1411#GzC2H078#5518#Fusarium_graminearum#lethal	87	238	31	0	238	1	238	1.3e-84	308.5
UPK97797.1Fusarium_solani-melongenae	W7LZA5#PHI:3886#UBL1#117187#Fusarium_verticillioides#reduced_virulence	87	2177	263	5	2160	1	2175	0	3563.5
UPK98482.1Fusarium_solani-melongenae	I1RCK0#PHI:1920#GzZC235#5518#Fusarium_graminearum#unaffected_pathogenicity	87	818	103	3	818	1	815	0	1348.6
UPL01795.1Fusarium_solani-melongenae	Q873Z8#PHI:285__PHI:7242__PHI:11290#CHSV__ChsV#5507#Fusarium_oxysporum#increased_virulence_(hypervirulence)__loss_of_pathogenicity__reduced_virulence	87	1866	234	6	1861	1	1863	0	3179
UPL03746.1Fusarium_solani-melongenae	I1RJS9#PHI:2326__PHI:2491__PHI:5720#PTC1__FgPTC1__ScOrtholog_PTC1#5518#Fusarium_graminearum#reduced_virulence__unaffected_pathogenicity	87	468	55	3	569	103	564	5.1e-225	776.2
UPK90272.1Fusarium_solani-melongenae	I1RSU2#PHI:724__PHI:730#PKS9__KSA1#5518#Fusarium_graminearum#unaffected_pathogenicity	86.9	427	56	0	453	1	427	1.8e-220	760.8
UPK90298.1Fusarium_solani-melongenae	Q4I6S5#PHI:6898#FgMon1#5518#Fusarium_graminearum#reduced_virulence	86.9	597	76	2	605	7	601	1.6e-298	1020.4
UPK94399.1Fusarium_solani-melongenae	I1RM35#PHI:1580#GzOB020#5518#Fusarium_graminearum#unaffected_pathogenicity	86.9	390	48	3	387	1	390	2e-164	574.3
UPK96895.1Fusarium_solani-melongenae	A0A0E0SMG6#PHI:10494#FgZC1_(FG05_05068)#5518#Fusarium_graminearum#reduced_virulence	86.9	700	85	4	699	1	694	0	1206.8
UPK98215.1Fusarium_solani-melongenae	I1RAH4#PHI:1562#GzOB002#5518#Fusarium_graminearum#lethal	86.9	1020	130	4	1019	1	1017	0	1666.4
UPK98424.1Fusarium_solani-melongenae	I1RC07#PHI:1348__PHI:9602#GzC2H008__Ars2_(FGSG_01106)#5518#Fusarium_graminearum#reduced_virulence	86.9	873	104	5	866	1	870	0	1222.6
UPL03322.1Fusarium_solani-melongenae	I1RFM2#PHI:3035#FgERG3A#5518#Fusarium_graminearum#reduced_virulence	86.9	350	43	2	348	1	349	1.9e-182	634
UPK91454.1Fusarium_solani-melongenae	I1RGC9#PHI:1359#GzC2H019#5518#Fusarium_graminearum#unaffected_pathogenicity	86.8	174	18	2	169	1	174	1e-64	241.9
UPL01473.1Fusarium_solani-melongenae	I1S282#PHI:1452#GzHSF003#5518#Fusarium_graminearum#unaffected_pathogenicity	86.8	479	63	0	578	113	591	4.6e-234	806.2
UPL03302.1Fusarium_solani-melongenae	I1RFX8#PHI:1574#GzOB014#5518#Fusarium_graminearum#lethal	86.8	859	107	4	859	1	853	0	1434.1
UPK93070.1Fusarium_solani-melongenae	I1RT82#PHI:1287#FGSG_07381#5518#Fusarium_graminearum#unaffected_pathogenicity	86.7	451	59	1	450	1	451	4.6e-229	789.3
UPK94337.1Fusarium_solani-melongenae	I1RPA0#PHI:1375#GzC2H038#5518#Fusarium_graminearum#unaffected_pathogenicity	86.7	503	63	3	500	1	502	1e-253	871.3
UPK91122.1Fusarium_solani-melongenae	I1RWA9#PHI:1647#GzWing019#5518#Fusarium_graminearum#reduced_virulence	86.6	1242	146	12	1229	1	1235	0	1924.4
UPK91968.1Fusarium_solani-melongenae	V6RJG0#PHI:1794#GzZC109#5518#Fusarium_graminearum#unaffected_pathogenicity	86.6	671	75	7	662	1	665	0	1083.6
UPK94756.1Fusarium_solani-melongenae	I1RTF5#PHI:1532#GzLam001#5518#Fusarium_graminearum#unaffected_pathogenicity	86.6	164	22	0	164	1	164	4.4e-81	296.2
UPL00527.1Fusarium_solani-melongenae	I1S2F2#PHI:1500#GzHMG032#5518#Fusarium_graminearum#unaffected_pathogenicity	86.6	1318	169	2	1480	176	1493	0	1278.5
UPL03949.1Fusarium_solani-melongenae	I1RK32#PHI:1293__PHI:3853#GzAPSES001__FgSWI6#5518#Fusarium_graminearum#reduced_virulence	86.6	807	106	2	806	1	806	0	1328.5
UPK91874.1Fusarium_solani-melongenae	I1RWD1#PHI:10690#FgDnfA_(FGSG_08595)#5518#Fusarium_graminearum#reduced_virulence	86.5	1528	199	3	1524	1	1524	0	2507.2
UPK96476.1Fusarium_solani-melongenae	I1RMA5#PHI:4041#Spt3#5518#Fusarium_graminearum#reduced_virulence	86.5	327	37	2	327	1	320	6e-146	512.7
UPK99332.1Fusarium_solani-melongenae	W7LLK3#PHI:7143#FvCYP1#117187#Fusarium_verticillioides#reduced_virulence	86.5	229	26	2	229	1	224	9.5e-114	405.2
UPK94047.1Fusarium_solani-melongenae	I1RTD1#PHI:1645#GzWing017#5518#Fusarium_graminearum#unaffected_pathogenicity	86.4	851	97	8	841	1	842	0	1397.9
UPK99296.1Fusarium_solani-melongenae	S5FRT9#PHI:3828#AbaA#5518#Fusarium_graminearum#unaffected_pathogenicity	86.4	861	108	6	858	2	858	0	1474.1
UPK99329.1Fusarium_solani-melongenae	I1RAH2#PHI:1629#GzWing001#5518#Fusarium_graminearum#unaffected_pathogenicity	86.4	814	98	4	803	1	812	0	1357.4
UPL01725.1Fusarium_solani-melongenae	I1RZN4#PHI:1753#GzZC068#5518#Fusarium_graminearum#unaffected_pathogenicity	86.3	768	101	4	832	84	849	0	1340.1
UPL04184.1Fusarium_solani-melongenae	I1RJS3#PHI:1162#BDM1#5518#Fusarium_graminearum#reduced_virulence__unaffected_pathogenicity	86.3	291	34	3	287	1	289	1.3e-136	481.5
UPK90101.1Fusarium_solani-melongenae	Q4I8B6#PHI:1675#GzDHHC003#5518#Fusarium_graminearum#unaffected_pathogenicity	86.2	716	97	2	717	10	724	7.1e-301	1028.5
UPK91473.1Fusarium_solani-melongenae	I1RVU8#PHI:10616#FgAceA_(FGRAMPH1_01G09843)#5518#Fusarium_graminearum#reduced_virulence	86.2	427	56	3	426	1	425	6.1e-215	742.3
UPK99464.1Fusarium_solani-melongenae	I1RCI0#PHI:1454#GzAra002#5518#Fusarium_graminearum#unaffected_pathogenicity	86.2	682	87	2	676	1	681	0	1187.6
UPL01019.1Fusarium_solani-melongenae	G4N4N6#PHI:4616#MoSFA1#318829#Magnaporthe_oryzae#reduced_virulence	86.2	378	51	1	379	2	379	4.2e-191	662.9
UPL03433.1Fusarium_solani-melongenae	I1RJM9#PHI:1221#FGSG_04054#5518#Fusarium_graminearum#lethal	86.2	506	60	4	503	1	499	2.8e-259	889.8
UPK90285.1Fusarium_solani-melongenae	I1RQL1#PHI:1451#GzGH#5518#Fusarium_graminearum#unaffected_pathogenicity	86.1	799	99	8	797	1	789	0	1374.8
UPK90655.1Fusarium_solani-melongenae	A0A0D2XEI7#PHI:9050#FolVam7_(FOXG_02319)#5507#Fusarium_oxysporum#reduced_virulence	86.1	361	50	0	361	1	361	1.9e-169	590.9
UPK91721.1Fusarium_solani-melongenae	J4W8U0#PHI:6280#Bmiro#176275#Beauveria_bassiana#reduced_virulence	86.1	626	87	0	626	1	626	0	1116.7
UPK94982.1Fusarium_solani-melongenae	I1RXF3#PHI:1511#GzHOME009#5518#Fusarium_graminearum#reduced_virulence	86.1	519	60	9	608	95	607	5.4e-257	882.5
UPK99583.1Fusarium_solani-melongenae	G4N6P6#PHI:8695#MoImd4_(MGG_03699)#318829#Magnaporthe_oryzae#reduced_virulence	86.1	531	74	0	532	13	543	6.8e-264	905.2
UPL01534.1Fusarium_solani-melongenae	I1R9N9#PHI:5881#PRB1#5518#Fusarium_graminearum#reduced_virulence	86.1	534	69	2	530	1	533	1.1e-269	924.5
UPK89078.1Fusarium_solani-melongenae	I1RSI3#PHI:9222#FgPEX1_(FGSG_07104)#5518#Fusarium_graminearum#reduced_virulence	86	1212	166	3	1211	1	1209	0	2043.1
UPK89323.1Fusarium_solani-melongenae	I1RS35#PHI:9743#Pex3_(FGSG_06942)#5518#Fusarium_graminearum#reduced_virulence	86	534	64	4	534	1	523	1.2e-241	831.2
UPK90926.1Fusarium_solani-melongenae	I1RX22#PHI:1595#GzOB035#5518#Fusarium_graminearum#unaffected_pathogenicity	86	563	79	0	563	1	563	5.3e-275	942.2
UPK98704.1Fusarium_solani-melongenae	I1RAR0#PHI:10694#FgDnfC2_(FGSG_00595)#5518#Fusarium_graminearum#unaffected_pathogenicity	86	1448	191	6	1442	1	1443	0	2424
UPK99444.1Fusarium_solani-melongenae	I1RA89#PHI:1086#FGSG_00416#5518#Fusarium_graminearum#reduced_virulence	86	515	70	1	513	1	515	1.2e-273	937.6
UPK99542.1Fusarium_solani-melongenae	G4NCL5#PHI:877#MGG_00383#318829#Magnaporthe_oryzae#reduced_virulence	86	401	48	1	403	2	394	4.3e-202	699.5
UPL01371.1Fusarium_solani-melongenae	I1R9N5#PHI:3910#FgSAT#5518#Fusarium_graminearum#unaffected_pathogenicity	85.9	511	67	3	510	2	508	2.2e-256	880.2
UPL02452.1Fusarium_solani-melongenae	I1RE83#PHI:1288__PHI:6300#FGSG_01963__FgPDK1#5518#Fusarium_graminearum#unaffected_pathogenicity__reduced_virulence	85.9	419	46	3	488	13	419	1.8e-202	701
UPK94474.1Fusarium_solani-melongenae	I1S5Z3#PHI:1685#GzRad003#5518#Fusarium_graminearum#unaffected_pathogenicity	85.8	570	68	5	612	90	653	1.4e-273	937.6
UPK90147.1Fusarium_solani-melongenae	G4N7P4#PHI:11241#MoMca2_(MGG_13530)#318829#Magnaporthe_oryzae#reduced_virulence	85.7	300	43	0	411	111	410	5.8e-154	539.7
UPK94508.1Fusarium_solani-melongenae	G2XIN6#PHI:9378#VdOGDH_(VDAG_10018)#27337#Verticillium_dahliae#reduced_virulence	85.7	1051	144	4	1049	1	1047	0	1854.7
UPK97447.1Fusarium_solani-melongenae	I1RZ37#PHI:1237#FGSG_09660#5518#Fusarium_graminearum#lethal	85.7	1173	134	13	1145	1	1167	0	1674.1
UPL03922.1Fusarium_solani-melongenae	A0A0E0RUE3#PHI:1944#GzZC259#5518#Fusarium_graminearum#unaffected_pathogenicity	85.7	792	104	4	790	32	816	0	1343.6
UPK89371.1Fusarium_solani-melongenae	I1RUM5#PHI:1807#GzZC122#5518#Fusarium_graminearum#lethal	85.6	742	92	4	735	5	743	0	1241.9
UPK96995.1Fusarium_solani-melongenae	A0A063C0A1#PHI:9163#UvBI-1#1159556#Ustilaginoidea_virens#loss_of_pathogenicity	85.6	278	37	1	328	1	278	1.1e-131	465.3
UPK97055.1Fusarium_solani-melongenae	I1RMR7#PHI:8911#FgVPS36_(FGSG_05263)#5518#Fusarium_graminearum#reduced_virulence	85.6	647	90	3	647	1	644	0	1077.8
UPK98607.1Fusarium_solani-melongenae	V6QUU6#PHI:3835#Fgrho4#5518#Fusarium_graminearum#reduced_virulence	85.6	270	38	1	269	1	270	2.9e-130	460.3
UPL01732.1Fusarium_solani-melongenae	Q4HY90#PHI:1525#GzHOMEL035#5518#Fusarium_graminearum#unaffected_pathogenicity	85.6	625	83	4	619	1	624	1.4e-204	708.4
UPK95063.1Fusarium_solani-melongenae	I1RNH4#PHI:5028#Gta1#5518#Fusarium_graminearum#unaffected_pathogenicity__reduced_virulence	85.5	504	72	1	504	1	503	1.2e-257	884.4
UPK98947.1Fusarium_solani-melongenae	I1RCJ5#PHI:1212#(Sc_Rim15)#5518#Fusarium_graminearum#reduced_virulence	85.5	1915	260	8	1909	3	1905	0	3104.3
UPK89615.1Fusarium_solani-melongenae	I1RSG9#PHI:1466#GzCCAAT006#5518#Fusarium_graminearum#unaffected_pathogenicity	85.4	205	25	5	203	1	202	3.5e-88	320.1
UPK95151.1Fusarium_solani-melongenae	I1RME6#PHI:1274#FGSG_05135#5518#Fusarium_graminearum#unaffected_pathogenicity	85.4	1607	222	7	1602	5	1607	0	2608.9
UPL02031.1Fusarium_solani-melongenae	I1RE76#PHI:1571#GzOB011#5518#Fusarium_graminearum#unaffected_pathogenicity	85.4	158	23	0	160	6	163	8.5e-77	282
UPK97387.1Fusarium_solani-melongenae	I1RYI2#PHI:3373#FgSho1#5518#Fusarium_graminearum#reduced_virulence	85.3	306	30	4	313	1	302	1.3e-142	501.5
UPL01878.1Fusarium_solani-melongenae	I1RMV6#PHI:1222#FGSG_05306#5518#Fusarium_graminearum#lethal	85.3	1528	215	5	1522	1	1525	0	2620.9
UPK98933.1Fusarium_solani-melongenae	A0A384JMC8#PHI:9835#Bcpgd#40559#Botrytis_cinerea#reduced_virulence	85.2	492	71	1	529	3	494	2e-252	867.1
UPK99007.1Fusarium_solani-melongenae	E9EVY3#PHI:9531#MepC_(MAA_04182)#568076#Metarhizium_robertsii#unaffected_pathogenicity	85.2	499	64	1	489	1	499	8.5e-256	878.2
UPL00680.1Fusarium_solani-melongenae	I1RZQ2#PHI:1004__PHI:1179__PHI:3377#STE7__(Sc_Ste7)__FgSte7#5518#Fusarium_graminearum#loss_of_pathogenicity__reduced_virulence	85.1	518	58	5	507	1	510	7.2e-239	822
UPK90200.1Fusarium_solani-melongenae	B0LW64#PHI:2317#Aapk1#5599#Alternaria_alternata#reduced_virulence	85	326	48	1	557	167	491	1.1e-168	589
UPK93421.1Fusarium_solani-melongenae	I1RKF3#PHI:2418__PHI:2419#CID1#5518#Fusarium_graminearum#reduced_virulence	85	320	46	1	399	1	320	4.3e-130	460.3
UPK93577.1Fusarium_solani-melongenae	H1UV33#PHI:10472#CDC25_(CH063_04363)#80884#Colletotrichum_higginsianum#reduced_virulence	85	888	127	4	1202	48	933	0	1520
UPL01386.1Fusarium_solani-melongenae	I1RZQ6#PHI:7267#PKR#5518#Fusarium_graminearum#reduced_virulence	85	399	58	2	397	1	399	3e-192	666.8
UPK94366.1Fusarium_solani-melongenae	W7MUL2#PHI:7142#FvStp1#117187#Fusarium_verticillioides#reduced_virulence	84.9	947	135	2	1022	80	1022	0	1490.3
UPK98304.1Fusarium_solani-melongenae	E9EL64#PHI:11522#DNM1_(MAA_00205)#568076#Metarhizium_robertsii#reduced_virulence	84.9	813	107	7	812	1	798	0	1249.6
UPK98586.1Fusarium_solani-melongenae	I1RA31#PHI:1461#GzCCAAT001#5518#Fusarium_graminearum#unaffected_pathogenicity	84.9	265	36	4	263	1	263	2.3e-115	411
UPL00610.1Fusarium_solani-melongenae	I1S0X7#PHI:1419#GzC2H086#5518#Fusarium_graminearum#unaffected_pathogenicity	84.9	317	46	1	315	1	317	4.4e-85	310.5
UPL00709.1Fusarium_solani-melongenae	I1SA65#PHI:1440__PHI:5574#GzNot002__FgNOT3#5518#Fusarium_graminearum#reduced_virulence	84.9	578	82	2	574	1	577	1.7e-221	764.6
UPL02035.1Fusarium_solani-melongenae	I1RXX1#PHI:1006#HMR1#5518#Fusarium_graminearum#reduced_virulence	84.9	1188	168	8	1184	1	1181	0	1922.9
UPK96295.1Fusarium_solani-melongenae	I1RY25#PHI:1167#NPC1#5518#Fusarium_graminearum#reduced_virulence	84.8	1273	192	1	1272	1	1273	0	2198.7
UPK96431.1Fusarium_solani-melongenae	I1RYQ4#PHI:9360#Fgbat1/2_(FGSG_09512)#5518#Fusarium_graminearum#unaffected_pathogenicity	84.8	407	58	2	405	2	408	2.1e-201	697.2
UPL01362.1Fusarium_solani-melongenae	A0A1C3YJP1#PHI:1186#(Sc_Cdc15)#5518#Fusarium_graminearum#reduced_virulence	84.8	1419	201	10	1409	1	1414	0	2301.9
UPK93435.1Fusarium_solani-melongenae	I1RKK7#PHI:1267#FGSG_04418#5518#Fusarium_graminearum#unaffected_pathogenicity	84.7	783	108	4	781	1	773	0	1330.1
UPL03800.1Fusarium_solani-melongenae	W7MGE8#PHI:8037#Fvlds1#117187#Fusarium_verticillioides#reduced_virulence	84.7	1151	175	1	1151	1	1150	0	2018.8
UPK96546.1Fusarium_solani-melongenae	I1RZ35#PHI:1598#GzOB038#5518#Fusarium_graminearum#reduced_virulence	84.6	136	20	1	135	1	136	1.7e-62	234.2
UPK98587.1Fusarium_solani-melongenae	Q4IR08#PHI:1608#GzP53L001#5518#Fusarium_graminearum#unaffected_pathogenicity	84.6	279	38	1	274	1	279	1.4e-84	308.5
UPL00856.1Fusarium_solani-melongenae	I1RZZ3#PHI:2728#FgERG4#5518#Fusarium_graminearum#reduced_virulence	84.6	598	72	4	580	1	596	5.4e-291	995.3
UPK89581.1Fusarium_solani-melongenae	V6RFV4#PHI:1230#FGSG_06959#5518#Fusarium_graminearum#lethal	84.5	393	59	2	392	1	392	5.1e-192	666
UPL01406.1Fusarium_solani-melongenae	L7WLT2#PHI:9826#CYP51C#5518#Fusarium_graminearum#reduced_virulence	84.5	355	55	0	496	1	355	4.1e-181	630.2
UPL01744.1Fusarium_solani-melongenae	Q9C1K0#PHI:224#PEP2#169388#Fusarium_solani#reduced_virulence	84.5	193	30	0	196	41	233	6.4e-103	369
UPL03839.1Fusarium_solani-melongenae	I1RFP4#PHI:1441#GzDDT#5518#Fusarium_graminearum#reduced_virulence	84.5	962	138	4	957	22	978	0	1416.7
UPK90864.1Fusarium_solani-melongenae	I1RW42#PHI:5783#Fgsg08496#5518#Fusarium_graminearum#unaffected_pathogenicity	84.4	321	46	2	318	1	320	3.8e-153	536.6
UPL04004.1Fusarium_solani-melongenae	I1RJD6#PHI:2408#FgMT1#5518#Fusarium_graminearum#unaffected_pathogenicity	84.4	513	80	0	513	1	513	2.1e-270	926.8
UPK89487.1Fusarium_solani-melongenae	I1RRU8#PHI:1622#GzJUM004#5518#Fusarium_graminearum#unaffected_pathogenicity	84.3	470	68	3	467	1	467	4e-250	859.4
UPK93165.1Fusarium_solani-melongenae	I1RNS1#PHI:355#GzmetE#5518#Fusarium_graminearum#reduced_virulence	84.3	502	63	1	491	1	502	4.2e-252	865.9
UPK96442.1Fusarium_solani-melongenae	W7LT88#PHI:2463#RGSC1#117187#Fusarium_verticillioides#unaffected_pathogenicity	84.3	1235	180	6	1225	1	1231	0	1929.8
UPK99032.1Fusarium_solani-melongenae	I1RBE8#PHI:9047#FgPah1_(FGSG_00866)#5518#Fusarium_graminearum#reduced_virulence	84.2	777	118	4	773	1	776	0	1138.6
UPK91674.1Fusarium_solani-melongenae	I1RX04#PHI:1406#GzC2H070#5518#Fusarium_graminearum#lethal	84.1	604	89	4	604	1	597	4.9e-253	869.4
UPK93609.1Fusarium_solani-melongenae	G4MND2#PHI:9951#MoFap7_(MGG_16212)#318829#Magnaporthe_oryzae#reduced_virulence	84.1	170	27	0	171	4	173	2.3e-83	303.9
UPK99014.1Fusarium_solani-melongenae	I1RBA2#PHI:1842#GzZC157#5518#Fusarium_graminearum#unaffected_pathogenicity	84.1	565	45	3	564	1	521	2.9e-284	973
UPL00895.1Fusarium_solani-melongenae	G4ND54#PHI:8041__PHI:8048#Moubc9__Ubc9#318829#Magnaporthe_oryzae#reduced_virulence	84.1	157	25	0	157	1	157	1.3e-82	301.2
UPL01088.1Fusarium_solani-melongenae	A0A0E0RVW9#PHI:1090__PHI:1163__PHI:3893#FGSG_10057__ERB1__FgEBR1#5518#Fusarium_graminearum#reduced_virulence	84.1	1178	155	7	1152	1	1172	0	1778.8
UPK93717.1Fusarium_solani-melongenae	I1RN27#PHI:1638#GzWing010#5518#Fusarium_graminearum#unaffected_pathogenicity	84	567	85	3	615	55	616	1.7e-258	887.5
UPK89252.1Fusarium_solani-melongenae	I1RUQ2#PHI:1397#GzC2H060#5518#Fusarium_graminearum#unaffected_pathogenicity	83.9	118	17	1	116	1	118	4.3e-54	206.1
UPK89634.1Fusarium_solani-melongenae	I1RPM7#PHI:1376#GzC2H039#5518#Fusarium_graminearum#unaffected_pathogenicity	83.9	472	70	5	469	1	469	3.5e-232	799.7
UPK98708.1Fusarium_solani-melongenae	E9R5E2#PHI:2513#GFA1#746128#Aspergillus_fumigatus#lethal__loss_of_pathogenicity	83.9	701	104	3	699	1	694	0	1173.3
UPL01350.1Fusarium_solani-melongenae	F9FH56#PHI:11681#UgmB#5507#Fusarium_oxysporum#unaffected_pathogenicity__reduced_virulence	83.9	504	81	0	504	1	504	1.7e-264	907.1
UPL02204.1Fusarium_solani-melongenae	I1S0Z2#PHI:1296#GzAPSES004#5518#Fusarium_graminearum#reduced_virulence	83.9	677	103	4	673	1	675	0	1091.6
UPK93935.1Fusarium_solani-melongenae	V6RAN7#PHI:1639#GzWing011#5518#Fusarium_graminearum#unaffected_pathogenicity	83.8	797	127	1	834	1	797	0	1338.6
UPK94237.1Fusarium_solani-melongenae	I1RSN1#PHI:1610#GzP53L003#5518#Fusarium_graminearum#unaffected_pathogenicity	83.8	648	103	2	656	1	648	0	1089.3
UPK89643.1Fusarium_solani-melongenae	I1RR00#PHI:1228#FGSG_06502#5518#Fusarium_graminearum#lethal	83.7	473	70	3	478	3	474	1.1e-219	758.4
UPK89822.1Fusarium_solani-melongenae	F9WWR1#PHI:4966#Sdi1#1047171#Zymoseptoria_tritici#unaffected_pathogenicity	83.7	627	101	1	648	17	643	0	1094.3
UPK95028.1Fusarium_solani-melongenae	I1RXD4#PHI:1596#GzOB036#5518#Fusarium_graminearum#unaffected_pathogenicity	83.7	92	15	0	92	1	92	2.1e-39	157.1
UPK97941.1Fusarium_solani-melongenae	Q4WEU7#PHI:9541#CysD#746128#Aspergillus_fumigatus#unaffected_pathogenicity	83.7	429	69	1	434	6	434	1.6e-210	727.6
UPK94586.1Fusarium_solani-melongenae	G4N8G2#PHI:8522#MoYPEL1_(MGG_06263.7)#318829#Magnaporthe_oryzae#loss_of_pathogenicity	83.6	110	18	0	110	63	172	5.3e-54	205.7
UPK91824.1Fusarium_solani-melongenae	Q4I2D7#PHI:11499#FgcapA_(FGSG_08621)#5518#Fusarium_graminearum#reduced_virulence	83.5	273	44	1	272	1	273	1.2e-131	464.9
UPK98513.1Fusarium_solani-melongenae	A0A384JHK6#PHI:11184#BcCyp2_(BCIN_05g03080)#40559#Botrytis_cinerea#reduced_virulence	83.5	182	28	1	182	1	180	4.9e-89	322.8
UPK99401.1Fusarium_solani-melongenae	I1RB16#PHI:1967__PHI:9358#GzZC282__Fgleu3_(FGSG_00719)#5518#Fusarium_graminearum#reduced_virulence	83.5	746	109	6	741	1	743	0	1191.4
UPK93370.1Fusarium_solani-melongenae	I1RKC4#PHI:1169__PHI:1172#HDF2#5518#Fusarium_graminearum#reduced_virulence	83.4	724	107	3	734	1	713	0	1264.2
UPK89760.1Fusarium_solani-melongenae	J4VZT4#PHI:9444#Bbakr1_(XP_008600433.1)#176275#Beauveria_bassiana#unaffected_pathogenicity	83.3	312	46	3	397	1	309	7.8e-148	519.2
UPK91595.1Fusarium_solani-melongenae	I1RGF4#PHI:1306#GzbHLH007#5518#Fusarium_graminearum#unaffected_pathogenicity	83.3	318	47	2	318	1	312	3.4e-130	460.3
UPL00515.1Fusarium_solani-melongenae	I1S0J3#PHI:1526#GzHOMEL036#5518#Fusarium_graminearum#unaffected_pathogenicity	83.3	940	155	1	940	1	938	0	1607.4
UPL01382.1Fusarium_solani-melongenae	I1S047#PHI:7673#FgLetm2#5518#Fusarium_graminearum#unaffected_pathogenicity__reduced_virulence	83.3	347	47	3	341	1	342	4.8e-170	592.8
UPK99165.1Fusarium_solani-melongenae	I1RC35#PHI:1219#FGSG_01137#5518#Fusarium_graminearum#lethal	83.2	897	121	7	880	1	884	0	1250
UPK99582.1Fusarium_solani-melongenae	I1RCP1#PHI:1080__PHI:9405#Cch1__CCH1_(FGSG_01364)#5518#Fusarium_graminearum#unaffected_pathogenicity__reduced_virulence	83.2	2111	341	10	2106	1	2102	0	3404
UPL03567.1Fusarium_solani-melongenae	I1RK21#PHI:1559#GzNEG001#5518#Fusarium_graminearum#unaffected_pathogenicity	83.2	256	43	0	256	1	256	1e-124	441.8
UPL04176.1Fusarium_solani-melongenae	I1RFP7#PHI:1935#GzZC250#5518#Fusarium_graminearum#unaffected_pathogenicity	83.1	973	145	8	958	1	969	0	1491.1
UPK89519.1Fusarium_solani-melongenae	X0I5S4#PHI:6530#Gas1#5507#Fusarium_oxysporum#reduced_virulence	83	487	76	1	480	1	487	8.9e-231	795
UPK96110.1Fusarium_solani-melongenae	I1S9V9#PHI:1655#GzWing028#5518#Fusarium_graminearum#unaffected_pathogenicity	83	1850	283	17	1841	1	1827	0	3033.4
UPK97794.1Fusarium_solani-melongenae	G4MQZ2#PHI:2038#Mir1#318829#Magnaporthe_oryzae#unaffected_pathogenicity	83	305	51	1	323	4	308	2.3e-142	500.7
UPK98837.1Fusarium_solani-melongenae	I1RC73#PHI:1933__PHI:6134#GzZC248__FHS1#5518#Fusarium_graminearum#reduced_virulence	83	493	82	2	492	1	492	7.7e-222	765.4
UPK93835.1Fusarium_solani-melongenae	I1RT48#PHI:1216#FGSG_07344#5518#Fusarium_graminearum#reduced_virulence	82.9	645	89	3	624	1	645	0	1054.7
UPK94340.1Fusarium_solani-melongenae	G4N1E7#PHI:6637#Movps1#318829#Magnaporthe_oryzae#lethal	82.9	694	116	3	695	6	698	0	1075.5
UPK97292.1Fusarium_solani-melongenae	I1RMD1#PHI:1958#GzZC273#5518#Fusarium_graminearum#unaffected_pathogenicity	82.9	984	136	16	973	1	963	0	1552
UPK98155.1Fusarium_solani-melongenae	V6QY41#PHI:1962#GzZC277#5518#Fusarium_graminearum#unaffected_pathogenicity	82.9	516	76	5	507	1	513	1.7e-221	765.8
UPK98457.1Fusarium_solani-melongenae	A0A0J9VK23#PHI:9591#Pmt2_(FOXG_11176)#5507#Fusarium_oxysporum#reduced_virulence	82.9	741	100	4	741	1	714	0	1234.2
UPK90078.1Fusarium_solani-melongenae	I1RSK0#PHI:1257#FGSG_07121#5518#Fusarium_graminearum#unaffected_pathogenicity	82.8	674	110	3	673	1	672	0	1110.9
UPK95356.1Fusarium_solani-melongenae	A0A0E0S2Z7#PHI:1266__PHI:4942#FGSG_03132__Cdc2B#5518#Fusarium_graminearum#unaffected_pathogenicity__lethal	82.8	308	53	0	308	1	308	7.4e-157	548.9
UPK97433.1Fusarium_solani-melongenae	I1RM32#PHI:9048#FgSpo7_(FGSG_05009)#5518#Fusarium_graminearum#reduced_virulence	82.8	429	68	2	425	1	427	2.9e-172	600.5
UPL03845.1Fusarium_solani-melongenae	I1RFN8#PHI:1166#ATG15#5518#Fusarium_graminearum#reduced_virulence	82.8	632	102	3	627	7	636	5.9e-267	915.6
UPK89638.1Fusarium_solani-melongenae	J9MHC1#PHI:1103__PHI:2282#FOXG_02277__MeaB#5507#Fusarium_oxysporum#unaffected_pathogenicity__increased_virulence_(hypervirulence)	82.6	414	65	5	411	1	410	9.8e-162	565.5
UPK93665.1Fusarium_solani-melongenae	I1RSR1#PHI:1797#GzZC112#5518#Fusarium_graminearum#unaffected_pathogenicity	82.6	893	129	8	872	3	890	0	1412.1
UPK96207.1Fusarium_solani-melongenae	G4MVC4#PHI:5082#MoAcat1#318829#Magnaporthe_oryzae#reduced_virulence	82.6	408	71	0	430	26	433	1.6e-191	664.5
UPK99287.1Fusarium_solani-melongenae	I1RB11#PHI:1443__PHI:10551#GzGATA001__FgWC2_(FGSG_00710)#5518__282267#Fusarium_graminearum__Fusarium_asiaticum#unaffected_pathogenicity	82.6	478	72	5	508	15	483	1.7e-224	774.2
UPK93130.1Fusarium_solani-melongenae	I1RRR9#PHI:1457#GzAra005#5518#Fusarium_graminearum#unaffected_pathogenicity	82.5	561	97	1	561	1	560	1.3e-270	927.5
UPK98504.1Fusarium_solani-melongenae	J5K938#PHI:7057#PilA#176275#Beauveria_bassiana#reduced_virulence	82.5	359	43	4	350	1	348	2.1e-149	524.2
UPK99176.1Fusarium_solani-melongenae	I1RD84#PHI:1355#GzC2H015#5518#Fusarium_graminearum#unaffected_pathogenicity	82.5	365	61	3	364	1	363	7.1e-172	599
UPL02294.1Fusarium_solani-melongenae	I1RXT3#PHI:7672#FgLetm1#5518#Fusarium_graminearum#reduced_virulence	82.5	553	92	4	551	1	550	2.1e-247	850.5
UPL01006.1Fusarium_solani-melongenae	I1S216#PHI:1605#GzOB046#5518#Fusarium_graminearum#unaffected_pathogenicity	82.4	535	84	2	526	1	534	1.3e-262	901
UPL01430.1Fusarium_solani-melongenae	G4MRB4#PHI:4491#SHM#318829#Magnaporthe_oryzae#reduced_virulence	82.4	517	85	4	515	1	513	5.4e-250	859
UPK93230.1Fusarium_solani-melongenae	I1RNJ6#PHI:5784#Fgsg05579#5518#Fusarium_graminearum#unaffected_pathogenicity	82.3	362	57	4	366	1	357	9.7e-169	588.6
UPK99456.1Fusarium_solani-melongenae	I1RCJ0#PHI:1304#GzbHLH005#5518#Fusarium_graminearum#reduced_virulence	82.3	525	83	8	519	1	521	1.7e-227	784.3
UPK99622.1Fusarium_solani-melongenae	I1RU06#PHI:6124__PHI:5750#FGSG_07678__ScOrtholog_GIC1#5518#Fusarium_graminearum#reduced_virulence	82.3	430	69	2	429	1	424	3.7e-212	733
UPL00886.1Fusarium_solani-melongenae	I1S0C1#PHI:1668#GzCCHC008#5518#Fusarium_graminearum#unaffected_pathogenicity	82.3	266	47	0	336	52	317	1.5e-89	325.9
UPL01245.1Fusarium_solani-melongenae	I1S1U7#PHI:2352__PHI:2354#AMT2#5518#Fusarium_graminearum#unaffected_pathogenicity__reduced_virulence	82.3	520	88	2	520	1	516	3.1e-253	869.8
UPL03635.1Fusarium_solani-melongenae	I1RJS7#PHI:1902#GzZC217#5518#Fusarium_graminearum#unaffected_pathogenicity	82.3	1016	162	9	1002	1	1012	0	1602.8
UPK96654.1Fusarium_solani-melongenae	A0A0E0SEE4#PHI:6259#DOHH#5518#Fusarium_graminearum#reduced_virulence__unaffected_pathogenicity	82.2	338	55	2	334	1	337	1.7e-151	531.2
UPK98800.1Fusarium_solani-melongenae	I1RBU0#PHI:1632#GzWing004#5518#Fusarium_graminearum#unaffected_pathogenicity	82.2	611	99	4	603	1	609	2.1e-282	966.8
UPL03719.1Fusarium_solani-melongenae	A0A0E0S648#PHI:5780#Fgsg04051#5518#Fusarium_graminearum#unaffected_pathogenicity	82.2	315	56	0	315	1	315	4.3e-157	549.7
UPK89390.1Fusarium_solani-melongenae	W7MUV5#PHI:5391#FvSO#117187#Fusarium_verticillioides#loss_of_pathogenicity	82.1	1252	159	7	1240	1	1199	0	1786.9
UPK89787.1Fusarium_solani-melongenae	I1RUP1#PHI:1447__PHI:10550#GzGATA005__FgWC1_(FGSG_07941)#5518__282267#Fusarium_graminearum__Fusarium_asiaticum#unaffected_pathogenicity__reduced_virulence	82.1	995	159	8	1028	49	1034	0	1580.5
UPK94102.1Fusarium_solani-melongenae	I1S3J7#PHI:1424#GzC2H092#5518#Fusarium_graminearum#unaffected_pathogenicity	82.1	56	10	0	564	659	714	1.1e-22	104.4
UPL01324.1Fusarium_solani-melongenae	P0CT06#PHI:305#ICL1#318829#Magnaporthe_oryzae#reduced_virulence	82.1	546	97	1	545	1	546	2e-266	913.7
UPK97058.1Fusarium_solani-melongenae	T0KEV9#PHI:11318#CgEnd3#474922#Colletotrichum_gloeosporioides#reduced_virulence	82	395	70	1	395	1	394	3.8e-187	649.8
UPK97673.1Fusarium_solani-melongenae	G4MNM6#PHI:9200#MoCKb2_(MGG_05651)#318829#Magnaporthe_oryzae#reduced_virulence__unaffected_pathogenicity	82	228	41	0	229	1	228	3e-116	413.7
UPK99170.1Fusarium_solani-melongenae	G2WYZ0#PHI:7329#STT3#27337#Verticillium_dahliae#reduced_virulence	82	732	128	1	744	17	748	0	1228
UPK94501.1Fusarium_solani-melongenae	I1V1W1#PHI:6207#BbCyp6#176275#Beauveria_bassiana#reduced_virulence	81.8	395	72	0	395	1	395	4.7e-187	649.8
UPK97705.1Fusarium_solani-melongenae	J4VXB0#PHI:7150#Eca1#176275#Beauveria_bassiana#reduced_virulence	81.8	996	181	0	996	1	996	0	1588.5
UPK98692.1Fusarium_solani-melongenae	I1R9W2#PHI:1561#GzOB001#5518#Fusarium_graminearum#unaffected_pathogenicity	81.8	291	49	1	287	8	298	1.2e-126	448.4
UPL03336.1Fusarium_solani-melongenae	I1RFZ8#PHI:1663#GzCCHC003#5518#Fusarium_graminearum#unaffected_pathogenicity	81.8	236	28	2	221	1	236	8.5e-27	116.3
UPK90034.1Fusarium_solani-melongenae	K3VS45#PHI:11078#Fpnuc1_(FPSE_01560)#101028#Fusarium_pseudograminearum#unaffected_pathogenicity	81.7	349	58	3	346	1	346	5.9e-168	585.9
UPK91565.1Fusarium_solani-melongenae	I1RVV2#PHI:1611#GzP53L004#5518#Fusarium_graminearum#unaffected_pathogenicity	81.7	526	87	4	519	1	524	2e-236	813.9
UPK93123.1Fusarium_solani-melongenae	J4W023#PHI:7181#CypB#176275#Beauveria_bassiana#reduced_virulence	81.7	208	37	1	207	1	208	5e-98	352.8
UPK93540.1Fusarium_solani-melongenae	J4USC3#PHI:6471#Trr2#176275#Beauveria_bassiana#reduced_virulence	81.7	311	39	1	293	1	311	5.6e-143	502.7
UPK96307.1Fusarium_solani-melongenae	I1RYQ5#PHI:1246#FGSG_09513#5518#Fusarium_graminearum#unaffected_pathogenicity	81.7	788	105	10	755	1	782	0	1187.9
UPL00530.1Fusarium_solani-melongenae	I1S0G8#PHI:1247#FGSG_10196#5518#Fusarium_graminearum#unaffected_pathogenicity	81.7	772	136	2	768	1	771	3.5e-269	923.3
UPL01035.1Fusarium_solani-melongenae	I1RZR8#PHI:1752#GzZC067#5518#Fusarium_graminearum#unaffected_pathogenicity	81.7	897	151	5	895	1	886	0	1427.5
UPL02424.1Fusarium_solani-melongenae	I1S2J7#PHI:9038#Fgm3_(FGSG_10993)#5518#Fusarium_graminearum#reduced_virulence	81.7	404	69	2	400	3	406	5e-187	649.4
UPK93096.1Fusarium_solani-melongenae	I1RRS3#PHI:1816#GzZC131#5518#Fusarium_graminearum#unaffected_pathogenicity	81.6	910	133	6	893	1	893	0	1425.6
UPK96758.1Fusarium_solani-melongenae	G4MVB1#PHI:11593#MoCpa1_(MGG_01743)#318829#Magnaporthe_oryzae#reduced_virulence	81.6	456	70	2	456	26	471	1.4e-220	761.1
UPL03484.1Fusarium_solani-melongenae	I1RJX5#PHI:5870#Fgsg04159#5518#Fusarium_graminearum#unaffected_pathogenicity	81.6	381	69	1	381	1	380	3.7e-179	623.2
UPL03706.1Fusarium_solani-melongenae	J5JJ15#PHI:7154#Spf1#176275#Beauveria_bassiana#reduced_virulence	81.6	1274	233	1	1273	1	1274	0	2111.6
UPK95620.1Fusarium_solani-melongenae	I1RGU8#PHI:5897#FGSG_02976#5518#Fusarium_graminearum#unaffected_pathogenicity	81.5	389	68	1	385	1	389	7.8e-177	615.5
UPK97549.1Fusarium_solani-melongenae	I1RMR8#PHI:1516#GzHOMEL012#5518#Fusarium_graminearum#lethal	81.5	401	67	2	395	4	404	1.5e-143	505
UPK99562.1Fusarium_solani-melongenae	I1RB25#PHI:1473#GzHMG005#5518#Fusarium_graminearum#reduced_virulence	81.5	271	45	2	266	1	271	5.1e-111	396.7
UPL01220.1Fusarium_solani-melongenae	I1RZP2#PHI:1667#GzCCHC007#5518#Fusarium_graminearum#unaffected_pathogenicity	81.5	621	110	4	620	1	617	4.9e-189	656.8
UPK96518.1Fusarium_solani-melongenae	Q4ICI6#PHI:9740#FgSvf1_(FGSG_05072)#5518#Fusarium_graminearum#reduced_virulence__unaffected_pathogenicity	81.4	377	70	0	377	1	377	5.8e-185	642.5
UPK99326.1Fusarium_solani-melongenae	I1RBF6#PHI:1565#GzOB005#5518#Fusarium_graminearum#unaffected_pathogenicity	81.4	549	96	1	621	8	556	2e-262	900.6
UPL03076.1Fusarium_solani-melongenae	P41388#PHI:820#Beta-tubulin#5025#Venturia_inaequalis#chemistry_target:_resistance_to_chemical	81.4	440	76	2	434	1	440	1.3e-217	751.1
UPL03661.1Fusarium_solani-melongenae	W7MCU7#PHI:7597#FvDim5#117187#Fusarium_verticillioides#reduced_virulence	81.4	344	61	1	344	4	344	3.2e-174	606.7
UPK89259.1Fusarium_solani-melongenae	I1RMG9#PHI:1011#FET3#5518#Fusarium_graminearum#unaffected_pathogenicity	81.3	615	114	1	620	6	619	1.1e-305	1044.3
UPK89315.1Fusarium_solani-melongenae	I1RRN6#PHI:1547#GzMyb011#5518#Fusarium_graminearum#unaffected_pathogenicity	81.3	299	53	1	590	294	589	4.6e-104	374.4
UPK95090.1Fusarium_solani-melongenae	G4MXS1#PHI:8611#Pyruvate_kinase#318829#Magnaporthe_oryzae#unaffected_pathogenicity__reduced_virulence__loss_of_pathogenicity	81.3	524	98	0	539	2	525	3.2e-253	869.8
UPK97372.1Fusarium_solani-melongenae	I1RZD4#PHI:1413#GzC2H080#5518#Fusarium_graminearum#unaffected_pathogenicity	81.3	942	135	4	1004	64	991	0	1484.5
UPK97966.1Fusarium_solani-melongenae	G4MRH1#PHI:7112#MoERR1#318829#Magnaporthe_oryzae#reduced_virulence	81.3	214	40	0	214	1	214	7.3e-100	359
UPK98502.1Fusarium_solani-melongenae	I1RCI2#PHI:1350#GzC2H010#5518#Fusarium_graminearum#unaffected_pathogenicity	81.3	299	48	3	294	1	296	4.1e-101	363.6
UPL00819.1Fusarium_solani-melongenae	I1RZM2#PHI:1318#GzBrom003#5518#Fusarium_graminearum#unaffected_pathogenicity	81.3	305	57	0	305	1	305	1.8e-139	491.1
UPK91962.1Fusarium_solani-melongenae	A0A0D2XGR3#PHI:10251#Pbs2_(FOXG_03107)#5507#Fusarium_oxysporum#reduced_virulence	81.2	660	115	7	658	1	653	1.2e-299	1024.2
UPK99214.1Fusarium_solani-melongenae	G4NH84#PHI:8588#Moppe1#318829#Magnaporthe_oryzae#reduced_virulence	81.2	404	67	2	404	1	395	1.2e-199	691.4
UPL01551.1Fusarium_solani-melongenae	I1S074#PHI:8915#FgVPS32_(FGSG_10092)#5518#Fusarium_graminearum#lethal	81.2	223	42	0	223	1	223	5.3e-93	336.3
UPK89460.1Fusarium_solani-melongenae	I1RQN6#PHI:1974#GzZC289#5518#Fusarium_graminearum#unaffected_pathogenicity	81.1	599	109	3	597	1	597	4.7e-293	1002.3
UPK90081.1Fusarium_solani-melongenae	Q4I7F9#PHI:1458#GzAra006#5518#Fusarium_graminearum#unaffected_pathogenicity	81.1	651	105	3	715	74	720	6.3e-289	988.8
UPK91486.1Fusarium_solani-melongenae	I1RX74#PHI:1771#GzZC086#5518#Fusarium_graminearum#unaffected_pathogenicity	81.1	492	65	3	492	1	464	3e-101	364.8
UPK94550.1Fusarium_solani-melongenae	I1RT91#PHI:1388#GzC2H051#5518#Fusarium_graminearum#unaffected_pathogenicity	81.1	338	63	1	338	1	337	3.5e-141	496.9
UPK96489.1Fusarium_solani-melongenae	I1RZ94#PHI:1649#GzWing021#5518#Fusarium_graminearum#unaffected_pathogenicity	81.1	275	49	2	272	1	275	2.1e-112	401
UPK97736.1Fusarium_solani-melongenae	I1RH33#PHI:5901#FGSG_03072#5518#Fusarium_graminearum#unaffected_pathogenicity	81.1	602	111	3	601	1	600	2.5e-299	1023.1
UPK93453.1Fusarium_solani-melongenae	W7MG06#PHI:9191#Fvset2_(FVEG_06937)#117187#Fusarium_verticillioides#reduced_virulence	81	806	150	3	806	1	803	0	1299.6
UPK96557.1Fusarium_solani-melongenae	I1RYY1#PHI:1757#GzZC072#5518#Fusarium_graminearum#unaffected_pathogenicity	81	744	135	5	742	1	740	0	1226.1
UPK97110.1Fusarium_solani-melongenae	Q4X132#PHI:2548#KRR1#746128#Aspergillus_fumigatus#lethal	81	279	37	1	263	1	279	1.1e-128	455.3
UPL01325.1Fusarium_solani-melongenae	I1RZS5#PHI:2396#GzSYN2#5518#Fusarium_graminearum#reduced_virulence	81	284	51	2	281	1	284	3.2e-120	427.2
UPK98795.1Fusarium_solani-melongenae	E9F5A9#PHI:9533#Urease_(MAA_07458)#568076#Metarhizium_robertsii#unaffected_pathogenicity	80.9	837	158	1	835	1	837	0	1392.5
UPL03841.1Fusarium_solani-melongenae	I1RG87#PHI:1358#GzC2H018#5518#Fusarium_graminearum#unaffected_pathogenicity	80.9	1143	188	14	1173	23	1144	0	1680.2
UPK89322.1Fusarium_solani-melongenae	I1RQE9#PHI:1317#GzBrom002#5518#Fusarium_graminearum#reduced_virulence	80.8	1140	204	6	1128	1	1137	0	1564.3
UPK94592.1Fusarium_solani-melongenae	I1RNG8#PHI:1176#(Sc_Atg1)#5518#Fusarium_graminearum#reduced_virulence	80.8	957	169	5	955	1	944	0	1382.1
UPL02143.1Fusarium_solani-melongenae	I1REK5#PHI:733#FBP1#5518#Fusarium_graminearum#reduced_virulence	80.8	707	87	6	752	41	698	4.6e-165	577.4
UPK91839.1Fusarium_solani-melongenae	Q5J4D6#PHI:365__PHI:2267#MLS1__Mls1#13684#Parastagonospora_nodorum#loss_of_pathogenicity	80.6	541	105	0	542	3	543	5.3e-264	905.6
UPK94786.1Fusarium_solani-melongenae	A0A098DXE8#PHI:1408#GzC2H072#5518#Fusarium_graminearum#unaffected_pathogenicity	80.6	464	83	1	472	1	464	4.2e-217	749.6
UPK97842.1Fusarium_solani-melongenae	I1RHS7#PHI:723__PHI:727#PKS1__PKS17#5518#Fusarium_graminearum#unaffected_pathogenicity	80.6	2597	444	10	2570	1	2565	0	4037.6
UPL01442.1Fusarium_solani-melongenae	I1S0R5#PHI:5765__PHI:9049#ScOrtholog_NEM1__FgNem1_(FGSG_10302)#5518#Fusarium_graminearum#reduced_virulence	80.6	501	85	7	500	1	490	7.4e-212	732.3
UPK99303.1Fusarium_solani-melongenae	I1RCH8#PHI:1921#GzZC236#5518#Fusarium_graminearum#reduced_virulence	80.5	902	130	11	866	1	892	0	1415.6
UPL01056.1Fusarium_solani-melongenae	Q4HWE2#PHI:1671#GzCCHC011#5518#Fusarium_graminearum#reduced_virulence	80.5	878	168	3	876	1	877	0	1412.5
UPK91893.1Fusarium_solani-melongenae	E9EQM1#PHI:3817#MrGAT#568076#Metarhizium_robertsii#reduced_virulence	80.4	764	150	0	768	2	765	0	1165.6
UPK91974.1Fusarium_solani-melongenae	I1RWL9#PHI:1079#Pls1#5518#Fusarium_graminearum#unaffected_pathogenicity	80.4	224	44	0	224	1	224	3.1e-101	363.6
UPK93267.1Fusarium_solani-melongenae	Q4IA62#PHI:1674#GzDHHC002#5518#Fusarium_graminearum#unaffected_pathogenicity	80.4	552	94	4	543	2	550	4.6e-252	865.9
UPK93299.1Fusarium_solani-melongenae	A0A098DK45#PHI:7123#Fgvps39#5518#Fusarium_graminearum#reduced_virulence	80.4	1035	189	4	1028	952	1979	0	1630.2
UPK94767.1Fusarium_solani-melongenae	I1RPF6#PHI:1878#GzZC193#5518#Fusarium_graminearum#unaffected_pathogenicity	80.4	769	150	1	769	1	768	0	1169.8
UPK89257.1Fusarium_solani-melongenae	E3QI14#PHI:9116#GLS1#31870#Colletotrichum_graminicola#reduced_virulence	80.3	1803	346	9	1923	128	1923	0	2919.8
UPK96625.1Fusarium_solani-melongenae	I1S7H5#PHI:1742#GzZC057#5518#Fusarium_graminearum#unaffected_pathogenicity	80.3	705	108	9	705	1	674	0	1096.3
UPK98052.1Fusarium_solani-melongenae	I1RBZ7#PHI:1316#GzBrom001#5518#Fusarium_graminearum#unaffected_pathogenicity	80.3	233	41	2	228	1	233	2.8e-102	367.1
UPL01243.1Fusarium_solani-melongenae	P49603#PHI:276#Bcchs1#40559#Botrytis_cinerea#reduced_virulence	80.3	188	37	0	439	1	188	7.7e-90	327.8
UPL02333.1Fusarium_solani-melongenae	A8QJI7#PHI:1020__PHI:1022__PHI:2362#XlnR__XLNR#5507#Fusarium_oxysporum#unaffected_pathogenicity	80.3	940	175	6	932	1	938	0	1440.6
UPL02355.1Fusarium_solani-melongenae	G4N572#PHI:5047__PHI:6635#MoFis1#318829#Magnaporthe_oryzae#reduced_virulence	80.3	147	28	1	153	7	153	2.3e-63	237.3
UPL03259.1Fusarium_solani-melongenae	I1RJU1#PHI:6573#FgNoxR#5518#Fusarium_graminearum#reduced_virulence	80.3	512	94	5	509	1	508	4.1e-226	779.6
UPK91517.1Fusarium_solani-melongenae	I1RX47#PHI:1666#GzCCHC006#5518#Fusarium_graminearum#unaffected_pathogenicity	80.2	379	75	0	396	21	399	6.6e-175	609.4
UPK93534.1Fusarium_solani-melongenae	I1RPD3#PHI:6719#FgPLC1#5518#Fusarium_graminearum#reduced_virulence	80.2	1128	205	8	1127	1	1111	0	1727.2
UPK98694.1Fusarium_solani-melongenae	I1RB45#PHI:1301#GzbHLH002#5518#Fusarium_graminearum#unaffected_pathogenicity	80.2	111	18	2	109	1	109	4.2e-41	162.9
UPK97994.1Fusarium_solani-melongenae	J4KQD8#PHI:6875#BbVmaH#176275#Beauveria_bassiana#reduced_virulence	80.1	478	95	0	478	1	478	4.7e-224	772.7
UPK91540.1Fusarium_solani-melongenae	A0A0D2XH67#PHI:10695#CrpF_(FOXG_03265)#5507#Fusarium_oxysporum#unaffected_pathogenicity__increased_virulence_(hypervirulence)	80	1114	220	3	1113	1	1112	0	1731.8
UPK93241.1Fusarium_solani-melongenae	I1RNI6#PHI:1309#GzbHLH010#5518#Fusarium_graminearum#lethal	80	305	57	3	309	5	306	6.5e-126	446
UPK93302.1Fusarium_solani-melongenae	I1RKG4#PHI:10930#FgBud6_(FGSG_04366)#5518#Fusarium_graminearum#reduced_virulence	80	970	185	4	961	1	970	0	1391.7
UPK94866.1Fusarium_solani-melongenae	I1RTR8#PHI:1560#GzNEG002#5518#Fusarium_graminearum#unaffected_pathogenicity	80	245	49	0	245	1	245	2.8e-114	407.1
UPK98237.1Fusarium_solani-melongenae	I1RDI9#PHI:1634#GzWing006#5518#Fusarium_graminearum#unaffected_pathogenicity	80	130	26	0	130	1	130	1.9e-58	220.7
UPK89153.1Fusarium_solani-melongenae	B8N3S2#PHI:9913#AflBck1#5059#Aspergillus_flavus#reduced_virulence	79.9	244	48	1	1747	1	244	3.1e-116	416.4
UPK93740.1Fusarium_solani-melongenae	I1RL06#PHI:3697__PHI:3925#FgABC1__FgABC3#5518#Fusarium_graminearum#reduced_virulence	79.9	1483	285	6	1507	19	1488	0	2397.9
UPK97131.1Fusarium_solani-melongenae	I1RYN7#PHI:1299#GzAT003#5518#Fusarium_graminearum#unaffected_pathogenicity	79.9	942	179	4	932	1	942	0	1508.4
UPK98798.1Fusarium_solani-melongenae	I1RB67#PHI:1984#GzZC299#5518#Fusarium_graminearum#unaffected_pathogenicity	79.9	616	109	4	607	1	610	1.2e-296	1014.2
UPL00336.1Fusarium_solani-melongenae	A0A098DJU9#PHI:9062__PHI:10449#KatG2_(FGSG_12369)__FCA7_(FGSG_12369)#5518#Fusarium_graminearum#reduced_virulence	79.9	771	153	2	779	6	774	0	1292.7
UPL02469.1Fusarium_solani-melongenae	I1RQT9#PHI:5873#Fgsg06439#5518#Fusarium_graminearum#unaffected_pathogenicity	79.9	349	69	1	348	1	349	4.3e-158	553.1
UPL03304.1Fusarium_solani-melongenae	I1RFY9#PHI:1357#GzC2H017#5518#Fusarium_graminearum#unaffected_pathogenicity	79.9	849	156	12	841	1	842	0	1300.8
UPK89769.1Fusarium_solani-melongenae	I1RSG0#PHI:9223#FgPEX10_(FGSG_07078)#5518#Fusarium_graminearum#reduced_virulence	79.8	356	69	2	363	12	365	7.1e-164	572.4
UPK92950.1Fusarium_solani-melongenae	F8U971#PHI:6157#Bcdh#40559#Botrytis_cinerea#unaffected_pathogenicity	79.8	387	78	0	398	5	391	1.6e-188	654.4
UPK93959.1Fusarium_solani-melongenae	G4MXC5#PHI:5190#MoPRX1#318829#Magnaporthe_oryzae#reduced_virulence	79.8	218	44	0	221	7	224	1.4e-104	374.8
UPK99914.1Fusarium_solani-melongenae	G4MQZ2#PHI:2038#Mir1#318829#Magnaporthe_oryzae#unaffected_pathogenicity	79.8	297	59	1	323	14	309	4e-134	473.4
UPK90843.1Fusarium_solani-melongenae	I1RGC8#PHI:1838#GzZC153#5518#Fusarium_graminearum#unaffected_pathogenicity	79.7	630	126	2	700	16	644	5.4e-293	1002.3
UPK96107.1Fusarium_solani-melongenae	G4MW66#PHI:2062__PHI:3815#Gph1__GPH1#318829#Magnaporthe_oryzae#unaffected_pathogenicity__loss_of_pathogenicity__reduced_virulence	79.7	886	177	3	883	1	886	0	1455.3
UPL00841.1Fusarium_solani-melongenae	I1S1V3#PHI:1238#FGSG_10725#5518#Fusarium_graminearum#lethal	79.7	818	158	4	816	1	812	0	1152.9
UPL01252.1Fusarium_solani-melongenae	I1RZR4#PHI:8924#FgPLD1_(FGSG_09917)#5518#Fusarium_graminearum#reduced_virulence	79.7	1831	348	13	1816	1	1823	0	2797.3
UPK89277.1Fusarium_solani-melongenae	A0A0D2XVZ5#PHI:5236#Dnj1#5507#Fusarium_oxysporum#reduced_virulence	79.6	496	99	2	495	1	495	5.6e-223	769.2
UPK90626.1Fusarium_solani-melongenae	G4NC97#PHI:3976#MoIlv6#318829#Magnaporthe_oryzae#loss_of_pathogenicity	79.6	318	57	6	312	1	316	1.3e-129	458.4
UPK93086.1Fusarium_solani-melongenae	J5K093#PHI:3096#Ktr4#176275#Beauveria_bassiana#reduced_virulence	79.6	393	80	0	393	1	393	8.1e-206	711.8
UPK96397.1Fusarium_solani-melongenae	E3QJK7#PHI:6827#GPI8#31870#Colletotrichum_graminicola#loss_of_pathogenicity	79.6	393	76	2	389	1	393	9.9e-180	625.2
UPK96942.1Fusarium_solani-melongenae	I1RQ67#PHI:1255#FGSG_06206#5518#Fusarium_graminearum#unaffected_pathogenicity	79.6	770	146	6	759	1	770	0	1161.4
UPK99821.1Fusarium_solani-melongenae	T2C913#PHI:3225#Ndo1#36651#Penicillium_digitatum#unaffected_pathogenicity	79.6	416	81	2	418	2	413	2.3e-206	713.8
UPK93404.1Fusarium_solani-melongenae	I1RLX6#PHI:1192#(Sc_Cak1)#5518#Fusarium_graminearum#reduced_virulence	79.5	352	68	1	367	2	349	1.2e-166	581.6
UPK98350.1Fusarium_solani-melongenae	I1RA39#PHI:1205#(Sc_CDC15)#5518#Fusarium_graminearum#reduced_virulence	79.5	844	154	10	834	1	835	0	1299.3
UPK98487.1Fusarium_solani-melongenae	I1RCM1#PHI:1353__PHI:11146#GzC2H013__Fg01341#5518#Fusarium_graminearum#reduced_virulence	79.5	709	122	8	700	1	695	3.8e-278	953
UPK98688.1Fusarium_solani-melongenae	I1RC64#PHI:1554#GzMyb018#5518#Fusarium_graminearum#unaffected_pathogenicity	79.5	701	136	5	697	20	716	0	1146.7
UPK89266.1Fusarium_solani-melongenae	I1RPU1#PHI:1297#GzAT001#5518#Fusarium_graminearum#reduced_virulence	79.4	1101	208	7	1098	1	1085	0	1270.8
UPK95725.1Fusarium_solani-melongenae	W7MLS8#PHI:7285#FvCP01#117187#Fusarium_verticillioides#unaffected_pathogenicity__reduced_virulence	79.4	758	152	1	817	43	800	0	1275.4
UPK98036.1Fusarium_solani-melongenae	I1RC71#PHI:2714#PEX5#5518#Fusarium_graminearum#reduced_virulence	79.4	647	120	6	642	1	639	1.1e-276	948
UPK98520.1Fusarium_solani-melongenae	I1RAI5#PHI:1319#GzbZIP001#5518#Fusarium_graminearum#reduced_virulence	79.4	607	110	10	601	1	598	4e-244	839.7
UPL02547.1Fusarium_solani-melongenae	I1RE06#PHI:1356#GzC2H016#5518#Fusarium_graminearum#unaffected_pathogenicity	79.4	635	117	9	628	1	628	9.1e-284	971.5
UPK93800.1Fusarium_solani-melongenae	I1RT69#PHI:1918#GzZC233#5518#Fusarium_graminearum#unaffected_pathogenicity	79.3	891	173	7	950	1	883	0	1414.1
UPK97826.1Fusarium_solani-melongenae	Q6B957#PHI:490#FRP1#5507#Fusarium_oxysporum#loss_of_pathogenicity	79.3	536	100	5	535	1	526	1.4e-240	827.8
UPK99308.1Fusarium_solani-melongenae	I1RAM0#PHI:7125#FgKar9#5518#Fusarium_graminearum#unaffected_pathogenicity	79.3	1092	207	11	1087	1	1078	0	1421.4
UPK94132.1Fusarium_solani-melongenae	I1RXD6#PHI:1535#GzMADS002#5518#Fusarium_graminearum#unaffected_pathogenicity	79.2	438	85	3	442	1	435	4.8e-207	716.1
UPL03288.1Fusarium_solani-melongenae	Q876Z6#PHI:375#REN1#5507#Fusarium_oxysporum#unaffected_pathogenicity	79.2	731	125	8	711	1	724	0	1147.1
UPK89509.1Fusarium_solani-melongenae	G4N3J5#PHI:5306#MoSKP1#318829#Magnaporthe_oryzae#loss_of_pathogenicity	79.1	163	33	1	170	7	168	1.1e-69	258.5
UPK96044.1Fusarium_solani-melongenae	G4NFW7#PHI:8928#MoSCAD2_(MGG_08690)#318829#Magnaporthe_oryzae#loss_of_pathogenicity	79.1	445	90	1	442	1	445	2.9e-196	680.2
UPL02591.1Fusarium_solani-melongenae	I1RE92#PHI:1097#FGSG_01974#5518#Fusarium_graminearum#reduced_virulence	79.1	206	43	0	206	1	206	1.7e-93	337.8
UPK94426.1Fusarium_solani-melongenae	G4N178#PHI:2153__PHI:2356#MoHyr1__MoHYR1#318829#Magnaporthe_oryzae#reduced_virulence	79	162	34	0	236	1	162	6.2e-79	289.7
UPK96617.1Fusarium_solani-melongenae	I1RVN8#PHI:1791#GzZC106#5518#Fusarium_graminearum#unaffected_pathogenicity	79	601	108	4	594	1	590	1.5e-248	854.4
UPK98413.1Fusarium_solani-melongenae	I1RYF6#PHI:1597#GzOB037#5518#Fusarium_graminearum#unaffected_pathogenicity	79	1442	268	7	1408	6	1446	0	2240.7
UPK92293.1Fusarium_solani-melongenae	I1RU98#PHI:6126__PHI:5751#FGSG_07783__ScOrtholog_DIA3#5518#Fusarium_graminearum#unaffected_pathogenicity__reduced_virulence	78.9	445	89	2	453	18	462	6.7e-220	758.8
UPK94511.1Fusarium_solani-melongenae	I1RM09#PHI:2325__PHI:2502__PHI:5724#TEP1__FgTep1p__ScOrtholog_TEP1#5518#Fusarium_graminearum#reduced_virulence	78.9	570	103	5	570	1	553	2.7e-266	913.3
UPK95993.1Fusarium_solani-melongenae	I1S097#PHI:4660#Chs3b#5518#Fusarium_graminearum#lethal__reduced_virulence	78.9	806	160	8	966	106	904	0	1277.7
UPK96031.1Fusarium_solani-melongenae	I1RQ92#PHI:1487#GzHMG019#5518#Fusarium_graminearum#unaffected_pathogenicity	78.9	776	152	11	771	1	769	0	1165.2
UPL00926.1Fusarium_solani-melongenae	I1RYC3#PHI:1409#GzC2H075#5518#Fusarium_graminearum#unaffected_pathogenicity	78.9	1007	200	6	1003	1	999	0	1533.1
UPL01584.1Fusarium_solani-melongenae	F9F8S3#PHI:11682#GfsB#5507#Fusarium_oxysporum#reduced_virulence	78.9	494	103	1	493	1	494	8.8e-242	831.6
UPK93048.1Fusarium_solani-melongenae	G2X869#PHI:6147#VdNRS/ER#27337#Verticillium_dahliae#loss_of_pathogenicity	78.8	302	59	1	297	1	302	8.2e-142	498.8
UPK93290.1Fusarium_solani-melongenae	I1RN54#PHI:1214#FGSG_07816#5518#Fusarium_graminearum#reduced_virulence	78.8	901	182	6	895	1	898	0	1236.1
UPK99157.1Fusarium_solani-melongenae	Q4WX65#PHI:2540#IPP1#746128#Aspergillus_fumigatus#lethal	78.8	307	59	2	420	95	395	1.9e-144	508.1
UPL00080.1Fusarium_solani-melongenae	I1RIT1#PHI:11594#FgMFS1_(FGSG_03725)#5518#Fusarium_graminearum#reduced_virulence	78.8	603	119	2	595	1	602	7.3e-259	888.6
UPL00733.1Fusarium_solani-melongenae	I1S028#PHI:3374#FgSln1#5518#Fusarium_graminearum#reduced_virulence	78.8	1153	237	6	1149	1	1150	0	1698.7
UPL01049.1Fusarium_solani-melongenae	I1S2C5#PHI:1783#GzZC098#5518#Fusarium_graminearum#unaffected_pathogenicity	78.8	643	121	4	693	64	691	2.2e-286	980.3
UPK90105.1Fusarium_solani-melongenae	W7N0U7#PHI:7145#FvSEL1#117187#Fusarium_verticillioides#reduced_virulence	78.7	959	123	11	985	1	884	0	1105.1
UPK90717.1Fusarium_solani-melongenae	F9FUE8#PHI:9485#Foatg3#5507#Fusarium_oxysporum#reduced_virulence__unaffected_pathogenicity	78.7	348	72	2	347	1	347	8.6e-151	528.9
UPK94771.1Fusarium_solani-melongenae	I1RPI7#PHI:1877#GzZC192#5518#Fusarium_graminearum#unaffected_pathogenicity	78.7	709	129	8	693	1	703	0	1077.8
UPK98466.1Fusarium_solani-melongenae	I1RD74#PHI:1961#GzZC276#5518#Fusarium_graminearum#unaffected_pathogenicity	78.7	849	177	2	882	1	847	0	1270.4
UPK99224.1Fusarium_solani-melongenae	I1RA01#PHI:1537#MYT1#5518#Fusarium_graminearum#unaffected_pathogenicity	78.7	296	60	3	298	2	294	3.2e-122	433.7
UPL02459.1Fusarium_solani-melongenae	I1RXS2#PHI:1759#GzZC074#5518#Fusarium_graminearum#unaffected_pathogenicity	78.7	609	121	4	608	1	601	5.7e-283	968.8
UPK94921.1Fusarium_solani-melongenae	Q2V086#PHI:862#ClaSSD1#5462#Colletotrichum_lagenaria#loss_of_pathogenicity	78.6	946	201	1	1354	12	956	0	1315.8
UPL02478.1Fusarium_solani-melongenae	E9EMQ0#PHI:3328#MrKu70#568076#Metarhizium_robertsii#unaffected_pathogenicity	78.6	641	135	2	643	6	646	2.5e-297	1016.5
UPL03962.1Fusarium_solani-melongenae	A0A1C3YN74#PHI:1206#(Sp_Prp4)#5518#Fusarium_graminearum#reduced_virulence	78.6	822	160	6	821	1	807	1.5e-278	954.5
UPK94911.1Fusarium_solani-melongenae	Q4IB89#PHI:1224#FGSG_05519#5518#Fusarium_graminearum#lethal	78.5	2936	620	4	2926	1	2935	0	4523
UPK96620.1Fusarium_solani-melongenae	I1RYF8#PHI:1236#FGSG_09408#5518#Fusarium_graminearum#lethal	78.5	743	127	12	738	1	715	1.4e-291	997.7
UPK97660.1Fusarium_solani-melongenae	B8Q8Z5#PHI:2155#MoPEX7#318829#Magnaporthe_oryzae#loss_of_pathogenicity	78.5	349	63	4	345	3	344	3.1e-164	573.5
UPL01709.1Fusarium_solani-melongenae	G5EHD8#PHI:11585#MoGLN3_(MGG_02538)#318829#Magnaporthe_oryzae#unaffected_pathogenicity	78.5	479	98	2	482	3	481	6.6e-234	805.4
UPK95277.1Fusarium_solani-melongenae	I1RHY5#PHI:6125__PHI:5716#FGSG_03402__ScOrtholog_PHO11#5518#Fusarium_graminearum#unaffected_pathogenicity	78.4	458	97	2	457	1	457	3.8e-223	769.6
UPK97011.1Fusarium_solani-melongenae	E9F2M8#PHI:7757#Mrpem_(MAA_06426)#568076#Metarhizium_robertsii#unaffected_pathogenicity	78.4	918	196	1	970	52	969	0	1528.5
UPL04013.1Fusarium_solani-melongenae	I1RK33#PHI:1683#GzRad001#5518#Fusarium_graminearum#lethal	78.4	682	140	4	675	1	682	3.2e-303	1036.2
UPL04096.1Fusarium_solani-melongenae	I6YDU0#PHI:2907__PHI:9824#Cyp51A__CYP51A#5518#Fusarium_graminearum#unaffected_pathogenicity__reduced_virulence	78.4	505	109	0	505	1	505	2e-241	830.5
UPK90625.1Fusarium_solani-melongenae	I1RS57#PHI:1253#FGSG_06970#5518#Fusarium_graminearum#unaffected_pathogenicity	78.3	1243	219	15	1238	1	1197	0	1748.4
UPK90922.1Fusarium_solani-melongenae	F5B5Y4#PHI:6206#BbCypC#176275#Beauveria_bassiana#unaffected_pathogenicity	78.3	161	35	0	161	1	161	1.4e-74	274.6
UPK97809.1Fusarium_solani-melongenae	G4MTI8#PHI:6455#MoYcp4#318829#Magnaporthe_oryzae#reduced_virulence	78.3	203	44	0	203	1	203	4.2e-89	323.2
UPK91646.1Fusarium_solani-melongenae	I1RVT7#PHI:1790#GzZC105#5518#Fusarium_graminearum#lethal	78.2	802	147	5	800	178	953	0	1154
UPK93895.1Fusarium_solani-melongenae	G4MNG8#PHI:807#MGG_06951#318829#Magnaporthe_oryzae#reduced_virulence	78.2	464	96	1	494	1	459	2.9e-208	720.3
UPK96812.1Fusarium_solani-melongenae	I1RYY6#PHI:6094#FgVps17#5518#Fusarium_graminearum#reduced_virulence	78.2	610	118	4	595	1	610	2e-248	854
UPK98477.1Fusarium_solani-melongenae	G4N9W2#PHI:6607#ARRDC1#318829#Magnaporthe_oryzae#reduced_virulence	78.2	400	86	1	416	3	402	1.6e-188	654.4
UPL02116.1Fusarium_solani-melongenae	E9EYA3#PHI:9532#Mep2_(MAA_05002)#568076#Metarhizium_robertsii#unaffected_pathogenicity	78.2	472	92	1	466	5	476	1.3e-226	781.2
UPK96550.1Fusarium_solani-melongenae	I1S333#PHI:10455#NoxC_(FGSG_11195)#5518#Fusarium_graminearum#unaffected_pathogenicity	78.1	745	140	3	727	6	749	0	1198
UPK98819.1Fusarium_solani-melongenae	I1RCM6#PHI:1273#FGSG_01347#5518#Fusarium_graminearum#unaffected_pathogenicity	78.1	1239	240	9	1228	1	1219	0	1805.8
UPK91469.1Fusarium_solani-melongenae	I1RGE3#PHI:1360#GzC2H020#5518#Fusarium_graminearum#unaffected_pathogenicity	78	591	108	7	630	14	601	1.9e-233	804.3
UPK93545.1Fusarium_solani-melongenae	A0A098DMJ4#PHI:5801#Fgsg04628#5518#Fusarium_graminearum#unaffected_pathogenicity	78	568	119	4	571	6	571	1.3e-265	911
UPK98743.1Fusarium_solani-melongenae	I1RC15#PHI:1633#GzWing005#5518#Fusarium_graminearum#unaffected_pathogenicity	78	346	69	2	346	1	339	3.6e-155	543.5
UPL04155.1Fusarium_solani-melongenae	I1RFK9#PHI:1269#FGSG_02488#5518#Fusarium_graminearum#unaffected_pathogenicity	78	418	91	1	476	1	418	6.6e-202	699.1
UPK89744.1Fusarium_solani-melongenae	A0A0D2XVA4#PHI:11121#Pct6_(FOXG_07912)#5507#Fusarium_oxysporum#reduced_virulence	77.9	669	131	5	659	1	662	1.7e-285	977.2
UPK93420.1Fusarium_solani-melongenae	E9ETZ6#PHI:7251#Mrtdc#568076#Metarhizium_robertsii#reduced_virulence	77.9	756	166	1	761	6	760	0	1181.8
UPK99304.1Fusarium_solani-melongenae	I1RCM9#PHI:1354__PHI:11147#GzC2H014__Fg01350#5518#Fusarium_graminearum#reduced_virulence	77.9	616	126	6	611	1	611	7.7e-211	729.2
UPL04298.1Fusarium_solani-melongenae	I1RFQ3#PHI:1543#GzMyb007#5518#Fusarium_graminearum#unaffected_pathogenicity	77.9	289	52	6	281	1	285	7.5e-105	375.9
UPL04380.1Fusarium_solani-melongenae	H6ULV1#PHI:5450#Gdh2#474922#Colletotrichum_gloeosporioides#reduced_virulence__unaffected_pathogenicity	77.9	1027	221	3	1065	20	1043	0	1634.8
UPK89219.1Fusarium_solani-melongenae	Q870A3#PHI:315__PHI:7241#PacC#5507#Fusarium_oxysporum#reduced_virulence__increased_virulence_(hypervirulence)	77.8	576	95	8	628	61	609	3.2e-236	813.5
UPK90053.1Fusarium_solani-melongenae	E9DSK0#PHI:7629#MaSte12#92637#Metarhizium_acridum#reduced_virulence	77.7	650	126	8	642	1	639	2.6e-263	903.7
UPK94524.1Fusarium_solani-melongenae	G8GLN8#PHI:5482#FTF2#5507#Fusarium_oxysporum#reduced_virulence	77.7	1075	230	6	1074	2	1069	0	1642.5
UPK97480.1Fusarium_solani-melongenae	G4MZY1#PHI:2034#MFP1#318829#Magnaporthe_oryzae#reduced_virulence	77.7	895	194	3	889	1	895	0	1425.6
UPK99930.1Fusarium_solani-melongenae	I1RIV2#PHI:1007#NPS6#5518#Fusarium_graminearum#reduced_virulence	77.7	2076	456	6	2074	1	2071	0	3252.2
UPL00220.1Fusarium_solani-melongenae	X0J8P9#PHI:5393#GLX#5507#Fusarium_oxysporum#reduced_virulence	77.7	922	185	3	921	1	902	0	1513.4
UPK96573.1Fusarium_solani-melongenae	Q4WGR1#PHI:2541#OLE1#746128#Aspergillus_fumigatus#lethal	77.6	441	97	1	475	18	456	2.2e-218	753.8
UPL02095.1Fusarium_solani-melongenae	Q4WUA3#PHI:2532#HEM15#746128#Aspergillus_fumigatus#lethal	77.6	397	86	2	415	27	422	2.1e-183	637.5
UPL02662.1Fusarium_solani-melongenae	I1RDW3#PHI:9245#Fghyd5_(FGSG_01831)#5518#Fusarium_graminearum#reduced_virulence__unaffected_pathogenicity	77.6	98	20	1	96	1	98	2.1e-43	170.2
UPK89533.1Fusarium_solani-melongenae	E9EHY0#PHI:11155#Macwh43_(MAC_09478)#92637#Metarhizium_acridum#reduced_virulence	77.5	958	214	2	960	2	957	0	1551.2
UPK97795.1Fusarium_solani-melongenae	N4UDW5#PHI:10915#ZtRlm1#1047171#Zymoseptoria_tritici#reduced_virulence	77.5	658	135	8	652	1	651	8.5e-184	639.4
UPK98450.1Fusarium_solani-melongenae	I1RAW4#PHI:7193#FgLaeA#5518#Fusarium_graminearum#reduced_virulence	77.5	316	71	0	316	1	316	4.3e-157	549.7
UPL00562.1Fusarium_solani-melongenae	I1S297#PHI:8912#FgVPS20_(FGSG_10883)#5518#Fusarium_graminearum#reduced_virulence	77.5	204	27	3	243	1	190	1.1e-72	268.9
UPL02083.1Fusarium_solani-melongenae	I1RE91#PHI:8925#FgPLD2_(FGSG_01973)#5518#Fusarium_graminearum#unaffected_pathogenicity	77.5	840	154	5	829	6	836	0	1352.8
UPL02252.1Fusarium_solani-melongenae	A7F6V9#PHI:2911#Ss-pth2#5180#Sclerotinia_sclerotiorum#reduced_virulence	77.5	610	136	1	636	37	646	5.6e-289	988.8
UPL00185.1Fusarium_solani-melongenae	I1S368#PHI:6127#PLC#5518#Fusarium_graminearum#unaffected_pathogenicity	77.4	647	145	1	646	1	647	0	1100.5
UPK93275.1Fusarium_solani-melongenae	I1RXE8#PHI:1763#GzZC078#5518#Fusarium_graminearum#unaffected_pathogenicity	77.3	704	148	5	699	9	711	0	1104.7
UPK97313.1Fusarium_solani-melongenae	G4MV96#PHI:3823#MET13#318829#Magnaporthe_oryzae#loss_of_pathogenicity	77.3	595	135	0	595	1	595	5.8e-299	1021.9
UPK99580.1Fusarium_solani-melongenae	G4N745#PHI:5083#MoAcat2#318829#Magnaporthe_oryzae#reduced_virulence	77.3	401	86	5	396	1	401	5e-171	596.3
UPK99996.1Fusarium_solani-melongenae	Q00845#PHI:180#PELD#169388#Fusarium_solani#reduced_virulence	77.3	233	51	1	231	1	233	4.9e-110	392.9
UPL00463.1Fusarium_solani-melongenae	J5JFS1#PHI:9046#BbATG7_(BBA_08545)#176275#Beauveria_bassiana#reduced_virulence	77.3	709	140	4	696	2	704	0	1117.4
UPL00679.1Fusarium_solani-melongenae	B0XTA5#PHI:2293#CycA#746128#Aspergillus_fumigatus#reduced_virulence	77.3	97	22	0	101	66	162	4e-43	169.5
UPL01688.1Fusarium_solani-melongenae	I1S077#PHI:1210#FGSG_10095#5518#Fusarium_graminearum#reduced_virulence	77.3	1403	305	10	1394	1	1399	0	2000.7
UPK96098.1Fusarium_solani-melongenae	A0A1L2DC29#PHI:11603#VmGlu2#105487#Valsa_mali#reduced_virulence__increased_virulence_(hypervirulence)	77.2	491	107	4	491	7	496	8.2e-240	825.1
UPK98213.1Fusarium_solani-melongenae	E9ECB5#PHI:9489#MaChsIV_(XP_007813853.1)#92637#Metarhizium_acridum#unaffected_pathogenicity	77.2	1232	270	8	1227	1	1226	0	1897.9
UPK99663.1Fusarium_solani-melongenae	Q96VZ3#PHI:181#PGX1#5507#Fusarium_oxysporum#unaffected_pathogenicity	77.2	456	101	2	454	1	455	5.9e-216	745.7
UPL04131.1Fusarium_solani-melongenae	I1RJV1#PHI:1366#GzCON7#5518#Fusarium_graminearum#reduced_virulence	77.2	417	88	3	416	1	411	4.4e-141	496.9
UPK91938.1Fusarium_solani-melongenae	G4NB53#PHI:5472#MoDeam#318829#Magnaporthe_oryzae#reduced_virulence	77.1	354	75	3	348	1	354	6.5e-154	539.3
UPL01681.1Fusarium_solani-melongenae	I1S053#PHI:1772#GzZC087#5518#Fusarium_graminearum#reduced_virulence	77.1	654	141	4	653	1	646	1.4e-263	904.4
UPK90762.1Fusarium_solani-melongenae	Q4I2M7#PHI:1676#GzDHHC004#5518#Fusarium_graminearum#unaffected_pathogenicity	77	677	150	4	672	1	676	4.9e-267	916
UPK99016.1Fusarium_solani-melongenae	G4MTZ0#PHI:2114#Calnexin#318829#Magnaporthe_oryzae#loss_of_pathogenicity	77	518	105	2	508	7	524	1.1e-150	529.3
UPK91863.1Fusarium_solani-melongenae	G2WVW3#PHI:11128#Hex1_(VDAG_01749)#27337#Verticillium_dahliae#reduced_virulence	76.9	173	37	2	574	19	188	4.5e-72	268.1
UPK97524.1Fusarium_solani-melongenae	I1RUA7#PHI:5811__PHI:9103#Fgsg07792__FGRRES_07792#5518#Fusarium_graminearum#unaffected_pathogenicity__reduced_virulence	76.9	350	78	2	350	1	347	2.8e-141	497.3
UPL00870.1Fusarium_solani-melongenae	Q58Z64#PHI:423#VAD1#5207#Cryptococcus_neoformans#reduced_virulence	76.9	402	92	1	422	9	410	2e-180	627.9
UPL02931.1Fusarium_solani-melongenae	I1R9S7#PHI:1993#GzZC308#5518#Fusarium_graminearum#unaffected_pathogenicity	76.9	360	83	0	363	1	360	5.8e-158	552.7
UPK89688.1Fusarium_solani-melongenae	P53376#PHI:823#Beta-tubulin#914237#Rhynchosporium_commune#chemistry_target:_resistance_to_chemical	76.8	440	102	0	440	1	440	1.6e-210	727.6
UPK96722.1Fusarium_solani-melongenae	G4N008#PHI:5395#MoSec62#318829#Magnaporthe_oryzae#reduced_virulence	76.8	298	61	2	322	21	312	2.1e-97	351.7
UPK97686.1Fusarium_solani-melongenae	G4MRN1#PHI:7318#NoxD#318829#Magnaporthe_oryzae#loss_of_pathogenicity	76.8	142	33	0	142	1	142	8.2e-63	235.3
UPK98651.1Fusarium_solani-melongenae	A0A1C3YHM4#PHI:10666#VPS9_(FGRAMPH1_01G01477)#5518#Fusarium_graminearum#reduced_virulence	76.8	796	167	7	791	1	783	1.4e-302	1034.2
UPK94619.1Fusarium_solani-melongenae	O42772#PHI:822#Ip#1047171#Zymoseptoria_tritici#chemistry_target:_resistance_to_chemical	76.7	245	57	0	275	50	294	1.4e-116	414.8
UPL03554.1Fusarium_solani-melongenae	I1RJR9#PHI:3375#FgSte50#5518#Fusarium_graminearum#loss_of_pathogenicity	76.7	493	113	2	492	1	492	1.5e-185	644.8
UPK96166.1Fusarium_solani-melongenae	I1RY51#PHI:1333#GzbZIP015#5518#Fusarium_graminearum#unaffected_pathogenicity	76.6	231	52	2	342	1	230	1.7e-90	328.6
UPL01593.1Fusarium_solani-melongenae	O42622#PHI:123__PHI:775__PHI:794__PHI:7227#PTH9_(NTH1)__MGG_09471__Nth1#318829#Magnaporthe_oryzae#reduced_virulence	76.6	736	165	6	734	4	736	0	1200.3
UPL04058.1Fusarium_solani-melongenae	I1RJA3#PHI:1881#GzZC196#5518#Fusarium_graminearum#unaffected_pathogenicity	76.6	458	105	1	458	14	471	4.5e-216	746.1
UPK89593.1Fusarium_solani-melongenae	I1RS33#PHI:1250#FGSG_06940#5518#Fusarium_graminearum#unaffected_pathogenicity	76.5	476	99	6	465	174	647	1.8e-204	707.6
UPL03940.1Fusarium_solani-melongenae	G8B6D4#PHI:7863#CPAR2_100540#5480#Candida_parapsilosis#reduced_virulence	76.5	119	28	0	169	123	241	4.5e-49	190.7
UPK90735.1Fusarium_solani-melongenae	Q5A5Q8#PHI:6076#RPS41#5476#Candida_albicans#reduced_virulence	76.4	258	59	1	256	1	258	8.5e-119	422.2
UPK93840.1Fusarium_solani-melongenae	I1RNK3#PHI:1259#FGSG_05586#5518#Fusarium_graminearum#unaffected_pathogenicity	76.4	1031	216	10	1018	1	1017	0	1465.3
UPK99213.1Fusarium_solani-melongenae	Q9UVT8#PHI:11240#MoMca1_(MGG_04626)#318829#Magnaporthe_oryzae#reduced_virulence	76.4	195	39	3	193	4	197	4.2e-78	286.6
UPK89120.1Fusarium_solani-melongenae	I1RSY2#PHI:1588#GzOB028#5518#Fusarium_graminearum#lethal	76.3	139	31	2	138	1	138	7.8e-55	208.8
UPK90680.1Fusarium_solani-melongenae	O42624#PHI:122#PTH8#318829#Magnaporthe_oryzae#reduced_virulence	76.3	59	14	0	813	3	61	1.8e-21	101.3
UPK91014.1Fusarium_solani-melongenae	G4NC35#PHI:9199#MoCKb1_(MGG_00446)#318829#Magnaporthe_oryzae#reduced_virulence__unaffected_pathogenicity	76.2	353	71	7	342	1	351	6.1e-133	469.5
UPK93660.1Fusarium_solani-melongenae	I1RPZ1#PHI:1517#GzHOMEL013#5518#Fusarium_graminearum#lethal	76.2	891	208	1	891	1	887	0	1357.8
UPL00729.1Fusarium_solani-melongenae	G2X4G0#PHI:11606#Vd424Y#27337#Verticillium_dahliae#effector_(plant_avirulence_determinant)	76.2	223	52	1	222	1	223	8.1e-94	339
UPK89464.1Fusarium_solani-melongenae	I1RRX1#PHI:1382#GzC2H045#5518#Fusarium_graminearum#reduced_virulence	76.1	549	103	11	539	1	531	2.4e-176	614.4
UPK93539.1Fusarium_solani-melongenae	I1RTP1#PHI:5785#Fgsg07554#5518#Fusarium_graminearum#unaffected_pathogenicity	76.1	293	69	1	296	1	293	5.1e-136	479.6
UPK98165.1Fusarium_solani-melongenae	V6QWX8#PHI:1626#GzTF2S001#5518#Fusarium_graminearum#unaffected_pathogenicity	76.1	305	69	1	304	3	307	1.1e-112	402.1
UPL00602.1Fusarium_solani-melongenae	A0A0L0VJ47#PHI:9250#PsRPs26#27350#Puccinia_striiformis#reduced_virulence	76.1	117	28	0	117	1	117	1.2e-48	188
UPK94181.1Fusarium_solani-melongenae	G4MTV1#PHI:9551#Moarl8#318829#Magnaporthe_oryzae#unaffected_pathogenicity	76	183	44	0	183	1	183	1.5e-82	301.2
UPL02092.1Fusarium_solani-melongenae	I1S2J6#PHI:9039#Fgm2_(FGSG_10992)#5518#Fusarium_graminearum#reduced_virulence	76	341	79	2	376	1	338	1.9e-159	557.8
UPL03588.1Fusarium_solani-melongenae	J4KP58#PHI:11597#Csn5#176275#Beauveria_bassiana#reduced_virulence	76	338	75	2	338	3	337	4.6e-149	523.1
UPK97494.1Fusarium_solani-melongenae	N4VBG2#PHI:6970#Copag1#5465#Colletotrichum_orbiculare#reduced_virulence	75.9	2586	563	23	2542	6	2578	0	3820.4
UPK98644.1Fusarium_solani-melongenae	I1S4P4#PHI:1217#FGSG_00792#5518#Fusarium_graminearum#reduced_virulence	75.9	1122	237	14	1107	1	1104	0	1470.3
UPL02191.1Fusarium_solani-melongenae	I1RE49#PHI:7111#FgCAP1#5518#Fusarium_graminearum#reduced_virulence	75.9	536	121	4	535	1	529	3.4e-191	663.7
UPK98156.1Fusarium_solani-melongenae	I1RCN9#PHI:2427#FgVELB#5518#Fusarium_graminearum#reduced_virulence	75.8	256	51	5	406	131	377	1.9e-85	312
UPK99274.1Fusarium_solani-melongenae	E9F4P0#PHI:3069#MrAC#568076#Metarhizium_robertsii#reduced_virulence	75.8	2108	441	26	2192	61	2146	0	2510.3
UPK94297.1Fusarium_solani-melongenae	J9N257#PHI:2284__PHI:3438#Msb2#5507#Fusarium_oxysporum#reduced_virulence__loss_of_pathogenicity__unaffected_pathogenicity	75.7	342	79	2	1272	792	1129	7.8e-125	444.5
UPK96793.1Fusarium_solani-melongenae	A0A0E0SA40#PHI:7025#FgRav2#5518#Fusarium_graminearum#loss_of_pathogenicity	75.7	345	57	1	318	1	345	2.2e-145	510.8
UPK99586.1Fusarium_solani-melongenae	G4NCG1#PHI:3234#MoLYS20#318829#Magnaporthe_oryzae#reduced_virulence	75.7	391	95	0	411	48	438	1.8e-176	614.4
UPK89623.1Fusarium_solani-melongenae	I1RUM9#PHI:1396#GzC2H059#5518#Fusarium_graminearum#reduced_virulence	75.6	657	149	9	651	1	652	1.3e-267	917.9
UPK89772.1Fusarium_solani-melongenae	I1RRI0#PHI:1381#GzC2H044#5518#Fusarium_graminearum#unaffected_pathogenicity	75.6	540	114	10	575	1	524	1.9e-227	784.3
UPK93320.1Fusarium_solani-melongenae	P32964#PHI:143#CHT#1682391#Microdochium_sorghi#unaffected_pathogenicity	75.6	365	87	1	363	1	365	6.5e-165	575.9
UPK93432.1Fusarium_solani-melongenae	I1RXF4#PHI:10693#FgDnfC1_(FGSG_09020)#5518#Fusarium_graminearum#unaffected_pathogenicity	75.6	1544	338	14	1542	26	1559	0	2249.6
UPK96052.1Fusarium_solani-melongenae	I1RNY7#PHI:1181#(Sc_Kic1)#5518#Fusarium_graminearum#reduced_virulence	75.6	694	147	11	690	1	676	2.4e-285	976.9
UPK90485.1Fusarium_solani-melongenae	I1RS27#PHI:1383#GzC2H046#5518#Fusarium_graminearum#unaffected_pathogenicity	75.5	257	60	1	254	1	257	5.4e-94	339.7
UPK98686.1Fusarium_solani-melongenae	I1RC79#PHI:1462__PHI:10388#GzCCAAT002__FCT1_(FGSG_01182)#5518#Fusarium_graminearum#reduced_virulence	75.5	220	45	3	301	66	276	2.3e-59	224.9
UPK98993.1Fusarium_solani-melongenae	I1RCF7#PHI:1220#FGSG_01271#5518#Fusarium_graminearum#lethal	75.5	981	226	6	1002	2	976	0	1451
UPK90048.1Fusarium_solani-melongenae	I1RR94#PHI:6122__PHI:5741#FGSG_06610__ScOrtholog_YKL153W#5518#Fusarium_graminearum#reduced_virulence	75.4	613	151	0	617	6	618	2.9e-282	966.5
UPK91623.1Fusarium_solani-melongenae	I1RX64#PHI:1407#GzC2H071#5518#Fusarium_graminearum#lethal	75.4	688	155	5	678	1	684	2.2e-291	996.9
UPK98227.1Fusarium_solani-melongenae	I1S1C8#PHI:11145#FgStu2_(FGSG_10528)#5518#Fusarium_graminearum#reduced_virulence	75.4	878	208	4	871	1	877	0	1104
UPK98925.1Fusarium_solani-melongenae	I1RDH3#PHI:1952#GzZC267#5518#Fusarium_graminearum#unaffected_pathogenicity	75.4	211	44	5	209	1	205	5.7e-41	163.3
UPK99981.1Fusarium_solani-melongenae	G4N8Y3#PHI:3213#MoCDIP1#318829#Magnaporthe_oryzae#effector_(plant_avirulence_determinant)	75.4	346	85	0	354	10	355	2.2e-149	524.2
UPL02198.1Fusarium_solani-melongenae	A0A0C4DHR8#PHI:7682#Nit1#5507#Fusarium_oxysporum#unaffected_pathogenicity	75.4	904	215	3	897	1	904	0	1474.5
UPK97386.1Fusarium_solani-melongenae	I1S956#PHI:1720#GzZC035#5518#Fusarium_graminearum#unaffected_pathogenicity	75.3	555	125	6	558	4	551	3.1e-243	836.6
UPK97851.1Fusarium_solani-melongenae	G4MU34#PHI:3257#MoIlv1#318829#Magnaporthe_oryzae#reduced_virulence	75.3	546	133	1	577	78	621	1.5e-248	854.4
UPK98622.1Fusarium_solani-melongenae	A0A1C3YIV6#PHI:1188#(Sc_Sak1)#5518#Fusarium_graminearum#reduced_virulence	75.3	1233	278	14	1263	36	1250	0	1681.8
UPL00116.1Fusarium_solani-melongenae	I1S3J8#PHI:5800#Fgsg11385#5518#Fusarium_graminearum#unaffected_pathogenicity	75.3	356	79	5	349	1	354	6.6e-143	502.7
UPK89959.1Fusarium_solani-melongenae	I1RRG4#PHI:1380#GzC2H043#5518#Fusarium_graminearum#unaffected_pathogenicity	75.2	504	120	3	502	1	501	1.5e-209	724.5
UPK95101.1Fusarium_solani-melongenae	I1ZIP0#PHI:6208#BbCyp8#176275#Beauveria_bassiana#unaffected_pathogenicity	75.2	584	138	4	580	1	581	9.7e-256	878.2
UPK96023.1Fusarium_solani-melongenae	I1RQS8#PHI:1379#GzC2H042#5518#Fusarium_graminearum#reduced_virulence	75.2	548	132	2	549	2	548	4.9e-233	802.7
UPL01662.1Fusarium_solani-melongenae	G4NG12#PHI:11584#MoGLN2_(MGG_14279)#318829#Magnaporthe_oryzae#loss_of_pathogenicity	75.2	343	83	1	352	10	352	4.8e-165	576.2
UPK89668.1Fusarium_solani-melongenae	J5K8H0#PHI:4990#Ras3#176275#Beauveria_bassiana#reduced_virulence	75.1	273	47	5	258	19	289	3.5e-109	390.2
UPK91638.1Fusarium_solani-melongenae	A0A098DDT3#PHI:1182#(Sc_Mec1)#5518#Fusarium_graminearum#reduced_virulence	75	2505	615	4	2504	1	2495	0	3738.3
UPK93528.1Fusarium_solani-melongenae	I1RPF7#PHI:1704#GzZC019#5518#Fusarium_graminearum#unaffected_pathogenicity	75	543	134	2	695	84	624	9.2e-237	815.5
UPK91282.1Fusarium_solani-melongenae	I1RVU7#PHI:1789#GzZC104#5518#Fusarium_graminearum#unaffected_pathogenicity	74.9	745	179	5	742	1	740	0	1053.5
UPK98983.1Fusarium_solani-melongenae	A0A1C3YLW9#PHI:5892#FGSG_09382#5518#Fusarium_graminearum#unaffected_pathogenicity	74.9	447	106	2	442	1	446	5.9e-181	629.4
UPK99880.1Fusarium_solani-melongenae	A0A1C3YMR4#PHI:5866#Fgsg03237#5518#Fusarium_graminearum#unaffected_pathogenicity	74.9	370	90	2	372	4	373	3.7e-160	560.1
UPL02703.1Fusarium_solani-melongenae	E9EFJ0#PHI:9493#MaChsVII_(XP_007814978.1)#92637#Metarhizium_acridum#reduced_virulence	74.9	1806	414	11	1789	1	1784	0	2746.8
UPL04355.1Fusarium_solani-melongenae	I1RJQ4#PHI:1365#GzC2H025#5518#Fusarium_graminearum#unaffected_pathogenicity	74.9	558	119	8	552	1	543	2.4e-235	810.4
UPK89524.1Fusarium_solani-melongenae	I1RGX7#PHI:5834#Fgsg03009#5518#Fusarium_graminearum#unaffected_pathogenicity	74.8	357	84	3	358	2	353	1.8e-143	504.6
UPK89630.1Fusarium_solani-melongenae	O60038#PHI:1034#Cpcat1#5111#Claviceps_purpurea#unaffected_pathogenicity	74.8	707	172	4	711	10	714	0	1087.8
UPK98665.1Fusarium_solani-melongenae	I1RBZ5#PHI:9845#FgEaf6_(FGSG-01094.1)#5518#Fusarium_graminearum#reduced_virulence	74.8	163	40	1	181	1	162	1e-54	208.8
UPK91311.1Fusarium_solani-melongenae	N4VLC7#PHI:9476#CoTHR4_(Cob_04177)#5465#Colletotrichum_orbiculare#reduced_virulence	74.7	537	135	1	539	17	552	5.8e-239	822.4
UPK91177.1Fusarium_solani-melongenae	I1RHJ0#PHI:1907#GzZC222#5518#Fusarium_graminearum#unaffected_pathogenicity	74.6	677	152	7	689	82	754	1.5e-287	984.2
UPK97656.1Fusarium_solani-melongenae	I1S9T2#PHI:1623#GzJUM005#5518#Fusarium_graminearum#unaffected_pathogenicity	74.6	445	113	0	502	31	475	2.1e-206	714.1
UPL00632.1Fusarium_solani-melongenae	I1R9P8#PHI:5797#Fgsg00201#5518#Fusarium_graminearum#unaffected_pathogenicity	74.6	401	80	8	387	4	398	4.3e-159	556.6
UPK90721.1Fusarium_solani-melongenae	G4NKK3#PHI:7793#Momyo2_(MGG_03060)#318829#Magnaporthe_oryzae#reduced_virulence	74.5	2419	572	13	2400	6	2409	0	2733
UPK95316.1Fusarium_solani-melongenae	I1RJ45#PHI:6120#FGSG_03846#5518#Fusarium_graminearum#reduced_virulence	74.5	444	113	0	447	3	446	1.6e-202	701
UPK99567.1Fusarium_solani-melongenae	I1RAF0#PHI:1343#GzC2H003#5518#Fusarium_graminearum#reduced_virulence	74.5	369	89	3	365	1	368	1.4e-154	541.6
UPL00164.1Fusarium_solani-melongenae	I1S6C7#PHI:1730#GzZC045#5518#Fusarium_graminearum#unaffected_pathogenicity	74.5	722	170	7	717	1	713	4.8e-305	1042.3
UPL01838.1Fusarium_solani-melongenae	Q4X099#PHI:2638#Ilv3A#746128#Aspergillus_fumigatus#reduced_virulence	74.5	603	140	5	596	2	604	4.3e-259	889.4
UPK90696.1Fusarium_solani-melongenae	I1RX79#PHI:1770#GzZC085#5518#Fusarium_graminearum#unaffected_pathogenicity	74.4	535	121	8	527	1	527	6.2e-225	775.8
UPK98341.1Fusarium_solani-melongenae	I1RA77#PHI:1986#GzZC301#5518#Fusarium_graminearum#unaffected_pathogenicity	74.4	706	166	3	706	1	691	9.8e-303	1034.6
UPK98999.1Fusarium_solani-melongenae	A0A0J9U9A1#PHI:11587#Fotip4_(FOXG_00980)#5507#Fusarium_oxysporum#reduced_virulence	74.4	614	112	7	692	109	692	1.6e-228	788.1
UPK99012.1Fusarium_solani-melongenae	Q0U2A0#PHI:2255#Abd1#13684#Parastagonospora_nodorum#unaffected_pathogenicity	74.4	359	90	2	375	13	371	1.6e-158	554.7
UPL02453.1Fusarium_solani-melongenae	I1S2J9#PHI:3924__PHI:8224__PHI:9036#FgABC1__Fg10995__Fgm5_(FGSG_10995)#5518#Fusarium_graminearum#reduced_virulence	74.4	1485	355	6	1474	1	1471	0	2129
UPL03421.1Fusarium_solani-melongenae	I1RJK1#PHI:5776#Fgsg04023#5518#Fusarium_graminearum#unaffected_pathogenicity	74.4	395	99	2	393	1	395	1.1e-165	578.6
UPK89610.1Fusarium_solani-melongenae	I1RSJ5#PHI:1489#GzHMG021#5518#Fusarium_graminearum#unaffected_pathogenicity	74.3	478	94	7	469	1	458	8.2e-169	589.3
UPK97421.1Fusarium_solani-melongenae	G8AA67#PHI:2476#CcpelA#27358#Colletotrichum_coccodes#reduced_virulence__increased_virulence_(hypervirulence)	74.3	327	79	2	324	1	325	3.2e-139	490.3
UPK90673.1Fusarium_solani-melongenae	J4WK53#PHI:8672#Phr2_(EJP70165)#176275#Beauveria_bassiana#unaffected_pathogenicity	74.2	609	151	3	603	1	609	6.8e-279	955.3
UPK89162.1Fusarium_solani-melongenae	E9F1A7#PHI:6380#MrLPAAT1#568076#Metarhizium_robertsii#reduced_virulence	74.1	290	75	0	299	11	300	1.1e-120	428.7
UPK90100.1Fusarium_solani-melongenae	I1RR13#PHI:1709#GzZC024#5518#Fusarium_graminearum#unaffected_pathogenicity	74.1	548	113	7	605	11	529	3.6e-228	786.9
UPK97063.1Fusarium_solani-melongenae	G4MSK7#PHI:7149#Moglo3#318829#Magnaporthe_oryzae#reduced_virulence	74.1	491	113	6	478	1	490	2.7e-163	570.9
UPK99317.1Fusarium_solani-melongenae	A0A0E0RP23#PHI:2395#GzSYN1#5518#Fusarium_graminearum#reduced_virulence	74.1	382	74	4	368	21	395	5.8e-121	429.9
UPL01238.1Fusarium_solani-melongenae	A0A1C3YJ96#PHI:1185#(Sc_Swe1)#5518#Fusarium_graminearum#reduced_virulence	74.1	794	150	5	1066	1	791	0	1147.9
UPL03031.1Fusarium_solani-melongenae	G4NES9#PHI:784#MGG_00056#318829#Magnaporthe_oryzae#reduced_virulence	74.1	286	72	1	284	1	286	1.7e-117	417.9
UPK96205.1Fusarium_solani-melongenae	I1RYQ4#PHI:9360#Fgbat1/2_(FGSG_09512)#5518#Fusarium_graminearum#unaffected_pathogenicity	74	242	62	1	249	167	408	6.1e-106	379.4
UPK96329.1Fusarium_solani-melongenae	G4MT58#PHI:5480#MoPyr5#318829#Magnaporthe_oryzae#reduced_virulence	74	227	59	0	230	6	232	2.1e-92	334.3
UPK98442.1Fusarium_solani-melongenae	Q4IMZ7#PHI:1673#GzDHHC001#5518#Fusarium_graminearum#unaffected_pathogenicity	74	438	104	3	429	1	437	3.1e-174	607.1
UPK91937.1Fusarium_solani-melongenae	G5EHZ3#PHI:9055#MoIVD_(MGG_02540)#318829#Magnaporthe_oryzae#reduced_virulence	73.9	406	102	4	424	63	467	4.3e-168	586.6
UPK98660.1Fusarium_solani-melongenae	I1RDE2#PHI:1960#GzZC275#5518#Fusarium_graminearum#unaffected_pathogenicity	73.9	978	232	13	989	20	979	0	1349.7
UPL01966.1Fusarium_solani-melongenae	I1REI8#PHI:1093#FGSG_02077#5518#Fusarium_graminearum#reduced_virulence	73.9	88	22	1	87	1	88	5.5e-30	126.7
UPL02262.1Fusarium_solani-melongenae	E9EFH8#PHI:9490#MaChsVI_(XP_007814966.1)#92637#Metarhizium_acridum#unaffected_pathogenicity	73.9	610	144	4	660	1	595	1.4e-262	901.4
UPK91241.1Fusarium_solani-melongenae	I1RWX2#PHI:1745#GzZC060#5518#Fusarium_graminearum#unaffected_pathogenicity	73.8	520	123	7	511	1	516	9.1e-213	735.3
UPK89686.1Fusarium_solani-melongenae	W7MNW1#PHI:2460#FLBA1#117187#Fusarium_verticillioides#unaffected_pathogenicity	73.7	483	122	2	487	22	499	6.3e-208	719.2
UPK91377.1Fusarium_solani-melongenae	I1RWW4#PHI:1331__PHI:3111__PHI:4023#GzbZIP013__FgAP1__Fgap1#5518#Fusarium_graminearum#unaffected_pathogenicity	73.7	589	145	3	581	1	587	1.5e-224	774.6
UPK91833.1Fusarium_solani-melongenae	G9MQ09#PHI:8509#Tex10#29875#Trichoderma_virens#increased_virulence_(hypervirulence)	73.7	342	90	0	342	1	342	3.9e-140	493.4
UPK92686.1Fusarium_solani-melongenae	R9UM22#PHI:3164#Sm1#29875#Trichoderma_virens#increased_virulence_(hypervirulence)__reduced_virulence	73.7	118	31	0	137	4	121	9.3e-48	185.3
UPK94803.1Fusarium_solani-melongenae	A4R5F6#PHI:5234#MoARG7#318829#Magnaporthe_oryzae#reduced_virulence	73.7	449	110	4	451	22	464	2e-184	641
UPL02292.1Fusarium_solani-melongenae	Q5EMY3#PHI:860#MSP1#318829#Magnaporthe_oryzae#reduced_virulence	73.7	377	90	5	383	1	376	3e-155	543.9
UPK89518.1Fusarium_solani-melongenae	I1RRX4#PHI:1291#TOP1#5518#Fusarium_graminearum#reduced_virulence	73.6	916	228	5	911	2	910	0	1197.2
UPL00465.1Fusarium_solani-melongenae	I1S0C0#PHI:1335__PHI:3110__PHI:3808__PHI:4244#GzbZIP017__FgATF1__Atf1__FgOS-2#5518#Fusarium_graminearum#reduced_virulence__increased_virulence_(hypervirulence)	73.6	531	134	5	530	1	526	4.5e-191	663.3
UPK98953.1Fusarium_solani-melongenae	I1RB96#PHI:5886#FGSG_00806#5518#Fusarium_graminearum#unaffected_pathogenicity	73.5	415	108	2	415	1	413	9.3e-168	585.5
UPL01365.1Fusarium_solani-melongenae	G4N1N6#PHI:5191#TPX1#318829#Magnaporthe_oryzae#reduced_virulence	73.5	147	39	0	245	92	238	6.1e-58	219.9
UPL01990.1Fusarium_solani-melongenae	G4N1P8#PHI:5440#ABA4#318829#Magnaporthe_oryzae#reduced_virulence	73.4	252	66	1	251	18	269	3.9e-105	376.7
UPK89415.1Fusarium_solani-melongenae	I1RSV8#PHI:1519#GzHOMEL018#5518#Fusarium_graminearum#unaffected_pathogenicity	73.3	565	120	9	558	1	541	2.2e-204	707.6
UPK91732.1Fusarium_solani-melongenae	A0A0A2JZB1#PHI:8722__PHI:8724#PeCat__PeSat#27334#Penicillium_expansum#unaffected_pathogenicity__reduced_virulence	73.3	573	152	1	573	1	572	1.6e-255	877.5
UPL02705.1Fusarium_solani-melongenae	Q2KN79#PHI:522__PHI:2808#GAS1__Gas1#5507#Fusarium_oxysporum#reduced_virulence	73.3	540	138	4	535	1	539	2.8e-217	750.4
UPL04116.1Fusarium_solani-melongenae	J4UPL6#PHI:5394#Mas5#176275#Beauveria_bassiana#loss_of_pathogenicity	73.3	434	108	3	433	1	427	5.8e-173	602.8
UPK90043.1Fusarium_solani-melongenae	G4N7K8#PHI:9032#Mocrn1_(MGG_06389)#318829#Magnaporthe_oryzae#reduced_virulence__unaffected_pathogenicity	73.2	616	152	3	606	1	613	4.1e-233	803.1
UPK90609.1Fusarium_solani-melongenae	D9J222#PHI:2453#Snt2#5507#Fusarium_oxysporum#reduced_virulence	73.2	1446	355	7	1446	1	1414	0	1968.4
UPK92150.1Fusarium_solani-melongenae	I1RQT6#PHI:1965#GzZC280#5518#Fusarium_graminearum#unaffected_pathogenicity	73.2	775	193	3	762	1	773	0	1088.9
UPK94103.1Fusarium_solani-melongenae	A0A0C4DHY4#PHI:4880#Pgx6#5507#Fusarium_oxysporum#unaffected_pathogenicity__reduced_virulence	73.2	463	113	1	452	1	463	5.7e-203	702.6
UPK98695.1Fusarium_solani-melongenae	I1RAA6#PHI:1256#FGSG_00433#5518#Fusarium_graminearum#unaffected_pathogenicity	73.2	1196	307	8	1192	1	1186	0	1734.5
UPL01628.1Fusarium_solani-melongenae	E9EJG5#PHI:7756#Mrpct_(MAA_00035)#568076#Metarhizium_robertsii#reduced_virulence	73.2	447	95	8	442	1	427	4.2e-174	606.7
UPK93683.1Fusarium_solani-melongenae	I1RTA6#PHI:3863#FgGAL83#5518#Fusarium_graminearum#reduced_virulence	73.1	472	102	6	452	1	467	1.1e-169	592
UPK94104.1Fusarium_solani-melongenae	Q4WQ27#PHI:2519#LYS9#746128#Aspergillus_fumigatus#lethal	73.1	446	120	0	446	5	450	5.4e-190	659.4
UPK96804.1Fusarium_solani-melongenae	I1RM58#PHI:5851#Fgsg05039#5518#Fusarium_graminearum#unaffected_pathogenicity	73.1	405	102	3	407	2	399	4e-163	570.1
UPK96505.1Fusarium_solani-melongenae	I1RYV4#PHI:1449#GzGATA007#5518#Fusarium_graminearum#unaffected_pathogenicity	73	562	144	4	559	1	557	4.4e-181	630.2
UPK91440.1Fusarium_solani-melongenae	G4NJD1#PHI:2171#Peroxisomal_copper_amine_oxidase#318829#Magnaporthe_oryzae#reduced_virulence	72.9	695	187	1	694	1	695	0	1083.6
UPK95138.1Fusarium_solani-melongenae	Q5AJB1#PHI:3321#Tfp1#5476#Candida_albicans#loss_of_pathogenicity	72.9	598	161	1	792	16	613	1e-260	895.2
UPK99168.1Fusarium_solani-melongenae	I1R9Z6#PHI:1989#GzZC304#5518#Fusarium_graminearum#unaffected_pathogenicity	72.9	457	112	5	454	1	448	2.5e-198	687.2
UPL00184.1Fusarium_solani-melongenae	I1RHV1#PHI:6123__PHI:5715#FGSG_03366__ScOrtholog_PHO12#5518#Fusarium_graminearum#reduced_virulence__unaffected_pathogenicity	72.9	490	128	2	490	1	485	6.7e-226	778.9
UPL03821.1Fusarium_solani-melongenae	I1RHF1#PHI:1912#GzZC227#5518#Fusarium_graminearum#unaffected_pathogenicity	72.9	645	157	7	639	1	633	9.9e-270	924.9
UPK89367.1Fusarium_solani-melongenae	G4MQQ3#PHI:3065#MoRga5#318829#Magnaporthe_oryzae#unaffected_pathogenicity	72.8	357	74	8	666	310	662	3.5e-141	498
UPK90685.1Fusarium_solani-melongenae	I1RGE1#PHI:4042#Spt8#5518#Fusarium_graminearum#reduced_virulence	72.8	581	139	4	679	129	709	1e-240	828.6
UPK95167.1Fusarium_solani-melongenae	I1RIQ3#PHI:1575#GzOB015#5518#Fusarium_graminearum#unaffected_pathogenicity	72.8	243	64	2	243	1	241	1.4e-102	368.2
UPL00485.1Fusarium_solani-melongenae	Q4WCZ1#PHI:2969#ArgEF#746128#Aspergillus_fumigatus#reduced_virulence	72.8	334	88	1	374	573	906	7.8e-150	525.8
UPL02627.1Fusarium_solani-melongenae	I1S2J3#PHI:9041#Fgm9_(FGSG_10989)#5518#Fusarium_graminearum#reduced_virulence	72.8	338	90	1	338	1	336	3.5e-136	480.3
UPK89399.1Fusarium_solani-melongenae	B8NRT5#PHI:9218#Ppci1_(AFLA_050760)#5059#Aspergillus_flavus#increased_virulence_(hypervirulence)	72.7	132	26	1	132	1	122	4e-40	159.8
UPK94499.1Fusarium_solani-melongenae	G4MXG4#PHI:2095#Calcium-transporting_ATPase_3#318829#Magnaporthe_oryzae#reduced_virulence	72.7	1064	277	7	1055	5	1064	0	1502.3
UPK96022.1Fusarium_solani-melongenae	I1RYB0#PHI:5826#GIV4#5518#Fusarium_graminearum#reduced_virulence	72.7	381	99	1	381	1	376	1.5e-156	548.1
UPL02660.1Fusarium_solani-melongenae	I1RDZ2#PHI:5809#Fgsg01861#5518#Fusarium_graminearum#unaffected_pathogenicity	72.7	450	113	5	450	5	450	5.9e-184	639.4
UPK90244.1Fusarium_solani-melongenae	I1RML6#PHI:10929#FgPea2_(FGSG_05208)#5518#Fusarium_graminearum#reduced_virulence	72.6	1154	237	7	1150	1	1079	9.3e-258	885.9
UPL02477.1Fusarium_solani-melongenae	Q70ZY8#PHI:2524#NudC#746128#Aspergillus_fumigatus#lethal	72.6	124	33	1	187	76	199	4.8e-47	183.3
UPL04348.1Fusarium_solani-melongenae	J5JEX5#PHI:3097#Kre2/Mnt1#176275#Beauveria_bassiana#reduced_virulence	72.6	507	132	5	504	1	503	6.9e-226	778.9
UPK93180.1Fusarium_solani-melongenae	A0A1C3YKY7#PHI:5818#Fgsg07136#5518#Fusarium_graminearum#unaffected_pathogenicity	72.5	414	108	5	412	1	410	2.6e-162	567.4
UPK96495.1Fusarium_solani-melongenae	J9N0G7#PHI:1105#FOXG_08661#5507#Fusarium_oxysporum#unaffected_pathogenicity	72.5	287	79	0	297	4	290	1.8e-125	444.5
UPK94160.1Fusarium_solani-melongenae	G2XE04#PHI:7873#VdSec22#27337#Verticillium_dahliae#reduced_virulence	72.4	214	59	0	215	4	217	6.6e-85	309.3
UPK97344.1Fusarium_solani-melongenae	I1RY71#PHI:1313#GzbHLH014#5518#Fusarium_graminearum#unaffected_pathogenicity	72.4	521	119	14	510	1	507	5.4e-186	646.4
UPK97574.1Fusarium_solani-melongenae	Q874F3#PHI:391#ABC2#318829#Magnaporthe_oryzae#unaffected_pathogenicity	72.4	1427	385	5	1470	59	1484	0	2065.4
UPK99551.1Fusarium_solani-melongenae	I1RA50#PHI:1453#GzAra001#5518#Fusarium_graminearum#lethal	72.4	691	169	6	679	1	681	8e-278	951.8
UPL01067.1Fusarium_solani-melongenae	I1S215#PHI:2400#Fgp2#5518#Fusarium_graminearum#unaffected_pathogenicity	72.4	435	106	4	435	1	421	7.2e-155	542.7
UPL00012.1Fusarium_solani-melongenae	A0A1C3YMR1#PHI:5788#Fgsg03215#5518#Fusarium_graminearum#unaffected_pathogenicity	72.3	314	83	3	310	1	314	6.1e-122	433
UPK90638.1Fusarium_solani-melongenae	Q4WNW5#PHI:2970__PHI:10406#ArgB__ArgB_(AFUA_4G07190)#746128#Aspergillus_fumigatus#unaffected_pathogenicity__reduced_virulence	72.2	349	88	2	351	23	369	8.2e-141	495.7
UPK93738.1Fusarium_solani-melongenae	Q9C1E9#PHI:226#PEX6#5462#Colletotrichum_lagenaria#loss_of_pathogenicity	72.2	1292	331	12	1302	25	1300	0	1800.8
UPK97193.1Fusarium_solani-melongenae	I1RZZ3#PHI:2728#FgERG4#5518#Fusarium_graminearum#reduced_virulence	72.2	454	125	1	515	144	596	1.9e-210	727.6
UPL00039.1Fusarium_solani-melongenae	J5JDI1#PHI:3095#Ktr1#176275#Beauveria_bassiana#unaffected_pathogenicity	72.2	320	89	0	373	102	421	8.5e-152	532.3
UPK93222.1Fusarium_solani-melongenae	F8U971#PHI:6157#Bcdh#40559#Botrytis_cinerea#unaffected_pathogenicity	72.1	391	109	0	399	1	391	1.9e-177	617.8
UPL02154.1Fusarium_solani-melongenae	I1S2J5#PHI:9040#Fgm1_(FGSG_10991)#5518#Fusarium_graminearum#reduced_virulence	72.1	506	138	2	505	1	504	5.3e-218	752.7
UPK98994.1Fusarium_solani-melongenae	I1RC01#PHI:1506#GzHOME001#5518#Fusarium_graminearum#unaffected_pathogenicity	72	589	151	10	578	1	586	2e-216	747.7
UPL02399.1Fusarium_solani-melongenae	I1RMV4#PHI:1464__PHI:8923__PHI:10389#GzCCAAT004__FgHLTF1_(FGSG_05304)__FCT2_(FGSG_05304)#5518#Fusarium_graminearum#reduced_virulence	72	182	44	2	175	1	182	1.1e-66	248.4
UPK89749.1Fusarium_solani-melongenae	G2XIG8#PHI:7173#HiC-15#27337#Verticillium_dahliae#reduced_virulence	71.9	524	146	1	527	3	525	3.5e-236	813.1
UPK93129.1Fusarium_solani-melongenae	G4NGW8#PHI:3175#MoSnf4#318829#Magnaporthe_oryzae#loss_of_pathogenicity	71.9	345	94	2	497	34	375	1.3e-136	482.3
UPK93220.1Fusarium_solani-melongenae	G4MZ63#PHI:3824#MET12#318829#Magnaporthe_oryzae#unaffected_pathogenicity__loss_of_pathogenicity	71.9	697	162	9	672	1	688	3.2e-295	1009.6
UPK94423.1Fusarium_solani-melongenae	Q524W4#PHI:2084#Moatg18#318829#Magnaporthe_oryzae#reduced_virulence	71.9	469	105	7	449	1	462	4.8e-178	619.8
UPK96104.1Fusarium_solani-melongenae	J4KMX0#PHI:7152#PmcB#176275#Beauveria_bassiana#reduced_virulence	71.9	1310	312	13	1274	21	1324	0	1770.7
UPK96414.1Fusarium_solani-melongenae	I1RZI7#PHI:1334#GzbZIP016#5518#Fusarium_graminearum#reduced_virulence	71.9	228	59	4	238	1	225	6.1e-79	290
UPK98964.1Fusarium_solani-melongenae	I1RAP1#PHI:1988#GzZC303#5518#Fusarium_graminearum#unaffected_pathogenicity	71.9	665	183	3	661	1	665	3.1e-274	939.9
UPK90056.1Fusarium_solani-melongenae	G4N5B0#PHI:9353#Leu2A_(MGG_05223)#318829#Magnaporthe_oryzae#reduced_virulence	71.8	142	34	1	195	224	365	2.8e-53	204.1
UPK92047.1Fusarium_solani-melongenae	I1RHS3#PHI:5852#Fgsg03336#5518#Fusarium_graminearum#unaffected_pathogenicity	71.8	379	62	3	379	1	334	4.5e-153	536.6
UPK93455.1Fusarium_solani-melongenae	I1RSR7#PHI:1796#GzZC111#5518#Fusarium_graminearum#unaffected_pathogenicity	71.8	794	180	4	790	1	754	0	1139
UPK97205.1Fusarium_solani-melongenae	I1RMP5#PHI:5806#Fgsg05239#5518#Fusarium_graminearum#unaffected_pathogenicity	71.8	471	115	6	463	2	466	4e-188	653.3
UPK90276.1Fusarium_solani-melongenae	J9VXU6#PHI:9425#Itr4_(CNAG_05662)#5207#Cryptococcus_neoformans#reduced_virulence	71.7	605	162	4	610	22	621	3.9e-255	876.3
UPK93157.1Fusarium_solani-melongenae	Q8J2P6#PHI:317#RHBA#746128#Aspergillus_fumigatus#reduced_virulence	71.7	184	52	0	186	4	187	7e-75	275.8
UPK99369.1Fusarium_solani-melongenae	Q8J286#PHI:244#CLAP1#290576#Colletotrichum_lindemuthianum#loss_of_pathogenicity	71.7	1180	309	9	1174	1	1161	0	1610.5
UPL01752.1Fusarium_solani-melongenae	I1RE63#PHI:743#ARG2#5518#Fusarium_graminearum#reduced_virulence	71.7	664	175	3	651	1	664	2.6e-273	936.8
UPL03545.1Fusarium_solani-melongenae	I1RFR2#PHI:1089#FGSG_02549#5518#Fusarium_graminearum#reduced_virulence	71.7	297	83	1	299	5	301	8.3e-126	445.7
UPK92264.1Fusarium_solani-melongenae	O93976#PHI:2364#Tom1#5507#Fusarium_oxysporum#reduced_virulence__increased_virulence_(hypervirulence)	71.6	331	92	2	335	4	332	1.7e-135	478
UPK89531.1Fusarium_solani-melongenae	A0A384JUP3#PHI:10370#BcBGL6_(BCIN_10g02650)#40559#Botrytis_cinerea#reduced_virulence	71.5	474	134	1	476	6	478	5.8e-214	739.2
UPK89931.1Fusarium_solani-melongenae	I1RMI1#PHI:1325#GzbZIP007#5518#Fusarium_graminearum#reduced_virulence	71.5	284	75	3	281	1	281	2e-97	351.3
UPK90084.1Fusarium_solani-melongenae	A0A2H3U592#PHI:11257#FoMep1#5507#Fusarium_oxysporum#reduced_virulence	71.5	277	73	3	273	1	275	1.2e-115	411.8
UPK91304.1Fusarium_solani-melongenae	A0A098DGM6#PHI:1184__PHI:6974#(Sc_Gin4-like)__Gil1#5518#Fusarium_graminearum#reduced_virulence	71.5	1223	314	11	1212	1	1200	0	1653.6
UPK99559.1Fusarium_solani-melongenae	I1RBL8#PHI:1631#GzWing003#5518#Fusarium_graminearum#unaffected_pathogenicity	71.5	772	198	16	760	1	762	1.6e-242	834.7
UPL00723.1Fusarium_solani-melongenae	I1S1Y4#PHI:1498#GzHMG030#5518#Fusarium_graminearum#lethal	71.5	260	68	2	625	369	622	5.1e-93	337.8
UPL01210.1Fusarium_solani-melongenae	I1S4E2#PHI:1737#GzZC052#5518#Fusarium_graminearum#unaffected_pathogenicity	71.5	657	171	6	657	1	641	1.8e-274	940.6
UPL04363.1Fusarium_solani-melongenae	I1S5M1#PHI:5903#FGSG_12142#5518#Fusarium_graminearum#unaffected_pathogenicity	71.5	592	167	2	596	6	596	2.7e-253	870.2
UPK92216.1Fusarium_solani-melongenae	I1RL97#PHI:1862#GzZC177#5518#Fusarium_graminearum#unaffected_pathogenicity	71.4	552	152	1	611	13	558	1.7e-229	791.2
UPK94141.1Fusarium_solani-melongenae	O42621#PHI:121#PTH3#318829#Magnaporthe_oryzae#loss_of_pathogenicity	71.4	227	61	2	226	1	224	9.1e-93	335.5
UPL02716.1Fusarium_solani-melongenae	I1RER0#PHI:5860#GCD8#5518#Fusarium_graminearum#unaffected_pathogenicity	71.4	448	125	3	514	1	447	2.7e-188	654.1
UPK90070.1Fusarium_solani-melongenae	I1RR60#PHI:5899#FGSG_06572#5518#Fusarium_graminearum#unaffected_pathogenicity	71.3	879	250	1	879	2	878	0	1329.3
UPK93485.1Fusarium_solani-melongenae	B9DR51#PHI:1133#Lmepi#5022#Leptosphaeria_maculans#loss_of_pathogenicity	71.3	373	104	1	370	1	373	4.3e-156	546.6
UPK96748.1Fusarium_solani-melongenae	I1RV74#PHI:1399#GzC2H062#5518#Fusarium_graminearum#unaffected_pathogenicity	71.3	696	157	17	698	9	665	1.2e-247	851.7
UPK98132.1Fusarium_solani-melongenae	G4MPJ3#PHI:8038__PHI:8045#Mosmt3__Smt3#318829#Magnaporthe_oryzae#reduced_virulence	71.3	108	21	1	266	1	108	3.2e-36	147.9
UPK98386.1Fusarium_solani-melongenae	I1RIP6#PHI:5830#Fgsg03688#5518#Fusarium_graminearum#unaffected_pathogenicity	71.3	390	107	3	394	3	389	1.7e-147	518.1
UPK99385.1Fusarium_solani-melongenae	J5JBK6#PHI:7058#PilB#176275#Beauveria_bassiana#reduced_virulence	71.3	286	70	3	954	36	320	2e-104	376.3
UPL03176.1Fusarium_solani-melongenae	Q9UW03#PHI:202__PHI:1160__PHI:2309#BcatrB#40559#Botrytis_cinerea#unaffected_pathogenicity__reduced_virulence__chemistry_target:_sensitivity_to_chemical	71.3	595	170	1	595	845	1438	1.1e-254	874.8
UPL03274.1Fusarium_solani-melongenae	I1RG67#PHI:1515#GzHOMEL009#5518#Fusarium_graminearum#unaffected_pathogenicity	71.3	348	86	6	336	10	355	1.4e-129	458.4
UPK93942.1Fusarium_solani-melongenae	I1RK94#PHI:1367#GzC2H028#5518#Fusarium_graminearum#unaffected_pathogenicity	71.2	626	149	11	603	1	618	1.8e-241	830.9
UPK96472.1Fusarium_solani-melongenae	E2GL14#PHI:2334#BcNma#40559#Botrytis_cinerea#reduced_virulence	71.2	1012	278	4	1076	5	1007	0	1488
UPK96876.1Fusarium_solani-melongenae	Q4WCZ1#PHI:2969#ArgEF#746128#Aspergillus_fumigatus#reduced_virulence	71.2	344	93	3	389	562	904	5.9e-148	519.6
UPK99507.1Fusarium_solani-melongenae	I1RB90#PHI:1983#GzZC298#5518#Fusarium_graminearum#lethal	71.2	963	260	12	955	3	957	0	1315.1
UPL03226.1Fusarium_solani-melongenae	G4N471#PHI:2098#Calcium-transporting_ATPase_3#318829#Magnaporthe_oryzae#loss_of_pathogenicity	71.2	1096	301	5	1088	4	1094	0	1537.3
UPL03556.1Fusarium_solani-melongenae	Q4WK65#PHI:2639#Ilv3B#746128#Aspergillus_fumigatus#unaffected_pathogenicity__reduced_virulence	71.2	541	155	1	607	1	540	7.8e-232	798.9
UPL03634.1Fusarium_solani-melongenae	Q4WJ71#PHI:2539#CDS1#746128#Aspergillus_fumigatus#lethal	71.2	430	112	4	448	7	426	2e-171	597.8
UPK90073.1Fusarium_solani-melongenae	I1RZL0#PHI:1414#GzC2H081#5518#Fusarium_graminearum#unaffected_pathogenicity	71.1	537	149	5	533	1	535	5.8e-207	716.1
UPK90271.1Fusarium_solani-melongenae	I1RZJ1#PHI:1615#GzSGT1#5518#Fusarium_graminearum#unaffected_pathogenicity	71.1	648	162	6	639	1	632	1.1e-231	798.5
UPK96076.1Fusarium_solani-melongenae	J5JMB3#PHI:6746#Mdj1#176275#Beauveria_bassiana#reduced_virulence	71.1	519	129	7	509	1	508	5e-182	633.3
UPK99478.1Fusarium_solani-melongenae	Q0V515#PHI:3914#Sdh1#13684#Parastagonospora_nodorum#reduced_virulence	71.1	492	135	2	527	6	490	1.6e-204	708
UPK93466.1Fusarium_solani-melongenae	I1RPX8#PHI:1581#GzOB021#5518#Fusarium_graminearum#unaffected_pathogenicity	71	272	79	0	275	3	274	3.9e-122	433.3
UPK98284.1Fusarium_solani-melongenae	I1RBK6#PHI:10928#FgSpa2_(FGSG_00932)#5518#Fusarium_graminearum#reduced_virulence	71	952	229	13	926	1	931	0	1126.3
UPK98852.1Fusarium_solani-melongenae	I1RAP2#PHI:1987#GzZC302#5518#Fusarium_graminearum#reduced_virulence	71	947	258	10	945	1	932	0	1270.4
UPK97813.1Fusarium_solani-melongenae	Q4WKG5#PHI:2530#TUB1#746128#Aspergillus_fumigatus#lethal__loss_of_pathogenicity	70.9	450	127	1	453	3	448	5.1e-196	679.5
UPK99373.1Fusarium_solani-melongenae	I1RD66#PHI:444__PHI:1292__PHI:1320__PHI:9174#ZIF1__FgTfmI_(FGSG_01555)#5518#Fusarium_graminearum#reduced_virulence	70.9	577	156	7	574	1	568	1.2e-184	642.1
UPL00367.1Fusarium_solani-melongenae	I1RIL1#PHI:1835#GzZC150#5518#Fusarium_graminearum#unaffected_pathogenicity	70.9	629	178	3	726	8	632	1.1e-259	891.7
UPL01396.1Fusarium_solani-melongenae	Q04701#PHI:179#PELA#169388#Fusarium_solani#reduced_virulence	70.9	223	65	0	418	20	242	1.5e-96	349
UPL01784.1Fusarium_solani-melongenae	I1RLS1#PHI:1369#GzC2H031#5518#Fusarium_graminearum#unaffected_pathogenicity	70.9	313	82	5	312	1	305	5.1e-110	393.3
UPL02446.1Fusarium_solani-melongenae	I1RL30#PHI:1094#FGSG_04610#5518#Fusarium_graminearum#unaffected_pathogenicity	70.9	546	121	5	514	1	540	1e-216	748.4
UPL04031.1Fusarium_solani-melongenae	A0A0E0RU12#PHI:1836#GzZC151#5518#Fusarium_graminearum#unaffected_pathogenicity	70.8	749	182	9	733	1	728	1.1e-301	1031.2
UPK96299.1Fusarium_solani-melongenae	I1RV65#PHI:1398#GzC2H061#5518#Fusarium_graminearum#unaffected_pathogenicity	70.7	836	210	19	822	1	815	1e-266	915.2
UPK97612.1Fusarium_solani-melongenae	Q2LK92#PHI:548__PHI:2305#BcPIC5__BcFKBP12#40559#Botrytis_cinerea#reduced_virulence__unaffected_pathogenicity__increased_virulence_(hypervirulence)	70.7	116	30	1	147	1	116	2.1e-42	167.5
UPL03357.1Fusarium_solani-melongenae	G4NIS9#PHI:785#MGG_04128#318829#Magnaporthe_oryzae#reduced_virulence	70.7	543	149	6	543	9	550	1e-219	758.4
UPK90316.1Fusarium_solani-melongenae	I1RS43#PHI:1585#GzOB025#5518#Fusarium_graminearum#unaffected_pathogenicity	70.6	385	112	1	384	1	385	1.2e-166	581.6
UPL01241.1Fusarium_solani-melongenae	Q8NJS2#PHI:697#Ugt51E1#5022#Leptosphaeria_maculans#unaffected_pathogenicity	70.6	398	114	2	396	1	397	1.7e-166	581.3
UPK90758.1Fusarium_solani-melongenae	Q9UW03#PHI:202__PHI:1160__PHI:2309#BcatrB#40559#Botrytis_cinerea#unaffected_pathogenicity__reduced_virulence__chemistry_target:_sensitivity_to_chemical	70.5	1409	405	6	1405	34	1439	0	2003.8
UPK93039.1Fusarium_solani-melongenae	G4N8Y3#PHI:3213#MoCDIP1#318829#Magnaporthe_oryzae#effector_(plant_avirulence_determinant)	70.5	356	103	2	355	1	355	8.2e-141	495.7
UPK94191.1Fusarium_solani-melongenae	G4MMK2#PHI:3975#MoIlv2#318829#Magnaporthe_oryzae#loss_of_pathogenicity	70.5	594	173	1	594	91	682	7.3e-251	862.1
UPK98398.1Fusarium_solani-melongenae	G8CYZ6#PHI:2349#FgVe1_(FgVeA)#5518#Fusarium_graminearum#reduced_virulence	70.5	533	145	4	523	1	531	4.7e-177	616.7
UPK89408.1Fusarium_solani-melongenae	A0A1C3YMM6#PHI:5794#Fgsg12490#5518#Fusarium_graminearum#unaffected_pathogenicity	70.4	422	101	6	410	1	410	2.8e-164	573.9
UPK94076.1Fusarium_solani-melongenae	I1RSL0#PHI:1915#GzZC230#5518#Fusarium_graminearum#reduced_virulence	70.4	642	185	4	640	1	639	1.8e-186	648.3
UPL03439.1Fusarium_solani-melongenae	I1RG88#PHI:7649#FgPR-IL-2#5518#Fusarium_graminearum#unaffected_pathogenicity	70.4	203	56	4	204	4	203	1.2e-80	295
UPK96188.1Fusarium_solani-melongenae	G4NHH2#PHI:11101#UPL3_(MGG_03841)#318829#Magnaporthe_oryzae#reduced_virulence	70.3	1704	443	12	1896	223	1923	0	2063.1
UPL00834.1Fusarium_solani-melongenae	G4N7P4#PHI:11241#MoMca2_(MGG_13530)#318829#Magnaporthe_oryzae#reduced_virulence	70.3	300	89	0	397	111	410	9.3e-125	442.6
UPL03585.1Fusarium_solani-melongenae	I1RJE6#PHI:5790#Fgsg03962#5518#Fusarium_graminearum#unaffected_pathogenicity	70.2	413	104	5	410	1	397	8.6e-158	552.4
UPK92214.1Fusarium_solani-melongenae	A0A1C3YMZ9#PHI:5844#Fgsg03932#5518#Fusarium_graminearum#unaffected_pathogenicity	70.1	402	99	4	385	3	403	1.3e-155	545
UPK93016.1Fusarium_solani-melongenae	A0A1B5KZM5#PHI:10357__PHI:10826#UvHrip1_(UVI_02019870)#1159556#Ustilaginoidea_virens#effector_(plant_avirulence_determinant)	70.1	144	42	1	152	8	150	4.2e-57	216.5
UPK94539.1Fusarium_solani-melongenae	I1RXJ4#PHI:1762#GzZC077#5518#Fusarium_graminearum#unaffected_pathogenicity	70.1	656	172	7	647	1	652	4.1e-263	902.9
UPK98721.1Fusarium_solani-melongenae	Q4WI19#PHI:9899#RpdA_(Afu2g03390)#746128#Aspergillus_fumigatus#loss_of_pathogenicity	70.1	505	135	5	514	13	506	1.6e-211	731.5
UPL01087.1Fusarium_solani-melongenae	E9DY83#PHI:11154#Macwh1_(MAC_02581)#92637#Metarhizium_acridum#reduced_virulence	70.1	134	39	1	134	1	133	1.8e-43	171
UPK89604.1Fusarium_solani-melongenae	Q1L2E2#PHI:595__PHI:2248#ALS1__Als1#13684#Parastagonospora_nodorum#reduced_virulence__loss_of_pathogenicity	70	630	171	6	624	1	618	1.6e-251	864.4
UPK91373.1Fusarium_solani-melongenae	N4X174#PHI:11250#PtcB#5016#Bipolaris_maydis#reduced_virulence	70	253	76	0	253	1	253	3.9e-99	357.5
UPK94294.1Fusarium_solani-melongenae	I1RIS2#PHI:5353#Famfs1#282267#Fusarium_asiaticum#reduced_virulence	70	554	151	4	554	11	559	1.2e-207	718.4
UPK95445.1Fusarium_solani-melongenae	I1RHZ0#PHI:5836#Fgsg03409#5518#Fusarium_graminearum#unaffected_pathogenicity	70	410	110	6	404	1	403	8.5e-150	525.8
UPL00569.1Fusarium_solani-melongenae	A0A1C3YKQ6#PHI:1698#GzZC013#5518#Fusarium_graminearum#unaffected_pathogenicity	70	693	200	4	709	9	694	1.6e-284	974.2
UPL03466.1Fusarium_solani-melongenae	I1RJY5#PHI:1576#GzOB016#5518#Fusarium_graminearum#unaffected_pathogenicity	70	530	154	3	545	4	530	2e-218	754.2

## Sheet: Sheet2
Analysis of PHI annotation of strain MPI-SDFR-AT-0091 Genome
Query_id	Subject_id	Identity(%)	Align_length	Mismatch	Query_start	Query_end	Subject_start	Subject_end	E_value	Score
KAH7246809.1Fusarium_solani	Q9UWF0#PHI:2108#CAM#318829#Magnaporthe_oryzae#reduced_virulence__loss_of_pathogenicity	100	149	0	0	149	1	149	1.9e-54	207.6
KAH7249486.1Fusarium_solani	J9VLE6#PHI:11158#Ubi1_(CNAG_00370)#5207#Cryptococcus_neoformans#reduced_virulence	100	76	0	0	76	1	76	8.2e-37	149.1
KAH7258248.1Fusarium_solani	I1RNF9#PHI:1012#GzGPA1#5518#Fusarium_graminearum#unaffected_pathogenicity	100	353	0	0	353	1	353	5.2e-204	705.7
KAH7271964.1Fusarium_solani	A0A0C4DHU3#PHI:10249#Fmk1_(FOXG_08140)#5507#Fusarium_oxysporum#reduced_virulence	100	295	0	0	295	61	355	4.4e-172	599.4
KAH7260227.1Fusarium_solani	Q6XPX0#PHI:300__PHI:2826#FGB1__Fgb1#5507#Fusarium_oxysporum#reduced_virulence__loss_of_pathogenicity	99.7	359	1	0	359	1	359	1.1e-164	575.1
KAH7249188.1Fusarium_solani	I1S1V9#PHI:1604#GzOB045#5518#Fusarium_graminearum#unaffected_pathogenicity	99.3	145	1	0	145	1	145	8.2e-79	288.5
KAH7275324.1Fusarium_solani	Q4ICG5#PHI:9145#FgAP2mu_(FGSG_05093)#5518#Fusarium_graminearum#reduced_virulence	99.3	143	1	0	143	1	143	2.3e-78	287
KAH7249196.1Fusarium_solani	A0A0D2Y8P9#PHI:7588#Foatg8#5507#Fusarium_oxysporum#reduced_virulence	99.2	118	1	0	118	1	118	1.3e-61	231.1
KAH7272573.1Fusarium_solani	I1RS24#PHI:1584#GzOB024#5518#Fusarium_graminearum#unaffected_pathogenicity	99.2	254	2	0	254	1	254	4.4e-144	506.1
KAH7275628.1Fusarium_solani	P0C431#PHI:1005__PHI:2327#FgHOG1__HOG1#5518#Fusarium_graminearum#reduced_virulence__unaffected_pathogenicity	99.2	358	2	1	358	1	357	9.3e-209	721.5
KAH7268318.1Fusarium_solani	Q00845#PHI:180#PELD#169388#Fusarium_solani#reduced_virulence	99.1	233	2	0	233	1	233	1.6e-137	484.2
KAH7266282.1Fusarium_solani	I1S095#PHI:861#RAS2#5518#Fusarium_graminearum#reduced_virulence	99	197	2	0	197	1	197	6.5e-110	392.5
KAH7271358.1Fusarium_solani	J9VLE6#PHI:11158#Ubi1_(CNAG_00370)#5207#Cryptococcus_neoformans#reduced_virulence	98.7	77	1	0	77	1	77	1.2e-36	149.4
KAH7271403.1Fusarium_solani	A0A0E0S0W9#PHI:9823#Fg08731#5518#Fusarium_graminearum#reduced_virulence	98.4	372	5	1	372	1	371	6.5e-215	742.3
KAH7263944.1Fusarium_solani	A0A0D2XC66#PHI:10879#Cnb1_(XP_018234243)#5507#Fusarium_oxysporum#reduced_virulence	98.3	174	3	0	174	1	174	1.6e-92	334.3
KAH7275631.1Fusarium_solani	Q65YU2#PHI:395#FGA2#5507#Fusarium_oxysporum#loss_of_pathogenicity	98.3	355	6	0	355	1	355	7.8e-200	691.8
KAH7263974.1Fusarium_solani	I1RT81#PHI:6410__PHI:6604#FgCdc12__FaCdc12(FGSG_07380)#5518__282267#Fusarium_graminearum__Fusarium_asiaticum#reduced_virulence	98.2	383	7	0	384	3	385	3.9e-213	736.1
KAH7273594.1Fusarium_solani	I1RAY2#PHI:1218__PHI:9822#FGSG_00677__Fg00677#5518#Fusarium_graminearum#lethal__reduced_virulence	98.2	339	6	0	339	1	339	4.9e-199	689.1
KAH7272491.1Fusarium_solani	I1RRW3#PHI:1658#GzCCCH002#5518#Fusarium_graminearum#unaffected_pathogenicity	98.1	209	4	0	209	1	209	2.9e-125	443.4
KAH7247004.1Fusarium_solani	I1REF2#PHI:3138#ELP3#5518#Fusarium_graminearum#reduced_virulence	97.9	572	12	0	572	1	572	0	1152.9
KAH7232006.1Fusarium_solani	Q99174#PHI:2849#CutA#169388#Fusarium_solani#unaffected_pathogenicity	97.8	230	5	0	230	1	230	1.8e-125	444.1
KAH7273543.1Fusarium_solani	Q4IPZ1#PHI:1564#GzOB004#5518#Fusarium_graminearum#unaffected_pathogenicity	97.8	92	2	0	92	1	92	8.2e-48	184.9
KAH7274466.1Fusarium_solani	I1RC95#PHI:1566#GzOB006#5518#Fusarium_graminearum#lethal	97.7	391	9	0	391	1	391	1.1e-215	744.6
KAH7275716.1Fusarium_solani	I1RYH0#PHI:6409#FgCdc11#5518#Fusarium_graminearum#reduced_virulence	97.7	303	7	0	303	7	309	9.6e-172	598.6
KAH7266409.1Fusarium_solani	I1S050#PHI:1203#(Sc_Yck1/2/3)#5518#Fusarium_graminearum#reduced_virulence	96.9	453	13	1	452	1	453	1.4e-257	884
KAH7247862.1Fusarium_solani	G4N9S6#PHI:9547#Moarf6#318829#Magnaporthe_oryzae#unaffected_pathogenicity	96.8	186	6	0	186	1	186	1.2e-101	364.8
KAH7272238.1Fusarium_solani	I1RPQ7#PHI:6411#FgCdc10#5518#Fusarium_graminearum#unaffected_pathogenicity	96.4	338	12	0	338	1	338	9.1e-190	658.3
KAH7271930.1Fusarium_solani	Q4HTT1#PHI:1468#GzCCAAT008#5518#Fusarium_graminearum#unaffected_pathogenicity	96.3	134	5	0	134	1	134	1.6e-65	244.2
KAH7266041.1Fusarium_solani	I1RXZ0#PHI:1467#GzCCAAT007#5518#Fusarium_graminearum#unaffected_pathogenicity	96.2	130	5	0	150	9	138	1.3e-63	238
KAH7274414.1Fusarium_solani	I1RC52#PHI:6092#FgVps26#5518#Fusarium_graminearum#reduced_virulence	96.2	319	9	1	319	1	316	4.2e-176	612.8
KAH7264114.1Fusarium_solani	I1RT36#PHI:1200__PHI:4587#(Gsk3)__Fgk3#5518#Fusarium_graminearum#reduced_virulence__loss_of_pathogenicity	96.1	386	15	0	401	9	394	1.3e-219	757.7
KAH7271767.1Fusarium_solani	G2WXZ2#PHI:3478#Vdrac1#27337#Verticillium_dahliae#reduced_virulence	96.1	179	7	0	179	1	179	4.4e-99	356.3
KAH7260462.1Fusarium_solani	Q96VK1#PHI:4661#Chs2#5518#Fusarium_graminearum#reduced_virulence	96	201	8	0	607	1	201	1.3e-115	413.7
KAH7260560.1Fusarium_solani	A9QUB2#PHI:2403#CSN1#169388#Fusarium_solani#increased_virulence_(hypervirulence)__reduced_virulence	96	301	11	1	301	1	300	5.1e-168	585.9
KAH7264140.1Fusarium_solani	A0A0D2XDM3#PHI:4724#Gls1#5507#Fusarium_oxysporum#unaffected_pathogenicity	96	706	25	2	707	2	705	0	1393.6
KAH7273882.1Fusarium_solani	I1RA06#PHI:6258#DHS#5518#Fusarium_graminearum#increased_virulence_(hypervirulence)__unaffected_pathogenicity	96	354	14	0	354	1	354	2e-203	703.7
KAH7275848.1Fusarium_solani	Q7Z7T9#PHI:821#Tub2#38448#Monilinia_fructicola#chemistry_target:_resistance_to_chemical	96	398	16	0	398	1	398	1.7e-231	797.3
KAH7254508.1Fusarium_solani	Q04701#PHI:179#PELA#169388#Fusarium_solani#reduced_virulence	95.9	242	10	0	242	1	242	2.4e-136	480.3
KAH7274496.1Fusarium_solani	Q4INI2#PHI:11500#FgcapB_(FGSG_01226)#5518#Fusarium_graminearum#reduced_virulence	95.7	282	12	0	282	1	282	1.5e-156	547.7
KAH7275330.1Fusarium_solani	G4MVC5#PHI:6927#MoRAD6#318829#Magnaporthe_oryzae#reduced_virulence	95.6	135	6	0	150	1	135	2.4e-73	270.4
KAH7275401.1Fusarium_solani	V6RQ48#PHI:9142#FgAP2a_(FGSG_09735)#5518#Fusarium_graminearum#reduced_virulence	95.6	699	31	0	721	15	713	0	1254.6
KAH7258154.1Fusarium_solani	I1RN81#PHI:3832#Fgcdc42#5518#Fusarium_graminearum#reduced_virulence	95.5	198	6	1	198	1	195	2.3e-108	387.1
KAH7271498.1Fusarium_solani	I1RWM0#PHI:1534__PHI:4513#GzMADS001__FgMcm1#5518#Fusarium_graminearum#unaffected_pathogenicity__reduced_virulence	95.5	224	8	2	224	1	222	4.8e-86	313.2
KAH7272781.1Fusarium_solani	Q4WJS6#PHI:6753#GlcA#746128#Aspergillus_fumigatus#lethal	95.4	324	12	2	324	1	321	5.5e-184	639
KAH7258342.1Fusarium_solani	A0A0E0SID1#PHI:11601#Sah1_(FGSG_05615)#5518#Fusarium_graminearum#reduced_virulence	95.1	449	22	0	449	1	449	3.6e-250	859.4
KAH7264316.1Fusarium_solani	G4MYS1#PHI:4736__PHI:11140#MoYpt7__MGG_08144_(MoYpt7)#318829#Magnaporthe_oryzae#loss_of_pathogenicity__reduced_virulence__unaffected_pathogenicity	94.6	205	11	0	205	1	205	1.1e-110	394.8
KAH7258101.1Fusarium_solani	I1RN37#PHI:1374#GzC2H037#5518#Fusarium_graminearum#unaffected_pathogenicity	94.5	804	44	0	804	1	804	0	1450.6
KAH7266658.1Fusarium_solani	I1RZL3#PHI:3996#FgFim#5518#Fusarium_graminearum#reduced_virulence	94.5	649	34	1	647	1	649	0	1201.8
KAH7244635.1Fusarium_solani	J9VLE6#PHI:11158#Ubi1_(CNAG_00370)#5207#Cryptococcus_neoformans#reduced_virulence	94.4	125	7	0	624	4	128	2.4e-63	239.2
KAH7247979.1Fusarium_solani	T0LLS6#PHI:6703#CgRhoB#474922#Colletotrichum_gloeosporioides#reduced_virulence	94.4	195	11	0	195	1	195	1.1e-105	378.3
KAH7258221.1Fusarium_solani	A0A559KTE7#PHI:11677#Arl3_(FOXG_4440)#5507#Fusarium_oxysporum#reduced_virulence	94.4	213	12	0	213	1	213	2.2e-117	417.2
KAH7247861.1Fusarium_solani	I1RKR8#PHI:1175__PHI:6148#(Sc_Srb10)__FgSsn3#5518#Fusarium_graminearum#reduced_virulence	94.3	456	22	3	455	1	453	2.1e-221	763.8
KAH7273899.1Fusarium_solani	I1RA20#PHI:1244#FGSG_00337#5518#Fusarium_graminearum#unaffected_pathogenicity	94.1	410	17	2	410	1	403	3.1e-224	773.1
KAH7275223.1Fusarium_solani	Q96VL3#PHI:339#CLPT1#290576#Colletotrichum_lindemuthianum#reduced_virulence	94.1	203	11	1	203	1	202	9e-108	385.2
KAH7250579.1Fusarium_solani	I1RD63#PHI:6093#FgVps29#5518#Fusarium_graminearum#reduced_virulence	94	201	12	0	201	1	201	4.3e-110	392.9
KAH7264462.1Fusarium_solani	W7M5P0#PHI:2916#Ppr2#117187#Fusarium_verticillioides#unaffected_pathogenicity	94	663	34	2	662	1	658	0	1199.5
KAH7266145.1Fusarium_solani	X0JB59#PHI:4679#FoSlt2#5507#Fusarium_oxysporum#reduced_virulence	94	419	24	1	419	1	418	1.2e-234	807.7
KAH7275796.1Fusarium_solani	H9C592#PHI:2590__PHI:2611#CMLE#5507#Fusarium_oxysporum#loss_of_pathogenicity	94	364	21	1	363	1	364	7.5e-214	738.4
KAH7244609.1Fusarium_solani	I1RE58#PHI:443#CBL1#5518#Fusarium_graminearum#reduced_virulence	93.9	446	27	0	446	1	446	5.2e-241	828.9
KAH7272241.1Fusarium_solani	I1RPR1#PHI:2387#ACL2#5518#Fusarium_graminearum#loss_of_pathogenicity	93.9	488	30	0	488	1	488	2.9e-269	922.9
KAH7275889.1Fusarium_solani	A0A1C3YLQ3#PHI:9973#Srp2_(FGSG_09282)#5518#Fusarium_graminearum#reduced_virulence	93.8	162	9	1	167	16	177	9e-86	312.8
KAH7272933.1Fusarium_solani	I1RRB0#PHI:7124#FgEB1#5518#Fusarium_graminearum#reduced_virulence	93.7	237	15	0	255	5	241	8.4e-103	369
KAH7271627.1Fusarium_solani	I1RWI5#PHI:1590#GzOB030#5518#Fusarium_graminearum#lethal	93.6	157	10	0	157	1	157	4.4e-78	286.2
KAH7237985.1Fusarium_solani	Q99174#PHI:2849#CutA#169388#Fusarium_solani#unaffected_pathogenicity	93.5	231	14	1	231	1	230	3.4e-119	423.3
KAH7272063.1Fusarium_solani	I3VPY1#PHI:9407#FIG1_(FGSG_06302)#5518#Fusarium_graminearum#reduced_virulence	93.5	262	17	0	278	17	278	3.1e-127	450.3
KAH7272512.1Fusarium_solani	A0A1C3YKS2#PHI:1183#(Sc_Cmk1/Cmk2)#5518#Fusarium_graminearum#reduced_virulence	93.4	365	24	0	368	7	371	1.3e-200	694.5
KAH7275459.1Fusarium_solani	N4VQQ5#PHI:3280#CoRAS1#5465#Colletotrichum_orbiculare#lethal	93.4	212	14	0	216	3	214	2.1e-115	410.6
KAH7237948.1Fusarium_solani	Q6LD98#PHI:53#PDA1#169388#Fusarium_solani#reduced_virulence	93.3	60	4	0	60	1	60	8.1e-25	110.9
KAH7272562.1Fusarium_solani	G4N3J3#PHI:9548#Moarl1#318829#Magnaporthe_oryzae#reduced_virulence	93.3	180	12	0	180	1	180	2.4e-96	347.1
KAH7272710.1Fusarium_solani	A0A0E0SGT0#PHI:1194__PHI:3917#FgMkk1#5518#Fusarium_graminearum#reduced_virulence	93.3	524	33	1	524	1	522	2.8e-286	979.5
KAH7264182.1Fusarium_solani	V6RLW4#PHI:1583#GzOB023#5518#Fusarium_graminearum#unaffected_pathogenicity	93.2	721	49	0	721	1	721	0	1346.3
KAH7274537.1Fusarium_solani	J4UI12#PHI:3271#ARSEF_2860#176275#Beauveria_bassiana#reduced_virulence	93.2	251	16	1	251	1	250	2.1e-128	454.1
KAH7232582.1Fusarium_solani	I1RV69#PHI:1234#FGSG_08133#5518#Fusarium_graminearum#lethal	93.1	2428	131	7	2425	1	2395	0	4459.4
KAH7244687.1Fusarium_solani	Q0WXM3#PHI:734__PHI:11289#FOW2#5507#Fusarium_oxysporum#loss_of_pathogenicity__reduced_virulence	93.1	662	41	3	657	1	662	3e-306	1046.2
KAH7266589.1Fusarium_solani	I1S0N5#PHI:1552#GzMyb016#5518#Fusarium_graminearum#unaffected_pathogenicity	93.1	1078	72	1	1078	1	1076	0	1985.7
KAH7272720.1Fusarium_solani	I1S8D3#PHI:9517#FgEch1_(FGSG_13111)#5518#Fusarium_graminearum#reduced_virulence	93.1	290	20	0	290	1	290	3.7e-155	543.1
KAH7272913.1Fusarium_solani	P0CT16#PHI:9554#Mosar1#318829#Magnaporthe_oryzae#unaffected_pathogenicity	93.1	189	13	0	189	1	189	2.3e-105	377.1
KAH7244613.1Fusarium_solani	A6N6J8#PHI:1021__PHI:2981#CTF1__Ctf1#5507#Fusarium_oxysporum#unaffected_pathogenicity__reduced_virulence	93	860	57	3	907	44	903	0	1549.3
KAH7246943.1Fusarium_solani	I1REC7#PHI:6272#FgHSP90#5518#Fusarium_graminearum#reduced_virulence	93	704	44	3	703	1	700	0	1139.4
KAH7250434.1Fusarium_solani	Q8TGD1#PHI:254#FOW1#5507#Fusarium_oxysporum#reduced_virulence	93	316	22	0	317	3	318	3.6e-172	599.7
KAH7263924.1Fusarium_solani	I1RTC2#PHI:1232#FGSG_07423#5518#Fusarium_graminearum#lethal	93	412	29	0	412	1	412	9.3e-229	788.1
KAH7272201.1Fusarium_solani	F9F510#PHI:11680#UgmA#5507#Fusarium_oxysporum#reduced_virulence	93	517	36	0	517	1	517	2.6e-300	1026.2
KAH7237392.1Fusarium_solani	I1RGD6#PHI:1193#(Sc_Sky1)#5518#Fusarium_graminearum#reduced_virulence	92.9	510	36	0	510	1	510	5.1e-285	975.3
KAH7266389.1Fusarium_solani	I1S0H5#PHI:7717#FgOXP1#5518#Fusarium_graminearum#reduced_virulence	92.9	1360	97	0	1360	1	1360	0	2545
KAH7244673.1Fusarium_solani	I1RMW9#PHI:4602#FDB2#5518#Fusarium_graminearum#reduced_virulence	92.6	2105	154	1	2105	1	2104	0	3947.1
KAH7248098.1Fusarium_solani	A0A0D2YC96#PHI:4725#Gbe1#5507#Fusarium_oxysporum#unaffected_pathogenicity	92.6	457	34	0	705	70	526	1.5e-263	904.4
KAH7250516.1Fusarium_solani	W7MHG4#PHI:2462#RGSB#117187#Fusarium_verticillioides#unaffected_pathogenicity	92.6	363	26	1	362	1	363	1.2e-190	661.4
KAH7272013.1Fusarium_solani	A0A1C3YK53#PHI:11048#FgVPS74_(FGSG_06346)#5518#Fusarium_graminearum#reduced_virulence	92.6	284	12	1	349	1	284	1.7e-146	514.6
KAH7273951.1Fusarium_solani	I1RA52#PHI:445#NOS1#5518#Fusarium_graminearum#reduced_virulence	92.5	469	33	2	468	1	468	8.9e-260	891.3
KAH7247953.1Fusarium_solani	I1RKK5#PHI:1289#FGSG_04416#5518#Fusarium_graminearum#unaffected_pathogenicity	92.4	419	21	2	410	1	417	1.3e-228	788.1
KAH7275575.1Fusarium_solani	G3F417#PHI:3703#Fvtox1#232082#Fusarium_virguliforme#reduced_virulence	92.4	172	13	0	172	1	172	7.4e-95	342
KAH7237946.1Fusarium_solani	Q9C1K0#PHI:224#PEP2#169388#Fusarium_solani#reduced_virulence	92.3	233	18	0	233	1	233	4.2e-133	469.5
KAH7258188.1Fusarium_solani	K3W1P7#PHI:11619#FpHsp104_(FPSE_03525)#101028#Fusarium_pseudograminearum#reduced_virulence	92.3	924	70	1	923	1	924	0	1638.2
KAH7273710.1Fusarium_solani	Q4IPC8#PHI:1531__PHI:5700#GzSsu72__ScOrtholog_SSU72#5518#Fusarium_graminearum#unaffected_pathogenicity__lethal	92.3	209	16	0	209	1	209	2.8e-114	407.1
KAH7273728.1Fusarium_solani	I1RB34#PHI:10453#NoxA_(FGSG_00739)#5518#Fusarium_graminearum#reduced_virulence	92.3	557	43	0	557	1	557	0	1099.3
KAH7273838.1Fusarium_solani	I1RBB2#PHI:9143#FgAP2beta_(FGSG_00824)#5518#Fusarium_graminearum#reduced_virulence	92.3	1006	55	4	985	1	1005	0	1831.6
KAH7237413.1Fusarium_solani	A0A0E0S1S6#PHI:9097#Fgist1_(FGSG_12578)#5518#Fusarium_graminearum#reduced_virulence	92.2	206	16	0	206	1	206	2.6e-78	287.3
KAH7274575.1Fusarium_solani	I1RCH5#PHI:1569#GzOB009#5518#Fusarium_graminearum#lethal	92.2	373	28	1	373	1	372	1.8e-199	690.6
KAH7266353.1Fusarium_solani	I1S0F5#PHI:1533#GzLam002#5518#Fusarium_graminearum#reduced_virulence	92.1	151	12	0	153	2	152	1.7e-74	274.2
KAH7264240.1Fusarium_solani	A0A0J9V3Z8#PHI:10878#Cna1_(XP_018243626)#5507#Fusarium_oxysporum#reduced_virulence	92	566	45	0	566	1	566	0	1055.4
KAH7272461.1Fusarium_solani	I1RRU2#PHI:1248#FGSG_06832#5518#Fusarium_graminearum#unaffected_pathogenicity	91.9	405	30	1	402	1	405	1.1e-210	728
KAH7272569.1Fusarium_solani	G4N8F9#PHI:9553#Moarf1#318829#Magnaporthe_oryzae#unaffected_pathogenicity	91.9	434	35	0	434	1	434	1.4e-234	807.7
KAH7273695.1Fusarium_solani	A0A346FLS9#PHI:11276#FgRbp1#5518#Fusarium_graminearum#reduced_virulence	91.9	529	43	0	1080	1	529	1.4e-281	965.7
KAH7271350.1Fusarium_solani	V6RRH2#PHI:1594#GzOB034#5518#Fusarium_graminearum#unaffected_pathogenicity	91.8	607	49	1	606	1	607	0	1097.4
KAH7260066.1Fusarium_solani	I1RFM6#PHI:744#ADE5#5518#Fusarium_graminearum#reduced_virulence	91.7	795	66	0	795	1	795	0	1476.8
KAH7260280.1Fusarium_solani	Q5YCW8#PHI:337#CHS7#5507#Fusarium_oxysporum#reduced_virulence	91.6	334	28	0	334	1	334	5.7e-176	612.5
KAH7266505.1Fusarium_solani	Q4HYQ4#PHI:1601#GzOB042#5518#Fusarium_graminearum#unaffected_pathogenicity	91.6	1409	117	2	1408	1	1408	0	2379.4
KAH7263875.1Fusarium_solani	I1RTG5#PHI:6245#FaMyo2B#5518#Fusarium_graminearum#reduced_virulence	91.5	1583	131	2	1580	1	1583	0	2552.3
KAH7271657.1Fusarium_solani	Q7Z9Z4#PHI:303#GAT1#5476#Candida_albicans#reduced_virulence	91.5	47	4	0	665	504	550	3.3e-21	99.8
KAH7272762.1Fusarium_solani	O42793#PHI:146#CT-PKAC#5466#Colletotrichum_trifolii#loss_of_pathogenicity	91.5	328	27	1	557	204	530	5.5e-184	639.8
KAH7274001.1Fusarium_solani	Q4IQT8#PHI:1618#GzFET5#5518#Fusarium_graminearum#unaffected_pathogenicity	91.5	294	25	0	294	1	294	7.9e-153	535.4
KAH7275202.1Fusarium_solani	W7MCR6#PHI:2461#FLBA2#117187#Fusarium_verticillioides#unaffected_pathogenicity	91.5	402	33	1	508	99	499	2.9e-201	697.6
KAH7271530.1Fusarium_solani	I1RWP4#PHI:1530#Gzsnd#5518#Fusarium_graminearum#unaffected_pathogenicity	91.4	885	76	0	885	1	885	0	1635.2
KAH7266656.1Fusarium_solani	I1RZL5#PHI:9974#Srp1#5518#Fusarium_graminearum#reduced_virulence	91.3	195	17	0	195	1	195	3e-60	227.3
KAH7271359.1Fusarium_solani	I1RWT7#PHI:1793#GzZC108#5518#Fusarium_graminearum#reduced_virulence	91.3	824	58	6	811	1	823	0	1375.9
KAH7275025.1Fusarium_solani	I1S746#PHI:9538#Acd2_(FGSG_12669)#5518#Fusarium_graminearum#unaffected_pathogenicity	91.3	346	29	1	345	1	346	5e-183	636
KAH7273772.1Fusarium_solani	I1RBN6#PHI:1799#GzZC114#5518#Fusarium_graminearum#unaffected_pathogenicity	91.2	816	68	3	814	3	817	0	1511.9
KAH7274490.1Fusarium_solani	I1RCB7#PHI:1567#GzOB007#5518#Fusarium_graminearum#unaffected_pathogenicity	91.2	170	15	0	170	1	170	2.9e-91	330.1
KAH7271214.1Fusarium_solani	I1RW16#PHI:1178__PHI:4941#(Sc_Cdc28)__Cdc2A#5518#Fusarium_graminearum#reduced_virulence__lethal__loss_of_pathogenicity	91.1	326	28	1	326	1	325	2.7e-178	620.2
KAH7273788.1Fusarium_solani	Q4WKG5#PHI:2530#TUB1#746128#Aspergillus_fumigatus#lethal__loss_of_pathogenicity	91.1	449	39	1	449	1	448	4.4e-248	852.4
KAH7273856.1Fusarium_solani	G4NAT2#PHI:11084#MoMob1_(MGG_03151)#318829#Magnaporthe_oryzae#reduced_virulence	91	211	18	1	267	9	219	2.4e-116	414.1
KAH7235211.1Fusarium_solani	G4MRX0#PHI:8752#RHO2_(MGG_02457)#318829#Magnaporthe_oryzae#reduced_virulence	90.9	198	18	0	199	3	200	3.7e-106	379.8
KAH7244938.1Fusarium_solani	I1RLT3#PHI:7718#FgOXP2#5518#Fusarium_graminearum#reduced_virulence	90.9	1314	110	1	1314	1	1304	0	2400.9
KAH7263939.1Fusarium_solani	Q4I5U9#PHI:1231__PHI:1492#FGSG_07409__GzHMG024#5518#Fusarium_graminearum#lethal__unaffected_pathogenicity	90.9	405	37	0	405	1	405	6.2e-224	772.3
KAH7265821.1Fusarium_solani	I1R9M1#PHI:3834#Fgrho3#5518#Fusarium_graminearum#unaffected_pathogenicity	90.9	208	11	2	203	1	205	4.3e-86	313.2
KAH7273828.1Fusarium_solani	I1RBC0#PHI:10481#Sey1_(FGSG_00833)#5518#Fusarium_graminearum#reduced_virulence__unaffected_pathogenicity	90.9	861	76	1	861	1	859	0	1544.3
KAH7274209.1Fusarium_solani	A0A0D2X980#PHI:9590#Pmt4_(FOXG_00440)#5507#Fusarium_oxysporum#reduced_virulence	90.9	770	68	2	768	1	770	0	1453
KAH7275602.1Fusarium_solani	I1RYX6#PHI:9357#Fgleu1_(FGSG_09589)#5518#Fusarium_graminearum#loss_of_pathogenicity	90.9	777	70	1	776	1	777	0	1440.2
KAH7244601.1Fusarium_solani	I1RE51#PHI:1542#GzMyb006#5518#Fusarium_graminearum#unaffected_pathogenicity	90.8	672	58	3	669	1	671	0	1114
KAH7271388.1Fusarium_solani	Q6RKH3#PHI:726#PKS7#5518#Fusarium_graminearum#unaffected_pathogenicity	90.8	413	38	0	417	1	413	1.9e-225	779.6
KAH7273419.1Fusarium_solani	I1R9X6#PHI:8908#FgVPS28_(FGSG_00291)#5518#Fusarium_graminearum#reduced_virulence	90.8	238	21	1	237	1	238	1e-115	411.8
KAH7230763.1Fusarium_solani	Q7LLP2#PHI:10567#Beta2-tubulin#34373#Blumeria_graminis#reduced_virulence	90.7	420	39	0	420	1	420	5.6e-229	788.9
KAH7244900.1Fusarium_solani	I1RXV2#PHI:1758#GzZC073#5518#Fusarium_graminearum#unaffected_pathogenicity	90.7	824	67	5	819	1	819	0	1483
KAH7249324.1Fusarium_solani	I1S241#PHI:442#MSY1#5518#Fusarium_graminearum#reduced_virulence	90.7	766	71	0	766	1	766	0	1395.2
KAH7272477.1Fusarium_solani	Q6S9D7#PHI:7701#Pb14-3-3#121759#Paracoccidioides_brasiliensis#reduced_virulence	90.7	236	22	0	236	1	236	4.4e-118	419.9
KAH7249304.1Fusarium_solani	A0A420RYE1#PHI:11118#NoxA#5507#Fusarium_oxysporum#unaffected_pathogenicity	90.6	576	50	1	572	1	576	0	1104.4
KAH7258090.1Fusarium_solani	I1RN31#PHI:1223#FGSG_05393#5518#Fusarium_graminearum#lethal	90.6	329	25	1	329	1	323	1.5e-176	614.4
KAH7273638.1Fusarium_solani	I1RBF3#PHI:9056#FgTRR_(FGSG_00871)#5518#Fusarium_graminearum#reduced_virulence	90.6	319	30	0	319	1	319	2.2e-169	590.5
KAH7274650.1Fusarium_solani	I1RCN2#PHI:1168__PHI:1171__PHI:1173#HDF1#5518#Fusarium_graminearum#reduced_virulence	90.6	502	42	2	497	1	502	6.3e-280	958.4
KAH7260615.1Fusarium_solani	I1RK79#PHI:1577#GzOB017#5518#Fusarium_graminearum#unaffected_pathogenicity	90.5	148	14	0	148	1	148	1.9e-75	277.3
KAH7266285.1Fusarium_solani	I1S097#PHI:4660#Chs3b#5518#Fusarium_graminearum#lethal__reduced_virulence	90.5	862	76	4	858	1	860	0	1576.2
KAH7260217.1Fusarium_solani	I1RJT0#PHI:8913#FgVPS2_(FGSG_04112)#5518#Fusarium_graminearum#lethal	90.4	228	18	1	224	1	228	2.2e-83	304.3
KAH7272805.1Fusarium_solani	I1RST1#PHI:1491#GzHMG023#5518#Fusarium_graminearum#lethal	90.4	585	53	1	586	1	582	1.1e-287	984.9
KAH7225263.1Fusarium_solani	A0A0E0S0W9#PHI:9823#Fg08731#5518#Fusarium_graminearum#reduced_virulence	90.3	321	31	0	321	1	321	2.3e-174	607.1
KAH7258210.1Fusarium_solani	A0A0D2XZG3#PHI:9745#FolVPS21_(FOXG_09392)#5507#Fusarium_oxysporum#reduced_virulence	90.3	236	22	1	236	1	235	5.5e-109	389.4
KAH7272663.1Fusarium_solani	I1RRM1#PHI:5029#Gta2#5518#Fusarium_graminearum#unaffected_pathogenicity__reduced_virulence	90.3	463	41	2	463	1	459	4.4e-251	862.4
KAH7266651.1Fusarium_solani	B0Y4S0#PHI:4677#AfcpcB#746128#Aspergillus_fumigatus#reduced_virulence	90.2	316	31	0	316	1	316	2.4e-147	517.3
KAH7275838.1Fusarium_solani	I1RYR6#PHI:1692#GzZC007#5518#Fusarium_graminearum#unaffected_pathogenicity	90.2	570	49	3	703	1	570	1.3e-302	1034.2
KAH7271565.1Fusarium_solani	I1RW84#PHI:6183#FgVps27#5518#Fusarium_graminearum#reduced_virulence	90.1	495	49	0	495	1	495	1.7e-236	814.7
KAH7273579.1Fusarium_solani	G4MWX1#PHI:7134#MoRab5B#318829#Magnaporthe_oryzae#reduced_virulence	90.1	222	19	3	220	1	221	1.4e-106	381.3
KAH7275061.1Fusarium_solani	A0A0D2XWJ8#PHI:4727#Gdb1#5507#Fusarium_oxysporum#reduced_virulence__unaffected_pathogenicity	90.1	1553	153	0	1553	1	1553	0	2942.9
KAH7274256.1Fusarium_solani	I1RBR4#PHI:2908__PHI:9825#Cyp51B__CYP51B#5518#Fusarium_graminearum#unaffected_pathogenicity__reduced_virulence	89.9	527	52	1	527	1	526	1.6e-286	980.3
KAH7266565.1Fusarium_solani	I1RZX9#PHI:1014#GzGPA3#5518#Fusarium_graminearum#unaffected_pathogenicity	89.8	354	36	0	354	1	354	3.5e-192	666.4
KAH7263955.1Fusarium_solani	E9DS54#PHI:8769#MaPpt1#92637#Metarhizium_acridum#unaffected_pathogenicity	89.7	475	49	0	475	1	475	1.2e-259	891
KAH7266568.1Fusarium_solani	I1RZY1#PHI:1602#GzOB043#5518#Fusarium_graminearum#unaffected_pathogenicity	89.6	714	71	2	712	1	713	0	1312
KAH7271505.1Fusarium_solani	Q96VL0#PHI:769#CPSOD1#5111#Claviceps_purpurea#unaffected_pathogenicity	89.6	154	16	0	154	1	154	8.7e-79	288.5
KAH7272357.1Fusarium_solani	I1RSE9#PHI:1917#GzZC232#5518#Fusarium_graminearum#reduced_virulence	89.6	663	65	2	660	22	683	0	1222.6
KAH7273403.1Fusarium_solani	G4N6S1#PHI:8610__PHI:10771#Gcn5_(MGG_03677)__MoGCN5_(MGG_03677)#318829#Magnaporthe_oryzae#reduced_virulence__unaffected_pathogenicity	89.5	391	40	1	394	10	400	9.6e-207	714.9
KAH7274324.1Fusarium_solani	I1RBX1#PHI:5779#Fgsg01064#5518#Fusarium_graminearum#unaffected_pathogenicity	89.5	497	52	0	497	1	497	7.7e-262	898.3
KAH7271642.1Fusarium_solani	I1RWH5#PHI:1589#GzOB029#5518#Fusarium_graminearum#unaffected_pathogenicity	89.4	245	26	0	245	1	245	1.1e-123	438.3
KAH7273054.1Fusarium_solani	A0A0E0S977#PHI:6119__PHI:6186#BTA1__FgCHS8#5518#Fusarium_graminearum#reduced_virulence	89.3	627	65	1	664	44	668	0	1159.8
KAH7264226.1Fusarium_solani	I1RPV7#PHI:1227#FGSG_06089#5518#Fusarium_graminearum#lethal	89.2	3886	387	6	3861	1	3880	0	6717.9
KAH7264326.1Fusarium_solani	I1RMF9#PHI:9157__PHI:10691#FgNeo1_(FGSG_05149)__FgDnfD_(FGSG_05149)#5518#Fusarium_graminearum#reduced_virulence	89.2	1306	136	5	1304	1	1303	0	2236.1
KAH7272691.1Fusarium_solani	I1RT19#PHI:1387#GzBrlA#5518#Fusarium_graminearum#unaffected_pathogenicity	89.2	705	64	6	703	1	695	0	1055
KAH7271557.1Fusarium_solani	I1RW90#PHI:1627#GzTF2S002#5518#Fusarium_graminearum#unaffected_pathogenicity	89.1	110	12	0	110	1	110	1.4e-59	224.2
KAH7271939.1Fusarium_solani	I1RZK5#PHI:1600#GzOB041#5518#Fusarium_graminearum#unaffected_pathogenicity	89.1	110	12	0	110	1	110	6.2e-54	206.1
KAH7272668.1Fusarium_solani	I1RRL4#PHI:10692#FgDnfB_(FGSG_06743)#5518#Fusarium_graminearum#unaffected_pathogenicity__reduced_virulence	89.1	1363	145	3	1359	1	1363	0	2427.1
KAH7235259.1Fusarium_solani	I1RG99#PHI:6091#FgVps35#5518#Fusarium_graminearum#reduced_virulence	89	903	98	1	903	1	902	0	1476.5
KAH7247994.1Fusarium_solani	I1RKH9#PHI:1177#Nrc-2#5518#Fusarium_graminearum#reduced_virulence	89	620	60	6	792	1	617	6.9e-305	1042
KAH7249332.1Fusarium_solani	I1S248#PHI:8914#FgVPS24_(FGSG_10832)#5518#Fusarium_graminearum#lethal	89	228	24	1	227	1	228	1.8e-88	321.2
KAH7275106.1Fusarium_solani	I1RZ39#PHI:1599#GzOB039#5518#Fusarium_graminearum#unaffected_pathogenicity	89	182	19	1	181	1	182	7e-88	318.9
KAH7275505.1Fusarium_solani	Q6QIY0#PHI:2382#Upa2#5270#Ustilago_maydis#unaffected_pathogenicity	89	299	33	0	324	8	306	1.3e-169	591.3
KAH7275720.1Fusarium_solani	V9MGK6#PHI:4096#FoOCH1#5507#Fusarium_oxysporum#reduced_virulence	89	301	33	0	371	72	372	1.8e-165	577.8
KAH7275772.1Fusarium_solani	W7LS89#PHI:6262#FUG1#117187#Fusarium_verticillioides#reduced_virulence	89	564	55	5	560	1	561	5.7e-253	869
KAH7248178.1Fusarium_solani	Q7Z7T9#PHI:821#Tub2#38448#Monilinia_fructicola#chemistry_target:_resistance_to_chemical	88.9	398	44	0	398	1	398	9.3e-214	738.4
KAH7272581.1Fusarium_solani	A0A098DTI0#PHI:1180#(Sc_Sat4)#5518#Fusarium_graminearum#reduced_virulence	88.9	503	50	5	500	1	500	1.2e-243	837.8
KAH7242982.1Fusarium_solani	I1RUG2#PHI:1233#FGSG_07855#5518#Fusarium_graminearum#lethal	88.8	401	44	1	439	92	491	3.1e-214	740
KAH7273484.1Fusarium_solani	I1RB71#PHI:1630#GzWing002#5518#Fusarium_graminearum#unaffected_pathogenicity	88.8	384	39	2	381	1	383	1.3e-203	704.5
KAH7274002.1Fusarium_solani	G4NCL5#PHI:877#MGG_00383#318829#Magnaporthe_oryzae#reduced_virulence	88.8	375	42	0	391	20	394	8.9e-197	681.8
KAH7274087.1Fusarium_solani	I1RAH1#PHI:4658#FgHXK1#5518#Fusarium_graminearum#reduced_virulence	88.7	479	54	0	490	14	492	3.2e-260	892.9
KAH7275380.1Fusarium_solani	J9MZK9#PHI:2455#CRE1#5507#Fusarium_oxysporum#unaffected_pathogenicity	88.7	417	42	4	414	5	420	1.3e-174	608.2
KAH7260592.1Fusarium_solani	Q4IEV4#PHI:1637#GzWing009#5518#Fusarium_graminearum#lethal	88.6	502	54	2	499	1	502	8.9e-250	858.2
KAH7275496.1Fusarium_solani	I1RZG7#PHI:1551#GzMyb015#5518#Fusarium_graminearum#unaffected_pathogenicity	88.6	780	86	3	779	1	778	0	1147.5
KAH7266529.1Fusarium_solani	Q4HYC1#PHI:1201#(Bud32)#5518#Fusarium_graminearum#reduced_virulence	88.5	260	30	0	263	3	262	9.4e-134	471.9
KAH7271656.1Fusarium_solani	I1RWG6#PHI:1187#(Sc_Dbf2/Dbf20)#5518#Fusarium_graminearum#reduced_virulence	88.5	667	67	6	663	1	661	0	1186
KAH7272590.1Fusarium_solani	I1RS41#PHI:1529#Gzscp#5518#Fusarium_graminearum#reduced_virulence	88.5	1056	121	0	1056	1	1056	0	1782.3
KAH7275322.1Fusarium_solani	I1RMA7#PHI:9096#Fgdid2_(FGSG_05094)#5518#Fusarium_graminearum#loss_of_pathogenicity	88.5	296	31	2	295	1	294	7.6e-124	439.1
KAH7258109.1Fusarium_solani	I1RN43#PHI:1268#FGSG_05406#5518#Fusarium_graminearum#unaffected_pathogenicity	88.4	456	52	1	455	1	456	1e-215	745
KAH7249605.1Fusarium_solani	I1S2L3#PHI:7283#Pg1#5518#Fusarium_graminearum#reduced_virulence__unaffected_pathogenicity	88.3	360	41	1	360	1	359	4.4e-182	632.9
KAH7258313.1Fusarium_solani	I1RNL0#PHI:2409#FgMT2#5518#Fusarium_graminearum#reduced_virulence	88.3	521	61	0	521	1	521	5e-288	985.3
KAH7271405.1Fusarium_solani	I1RWQ0#PHI:1240__PHI:3088#FGSG_08729__CPK2#5518#Fusarium_graminearum#unaffected_pathogenicity__loss_of_pathogenicity	88.3	392	44	1	390	1	392	2.5e-207	716.8
KAH7272418.1Fusarium_solani	E9F082#PHI:2323#Mhk1#568076#Metarhizium_robertsii#reduced_virulence	88.3	1303	148	4	1298	1	1303	0	2177.1
KAH7272863.1Fusarium_solani	A0A0E0SBS3#PHI:1078#Mes1#5518#Fusarium_graminearum#reduced_virulence	88.3	846	71	4	847	3	820	0	1328.5
KAH7274271.1Fusarium_solani	Q5AND9#PHI:7009#Arf2#5476#Candida_albicans#reduced_virulence	88.3	180	21	0	180	1	180	3.1e-91	330.1
KAH7272403.1Fusarium_solani	I1RSI4#PHI:1587#GzOB027#5518#Fusarium_graminearum#unaffected_pathogenicity	88.2	814	91	4	812	1	811	0	1402.9
KAH7273112.1Fusarium_solani	A0A1C3YKW2#PHI:1963#GzZC278#5518#Fusarium_graminearum#unaffected_pathogenicity	88.2	754	81	3	746	1	754	0	1343.9
KAH7274364.1Fusarium_solani	I1RC07#PHI:1348__PHI:9602#GzC2H008__Ars2_(FGSG_01106)#5518#Fusarium_graminearum#reduced_virulence	88.2	873	92	6	865	1	870	0	1205.3
KAH7271888.1Fusarium_solani	A0A0D2XIB5#PHI:9589#Pmt1_(FOXG_03668)#5507#Fusarium_oxysporum#reduced_virulence	88.1	914	100	4	967	54	963	0	1658.7
KAH7272351.1Fusarium_solani	I1RSE4#PHI:1096#FGSG_07062#5518#Fusarium_graminearum#unaffected_pathogenicity	88.1	405	48	0	405	1	405	1.9e-221	763.8
KAH7275210.1Fusarium_solani	I1RQ81#PHI:1582#GzOB022#5518#Fusarium_graminearum#unaffected_pathogenicity	88.1	310	37	0	310	1	310	1.5e-154	541.2
KAH7275899.1Fusarium_solani	A0A0E0SDV0#PHI:1207__PHI:3178#FgKin1#5518#Fusarium_graminearum#reduced_virulence	88.1	928	103	4	1142	226	1150	0	1493.8
KAH7272255.1Fusarium_solani	J4UUB6#PHI:6972#TpsA#176275#Beauveria_bassiana#reduced_virulence	88	527	50	2	530	7	520	2e-274	940.3
KAH7273989.1Fusarium_solani	I1RA81#PHI:1198#(Sc_Ssk2/Ssk22)#5518#Fusarium_graminearum#reduced_virulence	88	1343	152	7	1336	1	1341	0	2312.3
KAH7274494.1Fusarium_solani	A0A0D2X8F5#PHI:9192#Foatg22#5507#Fusarium_oxysporum#reduced_virulence__increased_virulence_(hypervirulence)	88	651	75	2	648	1	651	0	1140.2
KAH7246810.1Fusarium_solani	I1RE18#PHI:9155#FgPep12_(FGSG_01890)#5518#Fusarium_graminearum#reduced_virulence	87.9	307	35	2	306	1	306	2.3e-148	520.8
KAH7266517.1Fusarium_solani	Q8J2N0#PHI:301#FoSNF1#5507#Fusarium_oxysporum#reduced_virulence	87.9	711	66	5	696	1	706	0	1190.3
KAH7272791.1Fusarium_solani	I1RSU2#PHI:724__PHI:730#PKS9__KSA1#5518#Fusarium_graminearum#unaffected_pathogenicity	87.9	422	51	0	422	1	422	7.1e-219	756.1
KAH7274459.1Fusarium_solani	I1RC85#PHI:1204#(Sc_Cbk1)#5518#Fusarium_graminearum#reduced_virulence	87.9	636	58	3	630	4	627	0	1095.5
KAH7275900.1Fusarium_solani	G4MY57#PHI:11581#Mowhi2_(MGG_11241)#318829#Magnaporthe_oryzae#reduced_virulence	87.9	273	31	2	1218	19	290	1.3e-137	486.9
KAH7260209.1Fusarium_solani	I1RJT8#PHI:8909#FgVPS22_(FGSG_04120)#5518#Fusarium_graminearum#reduced_virulence	87.8	263	29	1	263	1	260	1e-127	451.8
KAH7260450.1Fusarium_solani	I1RFJ2#PHI:1573#GzOB013#5518#Fusarium_graminearum#lethal	87.8	956	109	5	951	1	953	0	1586.2
KAH7272919.1Fusarium_solani	A0A2L1CF02#PHI:9550#Mocin4#318829#Magnaporthe_oryzae#reduced_virulence	87.8	181	22	0	181	1	181	9.8e-90	325.1
KAH7275347.1Fusarium_solani	A0A077D1S9#PHI:3292#AREB#474922#Colletotrichum_gloeosporioides#reduced_virulence	87.8	49	6	0	155	13	61	7.4e-21	97.8
KAH7234132.1Fusarium_solani	I1S1A3#PHI:9095#Fgvps60_(FGSG_10503)#5518#Fusarium_graminearum#loss_of_pathogenicity	87.7	212	26	0	212	1	212	2e-78	287.7
KAH7246940.1Fusarium_solani	I1REC4#PHI:6095#FgVps5#5518#Fusarium_graminearum#reduced_virulence	87.7	561	64	3	559	1	558	9.7e-221	761.9
KAH7266287.1Fusarium_solani	E9ESW5#PHI:11492#IlvC_(MAA__03009)#568076#Metarhizium_robertsii#reduced_virulence	87.7	406	45	4	406	1	401	3.4e-207	716.5
KAH7273462.1Fusarium_solani	I1RB84#PHI:1263#FGSG_00792#5518#Fusarium_graminearum#unaffected_pathogenicity	87.7	618	76	0	618	1	618	0	1109.4
KAH7244642.1Fusarium_solani	Q873Z8#PHI:285__PHI:7242__PHI:11290#CHSV__ChsV#5507#Fusarium_oxysporum#increased_virulence_(hypervirulence)__loss_of_pathogenicity__reduced_virulence	87.6	1864	226	5	1859	1	1863	0	3198.7
KAH7259955.1Fusarium_solani	I1RFX8#PHI:1574#GzOB014#5518#Fusarium_graminearum#lethal	87.6	823	98	3	823	35	853	0	1391.7
KAH7244634.1Fusarium_solani	I1RE76#PHI:1571#GzOB011#5518#Fusarium_graminearum#unaffected_pathogenicity	87.5	152	19	0	152	12	163	7.5e-75	275.4
KAH7244638.1Fusarium_solani	I1RE80#PHI:3037#FgERG5A#5518#Fusarium_graminearum#reduced_virulence	87.5	536	66	1	535	1	536	7.7e-292	998
KAH7244681.1Fusarium_solani	Q4WGK7#PHI:4893#AspB#746128#Aspergillus_fumigatus#unaffected_pathogenicity__increased_virulence_(hypervirulence)	87.5	408	51	0	581	120	527	2.1e-181	631.3
KAH7264109.1Fusarium_solani	I1S8E2#PHI:1606#GzOB047#5518#Fusarium_graminearum#reduced_virulence	87.5	208	26	0	208	1	208	5.8e-102	365.9
KAH7268313.1Fusarium_solani	Q7LLP2#PHI:10567#Beta2-tubulin#34373#Blumeria_graminis#reduced_virulence	87.5	432	54	0	432	1	432	5.8e-232	798.9
KAH7250419.1Fusarium_solani	W7MR09#PHI:9929#Myo1#117187#Fusarium_verticillioides#unaffected_pathogenicity__reduced_virulence	87.4	1091	131	2	1236	1	1084	0	1771.1
KAH7266411.1Fusarium_solani	Q4HY90#PHI:1525#GzHOMEL035#5518#Fusarium_graminearum#unaffected_pathogenicity	87.4	507	58	2	501	1	507	1.2e-202	701.8
KAH7272000.1Fusarium_solani	I1RQL1#PHI:1451#GzGH#5518#Fusarium_graminearum#unaffected_pathogenicity	87.4	799	89	8	797	1	789	0	1390.6
KAH7272928.1Fusarium_solani	Q86ZP4#PHI:304#GzCPS1#5518#Fusarium_graminearum#reduced_virulence	87.4	1698	198	8	1847	1	1690	0	2929.4
KAH7273560.1Fusarium_solani	I1RB03#PHI:7559#FgGT2#5518#Fusarium_graminearum#loss_of_pathogenicity	87.4	523	63	1	523	1	520	3.1e-285	976.1
KAH7274055.1Fusarium_solani	I1RAE2#PHI:1241#FGSG_00469#5518#Fusarium_graminearum#unaffected_pathogenicity	87.4	515	58	5	511	1	512	2.2e-256	880.2
KAH7250667.1Fusarium_solani	W7MG03#PHI:7141#Fsr1#117187#Fusarium_verticillioides#reduced_virulence	87.3	830	93	5	825	1	823	0	1419.4
KAH7264519.1Fusarium_solani	I1RPA0#PHI:1375#GzC2H038#5518#Fusarium_graminearum#unaffected_pathogenicity	87.3	503	60	3	500	1	502	4.1e-255	875.9
KAH7274089.1Fusarium_solani	I1RAH2#PHI:1629#GzWing001#5518#Fusarium_graminearum#unaffected_pathogenicity	87.3	782	87	3	771	32	812	0	1299.6
KAH7260218.1Fusarium_solani	I1RJS9#PHI:2326__PHI:2491__PHI:5720#PTC1__FgPTC1__ScOrtholog_PTC1#5518#Fusarium_graminearum#reduced_virulence__unaffected_pathogenicity	87.2	570	66	4	569	1	564	1.9e-227	784.3
KAH7266401.1Fusarium_solani	A0A0E0RVW9#PHI:1090__PHI:1163__PHI:3893#FGSG_10057__ERB1__FgEBR1#5518#Fusarium_graminearum#reduced_virulence	87.1	1012	125	4	1155	167	1172	0	1746.1
KAH7250513.1Fusarium_solani	I1RD19#PHI:1251#FGSG_01506#5518#Fusarium_graminearum#unaffected_pathogenicity	87	530	65	1	533	2	527	5.9e-284	971.8
KAH7266385.1Fusarium_solani	G4N4N6#PHI:4616#MoSFA1#318829#Magnaporthe_oryzae#reduced_virulence	87	377	48	1	378	2	378	1.9e-191	664.1
KAH7244597.1Fusarium_solani	I1RE46#PHI:1570#GzOB010#5518#Fusarium_graminearum#unaffected_pathogenicity	86.9	885	96	2	885	1	865	0	1315.8
KAH7258452.1Fusarium_solani	I1RM35#PHI:1580#GzOB020#5518#Fusarium_graminearum#unaffected_pathogenicity	86.9	390	48	3	387	1	390	1.5e-164	574.7
KAH7263973.1Fusarium_solani	I1RT82#PHI:1287#FGSG_07381#5518#Fusarium_graminearum#unaffected_pathogenicity	86.9	451	58	1	450	1	451	1.2e-229	791.2
KAH7271325.1Fusarium_solani	V6RJG0#PHI:1794#GzZC109#5518#Fusarium_graminearum#unaffected_pathogenicity	86.9	671	74	6	663	1	665	0	1091.3
KAH7274091.1Fusarium_solani	I1RAH4#PHI:1562#GzOB002#5518#Fusarium_graminearum#lethal	86.9	1020	129	5	1018	1	1017	0	1662.5
KAH7275352.1Fusarium_solani	A0A0E0SMG6#PHI:10494#FgZC1_(FG05_05068)#5518#Fusarium_graminearum#reduced_virulence	86.9	700	85	4	699	1	694	0	1207.2
KAH7260549.1Fusarium_solani	I1RK32#PHI:1293__PHI:3853#GzAPSES001__FgSWI6#5518#Fusarium_graminearum#reduced_virulence	86.8	794	103	2	793	14	806	0	1312.7
KAH7263912.1Fusarium_solani	I1RTD1#PHI:1645#GzWing017#5518#Fusarium_graminearum#unaffected_pathogenicity	86.8	851	93	9	841	1	842	0	1401
KAH7273477.1Fusarium_solani	I1RB79#PHI:1249#FGSG_00786#5518#Fusarium_graminearum#unaffected_pathogenicity	86.7	594	61	8	590	1	580	1.4e-262	901
KAH7275228.1Fusarium_solani	Q4X132#PHI:2548#KRR1#746128#Aspergillus_fumigatus#lethal	86.7	279	37	0	279	1	279	1.3e-140	495
KAH7260061.1Fusarium_solani	I1RFM2#PHI:3035#FgERG3A#5518#Fusarium_graminearum#reduced_virulence	86.6	350	44	2	348	1	349	1.2e-181	631.3
KAH7260224.1Fusarium_solani	I1RJS3#PHI:1162#BDM1#5518#Fusarium_graminearum#reduced_virulence__unaffected_pathogenicity	86.6	291	36	2	290	1	289	1.8e-138	487.6
KAH7266635.1Fusarium_solani	I1RZN4#PHI:1753#GzZC068#5518#Fusarium_graminearum#unaffected_pathogenicity	86.6	768	99	4	832	84	849	0	1341.6
KAH7271412.1Fusarium_solani	I1RWA9#PHI:1647#GzWing019#5518#Fusarium_graminearum#reduced_virulence	86.6	1244	145	12	1231	1	1235	0	1919.1
KAH7273659.1Fusarium_solani	S5FRT9#PHI:3828#AbaA#5518#Fusarium_graminearum#unaffected_pathogenicity	86.6	861	106	6	858	2	858	0	1476.8
KAH7273065.1Fusarium_solani	Q4I8B6#PHI:1675#GzDHHC003#5518#Fusarium_graminearum#unaffected_pathogenicity	86.5	716	95	2	717	10	724	6.5e-302	1031.9
KAH7273485.1Fusarium_solani	W7LLK3#PHI:7143#FvCYP1#117187#Fusarium_verticillioides#reduced_virulence	86.5	229	26	2	229	1	224	1.9e-114	407.5
KAH7275326.1Fusarium_solani	I1RMA5#PHI:4041#Spt3#5518#Fusarium_graminearum#reduced_virulence	86.5	327	37	2	327	1	320	6e-146	512.7
KAH7271173.1Fusarium_solani	I1RVU8#PHI:10616#FgAceA_(FGRAMPH1_01G09843)#5518#Fusarium_graminearum#reduced_virulence	86.4	427	55	3	426	1	425	4.6e-215	742.7
KAH7271457.1Fusarium_solani	I1RWD1#PHI:10690#FgDnfA_(FGSG_08595)#5518#Fusarium_graminearum#reduced_virulence	86.4	1528	200	3	1524	1	1524	0	2507.2
KAH7258268.1Fusarium_solani	I1RNH4#PHI:5028#Gta1#5518#Fusarium_graminearum#unaffected_pathogenicity__reduced_virulence	86.3	473	64	1	473	32	503	1.6e-248	854
KAH7272402.1Fusarium_solani	I1RSI3#PHI:9222#FgPEX1_(FGSG_07104)#5518#Fusarium_graminearum#reduced_virulence	86.3	1212	162	3	1211	1	1209	0	2054.6
KAH7237404.1Fusarium_solani	I1RGC9#PHI:1359#GzC2H019#5518#Fusarium_graminearum#unaffected_pathogenicity	86.2	174	19	2	169	1	174	2.7e-65	243.8
KAH7271782.1Fusarium_solani	I1RX22#PHI:1595#GzOB035#5518#Fusarium_graminearum#unaffected_pathogenicity	86.1	563	78	0	563	1	563	3.1e-275	943
KAH7272585.1Fusarium_solani	I1RS35#PHI:9743#Pex3_(FGSG_06942)#5518#Fusarium_graminearum#reduced_virulence	86.1	532	65	4	532	1	523	2.3e-240	827
KAH7272938.1Fusarium_solani	A0A098DWK6#PHI:9156#FgVam7#5518#Fusarium_graminearum#reduced_virulence	86	349	49	0	361	6	354	1.2e-163	571.6
KAH7274194.1Fusarium_solani	I1RAR0#PHI:10694#FgDnfC2_(FGSG_00595)#5518#Fusarium_graminearum#unaffected_pathogenicity	86	1446	192	5	1441	1	1441	0	2428.7
KAH7258596.1Fusarium_solani	I1RXF3#PHI:1511#GzHOME009#5518#Fusarium_graminearum#reduced_virulence	85.9	518	61	9	608	96	607	4.6e-256	879.4
KAH7260114.1Fusarium_solani	A0A0E0RUE3#PHI:1944#GzZC259#5518#Fusarium_graminearum#unaffected_pathogenicity	85.9	792	103	4	790	32	816	0	1346.3
KAH7271245.1Fusarium_solani	J4W8U0#PHI:6280#Bmiro#176275#Beauveria_bassiana#reduced_virulence	85.9	626	88	0	626	1	626	0	1115.1
KAH7273628.1Fusarium_solani	G4N6P6#PHI:8695#MoImd4_(MGG_03699)#318829#Magnaporthe_oryzae#reduced_virulence	85.9	531	75	0	532	13	543	1.2e-263	904.4
KAH7275150.1Fusarium_solani	I1RMR7#PHI:8911#FgVPS36_(FGSG_05263)#5518#Fusarium_graminearum#reduced_virulence	85.9	647	88	3	647	1	644	0	1085.1
KAH7265880.1Fusarium_solani	I1R9N9#PHI:5881#PRB1#5518#Fusarium_graminearum#reduced_virulence	85.8	534	70	3	529	1	533	2.6e-268	919.8
KAH7272378.1Fusarium_solani	Q4I6S5#PHI:6898#FgMon1#5518#Fusarium_graminearum#reduced_virulence	85.8	571	66	2	558	32	601	4.9e-281	962.2
KAH7273997.1Fusarium_solani	I1RA89#PHI:1086#FGSG_00416#5518#Fusarium_graminearum#reduced_virulence	85.8	515	71	1	513	1	515	2.6e-273	936.4
KAH7275826.1Fusarium_solani	I1RYQ5#PHI:1246#FGSG_09513#5518#Fusarium_graminearum#unaffected_pathogenicity	85.8	732	78	9	712	1	726	0	1170.2
KAH7271992.1Fusarium_solani	G4N7P4#PHI:11241#MoMca2_(MGG_13530)#318829#Magnaporthe_oryzae#reduced_virulence	85.7	300	43	0	411	111	410	5.8e-154	539.7
KAH7243157.1Fusarium_solani	I1RUM5#PHI:1807#GzZC122#5518#Fusarium_graminearum#lethal	85.6	742	96	4	739	5	743	0	1246.1
KAH7247999.1Fusarium_solani	I1S5Z3#PHI:1685#GzRad003#5518#Fusarium_graminearum#unaffected_pathogenicity	85.6	570	69	5	612	90	653	6.4e-274	938.7
KAH7273859.1Fusarium_solani	V6QUU6#PHI:3835#Fgrho4#5518#Fusarium_graminearum#reduced_virulence	85.6	270	38	1	269	1	270	7.7e-131	462.2
KAH7275717.1Fusarium_solani	A0A063C0A1#PHI:9163#UvBI-1#1159556#Ustilaginoidea_virens#loss_of_pathogenicity	85.6	278	37	1	275	1	278	1.6e-131	464.5
KAH7265873.1Fusarium_solani	I1R9N5#PHI:3910#FgSAT#5518#Fusarium_graminearum#unaffected_pathogenicity	85.5	511	69	3	510	2	508	2.5e-255	876.7
KAH7248103.1Fusarium_solani	G2XIN6#PHI:9378#VdOGDH_(VDAG_10018)#27337#Verticillium_dahliae#reduced_virulence	85.4	1051	147	4	1049	1	1047	0	1850.5
KAH7264309.1Fusarium_solani	I1RME6#PHI:1274#FGSG_05135#5518#Fusarium_graminearum#unaffected_pathogenicity	85.4	1607	223	7	1602	5	1607	0	2597.8
KAH7264580.1Fusarium_solani	I1RP88#PHI:1226#FGSG_05845#5518#Fusarium_graminearum#lethal	85.4	635	83	5	630	1	630	0	1077.8
KAH7274369.1Fusarium_solani	A0A384JMC8#PHI:9835#Bcpgd#40559#Botrytis_cinerea#reduced_virulence	85.4	492	70	1	529	3	494	5.3e-253	869
KAH7244640.1Fusarium_solani	I1RE83#PHI:1288__PHI:6300#FGSG_01963__FgPDK1#5518#Fusarium_graminearum#unaffected_pathogenicity__reduced_virulence	85.3	407	46	3	452	13	419	3.9e-196	679.9
KAH7244980.1Fusarium_solani	I1RXX1#PHI:1006#HMR1#5518#Fusarium_graminearum#reduced_virulence	85.3	1188	164	8	1184	1	1181	0	1929.5
KAH7271313.1Fusarium_solani	I1RWF1#PHI:1403#GzC2H066#5518#Fusarium_graminearum#reduced_virulence	85.3	422	56	4	416	18	439	1.2e-130	462.2
KAH7274599.1Fusarium_solani	I1RCJ5#PHI:1212#(Sc_Rim15)#5518#Fusarium_graminearum#reduced_virulence	85.3	1917	262	9	1911	3	1905	0	3098.5
KAH7275108.1Fusarium_solani	I1RZ37#PHI:1237#FGSG_09660#5518#Fusarium_graminearum#lethal	85.3	1173	138	13	1145	1	1167	0	1672.5
KAH7275731.1Fusarium_solani	I1RYI2#PHI:3373#FgSho1#5518#Fusarium_graminearum#reduced_virulence	85.3	306	30	4	300	1	302	9.7e-143	501.9
KAH7275825.1Fusarium_solani	I1RYQ4#PHI:9360#Fgbat1/2_(FGSG_09512)#5518#Fusarium_graminearum#unaffected_pathogenicity	85.3	407	56	2	405	2	408	7.3e-202	698.7
KAH7275990.1Fusarium_solani	I1RN13#PHI:1010#SID1#5518#Fusarium_graminearum#reduced_virulence	85.3	536	79	0	536	1	536	4.3e-258	885.9
KAH7244692.1Fusarium_solani	I1RMV6#PHI:1222#FGSG_05306#5518#Fusarium_graminearum#lethal	85.2	1528	217	5	1522	1	1525	0	2621.7
KAH7247950.1Fusarium_solani	I1RKK7#PHI:1267#FGSG_04418#5518#Fusarium_graminearum#unaffected_pathogenicity	85.2	783	104	4	781	1	773	0	1333.9
KAH7266063.1Fusarium_solani	A0A1C3YJP1#PHI:1186#(Sc_Cdc15)#5518#Fusarium_graminearum#reduced_virulence	85.2	1417	197	9	1407	1	1414	0	2317.3
KAH7266080.1Fusarium_solani	I1S0X7#PHI:1419#GzC2H086#5518#Fusarium_graminearum#unaffected_pathogenicity	85.2	318	46	1	318	1	317	1.6e-74	275.4
KAH7266502.1Fusarium_solani	I1RZQ6#PHI:7267#PKR#5518#Fusarium_graminearum#reduced_virulence	85.2	399	57	2	397	1	399	3.9e-192	666.4
KAH7272487.1Fusarium_solani	I1RRW0#PHI:8743#FgPEX4_(FGSG_06857)#5518#Fusarium_graminearum#reduced_virulence	85.2	169	25	0	170	4	172	4.9e-83	302.8
KAH7275453.1Fusarium_solani	A0A0E0SEE4#PHI:6259#DOHH#5518#Fusarium_graminearum#reduced_virulence__unaffected_pathogenicity	85.1	322	47	1	324	17	337	1.2e-151	531.6
KAH7247184.1Fusarium_solani	Q9C1K0#PHI:224#PEP2#169388#Fusarium_solani#reduced_virulence	85	233	35	0	233	1	233	1.6e-124	441
KAH7248043.1Fusarium_solani	I1RKF3#PHI:2418__PHI:2419#CID1#5518#Fusarium_graminearum#reduced_virulence	85	320	46	1	318	1	320	2.6e-130	460.7
KAH7274119.1Fusarium_solani	E9EVY3#PHI:9531#MepC_(MAA_04182)#568076#Metarhizium_robertsii#unaffected_pathogenicity	85	499	65	1	489	1	499	4.2e-255	875.9
KAH7274609.1Fusarium_solani	E9EL64#PHI:11522#DNM1_(MAA_00205)#568076#Metarhizium_robertsii#reduced_virulence	85	813	106	7	812	1	798	0	1247.3
KAH7273529.1Fusarium_solani	I1RB25#PHI:1473#GzHMG005#5518#Fusarium_graminearum#reduced_virulence	84.9	271	37	3	267	1	271	5.1e-111	396.7
KAH7274607.1Fusarium_solani	I1RCK0#PHI:1920#GzZC235#5518#Fusarium_graminearum#unaffected_pathogenicity	84.9	817	119	4	816	1	814	0	1342.4
KAH7275888.1Fusarium_solani	W7LT88#PHI:2463#RGSC1#117187#Fusarium_verticillioides#unaffected_pathogenicity	84.9	1235	172	6	1552	1	1231	0	1949.1
KAH7258392.1Fusarium_solani	I1RNS1#PHI:355#GzmetE#5518#Fusarium_graminearum#reduced_virulence	84.8	505	58	4	494	1	502	2.5e-252	866.7
KAH7260004.1Fusarium_solani	W7MGE8#PHI:8037#Fvlds1#117187#Fusarium_verticillioides#reduced_virulence	84.8	1151	174	1	1151	1	1150	0	2016.1
KAH7266506.1Fusarium_solani	I1RZQ2#PHI:1004__PHI:1179__PHI:3377#STE7__(Sc_Ste7)__FgSte7#5518#Fusarium_graminearum#loss_of_pathogenicity__reduced_virulence	84.7	518	60	5	507	1	510	4.7e-238	819.3
KAH7272470.1Fusarium_solani	I1RRU8#PHI:1622#GzJUM004#5518#Fusarium_graminearum#unaffected_pathogenicity	84.7	470	66	3	467	1	467	8.9e-250	858.2
KAH7260086.1Fusarium_solani	I1RFP4#PHI:1441#GzDDT#5518#Fusarium_graminearum#reduced_virulence	84.6	962	137	4	957	22	978	0	1414.4
KAH7274580.1Fusarium_solani	I1RCI0#PHI:1454#GzAra002#5518#Fusarium_graminearum#unaffected_pathogenicity	84.6	682	98	2	676	1	681	0	1165.6
KAH7275925.1Fusarium_solani	I1RY25#PHI:1167#NPC1#5518#Fusarium_graminearum#reduced_virulence	84.6	1273	195	1	1272	1	1273	0	2193.3
KAH7263886.1Fusarium_solani	I1RTF5#PHI:1532#GzLam001#5518#Fusarium_graminearum#unaffected_pathogenicity	84.5	148	23	0	148	1	148	1.4e-69	258.1
KAH7265892.1Fusarium_solani	L7WLT2#PHI:9826#CYP51C#5518#Fusarium_graminearum#reduced_virulence	84.5	355	55	0	496	1	355	3.1e-181	630.6
KAH7273927.1Fusarium_solani	I1RA31#PHI:1461#GzCCAAT001#5518#Fusarium_graminearum#unaffected_pathogenicity	84.5	265	36	5	262	1	263	4.8e-113	403.3
KAH7273113.1Fusarium_solani	I1RR00#PHI:1228#FGSG_06502#5518#Fusarium_graminearum#lethal	84.4	475	67	3	480	3	476	3e-222	766.9
KAH7232078.1Fusarium_solani	I1RJD6#PHI:2408#FgMT1#5518#Fusarium_graminearum#unaffected_pathogenicity	84.2	513	81	0	513	1	513	8e-270	924.9
KAH7240616.1Fusarium_solani	G4MXS1#PHI:8611#Pyruvate_kinase#318829#Magnaporthe_oryzae#unaffected_pathogenicity__reduced_virulence__loss_of_pathogenicity	84.2	387	61	0	396	139	525	5.2e-192	666
KAH7258231.1Fusarium_solani	V6RAN7#PHI:1639#GzWing011#5518#Fusarium_graminearum#unaffected_pathogenicity	84.2	797	124	1	834	1	797	0	1345.5
KAH7263874.1Fusarium_solani	G4MND2#PHI:9951#MoFap7_(MGG_16212)#318829#Magnaporthe_oryzae#reduced_virulence	84.1	170	27	0	171	4	173	2.3e-83	303.9
KAH7265909.1Fusarium_solani	F9FH56#PHI:11681#UgmB#5507#Fusarium_oxysporum#unaffected_pathogenicity__reduced_virulence	84.1	504	80	0	504	1	504	2.2e-264	906.7
KAH7266474.1Fusarium_solani	G4ND54#PHI:8041__PHI:8048#Moubc9__Ubc9#318829#Magnaporthe_oryzae#reduced_virulence	84.1	157	25	0	157	1	157	1.3e-82	301.2
KAH7266584.1Fusarium_solani	I1RZZ3#PHI:2728#FgERG4#5518#Fusarium_graminearum#reduced_virulence	84.1	579	72	4	561	20	596	2.7e-279	956.4
KAH7271444.1Fusarium_solani	I1RW42#PHI:5783#Fgsg08496#5518#Fusarium_graminearum#unaffected_pathogenicity	84.1	321	47	2	318	1	320	7.2e-152	532.3
KAH7275331.1Fusarium_solani	G4MVC4#PHI:5082#MoAcat1#318829#Magnaporthe_oryzae#reduced_virulence	84.1	408	65	0	430	26	433	6e-194	672.5
KAH7258085.1Fusarium_solani	I1RN27#PHI:1638#GzWing010#5518#Fusarium_graminearum#unaffected_pathogenicity	84	567	85	3	615	55	616	9.9e-259	888.3
KAH7258098.1Fusarium_solani	H1UV33#PHI:10472#CDC25_(CH063_04363)#80884#Colletotrichum_higginsianum#reduced_virulence	84	906	139	4	1202	30	933	0	1525
KAH7274442.1Fusarium_solani	I1RC73#PHI:1933__PHI:6134#GzZC248__FHS1#5518#Fusarium_graminearum#reduced_virulence	84	493	77	2	492	1	492	3.2e-220	760
KAH7249375.1Fusarium_solani	I1S282#PHI:1452#GzHSF003#5518#Fusarium_graminearum#unaffected_pathogenicity	83.9	497	62	1	601	113	591	1e-231	798.5
KAH7273634.1Fusarium_solani	I1RBE8#PHI:9047#FgPah1_(FGSG_00866)#5518#Fusarium_graminearum#reduced_virulence	83.9	793	117	5	791	1	784	0	1151
KAH7273921.1Fusarium_solani	Q4IR08#PHI:1608#GzP53L001#5518#Fusarium_graminearum#unaffected_pathogenicity	83.9	279	40	1	274	1	279	7.2e-84	306.2
KAH7274464.1Fusarium_solani	W7LZA5#PHI:3886#UBL1#117187#Fusarium_verticillioides#reduced_virulence	83.8	2175	235	12	3285	1	2175	0	3338.9
KAH7248086.1Fusarium_solani	I1RKC4#PHI:1169__PHI:1172#HDF2#5518#Fusarium_graminearum#reduced_virulence	83.7	722	107	2	732	1	713	0	1268.1
KAH7249169.1Fusarium_solani	Q4HWE2#PHI:1671#GzCCHC011#5518#Fusarium_graminearum#reduced_virulence	83.7	854	137	2	852	1	854	0	1411.7
KAH7272206.1Fusarium_solani	I1RPM7#PHI:1376#GzC2H039#5518#Fusarium_graminearum#unaffected_pathogenicity	83.7	472	71	5	469	1	469	1.8e-231	797.3
KAH7275112.1Fusarium_solani	I1RZ35#PHI:1598#GzOB038#5518#Fusarium_graminearum#reduced_virulence	83.7	104	17	0	104	1	104	7e-48	185.3
KAH7258079.1Fusarium_solani	G4N8G2#PHI:8522#MoYPEL1_(MGG_06263.7)#318829#Magnaporthe_oryzae#loss_of_pathogenicity	83.6	110	18	0	110	63	172	5.3e-54	205.7
KAH7264036.1Fusarium_solani	I1RSN1#PHI:1610#GzP53L003#5518#Fusarium_graminearum#unaffected_pathogenicity	83.6	648	104	2	646	1	648	0	1084.3
KAH7266405.1Fusarium_solani	I1S047#PHI:7673#FgLetm2#5518#Fusarium_graminearum#unaffected_pathogenicity__reduced_virulence	83.6	347	47	2	342	1	342	1.9e-171	597.4
KAH7272441.1Fusarium_solani	F9WWR1#PHI:4966#Sdi1#1047171#Zymoseptoria_tritici#unaffected_pathogenicity	83.6	628	101	2	1689	17	643	0	1091.3
KAH7275653.1Fusarium_solani	I1RZ11#PHI:1411#GzC2H078#5518#Fusarium_graminearum#lethal	83.6	238	39	0	238	1	238	3.3e-77	283.9
KAH7260089.1Fusarium_solani	I1RFP7#PHI:1935#GzZC250#5518#Fusarium_graminearum#unaffected_pathogenicity	83.4	973	140	9	955	1	969	0	1504.2
KAH7264157.1Fusarium_solani	I1RRR9#PHI:1457#GzAra005#5518#Fusarium_graminearum#unaffected_pathogenicity	83.4	561	92	1	561	1	560	2.4e-272	933.3
KAH7266097.1Fusarium_solani	I1SA65#PHI:1440__PHI:5574#GzNot002__FgNOT3#5518#Fusarium_graminearum#reduced_virulence	83.4	578	80	2	563	1	577	2.9e-218	753.8
KAH7273550.1Fusarium_solani	I1RB11#PHI:1443__PHI:10551#GzGATA001__FgWC2_(FGSG_00710)#5518__282267#Fusarium_graminearum__Fusarium_asiaticum#unaffected_pathogenicity	83.4	457	66	4	456	36	483	4.8e-218	752.7
KAH7275438.1Fusarium_solani	I1RZD4#PHI:1413#GzC2H080#5518#Fusarium_graminearum#unaffected_pathogenicity	83.4	942	141	3	1030	64	991	0	1541.9
KAH7244714.1Fusarium_solani	I1S0Z2#PHI:1296#GzAPSES004#5518#Fusarium_graminearum#reduced_virulence	83.2	678	107	4	674	1	675	0	1088.6
KAH7260529.1Fusarium_solani	I1RK21#PHI:1559#GzNEG001#5518#Fusarium_graminearum#unaffected_pathogenicity	83.2	256	43	0	256	1	256	1.3e-124	441.4
KAH7271309.1Fusarium_solani	Q4I2D7#PHI:11499#FgcapA_(FGSG_08621)#5518#Fusarium_graminearum#reduced_virulence	83.2	273	45	1	272	1	273	9.1e-132	465.3
KAH7235181.1Fusarium_solani	I1RJM9#PHI:1221#FGSG_04054#5518#Fusarium_graminearum#lethal	83.1	509	73	5	506	1	499	2.2e-248	853.6
KAH7243198.1Fusarium_solani	I1RUQ2#PHI:1397#GzC2H060#5518#Fusarium_graminearum#unaffected_pathogenicity	83.1	118	18	1	116	1	118	1.3e-53	204.5
KAH7249171.1Fusarium_solani	I1S1U7#PHI:2352__PHI:2354#AMT2#5518#Fusarium_graminearum#unaffected_pathogenicity__reduced_virulence	83.1	520	84	2	520	1	516	7.3e-255	875.2
KAH7258293.1Fusarium_solani	I1RNJ6#PHI:5784#Fgsg05579#5518#Fusarium_graminearum#unaffected_pathogenicity	83.1	362	54	4	360	1	357	4.3e-169	589.7
KAH7264132.1Fusarium_solani	I1RT48#PHI:1216#FGSG_07344#5518#Fusarium_graminearum#reduced_virulence	83.1	645	88	3	624	1	645	0	1057.4
KAH7272602.1Fusarium_solani	V6RFV4#PHI:1230#FGSG_06959#5518#Fusarium_graminearum#lethal	83.1	360	59	2	359	1	359	5.1e-170	592.8
KAH7274394.1Fusarium_solani	I1RC32#PHI:2351__PHI:2353#AMT1#5518#Fusarium_graminearum#reduced_virulence	83.1	378	31	1	378	1	345	1.9e-180	627.5
KAH7274660.1Fusarium_solani	J9MAX2#PHI:1107__PHI:1108#FOXG_00016#5507#Fusarium_oxysporum#reduced_virulence	83.1	136	19	2	490	1	132	4.6e-57	218
KAH7275291.1Fusarium_solani	I1RMD1#PHI:1958#GzZC273#5518#Fusarium_graminearum#unaffected_pathogenicity	83.1	984	134	16	973	1	963	0	1554.7
KAH7275449.1Fusarium_solani	I1S9V9#PHI:1655#GzWing028#5518#Fusarium_graminearum#unaffected_pathogenicity	83.1	1850	280	17	1841	1	1827	0	3044.6
KAH7250680.1Fusarium_solani	I1RDG6#PHI:1555#GzMyb019#5518#Fusarium_graminearum#unaffected_pathogenicity	83	560	80	2	560	1	545	4.9e-281	962.2
KAH7250785.1Fusarium_solani	I1RH33#PHI:5901#FGSG_03072#5518#Fusarium_graminearum#unaffected_pathogenicity	83	546	92	1	546	56	600	1.5e-279	957.2
KAH7264152.1Fusarium_solani	I1RRS3#PHI:1816#GzZC131#5518#Fusarium_graminearum#unaffected_pathogenicity	83	908	120	6	891	1	891	0	1421.4
KAH7272313.1Fusarium_solani	J4VZT4#PHI:9444#Bbakr1_(XP_008600433.1)#176275#Beauveria_bassiana#unaffected_pathogenicity	83	312	47	3	309	1	309	1e-147	518.5
KAH7274400.1Fusarium_solani	I1RC37#PHI:1302#GzbHLH003#5518#Fusarium_graminearum#unaffected_pathogenicity	83	411	62	4	411	1	403	1.3e-113	405.6
KAH7249293.1Fusarium_solani	I1S216#PHI:1605#GzOB046#5518#Fusarium_graminearum#unaffected_pathogenicity	82.9	537	78	2	526	1	534	1.1e-263	904.4
KAH7272883.1Fusarium_solani	J9MHC1#PHI:1103__PHI:2282#FOXG_02277__MeaB#5507#Fusarium_oxysporum#unaffected_pathogenicity__increased_virulence_(hypervirulence)	82.9	414	64	5	411	1	410	1.5e-162	568.2
KAH7274078.1Fusarium_solani	G4MTZ0#PHI:2114#Calnexin#318829#Magnaporthe_oryzae#loss_of_pathogenicity	82.9	469	80	0	469	56	524	1.1e-149	525.8
KAH7237371.1Fusarium_solani	I1RGF4#PHI:1306#GzbHLH007#5518#Fusarium_graminearum#unaffected_pathogenicity	82.8	319	48	2	319	1	312	6.5e-129	456.1
KAH7264078.1Fusarium_solani	I1RSR1#PHI:1797#GzZC112#5518#Fusarium_graminearum#unaffected_pathogenicity	82.8	892	130	7	873	3	890	0	1387.9
KAH7272239.1Fusarium_solani	X0I5S4#PHI:6530#Gas1#5507#Fusarium_oxysporum#reduced_virulence	82.8	487	77	1	480	1	487	1.5e-230	794.3
KAH7273399.1Fusarium_solani	I1R9W2#PHI:1561#GzOB001#5518#Fusarium_graminearum#unaffected_pathogenicity	82.8	291	46	1	287	8	298	1.1e-127	451.8
KAH7274397.1Fusarium_solani	I1RC35#PHI:1219#FGSG_01137#5518#Fusarium_graminearum#lethal	82.8	897	123	7	879	1	884	0	1237.6
KAH7274663.1Fusarium_solani	I1RCP1#PHI:1080__PHI:9405#Cch1__CCH1_(FGSG_01364)#5518#Fusarium_graminearum#unaffected_pathogenicity__reduced_virulence	82.8	2111	349	10	2106	1	2102	0	3390.9
KAH7275257.1Fusarium_solani	G4N008#PHI:5395#MoSec62#318829#Magnaporthe_oryzae#reduced_virulence	82.8	296	45	2	320	21	312	3.6e-97	350.9
KAH7250562.1Fusarium_solani	A0A0J9VK23#PHI:9591#Pmt2_(FOXG_11176)#5507#Fusarium_oxysporum#reduced_virulence	82.7	741	101	4	741	1	714	0	1234.2
KAH7244837.1Fusarium_solani	I1RXT3#PHI:7672#FgLetm1#5518#Fusarium_graminearum#reduced_virulence	82.6	553	91	4	551	1	550	4.1e-248	852.8
KAH7250638.1Fusarium_solani	G4MQZ2#PHI:2038#Mir1#318829#Magnaporthe_oryzae#unaffected_pathogenicity	82.6	305	52	1	323	4	308	6.8e-142	499.2
KAH7272422.1Fusarium_solani	I1RSK0#PHI:1257#FGSG_07121#5518#Fusarium_graminearum#unaffected_pathogenicity	82.5	674	112	3	673	1	672	0	1109.4
KAH7273679.1Fusarium_solani	J5K938#PHI:7057#PilA#176275#Beauveria_bassiana#reduced_virulence	82.5	359	43	4	350	1	348	2.1e-149	524.2
KAH7274083.1Fusarium_solani	Q4WX65#PHI:2540#IPP1#746128#Aspergillus_fumigatus#lethal	82.5	285	50	0	289	111	395	8.5e-144	505.4
KAH7274288.1Fusarium_solani	I1RBU0#PHI:1632#GzWing004#5518#Fusarium_graminearum#unaffected_pathogenicity	82.5	611	97	4	603	1	609	1.1e-283	971.1
KAH7260465.1Fusarium_solani	I1RJX5#PHI:5870#Fgsg04159#5518#Fusarium_graminearum#unaffected_pathogenicity	82.4	381	66	1	381	1	380	9.7e-180	625.2
KAH7266518.1Fusarium_solani	P0CT06#PHI:305#ICL1#318829#Magnaporthe_oryzae#reduced_virulence	82.4	546	95	1	545	1	546	3e-267	916.4
KAH7266648.1Fusarium_solani	G4MRB4#PHI:4491#SHM#318829#Magnaporthe_oryzae#reduced_virulence	82.4	517	85	4	515	1	513	5.4e-250	859
KAH7243185.1Fusarium_solani	I1RUP1#PHI:1447__PHI:10550#GzGATA005__FgWC1_(FGSG_07941)#5518__282267#Fusarium_graminearum__Fusarium_asiaticum#unaffected_pathogenicity__reduced_virulence	82.3	995	157	8	1024	49	1034	0	1582
KAH7250431.1Fusarium_solani	Q4WEU7#PHI:9541#CysD#746128#Aspergillus_fumigatus#unaffected_pathogenicity	82.3	419	64	2	411	16	434	1.4e-198	688
KAH7250608.1Fusarium_solani	I1RD84#PHI:1355#GzC2H015#5518#Fusarium_graminearum#unaffected_pathogenicity	82.3	355	60	3	354	11	363	1.4e-164	574.7
KAH7258193.1Fusarium_solani	A0A0E0SIZ6#PHI:1016__PHI:1191__PHI:3376#STE11__(Sc_Ste11)__FgSte11#5518#Fusarium_graminearum#loss_of_pathogenicity__reduced_virulence	82.3	909	111	5	863	1	905	0	1431.4
KAH7260078.1Fusarium_solani	I1RFN8#PHI:1166#ATG15#5518#Fusarium_graminearum#reduced_virulence	82.3	632	105	3	627	7	636	2.1e-264	907.1
KAH7260220.1Fusarium_solani	I1RJS7#PHI:1902#GzZC217#5518#Fusarium_graminearum#unaffected_pathogenicity	82.3	1016	162	9	1002	1	1012	0	1604.7
KAH7266202.1Fusarium_solani	I1S0J3#PHI:1526#GzHOMEL036#5518#Fusarium_graminearum#unaffected_pathogenicity	82.3	940	164	1	940	1	938	0	1579.7
KAH7266650.1Fusarium_solani	I1RZM2#PHI:1318#GzBrom003#5518#Fusarium_graminearum#unaffected_pathogenicity	82.3	305	54	0	305	1	305	2.5e-141	497.3
KAH7271968.1Fusarium_solani	I1RQN6#PHI:1974#GzZC289#5518#Fusarium_graminearum#unaffected_pathogenicity	82.3	586	101	2	584	1	585	2e-291	996.9
KAH7275386.1Fusarium_solani	T0KEV9#PHI:11318#CgEnd3#474922#Colletotrichum_gloeosporioides#reduced_virulence	82.3	395	69	1	395	1	394	2.2e-187	650.6
KAH7263906.1Fusarium_solani	J4W023#PHI:7181#CypB#176275#Beauveria_bassiana#reduced_virulence	82.2	208	36	1	207	1	208	2.3e-98	354
KAH7263958.1Fusarium_solani	I1RT91#PHI:1388#GzC2H051#5518#Fusarium_graminearum#unaffected_pathogenicity	82.2	338	59	1	338	1	337	1.5e-144	508.1
KAH7260434.1Fusarium_solani	J5JJ15#PHI:7154#Spf1#176275#Beauveria_bassiana#reduced_virulence	82.1	1272	227	1	1271	1	1272	0	2117.4
KAH7266488.1Fusarium_solani	I1RZR8#PHI:1752#GzZC067#5518#Fusarium_graminearum#unaffected_pathogenicity	82.1	896	148	5	894	1	886	0	1430.6
KAH7268756.1Fusarium_solani	F8U971#PHI:6157#Bcdh#40559#Botrytis_cinerea#unaffected_pathogenicity	82.1	374	67	0	378	18	391	3.4e-188	653.3
KAH7272713.1Fusarium_solani	B8NRT5#PHI:9218#Ppci1_(AFLA_050760)#5059#Aspergillus_flavus#increased_virulence_(hypervirulence)	82.1	95	17	0	132	28	122	5.2e-40	159.5
KAH7274593.1Fusarium_solani	I1RCJ0#PHI:1304#GzbHLH005#5518#Fusarium_graminearum#reduced_virulence	82.1	525	84	8	519	1	521	2.2e-227	783.9
KAH7247868.1Fusarium_solani	I1V1W1#PHI:6207#BbCyp6#176275#Beauveria_bassiana#reduced_virulence	82	395	71	0	395	1	395	2.7e-187	650.6
KAH7274573.1Fusarium_solani	G4MNM6#PHI:9200#MoCKb2_(MGG_05651)#318829#Magnaporthe_oryzae#reduced_virulence__unaffected_pathogenicity	82	228	41	0	229	1	228	3e-116	413.7
KAH7275553.1Fusarium_solani	G4MVB1#PHI:11593#MoCpa1_(MGG_01743)#318829#Magnaporthe_oryzae#reduced_virulence	82	456	68	2	456	26	471	1.2e-221	764.6
KAH7273657.1Fusarium_solani	A0A384JHK6#PHI:11184#BcCyp2_(BCIN_05g03080)#40559#Botrytis_cinerea#reduced_virulence	81.9	160	27	1	163	23	180	7.3e-76	278.9
KAH7250730.1Fusarium_solani	G4MRH1#PHI:7112#MoERR1#318829#Magnaporthe_oryzae#reduced_virulence	81.8	214	39	0	214	1	214	9.5e-100	358.6
KAH7271824.1Fusarium_solani	I1RX47#PHI:1666#GzCCHC006#5518#Fusarium_graminearum#unaffected_pathogenicity	81.8	379	69	0	396	21	399	4.4e-179	623.2
KAH7273540.1Fusarium_solani	I1RB16#PHI:1967__PHI:9358#GzZC282__Fgleu3_(FGSG_00719)#5518#Fusarium_graminearum#reduced_virulence	81.8	746	122	6	741	1	743	0	1162.9
KAH7248478.1Fusarium_solani	Q7Z7T9#PHI:821#Tub2#38448#Monilinia_fructicola#chemistry_target:_resistance_to_chemical	81.7	398	38	1	363	1	398	1e-190	661.8
KAH7254506.1Fusarium_solani	I1RGU8#PHI:5897#FGSG_02976#5518#Fusarium_graminearum#unaffected_pathogenicity	81.7	389	67	1	385	1	389	3.5e-177	616.7
KAH7271497.1Fusarium_solani	I1RWL9#PHI:1079#Pls1#5518#Fusarium_graminearum#unaffected_pathogenicity	81.7	224	41	0	224	1	224	2.8e-102	367.1
KAH7272857.1Fusarium_solani	K3VS45#PHI:11078#Fpnuc1_(FPSE_01560)#101028#Fusarium_pseudograminearum#unaffected_pathogenicity	81.7	349	58	3	346	1	346	1.3e-167	584.7
KAH7230281.1Fusarium_solani	F8U971#PHI:6157#Bcdh#40559#Botrytis_cinerea#unaffected_pathogenicity	81.6	374	69	0	378	18	391	2.8e-187	650.2
KAH7250591.1Fusarium_solani	V6QY41#PHI:1962#GzZC277#5518#Fusarium_graminearum#unaffected_pathogenicity	81.6	515	80	6	503	1	512	1.3e-213	739.6
KAH7266381.1Fusarium_solani	I1S0G8#PHI:1247#FGSG_10196#5518#Fusarium_graminearum#unaffected_pathogenicity	81.6	772	137	2	768	1	771	8.2e-271	928.7
KAH7272157.1Fusarium_solani	I1RMG9#PHI:1011#FET3#5518#Fusarium_graminearum#unaffected_pathogenicity	81.6	615	112	1	620	6	619	1.2e-307	1050.8
KAH7266480.1Fusarium_solani	I1RZS5#PHI:2396#GzSYN2#5518#Fusarium_graminearum#reduced_virulence	81.5	260	47	1	261	25	284	7.4e-111	396
KAH7271754.1Fusarium_solani	I1RX04#PHI:1406#GzC2H070#5518#Fusarium_graminearum#lethal	81.5	638	111	4	638	1	631	1.4e-252	867.8
KAH7273528.1Fusarium_solani	E9F5A9#PHI:9533#Urease_(MAA_07458)#568076#Metarhizium_robertsii#unaffected_pathogenicity	81.5	837	153	1	835	1	837	0	1399
KAH7274543.1Fusarium_solani	J4VXB0#PHI:7150#Eca1#176275#Beauveria_bassiana#reduced_virulence	81.5	996	184	0	996	1	996	0	1581.2
KAH7235176.1Fusarium_solani	A0A0E0S648#PHI:5780#Fgsg04051#5518#Fusarium_graminearum#unaffected_pathogenicity	81.4	263	49	0	263	1	263	1.3e-125	444.9
KAH7243887.1Fusarium_solani	I1RW16#PHI:1178__PHI:4941#(Sc_Cdc28)__Cdc2A#5518#Fusarium_graminearum#reduced_virulence__lethal__loss_of_pathogenicity	81.4	312	58	0	312	1	312	6.1e-156	545.8
KAH7248071.1Fusarium_solani	A0A098DK45#PHI:7123#Fgvps39#5518#Fusarium_graminearum#reduced_virulence	81.4	1975	289	18	2018	4	1967	0	2970.6
KAH7260258.1Fusarium_solani	I1RG87#PHI:1358#GzC2H018#5518#Fusarium_graminearum#unaffected_pathogenicity	81.4	1144	183	14	1140	22	1144	0	1688.7
KAH7254879.1Fusarium_solani	A0A0E0S2Z7#PHI:1266__PHI:4942#FGSG_03132__Cdc2B#5518#Fusarium_graminearum#unaffected_pathogenicity__lethal	81.3	316	59	0	316	1	316	1.1e-157	551.6
KAH7260448.1Fusarium_solani	Q876Z6#PHI:375#REN1#5507#Fusarium_oxysporum#unaffected_pathogenicity	81.3	731	127	8	728	1	724	0	1185.2
KAH7274578.1Fusarium_solani	I1RCH8#PHI:1921#GzZC236#5518#Fusarium_graminearum#reduced_virulence	81.3	876	120	9	868	25	892	0	1399.8
KAH7234139.1Fusarium_solani	I1RHS7#PHI:723__PHI:727#PKS1__PKS17#5518#Fusarium_graminearum#unaffected_pathogenicity	81.2	2570	451	9	2542	1	2565	0	4041.1
KAH7250485.1Fusarium_solani	G4NH84#PHI:8588#Moppe1#318829#Magnaporthe_oryzae#reduced_virulence	81.2	404	67	2	404	1	395	1.2e-199	691.4
KAH7266521.1Fusarium_solani	I1RZP2#PHI:1667#GzCCHC007#5518#Fusarium_graminearum#unaffected_pathogenicity	81.2	626	103	4	620	1	617	2.1e-187	651.4
KAH7272826.1Fusarium_solani	Q870A3#PHI:315__PHI:7241#PacC#5507#Fusarium_oxysporum#reduced_virulence__increased_virulence_(hypervirulence)	81.2	552	96	7	603	60	609	4.5e-240	826.2
KAH7273642.1Fusarium_solani	I1RBF6#PHI:1565#GzOB005#5518#Fusarium_graminearum#unaffected_pathogenicity	81.2	549	97	1	620	8	556	1.5e-262	901
KAH7275348.1Fusarium_solani	Q4ICI6#PHI:9740#FgSvf1_(FGSG_05072)#5518#Fusarium_graminearum#reduced_virulence__unaffected_pathogenicity	81.2	377	71	0	377	1	377	2.9e-184	640.2
KAH7275609.1Fusarium_solani	I1RYY1#PHI:1757#GzZC072#5518#Fusarium_graminearum#unaffected_pathogenicity	81.2	744	134	5	742	1	740	0	1221.5
KAH7239788.1Fusarium_solani	I1RU06#PHI:6124__PHI:5750#FGSG_07678__ScOrtholog_GIC1#5518#Fusarium_graminearum#reduced_virulence	81.1	429	76	1	429	1	424	1.2e-213	738
KAH7254526.1Fusarium_solani	W7MLS8#PHI:7285#FvCP01#117187#Fusarium_verticillioides#unaffected_pathogenicity__reduced_virulence	81.1	758	143	0	821	43	800	0	1307
KAH7260206.1Fusarium_solani	I1RJU1#PHI:6573#FgNoxR#5518#Fusarium_graminearum#reduced_virulence	81.1	512	90	5	509	1	508	4e-229	789.6
KAH7274058.1Fusarium_solani	I1RAE5#PHI:1208__PHI:3131#(Sc_Sch9)__FgSCH9#5518#Fusarium_graminearum#reduced_virulence	81.1	908	149	13	897	1	896	0	1370.9
KAH7275389.1Fusarium_solani	I1RZ94#PHI:1649#GzWing021#5518#Fusarium_graminearum#unaffected_pathogenicity	81.1	275	49	2	272	1	275	2.8e-112	400.6
KAH7264465.1Fusarium_solani	Q4IA62#PHI:1674#GzDHHC002#5518#Fusarium_graminearum#unaffected_pathogenicity	81	552	90	5	542	2	550	6e-252	865.5
KAH7271827.1Fusarium_solani	F9FUE8#PHI:9485#Foatg3#5507#Fusarium_oxysporum#reduced_virulence__unaffected_pathogenicity	81	348	64	2	347	1	347	8e-157	548.9
KAH7273517.1Fusarium_solani	I1RB45#PHI:1301#GzbHLH002#5518#Fusarium_graminearum#unaffected_pathogenicity	81	105	16	2	103	1	103	1.4e-38	154.5
KAH7274356.1Fusarium_solani	I1RBZ7#PHI:1316#GzBrom001#5518#Fusarium_graminearum#unaffected_pathogenicity	81	237	31	4	227	1	233	3.3e-103	370.2
KAH7272072.1Fusarium_solani	I1RQE9#PHI:1317#GzBrom002#5518#Fusarium_graminearum#reduced_virulence	80.9	1140	203	6	1128	1	1137	0	1565.4
KAH7258261.1Fusarium_solani	I1RNG8#PHI:1176#(Sc_Atg1)#5518#Fusarium_graminearum#reduced_virulence	80.8	957	169	5	955	1	944	0	1384
KAH7258602.1Fusarium_solani	A0A098DXE8#PHI:1408#GzC2H072#5518#Fusarium_graminearum#unaffected_pathogenicity	80.8	464	82	1	457	1	464	2.4e-217	750.4
KAH7266258.1Fusarium_solani	I1S074#PHI:8915#FgVPS32_(FGSG_10092)#5518#Fusarium_graminearum#lethal	80.7	223	43	0	223	1	223	4.4e-92	333.2
KAH7266492.1Fusarium_solani	I1RZR4#PHI:8924#FgPLD1_(FGSG_09917)#5518#Fusarium_graminearum#reduced_virulence	80.7	1832	330	14	1817	1	1823	0	2835.1
KAH7271301.1Fusarium_solani	I1RVV2#PHI:1611#GzP53L004#5518#Fusarium_graminearum#unaffected_pathogenicity	80.7	529	96	4	528	1	524	7.2e-234	805.4
KAH7271356.1Fusarium_solani	E9EQM1#PHI:3817#MrGAT#568076#Metarhizium_robertsii#reduced_virulence	80.7	766	146	1	768	2	765	0	1169.8
KAH7274984.1Fusarium_solani	I1S7H5#PHI:1742#GzZC057#5518#Fusarium_graminearum#unaffected_pathogenicity	80.7	705	105	9	705	1	674	0	1100.5
KAH7271606.1Fusarium_solani	I1RWL6#PHI:1190#(Sc_Pbs2)#5518#Fusarium_graminearum#reduced_virulence	80.6	660	112	7	658	1	646	2e-289	990.3
KAH7274582.1Fusarium_solani	I1RCI2#PHI:1350#GzC2H010#5518#Fusarium_graminearum#unaffected_pathogenicity	80.6	299	50	3	294	1	296	7.1e-106	379.4
KAH7246824.1Fusarium_solani	I1RE06#PHI:1356#GzC2H016#5518#Fusarium_graminearum#unaffected_pathogenicity	80.5	636	109	10	629	1	628	5.2e-287	982.2
KAH7247070.1Fusarium_solani	I1REK5#PHI:733#FBP1#5518#Fusarium_graminearum#reduced_virulence	80.5	707	89	6	743	41	698	2.3e-164	575.1
KAH7248028.1Fusarium_solani	I1RKG4#PHI:10930#FgBud6_(FGSG_04366)#5518#Fusarium_graminearum#reduced_virulence	80.5	968	179	4	958	1	968	0	1396.7
KAH7275808.1Fusarium_solani	I1RYN7#PHI:1299#GzAT003#5518#Fusarium_graminearum#unaffected_pathogenicity	80.5	942	173	4	931	1	942	0	1519.6
KAH7240547.1Fusarium_solani	I1RTR8#PHI:1560#GzNEG002#5518#Fusarium_graminearum#unaffected_pathogenicity	80.4	245	48	0	245	1	245	9.5e-115	408.7
KAH7258550.1Fusarium_solani	I1RLX6#PHI:1192#(Sc_Cak1)#5518#Fusarium_graminearum#reduced_virulence	80.4	352	65	1	367	2	349	5.8e-169	589.3
KAH7271503.1Fusarium_solani	Q5J4D6#PHI:365__PHI:2267#MLS1__Mls1#13684#Parastagonospora_nodorum#loss_of_pathogenicity	80.4	541	106	0	542	3	543	3.4e-263	902.9
KAH7266131.1Fusarium_solani	P49603#PHI:276#Bcchs1#40559#Botrytis_cinerea#reduced_virulence	80.3	188	37	0	425	1	188	4.4e-90	328.6
KAH7275192.1Fusarium_solani	I1RQ92#PHI:1487#GzHMG019#5518#Fusarium_graminearum#unaffected_pathogenicity	80.3	776	141	12	771	1	769	0	1180.6
KAH7235284.1Fusarium_solani	W7MCU7#PHI:7597#FvDim5#117187#Fusarium_verticillioides#reduced_virulence	80.2	344	65	1	344	4	344	5.7e-171	595.9
KAH7243192.1Fusarium_solani	E3QI14#PHI:9116#GLS1#31870#Colletotrichum_graminicola#reduced_virulence	80.2	1787	342	9	1909	129	1908	0	2904.4
KAH7260250.1Fusarium_solani	I6YDU0#PHI:2907__PHI:9824#Cyp51A__CYP51A#5518#Fusarium_graminearum#unaffected_pathogenicity__reduced_virulence	80.2	506	100	0	506	1	506	1.4e-247	850.9
KAH7264504.1Fusarium_solani	I1RPF6#PHI:1878#GzZC193#5518#Fusarium_graminearum#unaffected_pathogenicity	80.2	769	151	1	769	1	768	0	1167.1
KAH7272084.1Fusarium_solani	G4NC97#PHI:3976#MoIlv6#318829#Magnaporthe_oryzae#loss_of_pathogenicity	80.2	318	55	6	312	1	316	8.9e-131	462.2
KAH7274014.1Fusarium_solani	G2WYZ0#PHI:7329#STT3#27337#Verticillium_dahliae#reduced_virulence	80.2	748	144	1	744	1	748	0	1226.8
KAH7274641.1Fusarium_solani	I1RCM6#PHI:1273#FGSG_01347#5518#Fusarium_graminearum#unaffected_pathogenicity	80.2	1235	222	9	1228	1	1219	0	1854
KAH7230282.1Fusarium_solani	G2X869#PHI:6147#VdNRS/ER#27337#Verticillium_dahliae#loss_of_pathogenicity	80.1	296	58	1	296	7	302	2.8e-142	500.4
KAH7249178.1Fusarium_solani	I1S1V3#PHI:1238#FGSG_10725#5518#Fusarium_graminearum#lethal	80.1	818	155	4	816	1	812	0	1158.3
KAH7271217.1Fusarium_solani	A0A0D2XH67#PHI:10695#CrpF_(FOXG_03265)#5507#Fusarium_oxysporum#unaffected_pathogenicity__increased_virulence_(hypervirulence)	80.1	1114	219	3	1113	1	1112	0	1735.7
KAH7272600.1Fusarium_solani	B0B5Z9#PHI:1037#Cla4#5111#Claviceps_purpurea#loss_of_pathogenicity	80.1	824	144	6	820	32	839	3.1e-284	973.4
KAH7273877.1Fusarium_solani	I1RA01#PHI:1537#MYT1#5518#Fusarium_graminearum#unaffected_pathogenicity	80.1	296	56	3	298	2	294	2.2e-123	437.6
KAH7274411.1Fusarium_solani	J4KQD8#PHI:6875#BbVmaH#176275#Beauveria_bassiana#reduced_virulence	80.1	478	95	0	478	1	478	1.1e-223	771.5
KAH7244659.1Fusarium_solani	I1RE91#PHI:8925#FgPLD2_(FGSG_01973)#5518#Fusarium_graminearum#unaffected_pathogenicity	80	837	159	3	850	6	836	0	1414.8
KAH7244840.1Fusarium_solani	I1RXS2#PHI:1759#GzZC074#5518#Fusarium_graminearum#unaffected_pathogenicity	80	610	112	4	609	1	601	1.7e-287	983.8
KAH7253061.1Fusarium_solani	T2C913#PHI:3225#Ndo1#36651#Penicillium_digitatum#unaffected_pathogenicity	80	410	81	1	418	5	413	6e-207	715.7
KAH7264466.1Fusarium_solani	I1RPD3#PHI:6719#FgPLC1#5518#Fusarium_graminearum#reduced_virulence	80	1128	208	8	1127	1	1111	0	1721.8
KAH7253397.1Fusarium_solani	I1RIT1#PHI:11594#FgMFS1_(FGSG_03725)#5518#Fusarium_graminearum#reduced_virulence	79.9	603	112	2	595	1	602	4.3e-259	889.4
KAH7259958.1Fusarium_solani	I1RFY9#PHI:1357#GzC2H017#5518#Fusarium_graminearum#unaffected_pathogenicity	79.9	849	156	12	841	1	842	0	1299.3
KAH7272053.1Fusarium_solani	B8N3S2#PHI:9913#AflBck1#5059#Aspergillus_flavus#reduced_virulence	79.9	244	48	1	1810	1	244	3.2e-116	416.4
KAH7237405.1Fusarium_solani	I1RGC8#PHI:1838#GzZC153#5518#Fusarium_graminearum#unaffected_pathogenicity	79.8	630	125	2	653	16	644	8.5e-293	1001.5
KAH7237925.1Fusarium_solani	Q9C1K0#PHI:224#PEP2#169388#Fusarium_solani#reduced_virulence	79.8	233	14	1	200	1	233	6.1e-109	389
KAH7240574.1Fusarium_solani	G4MXC5#PHI:5190#MoPRX1#318829#Magnaporthe_oryzae#reduced_virulence	79.8	218	44	0	221	7	224	3e-104	373.6
KAH7273377.1Fusarium_solani	A0A1C3YLW9#PHI:5892#FGSG_09382#5518#Fusarium_graminearum#unaffected_pathogenicity	79.8	387	77	1	387	61	446	1.6e-169	591.3
KAH7263916.1Fusarium_solani	I1S3J7#PHI:1424#GzC2H092#5518#Fusarium_graminearum#unaffected_pathogenicity	79.7	59	12	0	785	656	714	3.6e-23	106.3
KAH7263986.1Fusarium_solani	I1RT69#PHI:1918#GzZC233#5518#Fusarium_graminearum#unaffected_pathogenicity	79.7	891	170	7	950	1	883	0	1416.4
KAH7272411.1Fusarium_solani	W7MUV5#PHI:5391#FvSO#117187#Fusarium_verticillioides#loss_of_pathogenicity	79.7	1239	189	7	1216	1	1199	0	1781.5
KAH7243986.1Fusarium_solani	G4N6S1#PHI:8610__PHI:10771#Gcn5_(MGG_03677)__MoGCN5_(MGG_03677)#318829#Magnaporthe_oryzae#reduced_virulence__unaffected_pathogenicity	79.6	353	72	0	376	47	399	4.6e-174	606.3
KAH7244682.1Fusarium_solani	G4N572#PHI:5047__PHI:6635#MoFis1#318829#Magnaporthe_oryzae#reduced_virulence	79.6	147	29	1	153	7	153	2.3e-63	237.3
KAH7258125.1Fusarium_solani	I1RN54#PHI:1214#FGSG_07816#5518#Fusarium_graminearum#reduced_virulence	79.6	815	159	5	811	87	898	0	1135.9
KAH7263984.1Fusarium_solani	J5K093#PHI:3096#Ktr4#176275#Beauveria_bassiana#reduced_virulence	79.6	393	80	0	393	1	393	6.2e-206	712.2
KAH7264039.1Fusarium_solani	W7MUL2#PHI:7142#FvStp1#117187#Fusarium_verticillioides#reduced_virulence	79.6	1029	199	2	1025	1	1022	0	1488.8
KAH7266157.1Fusarium_solani	I1S0R5#PHI:5765__PHI:9049#ScOrtholog_NEM1__FgNem1_(FGSG_10302)#5518#Fusarium_graminearum#reduced_virulence	79.6	501	90	6	500	1	490	6.9e-210	725.7
KAH7271156.1Fusarium_solani	I1RVT7#PHI:1790#GzZC105#5518#Fusarium_graminearum#lethal	79.6	798	139	6	796	178	953	0	1168.3
KAH7271943.1Fusarium_solani	A0A0D2XVZ5#PHI:5236#Dnj1#5507#Fusarium_oxysporum#reduced_virulence	79.6	495	100	1	494	1	495	5.1e-224	772.7
KAH7272281.1Fusarium_solani	I1RPU1#PHI:1297#GzAT001#5518#Fusarium_graminearum#reduced_virulence	79.6	1102	205	7	1099	1	1085	0	1250
KAH7272641.1Fusarium_solani	I1RRN6#PHI:1547#GzMyb011#5518#Fusarium_graminearum#unaffected_pathogenicity	79.6	299	58	1	589	294	589	4.8e-101	364.4
KAH7274440.1Fusarium_solani	I1RC71#PHI:2714#PEX5#5518#Fusarium_graminearum#reduced_virulence	79.6	647	120	5	643	1	639	1.2e-278	954.5
KAH7255000.1Fusarium_solani	I1RHY5#PHI:6125__PHI:5716#FGSG_03402__ScOrtholog_PHO11#5518#Fusarium_graminearum#unaffected_pathogenicity	79.5	458	92	2	460	1	457	5.3e-225	775.8
KAH7266017.1Fusarium_solani	I1RYC3#PHI:1409#GzC2H075#5518#Fusarium_graminearum#unaffected_pathogenicity	79.5	1007	194	6	1003	1	999	0	1540.8
KAH7271078.1Fusarium_solani	I1RVN8#PHI:1791#GzZC106#5518#Fusarium_graminearum#unaffected_pathogenicity	79.5	601	105	4	594	1	590	6.2e-250	859
KAH7271874.1Fusarium_solani	I1RX74#PHI:1771#GzZC086#5518#Fusarium_graminearum#unaffected_pathogenicity	79.5	479	83	3	479	1	464	1.6e-107	385.6
KAH7273741.1Fusarium_solani	A0A0E0RP23#PHI:2395#GzSYN1#5518#Fusarium_graminearum#reduced_virulence	79.5	302	44	2	299	21	311	4.3e-119	423.7
KAH7275630.1Fusarium_solani	G4MW66#PHI:2062__PHI:3815#Gph1__GPH1#318829#Magnaporthe_oryzae#unaffected_pathogenicity__loss_of_pathogenicity__reduced_virulence	79.5	888	177	4	885	1	886	0	1449.5
KAH7266533.1Fusarium_solani	I1S028#PHI:3374#FgSln1#5518#Fusarium_graminearum#reduced_virulence	79.4	1153	232	5	1150	1	1150	0	1713.4
KAH7272968.1Fusarium_solani	I1RR94#PHI:6122__PHI:5741#FGSG_06610__ScOrtholog_YKL153W#5518#Fusarium_graminearum#reduced_virulence	79.4	613	126	0	617	6	618	1.3e-301	1030.8
KAH7275226.1Fusarium_solani	I1RQ67#PHI:1255#FGSG_06206#5518#Fusarium_graminearum#unaffected_pathogenicity	79.4	770	148	6	759	1	770	0	1157.5
KAH7237386.1Fusarium_solani	I1RGE1#PHI:4042#Spt8#5518#Fusarium_graminearum#reduced_virulence	79.3	581	101	4	679	129	709	2.2e-267	917.1
KAH7239763.1Fusarium_solani	I1S368#PHI:6127#PLC#5518#Fusarium_graminearum#unaffected_pathogenicity	79.3	623	129	0	623	25	647	0	1089.3
KAH7247812.1Fusarium_solani	I1RL06#PHI:3697__PHI:3925#FgABC1__FgABC3#5518#Fusarium_graminearum#reduced_virulence	79.3	1483	294	5	1492	19	1488	0	2389.4
KAH7249297.1Fusarium_solani	I1S219#PHI:1652#GzWing024#5518#Fusarium_graminearum#unaffected_pathogenicity	79.3	92	17	1	90	1	92	6.2e-33	136.7
KAH7274617.1Fusarium_solani	Q6B957#PHI:490#FRP1#5507#Fusarium_oxysporum#loss_of_pathogenicity	79.3	536	99	6	534	1	526	4.4e-239	822.8
KAH7275107.1Fusarium_solani	G4NFW7#PHI:8928#MoSCAD2_(MGG_08690)#318829#Magnaporthe_oryzae#loss_of_pathogenicity	79.3	445	89	2	442	1	445	2.3e-196	680.6
KAH7237388.1Fusarium_solani	I1RGE3#PHI:1360#GzC2H020#5518#Fusarium_graminearum#unaffected_pathogenicity	79.2	607	101	8	588	1	601	1.3e-239	824.7
KAH7258643.1Fusarium_solani	I1RXD6#PHI:1535#GzMADS002#5518#Fusarium_graminearum#unaffected_pathogenicity	79.2	438	84	3	441	1	435	3.7e-207	716.5
KAH7260059.1Fusarium_solani	G4MUR7#PHI:4475#MoTup1#318829#Magnaporthe_oryzae#loss_of_pathogenicity	79.2	322	62	3	497	236	556	1.2e-77	286.6
KAH7264208.1Fusarium_solani	Q2V086#PHI:862#ClaSSD1#5462#Colletotrichum_lagenaria#loss_of_pathogenicity	79.2	946	196	1	1092	12	956	0	1318.1
KAH7274100.1Fusarium_solani	I1RAI5#PHI:1319#GzbZIP001#5518#Fusarium_graminearum#reduced_virulence	79.2	607	111	10	601	1	598	3.4e-243	836.6
KAH7274144.1Fusarium_solani	I1RAM0#PHI:7125#FgKar9#5518#Fusarium_graminearum#unaffected_pathogenicity	79.2	1092	208	11	1087	1	1078	0	1419.4
KAH7231964.1Fusarium_solani	I1RQT9#PHI:5873#Fgsg06439#5518#Fusarium_graminearum#unaffected_pathogenicity	79.1	354	72	2	353	1	353	2.8e-157	551.2
KAH7244660.1Fusarium_solani	I1RE92#PHI:1097#FGSG_01974#5518#Fusarium_graminearum#reduced_virulence	79.1	206	43	0	206	1	206	2.8e-93	337
KAH7253074.1Fusarium_solani	G4MQZ2#PHI:2038#Mir1#318829#Magnaporthe_oryzae#unaffected_pathogenicity	79.1	297	61	1	323	14	309	3.7e-132	466.8
KAH7264429.1Fusarium_solani	I1RPI7#PHI:1877#GzZC192#5518#Fusarium_graminearum#unaffected_pathogenicity	79.1	709	130	8	697	1	703	0	1090.1
KAH7272564.1Fusarium_solani	G4N3J5#PHI:5306#MoSKP1#318829#Magnaporthe_oryzae#loss_of_pathogenicity	79.1	163	33	1	170	7	168	8.1e-70	258.8
KAH7273489.1Fusarium_solani	I1RB67#PHI:1984#GzZC299#5518#Fusarium_graminearum#unaffected_pathogenicity	79	613	119	2	606	1	610	2.5e-294	1006.5
KAH7230753.1Fusarium_solani	I1S333#PHI:10455#NoxC_(FGSG_11195)#5518#Fusarium_graminearum#unaffected_pathogenicity	78.9	748	136	4	728	3	749	0	1212.2
KAH7258230.1Fusarium_solani	Q4IB89#PHI:1224#FGSG_05519#5518#Fusarium_graminearum#lethal	78.9	2935	611	3	2929	2	2935	0	4550.3
KAH7272480.1Fusarium_solani	Q4I7F9#PHI:1458#GzAra006#5518#Fusarium_graminearum#unaffected_pathogenicity	78.9	648	114	4	714	79	720	7.1e-285	975.3
KAH7273936.1Fusarium_solani	I1RA39#PHI:1205#(Sc_CDC15)#5518#Fusarium_graminearum#reduced_virulence	78.9	850	149	12	835	1	835	0	1291.2
KAH7274718.1Fusarium_solani	F9F8S3#PHI:11682#GfsB#5507#Fusarium_oxysporum#reduced_virulence	78.9	494	103	1	493	1	494	5.2e-242	832.4
KAH7250592.1Fusarium_solani	I1RD74#PHI:1961#GzZC276#5518#Fusarium_graminearum#unaffected_pathogenicity	78.8	849	176	2	847	1	847	0	1268.1
KAH7268096.1Fusarium_solani	I1RHS3#PHI:5852#Fgsg03336#5518#Fusarium_graminearum#unaffected_pathogenicity	78.8	340	66	2	340	1	334	1e-156	548.5
KAH7268757.1Fusarium_solani	G2X869#PHI:6147#VdNRS/ER#27337#Verticillium_dahliae#loss_of_pathogenicity	78.8	302	59	1	297	1	302	8.2e-142	498.8
KAH7254926.1Fusarium_solani	I1S097#PHI:4660#Chs3b#5518#Fusarium_graminearum#lethal__reduced_virulence	78.7	806	162	8	969	106	904	0	1272.3
KAH7258282.1Fusarium_solani	I1RNI6#PHI:1309#GzbHLH010#5518#Fusarium_graminearum#lethal	78.7	305	61	3	309	5	306	8e-124	439.1
KAH7260550.1Fusarium_solani	I1RK33#PHI:1683#GzRad001#5518#Fusarium_graminearum#lethal	78.7	682	138	4	675	1	682	8.5e-304	1038.1
KAH7272371.1Fusarium_solani	I1RSG0#PHI:9223#FgPEX10_(FGSG_07078)#5518#Fusarium_graminearum#reduced_virulence	78.7	356	73	2	363	12	365	5.6e-161	562.8
KAH7273483.1Fusarium_solani	A0A384JGZ2#PHI:10665#RPD3_(Bcin05g02590)#40559#Botrytis_cinerea#reduced_virulence	78.7	469	97	3	482	13	479	8.6e-221	762.3
KAH7275700.1Fusarium_solani	I1RYF8#PHI:1236#FGSG_09408#5518#Fusarium_graminearum#lethal	78.7	743	125	12	738	1	715	2.8e-292	1000
KAH7244939.1Fusarium_solani	I1RLT2#PHI:1956#GzZC271#5518#Fusarium_graminearum#unaffected_pathogenicity	78.6	705	119	8	688	2	695	0	1083.2
KAH7273337.1Fusarium_solani	I1RYF6#PHI:1597#GzOB037#5518#Fusarium_graminearum#unaffected_pathogenicity	78.6	1442	273	7	1408	6	1446	0	2235.7
KAH7275647.1Fusarium_solani	E3QJK7#PHI:6827#GPI8#31870#Colletotrichum_graminicola#loss_of_pathogenicity	78.6	393	80	2	389	1	393	2.3e-176	614
KAH7239726.1Fusarium_solani	Q96VZ3#PHI:181#PGX1#5507#Fusarium_oxysporum#unaffected_pathogenicity	78.5	456	95	2	454	1	455	1.6e-218	754.2
KAH7250750.1Fusarium_solani	I1RDI9#PHI:1634#GzWing006#5518#Fusarium_graminearum#unaffected_pathogenicity	78.5	130	28	0	130	1	130	1.6e-57	217.6
KAH7265864.1Fusarium_solani	G5EHD8#PHI:11585#MoGLN3_(MGG_02538)#318829#Magnaporthe_oryzae#unaffected_pathogenicity	78.5	470	96	2	473	3	472	9.7e-230	791.6
KAH7275306.1Fusarium_solani	B8Q8Z5#PHI:2155#MoPEX7#318829#Magnaporthe_oryzae#loss_of_pathogenicity	78.5	349	63	4	345	3	344	1.8e-164	574.3
KAH7247069.1Fusarium_solani	E9EYA3#PHI:9532#Mep2_(MAA_05002)#568076#Metarhizium_robertsii#unaffected_pathogenicity	78.4	472	91	1	466	5	476	5.9e-227	782.3
KAH7264293.1Fusarium_solani	G4N178#PHI:2153__PHI:2356#MoHyr1__MoHYR1#318829#Magnaporthe_oryzae#reduced_virulence	78.4	162	35	0	162	1	162	3.3e-79	290
KAH7264472.1Fusarium_solani	G4MNG8#PHI:807#MGG_06951#318829#Magnaporthe_oryzae#reduced_virulence	78.4	464	95	1	874	1	459	1.3e-208	722.2
KAH7274644.1Fusarium_solani	I1RCM9#PHI:1354__PHI:11147#GzC2H014__Fg01350#5518#Fusarium_graminearum#reduced_virulence	78.4	616	123	6	611	1	611	3.9e-207	716.8
KAH7224440.1Fusarium_solani	I1RLD6#PHI:5840#Fgsg04731#5518#Fusarium_graminearum#unaffected_pathogenicity	78.3	383	57	2	386	4	386	1.7e-168	587.8
KAH7250411.1Fusarium_solani	G4MTI8#PHI:6455#MoYcp4#318829#Magnaporthe_oryzae#reduced_virulence	78.3	203	44	0	203	1	203	3.2e-89	323.6
KAH7260167.1Fusarium_solani	I1RFK9#PHI:1269#FGSG_02488#5518#Fusarium_graminearum#unaffected_pathogenicity	78.3	420	86	2	476	1	418	1e-202	701.8
KAH7271370.1Fusarium_solani	F5B5Y4#PHI:6206#BbCypC#176275#Beauveria_bassiana#unaffected_pathogenicity	78.3	161	35	0	161	1	161	1.8e-74	274.2
KAH7274376.1Fusarium_solani	I1RC15#PHI:1633#GzWing005#5518#Fusarium_graminearum#unaffected_pathogenicity	78.3	346	68	2	346	1	339	1.6e-155	544.7
KAH7250507.1Fusarium_solani	G4N9W2#PHI:6607#ARRDC1#318829#Magnaporthe_oryzae#reduced_virulence	78.2	400	86	1	403	3	402	1.6e-188	654.4
KAH7258254.1Fusarium_solani	E9ETZ6#PHI:7251#Mrtdc#568076#Metarhizium_robertsii#reduced_virulence	78.2	756	164	1	761	6	760	0	1184.9
KAH7260095.1Fusarium_solani	I1RFQ3#PHI:1543#GzMyb007#5518#Fusarium_graminearum#unaffected_pathogenicity	78.2	289	51	6	281	1	285	2e-105	377.9
KAH7258521.1Fusarium_solani	I1RM09#PHI:2325__PHI:2502__PHI:5724#TEP1__FgTep1p__ScOrtholog_TEP1#5518#Fusarium_graminearum#reduced_virulence	78.1	571	107	4	571	1	553	2.7e-266	913.3
KAH7274553.1Fusarium_solani	E9ECB5#PHI:9489#MaChsIV_(XP_007813853.1)#92637#Metarhizium_acridum#unaffected_pathogenicity	78.1	1230	258	9	1223	1	1226	0	1924.8
KAH7244600.1Fusarium_solani	A7F6V9#PHI:2911#Ss-pth2#5180#Sclerotinia_sclerotiorum#reduced_virulence	78	610	133	1	609	37	646	6.4e-290	991.9
KAH7266313.1Fusarium_solani	I1S0C0#PHI:1335__PHI:3110__PHI:3808__PHI:4244#GzbZIP017__FgATF1__Atf1__FgOS-2#5518#Fusarium_graminearum#reduced_virulence__increased_virulence_(hypervirulence)	78	532	110	7	531	1	526	1.4e-192	668.3
KAH7274468.1Fusarium_solani	E9R5E2#PHI:2513#GFA1#746128#Aspergillus_fumigatus#lethal__loss_of_pathogenicity	78	751	104	4	909	3	694	0	1143.3
KAH7275149.1Fusarium_solani	I1RMR8#PHI:1516#GzHOMEL012#5518#Fusarium_graminearum#lethal	78	100	18	2	98	1	98	2.5e-34	141
KAH7258212.1Fusarium_solani	G8GLN8#PHI:5482#FTF2#5507#Fusarium_oxysporum#reduced_virulence	77.9	1075	228	6	1074	2	1069	0	1650.6
KAH7275660.1Fusarium_solani	G4MZY1#PHI:2034#MFP1#318829#Magnaporthe_oryzae#reduced_virulence	77.9	895	192	3	889	1	895	0	1425.6
KAH7244680.1Fusarium_solani	Q4WUA3#PHI:2532#HEM15#746128#Aspergillus_fumigatus#lethal	77.8	397	85	2	415	27	422	2.1e-183	637.5
KAH7268298.1Fusarium_solani	I1RU98#PHI:6126__PHI:5751#FGSG_07783__ScOrtholog_DIA3#5518#Fusarium_graminearum#unaffected_pathogenicity__reduced_virulence	77.8	459	94	3	453	4	462	8.8e-220	758.4
KAH7270933.1Fusarium_solani	A0A1L2DC29#PHI:11603#VmGlu2#105487#Valsa_mali#reduced_virulence__increased_virulence_(hypervirulence)	77.8	490	105	3	490	7	496	5.5e-244	839
KAH7272613.1Fusarium_solani	I1RS57#PHI:1253#FGSG_06970#5518#Fusarium_graminearum#unaffected_pathogenicity	77.8	1241	227	13	1237	1	1197	0	1746.9
KAH7274505.1Fusarium_solani	E9F4P0#PHI:3069#MrAC#568076#Metarhizium_robertsii#reduced_virulence	77.8	2003	409	20	1985	162	2146	0	2474.1
KAH7239574.1Fusarium_solani	X0J8P9#PHI:5393#GLX#5507#Fusarium_oxysporum#reduced_virulence	77.7	922	185	3	921	1	902	0	1512.3
KAH7244679.1Fusarium_solani	E9EMQ0#PHI:3328#MrKu70#568076#Metarhizium_robertsii#unaffected_pathogenicity	77.7	641	141	2	643	6	646	8.1e-296	1011.5
KAH7272279.1Fusarium_solani	E9EHY0#PHI:11155#Macwh43_(MAC_09478)#92637#Metarhizium_acridum#reduced_virulence	77.7	958	212	2	960	2	957	0	1555.4
KAH7275615.1Fusarium_solani	I1RYY6#PHI:6094#FgVps17#5518#Fusarium_graminearum#reduced_virulence	77.7	610	121	4	595	1	610	3.8e-247	849.7
KAH7230243.1Fusarium_solani	P53376#PHI:823#Beta-tubulin#914237#Rhynchosporium_commune#chemistry_target:_resistance_to_chemical	77.6	456	82	3	452	1	440	4.2e-214	739.6
KAH7244669.1Fusarium_solani	A8QJI7#PHI:1020__PHI:1022__PHI:2362#XlnR__XLNR#5507#Fusarium_oxysporum#unaffected_pathogenicity	77.6	940	155	6	886	1	938	0	1371.3
KAH7247165.1Fusarium_solani	I1RDW3#PHI:9245#Fghyd5_(FGSG_01831)#5518#Fusarium_graminearum#reduced_virulence__unaffected_pathogenicity	77.6	98	20	1	96	1	98	4.8e-43	169.1
KAH7260212.1Fusarium_solani	H6ULV1#PHI:5450#Gdh2#474922#Colletotrichum_gloeosporioides#reduced_virulence__unaffected_pathogenicity	77.6	1027	224	3	1036	20	1043	0	1629
KAH7272160.1Fusarium_solani	A0A0D2XVA4#PHI:11121#Pct6_(FOXG_07912)#5507#Fusarium_oxysporum#reduced_virulence	77.6	669	133	5	659	1	662	5.6e-284	972.2
KAH7273334.1Fusarium_solani	G4N745#PHI:5083#MoAcat2#318829#Magnaporthe_oryzae#reduced_virulence	77.6	294	63	3	291	108	401	1.3e-128	454.9
KAH7275361.1Fusarium_solani	I1RM32#PHI:9048#FgSpo7_(FGSG_05009)#5518#Fusarium_graminearum#reduced_virulence	77.6	429	90	2	425	1	427	1.1e-176	615.1
KAH7232479.1Fusarium_solani	Q01446#PHI:112#MAK1#169388#Fusarium_solani#reduced_virulence	77.5	458	102	1	457	1	458	2.1e-221	763.8
KAH7249390.1Fusarium_solani	I1S297#PHI:8912#FgVPS20_(FGSG_10883)#5518#Fusarium_graminearum#reduced_virulence	77.5	204	27	3	243	1	190	8.6e-73	269.2
KAH7273282.1Fusarium_solani	N4UDW5#PHI:10915#ZtRlm1#1047171#Zymoseptoria_tritici#reduced_virulence	77.5	659	133	8	652	1	651	3.6e-182	634
KAH7273609.1Fusarium_solani	I1RAW4#PHI:7193#FgLaeA#5518#Fusarium_graminearum#reduced_virulence	77.5	316	71	0	316	1	316	8.6e-158	552
KAH7274430.1Fusarium_solani	I1RC64#PHI:1554#GzMyb018#5518#Fusarium_graminearum#unaffected_pathogenicity	77.5	723	152	6	719	1	716	0	1145.2
KAH7274548.1Fusarium_solani	G4MRN1#PHI:7318#NoxD#318829#Magnaporthe_oryzae#loss_of_pathogenicity	77.5	142	32	0	142	1	142	1.3e-63	238
KAH7275578.1Fusarium_solani	G4MV96#PHI:3823#MET13#318829#Magnaporthe_oryzae#loss_of_pathogenicity	77.5	595	134	0	595	1	595	6.8e-300	1025
KAH7253325.1Fusarium_solani	I1RIV2#PHI:1007#NPS6#5518#Fusarium_graminearum#reduced_virulence	77.4	2076	462	5	2074	1	2071	0	3253.4
KAH7231947.1Fusarium_solani	I1RLS1#PHI:1369#GzC2H031#5518#Fusarium_graminearum#unaffected_pathogenicity	77.3	313	60	6	382	1	305	3.9e-120	427.2
KAH7232042.1Fusarium_solani	I1RJA3#PHI:1881#GzZC196#5518#Fusarium_graminearum#unaffected_pathogenicity	77.3	458	102	1	458	14	471	8.2e-218	751.9
KAH7240599.1Fusarium_solani	Q9P304#PHI:199#AOX1#5499#Fulvia_fulva#reduced_virulence	77.3	665	150	1	675	2	665	0	1109.7
KAH7247750.1Fusarium_solani	A0A098DMJ4#PHI:5801#Fgsg04628#5518#Fusarium_graminearum#unaffected_pathogenicity	77.3	568	123	4	571	6	571	3e-262	899.8
KAH7249388.1Fusarium_solani	B0XTA5#PHI:2293#CycA#746128#Aspergillus_fumigatus#reduced_virulence	77.3	97	22	0	101	66	162	4e-43	169.5
KAH7271107.1Fusarium_solani	I1S956#PHI:1720#GzZC035#5518#Fusarium_graminearum#unaffected_pathogenicity	77.3	533	111	5	552	18	545	1.8e-240	828.2
KAH7235178.1Fusarium_solani	A0A1C3YN74#PHI:1206#(Sp_Prp4)#5518#Fusarium_graminearum#reduced_virulence	77.2	837	160	6	836	1	807	5.8e-278	952.6
KAH7260023.1Fusarium_solani	W7MQF2#PHI:3054#FvHAP5#117187#Fusarium_verticillioides#reduced_virulence	77.2	267	49	4	268	4	261	1.1e-108	388.7
KAH7237947.1Fusarium_solani	Q9C0P7#PHI:225#PEP5#169388#Fusarium_solani#reduced_virulence	77.1	218	49	1	479	25	241	1.4e-89	326.2
KAH7266262.1Fusarium_solani	I1S077#PHI:1210#FGSG_10095#5518#Fusarium_graminearum#reduced_virulence	77.1	1358	298	10	1349	46	1399	0	1926.4
KAH7270990.1Fusarium_solani	I1RUA7#PHI:5811__PHI:9103#Fgsg07792__FGRRES_07792#5518#Fusarium_graminearum#unaffected_pathogenicity__reduced_virulence	77.1	350	77	2	350	1	347	9.7e-142	498.8
KAH7271300.1Fusarium_solani	G4NB53#PHI:5472#MoDeam#318829#Magnaporthe_oryzae#reduced_virulence	77.1	354	75	3	348	1	354	6.5e-154	539.3
KAH7266207.1Fusarium_solani	J5JFS1#PHI:9046#BbATG7_(BBA_08545)#176275#Beauveria_bassiana#reduced_virulence	77	709	142	3	696	2	704	0	1119.8
KAH7272859.1Fusarium_solani	I1RRG4#PHI:1380#GzC2H043#5518#Fusarium_graminearum#unaffected_pathogenicity	77	504	111	3	502	1	501	8.4e-216	745.3
KAH7249436.1Fusarium_solani	I1S2C5#PHI:1783#GzZC098#5518#Fusarium_graminearum#unaffected_pathogenicity	76.9	628	125	2	644	64	691	4.3e-281	962.6
KAH7266519.1Fusarium_solani	O42622#PHI:123__PHI:775__PHI:794__PHI:7227#PTH9_(NTH1)__MGG_09471__Nth1#318829#Magnaporthe_oryzae#reduced_virulence	76.9	736	163	6	734	4	736	0	1198.3
KAH7271394.1Fusarium_solani	G2WVW3#PHI:11128#Hex1_(VDAG_01749)#27337#Verticillium_dahliae#reduced_virulence	76.9	173	37	2	560	19	188	5.8e-72	267.7
KAH7271858.1Fusarium_solani	I1RX64#PHI:1407#GzC2H071#5518#Fusarium_graminearum#lethal	76.9	688	145	6	678	1	684	1.5e-295	1010.7
KAH7274427.1Fusarium_solani	Q9UVT8#PHI:11240#MoMca1_(MGG_04626)#318829#Magnaporthe_oryzae#reduced_virulence	76.9	195	38	3	193	4	197	2.5e-78	287.3
KAH7275247.1Fusarium_solani	Q4WGR1#PHI:2541#OLE1#746128#Aspergillus_fumigatus#lethal	76.9	451	98	2	475	12	456	1.6e-219	757.7
KAH7239746.1Fusarium_solani	Q00845#PHI:180#PELD#169388#Fusarium_solani#reduced_virulence	76.8	233	52	1	231	1	233	6.4e-110	392.5
KAH7265842.1Fusarium_solani	I1RDS9#PHI:1870#GzZC185#5518#Fusarium_graminearum#unaffected_pathogenicity	76.8	699	149	6	702	13	709	3.5e-308	1052.7
KAH7239691.1Fusarium_solani	A0A098DJU9#PHI:9062__PHI:10449#KatG2_(FGSG_12369)__FCA7_(FGSG_12369)#5518#Fusarium_graminearum#reduced_virulence	76.7	776	155	3	755	1	774	0	1238.4
KAH7258303.1Fusarium_solani	I1RNK3#PHI:1259#FGSG_05586#5518#Fusarium_graminearum#unaffected_pathogenicity	76.7	1031	217	9	1022	1	1017	0	1469.5
KAH7258337.1Fusarium_solani	O42772#PHI:822#Ip#1047171#Zymoseptoria_tritici#chemistry_target:_resistance_to_chemical	76.7	245	57	0	275	50	294	1.4e-116	414.8
KAH7260231.1Fusarium_solani	I1RJR9#PHI:3375#FgSte50#5518#Fusarium_graminearum#loss_of_pathogenicity	76.7	493	114	1	493	1	492	1.8e-186	647.9
KAH7271521.1Fusarium_solani	Q5A5Q8#PHI:6076#RPS41#5476#Candida_albicans#reduced_virulence	76.7	258	58	1	256	1	258	2.9e-119	423.7
KAH7272576.1Fusarium_solani	I1RS27#PHI:1383#GzC2H046#5518#Fusarium_graminearum#unaffected_pathogenicity	76.7	257	60	0	257	1	257	5e-95	343.2
KAH7249285.1Fusarium_solani	Q58Z64#PHI:423#VAD1#5207#Cryptococcus_neoformans#reduced_virulence	76.5	404	94	1	422	7	410	9.1e-181	629
KAH7271591.1Fusarium_solani	Q4I2M7#PHI:1676#GzDHHC004#5518#Fusarium_graminearum#unaffected_pathogenicity	76.5	677	153	4	672	1	676	2.4e-266	913.7
KAH7274177.1Fusarium_solani	A0A1C3YHM4#PHI:10666#VPS9_(FGRAMPH1_01G01477)#5518#Fusarium_graminearum#reduced_virulence	76.5	795	171	6	791	1	783	9.3e-302	1031.6
KAH7258605.1Fusarium_solani	I1RXE8#PHI:1763#GzZC078#5518#Fusarium_graminearum#unaffected_pathogenicity	76.4	677	148	5	669	36	711	5.8e-305	1042
KAH7274552.1Fusarium_solani	I1RCF7#PHI:1220#FGSG_01271#5518#Fusarium_graminearum#lethal	76.4	981	218	6	1002	2	976	0	1469.5
KAH7242967.1Fusarium_solani	O42624#PHI:122#PTH8#318829#Magnaporthe_oryzae#reduced_virulence	76.3	59	14	0	800	3	61	2.4e-21	100.9
KAH7273335.1Fusarium_solani	G4NCG1#PHI:3234#MoLYS20#318829#Magnaporthe_oryzae#reduced_virulence	76.3	389	92	0	411	50	438	2.8e-177	617.1
KAH7273564.1Fusarium_solani	I1S4P4#PHI:1217#FGSG_00792#5518#Fusarium_graminearum#reduced_virulence	76.3	1122	233	14	1107	1	1104	0	1474.1
KAH7244599.1Fusarium_solani	I1RE49#PHI:7111#FgCAP1#5518#Fusarium_graminearum#reduced_virulence	76.2	537	119	4	536	1	529	5.3e-192	666.4
KAH7260151.1Fusarium_solani	J4KP58#PHI:11597#Csn5#176275#Beauveria_bassiana#reduced_virulence	76.2	341	74	3	338	1	337	2.7e-149	523.9
KAH7264509.1Fusarium_solani	I1RPG1#PHI:1326#GzbZIP008#5518#Fusarium_graminearum#unaffected_pathogenicity	76.2	538	115	6	531	79	610	1.3e-211	731.5
KAH7272501.1Fusarium_solani	I1RRX1#PHI:1382#GzC2H045#5518#Fusarium_graminearum#reduced_virulence	76.2	550	102	11	540	1	531	3.5e-175	610.5
KAH7275885.1Fusarium_solani	I1RY51#PHI:1333#GzbZIP015#5518#Fusarium_graminearum#unaffected_pathogenicity	76.2	231	53	2	531	1	230	7.6e-90	327
KAH7249487.1Fusarium_solani	A0A0L0VJ47#PHI:9250#PsRPs26#27350#Puccinia_striiformis#reduced_virulence	76.1	117	28	0	117	1	117	1.2e-48	188
KAH7258272.1Fusarium_solani	W7MG06#PHI:9191#Fvset2_(FVEG_06937)#117187#Fusarium_verticillioides#reduced_virulence	76.1	806	190	3	806	1	803	0	1216.8
KAH7272967.1Fusarium_solani	P53376#PHI:823#Beta-tubulin#914237#Rhynchosporium_commune#chemistry_target:_resistance_to_chemical	76.1	440	100	1	435	1	440	2.4e-206	713.8
KAH7258357.1Fusarium_solani	G4MTV1#PHI:9551#Moarl8#318829#Magnaporthe_oryzae#unaffected_pathogenicity	76	183	44	0	183	1	183	1.5e-82	301.2
KAH7264261.1Fusarium_solani	I1RPZ1#PHI:1517#GzHOMEL013#5518#Fusarium_graminearum#lethal	76	891	210	1	891	1	887	0	1357.8
KAH7272644.1Fusarium_solani	J4WK53#PHI:8672#Phr2_(EJP70165)#176275#Beauveria_bassiana#unaffected_pathogenicity	76	595	137	3	589	1	595	3e-282	966.5
KAH7258595.1Fusarium_solani	I1RXF4#PHI:10693#FgDnfC1_(FGSG_09020)#5518#Fusarium_graminearum#unaffected_pathogenicity	75.9	1544	332	14	1541	26	1559	0	2257.6
KAH7265986.1Fusarium_solani	G2X4G0#PHI:11606#Vd424Y#27337#Verticillium_dahliae#effector_(plant_avirulence_determinant)	75.8	223	53	1	222	1	223	4.7e-94	339.7
KAH7273424.1Fusarium_solani	G4MU34#PHI:3257#MoIlv1#318829#Magnaporthe_oryzae#reduced_virulence	75.8	546	130	1	577	78	621	1.3e-249	857.8
KAH7274634.1Fusarium_solani	I1RCM1#PHI:1353__PHI:11146#GzC2H013__Fg01341#5518#Fusarium_graminearum#reduced_virulence	75.8	708	151	7	701	1	695	3e-259	890.2
KAH7275469.1Fusarium_solani	N4VBG2#PHI:6970#Copag1#5465#Colletotrichum_orbiculare#reduced_virulence	75.8	2586	566	23	2542	6	2578	0	3806.1
KAH7250671.1Fusarium_solani	I1RDH3#PHI:1952#GzZC267#5518#Fusarium_graminearum#unaffected_pathogenicity	75.7	210	43	5	207	1	205	2.6e-41	164.5
KAH7265906.1Fusarium_solani	I1R9P8#PHI:5797#Fgsg00201#5518#Fusarium_graminearum#unaffected_pathogenicity	75.7	382	78	5	375	4	379	1.3e-155	545
KAH7272508.1Fusarium_solani	I1RRX4#PHI:1291#TOP1#5518#Fusarium_graminearum#reduced_virulence	75.7	919	211	5	919	2	910	0	1210.7
KAH7273682.1Fusarium_solani	V6QWX8#PHI:1626#GzTF2S001#5518#Fusarium_graminearum#unaffected_pathogenicity	75.7	305	69	1	303	3	307	1.1e-112	402.1
KAH7244625.1Fusarium_solani	A0A0C4DHR8#PHI:7682#Nit1#5507#Fusarium_oxysporum#unaffected_pathogenicity	75.6	904	214	3	897	1	904	0	1470.7
KAH7274987.1Fusarium_solani	I1RNY7#PHI:1181#(Sc_Kic1)#5518#Fusarium_graminearum#reduced_virulence	75.6	694	147	11	690	1	676	3.1e-285	976.5
KAH7250697.1Fusarium_solani	A0A1C3YIV6#PHI:1188#(Sc_Sak1)#5518#Fusarium_graminearum#reduced_virulence	75.5	1233	274	15	1393	36	1250	0	1690.6
KAH7240570.1Fusarium_solani	I1RTP1#PHI:5785#Fgsg07554#5518#Fusarium_graminearum#unaffected_pathogenicity	75.4	293	71	1	296	1	293	1.8e-133	471.1
KAH7240595.1Fusarium_solani	A0A0C4DHY4#PHI:4880#Pgx6#5507#Fusarium_oxysporum#unaffected_pathogenicity__reduced_virulence	75.4	463	114	0	463	1	463	4.7e-213	736.1
KAH7243031.1Fusarium_solani	I1RGX7#PHI:5834#Fgsg03009#5518#Fusarium_graminearum#unaffected_pathogenicity	75.4	350	83	2	351	2	349	5.4e-143	503.1
KAH7248205.1Fusarium_solani	A0A0E0RVW9#PHI:1090__PHI:1163__PHI:3893#FGSG_10057__ERB1__FgEBR1#5518#Fusarium_graminearum#reduced_virulence	75.4	1007	220	11	1053	173	1169	0	1456.4
KAH7271883.1Fusarium_solani	I1RX79#PHI:1770#GzZC085#5518#Fusarium_graminearum#unaffected_pathogenicity	75.4	545	118	8	537	1	537	5.3e-232	799.3
KAH7234174.1Fusarium_solani	I1S1C8#PHI:11145#FgStu2_(FGSG_10528)#5518#Fusarium_graminearum#reduced_virulence	75.3	878	209	4	871	1	877	0	1095.9
KAH7247154.1Fusarium_solani	I1RL30#PHI:1094#FGSG_04610#5518#Fusarium_graminearum#unaffected_pathogenicity	75.3	546	119	4	536	1	540	1.5e-234	807.7
KAH7266545.1Fusarium_solani	G4NG12#PHI:11584#MoGLN2_(MGG_14279)#318829#Magnaporthe_oryzae#loss_of_pathogenicity	75.2	343	83	1	352	10	352	2.8e-165	577
KAH7275354.1Fusarium_solani	E9F2M8#PHI:7757#Mrpem_(MAA_06426)#568076#Metarhizium_robertsii#unaffected_pathogenicity	75.2	975	231	4	970	1	969	0	1527.3
KAH7275982.1Fusarium_solani	I1RQS8#PHI:1379#GzC2H042#5518#Fusarium_graminearum#reduced_virulence	75.2	548	132	2	549	2	548	2.4e-232	800.4
KAH7247200.1Fusarium_solani	I1RHQ4#PHI:5898#FGSG_03315#5518#Fusarium_graminearum#unaffected_pathogenicity	75.1	413	98	2	413	1	408	1.5e-170	594.7
KAH7248254.1Fusarium_solani	H6ULV1#PHI:5450#Gdh2#474922#Colletotrichum_gloeosporioides#reduced_virulence__unaffected_pathogenicity	75.1	1034	254	2	1037	10	1043	0	1585.5
KAH7248263.1Fusarium_solani	Q4WGR1#PHI:2541#OLE1#746128#Aspergillus_fumigatus#lethal	75.1	434	106	1	464	15	446	1.3e-205	711.4
KAH7253363.1Fusarium_solani	G4N8Y3#PHI:3213#MoCDIP1#318829#Magnaporthe_oryzae#effector_(plant_avirulence_determinant)	75.1	346	86	0	354	10	355	1.4e-148	521.5
KAH7264658.1Fusarium_solani	P32964#PHI:143#CHT#1682391#Microdochium_sorghi#unaffected_pathogenicity	75.1	366	88	2	364	1	365	2.5e-164	573.9
KAH7239659.1Fusarium_solani	I1S3J8#PHI:5800#Fgsg11385#5518#Fusarium_graminearum#unaffected_pathogenicity	75	356	80	5	349	1	354	1.9e-142	501.1
KAH7272680.1Fusarium_solani	O60038#PHI:1034#Cpcat1#5111#Claviceps_purpurea#unaffected_pathogenicity	75	716	172	5	711	1	714	0	1094.7
KAH7234471.1Fusarium_solani	I1RIQ3#PHI:1575#GzOB015#5518#Fusarium_graminearum#unaffected_pathogenicity	74.9	219	55	0	220	23	241	9.2e-98	352.1
KAH7235240.1Fusarium_solani	I1RJQ4#PHI:1365#GzC2H025#5518#Fusarium_graminearum#unaffected_pathogenicity	74.9	558	119	8	552	1	543	2.4e-235	810.4
KAH7243162.1Fusarium_solani	I1RUM9#PHI:1396#GzC2H059#5518#Fusarium_graminearum#reduced_virulence	74.9	657	153	10	650	1	652	1.9e-261	897.5
KAH7275702.1Fusarium_solani	I1RYG0#PHI:1410#GzC2H076#5518#Fusarium_graminearum#unaffected_pathogenicity	74.9	303	66	4	299	9	305	6e-92	333.2
KAH7230769.1Fusarium_solani	Q4WGR1#PHI:2541#OLE1#746128#Aspergillus_fumigatus#lethal	74.8	425	105	1	455	15	437	1.8e-201	697.6
KAH7264502.1Fusarium_solani	I1RPF7#PHI:1704#GzZC019#5518#Fusarium_graminearum#unaffected_pathogenicity	74.8	543	135	2	633	84	624	3.2e-236	813.5
KAH7272744.1Fusarium_solani	I1RSY2#PHI:1588#GzOB028#5518#Fusarium_graminearum#lethal	74.8	139	33	2	138	1	138	1.9e-53	204.1
KAH7274354.1Fusarium_solani	I1RBZ5#PHI:9845#FgEaf6_(FGSG-01094.1)#5518#Fusarium_graminearum#reduced_virulence	74.8	163	40	1	163	1	162	1.6e-54	208
KAH7235133.1Fusarium_solani	I1RJK1#PHI:5776#Fgsg04023#5518#Fusarium_graminearum#unaffected_pathogenicity	74.7	395	98	2	393	1	395	1.7e-166	581.3
KAH7250420.1Fusarium_solani	Q4IMZ7#PHI:1673#GzDHHC001#5518#Fusarium_graminearum#unaffected_pathogenicity	74.7	438	103	3	431	1	437	1.9e-179	624.4
KAH7272323.1Fusarium_solani	J5K8H0#PHI:4990#Ras3#176275#Beauveria_bassiana#reduced_virulence	74.7	273	48	5	258	19	289	1e-108	388.7
KAH7272770.1Fusarium_solani	I1RSV8#PHI:1519#GzHOMEL018#5518#Fusarium_graminearum#unaffected_pathogenicity	74.7	550	114	8	543	10	541	1.7e-206	714.5
KAH7230735.1Fusarium_solani	G8AA67#PHI:2476#CcpelA#27358#Colletotrichum_coccodes#reduced_virulence__increased_virulence_(hypervirulence)	74.6	327	78	2	324	1	325	1.9e-139	491.1
KAH7253075.1Fusarium_solani	A0A1C3YMR4#PHI:5866#Fgsg03237#5518#Fusarium_graminearum#unaffected_pathogenicity	74.6	370	91	2	373	4	373	1.2e-158	555.1
KAH7258106.1Fusarium_solani	I1ZIP0#PHI:6208#BbCyp8#176275#Beauveria_bassiana#unaffected_pathogenicity	74.6	582	145	3	580	1	581	6.9e-254	872.1
KAH7271177.1Fusarium_solani	G4NC35#PHI:9199#MoCKb1_(MGG_00446)#318829#Magnaporthe_oryzae#reduced_virulence__unaffected_pathogenicity	74.6	355	72	8	341	1	351	6.3e-130	459.5
KAH7272689.1Fusarium_solani	G4N7K8#PHI:9032#Mocrn1_(MGG_06389)#318829#Magnaporthe_oryzae#reduced_virulence__unaffected_pathogenicity	74.4	616	144	3	605	1	613	9.5e-238	818.5
KAH7274451.1Fusarium_solani	I1RC79#PHI:1462__PHI:10388#GzCCAAT002__FCT1_(FGSG_01182)#5518#Fusarium_graminearum#reduced_virulence	74.4	219	48	3	300	66	276	4.6e-60	227.3
KAH7242910.1Fusarium_solani	W7MNW1#PHI:2460#FLBA1#117187#Fusarium_verticillioides#unaffected_pathogenicity	74.3	460	113	2	482	45	499	1.1e-199	691.8
KAH7247021.1Fusarium_solani	Q4X099#PHI:2638#Ilv3A#746128#Aspergillus_fumigatus#reduced_virulence	74.3	603	141	5	596	2	604	1.3e-258	887.9
KAH7249478.1Fusarium_solani	I1S2F6#PHI:1460#GzAra008#5518#Fusarium_graminearum#unaffected_pathogenicity	74.3	280	68	2	311	9	285	8.3e-121	429.1
KAH7263941.1Fusarium_solani	I1RTA6#PHI:3863#FgGAL83#5518#Fusarium_graminearum#reduced_virulence	74.3	478	98	6	458	1	473	6.4e-178	619.4
KAH7274063.1Fusarium_solani	I1RAF0#PHI:1343#GzC2H003#5518#Fusarium_graminearum#reduced_virulence	74.3	369	90	3	365	1	368	3e-154	540.4
KAH7274946.1Fusarium_solani	N4VLC7#PHI:9476#CoTHR4_(Cob_04177)#5465#Colletotrichum_orbiculare#reduced_virulence	74.3	537	137	1	539	17	552	6.5e-238	818.9
KAH7271332.1Fusarium_solani	I1RWW4#PHI:1331__PHI:3111__PHI:4023#GzbZIP013__FgAP1__Fgap1#5518#Fusarium_graminearum#unaffected_pathogenicity	74.2	589	142	3	581	1	587	3.5e-229	790
KAH7273441.1Fusarium_solani	I1RB96#PHI:5886#FGSG_00806#5518#Fusarium_graminearum#unaffected_pathogenicity	74.2	415	105	2	415	1	413	3.2e-168	587
KAH7234352.1Fusarium_solani	G4NES9#PHI:784#MGG_00056#318829#Magnaporthe_oryzae#reduced_virulence	74.1	286	72	1	284	1	286	2.1e-118	421
KAH7264215.1Fusarium_solani	Q5AJB1#PHI:3321#Tfp1#5476#Candida_albicans#loss_of_pathogenicity	74.1	590	152	1	607	24	613	5.6e-262	899
KAH7272917.1Fusarium_solani	E9F1A7#PHI:6380#MrLPAAT1#568076#Metarhizium_robertsii#reduced_virulence	74.1	290	75	0	299	11	300	4.7e-121	429.9
KAH7273611.1Fusarium_solani	Q0U2A0#PHI:2255#Abd1#13684#Parastagonospora_nodorum#unaffected_pathogenicity	74.1	359	91	2	375	13	371	4.6e-158	553.1
KAH7275378.1Fusarium_solani	G4MSK7#PHI:7149#Moglo3#318829#Magnaporthe_oryzae#reduced_virulence	74.1	490	116	4	479	1	490	1.4e-164	575.1
KAH7243042.1Fusarium_solani	A0A1C3YMM6#PHI:5794#Fgsg12490#5518#Fusarium_graminearum#unaffected_pathogenicity	74	419	98	4	417	1	410	2.3e-177	617.5
KAH7275275.1Fusarium_solani	G4MT58#PHI:5480#MoPyr5#318829#Magnaporthe_oryzae#reduced_virulence	74	227	59	0	230	6	232	2.1e-92	334.3
KAH7244627.1Fusarium_solani	E9EFH8#PHI:9490#MaChsVI_(XP_007814966.1)#92637#Metarhizium_acridum#unaffected_pathogenicity	73.9	610	144	4	683	1	595	4.1e-262	899.8
KAH7253429.1Fusarium_solani	I1S6C7#PHI:1730#GzZC045#5518#Fusarium_graminearum#unaffected_pathogenicity	73.9	704	173	7	945	17	713	3.5e-295	1010
KAH7271430.1Fusarium_solani	G5EHZ3#PHI:9055#MoIVD_(MGG_02540)#318829#Magnaporthe_oryzae#reduced_virulence	73.9	406	102	4	424	63	467	1.9e-168	587.8
KAH7240620.1Fusarium_solani	I1RTL1#PHI:1245#FGSG_07520#5518#Fusarium_graminearum#unaffected_pathogenicity	73.8	744	183	7	738	1	738	0	1055.8
KAH7264092.1Fusarium_solani	I1RSR7#PHI:1796#GzZC111#5518#Fusarium_graminearum#unaffected_pathogenicity	73.8	776	177	3	772	1	754	0	1154
KAH7244610.1Fusarium_solani	Q5EMY3#PHI:860#MSP1#318829#Magnaporthe_oryzae#reduced_virulence	73.7	377	90	5	369	1	376	2.9e-155	543.9
KAH7264231.1Fusarium_solani	A4R5F6#PHI:5234#MoARG7#318829#Magnaporthe_oryzae#reduced_virulence	73.7	449	110	4	451	22	464	3.1e-185	643.7
KAH7267994.1Fusarium_solani	R9UM22#PHI:3164#Sm1#29875#Trichoderma_virens#increased_virulence_(hypervirulence)__reduced_virulence	73.7	118	31	0	137	4	121	2.1e-47	184.1
KAH7271668.1Fusarium_solani	I1RWX2#PHI:1745#GzZC060#5518#Fusarium_graminearum#unaffected_pathogenicity	73.7	520	124	7	511	1	516	1.6e-212	734.6
KAH7275538.1Fusarium_solani	I1RZI7#PHI:1334#GzbZIP016#5518#Fusarium_graminearum#reduced_virulence	73.7	228	55	4	226	1	225	1.4e-80	295.4
KAH7266211.1Fusarium_solani	A0A1C3YJ96#PHI:1185#(Sc_Swe1)#5518#Fusarium_graminearum#reduced_virulence	73.6	794	154	5	1067	1	791	0	1137.5
KAH7275034.1Fusarium_solani	I1RM58#PHI:5851#Fgsg05039#5518#Fusarium_graminearum#unaffected_pathogenicity	73.6	405	100	3	407	2	399	9.4e-165	575.5
KAH7246947.1Fusarium_solani	Q2KN79#PHI:522__PHI:2808#GAS1__Gas1#5507#Fusarium_oxysporum#reduced_virulence	73.5	540	138	4	536	1	539	2.3e-219	757.3
KAH7271797.1Fusarium_solani	A0A0A2JZB1#PHI:8722__PHI:8724#PeCat__PeSat#27334#Penicillium_expansum#unaffected_pathogenicity__reduced_virulence	73.5	573	151	1	573	1	572	1.5e-256	880.9
KAH7260208.1Fusarium_solani	J4UPL6#PHI:5394#Mas5#176275#Beauveria_bassiana#loss_of_pathogenicity	73.4	433	109	2	433	1	427	1.2e-173	605.1
KAH7271454.1Fusarium_solani	G9MQ09#PHI:8509#Tex10#29875#Trichoderma_virens#increased_virulence_(hypervirulence)	73.4	342	91	0	342	1	342	1.5e-139	491.5
KAH7221108.1Fusarium_solani	I1RHF1#PHI:1912#GzZC227#5518#Fusarium_graminearum#unaffected_pathogenicity	73.3	652	142	6	639	1	633	3.3e-273	936.4
KAH7249290.1Fusarium_solani	I1S215#PHI:2400#Fgp2#5518#Fusarium_graminearum#unaffected_pathogenicity	73.3	435	102	4	435	1	421	1.3e-156	548.5
KAH7260257.1Fusarium_solani	I1RG88#PHI:7649#FgPR-IL-2#5518#Fusarium_graminearum#unaffected_pathogenicity	73.3	202	51	3	203	4	203	9.7e-86	312
KAH7272840.1Fusarium_solani	I1RRI0#PHI:1381#GzC2H044#5518#Fusarium_graminearum#unaffected_pathogenicity	73.3	540	105	11	517	1	524	1.1e-215	745
KAH7246845.1Fusarium_solani	I1RDZ2#PHI:5809#Fgsg01861#5518#Fusarium_graminearum#unaffected_pathogenicity	73.1	450	111	5	450	5	450	3.7e-186	646.7
KAH7273868.1Fusarium_solani	I1R9Z6#PHI:1989#GzZC304#5518#Fusarium_graminearum#unaffected_pathogenicity	73.1	457	111	5	454	1	448	3.8e-199	689.9
KAH7266164.1Fusarium_solani	G4N1N6#PHI:5191#TPX1#318829#Magnaporthe_oryzae#reduced_virulence	73	148	40	0	249	91	238	4.7e-58	220.3
KAH7272142.1Fusarium_solani	I1RML6#PHI:10929#FgPea2_(FGSG_05208)#5518#Fusarium_graminearum#reduced_virulence	73	1154	233	7	1150	1	1079	3e-256	880.9
KAH7253015.1Fusarium_solani	A0A1C3YMR1#PHI:5788#Fgsg03215#5518#Fusarium_graminearum#unaffected_pathogenicity	72.9	314	81	3	310	1	314	7.2e-123	436
KAH7274790.1Fusarium_solani	G4NJD1#PHI:2171#Peroxisomal_copper_amine_oxidase#318829#Magnaporthe_oryzae#reduced_virulence	72.9	695	187	1	694	1	695	0	1083.6
KAH7264024.1Fusarium_solani	Q4WQ27#PHI:2519#LYS9#746128#Aspergillus_fumigatus#lethal	72.8	415	110	1	434	36	450	1.2e-173	605.1
KAH7272462.1Fusarium_solani	D9J222#PHI:2453#Snt2#5507#Fusarium_oxysporum#reduced_virulence	72.8	1440	340	8	1430	17	1414	0	1906.3
KAH7229991.1Fusarium_solani	G2XD29#PHI:2731#VdSge1#27337#Verticillium_dahliae#loss_of_pathogenicity	72.7	469	125	1	469	99	564	5.9e-187	649.4
KAH7258619.1Fusarium_solani	G4MXG4#PHI:2095#Calcium-transporting_ATPase_3#318829#Magnaporthe_oryzae#reduced_virulence	72.7	1074	279	8	1156	5	1074	0	1509.2
KAH7266451.1Fusarium_solani	Q4WCZ1#PHI:2969#ArgEF#746128#Aspergillus_fumigatus#reduced_virulence	72.7	333	88	1	374	574	906	1.1e-148	521.9
KAH7276140.1Fusarium_solani	I1RYB0#PHI:5826#GIV4#5518#Fusarium_graminearum#reduced_virulence	72.7	381	99	1	381	1	376	1.2e-156	548.5
KAH7244831.1Fusarium_solani	Q70ZY8#PHI:2524#NudC#746128#Aspergillus_fumigatus#lethal	72.6	124	33	1	187	76	199	3.7e-47	183.7
KAH7258751.1Fusarium_solani	I1RXJ4#PHI:1762#GzZC077#5518#Fusarium_graminearum#unaffected_pathogenicity	72.6	621	157	4	647	34	652	4.1e-263	902.9
KAH7260304.1Fusarium_solani	J5JEX5#PHI:3097#Kre2/Mnt1#176275#Beauveria_bassiana#reduced_virulence	72.6	507	132	5	504	1	503	1.5e-225	777.7
KAH7264007.1Fusarium_solani	A0A1C3YKY7#PHI:5818#Fgsg07136#5518#Fusarium_graminearum#unaffected_pathogenicity	72.5	414	108	5	412	1	410	9.8e-162	565.5
KAH7266598.1Fusarium_solani	E9EJG5#PHI:7756#Mrpct_(MAA_00035)#568076#Metarhizium_robertsii#reduced_virulence	72.5	451	95	8	446	1	427	7.2e-174	605.9
KAH7271036.1Fusarium_solani	Q874F3#PHI:391#ABC2#318829#Magnaporthe_oryzae#unaffected_pathogenicity	72.5	1427	383	4	1470	59	1484	0	2073.1
KAH7244641.1Fusarium_solani	E9EFJ0#PHI:9493#MaChsVII_(XP_007814978.1)#92637#Metarhizium_acridum#reduced_virulence	72.4	1799	404	14	1721	1	1784	0	2608.9
KAH7253365.1Fusarium_solani	I1RHV1#PHI:6123__PHI:5715#FGSG_03366__ScOrtholog_PHO12#5518#Fusarium_graminearum#reduced_virulence__unaffected_pathogenicity	72.4	490	130	2	490	1	485	1.7e-224	774.2
KAH7273949.1Fusarium_solani	I1RA50#PHI:1453#GzAra001#5518#Fusarium_graminearum#lethal	72.4	691	169	6	679	1	681	1.2e-276	948
KAH7275860.1Fusarium_solani	I1RY71#PHI:1313#GzbHLH014#5518#Fusarium_graminearum#unaffected_pathogenicity	72.4	521	119	14	510	1	507	1.1e-186	648.7
KAH7258317.1Fusarium_solani	Q9C1E9#PHI:226#PEX6#5462#Colletotrichum_lagenaria#loss_of_pathogenicity	72.3	1295	333	12	1309	25	1301	0	1812.7
KAH7264004.1Fusarium_solani	I1RSL0#PHI:1915#GzZC230#5518#Fusarium_graminearum#reduced_virulence	72.3	642	173	4	640	1	639	4e-186	647.1
KAH7272168.1Fusarium_solani	I1RMI1#PHI:1325#GzbZIP007#5518#Fusarium_graminearum#reduced_virulence	72.3	285	72	4	282	1	281	1.2e-97	352.1
KAH7268076.1Fusarium_solani	O93976#PHI:2364#Tom1#5507#Fusarium_oxysporum#reduced_virulence__increased_virulence_(hypervirulence)	72.2	331	90	2	335	4	332	5.8e-136	479.6
KAH7272085.1Fusarium_solani	Q4WNW5#PHI:2970__PHI:10406#ArgB__ArgB_(AFUA_4G07190)#746128#Aspergillus_fumigatus#unaffected_pathogenicity__reduced_virulence	72.2	349	88	2	351	23	369	8.2e-141	495.7
KAH7273089.1Fusarium_solani	I1RR13#PHI:1709#GzZC024#5518#Fusarium_graminearum#unaffected_pathogenicity	72.2	550	124	6	607	11	531	3.6e-224	773.5
KAH7258176.1Fusarium_solani	F8U971#PHI:6157#Bcdh#40559#Botrytis_cinerea#unaffected_pathogenicity	72.1	391	109	0	399	1	391	1.4e-177	618.2
KAH7272277.1Fusarium_solani	G2XIG8#PHI:7173#HiC-15#27337#Verticillium_dahliae#reduced_virulence	72.1	524	145	1	527	3	525	2.7e-236	813.5
KAH7275045.1Fusarium_solani	J9N0G7#PHI:1105#FOXG_08661#5507#Fusarium_oxysporum#unaffected_pathogenicity	72.1	287	80	0	297	4	290	1.5e-124	441.4
KAH7264400.1Fusarium_solani	G2XE04#PHI:7873#VdSec22#27337#Verticillium_dahliae#reduced_virulence	72	214	60	0	215	4	217	1.1e-84	308.5
KAH7273618.1Fusarium_solani	Q0V515#PHI:3914#Sdh1#13684#Parastagonospora_nodorum#reduced_virulence	72	492	131	2	527	6	490	2.1e-206	714.9
KAH7274350.1Fusarium_solani	I1RC01#PHI:1506#GzHOME001#5518#Fusarium_graminearum#unaffected_pathogenicity	72	589	151	10	578	1	586	1.5e-216	748
KAH7274766.1Fusarium_solani	A0A1C3YJ54#PHI:1866#GzZC181#5518#Fusarium_graminearum#unaffected_pathogenicity	72	644	164	7	688	48	684	1.8e-264	907.5
KAH7275186.1Fusarium_solani	I1RMP5#PHI:5806#Fgsg05239#5518#Fusarium_graminearum#unaffected_pathogenicity	72	471	114	6	463	2	466	9e-188	652.1
KAH7275828.1Fusarium_solani	J4KMX0#PHI:7152#PmcB#176275#Beauveria_bassiana#reduced_virulence	72	1310	311	13	1274	21	1324	0	1723.4
KAH7250518.1Fusarium_solani	Q8J286#PHI:244#CLAP1#290576#Colletotrichum_lindemuthianum#loss_of_pathogenicity	71.9	1180	296	11	1164	1	1161	0	1590.5
KAH7258639.1Fusarium_solani	G4NGW8#PHI:3175#MoSnf4#318829#Magnaporthe_oryzae#loss_of_pathogenicity	71.9	345	94	2	494	34	375	2.3e-136	481.5
KAH7260193.1Fusarium_solani	I1RJV1#PHI:1366#GzCON7#5518#Fusarium_graminearum#reduced_virulence	71.9	417	110	3	416	1	411	4.9e-124	440.3
KAH7263994.1Fusarium_solani	G4MZ63#PHI:3824#MET12#318829#Magnaporthe_oryzae#unaffected_pathogenicity__loss_of_pathogenicity	71.9	697	162	9	672	1	688	1.9e-295	1010.4
KAH7274168.1Fusarium_solani	I1RAP1#PHI:1988#GzZC303#5518#Fusarium_graminearum#unaffected_pathogenicity	71.9	665	183	3	661	1	665	5.1e-277	949.1
KAH7275569.1Fusarium_solani	I1RYV4#PHI:1449#GzGATA007#5518#Fusarium_graminearum#unaffected_pathogenicity	71.9	562	150	4	559	1	557	5.8e-181	629.8
KAH7244616.1Fusarium_solani	I1RE63#PHI:743#ARG2#5518#Fusarium_graminearum#reduced_virulence	71.8	664	173	4	725	1	664	5.8e-274	939.1
KAH7250582.1Fusarium_solani	I1RD66#PHI:444__PHI:1292__PHI:1320__PHI:9174#ZIF1__FgTfmI_(FGSG_01555)#5518#Fusarium_graminearum#reduced_virulence	71.8	577	151	7	574	1	568	1e-188	655.6
KAH7271507.1Fusarium_solani	A0A098DGM6#PHI:1184__PHI:6974#(Sc_Gin4-like)__Gil1#5518#Fusarium_graminearum#reduced_virulence	71.8	1225	309	11	1214	1	1200	0	1664
KAH7263871.1Fusarium_solani	Q8J2P6#PHI:317#RHBA#746128#Aspergillus_fumigatus#reduced_virulence	71.7	184	52	0	186	4	187	7e-75	275.8
KAH7272368.1Fusarium_solani	I1RSF8#PHI:1682#GzNF002#5518#Fusarium_graminearum#unaffected_pathogenicity	71.7	1019	245	7	1128	117	1095	0	1525.8
KAH7248116.1Fusarium_solani	Q524W4#PHI:2084#Moatg18#318829#Magnaporthe_oryzae#reduced_virulence	71.6	469	106	7	449	1	462	2.4e-177	617.5
KAH7258448.1Fusarium_solani	B9DR51#PHI:1133#Lmepi#5022#Leptosphaeria_maculans#loss_of_pathogenicity	71.6	373	103	1	370	1	373	1.9e-156	547.7
KAH7260299.1Fusarium_solani	I1RG67#PHI:1515#GzHOMEL009#5518#Fusarium_graminearum#unaffected_pathogenicity	71.6	348	88	5	339	10	355	1.1e-131	465.3
KAH7268827.1Fusarium_solani	I1RL97#PHI:1862#GzZC177#5518#Fusarium_graminearum#unaffected_pathogenicity	71.6	552	151	1	611	13	558	8.8e-231	795.4
KAH7273023.1Fusarium_solani	I1RR60#PHI:5899#FGSG_06572#5518#Fusarium_graminearum#unaffected_pathogenicity	71.6	879	248	1	879	2	878	0	1333.2
KAH7237220.1Fusarium_solani	I1RHJ0#PHI:1907#GzZC222#5518#Fusarium_graminearum#unaffected_pathogenicity	71.5	752	195	7	756	7	754	3.9e-289	989.6
KAH7243756.1Fusarium_solani	I1RJK1#PHI:5776#Fgsg04023#5518#Fusarium_graminearum#unaffected_pathogenicity	71.5	396	110	2	394	1	395	1.4e-160	561.6
KAH7249227.1Fusarium_solani	I1S1Y4#PHI:1498#GzHMG030#5518#Fusarium_graminearum#lethal	71.5	260	68	2	600	369	622	4.9e-93	337.8
KAH7250702.1Fusarium_solani	I1RDE2#PHI:1960#GzZC275#5518#Fusarium_graminearum#unaffected_pathogenicity	71.5	1010	233	14	1021	20	979	0	1325.1
KAH7272737.1Fusarium_solani	A0A384JUP3#PHI:10370#BcBGL6_(BCIN_10g02650)#40559#Botrytis_cinerea#reduced_virulence	71.5	474	134	1	476	6	478	1.7e-213	737.6
KAH7234168.1Fusarium_solani	I1RIP6#PHI:5830#Fgsg03688#5518#Fusarium_graminearum#unaffected_pathogenicity	71.4	391	106	3	395	3	389	2.3e-147	517.7
KAH7246792.1Fusarium_solani	G4N1P8#PHI:5440#ABA4#318829#Magnaporthe_oryzae#reduced_virulence	71.4	252	68	2	248	18	269	7.6e-101	362.5
KAH7260372.1Fusarium_solani	I1RG29#PHI:9539#Dcs1_(FGSG_02678)#5518#Fusarium_graminearum#unaffected_pathogenicity	71.4	339	97	0	339	1	339	1.8e-140	494.6
KAH7264230.1Fusarium_solani	O42621#PHI:121#PTH3#318829#Magnaporthe_oryzae#loss_of_pathogenicity	71.4	227	61	2	226	1	224	9.1e-93	335.5
KAH7265903.1Fusarium_solani	I1S4E2#PHI:1737#GzZC052#5518#Fusarium_graminearum#unaffected_pathogenicity	71.4	657	172	6	657	1	641	3.1e-274	939.9
KAH7274094.1Fusarium_solani	J4KLZ9#PHI:7155#Pmr1#176275#Beauveria_bassiana#reduced_virulence	71.4	1882	473	15	1841	1	1858	0	2540.8
KAH7274170.1Fusarium_solani	I1RAP2#PHI:1987#GzZC302#5518#Fusarium_graminearum#reduced_virulence	71.4	946	255	10	944	1	932	0	1277.7
KAH7260300.1Fusarium_solani	Q4WK65#PHI:2639#Ilv3B#746128#Aspergillus_fumigatus#unaffected_pathogenicity__reduced_virulence	71.3	541	154	1	606	1	540	4.6e-232	799.7
KAH7274612.1Fusarium_solani	G4MPJ3#PHI:8038__PHI:8045#Mosmt3__Smt3#318829#Magnaporthe_oryzae#reduced_virulence	71.3	108	21	1	98	1	108	2.7e-36	146.7
KAH7275321.1Fusarium_solani	E2GL14#PHI:2334#BcNma#40559#Botrytis_cinerea#reduced_virulence	71.3	1012	277	4	1009	5	1007	0	1489.9
KAH7275436.1Fusarium_solani	J5JMB3#PHI:6746#Mdj1#176275#Beauveria_bassiana#reduced_virulence	71.3	519	128	7	509	1	508	1.3e-182	635.2
KAH7242881.1Fusarium_solani	J9VXU6#PHI:9425#Itr4_(CNAG_05662)#5207#Cryptococcus_neoformans#reduced_virulence	71.2	605	165	4	610	22	621	1.4e-252	867.8
KAH7247110.1Fusarium_solani	I1RER0#PHI:5860#GCD8#5518#Fusarium_graminearum#unaffected_pathogenicity	71.2	448	126	3	446	1	447	1.5e-187	651.4
KAH7273758.1Fusarium_solani	I1RBL8#PHI:1631#GzWing003#5518#Fusarium_graminearum#unaffected_pathogenicity	71.2	772	201	15	761	1	762	1.3e-236	815.1
KAH7227252.1Fusarium_solani	G4N8G2#PHI:8522#MoYPEL1_(MGG_06263.7)#318829#Magnaporthe_oryzae#loss_of_pathogenicity	71.1	97	28	0	194	75	171	1.3e-39	158.7
KAH7239871.1Fusarium_solani	I1RIL1#PHI:1835#GzZC150#5518#Fusarium_graminearum#unaffected_pathogenicity	71.1	629	177	3	672	8	632	1.1e-258	888.3
KAH7248128.1Fusarium_solani	I1RK94#PHI:1367#GzC2H028#5518#Fusarium_graminearum#unaffected_pathogenicity	71.1	627	168	11	623	1	618	2.6e-243	837
KAH7260441.1Fusarium_solani	I1S5M1#PHI:5903#FGSG_12142#5518#Fusarium_graminearum#unaffected_pathogenicity	71.1	588	168	2	592	6	592	8.1e-252	866.7
KAH7260577.1Fusarium_solani	G4N471#PHI:2098#Calcium-transporting_ATPase_3#318829#Magnaporthe_oryzae#loss_of_pathogenicity	71.1	1096	302	5	1088	4	1094	0	1535.4
KAH7274017.1Fusarium_solani	I1RAA6#PHI:1256#FGSG_00433#5518#Fusarium_graminearum#unaffected_pathogenicity	71.1	1196	302	9	1162	1	1186	0	1667.5
KAH7260111.1Fusarium_solani	I1RFR2#PHI:1089#FGSG_02549#5518#Fusarium_graminearum#reduced_virulence	71	297	85	1	299	5	301	1.1e-125	445.3
KAH7273708.1Fusarium_solani	I1RBK6#PHI:10928#FgSpa2_(FGSG_00932)#5518#Fusarium_graminearum#reduced_virulence	71	952	229	13	926	1	931	0	1122.1
KAH7232113.1Fusarium_solani	I1RJE6#PHI:5790#Fgsg03962#5518#Fusarium_graminearum#unaffected_pathogenicity	70.9	413	101	6	410	1	397	2.9e-158	553.9
KAH7266597.1Fusarium_solani	Q04701#PHI:179#PELA#169388#Fusarium_solani#reduced_virulence	70.9	223	65	0	371	20	242	1.3e-96	349
KAH7230351.1Fusarium_solani	I1RHF1#PHI:1912#GzZC227#5518#Fusarium_graminearum#unaffected_pathogenicity	70.8	633	121	4	569	1	633	3.9e-257	882.9
KAH7271597.1Fusarium_solani	A0A098DDT3#PHI:1182#(Sc_Mec1)#5518#Fusarium_graminearum#reduced_virulence	70.8	2497	573	5	2351	1	2487	0	3457.5
KAH7273287.1Fusarium_solani	Q4WQ27#PHI:2519#LYS9#746128#Aspergillus_fumigatus#lethal	70.8	442	129	0	447	9	450	4.9e-183	636.3
KAH7275618.1Fusarium_solani	I1S9T2#PHI:1623#GzJUM005#5518#Fusarium_graminearum#unaffected_pathogenicity	70.8	353	103	0	1024	24	376	6.7e-151	530.8
KAH7232130.1Fusarium_solani	W7LLK3#PHI:7143#FvCYP1#117187#Fusarium_verticillioides#reduced_virulence	70.7	174	51	0	179	50	223	1.4e-72	268.1
KAH7242873.1Fusarium_solani	A0A2H3U592#PHI:11257#FoMep1#5507#Fusarium_oxysporum#reduced_virulence	70.7	276	75	3	272	1	274	1.1e-113	405.2
KAH7250455.1Fusarium_solani	I1RCV8#PHI:5786#Fgsg01440#5518#Fusarium_graminearum#unaffected_pathogenicity	70.7	294	83	3	291	1	294	2e-113	404.4
KAH7260570.1Fusarium_solani	Q4WJ71#PHI:2539#CDS1#746128#Aspergillus_fumigatus#lethal	70.7	430	114	4	448	7	426	1.7e-170	594.7
KAH7273975.1Fusarium_solani	Q4WKG5#PHI:2530#TUB1#746128#Aspergillus_fumigatus#lethal__loss_of_pathogenicity	70.7	450	128	1	453	3	448	1.5e-195	677.9
KAH7230019.1Fusarium_solani	A6N6J8#PHI:1021__PHI:2981#CTF1__Ctf1#5507#Fusarium_oxysporum#unaffected_pathogenicity__reduced_virulence	70.6	506	131	9	545	171	669	2e-203	704.9
KAH7232587.1Fusarium_solani	I1RV74#PHI:1399#GzC2H062#5518#Fusarium_graminearum#unaffected_pathogenicity	70.6	698	159	18	699	9	665	4.2e-245	843.2
KAH7249276.1Fusarium_solani	Q8NJS2#PHI:697#Ugt51E1#5022#Leptosphaeria_maculans#unaffected_pathogenicity	70.6	398	114	2	396	1	397	2.8e-166	580.5
KAH7272593.1Fusarium_solani	I1RS43#PHI:1585#GzOB025#5518#Fusarium_graminearum#unaffected_pathogenicity	70.6	385	112	1	384	1	385	2.8e-166	580.5
KAH7246874.1Fusarium_solani	I1RDX3#PHI:1254#FGSG_01842#5518#Fusarium_graminearum#unaffected_pathogenicity	70.4	742	208	7	736	1	736	1.2e-279	958
KAH7250457.1Fusarium_solani	G8CYZ6#PHI:2349#FgVe1_(FgVeA)#5518#Fusarium_graminearum#reduced_virulence	70.4	533	147	3	524	1	531	1.2e-177	618.6
KAH7270997.1Fusarium_solani	E9E1W3#PHI:9491#MaChsIII_(XP_007810158.1)#92637#Metarhizium_acridum#reduced_virulence	70.4	859	232	9	901	81	931	0	1211.1
KAH7271631.1Fusarium_solani	N4X174#PHI:11250#PtcB#5016#Bipolaris_maydis#reduced_virulence	70.4	253	75	0	253	1	253	3.9e-99	357.5
KAH7272583.1Fusarium_solani	I1RS33#PHI:1250#FGSG_06940#5518#Fusarium_graminearum#unaffected_pathogenicity	70.4	652	160	8	624	1	647	1.8e-252	867.5
KAH7275970.1Fusarium_solani	I1RQS1#PHI:1262#FGSG_06420#5518#Fusarium_graminearum#unaffected_pathogenicity	70.4	761	209	5	747	1	759	1.1e-302	1034.6
KAH7243845.1Fusarium_solani	J4UI12#PHI:3271#ARSEF_2860#176275#Beauveria_bassiana#reduced_virulence	70.3	239	70	1	239	4	242	9.1e-91	328.9
KAH7244694.1Fusarium_solani	I1RMV4#PHI:1464__PHI:8923__PHI:10389#GzCCAAT004__FgHLTF1_(FGSG_05304)__FCT2_(FGSG_05304)#5518#Fusarium_graminearum#reduced_virulence	70.3	182	47	1	175	1	182	3.6e-65	243.4
KAH7258774.1Fusarium_solani	G4MMK2#PHI:3975#MoIlv2#318829#Magnaporthe_oryzae#loss_of_pathogenicity	70.3	602	177	1	603	83	682	9.4e-254	871.7
KAH7275279.1Fusarium_solani	I1RQ27#PHI:1914#GzZC229#5518#Fusarium_graminearum#unaffected_pathogenicity	70.3	885	233	9	878	1	862	0	1207.2
KAH7260593.1Fusarium_solani	G4NIS9#PHI:785#MGG_04128#318829#Magnaporthe_oryzae#reduced_virulence	70.2	543	152	6	543	9	550	2e-218	754.2
KAH7264247.1Fusarium_solani	I1RPX8#PHI:1581#GzOB021#5518#Fusarium_graminearum#unaffected_pathogenicity	70.2	272	81	0	275	3	274	1.3e-120	428.3
KAH7226021.1Fusarium_solani	A7E5X4#PHI:2314__PHI:2806#Sssod1__SsSOD1#5180#Sclerotinia_sclerotiorum#reduced_virulence	70.1	154	46	0	154	1	154	2.1e-60	227.6
KAH7243737.1Fusarium_solani	A0A098DMJ4#PHI:5801#Fgsg04628#5518#Fusarium_graminearum#unaffected_pathogenicity	70.1	568	141	6	549	5	571	2.7e-231	797
KAH7244834.1Fusarium_solani	G4N6R6#PHI:7113#MoERR2#318829#Magnaporthe_oryzae#unaffected_pathogenicity	70.1	318	91	3	316	4	321	3.8e-127	450.3
KAH7268453.1Fusarium_solani	A0A1C3YMZ9#PHI:5844#Fgsg03932#5518#Fusarium_graminearum#unaffected_pathogenicity	70.1	402	99	4	385	3	403	9.9e-156	545.4
KAH7273183.1Fusarium_solani	O59937#PHI:569#XYL3#5507#Fusarium_oxysporum#unaffected_pathogenicity	70.1	294	84	1	325	91	384	2.2e-116	414.5
KAH7275939.1Fusarium_solani	G4NHH2#PHI:11101#UPL3_(MGG_03841)#318829#Magnaporthe_oryzae#reduced_virulence	70.1	1704	446	13	1863	223	1923	0	2058.9
KAH7255031.1Fusarium_solani	I1RJ45#PHI:6120#FGSG_03846#5518#Fusarium_graminearum#reduced_virulence	70	444	110	2	424	3	446	2.2e-185	644
KAH7266025.1Fusarium_solani	G4N7P4#PHI:11241#MoMca2_(MGG_13530)#318829#Magnaporthe_oryzae#reduced_virulence	70	300	90	0	397	111	410	1.2e-124	442.2
KAH7272747.1Fusarium_solani	Q1L2E2#PHI:595__PHI:2248#ALS1__Als1#13684#Parastagonospora_nodorum#reduced_virulence__loss_of_pathogenicity	70	630	171	6	624	1	618	4.5e-251	862.8
