# Supplementary material for: Draft Genome and Biological Characteristics of Fusarium solani and Fusarium oxysporum Causing Black Rot in Gastrodia elata
Source: Int J Mol Sci. 2023 Feb 25;24(5):4545. doi: 10.3390/ijms24054545 (PMC10003674; doi:10.3390/ijms24054545)
Supplement: Supplementary file 1 [file ijms-24-04545-s001.zip › Table/Table S16 Analysis of CAZymes annotation of strain QK8 Genome.xlsx]

## Sheet: Sheet1
Analysis of CAZymes annotation of strain QK8 Genome
Query_id	Query_length	Query_start	Query_end	Subject_id	Subject_length	Subject_start	Subject_end	Identity(%)	Align_length	Mismatch	Gap	Score	E_value	Subject_annotation
QK8_00004	144	5	143	CEF84120.1	822	15	153	77	139	32	0	243	4.4e-63	CEF84120.1 CBM13
QK8_00008	588	10	587	AGT80114.1	583	7	583	81.5	578	106	1	1036.2	3.2e-301	AGT80114.1 AA1_3
QK8_00009	343	77	335	ASF76259.1	324	68	312	25.8	264	172	24	100.9	6.4e-20	ASF76259.1 CE1
QK8_00015	830	6	828	AAD00894.3	914	4	909	56	907	314	85	987.3	2.4e-286	AAD00894.3 GT1
QK8_00027	414	32	408	AEB45483.1	895	50	403	37	384	205	37	179.1	2.2e-43	AEB45483.1 CBM2
QK8_00031	946	660	932	CCT74490.1	910	8	321	41.1	319	137	51	257.3	1.5e-66	CCT74490.1 GH71
QK8_00042	337	31	208	CAP67203.1	726	369	547	32.6	190	105	23	66.2	1.7e-09	CAP67203.1 CE12
QK8_00044	457	17	375	EAA66095.1	832	425	791	25.6	371	260	16	127.5	8.6e-28	EAA66095.1 GT34
QK8_00047	1238	500	1237	CCT63318.1	729	7	729	97	738	7	15	1474.1	0	CCT63318.1 GH36
QK8_00049	545	48	529	SMY20297.1	1302	812	1288	24.2	492	348	25	123.2	1.9e-26	SMY20297.1 GH78
QK8_00066	534	90	526	EAA58983.1	925	379	854	37.8	484	246	55	300.1	1.1e-79	EAA58983.1 GH18
QK8_00070	336	72	304	ASF76259.1	324	63	289	34.8	233	146	6	147.9	4.5e-34	ASF76259.1 CE1
QK8_00079	1640	1202	1610	BAF27519.1	1877	962	1344	30	413	255	34	171.8	1.4e-40	BAF27519.1 PL4_2
QK8_00089	378	1	377	CCT63296.1	377	1	377	98.4	377	6	0	752.7	4.5e-216	CCT63296.1 PL1_4
QK8_00090	372	1	371	CCT63295.1	351	1	351	84.4	371	38	20	625.5	8.1e-178	CCT63295.1 GH12
QK8_00102	1006	2	1005	BAD89519.1	1004	1	1004	98.5	1004	15	0	2095.1	0	BAD89519.1 GH2
QK8_00110	996	1	995	CCT63273.1	1010	1	1010	80.8	1025	152	45	1665.2	0	CCT63273.1 GH0
QK8_00113	852	4	850	CCT63268.1	802	8	800	81	847	107	54	1373.6	0	CCT63268.1 GT1
QK8_00118	398	4	354	CRH05958.1	2600	13	391	33.5	385	216	40	199.5	1.5e-49	CRH05958.1 GT0
QK8_00125	530	185	477	CDP31201.1	1370	877	1164	24.2	318	186	55	84.3	9.6e-15	CDP31201.1 AA3_2
QK8_00126	690	27	642	CCT63250.1	800	1	649	78.5	671	67	77	1037.7	1.3e-301	CCT63250.1 GT2
QK8_00153	915	463	642	AJE41385.1	525	87	262	35.6	180	112	4	115.9	5.2e-24	AJE41385.1 AA7
QK8_00156	558	26	545	AIP33242.1	525	3	515	38.5	522	310	11	379.4	1.5e-103	AIP33242.1 AA4
QK8_00168	1412	13	817	CCT63210.1	846	21	825	94.4	805	45	0	1562	0	CCT63210.1 GH3
QK8_00170	578	8	576	XP_383205.1	824	387	821	59.6	569	96	134	656	8.7e-187	XP_383205.1 GH12
QK8_00186	259	21	230	ALI97830.1	261	31	245	41.9	217	117	9	168.3	2.5e-40	ALI97830.1 CE12
QK8_00198	810	1	808	CCT63185.1	824	1	822	84.8	822	111	14	1409.4	0	CCT63185.1 GT90
QK8_00208	349	1	348	ANH56445.1	1110	1	345	62.1	348	129	3	469.5	7e-131	ANH56445.1 GH36
QK8_00226	373	1	372	CCT63153.1	372	1	372	99.7	372	1	0	781.2	1.2e-224	CCT63153.1 GH105
QK8_00227	949	1	948	CCT63152.1	948	1	948	96.7	948	31	0	1877.8	0	CCT63152.1 GH3
QK8_00229	204	12	184	CEF62298.1	578	7	176	39.9	173	101	3	124	4.2e-27	CEF62298.1 GT4
QK8_00233	372	1	371	CCT63145.1	371	1	371	97.3	371	10	0	753.1	3.4e-216	CCT63145.1 GH16
QK8_00243	319	1	318	CCT63135.1	318	1	318	97.2	318	9	0	655.2	8.2e-187	CCT63135.1 GH16
QK8_00252	2610	71	2604	CDS04937.1	3577	691	3081	31.2	2613	1498	301	1159.8	0	CDS04937.1 GH18
QK8_00253	533	101	421	ADO75815.1	541	89	377	33.9	322	179	34	180.3	1.3e-43	ADO75815.1 CBM13
QK8_00259	565	1	564	CCT63122.1	564	1	564	96.1	564	22	0	1120.9	0	CCT63122.1 AA3_2
QK8_00273	350	7	346	XP_361931.1	927	569	916	31	358	219	28	152.1	2.5e-35	XP_361931.1 CBM66
QK8_00278	1074	30	1030	AIT18900.1	1528	7	1028	34.4	1053	608	83	548.5	3.7e-154	AIT18900.1 GH18
QK8_00298	277	2	274	EAA66095.1	832	486	780	30.8	299	177	30	106.7	9.5e-22	EAA66095.1 GT34
QK8_00300	100	32	98	SMY22984.1	590	523	589	44.8	67	37	0	70.1	3.5e-11	SMY22984.1 AA7
QK8_00301	456	31	409	ANM86677.1	564	27	420	39.2	398	219	23	298.1	3.7e-79	ANM86677.1 AA7
QK8_00310	639	1	638	CCT63073.1	638	1	638	96.1	638	25	0	1285.4	0	CCT63073.1 AA3
QK8_00334	1067	1	1066	CCT63039.1	1059	1	1059	92.4	1067	72	9	1623.2	0	CCT63039.1 AA5_2
QK8_00377	490	4	489	CCT62992.1	616	131	616	97.3	486	13	0	1026.2	2.7e-298	CCT62992.1 GH76
QK8_00392	856	1	855	CCT62972.1	855	1	855	95.9	855	35	0	1744.2	0	CCT62972.1 GH2
QK8_00394	417	33	406	ADO75815.1	541	47	394	30.9	376	230	30	144.8	4.7e-33	ADO75815.1 CBM13
QK8_00419	576	108	395	CBZ54290.1	716	251	504	33.2	289	157	36	158.7	4.4e-37	CBZ54290.1 CBM20
QK8_00422	455	230	454	CCT62942.1	227	1	227	89.9	227	21	2	422.9	9.8e-117	CCT62942.1 CE5
QK8_00427	225	74	204	SMY24715.1	620	21	154	47	134	68	3	123.6	6.1e-27	SMY24715.1 CE16
QK8_00436	837	1	836	CCT62926.1	836	1	836	98.9	836	9	0	1676.4	0	CCT62926.1 GH3
QK8_00447	579	4	575	CCA19356.1	1714	1156	1712	41.4	577	313	25	166.8	1.6e-39	CCA19356.1 GT2
QK8_00454	500	36	411	CAN65674.1	1260	276	589	34.9	378	180	66	224.2	7.4e-57	CAN65674.1 GH28
QK8_00466	1368	777	1228	SMY28328.1	1814	1251	1796	27.9	551	293	104	169.9	4.5e-40	SMY28328.1 GH31
QK8_00481	1106	53	1105	CCT62886.1	1053	1	1053	98.4	1053	17	0	2147.1	0	CCT62886.1 GH47
QK8_00492	490	10	241	EAA66229.1	1187	426	650	28.3	254	131	51	70.1	1.7e-10	EAA66229.1 PL1_4
QK8_00499	591	119	346	CDP22417.1	547	43	277	27	241	157	19	82.8	3.1e-14	CDP22417.1 AA4
QK8_00503	710	180	709	CCT62864.1	529	1	529	97.4	530	13	1	1085.9	0	CCT62864.1 GT2
QK8_00506	1103	263	496	CAJ58949.1	611	9	211	27.8	237	134	37	94	2.5e-17	CAJ58949.1 CBM13
QK8_00507	715	128	706	CCA23362.1	816	144	463	21.9	579	193	259	122.9	3.3e-26	CCA23362.1 GH0
QK8_00510	1161	159	437	AMS24251.1	1213	529	881	27.9	359	173	86	97.8	1.8e-18	AMS24251.1 CBM57
QK8_00537	557	2	544	CAD72594.1	1610	45	572	32.3	564	325	57	295	3.8e-78	CAD72594.1 GH43
QK8_00549	609	1	608	CCT62821.1	608	1	608	97.5	608	15	0	1231.5	0	CCT62821.1 GH47
QK8_00565	420	1	419	CCT62801.1	427	1	427	91.4	429	25	12	555.1	1.5e-156	CCT62801.1 AA11
QK8_00587	597	490	537	CAL53384.1	1045	342	389	54.2	48	22	0	60.1	2.2e-07	CAL53384.1 CE11
QK8_00589	494	28	493	CCT62775.1	501	1	501	92.2	501	4	35	916	4e-265	CCT62775.1 GT4
QK8_00601	358	1	357	CCT62766.1	357	1	357	99.7	357	1	0	733.4	2.7e-210	CCT62766.1 GH18
QK8_00608	394	49	243	EGX47471.1	1148	401	595	36.5	197	121	4	109.4	2.1e-22	EGX47471.1 GH16
QK8_00610	550	8	195	AFU57543.1	923	741	919	33.3	201	99	35	102.4	3.5e-20	AFU57543.1 GT66
QK8_00612	168	10	155	SMY24715.1	620	21	164	42.7	150	76	10	118.6	1.5e-25	SMY24715.1 CE16
QK8_00616	552	1	551	CCT62669.1	551	1	551	91.8	551	45	0	1058.9	4.3e-308	CCT62669.1 GT1
QK8_00628	999	10	249	CUI24525.1	824	19	259	53.7	246	103	11	232.6	4.1e-59	CUI24525.1 GH19
QK8_00654	514	47	496	ALZ96408.1	457	13	448	32.2	457	282	28	202.6	2.4e-50	ALZ96408.1 AA7
QK8_00667	183	9	182	SMY24715.1	620	4	170	46.3	175	85	9	158.3	1.8e-37	SMY24715.1 CE16
QK8_00684	1041	770	1011	AIT83212.1	754	13	314	54.8	303	75	62	298.1	8.3e-79	AIT83212.1 GT4
QK8_00690	893	1	892	CCT62739.1	892	1	892	93.4	892	59	0	1738.4	0	CCT62739.1 GH36
QK8_00697	1506	896	1496	SMQ54680.1	1814	1137	1802	33.6	685	352	103	339	6.2e-91	SMQ54680.1 GH31
QK8_00710	1158	45	1151	AIE96983.1	2014	22	1196	30.6	1224	684	166	506.9	1.3e-141	AIE96983.1 GT0
QK8_00715	653	1	280	CUI24525.1	824	15	296	53	285	126	8	277.7	7.3e-73	CUI24525.1 GH19
QK8_00740	1015	1	1014	CCT62630.1	1014	1	1014	99.3	1014	7	0	2172.5	0	CCT62630.1 GH0
QK8_00743	270	52	235	CEF62298.1	578	4	186	48.1	185	93	3	180.6	5e-44	CEF62298.1 GT4
QK8_00753	389	1	388	CCT62615.1	390	1	390	91.3	390	32	2	580.9	2.4e-164	CCT62615.1 GH128
QK8_00762	358	158	351	CAL54622.1	1692	1161	1350	60.9	197	67	10	251.9	2.4e-65	CAL54622.1 GH2
QK8_00768	720	140	683	AFZ04852.1	1443	579	1074	22.5	555	360	70	83.2	2.9e-14	AFZ04852.1 GT2
QK8_00775	411	37	218	CAJ58949.1	611	29	211	31.4	185	122	5	89.7	1.8e-16	CAJ58949.1 CBM13
QK8_00794	255	1	248	SMQ55079.1	685	1	247	56.3	254	98	13	275.4	1.4e-72	SMQ55079.1 GH17
QK8_00798	840	44	306	AGI90727.1	587	24	274	29.6	267	168	20	97.4	1.7e-18	AGI90727.1 CBM13
QK8_00801	382	2	376	AAD14758.1	697	338	692	39.2	383	197	36	246.5	1.1e-63	AAD14758.1 GT2
QK8_00815	455	1	454	CCT62550.1	454	1	454	98.7	454	6	0	935.3	5.9e-271	CCT62550.1 GT31
QK8_00850	1341	1032	1292	CBX99002.1	772	4	299	29.5	312	153	67	105.1	1.3e-20	CBX99002.1 GH18
QK8_00865	455	147	300	AFU17324.1	510	50	214	29.7	172	96	25	64.7	6.8e-09	AFU17324.1 CBM13
QK8_00872	769	1	768	CCT62497.1	749	1	749	96.6	768	7	19	1463	0	CCT62497.1 GT66
QK8_00874	1199	290	531	CBX99002.1	772	4	243	25.4	268	146	54	74.3	2.3e-11	CBX99002.1 GH18
QK8_00882	171	3	87	CAN61133.1	1122	1038	1122	45.9	85	46	0	79	1.3e-13	CAN61133.1 GH36
QK8_00892	273	1	272	CCT62478.1	272	1	272	98.2	272	5	0	537	2.8e-151	CCT62478.1 CE4
QK8_00894	696	298	680	ANH22675.1	690	11	381	66.1	387	111	20	515	2.9e-144	ANH22675.1 CE4
QK8_00907	516	208	418	CAJ58949.1	611	43	256	28.7	216	147	7	85.9	3.2e-15	CAJ58949.1 CBM13
QK8_00908	392	6	391	CEF72406.1	387	5	387	71.2	386	108	3	527.3	3.2e-148	CEF72406.1 AA8
QK8_00917	622	472	604	CUR50868.1	932	767	904	44.6	139	70	7	119.8	2.4e-25	CUR50868.1 GT66
QK8_00960	516	25	515	CCT62409.1	492	2	492	95.5	491	22	0	996.9	1.9e-289	CCT62409.1 GH5_24
QK8_00961	763	112	398	XP_330690.1	1237	664	972	35	320	164	44	166.4	2.8e-39	XP_330690.1 GH5_24
QK8_00973	1346	1120	1337	ACL49294.1	654	20	237	30.9	233	131	30	90.1	4.5e-16	ACL49294.1 GT4
QK8_01007	515	1	514	AAA65587.1	514	1	514	98.6	514	7	0	1021.5	7.1e-297	AAA65587.1 CBM1
QK8_01015	299	13	149	ALK30190.1	397	13	149	39.1	138	82	2	93.6	9e-18	ALK30190.1 GT9
QK8_01040	407	1	406	CCT62329.1	406	1	406	97.3	406	11	0	831.2	1.1e-239	CCT62329.1 GT69
QK8_01093	771	1	770	CCT62328.1	770	1	770	99.5	770	4	0	1572	0	CCT62328.1 GT39
QK8_01098	1353	36	687	CCT62324.1	654	1	652	98.3	652	11	0	1333.5	0	CCT62324.1 GH47
QK8_01126	541	1	540	CCT62294.1	540	1	540	97.2	540	15	0	1036.9	1.7e-301	CCT62294.1 PL4_1
QK8_01135	506	253	331	CAN61133.1	1122	1039	1117	34.2	79	52	0	58.5	5.4e-07	CAN61133.1 GH36
QK8_01142	961	215	581	AMS24251.1	1213	527	861	35.5	375	194	48	155.6	6.2e-36	AMS24251.1 CBM57
QK8_01156	224	47	213	AMB39214.1	757	9	165	41.3	167	88	10	126.3	9.3e-28	AMB39214.1 GH3
QK8_01160	125	1	123	XP_331907.1	994	1	123	86.2	123	17	0	204.9	1.2e-51	XP_331907.1 GT66
QK8_01167	512	36	82	CED82388.1	747	35	81	48.9	47	24	0	63.9	1.3e-08	CED82388.1 GT4
QK8_01175	832	1	831	CCT62249.1	831	1	831	94.6	831	45	0	1612	0	CCT62249.1 GH78
QK8_01201	809	314	466	AHH97713.1	456	19	166	29.3	157	98	13	67.8	1.4e-09	AHH97713.1 CBM2
QK8_01247	697	1	696	CCT62177.1	656	1	656	92.7	696	11	40	1320.8	0	CCT62177.1 GH15
QK8_01250	530	44	444	CBA03971.1	927	4	403	60.2	402	157	3	486.5	8.4e-136	CBA03971.1 GT30
QK8_01252	708	1	707	CCT62173.1	707	1	707	87.5	711	81	8	1077	0	CCT62173.1 GH18
QK8_01258	81	1	77	AAL01718.1	351	20	96	53.2	77	36	0	85.5	6.6e-16	AAL01718.1 AA10
QK8_01266	587	31	364	ACL96244.2	454	2	276	30.3	347	157	85	127.1	1.4e-27	ACL96244.2 CBM50
QK8_01293	194	1	193	CED85243.1	810	619	810	55.6	196	80	7	207.2	3.6e-52	CED85243.1 GT57
QK8_01296	601	18	87	EAA59389.1	764	16	80	41.4	70	36	5	55.8	4.2e-06	EAA59389.1 GT4
QK8_01308	384	279	364	CDS09080.1	592	504	586	40.7	86	48	3	78.6	3.8e-13	CDS09080.1 GT22
QK8_01317	423	114	399	ANH22675.1	690	98	382	30.9	301	177	31	119.8	1.7e-25	ANH22675.1 CE4
QK8_01326	437	1	347	AFY93865.1	2636	2128	2489	30.8	370	225	31	131	7.4e-29	AFY93865.1 GT2
QK8_01328	642	261	528	CBZ54290.1	716	243	462	30.5	272	133	56	110.9	1.2e-22	CBZ54290.1 CBM20
QK8_01340	378	4	365	XP_361931.1	927	559	920	60.7	364	139	4	446	9e-124	XP_361931.1 CBM66
QK8_01358	998	706	997	CCT62069.1	303	12	303	95.5	292	13	0	589	2.3e-166	CCT62069.1 CE3
QK8_01366	1271	69	355	XP_367690.1	1104	795	1085	39.1	294	169	10	190.7	2.3e-46	XP_367690.1 GH20
QK8_01368	553	1	552	CCT63406.1	552	1	552	95.3	552	26	0	1042.3	4.2e-303	CCT63406.1 GT22
QK8_01370	572	1	571	CCT62058.1	571	1	571	97.4	571	15	0	1187.6	0	CCT62058.1 GH13_40
QK8_01380	359	133	328	AFP66233.1	336	91	305	27.9	219	131	27	61.6	4.5e-08	AFP66233.1 AA0
QK8_01382	507	322	470	CBZ51751.1	1915	658	815	35.2	159	92	11	102.1	4.3e-20	CBZ51751.1 GT90
QK8_01384	1045	452	1005	CAN65674.1	1260	111	629	36.4	563	305	53	346.7	2.1e-93	CAN65674.1 GH28
QK8_01386	611	1	610	CCT62042.1	610	1	610	96.1	610	24	0	911.4	1.2e-263	CCT62042.1 GH17
QK8_01407	1006	70	276	CAM03105.1	528	20	226	25.8	213	146	12	87.4	2.2e-15	CAM03105.1 CBM6
QK8_01408	1223	1	1222	AHG06595.1	1222	1	1222	99.6	1222	5	0	2457.6	0	AHG06595.1 GT2
QK8_01419	612	1	611	CCT62012.1	611	1	611	98.5	611	9	0	1268.4	0	CCT62012.1 GH20
QK8_01420	534	133	457	EAA66095.1	832	480	806	23.6	351	218	50	60.8	1.1e-07	EAA66095.1 GT34
QK8_01427	480	198	458	EGX47471.1	1148	388	651	36.7	264	164	3	186	2.1e-45	EGX47471.1 GH16
QK8_01445	1918	722	872	CBX99002.1	772	1	172	30.6	173	97	23	73.2	8e-11	CBX99002.1 GH18
QK8_01482	511	216	508	EAA58455.1	855	567	853	36.5	293	180	6	213.8	1e-53	EAA58455.1 GT1
QK8_01484	440	1	439	CCT61952.1	435	1	435	94.8	439	19	4	725.3	8.9e-208	CCT61952.1 GH132
QK8_01486	335	1	334	CCT61950.1	335	1	335	97.3	335	8	1	685.3	7.8e-196	CCT61950.1 GH114
QK8_01507	1212	578	1196	CCT69642.1	672	45	667	62.4	630	219	18	848.2	2.5e-244	CCT69642.1 GH127
QK8_01521	316	61	311	AID32530.1	1046	804	1043	28.6	262	154	33	83.2	1.3e-14	AID32530.1 GT51
QK8_01536	402	102	373	CAZ34341.1	1860	1403	1695	31.7	300	170	35	164.9	4.3e-39	CAZ34341.1 CBM13
QK8_01543	251	4	250	CCT61895.1	254	8	254	96	247	10	0	475.7	7e-133	CCT61895.1 AA6
QK8_01551	1229	33	731	AHX26715.1	2530	27	779	33.2	777	417	102	375.6	4.9e-102	AHX26715.1 GT2
QK8_01553	983	1	982	CCT61886.1	965	1	965	93.8	982	44	17	1878.6	0	CCT61886.1 GT90
QK8_01560	479	163	458	ANH22675.1	690	124	391	24.8	310	177	56	70.5	1.3e-10	ANH22675.1 CE4
QK8_01563	319	27	303	CAL57845.1	679	5	273	33.5	281	171	16	130.2	9.2e-29	CAL57845.1 GT58
QK8_01592	341	26	198	AAD14758.1	697	395	594	29.9	204	108	35	82	3.1e-14	AAD14758.1 GT2
QK8_01593	319	40	260	XP_367690.1	1104	812	1041	24	233	162	15	67	9.6e-10	XP_367690.1 GH20
QK8_01599	602	4	583	CBY01311.1	1648	40	646	32.4	623	362	59	288.9	2.9e-76	CBY01311.1 GH2
QK8_01618	1176	746	1128	AEY56803.1	842	346	690	32.1	399	201	70	173.3	3.5e-41	AEY56803.1 CBM20
QK8_01631	558	43	318	CBZ54290.1	716	247	502	32.4	281	160	30	132.9	2.5e-29	CBZ54290.1 CBM20
QK8_01632	177	23	158	BAC83070.1	666	518	649	41.2	136	76	4	99.4	9.7e-20	BAC83070.1 CBM43
QK8_01640	553	15	448	AQS94359.1	1172	15	440	26.1	460	280	60	140.2	1.5e-31	AQS94359.1 GH78
QK8_01664	497	326	496	CEF68073.1	745	64	241	39.4	180	98	11	122.5	3e-26	CEF68073.1 GT92
QK8_01667	1269	1	1169	CCT61772.1	1270	1	1170	96.6	1170	39	1	2142.5	0	CCT61772.1 GT1
QK8_01673	741	1	740	CCT61767.1	740	1	740	99.5	740	4	0	1502.6	0	CCT61767.1 GT39
QK8_01681	1088	901	1052	ALC38566.1	726	519	663	25.8	155	102	13	56.2	5.8e-06	ALC38566.1 CBM20
QK8_01706	344	1	343	CCT61737.1	368	1	368	85.1	369	28	27	359	1.3e-97	CCT61737.1 CE5
QK8_01721	575	55	472	ARF89445.1	960	462	872	24.4	434	289	39	89	4.2e-16	ARF89445.1 GT1
QK8_01725	781	482	676	CEF76964.1	928	630	829	47.6	206	91	17	163.3	2.4e-38	CEF76964.1 GH18
QK8_01726	1179	9	697	BAY30132.1	3571	2701	3292	26.1	701	397	121	190.3	2.8e-46	BAY30132.1 GT2
QK8_01729	322	31	319	XP_367690.1	1104	807	1100	49.7	294	143	5	277.3	4.7e-73	XP_367690.1 GH20
QK8_01740	585	46	546	AEI52017.1	786	288	739	30.9	524	267	95	168.7	4.3e-40	AEI52017.1 CE6
QK8_01747	376	1	375	CCT61695.1	375	1	375	98.4	375	6	0	743.4	2.7e-213	CCT61695.1 PL1_4
QK8_01763	334	6	333	CCT61678.1	341	14	341	99.7	328	1	0	674.5	1.4e-192	CCT61678.1 GH5_5
QK8_01772	344	85	311	ANW20399.1	753	451	670	31.3	230	145	13	89.7	1.5e-16	ANW20399.1 GT87
QK8_01776	344	88	178	ASF76259.1	324	85	174	39.6	91	54	1	70.1	1.2e-10	ASF76259.1 CE1
QK8_01781	474	1	473	CCT61660.1	473	1	473	97.5	473	12	0	908.7	6.1e-263	CCT61660.1 GT4
QK8_01782	1246	426	566	SCF24823.1	729	92	208	32.6	141	71	24	67.4	2.9e-09	SCF24823.1 CBM13
QK8_01790	611	333	610	CCT61649.1	284	7	284	88.8	278	31	0	499.6	1.1e-139	CCT61649.1 GT1
QK8_01812	622	1	621	CCT61610.1	623	1	623	99	623	4	2	1283.1	0	CCT61610.1 GH1
QK8_01823	1723	83	463	AMS24251.1	1213	556	881	33.1	384	196	61	166.8	4.8e-39	AMS24251.1 CBM57
QK8_01825	362	35	354	EAA63396.1	751	445	747	26.8	328	207	33	99.8	1.5e-19	EAA63396.1 GH76
QK8_01828	561	1	560	CCT61595.1	560	1	560	94.8	560	29	0	1103.2	0	CCT61595.1 GH47
QK8_01850	587	37	368	AOZ95200.1	925	1	323	31.3	345	202	35	128.3	6.4e-28	AOZ95200.1 GH43_35
QK8_01880	586	39	523	AKZ56597.1	530	76	530	28.7	494	304	48	152.9	2.4e-35	AKZ56597.1 AA7
QK8_01884	626	50	621	SMQ49286.1	590	27	590	31.3	587	365	38	278.5	4.1e-73	SMQ49286.1 AA7
QK8_01886	380	1	376	CBX91235.1	878	496	873	49.5	378	189	2	398.7	1.7e-109	CBX91235.1 GH43_26
QK8_01901	346	11	307	ARA85284.1	592	59	354	27.7	310	197	27	115.2	3.3e-24	ARA85284.1 CE12
QK8_01902	651	186	496	CDP31201.1	1370	870	1167	29.7	327	185	45	128.3	7.1e-28	CDP31201.1 AA3_2
QK8_01911	714	1	713	CCT61505.1	713	1	713	91.3	713	62	0	1370.9	0	CCT61505.1 GH36
QK8_01917	2561	1172	2435	ACX49739.1	2305	122	1386	25	1331	865	133	271.2	2.7e-70	ACX49739.1 GH4
QK8_01920	767	1	766	CCT61496.1	766	1	766	96.6	766	26	0	1535.8	0	CCT61496.1 GH3
QK8_01939	1132	873	1130	CEF76964.1	928	667	867	30.8	260	119	61	71.2	1.8e-10	CEF76964.1 GH18
QK8_01946	233	102	208	AKI99040.1	517	410	509	31.8	107	66	7	61.2	3.8e-08	AKI99040.1 GT2
QK8_01948	416	39	301	AMQ54964.1	980	622	886	24	287	172	46	63.9	1.1e-08	AMQ54964.1 GH3
QK8_01951	664	103	629	BAY90071.1	3556	590	1078	21.5	543	356	70	101.7	7.3e-20	BAY90071.1 GT2
QK8_01958	963	310	704	EAA57990.1	1425	769	1140	35.7	403	220	39	199.5	3.7e-49	EAA57990.1 GH16
QK8_01966	1014	106	520	CDP31201.1	1370	771	1164	29.6	442	236	75	146.7	3e-33	CDP31201.1 AA3_2
QK8_01969	298	1	297	CCT61443.1	297	1	297	93.9	297	18	0	600.5	2.2e-170	CCT61443.1 GH20
QK8_01975	1226	15	429	EAA66095.1	832	381	791	30.3	436	258	46	162.2	8.4e-38	EAA66095.1 GT34
QK8_01982	1572	1218	1469	AJC53641.1	954	665	897	26.5	253	165	21	67.8	2.8e-09	AJC53641.1 GT2
QK8_01989	638	1	637	CEF71993.1	641	1	641	84.1	641	98	4	1184.5	0	CEF71993.1 AA1_3
QK8_01990	1135	1	1134	SCB63990.1	1136	1	1136	82.3	1137	197	4	1889	0	SCB63990.1 GH31
QK8_01997	557	93	235	AOZ95200.1	925	90	227	36.2	149	78	17	69.7	2.6e-10	AOZ95200.1 GH43_35
QK8_01998	885	4	858	AFH54529.1	871	3	864	47.2	868	439	19	849.4	8.3e-245	AFH54529.1 GH78|3.2.1.40
QK8_02002	839	5	815	CCT75039.1	814	6	794	44.7	816	419	32	698	2.9e-199	CCT75039.1 GH78
QK8_02004	734	99	712	EAA59719.1	1305	12	569	36	634	310	96	346.7	1.4e-93	EAA59719.1 GH75
QK8_02007	1640	1202	1610	BAF27519.1	1877	962	1344	30	413	255	34	171.8	1.4e-40	BAF27519.1 PL4_2
QK8_02009	313	45	302	ACR14707.1	1849	446	696	29.3	266	165	23	88.2	3.9e-16	ACR14707.1 CBM10
QK8_02015	524	1	522	CCT71818.1	523	1	522	93.5	522	34	0	1062.4	0	CCT71818.1 GH43_36
QK8_02028	1256	6	824	CEF79749.1	1376	6	801	64.7	822	261	29	986.9	4.7e-286	CEF79749.1 CE3
QK8_02035	2477	23	896	BAZ00088.1	3569	1213	2095	28.9	920	571	83	339.7	5.9e-91	BAZ00088.1 GT2
QK8_02055	112	8	111	CCT67978.1	563	415	518	81.7	104	19	0	184.5	1.4e-45	CCT67978.1 AA4
QK8_02056	1089	52	1045	AIT18866.1	1516	89	1096	33.7	1026	630	50	531.9	3.6e-149	AIT18866.1 GH18
QK8_02073	351	1	337	EAA29319.1	1136	41	425	29.5	396	209	70	152.9	1.5e-35	EAA29319.1 GH93
QK8_02081	1277	354	1276	CCT71937.1	923	1	923	93.7	923	58	0	1833.9	0	CCT71937.1 GH78
QK8_02114	555	19	301	AOZ95200.1	925	10	295	28.3	297	188	25	89	4.1e-16	AOZ95200.1 GH43_35
QK8_02157	485	49	440	CCA23362.1	816	105	464	27.7	405	235	58	157.5	8.2e-37	CCA23362.1 GH0
QK8_02158	720	2	719	CCT71961.1	744	27	744	95.1	718	35	0	1432.2	0	CCT71961.1 GH36
QK8_02161	595	16	592	SMQ49286.1	590	19	589	39.5	583	335	18	424.5	4.4e-117	SMQ49286.1 AA7
QK8_02166	382	1	380	CCT71969.1	380	1	379	95.3	380	17	1	758.4	8.3e-218	CCT71969.1 GH33
QK8_02168	500	4	106	CED82388.1	747	21	127	31.8	107	69	4	68.6	5.2e-10	CED82388.1 GT4
QK8_02198	483	208	429	SMY28739.1	470	1	188	44.6	222	89	34	178.7	3.4e-43	SMY28739.1 CE1
QK8_02200	360	3	257	EAA29319.1	1136	41	319	27.5	291	163	48	96.3	1.7e-18	EAA29319.1 GH93
QK8_02201	322	35	238	AJH03295.1	515	40	255	41	217	114	14	170.2	8.1e-41	AJH03295.1 CBM13
QK8_02206	632	345	464	ABG62199.1	290	54	171	31.4	121	79	4	66.6	2.5e-09	ABG62199.1 CE4
QK8_02211	857	135	289	AEV81602.1	639	15	186	32.8	174	96	21	72.4	6.1e-11	AEV81602.1 CBM2
QK8_02215	321	1	319	CCT72020.1	321	1	320	88.4	320	36	1	570.1	3.5e-161	CCT72020.1 CE16
QK8_02222	254	1	253	CCT72014.1	253	1	253	96.8	253	8	0	537.7	1.5e-151	CCT72014.1 AA13
QK8_02223	313	1	312	CCT72013.1	315	1	315	95.6	315	11	3	629	6.2e-179	CCT72013.1 GH128
QK8_02241	455	4	454	CCT72047.1	421	4	421	83.6	451	41	33	785.4	7.5e-226	CCT72047.1 GH39
QK8_02244	1487	161	349	SBO93528.1	717	71	254	28.2	213	100	53	59.3	9.3e-07	SBO93528.1 GH6
QK8_02259	300	1	265	CCT72064.1	299	1	265	95.8	265	11	0	515	1.3e-144	CCT72064.1 AA8
QK8_02267	531	14	511	SMY27695.1	901	34	532	35.8	506	310	15	300.4	8.6e-80	SMY27695.1 GH43_21
QK8_02268	451	5	78	CED82388.1	747	28	101	43.2	74	42	0	82.8	2.4e-14	CED82388.1 GT4
QK8_02276	585	1	584	CCE73644.1	584	1	584	95.4	584	27	0	1165.6	0	CCE73644.1 AA1_2
QK8_02279	1130	21	502	SMY27695.1	901	46	532	38.7	493	285	17	322	5.9e-86	SMY27695.1 GH43_21
QK8_02298	1101	358	1093	AIT18861.1	1393	399	1390	34.2	1014	367	300	520.4	1.1e-145	AIT18861.1 CBM18
QK8_02321	107	8	98	CDS09080.1	592	500	590	41.8	91	53	0	85.1	1.1e-15	CDS09080.1 GT22
QK8_02322	386	83	380	CAK43282.1	1131	804	1131	38	329	172	32	179.9	1.2e-43	CAK43282.1 GH78
QK8_02340	707	36	530	CDP31201.1	1370	689	1165	26	523	313	74	160.2	1.8e-37	CDP31201.1 AA3_2
QK8_02346	363	8	217	AKE28372.1	360	5	222	26.7	225	143	22	87.8	6e-16	AKE28372.1 GH109
QK8_02351	589	38	556	AFL53796.1	625	26	550	33.9	537	325	30	307.4	7.8e-82	AFL53796.1 CBM50
QK8_02353	536	1	535	CCT72191.1	535	1	535	97.2	535	15	0	1127.5	0	CCT72191.1 GH32
QK8_02361	395	1	394	BAJ23877.1	409	1	409	96.1	409	1	15	827	2e-238	BAJ23877.1 GH27
QK8_02367	818	406	817	AMS24251.1	1213	460	866	41.7	424	218	29	273.1	2.3e-71	AMS24251.1 CBM57
QK8_02384	549	84	547	AIT18860.1	1166	655	1101	22.9	489	310	67	101.7	6e-20	AIT18860.1 GH18
QK8_02385	767	172	602	CDP31201.1	1370	762	1165	32.2	450	240	65	213.8	1.5e-53	CDP31201.1 AA3_2
QK8_02389	445	104	381	KFY84961.1	655	5	307	27	307	191	33	92	3.9e-17	KFY84961.1 GH135
QK8_02390	337	1	336	CCT72226.1	336	1	336	95.5	336	15	0	679.5	4.3e-194	CCT72226.1 GH43_26
QK8_02392	485	8	478	ANM86730.1	489	17	487	25.9	479	339	16	167.2	1e-39	ANM86730.1 AA7
QK8_02403	911	1	540	AAX78216.1	539	1	539	96.3	540	19	1	1015	1.2e-294	AAX78216.1 CBM43
QK8_02409	608	365	605	CEF62930.1	780	538	769	31.2	247	149	21	104.8	7.9e-21	CEF62930.1 GT2
QK8_02423	380	2	239	EAA59400.1	1041	765	980	41.6	245	107	36	173.7	8.7e-42	EAA59400.1 PL4_3
QK8_02459	740	398	662	AMV26254.1	540	47	284	24.6	268	169	33	72	6.9e-11	AMV26254.1 CBM51
QK8_02500	789	1	788	CCT72342.1	790	1	790	93.7	790	48	2	1243.4	0	CCT72342.1 GT8
QK8_02503	799	499	729	AJC53641.1	954	653	872	28.4	232	153	13	85.9	5e-15	AJC53641.1 GT2
QK8_02509	166	17	88	ACJ72161.1	457	1	72	83.3	72	12	0	125.6	1.2e-27	ACJ72161.1 GT1
QK8_02510	1431	1	606	CCT72349.1	611	1	606	99	606	6	0	1248.4	0	CCT72349.1 GH47
QK8_02532	1496	7	1495	CCT72371.1	1491	1	1491	96.9	1491	44	2	2743	0	CCT72371.1 GT41
QK8_02554	627	120	622	APA13729.1	645	116	637	38.9	543	271	61	307.8	6.3e-82	APA13729.1 CBM50
QK8_02556	308	4	305	EAA57970.1	830	519	829	45.3	311	161	9	269.2	1.2e-70	EAA57970.1 GT1
QK8_02569	768	1	767	CCT72411.1	767	1	767	95.8	767	32	0	1449.5	0	CCT72411.1 GT2
QK8_02576	683	555	630	AAL01718.1	351	20	95	81.6	76	14	0	128.6	5.7e-28	AAL01718.1 AA10
QK8_02581	1777	1	1776	AHG06597.1	1780	5	1780	99.8	1776	3	0	3573.5	0	AHG06597.1 GT2
QK8_02582	1863	1	1862	AHG06596.1	1862	1	1862	100	1862	0	0	3650.5	0	AHG06596.1 GT2
QK8_02591	1068	3	437	ASF09272.1	847	404	823	27.8	439	294	23	144.8	1.2e-32	ASF09272.1 GT4
QK8_02594	387	85	322	ASF76259.1	324	68	289	28.2	248	142	36	84	9.2e-15	ASF76259.1 CE1
QK8_02598	296	1	295	AAK27974.1	295	1	295	99.3	295	2	0	466.5	5e-130	AAK27974.1 GH11|3.2.1.8
QK8_02616	348	113	318	ASF76259.1	324	90	289	33.2	208	129	10	118.6	3e-25	ASF76259.1 CE1
QK8_02627	359	1	358	CCT72465.1	358	1	358	97.8	358	8	0	560.8	2.4e-158	CCT72465.1 AA9
QK8_02633	199	27	119	SMY24826.1	256	97	188	38.9	95	53	5	61.2	3.3e-08	SMY24826.1 CBM52
QK8_02647	310	21	298	EAA57970.1	830	546	828	36.2	290	166	19	153.7	7.6e-36	EAA57970.1 GT1
QK8_02655	181	51	167	EAA65371.1	988	613	739	37.2	129	67	14	82.4	1.3e-14	EAA65371.1 GT22
QK8_02656	612	62	611	CCT72489.1	528	1	528	87.5	550	47	22	959.9	3e-278	CCT72489.1 GH43_13
QK8_02686	1433	1	1432	CCT72521.1	1436	1	1436	96.1	1442	40	16	2682.5	0	CCT72521.1 GT1
QK8_02694	454	107	453	CCT72527.1	347	1	347	96.8	347	11	0	669.8	4.6e-191	CCT72527.1 CE2
QK8_02699	565	18	564	ANM86677.1	564	20	564	43.4	555	296	18	440.3	7.4e-122	ANM86677.1 AA7
QK8_02702	631	231	608	BAY30132.1	3571	724	1079	23.5	391	251	48	67.8	1.1e-09	BAY30132.1 GT2
QK8_02720	278	10	264	AID32530.1	1046	795	1045	24.9	273	165	40	64.7	4.1e-09	AID32530.1 GT51
QK8_02726	510	38	274	CCT64954.1	341	12	247	54.8	239	103	5	285.4	2.7e-75	CCT64954.1 AA9
QK8_02729	489	3	486	ANM86677.1	564	97	562	31.7	492	302	34	240	1.3e-61	ANM86677.1 AA7
QK8_02741	439	102	276	AQT67598.1	483	125	299	31.3	179	115	8	84.3	8e-15	AQT67598.1 GH145
QK8_02742	337	21	336	CCT73126.1	324	6	324	98.4	319	2	3	652.9	4.3e-186	CCT73126.1 PL1_10
QK8_02745	696	191	533	CDP31201.1	1370	809	1165	32	369	213	38	148.3	7.1e-34	CDP31201.1 AA3_2
QK8_02752	1321	56	356	BAT00059.1	849	481	788	27.1	336	182	63	74.7	1.9e-11	BAT00059.1 CBM57
QK8_02754	409	54	406	SMQ49497.1	925	525	891	37.6	391	182	62	199.9	1.2e-49	SMQ49497.1 AA3_2
QK8_02770	346	1	343	EAA29319.1	1136	41	437	31.2	404	210	68	154.5	4.9e-36	EAA29319.1 GH93
QK8_02775	483	83	480	CCT67729.1	605	6	544	62	539	64	141	604.4	2.5e-171	CCT67729.1 AA3_2
QK8_02776	779	27	773	ARS39702.1	746	15	741	45.3	750	384	26	671	3.5e-191	ARS39702.1 GH139
QK8_02777	1295	44	562	ANM86677.1	564	47	561	49.2	522	255	10	528.1	6.2e-148	ANM86677.1 AA7
QK8_02802	4051	2879	3713	BAZ00088.1	3569	373	1175	27.4	865	536	92	239.6	1.4e-60	BAZ00088.1 GT2
QK8_02803	642	96	641	CCT67704.1	546	1	546	98.2	546	10	0	1119.8	0	CCT67704.1 GH32
QK8_02816	287	1	286	CCT67692.1	286	1	286	97.6	286	7	0	614	1.9e-174	CCT67692.1 GH16
QK8_02820	585	1	584	CCT67688.1	601	1	601	93.5	601	22	17	1193.7	0	CCT67688.1 AA1
QK8_02825	1391	1	1390	CCT67685.1	1436	29	1436	90.8	1408	112	18	2641.3	0	CCT67685.1 CE3
QK8_02836	308	1	307	CCT67677.1	308	1	308	97.4	308	7	1	612.1	7.7e-174	CCT67677.1 GH16
QK8_02839	275	13	270	AID32530.1	1046	804	1043	28.4	264	159	30	96.7	9.7e-19	AID32530.1 GT51
QK8_02870	259	84	255	SGZ51757.1	591	418	588	40.2	174	99	5	127.5	4.9e-28	SGZ51757.1 GT21
QK8_02893	1062	107	1010	AIT18866.1	1516	156	1099	26.5	973	617	98	296.2	3.2e-78	AIT18866.1 GH18
QK8_02907	1186	176	564	EGX54367.1	1000	543	1000	26	461	266	75	147.9	1.6e-33	EGX54367.1 GH5_7
QK8_02915	178	1	177	CEF74496.1	177	1	177	80.3	178	33	2	298.5	1.1e-79	CEF74496.1 CBM50
QK8_02916	1129	824	1128	EAA58930.1	1250	923	1250	31.9	332	195	31	152.9	4.7e-35	EAA58930.1 GT20
QK8_02932	295	1	294	CCT67606.1	294	1	294	95.6	294	13	0	604.4	1.5e-171	CCT67606.1 GH18
QK8_02944	831	1	830	CCT67598.1	830	1	830	98.1	830	16	0	1624.4	0	CCT67598.1 GT2
QK8_02945	469	141	468	CCT67597.1	328	1	328	95.7	328	14	0	654.1	2.7e-186	CCT67597.1 GH12
QK8_02957	368	14	356	XP_361931.1	927	568	916	34.2	354	217	16	177.2	7.6e-43	XP_361931.1 CBM66
QK8_02966	484	251	479	CCT70630.1	373	8	237	50.4	230	113	1	237.3	8.1e-61	CCT70630.1 GT1
QK8_02967	1426	1	353	CCT67584.1	372	1	353	96.3	353	13	0	562	4.2e-158	CCT67584.1 AA9
QK8_02993	884	1	883	CCT67493.1	883	1	883	99	883	9	0	1773.8	0	CCT67493.1 GT20
QK8_02999	311	6	298	AIQ43229.1	534	23	303	30.6	297	186	20	105.5	2.4e-21	AIQ43229.1 CBM32
QK8_03009	1465	10	1464	CCT67477.1	1455	1	1455	96	1455	58	0	2769.2	0	CCT67477.1 GT24
QK8_03014	372	1	371	CCT67472.1	348	1	348	90.6	371	12	23	599.7	4.8e-170	CCT67472.1 GH17
QK8_03015	496	171	267	BAE54672.1	400	1	96	66	97	32	1	138.7	4e-31	BAE54672.1 GH17
QK8_03016	2168	227	2126	CCT67470.1	1948	1	1907	98.6	1907	20	7	3528.4	0	CCT67470.1 GT48
QK8_03021	205	3	190	EGX51101.1	877	23	194	40.4	193	89	26	103.2	7.8e-21	EGX51101.1 GH85
QK8_03024	880	326	792	CBQ71473.1	1185	523	1092	29.5	572	296	107	179.5	3.7e-43	CBQ71473.1 GT58
QK8_03075	356	21	304	CBX99002.1	772	2	301	33	309	173	34	160.6	7.1e-38	CBX99002.1 GH18
QK8_03125	715	2	343	AMS24251.1	1213	529	863	35.2	352	201	27	162.2	4.9e-38	AMS24251.1 CBM57
QK8_03127	780	86	398	SCE94955.1	1429	76	380	26.4	329	202	40	85.1	8.3e-15	SCE94955.1 CBM57
QK8_03134	1820	1534	1787	CTQ98742.1	432	17	255	28.2	259	161	25	100.5	4.5e-19	CTQ98742.1 CBM2
QK8_03135	769	1	768	CCT67355.1	768	1	768	98.6	768	11	0	1625.9	0	CCT67355.1 GH5_12
QK8_03154	965	1	964	CCT67337.1	979	1	979	93.1	979	53	15	1732.2	0	CCT67337.1 GH47
QK8_03170	485	22	388	AHO16406.1	763	1	343	43.6	367	183	24	283.1	1.3e-74	AHO16406.1 GH13_11
QK8_03185	676	10	675	CCT67309.1	666	1	666	97.4	666	17	0	1230.3	0	CCT67309.1 CBM20
QK8_03237	3231	1057	1261	SFV72712.1	649	18	211	31.1	212	121	25	99.8	1.4e-18	SFV72712.1 GT4
QK8_03244	814	1	813	CCT67252.1	813	1	813	97.2	813	23	0	1667.5	0	CCT67252.1 GH63
QK8_03264	2817	2502	2763	ARX83161.1	727	410	631	32.5	265	133	46	97.1	7.6e-18	ARX83161.1 GT87
QK8_03291	624	1	623	ABS19943.1	623	1	623	99.4	623	4	0	1280.4	0	ABS19943.1 AA1_2|1.10.3.2
QK8_03296	384	10	82	CED82388.1	747	28	97	37	73	43	3	60.1	1.4e-07	CED82388.1 GT4
QK8_03315	575	3	142	CCC48209.1	484	6	148	37.1	143	87	3	99.4	3.1e-19	CCC48209.1 GH85
QK8_03325	1605	798	962	AKJ11545.1	739	133	283	29.4	170	96	24	73.2	6.7e-11	AKJ11545.1 CBM13
QK8_03331	417	58	222	ADV61838.1	457	71	261	28.7	195	105	34	56.6	1.7e-06	ADV61838.1 GH0
QK8_03339	583	89	364	AMS24251.1	1213	573	852	28.6	297	174	38	95.1	6e-18	AMS24251.1 CBM57
QK8_03347	298	5	285	EAA58873.1	2052	1132	1427	47.9	303	129	29	262.3	1.5e-68	EAA58873.1 GH18
QK8_03355	559	95	554	EAA58990.1	980	514	977	60.5	466	176	8	572.4	1.2e-161	EAA58990.1 GH71
QK8_03365	601	106	573	SMY27695.1	901	61	513	29.5	485	293	49	160.2	1.6e-37	SMY27695.1 GH43_21
QK8_03372	379	1	378	CCT67128.1	378	1	378	93.4	378	25	0	716.8	2.7e-205	CCT67128.1 GH16
QK8_03374	671	1	670	CCT67126.1	670	1	670	98.8	670	8	0	1382.1	0	CCT67126.1 PL4_3
QK8_03378	629	115	604	EAA58983.1	925	362	859	43.5	515	249	42	389.4	1.7e-106	EAA58983.1 GH18
QK8_03382	277	7	276	CCT67119.1	270	1	270	97	270	8	0	558.1	1.2e-157	CCT67119.1 AA9
QK8_03384	401	68	330	EAA61879.1	779	424	734	34.6	324	138	74	144.4	5.9e-33	EAA61879.1 GT32
QK8_03406	398	1	395	CCT67099.1	404	1	402	76.9	403	84	9	447.2	4.2e-124	CCT67099.1 AA11
QK8_03433	341	24	336	AEA20065.1	690	386	686	30.8	331	181	48	132.5	2e-29	AEA20065.1 GH43_3
QK8_03443	670	136	669	AMD38857.1	534	1	534	99.8	534	1	0	1043.9	1.7e-303	AMD38857.1 GT20
QK8_03456	488	1	487	CCT67518.1	490	1	490	96.3	490	15	3	888.3	8.8e-257	CCT67518.1 GH72
QK8_03477	710	478	649	SFV72712.1	649	20	200	23.6	195	112	37	57.8	1.3e-06	SFV72712.1 GT4
QK8_03491	406	69	331	EAA61879.1	779	424	734	33.3	324	142	74	137.1	9.6e-31	EAA61879.1 GT32
QK8_03492	520	6	470	CUI23539.1	887	412	873	27.8	503	284	79	190.7	9.4e-47	CUI23539.1 GT4
QK8_03493	2565	1934	2345	AAO76290.1	1336	928	1335	28.8	434	261	48	151.8	2.4e-34	AAO76290.1 GT2
QK8_03498	2072	1400	1632	AAO76290.1	1336	927	1143	30.5	233	146	16	110.9	3.8e-22	AAO76290.1 GT2
QK8_03504	545	1	544	BAE79276.1	544	1	544	99.3	544	4	0	1090.5	0	BAE79276.1 AA3_1
QK8_03506	298	5	276	AEO56549.1	743	5	296	52.9	297	110	30	286.6	7.2e-76	AEO56549.1 GT31
QK8_03510	166	25	157	BAC83070.1	666	541	659	30.8	133	78	14	82	1.5e-14	BAC83070.1 CBM43
QK8_03513	964	1	963	CCT66990.1	963	1	963	98.2	963	17	0	1990.3	0	CCT66990.1 GH31
QK8_03518	345	1	344	CCT66985.1	344	1	344	98.3	344	6	0	704.9	9.8e-202	CCT66985.1 GH18
QK8_03526	801	211	530	ACZ43481.1	785	97	382	32	325	177	44	167.5	1.3e-39	ACZ43481.1 GT2
QK8_03533	792	1	525	CCT66969.1	524	1	522	91	525	44	3	970.7	2.2e-281	CCT66969.1 GT21
QK8_03552	1609	1084	1586	AEI52017.1	786	277	770	28.2	546	297	95	142.1	1.2e-31	AEI52017.1 CE6
QK8_03553	407	9	367	CEF77547.1	416	26	409	28.9	388	243	33	168.7	3e-40	CEF77547.1 GT0
QK8_03577	449	93	434	CDM22846.1	1311	948	1283	24	358	234	38	91.3	6.7e-17	CDM22846.1 GT51
QK8_03627	627	47	287	ACL96244.2	454	2	233	27.3	260	142	47	77	1.8e-12	ACL96244.2 CBM50
QK8_03639	403	29	380	CAL53384.1	1045	37	404	32.9	368	231	16	205.3	2.8e-51	CAL53384.1 CE11
QK8_03651	250	1	249	CEF87069.1	249	1	249	87.1	249	32	0	454.1	2.2e-126	CEF87069.1 GH12
QK8_03654	521	182	491	CCT66836.1	430	75	384	89.4	310	33	0	594	3.7e-168	CCT66836.1 CBM18
QK8_03658	636	285	483	AAD52097.1	739	415	617	27.4	208	137	14	67.8	1.1e-09	AAD52097.1 GH18
QK8_03685	466	1	465	CCT66804.1	465	1	465	89.9	465	47	0	893.6	2e-258	CCT66804.1 GT2
QK8_03686	492	1	491	CCT66803.1	491	1	491	98.8	491	6	0	1027.7	9.4e-299	CCT66803.1 CBM35
QK8_03716	436	2	383	EAA63677.1	1679	1222	1608	43.3	393	206	17	295.4	2.3e-78	EAA63677.1 GH1
QK8_03724	667	129	499	CDP31201.1	1370	801	1172	30.7	407	211	71	168.7	4.9e-40	CDP31201.1 AA3_2
QK8_03726	466	46	447	CTQ90966.1	462	43	452	23.3	416	299	20	107.1	1.2e-21	CTQ90966.1 AA7
QK8_03755	413	18	407	EAA29319.1	1136	38	440	37.2	406	236	19	258.5	2.9e-67	EAA29319.1 GH93
QK8_03758	473	17	466	AEO58675.1	421	4	417	39.9	451	233	38	339	1.9e-91	AEO58675.1 GT4
QK8_03759	594	1	593	ABY89282.1	643	51	643	90.7	593	55	0	1165.6	0	ABY89282.1 GH13_40
QK8_03770	1159	82	1136	CCT76082.1	1532	494	1516	31.9	1090	640	102	532.7	2.2e-149	CCT76082.1 CBM18
QK8_03774	528	31	437	EAA66095.1	832	379	791	27.1	428	276	36	159.1	3.1e-37	EAA66095.1 GT34
QK8_03777	702	351	698	EAA63396.1	751	415	748	31.8	358	210	34	158.7	5.3e-37	EAA63396.1 GH76
QK8_03784	525	5	497	SMQ46612.1	1302	800	1290	25.9	505	348	26	135.2	4.7e-30	SMQ46612.1 GH78
QK8_03789	482	7	398	EAA66095.1	832	381	791	38.5	413	231	23	273.5	1e-71	EAA66095.1 GT34
QK8_03793	357	30	333	AHM62227.1	2589	868	1157	24.3	313	205	32	96.3	1.7e-18	AHM62227.1 CBM57
QK8_03800	481	11	480	CEF82837.1	485	15	485	75.4	472	113	3	684.9	1.5e-195	CEF82837.1 AA12
QK8_03806	770	9	631	BAE64464.1	1375	608	1206	35.5	650	341	78	345.1	4.4e-93	BAE64464.1 GH28
QK8_03807	600	1	594	AFM77719.1	608	1	594	74.5	597	146	6	961.8	7.7e-279	AFM77719.1 GH2
QK8_03818	377	1	273	SCB65476.1	434	1	277	55.6	277	119	4	327	6.1e-88	SCB65476.1 GH16
QK8_03823	1036	1	408	ASF09272.1	847	433	825	25.8	419	274	37	113.2	3.8e-23	ASF09272.1 GT4
QK8_03828	470	1	467	CBF75992.1	585	104	582	46.2	489	231	32	443.4	7.2e-123	CBF75992.1 GH13_40
QK8_03830	260	1	259	AEO71812.1	261	1	261	67.8	261	82	2	372.9	6.7e-102	AEO71812.1 GH24
QK8_03831	236	1	95	AEO71812.1	261	1	93	60	95	36	2	122.9	1.1e-26	AEO71812.1 GH24
QK8_03845	980	549	974	AJK86861.1	449	30	437	24.7	454	268	74	129.8	3.7e-28	AJK86861.1 AA7
QK8_03849	2187	740	2084	ACX49739.1	2305	135	1521	25.8	1440	921	148	320.9	2.5e-85	ACX49739.1 GH4
QK8_03858	394	6	392	CEF72406.1	387	9	385	57	388	155	12	425.6	1.3e-117	CEF72406.1 AA8
QK8_03868	549	43	364	ARF89445.1	960	460	774	26.5	324	227	11	90.5	1.4e-16	ARF89445.1 GT1
QK8_03884	490	17	467	ANB99831.1	461	20	452	24.3	460	312	36	106.3	2.2e-21	ANB99831.1 AA7
QK8_03885	535	50	115	CED82388.1	747	26	91	33.3	66	44	0	60.8	1.2e-07	CED82388.1 GT4
QK8_03889	1690	540	721	ALG89209.1	661	307	504	32.7	214	96	48	62.8	9.6e-08	ALG89209.1 GH0
QK8_03892	233	5	230	SDS56476.1	702	458	682	55.3	226	100	1	254.6	2.4e-66	SDS56476.1 GT4
QK8_03893	425	7	422	AEO68439.1	426	13	425	56.6	417	176	5	508.1	2.2e-142	AEO68439.1 GH5_16
QK8_03894	325	14	300	SBT43557.1	464	27	308	52.2	293	123	17	302	1.8e-80	SBT43557.1 CBM13
QK8_03895	1025	1	1024	CCT66634.1	1022	1	1022	91.4	1024	86	2	1987.6	0	CCT66634.1 GH2
QK8_03898	312	61	246	SMD43549.1	625	57	242	30.5	190	124	8	89.4	1.8e-16	SMD43549.1 CE9
QK8_03903	256	1	255	CCT66626.1	255	1	255	98	255	5	0	505.4	8.5e-142	CCT66626.1 CE4
QK8_03905	255	1	253	CCT66625.1	254	1	253	89.3	253	27	0	491.1	1.6e-137	CCT66625.1 CE4
QK8_03907	493	1	492	CCT66623.1	492	1	492	94.9	492	25	0	939.9	2.6e-272	CCT66623.1 GT2
QK8_03909	865	1	864	CCT66619.1	864	1	864	91.9	864	70	0	1705.3	0	CCT66619.1 GH2
QK8_03924	421	311	414	AMG32349.1	477	381	471	35.6	104	54	13	62.4	3.1e-08	AMG32349.1 GH2
QK8_03960	444	35	419	EAA61743.1	1239	54	422	35.1	388	230	22	226.5	1.3e-57	EAA61743.1 GH31
QK8_03975	535	73	331	ALU73705.1	536	28	294	26.8	276	176	26	81.3	8.2e-14	ALU73705.1 AA4
QK8_03989	376	1	375	CCT66530.1	375	1	375	97.6	375	9	0	756.1	4e-217	CCT66530.1 PL1_4
QK8_03993	489	1	488	CCT66526.1	488	1	488	97.1	488	14	0	963.4	2.2e-279	CCT66526.1 GH28
QK8_03994	491	5	428	AEL26413.1	1166	31	452	26.8	474	245	102	118.2	5.6e-25	AEL26413.1 GH78
QK8_03997	441	31	430	EAA61740.1	1304	327	723	35	409	245	21	219.9	1.2e-55	EAA61740.1 AA3_2
QK8_03999	241	1	237	AEO67939.1	314	1	238	63.2	239	85	3	320.9	2.8e-86	AEO67939.1 CBM1
QK8_04003	774	114	773	CCT66517.1	660	1	660	98.9	660	7	0	1371.3	0	CCT66517.1 GH51
QK8_04005	519	4	207	AKL70839.1	507	43	231	29.9	204	128	15	99.4	2.8e-19	AKL70839.1 AA7
QK8_04007	578	94	270	ARK09749.1	1041	692	867	28	186	115	19	59.7	2.8e-07	ARK09749.1 GH3
QK8_04009	535	23	534	CCT66509.1	508	1	508	92	512	37	4	984.9	7.6e-286	CCT66509.1 GH43_14
QK8_04011	237	1	236	CCT66507.1	236	1	236	95.3	236	11	0	474.9	1.1e-132	CCT66507.1 CBM63
QK8_04020	426	53	402	ADN17640.1	714	11	315	33.9	351	185	47	177.6	6.7e-43	ADN17640.1 GT2
QK8_04021	669	1	661	CCT66493.1	653	1	652	85.8	661	85	9	1134	0	CCT66493.1 GT2
QK8_04023	713	301	398	ANH56478.1	757	424	522	37.4	99	61	1	75.9	4.6e-12	ANH56478.1 GH16
QK8_04028	796	1	795	CCT66486.1	749	1	749	90.3	795	31	46	1323.9	0	CCT66486.1 CBM21
QK8_04037	561	212	560	SMQ49497.1	925	555	896	32	378	192	65	158.7	4.3e-37	SMQ49497.1 AA3_2
QK8_04043	1285	7	603	BAY90071.1	3556	2696	3277	29.5	607	393	35	235	1.1e-59	BAY90071.1 GT2
QK8_04051	267	23	258	AID32530.1	1046	814	1043	25.9	247	155	28	65.1	3e-09	AID32530.1 GT51
QK8_04065	509	262	473	ARX88014.1	1061	693	899	41.6	214	116	9	150.2	1.4e-34	ARX88014.1 CBM12
QK8_04083	492	246	457	ANH91582.1	1066	699	926	39.9	233	114	26	145.2	4.3e-33	ANH91582.1 CBM12
QK8_04090	664	1	663	CCT66427.1	663	1	663	98.5	663	10	0	1329.3	0	CCT66427.1 GT2
QK8_04091	474	1	472	CCT66426.1	475	1	474	97.5	474	10	2	851.3	1.2e-245	CCT66426.1 CBM18
QK8_04097	482	29	481	CCT66420.1	468	1	468	92.5	468	20	15	885.2	7.4e-256	CCT66420.1 AA7
QK8_04118	948	204	636	AOT08339.1	666	113	485	26.1	452	236	98	80.1	3.3e-13	AOT08339.1 CBM5
QK8_04148	886	11	885	CCT66374.1	893	19	893	96.7	875	29	0	1717.2	0	CCT66374.1 GH3
QK8_04165	872	60	871	CCT66358.1	812	1	812	97.2	812	23	0	1523.8	0	CCT66358.1 GH55
QK8_04190	795	420	645	ACY19019.1	1013	61	277	24.8	250	131	57	66.2	4.1e-09	ACY19019.1 CBM48
QK8_04195	304	42	291	ADV21782.1	797	15	266	39.7	262	136	22	180.6	5.7e-44	ADV21782.1 GT4
QK8_04208	530	27	526	EAA58990.1	980	499	980	37.2	516	274	50	338.2	3.7e-91	EAA58990.1 GH71
QK8_04216	384	14	379	CCT66306.1	371	1	367	92.1	367	28	1	696	5.1e-199	CCT66306.1 GH16
QK8_04235	442	378	438	ADZ65211.1	63	3	61	52.5	61	27	2	58.9	3.6e-07	ADZ65211.1 CE0
QK8_04240	515	257	498	CEF62930.1	780	538	772	41.6	245	130	13	189.5	2.1e-46	CEF62930.1 GT2
QK8_04296	762	163	439	AFY93865.1	2636	1119	1400	30.3	290	181	21	107.1	2e-21	AFY93865.1 GT2
QK8_04306	693	2	263	AEO70370.1	1116	4	249	35.3	266	148	24	152.9	2.9e-35	AEO70370.1 AA5_1
QK8_04320	572	242	472	CAM03105.1	528	9	240	31	239	150	15	116.3	2.5e-24	CAM03105.1 CBM6
QK8_04343	491	1	490	AGF69228.1	490	1	490	99.8	490	1	0	1056.2	2.5e-307	AGF69228.1 GH1|3.2.1.21
QK8_04362	547	1	545	CCT66778.1	683	109	653	95	545	27	0	1087.4	0	CCT66778.1 GT90
QK8_04368	527	235	526	BAT04281.1	664	343	631	26.5	302	199	23	83.2	2.1e-14	BAT04281.1 CBM57
QK8_04369	540	108	487	CAL53384.1	1045	36	416	27.8	400	250	39	129.8	2e-28	CAL53384.1 CE11
QK8_04372	519	10	298	ACL96244.2	454	1	301	30.7	323	168	56	148.7	4.1e-34	ACL96244.2 CBM50
QK8_04385	340	13	337	EAA59072.1	858	279	622	54.6	346	134	23	367.1	4.8e-100	EAA59072.1 AA9
QK8_04420	391	1	64	AGE89883.1	337	1	64	39.1	64	39	0	55.8	2.7e-06	AGE89883.1 AA10
QK8_04424	1350	1120	1318	AMD89422.1	655	19	217	30	207	129	16	92.8	6.9e-17	AMD89422.1 GT4
QK8_04445	995	623	895	CBX99002.1	772	10	301	37.7	297	156	29	194.9	9.5e-48	CBX99002.1 GH18
QK8_04474	706	1	705	CCT66054.1	705	1	705	99.4	705	4	0	1451.4	0	CCT66054.1 GT3
QK8_04482	1081	1	1080	CCT66046.1	1080	1	1080	98.6	1080	15	0	2207.9	0	CCT66046.1 GH38
QK8_04492	397	19	375	CAL53384.1	1045	34	404	33	373	232	18	213	1.3e-53	CAL53384.1 CE11
QK8_04507	382	1	381	CCT66023.1	381	1	381	99.5	381	2	0	772.7	4.2e-222	CCT66023.1 GT62
QK8_04524	374	1	373	CCT66007.1	373	1	373	97.6	373	9	0	730.3	2.4e-209	CCT66007.1 GH16
QK8_04530	450	104	444	CBZ54290.1	716	245	574	34.4	349	202	27	184.5	5.8e-45	CBZ54290.1 CBM20
QK8_04533	1312	1083	1284	AMD89422.1	655	18	219	29.4	214	127	24	88.2	1.7e-15	AMD89422.1 GT4
QK8_04542	473	21	472	CCT65988.1	452	1	452	99.1	452	4	0	914.4	1.1e-264	CCT65988.1 GT34
QK8_04543	499	1	498	CCT65987.1	495	1	495	97.4	498	10	3	724.2	2.3e-207	CCT65987.1 GH16
QK8_04570	752	226	742	ADT70776.1	802	245	777	23.5	588	324	126	85.5	6.1e-15	ADT70776.1 AA3_1|1.1.99.18
QK8_04574	449	1	448	CCT65953.1	516	70	516	98	448	8	1	899.8	2.7e-260	CCT65953.1 GT22
QK8_04591	503	223	424	AHH97713.1	456	23	217	32.8	204	126	11	92.4	3.4e-17	AHH97713.1 CBM2
QK8_04592	613	150	384	CBZ54290.1	716	268	498	32.2	245	142	24	123.6	1.7e-26	CBZ54290.1 CBM20
QK8_04600	1302	463	992	AFZ04852.1	1443	586	1195	21.8	647	352	154	112.5	8.1e-23	AFZ04852.1 GT2
QK8_04608	854	570	788	AMM43015.1	1016	673	880	30.7	225	133	23	98.6	8e-19	AMM43015.1 CBM57
QK8_04610	396	123	375	ALG11156.1	431	10	258	29.5	258	168	14	111.3	5.5e-23	ALG11156.1 CBM2
QK8_04624	1200	932	1166	CBX99002.1	772	1	245	25.9	259	154	38	75.9	7.8e-12	CBX99002.1 GH18
QK8_04642	399	40	374	EAA63396.1	751	426	733	26.1	353	198	63	88.6	3.8e-16	EAA63396.1 GH76
QK8_04671	464	1	463	CCT65858.1	463	1	463	96.5	463	16	0	948.3	6.8e-275	CCT65858.1 GH76
QK8_04691	618	98	469	AGS66965.1	810	30	393	27.7	376	256	16	99.8	2.6e-19	AGS66965.1 CE14
QK8_04750	940	329	772	ERN13624.1	1379	782	1204	36	464	236	61	256.9	1.9e-66	ERN13624.1 GT96
QK8_04776	1294	655	1208	SMQ54680.1	1814	1232	1797	25.3	609	357	98	164.9	1.4e-38	SMQ54680.1 GH31
QK8_04778	1741	1348	1626	CBZ54290.1	716	238	505	34.2	281	170	15	174.5	2.3e-41	CBZ54290.1 CBM20
QK8_04783	293	69	226	EAA58873.1	2052	971	1125	51.3	158	74	3	156.8	8.4e-37	EAA58873.1 GH18
QK8_04786	958	54	131	AHO18837.1	800	10	84	48.7	78	37	3	80.9	1.9e-13	AHO18837.1 GH13_26
QK8_04790	640	260	623	EGX47471.1	1148	317	673	35.2	366	226	11	219.2	3e-55	EGX47471.1 GH16
QK8_04803	520	32	335	AMS24251.1	1213	571	854	40.1	307	158	26	184.5	6.7e-45	AMS24251.1 CBM57
QK8_04809	241	13	233	CDI52992.1	392	4	197	37.6	221	111	27	139.8	8.8e-32	CDI52992.1 GT4
QK8_04824	515	3	513	EGX50141.1	934	410	933	29.3	539	338	43	221.1	6.4e-56	EGX50141.1 GH3
QK8_04838	373	25	250	CBZ51751.1	1915	976	1222	32.9	252	138	31	124	7.7e-27	CBZ51751.1 GT90
QK8_04840	446	49	248	ANZ19938.1	354	6	194	36.3	204	111	19	112.1	3.6e-23	ANZ19938.1 CBM13
QK8_04844	476	13	242	EAA66229.1	1187	426	649	25.2	250	141	46	58.2	6.6e-07	EAA66229.1 PL1_4
QK8_04853	339	1	338	CCT65681.1	338	1	338	90.8	338	31	0	660.2	2.7e-188	CCT65681.1 GH43_30
QK8_04881	395	35	371	CBX99002.1	772	4	374	28.2	373	230	38	145.2	3.4e-33	CBX99002.1 GH18
QK8_04894	376	32	112	AAS90659.1	534	8	89	37.8	82	50	1	73.6	1.2e-11	AAS90659.1 GT31
QK8_04896	627	2	254	ADJ46018.1	457	4	263	27.9	265	174	17	100.5	1.5e-19	ADJ46018.1 CBM2
QK8_04903	196	32	195	SMQ53700.1	516	60	217	31.7	164	106	6	94.7	2.6e-18	SMQ53700.1 CBM50
QK8_04910	395	1	394	CCT65600.1	411	1	411	95.6	411	1	17	857.4	1.4e-247	CCT65600.1 GT15
QK8_04915	469	14	425	CBY00245.1	1213	16	425	44.3	422	213	22	334	6.2e-90	CBY00245.1 GT34
QK8_04924	1551	909	1109	ACL49294.1	654	16	217	28.4	208	136	13	62.4	1.1e-07	ACL49294.1 GT4
QK8_04935	1268	257	799	AJY87077.1	961	392	943	43.4	555	299	15	486.9	1.5e-135	AJY87077.1 GH43_29
QK8_04954	365	8	364	CCT65566.1	348	1	348	93.3	358	13	11	677.9	1.4e-193	CCT65566.1 GT8
QK8_04963	482	1	481	CCT65560.1	481	1	481	91.3	481	42	0	781.2	1.5e-224	CCT65560.1 CBM48
QK8_04965	551	31	343	CBX99002.1	772	1	299	34.2	336	161	60	174.5	7.4e-42	CBX99002.1 GH18
QK8_04978	414	72	352	CBX99002.1	772	4	300	37.2	301	165	24	206.5	1.3e-51	CBX99002.1 GH18
QK8_04993	248	36	197	SMY24715.1	620	8	171	47	164	85	2	150.2	6.7e-35	SMY24715.1 CE16
QK8_05022	1586	77	770	AHX26706.1	2798	98	803	35.3	717	430	34	384.8	1e-104	AHX26706.1 GT2
QK8_05033	987	59	510	AFZ04852.1	1443	610	1080	34	479	281	35	247.3	1.6e-63	AFZ04852.1 GT2
QK8_05049	421	35	420	ALI93560.1	777	385	776	60.8	393	146	8	490.3	4.6e-137	ALI93560.1 GH18
QK8_05050	371	1	370	CCT65482.1	402	33	402	92.4	370	28	0	718	1.2e-205	CCT65482.1 GH18
QK8_05056	672	58	394	SMY27695.1	901	71	406	28.7	355	216	37	133.3	2.3e-29	SMY27695.1 GH43_21
QK8_05058	1201	492	922	EAA65303.1	1582	1055	1508	21.1	470	316	55	73.2	5e-11	EAA65303.1 GT0
QK8_05065	503	56	450	SMY22954.1	1143	65	458	43.2	400	216	11	346.7	9.9e-94	SMY22954.1 GT90
QK8_05071	1373	1131	1345	SFV72712.1	649	19	220	36.4	220	117	23	113.2	5e-23	SFV72712.1 GT4
QK8_05075	748	163	472	SCG78677.1	556	22	273	26.3	315	164	68	93.2	2.9e-17	SCG78677.1 CBM2
QK8_05084	515	15	456	SMY27695.1	901	25	483	57.1	466	169	31	492.3	1.5e-137	SMY27695.1 GH43_21
QK8_05085	678	1	677	CCT65447.1	677	1	677	98.8	677	8	0	1412.1	0	CCT65447.1 AA3_3
QK8_05088	407	1	406	CCT65443.1	406	1	406	97.5	406	10	0	825.9	4.5e-238	CCT65443.1 CE8
QK8_05094	228	9	200	CEJ73325.1	588	7	190	46.9	192	94	8	184.1	3.8e-45	CEJ73325.1 GH18
QK8_05100	508	1	507	CCT66758.1	507	1	507	100	507	0	0	1072.4	3.4e-312	CCT66758.1 GH51
QK8_05108	465	1	464	BAE97097.1	464	1	464	100	464	0	0	972.6	3.4e-282	BAE97097.1 GH28
QK8_05113	983	2	982	CBX92400.1	1623	641	1623	47	1006	485	48	852.4	1.1e-245	CBX92400.1 GH30_7
QK8_05120	1520	1193	1409	AJC53641.1	954	659	876	36.8	220	134	5	131.7	1.5e-28	AJC53641.1 GT2
QK8_05129	548	58	538	SMY27695.1	901	51	513	22.9	510	317	76	91.7	6.2e-17	SMY27695.1 GH43_21
QK8_05130	431	35	427	EGX51171.1	502	105	501	62.3	398	144	6	503.1	7.1e-141	EGX51171.1 CBM1
QK8_05133	368	1	367	CCT65393.1	367	1	367	96.2	367	14	0	747.3	1.8e-214	CCT65393.1 GH5
QK8_05138	541	20	535	XP_003712902.1	841	263	798	24	583	329	114	72	5.1e-11	XP_003712902.1 AA3_1
QK8_05143	882	2	881	CCT65379.1	881	1	881	98	881	17	1	1763	0	CCT65379.1 CBM18
QK8_05153	403	292	377	AMG32349.1	477	383	464	39.8	93	38	18	62	3.9e-08	AMG32349.1 GH2
QK8_05164	601	1	599	CCT65353.1	599	1	599	89.8	599	61	0	1144.8	0	CCT65353.1 GH49
QK8_05169	1095	1	1094	CCT65346.1	1102	1	1102	95.2	1102	45	8	2214.5	0	CCT65346.1 GH31
QK8_05170	634	1	633	CCT66683.1	633	1	633	96.7	633	21	0	1330.1	0	CCT66683.1 AA1_3
QK8_05173	328	1	327	ABT18331.1	325	1	325	82	327	57	2	558.9	8.3e-158	ABT18331.1 GH62
QK8_05180	320	69	290	ASF76259.1	324	70	289	34.8	227	136	12	137.9	4.4e-31	ASF76259.1 CE1
QK8_05196	427	1	426	CCT65320.1	424	1	424	91.3	426	35	2	793.9	2e-228	CCT65320.1 CBM18
QK8_05201	1879	607	1425	CAN79977.1	1572	215	1067	26.6	898	535	124	317.4	2.4e-84	CAN79977.1 GT1
QK8_05208	554	6	245	ADL33049.1	970	2	226	35.3	252	124	39	121.3	7.4e-26	ADL33049.1 GH43_35
QK8_05228	3936	4	915	BAZ00088.1	3569	1211	2098	28.6	945	585	90	335.5	1.8e-89	BAZ00088.1 GT2
QK8_05231	596	1	595	CCT65282.1	594	1	594	97.3	595	15	1	1217.6	0	CCT65282.1 AA3_2
QK8_05232	243	2	239	SBO96012.1	863	17	235	31.3	243	138	29	119	1.6e-25	SBO96012.1 CBM6
QK8_05238	1076	143	422	AFA73118.1	868	543	821	26.8	287	195	15	111.3	1.5e-22	AFA73118.1 GT4
QK8_05240	535	19	227	ADL33049.1	970	9	209	42.1	216	103	22	150.6	1.1e-34	ADL33049.1 GH43_35
QK8_05249	315	1	314	CCT65272.1	314	1	314	90.1	314	31	0	605.1	9.7e-172	CCT65272.1 GT8
QK8_05266	491	30	471	AEI52017.1	786	290	753	26.5	486	291	66	145.6	3.3e-33	AEI52017.1 CE6
QK8_05268	2411	60	1080	BAY90071.1	3556	1213	2199	27.5	1063	653	118	342	1.2e-91	BAY90071.1 GT2
QK8_05274	358	6	354	ANH56445.1	1110	3	344	43.1	350	190	9	295.4	1.9e-78	ANH56445.1 GH36
QK8_05275	434	153	427	ANH22675.1	690	138	383	26.1	291	154	61	69.3	2.6e-10	ANH22675.1 CE4
QK8_05276	1042	35	1037	AIT18914.1	1519	15	1067	31.3	1073	647	90	511.9	3.7e-143	AIT18914.1 GH18
QK8_05298	922	339	921	AFR68934.1	607	25	607	93.5	583	38	0	1174.5	0	AFR68934.1 GH29|3.2.1.51
QK8_05321	756	154	573	EAA57990.1	1425	760	1161	31.9	436	247	50	178.7	5.4e-43	EAA57990.1 GH16
QK8_05324	1038	38	608	AFY93865.1	2636	357	917	20.9	603	403	74	64.7	1.5e-08	AFY93865.1 GT2
QK8_05339	988	891	987	CCT69479.1	383	99	196	54.1	98	44	1	118.2	1.1e-24	CCT69479.1 GH93
QK8_05372	623	137	622	XP_366410.1	1261	800	1261	25.9	518	296	88	117.9	9.2e-25	XP_366410.1 GH43_11
QK8_05376	616	1	110	BAY30132.1	3571	3090	3207	32.2	118	72	8	75.9	4e-12	BAY30132.1 GT2
QK8_05378	573	43	214	AFU47232.1	495	77	238	34.3	172	103	10	93.6	1.7e-17	AFU47232.1 AA7
QK8_05407	456	1	455	AAK81847.1	455	1	455	99.8	455	1	0	932.9	2.9e-270	AAK81847.1 GH28
QK8_05409	823	370	800	APA11718.1	1109	34	474	35.5	459	250	46	270.4	1.5e-70	APA11718.1 AA5_1
QK8_05410	933	91	343	CBZ54290.1	716	245	504	33	264	162	15	139.4	4.4e-31	CBZ54290.1 CBM20
QK8_05418	495	1	494	CCT63554.1	494	1	494	97.8	494	11	0	1006.5	2.3e-292	CCT63554.1 GT31
QK8_05419	373	64	370	EAA65371.1	988	620	940	28.3	329	206	30	105.5	2.8e-21	EAA65371.1 GT22
QK8_05426	1256	829	1112	ANP48752.1	616	27	272	26.1	299	153	68	64.7	1.9e-08	ANP48752.1 CBM13
QK8_05437	492	6	392	CBA03971.1	927	5	376	33.7	389	239	19	214.9	4.4e-54	CBA03971.1 GT30
QK8_05451	355	71	315	AEE45876.1	896	59	307	25.3	265	162	36	61.6	4.5e-08	AEE45876.1 GH39
QK8_05460	709	11	667	ABS82818.1	646	16	600	51.4	664	237	86	682.6	1.1e-194	ABS82818.1 GT2
QK8_05461	323	8	267	CDS07094.1	344	31	292	29.7	276	164	30	119.4	1.6e-25	CDS07094.1 GH16
QK8_05464	275	1	274	CCT63608.1	274	1	274	97.4	274	7	0	557.4	2e-157	CCT63608.1 GH16
QK8_05468	417	32	411	AEB45483.1	895	48	403	38	384	206	32	193.4	1.2e-47	AEB45483.1 CBM2
QK8_05480	1014	284	499	CDP31201.1	1370	813	1036	29.4	231	141	22	91.7	1.2e-16	CDP31201.1 AA3_2
QK8_05486	1481	1	1480	CCT63634.1	1480	1	1480	89.5	1483	149	6	2288.8	0	CCT63634.1 CE3
QK8_05495	382	108	226	CBS90365.1	616	411	521	32.8	119	72	8	63.2	1.7e-08	CBS90365.1 GT4
QK8_05501	691	21	265	CAJ63931.1	621	9	259	30.4	257	161	18	117.5	1.3e-24	CAJ63931.1 CBM13
QK8_05514	448	3	444	CAN80640.1	1363	941	1361	37.8	481	200	99	295	3e-78	CAN80640.1 GT47
QK8_05535	959	248	924	AEO59465.1	1468	43	859	38.9	822	352	150	563.9	7.5e-159	AEO59465.1 CBM18
QK8_05536	1159	17	425	EGX53225.1	1467	924	1343	31	435	259	41	164.1	2.1e-38	EGX53225.1 CBM18
QK8_05549	704	5	230	AFC24585.1	998	614	843	24	250	146	44	55.5	6.4e-06	AFC24585.1 GH3
QK8_05560	1315	1	903	CCT63714.1	924	1	918	93.8	918	42	15	1726.5	0	CCT63714.1 GT20
QK8_05575	503	1	500	CCT63735.1	518	1	518	92.9	518	19	18	996.1	3.1e-289	CCT63735.1 GT31
QK8_05595	327	1	319	XP_361211.1	895	179	510	59.6	339	110	27	391	3e-107	XP_361211.1 GT32
QK8_05620	1686	1310	1667	EGX47540.1	481	21	359	31.5	362	221	27	161	2.6e-37	EGX47540.1 CBM1
QK8_05634	1010	436	646	SFV72712.1	649	19	234	28.6	224	139	21	74.7	1.5e-11	SFV72712.1 GT4
QK8_05635	373	1	242	EAA29200.1	1411	1092	1411	34.7	326	123	90	169.1	2.1e-40	EAA29200.1 CBM24
QK8_05637	909	611	770	ACR01848.1	1065	705	894	31.2	192	98	34	60.8	2e-07	ACR01848.1 GT2
QK8_05642	497	1	496	CCT63803.1	496	1	496	98.6	497	5	2	717.6	2.1e-205	CCT63803.1 GH132
QK8_05645	933	6	343	AMS24251.1	1213	529	860	42.5	346	177	22	238.8	5.4e-61	AMS24251.1 CBM57
QK8_05664	680	54	456	CAL53384.1	1045	10	384	27.7	419	243	60	112.5	4.2e-23	CAL53384.1 CE11
QK8_05670	321	36	320	AIQ48666.1	823	24	312	27.9	301	189	28	75.9	2.1e-12	AIQ48666.1 GH32
QK8_05681	678	37	352	CUI24525.1	824	7	328	59.9	322	123	6	384	7.5e-105	CUI24525.1 GH19
QK8_05689	450	168	342	CAP25909.1	819	628	804	38.4	177	107	2	119	3e-25	CAP25909.1 GT92
QK8_05691	235	5	227	CBX90714.1	1009	3	226	59.4	224	90	1	270.4	4.2e-71	CBX90714.1 GH47
QK8_05721	1164	967	1162	CCA37798.1	3007	2804	3003	27.7	202	138	8	76.3	5.8e-12	CCA37798.1 GT2
QK8_05733	766	392	586	ADJ44991.1	458	8	197	30.8	198	126	11	70.9	1.6e-10	ADJ44991.1 CBM2
QK8_05735	670	1	486	CCT63889.1	484	1	474	89.1	486	41	12	850.1	3.7e-245	CCT63889.1 AA9
QK8_05740	467	56	466	CCT63895.1	411	1	411	95.4	411	19	0	793.1	3.7e-228	CCT63895.1 GT2
QK8_05764	951	1	105	ACJ72161.1	457	1	106	41.3	109	57	7	79.7	4.3e-13	ACJ72161.1 GT1
QK8_05770	580	1	579	CCT63927.1	610	32	610	97.8	579	13	0	1182.5	0	CCT63927.1 GT22
QK8_05816	435	1	434	CCT63973.1	434	1	434	95.9	434	18	0	840.5	1.9e-242	CCT63973.1 GT58
QK8_05821	1150	816	1024	AHH97713.1	456	12	220	32.7	214	134	10	100.9	2.2e-19	AHH97713.1 CBM2
QK8_05824	473	1	472	CCT63981.1	465	1	465	97.9	472	3	7	969.9	2.2e-281	CCT63981.1 GT15
QK8_05830	793	79	792	CCT63987.1	714	1	714	88.7	714	81	0	1285	0	CCT63987.1 GT59
QK8_05850	149	32	144	AOC93438.1	358	230	354	29.6	125	76	12	70.1	5.3e-11	AOC93438.1 GH43_18
QK8_05856	739	3	604	EAA66229.1	1187	426	1074	32	676	359	101	265	5.6e-69	EAA66229.1 PL1_4
QK8_05858	615	350	521	SMY28739.1	470	19	190	33.9	174	111	4	90.1	2e-16	SMY28739.1 CE1
QK8_05860	892	36	862	EAA65758.1	2376	1566	2370	42.8	834	441	36	620.9	4.8e-176	EAA65758.1 GH133
QK8_05865	1551	1	1550	CCT64023.1	1556	7	1556	98.7	1550	20	0	3173.3	0	CCT64023.1 GH133
QK8_05868	729	480	651	AJC53641.1	954	659	829	31.5	181	105	19	59.3	4.6e-07	AJC53641.1 GT2
QK8_05891	670	103	648	XP_003653167.1	671	132	667	44.5	553	283	24	454.5	4.5e-126	XP_003653167.1 GT0
QK8_05908	653	70	485	CAL53384.1	1045	29	401	24.4	434	249	79	86.7	2.4e-15	CAL53384.1 CE11
QK8_05913	569	311	421	CCA15473.1	953	588	687	29.7	111	67	11	57.4	1.4e-06	CCA15473.1 GH72
QK8_05919	404	1	403	CCT64072.1	403	1	403	99.3	403	3	0	820.1	2.4e-236	CCT64072.1 GH76
QK8_05922	324	57	323	EAA59400.1	1041	777	1029	37.3	271	148	22	180.6	6e-44	EAA59400.1 PL4_3
QK8_05923	1280	433	1279	CCT64076.1	852	11	852	90.6	847	75	5	1379.4	0	CCT64076.1 GH16
QK8_05933	622	203	614	CCA23362.1	816	112	467	36	417	201	66	223.4	1.6e-56	CCA23362.1 GH0
QK8_05944	899	1	897	EAA65303.1	1582	677	1579	67.5	908	279	16	1177.5	0	EAA65303.1 GT0
QK8_05983	368	33	366	CCT64134.1	335	1	334	94	334	20	0	664.1	2e-189	CCT64134.1 GH43_21
QK8_05987	530	40	498	AEI52017.1	786	311	751	30.9	479	273	58	174.5	7.1e-42	AEI52017.1 CE6
QK8_06002	159	1	155	CEF67230.1	629	470	626	45.2	157	84	2	144.4	2.4e-33	CEF67230.1 GT4
QK8_06006	340	1	339	CCT64153.1	339	1	339	96.2	339	13	0	549.3	6.8e-155	CCT64153.1 AA9
QK8_06016	177	1	49	CBX97186.1	387	1	49	57.1	49	21	0	54.3	3.6e-06	CBX97186.1 GT8
QK8_06041	544	1	543	CCT64188.1	543	1	543	99.6	543	2	0	1122.8	0	CCT64188.1 AA3_2
QK8_06043	4849	2	1342	ACX49739.1	2305	443	1843	25.5	1473	893	204	264.6	4.8e-68	ACX49739.1 GH4
QK8_06052	501	3	499	CAN80640.1	1363	941	1363	37.5	510	219	100	307.8	5.1e-82	CAN80640.1 GT47
QK8_06069	1017	1	463	CCT64215.1	462	1	451	88.1	463	43	12	830.9	3.5e-239	CCT64215.1 GT15
QK8_06070	1039	1	827	CCA39958.1	1358	449	1274	33.4	888	468	123	443.7	1.2e-122	CCA39958.1 GT15
QK8_06120	506	68	454	CAZ29297.1	750	18	352	27.9	391	222	60	155.6	3.2e-36	CAZ29297.1 GT7
QK8_06123	404	1	403	CCT64267.1	403	1	403	95.8	403	17	0	777.7	1.4e-223	CCT64267.1 GH17
QK8_06128	474	1	473	CCT64273.1	473	1	473	95.1	473	23	0	917.9	1e-265	CCT64273.1 GH76
QK8_06138	572	1	571	CCT64283.1	571	1	571	97.2	571	16	0	1166.4	0	CCT64283.1 AA1_3
QK8_06144	463	1	462	CCT64289.1	481	1	481	94	481	10	19	892.1	5.8e-258	CCT64289.1 GT33
QK8_06161	886	1	885	CCT64306.1	885	1	885	98.9	885	10	0	1771.1	0	CCT64306.1 GT35
QK8_06162	358	20	292	CBX99002.1	772	4	301	35.3	300	165	29	183.7	7.9e-45	CBX99002.1 GH18
QK8_06229	337	154	319	BAZ13913.1	210	55	206	32	172	91	26	63.5	1.1e-08	BAZ13913.1 CBM50
QK8_06249	751	528	723	AJC53641.1	954	657	863	29.9	211	129	19	79	5.7e-13	AJC53641.1 GT2
QK8_06286	864	583	831	ALG11156.1	431	12	258	29.8	252	169	8	120.2	2.6e-25	ALG11156.1 CBM2
QK8_06303	603	20	599	CCH00931.1	1663	339	924	32.7	615	350	64	281.2	6.1e-74	CCH00931.1 CBM3
QK8_06306	657	34	310	CUI24525.1	824	17	296	53.4	283	123	9	273.5	1.4e-71	CUI24525.1 GH19
QK8_06329	772	1	697	CCT64478.1	734	1	694	94.5	697	35	3	1360.5	0	CCT64478.1 GH55
QK8_06332	233	153	226	CDZ98785.1	830	171	243	47.3	74	38	1	66.6	9.1e-10	CDZ98785.1 CBM50
QK8_06350	390	66	372	AGF29563.1	392	66	372	99.7	307	1	0	644	2.3e-183	AGF29563.1 GT32|2.4.1.257
QK8_06377	720	6	286	CTQ98742.1	432	11	258	26.1	287	167	45	94	1.7e-17	CTQ98742.1 CBM2
QK8_06387	319	35	114	CAN61133.1	1122	1039	1118	31.2	80	55	0	53.9	8.4e-06	CAN61133.1 GH36
QK8_06393	425	1	424	CCT64532.1	422	1	422	96.2	424	14	2	802.7	4.3e-231	CCT64532.1 GT50
QK8_06396	443	157	414	AEB45483.1	895	122	381	41.7	264	144	10	174.5	5.9e-42	AEB45483.1 CBM2
QK8_06405	595	160	447	CEF87930.1	465	86	375	28.8	299	193	20	119.8	2.3e-25	CEF87930.1 GT2
QK8_06417	455	1	329	BAJ97248.1	460	1	329	100	329	0	0	670.2	3.5e-191	BAJ97248.1 GH17
QK8_06419	246	60	245	CCT64557.1	186	1	186	97.8	186	4	0	379.8	5.1e-104	CCT64557.1 GH16
QK8_06420	414	1	413	CCT64558.1	413	1	413	97.6	413	10	0	810.8	1.5e-233	CCT64558.1 PL1_2
QK8_06427	318	35	316	ASF76259.1	324	45	316	29.3	290	179	26	132.5	1.9e-29	ASF76259.1 CE1
QK8_06439	569	1	568	ABS19938.1	585	1	585	96.9	585	1	17	1189.5	0	ABS19938.1 AA1_3|1.10.3.2
QK8_06446	805	1	804	CCT64583.1	804	1	804	96.4	804	29	0	1659.4	0	CCT64583.1 GH31
QK8_06470	530	1	409	CCT64606.1	427	1	410	93.4	410	26	1	775	1.2e-222	CCT64606.1 GT76
QK8_06479	478	157	423	ASF76259.1	324	87	320	27.3	271	156	41	77	1.4e-12	ASF76259.1 CE1
QK8_06480	542	69	230	AKU08670.1	463	87	247	32.1	168	101	13	60.8	1.2e-07	AKU08670.1 AA7
QK8_06487	462	8	461	CEF82837.1	485	15	485	61.8	477	153	29	583.9	3.4e-165	CEF82837.1 AA12
QK8_06490	1146	236	514	CBZ54290.1	716	245	511	33.2	286	165	26	158.7	8.7e-37	CBZ54290.1 CBM20
QK8_06505	430	1	280	CCT64640.1	419	1	280	98.9	280	3	0	570.9	2.8e-161	CCT64640.1 GH16
QK8_06507	329	1	328	CCT64642.1	328	1	328	98.5	328	5	0	615.1	9.7e-175	CCT64642.1 PL1_7
QK8_06523	342	1	337	EAA58835.1	1203	826	1177	43.9	360	171	31	260.8	4.8e-68	EAA58835.1 GH3
QK8_06554	495	24	425	EAA66095.1	832	377	791	24.5	424	289	31	133.3	1.7e-29	EAA66095.1 GT34
QK8_06568	661	1	76	CCA69719.1	1027	1	71	60.8	79	20	11	85.9	4.1e-15	CCA69719.1 GH43_13
QK8_06591	1070	131	342	SCF10202.1	530	62	264	29.7	222	127	29	68.9	8.5e-10	SCF10202.1 CBM2
QK8_06593	379	10	337	CTQ90342.1	452	25	352	36.4	335	199	14	177.9	4.6e-43	CTQ90342.1 CBM5
QK8_06603	285	3	283	CEF83447.1	301	1	300	70.8	301	67	21	421	2.3e-116	CEF83447.1 CE16
QK8_06607	506	21	241	CBZ51751.1	1915	691	942	23.7	262	149	51	67.4	1.2e-09	CBZ51751.1 GT90
QK8_06633	1429	316	1253	BAY30132.1	3571	1168	2097	28.7	973	616	78	386	4.2e-105	BAY30132.1 GT2
QK8_06636	1452	1262	1446	CAZ29389.1	598	8	198	41.4	191	106	6	151.8	1.3e-34	CAZ29389.1 GH99
QK8_06647	560	12	500	AEI52017.1	786	280	731	30.8	504	282	67	178.7	4e-43	AEI52017.1 CE6
QK8_06652	432	6	429	EAA63395.1	1270	854	1268	51.2	424	198	9	421.4	2.7e-116	EAA63395.1 GH2
QK8_06656	337	25	322	CAP94355.1	852	545	847	32.5	311	189	21	164.1	6.1e-39	CAP94355.1 GH3
QK8_06681	316	2	313	XP_367690.1	1104	793	1104	79.5	312	64	0	501.9	1.2e-140	XP_367690.1 GH20
QK8_06685	601	1	600	CCT64822.1	622	1	622	94.9	622	10	22	1198.3	0	CCT64822.1 GH3
QK8_06699	325	49	323	ASF76259.1	324	51	319	27.1	284	183	24	102.8	1.6e-20	ASF76259.1 CE1
QK8_06706	266	4	265	CCT64842.1	260	3	260	90.1	262	22	4	489.6	5e-137	CCT64842.1 CBM50
QK8_06724	299	1	298	CCT64847.1	298	1	298	62.5	301	107	6	389.8	6e-107	CCT64847.1 CBM50
QK8_06737	512	1	511	CCT64876.1	511	1	511	92.8	511	37	0	941.4	9.2e-273	CCT64876.1 GT71
QK8_06748	862	1	861	CCT64887.1	858	1	858	96.7	861	25	3	1713.4	0	CCT64887.1 GH3
QK8_06755	354	8	340	EAA63396.1	751	422	739	26.7	345	214	39	90.5	9e-17	EAA63396.1 GH76
QK8_06762	504	1	503	CCT64901.1	560	58	560	97	503	15	0	1019.2	3.4e-296	CCT64901.1 GH47
QK8_06785	802	1	801	CEF86913.1	810	1	810	83.5	812	121	13	1342.4	0	CEF86913.1 AA3_1
QK8_06786	258	31	257	CCT64928.1	227	1	227	97.8	227	5	0	452.2	8.6e-126	CCT64928.1 CE12
QK8_06788	412	1	45	ANH56599.1	1864	25	69	51.1	45	22	0	57.4	9.8e-07	ANH56599.1 GT1
QK8_06791	232	1	231	CCT64935.1	231	1	231	98.3	231	4	0	490	3.3e-137	CCT64935.1 PL3_2
QK8_06794	510	303	417	CEF84782.1	494	257	385	36.6	131	65	18	97.1	1.4e-18	CEF84782.1 CE5
QK8_06801	658	315	381	CCT69979.1	850	652	714	50	68	28	6	60.5	1.8e-07	CCT69979.1 GH18
QK8_06803	350	1	349	CCT64954.1	341	1	341	94.8	349	10	8	562	1e-158	CCT64954.1 AA9
QK8_06821	263	81	259	SGZ51757.1	591	418	588	43.6	179	93	8	136.7	8.1e-31	SGZ51757.1 GT21
QK8_06827	473	22	458	BAX92690.1	446	11	445	34.1	446	274	20	247.7	5.9e-64	BAX92690.1 AA7
QK8_06839	647	210	646	CCT64988.1	437	1	437	95.4	437	20	0	881.7	1.1e-254	CCT64988.1 GH5_23
QK8_06840	378	1	377	CCT64989.1	377	1	377	97.9	377	8	0	678.7	8.2e-194	CCT64989.1 PL1_4
QK8_06854	327	29	323	EAA58930.1	1250	920	1248	24.8	339	201	54	78.6	3.3e-13	EAA58930.1 GT20
QK8_06859	768	1	767	CCT65003.1	767	1	767	94.5	767	42	0	1523.1	0	CCT65003.1 GH95
QK8_06861	492	1	491	CCT65005.1	491	1	491	95.3	491	23	0	1016.9	1.7e-295	CCT65005.1 GH1
QK8_06866	482	56	481	CCT72993.1	1586	1156	1586	51.2	432	204	7	443.4	7.4e-123	CCT72993.1 CBM50
QK8_06872	229	1	217	CAK38229.1	688	1	244	40.2	244	119	27	181	3.3e-44	CAK38229.1 GT25
QK8_06873	191	1	183	ABP54505.1	491	86	295	31	210	118	27	91.7	2.2e-17	ABP54505.1 CBM6
QK8_06877	926	5	549	CAD72594.1	1610	51	571	30.7	564	329	62	266.9	1.8e-69	CAD72594.1 GH43
QK8_06881	385	1	379	CCT65024.1	384	1	379	93.1	379	26	0	751.5	1e-215	CCT65024.1 GH5_7
QK8_06893	346	27	328	ARA85284.1	592	72	376	26.4	314	210	21	104.8	4.5e-21	ARA85284.1 CE12
QK8_06936	1215	5	1214	CEF86075.1	1200	63	1200	48.1	1224	535	100	1136.3	0	CEF86075.1 CBM18
QK8_06937	358	21	320	CAK47332.1	1324	917	1216	35.3	303	190	6	216.1	1.4e-54	CAK47332.1 GH55
QK8_06938	604	1	603	CCT74244.1	686	1	686	62.4	691	167	93	874	2.1e-252	CCT74244.1 CBM50
QK8_06951	369	143	365	EAA57990.1	1425	759	993	38.8	240	125	22	149.4	1.7e-34	EAA57990.1 GH16
QK8_06982	1781	1	1780	ABS11265.1	1780	1	1780	90.3	1781	171	2	3282.3	0	ABS11265.1 GT2
QK8_07002	254	8	250	AID32530.1	1046	804	1043	29.2	250	160	17	84	6e-15	AID32530.1 GT51
QK8_07005	1143	5	1043	SMY23427.1	1255	2	1128	49.4	1131	476	96	1010.7	2.8e-293	SMY23427.1 GT1
QK8_07029	600	22	595	ARQ71943.1	770	201	770	61.2	575	217	6	767.7	2.1e-220	ARQ71943.1 CBM13
QK8_07030	492	1	491	CCT70706.1	489	1	489	91	491	42	2	931	1.2e-269	CCT70706.1 GH79
QK8_07034	337	24	331	ARA85284.1	592	80	377	29.4	316	197	26	100.5	8.3e-20	ARA85284.1 CE12
QK8_07036	980	1	979	CCT70700.1	865	1	865	81.5	979	67	114	1626.3	0	CCT70700.1 GH31
QK8_07040	608	1	607	CCT70719.1	607	1	607	95.7	607	26	0	1218	0	CCT70719.1 AA3_2
QK8_07043	497	27	467	BAE64464.1	1375	597	1043	47.8	452	220	16	399.8	9.7e-110	BAE64464.1 GH28
QK8_07044	554	5	553	CCT70692.1	559	11	559	94.7	549	29	0	1115.5	0	CCT70692.1 GH43_13
QK8_07045	992	1	470	CCT70691.1	492	1	469	94	470	27	1	915.2	1.4e-264	CCT70691.1 GH88
QK8_07046	470	94	465	BAV06996.1	640	20	383	44.5	382	184	28	312	2.5e-83	BAV06996.1 CBM13
QK8_07047	518	157	514	ALJ44860.1	1456	398	748	32.3	368	222	27	166	2.5e-39	ALJ44860.1 GH88
QK8_07048	407	1	406	CCT70688.1	406	1	406	93.1	406	28	0	790.4	2.1e-227	CCT70688.1 GH27
QK8_07059	432	35	405	ANG86217.1	700	20	351	28.8	382	211	61	133.7	1.1e-29	ANG86217.1 GH16
QK8_07066	531	1	530	CCT70659.1	530	1	530	98.3	530	9	0	1117.4	0	CCT70659.1 GH5_22
QK8_07068	332	83	330	AEB45483.1	895	161	408	41.8	251	140	6	167.5	5.4e-40	AEB45483.1 CBM2
QK8_07078	595	1	594	CCT70674.1	594	1	594	88.4	594	69	0	1062.4	0	CCT70674.1 GT2
QK8_07101	2125	1363	2116	AAB08445.1	803	30	796	53.2	776	332	31	802	3.6e-230	AAB08445.1 GH3|3.2.1.21
QK8_07104	542	6	538	CAK46937.1	527	9	524	61.7	533	187	17	675.6	1e-192	CAK46937.1 GT1
QK8_07105	2577	21	938	BAY30132.1	3571	1194	2097	31	955	571	88	399.1	8.6e-109	BAY30132.1 GT2
QK8_07106	98	1	94	CCT70630.1	373	51	144	89.4	94	10	0	178.3	9.1e-44	CCT70630.1 GT1
QK8_07123	800	5	333	EAA63396.1	751	414	732	32.5	342	195	36	163.3	2.5e-38	EAA63396.1 GH76
QK8_07125	777	103	433	EAA57990.1	1425	764	1077	33.1	332	203	19	170.2	2e-40	EAA57990.1 GH16
QK8_07130	547	42	546	CCT70608.1	480	1	480	93.1	505	10	25	983.8	1.7e-285	CCT70608.1 GH5_22
QK8_07140	352	7	200	AHM58361.1	350	24	209	27	200	126	20	65.1	4e-09	AHM58361.1 GH0
QK8_07142	1202	673	1155	SMY27695.1	901	42	537	29.9	505	323	31	236.9	2.6e-60	SMY27695.1 GH43_21
QK8_07155	730	214	729	BAE65527.1	1087	19	577	28.1	570	345	65	217.2	1.3e-54	BAE65527.1 GH32
QK8_07167	407	17	402	ANH22675.1	690	11	387	52	394	164	25	408.7	1.7e-112	ANH22675.1 CE4
QK8_07180	610	11	52	ANH56599.1	1864	28	69	54.8	42	19	0	57.8	1.1e-06	ANH56599.1 GT1
QK8_07194	511	51	508	EAA65188.1	1507	14	475	42.1	466	258	12	382.5	1.7e-104	EAA65188.1 GH78
QK8_07201	582	1	581	CCE73646.1	581	1	581	94.5	581	32	0	1157.1	0	CCE73646.1 AA1_2
QK8_07218	574	283	572	BAK17762.1	797	50	322	29.1	296	181	29	107.1	1.5e-21	BAK17762.1 CBM48
QK8_07239	809	40	795	BAZ00088.1	3569	1203	1942	30	783	478	70	299.7	2.2e-79	BAZ00088.1 GT2
QK8_07243	516	1	515	CCT70783.1	515	1	515	96.5	515	18	0	1028.9	4.4e-299	CCT70783.1 GH125
QK8_07253	310	21	133	CED82388.1	747	21	141	35.2	122	69	10	73.6	9.9e-12	CED82388.1 GT4
QK8_07272	430	1	429	AAA65586.1	429	1	429	99.5	429	2	0	892.9	3.2e-258	AAA65586.1 GH7|3.2.1.4
QK8_07283	201	4	200	CCT70428.1	252	33	252	79.5	220	22	23	349	8e-95	CCT70428.1 GH75
QK8_07284	468	38	467	CCT70427.1	430	1	430	97.7	430	10	0	906	3.9e-262	CCT70427.1 GH5_15
QK8_07312	628	243	438	CAJ63931.1	621	15	205	31.3	214	106	41	66.2	3.2e-09	CAJ63931.1 CBM13
QK8_07324	840	184	653	EAA57990.1	1425	764	1182	28.7	477	275	65	161.4	9.8e-38	EAA57990.1 GH16
QK8_07328	579	203	563	BAY30132.1	3571	723	1079	23	382	248	46	76.3	2.9e-12	BAY30132.1 GT2
QK8_07331	1386	28	445	ADL33049.1	970	2	414	30.9	447	246	63	154.8	1.5e-35	ADL33049.1 GH43_35
QK8_07343	630	383	597	ACL49294.1	654	15	217	26.8	224	134	30	58.9	5.2e-07	ACL49294.1 GT4
QK8_07364	453	1	452	CCT70355.1	663	196	663	92.1	468	21	16	923.3	2.3e-267	CCT70355.1 GH31
QK8_07365	186	1	184	CCT70355.1	663	1	184	97.3	184	5	0	371.7	1.1e-101	CCT70355.1 GH31
QK8_07381	855	1	854	CCT70774.1	854	1	854	95.8	854	36	0	1669.8	0	CCT70774.1 GH81
QK8_07382	456	80	442	CCA23362.1	816	116	464	41.6	363	198	14	258.8	2.5e-67	CCA23362.1 GH0
QK8_07391	306	222	305	AAL01718.1	351	13	96	75	84	21	0	133.3	1e-29	AAL01718.1 AA10
QK8_07400	163	8	157	SMY24715.1	620	17	171	41.9	155	85	5	115.5	1.2e-24	SMY24715.1 CE16
QK8_07404	1373	713	1359	SMQ54680.1	1814	1138	1801	31.6	734	345	157	266.5	3.5e-69	SMQ54680.1 GH31
QK8_07417	2368	1	933	BAZ00088.1	3569	1210	2095	30	962	568	105	374.4	2.1e-101	BAZ00088.1 GT2
QK8_07429	372	7	216	AGL14357.1	512	12	217	25	220	141	24	54.3	7.5e-06	AGL14357.1 CBM2
QK8_07431	393	58	273	AHH97713.1	456	19	220	30.1	219	133	20	82.4	2.7e-14	AHH97713.1 CBM2
QK8_07440	2402	175	879	AHX26706.1	2798	98	828	34.2	743	439	50	399.1	8e-109	AHX26706.1 GT2
QK8_07459	1220	186	404	CBZ54290.1	716	289	511	35	226	137	10	155.6	7.8e-36	CBZ54290.1 CBM20
QK8_07466	515	28	214	CCD53507.1	610	61	259	27	200	132	14	58.9	4.2e-07	CCD53507.1 AA7
QK8_07469	655	377	562	APR64405.1	621	392	590	24.1	212	122	39	67	2e-09	APR64405.1 CBM50
QK8_07495	435	50	406	CAL53384.1	1045	36	403	31.6	373	234	21	205.3	3.1e-51	CAL53384.1 CE11
QK8_07516	1577	1378	1575	CCA37798.1	3007	2807	3003	29.7	202	133	9	93.6	4.7e-17	CCA37798.1 GT2
QK8_07519	659	264	504	CAJ63931.1	621	15	216	29.1	244	128	45	104.4	1.1e-20	CAJ63931.1 CBM13
QK8_07523	523	13	232	CTQ98742.1	432	5	226	30.8	224	149	6	99.8	2.2e-19	CTQ98742.1 CBM2
QK8_07532	699	111	698	CCT70180.1	696	107	696	98.6	590	6	2	1102	0	CCT70180.1 GH5_9
QK8_07535	142	6	92	CED82388.1	747	26	112	48.3	87	45	0	92	1.2e-17	CED82388.1 GT4
QK8_07542	773	1	772	CCT70172.1	772	1	772	98.4	772	12	0	1476.5	0	CCT70172.1 GH3
QK8_07543	782	1	781	CCT70171.1	781	1	781	96.5	781	27	0	1624.8	0	CCT70171.1 GH31
QK8_07549	427	60	246	SMD43549.1	625	56	242	32.5	191	121	8	93.2	1.7e-17	SMD43549.1 CE9
QK8_07550	1103	1	432	CCT70158.1	444	1	432	97.7	432	10	0	869	1.3e-250	CCT70158.1 CE9
QK8_07551	1042	71	1041	CCT70761.1	986	15	986	98.5	972	14	1	1882.8	0	CCT70761.1 GH3
QK8_07556	671	227	668	ANM86730.1	489	42	487	28.2	457	302	26	189.1	3.5e-46	ANM86730.1 AA7
QK8_07560	582	2	581	CCT70164.1	583	4	583	98.1	580	11	0	1194.1	0	CCT70164.1 AA3_2
QK8_07567	354	5	341	AKE28372.1	360	2	345	24.8	359	233	37	97.8	5.6e-19	AKE28372.1 GH109
QK8_07568	620	1	619	CEF76753.1	700	82	700	87.4	619	78	0	1141.7	0	CEF76753.1 GH32
QK8_07576	610	93	609	CCT70141.1	517	1	517	96.7	517	17	0	1053.1	2.6e-306	CCT70141.1 GH125
QK8_07616	1066	47	549	AHO06742.1	810	10	546	24.8	561	340	82	131	1.8e-28	AHO06742.1 GT2
QK8_07617	447	159	441	AEB45483.1	895	124	406	31.8	286	189	6	137.9	6.2e-31	AEB45483.1 CBM2
QK8_07619	480	72	466	ACI65301.1	1347	83	533	27.8	453	267	60	142.5	2.7e-32	ACI65301.1 GT49
QK8_07622	326	1	299	CBX99002.1	772	1	300	84	300	47	1	518.1	1.6e-145	CBX99002.1 GH18
QK8_07645	308	4	242	XP_367690.1	1104	800	1044	25.1	251	170	18	67.8	5.4e-10	XP_367690.1 GH20
QK8_07646	1589	307	389	BAK17762.1	797	243	321	33.7	83	51	4	57.4	3.8e-06	BAK17762.1 CBM48
QK8_07666	346	89	344	EAA62552.1	1074	813	1073	29.9	271	165	25	96.3	1.6e-18	EAA62552.1 GH92
QK8_07678	619	133	618	XP_366410.1	1261	800	1261	24.8	512	309	76	123.6	1.7e-26	XP_366410.1 GH43_11
QK8_07682	479	258	466	AEI46491.1	458	247	458	25	224	141	27	66.2	2.5e-09	AEI46491.1 GT81
QK8_07686	1337	453	1336	CCT70037.1	884	1	884	99.7	884	3	0	1770.7	0	CCT70037.1 GT0
QK8_07692	1411	772	1410	CCT70030.1	661	24	661	96.2	639	23	1	1117.4	0	CCT70030.1 GH76
QK8_07705	1332	992	1295	CBX99479.1	1312	53	370	49.7	320	143	18	326.2	3.7e-87	CBX99479.1 GH2
QK8_07707	332	13	237	EAA59400.1	1041	778	963	33.9	230	103	49	115.9	1.9e-24	EAA59400.1 PL4_3
QK8_07709	575	156	507	EAA60035.1	1124	103	450	49.6	357	166	14	283.1	1.5e-74	EAA60035.1 CBM18
QK8_07712	150	5	148	BAC83070.1	666	526	666	41.7	144	81	3	114.8	1.9e-24	BAC83070.1 CBM43
QK8_07723	1711	1346	1646	CED83340.1	1988	1609	1908	28.7	321	188	41	120.6	3.9e-25	CED83340.1 GT31
QK8_07724	348	93	186	AGA79320.1	631	404	495	40.4	94	54	2	60.1	1.3e-07	AGA79320.1 CE8
QK8_07727	1460	514	1426	CED83340.1	1988	900	1912	41.5	1027	473	128	745	3.6e-213	CED83340.1 GT31
QK8_07730	540	27	416	AGS66965.1	810	5	391	23.9	401	280	25	67.4	1.2e-09	AGS66965.1 CE14
QK8_07736	165	16	155	CAP83076.1	762	610	749	53.6	140	65	0	151.8	1.5e-35	CAP83076.1 GH13_40
QK8_07741	849	1	848	CCT69979.1	850	1	850	93.6	850	52	2	1145.2	0	CCT69979.1 GH18
QK8_07761	1534	1231	1469	SMY28328.1	1814	1569	1807	26.6	256	154	34	68.6	1.6e-09	SMY28328.1 GH31
QK8_07771	695	92	687	EAA31326.1	1227	623	1215	75.3	598	141	7	898.7	9.3e-260	EAA31326.1 GH71
QK8_07782	1627	1272	1481	AJC53641.1	954	664	872	34.7	213	132	7	106.7	5.6e-21	AJC53641.1 GT2
QK8_07805	504	48	429	AHO16406.1	763	10	368	45.8	382	184	23	309.3	1.8e-82	AHO16406.1 GH13_11
QK8_07840	1196	221	534	ACY97654.1	807	466	756	24.8	327	197	49	87.8	2e-15	ACY97654.1 GT2
QK8_07868	1262	1012	1230	ACL49294.1	654	3	217	28.1	224	147	14	95.1	1.3e-17	ACL49294.1 GT4
QK8_07869	500	1	499	CCT69856.1	499	1	499	97.6	499	12	0	998.8	4.8e-290	CCT69856.1 AA7
QK8_07879	491	1	490	CCT69846.1	493	1	493	95.7	493	18	3	914.1	1.5e-264	CCT69846.1 GH88
QK8_07880	760	2	594	BAE64464.1	1375	631	1198	40.2	609	307	57	399.8	1.5e-109	BAE64464.1 GH28
QK8_07892	917	3	383	ABG81487.1	616	5	366	49.4	385	168	27	325.9	3.3e-87	ABG81487.1 GT31
QK8_07895	577	48	569	AFZ04852.1	1443	607	1082	22.7	534	343	70	84.3	1e-14	AFZ04852.1 GT2
QK8_07901	423	139	362	EAA65642.1	813	90	306	30.1	226	147	11	107.1	1.1e-21	EAA65642.1 GH1
QK8_07910	454	1	453	CCT69815.1	452	1	452	88.5	454	49	3	766.5	3.6e-220	CCT69815.1 GT69
QK8_07915	200	1	177	CEF62298.1	578	1	176	61.6	177	67	1	232.3	1.1e-59	CEF62298.1 GT4
QK8_07945	151	100	150	ACI49017.1	601	554	601	54.9	51	20	3	52.8	8.9e-06	ACI49017.1 GT22
QK8_07966	316	1	315	CCT69762.1	315	1	315	94.3	315	18	0	631.3	1.3e-179	CCT69762.1 GT32
QK8_07970	845	509	704	BAT90691.1	1011	688	862	27.5	204	111	37	63.2	3.7e-08	BAT90691.1 CBM57
QK8_07971	295	1	294	CCT69757.1	294	1	294	98.6	294	4	0	592	7.9e-168	CCT69757.1 GH131
QK8_08002	964	53	963	CCT69728.1	965	55	965	98.9	911	10	0	1836.2	0	CCT69728.1 GT39
QK8_08015	328	1	327	CCT69715.1	327	1	327	100	327	0	0	702.6	4.6e-201	CCT69715.1 GH43_1
QK8_08017	842	641	790	AAO76290.1	1336	1223	1334	30	150	67	38	66.6	3.3e-09	AAO76290.1 GT2
QK8_08030	885	1	882	CCT69700.1	885	1	876	97.8	882	13	6	1763.4	0	CCT69700.1 GT1
QK8_08040	383	114	234	AMW29692.1	2556	558	679	33.1	127	74	11	56.2	2e-06	AMW29692.1 GT2
QK8_08044	1293	1064	1228	ACL49294.1	654	20	182	35.1	171	97	14	93.6	3.9e-17	ACL49294.1 GT4
QK8_08053	564	82	250	EAA61740.1	1304	329	498	38.6	171	102	3	135.6	3.9e-30	EAA61740.1 AA3_2
QK8_08064	691	1	690	CCT69665.1	688	1	688	94.2	690	38	2	1166.8	0	CCT69665.1 GH17
QK8_08092	674	1	673	CCT69642.1	672	1	672	93.6	673	42	1	1350.1	0	CCT69642.1 GH127
QK8_08097	457	8	456	CCT69625.1	455	1	451	87.8	451	53	2	834.7	1.1e-240	CCT69625.1 GH39
QK8_08106	382	1	381	CCT69602.1	381	1	381	97.1	381	11	0	786.6	2.8e-226	CCT69602.1 GH105
QK8_08113	411	1	342	AFC24585.1	998	604	944	23.5	371	225	59	70.9	8.5e-11	AFC24585.1 GH3
QK8_08115	575	201	563	BAY30132.1	3571	723	1081	22.5	377	260	32	85.9	3.6e-15	BAY30132.1 GT2
QK8_08143	356	125	355	AAK27975.1	231	1	231	99.1	231	2	0	478.8	1.2e-133	AAK27975.1 GH11
QK8_08145	415	1	409	CEF77547.1	416	1	412	87.9	412	47	3	766.1	4.3e-220	CEF77547.1 GT0
QK8_08160	1794	155	280	CAJ58949.1	611	83	207	34.6	133	72	15	60.5	5e-07	CAJ58949.1 CBM13
QK8_08188	571	192	570	CCT69526.1	379	1	379	93.9	379	23	0	735.3	1.1e-210	CCT69526.1 GH93
QK8_08208	829	5	825	CCT75039.1	814	6	810	52.2	824	372	22	836.6	5.2e-241	CCT75039.1 GH78
QK8_08209	552	34	534	SMY20297.1	1302	797	1290	28.2	510	341	25	227.3	9.6e-58	SMY20297.1 GH78
QK8_08225	846	1	845	CCT69486.1	845	1	845	98.6	845	12	0	1753.8	0	CCT69486.1 GH31
QK8_08226	594	1	560	CCT69474.1	593	1	560	94.3	560	32	0	1099.3	0	CCT69474.1 CBM24
QK8_08227	468	1	467	CCT69473.1	462	1	462	85.3	469	60	9	797.3	2e-229	CCT69473.1 GH39
QK8_08231	547	1	546	CCT69471.1	546	1	546	98.4	546	9	0	1077.4	0	CCT69471.1 AA3_1
QK8_08237	867	30	866	CCT69443.1	856	1	854	88.1	857	79	23	1552.7	0	CCT69443.1 AA3_1
QK8_08246	336	1	335	CCT63336.1	347	1	322	51.3	349	129	41	327.4	4.1e-88	CCT63336.1 GT64
QK8_08247	796	489	679	ACR01848.1	1065	665	894	25.2	234	128	47	56.6	3.2e-06	ACR01848.1 GT2
QK8_08267	580	8	579	ALN49267.1	579	5	569	50.1	581	265	25	583.9	4.2e-165	ALN49267.1 GH43_14
QK8_08284	351	1	266	ACF86151.1	358	1	266	81.2	266	50	0	459.5	7.3e-128	ACF86151.1 AA9
QK8_08298	411	29	410	CCT74244.1	686	200	584	52.4	395	165	23	387.5	4.1e-106	CCT74244.1 CBM50
QK8_08299	1443	403	1399	CEF83721.1	1034	33	1034	77.2	1039	158	79	1540.8	0	CEF83721.1 GH18
QK8_08303	600	1	599	CCT74244.1	686	1	686	67.7	687	133	89	935.6	5.9e-271	CCT74244.1 CBM50
QK8_08305	509	1	508	CEF83616.1	525	1	525	78.7	525	95	17	808.5	9.3e-233	CEF83616.1 CBM50
QK8_08306	1023	1	1022	CEF84382.1	1159	1	1154	67.7	1168	217	160	1609.7	0	CEF84382.1 CBM18
QK8_08316	313	1	310	CEF88455.1	368	55	366	56.9	313	131	4	375.9	9.5e-103	CEF88455.1 GT64
QK8_08317	256	35	164	EAA61879.1	779	424	552	39.2	130	78	1	93.2	1e-17	EAA61879.1 GT32
QK8_08318	356	9	353	EAA63396.1	751	415	749	33.7	359	200	38	162.5	1.9e-38	EAA63396.1 GH76
QK8_08325	1016	13	656	BAY90071.1	3556	592	1230	27.7	674	422	65	219.2	4.8e-55	BAY90071.1 GT2
QK8_08328	426	16	413	ANH22675.1	690	11	379	52	398	162	29	416	1.1e-114	ANH22675.1 CE4
QK8_08344	1445	832	1012	ACL49294.1	654	28	207	27.1	188	122	15	63.9	3.7e-08	ACL49294.1 GT4
QK8_08352	660	30	651	CCT75924.1	668	34	663	51.6	636	288	20	660.6	4.1e-188	CCT75924.1 AA3
QK8_08354	459	12	288	ACL96244.2	454	2	289	33.9	313	146	61	153.3	1.5e-35	ACL96244.2 CBM50
QK8_08361	676	134	522	EAA57990.1	1425	764	1156	25.9	421	252	60	115.9	3.8e-24	EAA57990.1 GH16
QK8_08365	235	1	234	CCT67990.1	234	1	234	96.6	234	8	0	438.7	8.9e-122	CCT67990.1 CE5
QK8_08368	342	52	332	AEB45483.1	895	50	308	35.2	284	156	28	129	2.2e-28	AEB45483.1 CBM2
QK8_08375	2037	1807	1888	BAY30132.1	3571	3338	3419	37.8	82	51	0	62	2e-07	BAY30132.1 GT2
QK8_08376	229	1	226	ASF76259.1	324	119	319	26.5	230	136	33	60.1	8.4e-08	ASF76259.1 CE1
QK8_08377	252	7	251	AID32530.1	1046	804	1046	28.6	266	146	44	77	7.3e-13	AID32530.1 GT51
QK8_08383	1912	1359	1906	CCT68019.1	547	1	547	92.7	548	39	1	943.7	6.9e-273	CCT68019.1 GH28
QK8_08385	152	37	149	CDP29076.1	1350	1234	1347	44.4	117	58	7	94.4	2.7e-18	CDP29076.1 CBM18
QK8_08410	903	1	901	BAE58123.1	923	2	923	50.9	928	423	33	950.7	2.7e-275	BAE58123.1 GH78
QK8_08412	666	130	492	CDP31201.1	1370	795	1165	28.5	390	233	46	146.7	2e-33	CDP31201.1 AA3_2
QK8_08416	251	8	250	AID32530.1	1046	804	1046	28	264	148	42	85.9	1.6e-15	AID32530.1 GT51
QK8_08420	1362	980	1065	ANH56478.1	757	428	514	43.7	87	48	1	80.9	2.7e-13	ANH56478.1 GH16
QK8_08427	494	49	465	SCG45153.1	1423	278	670	35.1	444	210	78	206.5	1.6e-51	SCG45153.1 GH43_34
QK8_08440	1397	569	761	ACL49294.1	654	20	222	24.2	207	139	18	59.7	6.7e-07	ACL49294.1 GT4
QK8_08450	255	7	250	AID32530.1	1046	804	1043	30	253	155	22	89	1.9e-16	AID32530.1 GT51
QK8_08457	854	7	395	BAE64464.1	1375	601	979	25.1	411	254	54	75.1	9.4e-12	BAE64464.1 GH28
QK8_08465	1272	1043	1226	ACL49294.1	654	20	200	30.7	189	118	13	89.7	5.5e-16	ACL49294.1 GT4
QK8_08466	228	1	227	CCT68092.1	227	1	227	97.8	227	5	0	453.4	3.4e-126	CCT68092.1 CE5
QK8_08481	689	556	670	ANH22675.1	690	183	299	53.8	119	49	6	127.9	9.9e-28	ANH22675.1 CE4
QK8_08488	607	1	606	CCT68120.1	606	1	606	96.9	606	19	0	1255	0	CCT68120.1 GH13_40
QK8_08492	351	128	294	CTQ98742.1	432	57	235	32.8	183	103	20	75.9	2.3e-12	CTQ98742.1 CBM2
QK8_08498	743	79	317	ASF76259.1	324	56	276	26	242	155	24	107.1	1.9e-21	ASF76259.1 CE1
QK8_08504	524	295	493	AHH16356.1	944	756	944	30.8	201	125	14	75.9	3.4e-12	AHH16356.1 GT4
QK8_08506	398	1	397	CCT68145.1	397	1	397	98.5	397	6	0	696.8	3.1e-199	CCT68145.1 CBM1
QK8_08519	397	77	396	AEB45483.1	895	92	410	40.3	325	183	11	198.7	2.6e-49	AEB45483.1 CBM2
QK8_08522	2477	940	1725	BAY30132.1	3571	2500	3270	21.7	830	547	103	117.5	4.8e-24	BAY30132.1 GT2
QK8_08565	880	1	879	CCT68213.1	880	1	880	86.6	880	117	1	1628.2	0	CCT68213.1 GH78
QK8_08582	1121	915	1119	CDP23078.1	1130	34	217	40.8	211	92	33	151	1.8e-34	CDP23078.1 AA5_1
QK8_08589	467	27	458	ANM86403.1	487	51	476	23.8	442	311	26	94.4	8.2e-18	ANM86403.1 AA7
QK8_08612	550	1	549	CCT68268.1	549	1	549	98.5	549	8	0	1032.7	3.3e-300	CCT68268.1 CBM1
QK8_08627	608	1	607	ABS19941.1	607	1	607	98	612	2	10	1239.6	0	ABS19941.1 AA1|1.10.3.2
QK8_08634	461	1	460	CCT68287.1	479	1	479	93.1	479	14	19	939.5	3.2e-272	CCT68287.1 GH76
QK8_08643	1421	46	287	SBV28153.1	765	25	282	30.8	260	160	20	118.6	1.2e-24	SBV28153.1 CBM13
QK8_08660	516	10	501	BAY90071.1	3556	2696	3194	23.6	522	346	53	97.4	1.1e-18	BAY90071.1 GT2
QK8_08661	736	3	735	CBX98831.1	1445	2	766	56.2	774	289	50	756.9	4.6e-217	CBX98831.1 GH132
QK8_08671	373	10	180	SMY24715.1	620	6	171	49.4	172	80	7	173.3	1.1e-41	SMY24715.1 CE16
QK8_08684	533	1	531	CCT68331.1	532	1	531	94.4	531	30	0	1088.2	0	CCT68331.1 GH43_11
QK8_08689	493	12	463	SMY20297.1	1302	823	1273	23.6	467	326	31	94	1.1e-17	SMY20297.1 GH78
QK8_08690	329	126	317	AIF91530.1	2137	593	766	29.1	196	113	26	78.6	3.3e-13	AIF91530.1 CBM2
QK8_08697	904	1	903	CCT68343.1	903	1	903	99.7	903	3	0	1770	0	CCT68343.1 GT2
QK8_08711	419	21	307	CBX99002.1	772	2	301	34.5	310	170	33	170.6	8.1e-41	CBX99002.1 GH18
QK8_08720	700	300	483	CEF68073.1	745	63	239	43.5	184	97	7	158.7	5.3e-37	CEF68073.1 GT92
QK8_08736	515	2	81	CED82388.1	747	21	101	37	81	50	1	65.9	3.4e-09	CED82388.1 GT4
QK8_08739	323	1	322	CCT68386.1	322	1	322	97.2	322	9	0	664.5	1.4e-189	CCT68386.1 GT8
QK8_08760	1151	785	992	BAT89436.1	1032	693	884	29.4	218	118	36	68.2	1.6e-09	BAT89436.1 CBM57
QK8_08770	452	26	307	CCA38978.1	852	502	847	31.5	346	173	64	159.5	2e-37	CCA38978.1 GT20
QK8_08774	931	9	165	CAB37515.1	1036	902	1030	36.6	161	66	36	77.4	2.1e-12	CAB37515.1 GH35
QK8_08790	307	8	296	CED85556.1	1087	6	302	48.9	309	126	32	275.4	1.7e-72	CED85556.1 AA3_2
QK8_08805	542	117	280	CAN61133.1	1122	941	1116	29.5	176	112	12	94	1.2e-17	CAN61133.1 GH36
QK8_08807	561	1	560	CCT68452.1	560	1	560	97.9	560	12	0	1169.8	0	CCT68452.1 GT90
QK8_08821	501	227	446	CAZ29297.1	750	144	341	27.3	220	138	22	74.3	9.4e-12	CAZ29297.1 GT7
QK8_08822	85	6	76	CED82388.1	747	28	97	35.2	71	45	1	57.4	2e-07	CED82388.1 GT4
QK8_08826	1775	7	356	AMS24251.1	1213	528	855	36.6	358	189	38	195.7	9.9e-48	AMS24251.1 CBM57
QK8_08834	468	30	466	XP_003715080.1	493	56	491	36.9	450	257	27	277.7	5.2e-73	XP_003715080.1 AA8
QK8_08843	410	98	171	XP_003648679.1	248	142	236	44.2	95	32	21	73.6	1.3e-11	XP_003648679.1 CBM0
QK8_08875	326	183	315	CAJ86292.1	1216	141	252	36.8	133	63	21	80.9	6.6e-14	CAJ86292.1 CBM43
QK8_08884	265	31	94	EAA35018.1	1434	993	1058	50	66	31	2	58.2	3.7e-07	EAA35018.1 GH18
QK8_08900	1105	1	1104	AHG06593.1	1394	1	1394	78.8	1394	5	290	2096.2	0	AHG06593.1 GT2
QK8_08917	419	173	391	BAY95497.1	1509	1245	1479	26.7	236	155	18	73.6	1.3e-11	BAY95497.1 GT1
QK8_08919	1397	982	1267	CBX99002.1	772	4	297	26.9	312	184	44	107.1	3.7e-21	CBX99002.1 GH18
QK8_08925	405	1	404	CCT68569.1	404	1	404	99.8	404	1	0	832.8	3.7e-240	CCT68569.1 GT62
QK8_08927	399	1	344	CCT68571.1	398	1	344	91.9	344	28	0	487.6	2.8e-136	CCT68571.1 GH0
QK8_08928	497	301	495	SMY29343.1	1116	914	1115	35.9	206	117	15	97.1	1.3e-18	SMY29343.1 GT62
QK8_08929	485	71	446	CAL53384.1	1045	36	418	29.8	396	245	33	166	2.3e-39	CAL53384.1 CE11
QK8_08938	449	1	448	CCT68580.1	448	1	448	98	448	9	0	768.8	7.2e-221	CCT68580.1 GH72
QK8_08944	500	44	488	SMY25446.1	615	45	575	39.9	552	204	128	354.4	4.7e-96	SMY25446.1 CBM18
QK8_08969	863	441	840	ADX07321.1	1690	541	959	35.4	424	245	29	223.8	1.7e-56	ADX07321.1 GH5_9
QK8_08970	1396	785	1352	AAO76290.1	1336	919	1334	23.1	575	276	166	110.5	3.3e-22	AAO76290.1 GT2
QK8_09000	280	43	148	CAL57786.1	944	655	764	36	111	65	6	57.8	5.1e-07	CAL57786.1 GT95
QK8_09007	379	1	378	AAV66343.1	375	1	375	80.4	378	71	3	497.3	3.4e-139	AAV66343.1 CBM1
QK8_09061	209	1	208	CCT68698.1	208	1	208	94.7	208	11	0	411.8	1e-113	CCT68698.1 GT1
QK8_09069	749	1	748	CCT68705.1	750	1	750	94.8	750	37	2	1295	0	CCT68705.1 GT31
QK8_09087	817	1	581	CCT68723.1	586	1	581	97.9	581	12	0	1179.5	0	CCT68723.1 GH47
QK8_09111	517	157	350	APU43808.1	618	116	294	31.8	198	112	23	85.9	3.2e-15	APU43808.1 CBM13
QK8_09116	944	300	641	CBZ54290.1	716	245	593	34.6	356	212	21	178.7	6.7e-43	CBZ54290.1 CBM20
QK8_09118	739	1	738	CCT68753.1	738	1	738	100	738	0	0	1522.7	0	CCT68753.1 GH37
QK8_09126	908	1	760	SCB64505.1	850	1	702	71.5	778	128	94	864.4	2.5e-249	SCB64505.1 CBM48
QK8_09128	345	1	344	CCT68763.1	343	1	343	95.1	344	16	1	625.5	7.6e-178	CCT68763.1 GH114
QK8_09129	830	57	782	BAE64464.1	1375	614	1296	28	756	441	103	236.5	2.4e-60	BAE64464.1 GH28
QK8_09140	542	50	441	AHO16406.1	763	5	343	43.9	392	167	53	303.1	1.3e-80	AHO16406.1 GH13_11
QK8_09145	232	182	231	ABE91088.1	636	584	636	67.9	53	14	3	72.8	1.3e-11	ABE91088.1 CE8
QK8_09148	619	416	618	CEF62930.1	780	538	734	30.9	204	133	8	100.5	1.5e-19	CEF62930.1 GT2
QK8_09183	395	1	388	CCA15473.1	953	565	950	53.9	393	169	12	388.3	2.3e-106	CCA15473.1 GH72
QK8_09192	343	15	324	ARA85284.1	592	63	377	27	322	216	19	123.6	9.3e-27	ARA85284.1 CE12
QK8_09196	1203	612	807	ACL49294.1	654	20	217	32.1	209	118	24	90.5	3.1e-16	ACL49294.1 GT4
QK8_09200	203	18	168	BAZ13913.1	210	47	207	30.2	162	101	12	69.3	1.2e-10	BAZ13913.1 CBM50
QK8_09222	476	1	341	CCT68864.1	477	1	341	99.1	341	3	0	708	1.6e-202	CCT68864.1 CBM18
QK8_09229	509	1	508	CCT68870.1	508	1	508	98.8	508	6	0	1067.8	8.5e-311	CCT68870.1 GT15
QK8_09247	462	96	410	CAD98690.1	827	464	805	29.5	346	209	35	153.7	1.1e-35	CAD98690.1 GT31
QK8_09257	797	1	796	CCT68897.1	796	1	796	96.6	796	27	0	1654.4	0	CCT68897.1 GH5_12
QK8_09266	528	80	121	BAE65591.1	797	1	42	69	42	13	0	69.7	2.4e-10	BAE65591.1 GH3
QK8_09270	431	1	430	CCT68908.1	430	1	430	99.3	430	3	0	885.6	5.1e-256	CCT68908.1 GT32
QK8_09280	580	1	579	CEF75023.1	585	1	585	84.1	586	85	8	1043.5	2e-303	CEF75023.1 GH43_33
QK8_09296	686	1	685	CCT68937.1	685	1	685	97.5	685	17	0	1391.3	0	CCT68937.1 GH2
QK8_09297	923	315	922	CCT68938.1	609	1	609	94.6	609	32	1	859.8	6.4e-248	CCT68938.1 GH0
QK8_09314	323	44	296	ASF76259.1	324	49	289	27.3	253	172	12	98.6	3e-19	ASF76259.1 CE1
QK8_09339	1538	15	480	AHO06742.1	810	9	422	25.1	483	276	86	97.8	2.4e-18	AHO06742.1 GT2
QK8_09340	1183	1	1182	AHG06592.1	1182	1	1182	99.7	1182	4	0	2218	0	AHG06592.1 GT2
QK8_09359	248	1	247	CCT69268.1	247	1	247	96.4	247	9	0	513.8	2.3e-144	CCT69268.1 AA9
QK8_09384	632	81	463	SMY26983.1	1138	609	987	36.9	388	231	14	236.1	2.4e-60	SMY26983.1 GT22
QK8_09387	523	1	522	SCB64445.1	540	1	540	88.9	540	42	18	805.8	6.2e-232	SCB64445.1 AA2
QK8_09390	604	1	582	EAA59719.1	1305	1	569	41.1	618	279	85	420.6	6.5e-116	EAA59719.1 GH75
QK8_09415	636	11	224	ADJ44990.1	463	17	229	33.9	218	135	9	120.9	1.1e-25	ADJ44990.1 CBM2
QK8_09444	986	2	955	CBX97514.1	1763	673	1740	34.3	1095	551	168	438	6.4e-121	CBX97514.1 GT57
QK8_09445	502	1	501	CCT68987.1	501	1	501	99.2	501	4	0	990.7	1.3e-287	CCT68987.1 GT57
QK8_09447	534	97	320	CAZ28708.1	774	507	756	26.3	251	157	28	82.4	3.7e-14	CAZ28708.1 GH84
QK8_09467	763	66	744	CEF74939.1	1145	1	615	42.7	707	285	120	501.5	3.6e-140	CEF74939.1 GT71
QK8_09478	471	14	467	AJP05997.1	453	10	453	31.5	464	288	30	198.7	3.1e-49	AJP05997.1 AA7
QK8_09479	346	29	225	AKP53884.1	425	63	258	26.2	210	128	27	60.8	7.4e-08	AKP53884.1 GH0
QK8_09484	833	1	832	CCT69025.1	832	1	832	97.4	832	22	0	1643.2	0	CCT69025.1 GH3
QK8_09514	282	1	281	CCT69058.1	281	1	281	99.3	281	2	0	597.8	1.4e-169	CCT69058.1 GH16
QK8_09515	377	1	376	AAA65589.1	376	1	376	96.3	376	14	0	599	8.3e-170	AAA65589.1 CBM1|3.2.1.4
QK8_09516	1271	182	1262	AIE96983.1	2014	132	1194	34.3	1147	604	150	616.3	1.7e-174	AIE96983.1 GT0
QK8_09522	542	1	238	CCT69066.1	346	1	238	95.8	238	10	0	484.2	4.3e-135	CCT69066.1 CE5
QK8_09531	454	2	452	EAA29319.1	1136	3	453	71.9	452	125	2	692.6	6.6e-198	EAA29319.1 GH93
QK8_09538	308	47	213	AGC46951.1	285	69	217	29.7	172	93	28	62.8	1.7e-08	AGC46951.1 CE0
QK8_09558	371	1	370	CCT69101.1	409	1	409	81.2	409	38	39	582.8	6e-165	CCT69101.1 AA11
QK8_09581	446	1	445	CCT69140.1	445	1	445	96.6	445	15	0	891.7	7.3e-258	CCT69140.1 GH64
QK8_09592	299	1	219	ADX07327.1	705	70	289	27	230	147	21	55.8	2.1e-06	ADX07327.1 GH10
QK8_09601	449	1	373	EAA66095.1	832	409	799	30	397	248	30	159.1	2.6e-37	EAA66095.1 GT34
QK8_09606	255	1	254	CCT69159.1	254	1	254	97.2	254	7	0	505.8	6.5e-142	CCT69159.1 PL3_2
QK8_09622	832	8	815	CCT75039.1	814	7	794	48.4	816	385	36	773.5	5.4e-222	CCT75039.1 GH78
QK8_09624	852	21	851	CCD50485.1	833	6	833	56.9	833	352	7	988.8	8.4e-287	CCD50485.1 GH3
QK8_09634	299	1	298	CCT69184.1	298	1	298	96.3	298	11	0	579.3	5.4e-164	CCT69184.1 CE16
QK8_09636	323	3	315	ARF90664.1	788	449	755	42.9	315	170	10	263.5	7.1e-69	ARF90664.1 GT4
QK8_09637	433	1	432	CCT69181.1	431	1	431	94.7	432	22	1	837.8	1.2e-241	CCT69181.1 GH18
QK8_09669	342	1	341	CEF85488.1	341	1	341	92.4	341	26	0	677.9	1.3e-193	CEF85488.1 GH16
QK8_09673	1151	5	345	EAA63396.1	751	413	748	33	355	205	33	180.6	2.1e-43	EAA63396.1 GH76
QK8_09676	1027	71	1003	AIT18866.1	1516	151	1119	26.3	997	643	92	273.5	2.2e-71	AIT18866.1 GH18
QK8_09682	863	95	277	BAE64464.1	1375	779	973	23.5	200	131	22	58.5	9.2e-07	BAE64464.1 GH28
QK8_09684	418	15	412	ARA93149.1	826	438	823	40.9	403	216	22	281.2	4.2e-74	ARA93149.1 CE15
QK8_09690	566	1	565	CEF86341.1	559	1	559	86.2	565	72	6	1024.2	1.2e-297	CEF86341.1 GH35
QK8_09696	3216	11	991	BAY90071.1	3556	1213	2121	29.6	1014	576	138	355.5	1.4e-95	BAY90071.1 GT2
QK8_09701	185	1	184	EMT70377.1	184	1	184	98.4	184	3	0	375.2	9.5e-103	EMT70377.1 GH134
QK8_09706	507	19	419	EAA66095.1	832	377	785	24.2	418	291	26	96.7	1.8e-18	EAA66095.1 GT34
QK8_09743	650	6	649	EAA61171.1	648	6	647	69.9	645	190	4	935.6	6.4e-271	EAA61171.1 AA3
QK8_09745	863	1	847	CEF77443.1	904	11	879	69.2	870	244	24	1231.5	0	CEF77443.1 GT1
QK8_09758	644	65	641	ANM86677.1	564	7	562	34.6	584	347	35	305.4	3.2e-81	ANM86677.1 AA7
QK8_09761	403	17	328	EAA59719.1	1305	12	334	31.8	343	183	51	150.6	8.3e-35	EAA59719.1 GH75
QK8_09765	585	86	497	EAA66095.1	832	373	789	27.5	448	258	67	153.3	1.9e-35	EAA66095.1 GT34
QK8_09776	181	11	133	ANY72256.1	320	66	209	28.1	146	80	25	54.3	3.6e-06	ANY72256.1 CE7
QK8_09779	343	89	245	ASF76259.1	324	80	225	26.7	161	99	19	54.7	5.3e-06	ASF76259.1 CE1
QK8_09784	609	113	279	CCA23362.1	816	115	288	36	175	103	9	89.4	3.4e-16	CCA23362.1 GH0
QK8_09788	575	148	425	CCA22009.1	2225	1813	2066	23.7	283	182	34	61.6	7.3e-08	CCA22009.1 GT48
QK8_09789	834	1	832	CCT70824.1	833	1	832	90.4	832	80	0	1625.9	0	CCT70824.1 GH2
QK8_09805	711	1	710	CCT70837.1	710	1	710	98.3	710	12	0	1440.6	0	CCT70837.1 AA5_2
QK8_09822	654	43	376	BAE64464.1	1375	614	967	23.7	371	229	54	68.9	5.2e-10	BAE64464.1 GH28
QK8_09844	595	1	594	CCT70913.1	590	1	590	94.6	596	24	8	1164.1	0	CCT70913.1 GH13_40
QK8_09849	844	646	763	ANP48989.1	513	134	242	33.1	118	70	9	70.9	1.8e-10	ANP48989.1 GH23
QK8_09852	496	8	491	ANM86730.1	489	6	487	28.2	493	334	20	188	5.8e-46	ANM86730.1 AA7
QK8_09856	1002	9	997	BAE63119.1	975	16	968	59	990	368	38	1209.1	0	BAE63119.1 GH115
QK8_09863	1042	693	1030	EAA65371.1	988	601	952	43.8	356	178	22	299.7	2.9e-79	EAA65371.1 GT22
QK8_09919	1313	889	1292	EAA61743.1	1239	33	422	30.1	415	254	36	209.1	6.4e-52	EAA61743.1 GH31
QK8_09923	528	45	477	AEI52017.1	786	311	738	26.2	478	258	95	107.5	1.1e-21	AEI52017.1 CE6
QK8_09924	361	32	227	EAA63396.1	751	443	620	28.7	202	114	30	79.3	2.1e-13	EAA63396.1 GH76
QK8_09963	514	173	502	ABE90696.2	485	116	484	24.7	376	230	53	105.5	3.9e-21	ABE90696.2 CBM48
QK8_09998	297	15	148	ALK30190.1	397	23	149	41	134	72	7	104.8	3.9e-21	ALK30190.1 GT9
QK8_10002	492	220	449	ACZ86812.1	1077	704	919	39.5	233	121	20	150.2	1.3e-34	ACZ86812.1 CBM12
QK8_10007	379	1	373	CCT71044.1	374	1	373	89.8	373	38	0	699.5	4.5e-200	CCT71044.1 GT17
QK8_10017	492	101	317	AAM33693.1	1043	63	275	40.8	223	116	16	144.8	5.6e-33	AAM33693.1 GH47
QK8_10019	423	90	308	ADJ44990.1	463	33	253	28.2	234	140	28	76.6	1.6e-12	ADJ44990.1 CBM2
QK8_10025	812	1	810	CCT71060.1	811	1	810	99.3	810	6	0	1654	0	CCT71060.1 GH3
QK8_10059	839	322	478	CDP31201.1	1370	869	1048	27.9	183	103	29	72	7.8e-11	CDP31201.1 AA3_2
QK8_10081	365	6	339	ADN17640.1	714	11	329	36.2	345	183	37	199.1	1.8e-49	ADN17640.1 GT2
QK8_10090	400	53	394	EAA65371.1	988	608	960	66	353	109	11	500	5.6e-140	EAA65371.1 GT22
QK8_10091	480	139	466	EAA65371.1	988	616	966	29.7	354	220	29	145.2	4.2e-33	EAA65371.1 GT22
QK8_10098	290	1	289	CCT71135.1	305	1	305	78	305	51	16	489.6	5.4e-137	CCT71135.1 CE3
QK8_10115	275	1	274	CCT71153.1	274	1	274	98.9	274	3	0	546.2	4.6e-154	CCT71153.1 CE4
QK8_10121	351	37	339	ANN35658.1	494	11	318	34.6	315	187	19	148.3	3.6e-34	ANN35658.1 CBM13
QK8_10126	539	11	536	CCT71164.1	612	19	610	73	592	94	66	788.1	1.4e-226	CCT71164.1 AA3_2
QK8_10151	1233	110	1132	AIE96983.1	2014	87	1136	25.7	1119	666	165	305.8	4.7e-81	AIE96983.1 GT0
QK8_10153	377	1	376	CCT71189.1	376	1	376	97.3	376	10	0	770.8	1.6e-221	CCT71189.1 GT17
QK8_10155	688	1	687	CCT71191.1	687	1	687	98.5	687	10	0	1392.5	0	CCT71191.1 GH37
QK8_10159	190	43	183	XP_364119.1	1238	1075	1233	41.5	159	75	18	112.5	1.2e-23	XP_364119.1 GH2
QK8_10171	629	35	628	CCT71207.1	596	1	596	98	596	10	2	1188.3	0	CCT71207.1 GT57
QK8_10189	305	1	300	EAA59985.1	409	87	403	58.4	320	110	23	401.4	2e-110	EAA59985.1 GH5_15|3.2.1.75
QK8_10190	617	44	232	SFV72712.1	649	25	207	30.1	193	121	14	82.8	3.3e-14	SFV72712.1 GT4
QK8_10230	640	126	329	AHH97713.1	456	8	207	31.2	208	131	12	84.7	8.9e-15	AHH97713.1 CBM2
QK8_10232	953	21	318	CTQ98742.1	432	8	255	25.5	302	167	58	92.4	6.4e-17	CTQ98742.1 CBM2
QK8_10234	614	1	613	CCT71266.1	613	1	613	95.4	613	28	0	1182.2	0	CCT71266.1 GT22
QK8_10251	1010	705	906	SFV72712.1	649	19	222	32.2	211	127	16	100.5	2.5e-19	SFV72712.1 GT4
QK8_10263	1154	1	1153	CCT71291.1	1153	1	1153	95.4	1153	53	0	2108.6	0	CCT71291.1 GT1
QK8_10296	906	637	841	BAT93310.1	993	665	857	31.3	214	117	30	94	2.1e-17	BAT93310.1 CBM57
QK8_10333	194	23	173	CEF62298.1	578	26	176	57.6	151	64	0	193.7	4.1e-48	CEF62298.1 GT4
QK8_10353	485	9	397	EAA66095.1	832	383	791	25.8	422	267	46	119.8	1.9e-25	EAA66095.1 GT34
QK8_10361	1843	1269	1489	CBX99002.1	772	4	244	30.6	245	142	28	105.5	1.4e-20	CBX99002.1 GH18
QK8_10375	457	94	382	CBX99002.1	772	1	301	38.3	311	160	32	216.5	1.4e-54	CBX99002.1 GH18
QK8_10378	580	329	471	SMY24715.1	620	17	164	41.6	149	80	7	110.2	1.8e-22	SMY24715.1 CE16
QK8_10380	383	1	382	CCT71403.1	382	1	382	95.8	382	16	0	770	2.8e-221	CCT71403.1 GH64
QK8_10381	299	1	298	CCT71404.1	298	1	298	88.6	298	34	0	539.3	6.2e-152	CCT71404.1 GH16
QK8_10390	324	9	283	CBX99002.1	772	3	299	52.2	297	120	22	317.4	4.1e-85	CBX99002.1 GH18
QK8_10403	355	7	252	EAA29319.1	1136	41	312	32.5	280	147	42	143.7	9e-33	EAA29319.1 GH93
QK8_10417	809	245	499	AGZ44449.1	752	22	264	28.5	263	160	28	96.3	3.7e-18	AGZ44449.1 CBM2
QK8_10421	759	16	758	AIT18868.1	980	296	980	34.2	796	360	164	365.9	2.4e-99	AIT18868.1 GH18
QK8_10422	443	1	442	CCT71444.1	442	1	442	84.2	442	70	0	778.1	1.2e-223	CCT71444.1 GH18
QK8_10441	571	24	542	SMQ46612.1	1302	764	1289	26	546	357	47	127.5	1.1e-27	SMQ46612.1 GH78
QK8_10460	218	1	209	EAA61740.1	1304	1	221	35.3	221	131	12	122.9	1e-26	EAA61740.1 AA3_2
QK8_10478	673	14	672	CCT71494.1	659	1	659	90.3	659	64	0	1320.4	0	CCT71494.1 AA1_3
QK8_10492	524	51	427	CAL53384.1	1045	38	433	32.6	396	248	19	207.6	7.5e-52	CAL53384.1 CE11
QK8_10505	148	4	146	BAC83070.1	666	526	665	59.4	143	55	3	184.5	1.9e-45	BAC83070.1 CBM43
QK8_10513	539	53	520	EAA57680.1	2288	1328	1789	49.7	473	222	16	458.8	1.9e-127	EAA57680.1 GH78
QK8_10516	540	265	469	AFN53695.1	426	21	221	31.3	211	129	16	82	4.9e-14	AFN53695.1 GH27
QK8_10518	417	87	404	SMQ49497.1	925	571	887	26.4	333	214	31	99.8	1.7e-19	SMQ49497.1 AA3_2
QK8_10555	354	12	290	KFZ02887.1	652	5	306	30.2	308	180	35	103.6	1e-20	KFZ02887.1 GH135
QK8_10562	531	1	530	CCT71576.1	530	1	530	97.4	530	14	0	1038.9	4.4e-302	CCT71576.1 GT4
QK8_10596	636	28	408	CAL53384.1	1045	50	401	25.7	385	249	37	105.9	3.7e-21	CAL53384.1 CE11
QK8_10611	701	453	651	SFV72712.1	649	19	217	29.9	204	133	10	100.5	1.7e-19	SFV72712.1 GT4
QK8_10612	428	1	427	CCT71621.1	434	1	427	95.8	427	18	0	815.1	8.3e-235	CCT71621.1 GT1
QK8_10618	1279	290	771	CCT71629.1	504	20	501	97.7	482	11	0	1026.2	7.1e-298	CCT71629.1 GT31
QK8_10619	350	5	340	ANH56445.1	1110	4	345	32	347	220	16	182.2	2.2e-44	ANH56445.1 GH36
QK8_10620	323	1	322	CCT71632.1	338	1	338	84.6	338	36	16	440.7	3.2e-122	CCT71632.1 CBM63
QK8_10641	435	1	434	CCT71655.1	435	1	435	93.6	435	27	1	848.6	6.9e-245	CCT71655.1 GT8
QK8_10643	1129	19	427	EGX53247.1	878	12	389	23.1	438	248	89	76.6	4.3e-12	EGX53247.1 CBM21
QK8_10645	931	639	857	ACA88898.1	699	150	363	26.7	232	139	31	67.8	1.6e-09	ACA88898.1 CBM5
QK8_10646	1421	1022	1420	CCT71657.1	399	1	399	96.7	399	13	0	839.3	1.4e-241	CCT71657.1 GH18
QK8_10648	155	1	76	AAL01718.1	351	20	95	81.6	76	14	0	128.3	1.7e-28	AAL01718.1 AA10
QK8_10660	756	1	753	CCT71670.1	754	1	752	91.5	753	63	1	1411.7	0	CCT71670.1 GH20
QK8_10662	854	1	322	CCT71672.1	341	1	315	75.1	325	68	13	466.5	1.5e-129	CCT71672.1 GT8
QK8_10672	539	1	538	CCT71884.1	515	1	515	94.8	538	5	23	1081.2	0	CCT71884.1 GH43_11
QK8_10680	634	1	633	CCT71692.1	640	1	640	97.8	640	7	7	1320.1	0	CCT71692.1 GT90
QK8_10700	349	1	348	CCT71713.1	348	1	348	98.9	348	4	0	714.1	1.6e-204	CCT71713.1 GH53
QK8_10703	497	205	496	CCT71718.1	311	9	299	92.1	292	22	1	568.2	2.1e-160	CCT71718.1 CE1
QK8_10711	521	24	394	AOE10594.1	855	27	439	26.4	421	252	58	123.6	1.4e-26	AOE10594.1 GH10
QK8_10723	385	2	384	CCT69479.1	383	1	383	89.3	383	41	0	746.1	4.3e-214	CCT69479.1 GH93
QK8_10724	752	1	751	CCT69478.1	747	1	746	75.9	751	176	5	1158.3	0	CCT69478.1 GH3
QK8_10735	496	1	495	CCT71747.1	495	1	495	96.6	495	17	0	967.6	1.2e-280	CCT71747.1 AA7
QK8_10737	243	1	237	CCT70630.1	373	1	239	52.3	239	112	2	277.3	3.6e-73	CCT70630.1 GT1
QK8_10742	760	375	456	ANH56478.1	757	435	517	38.6	83	50	1	68.6	7.8e-10	ANH56478.1 GH16
QK8_10743	376	121	260	ASF76259.1	324	87	215	29.2	144	83	19	61.6	4.7e-08	ASF76259.1 CE1
QK8_10754	491	14	490	CEF83492.1	481	4	479	66.6	479	155	5	701.8	1.2e-200	CEF83492.1 GH1
QK8_10757	501	6	499	CAP95917.1	512	5	511	45.9	523	238	45	449.9	8.3e-125	CAP95917.1 GH43_14
QK8_10758	849	7	848	CAP93483.1	840	6	840	52.8	846	384	15	880.2	4.2e-254	CAP93483.1 GH3
QK8_10759	523	12	499	CAP95917.1	512	6	495	40	505	271	32	350.1	9.3e-95	CAP95917.1 GH43_14
QK8_10763	331	45	316	SCD22211.1	622	50	312	25.4	283	180	31	54.7	5.1e-06	SCD22211.1 CE8
QK8_10766	571	1	568	BAE58662.1	559	3	553	55.8	575	223	31	644	3.4e-183	BAE58662.1 GH35
QK8_10768	387	5	386	CCT69479.1	383	1	382	46	387	199	10	334.3	3.9e-90	CCT69479.1 GH93
QK8_10769	478	25	472	ALZ96408.1	457	15	449	22.2	464	316	45	85.1	5.1e-15	ALZ96408.1 AA7
QK8_10773	7573	1467	4953	BAY30132.1	3571	277	3266	22.4	3625	2041	773	430.3	1e-117	BAY30132.1 GT2
QK8_10786	641	1	640	CCT71796.1	640	1	640	97	640	19	0	1270.8	0	CCT71796.1 AA3
QK8_10792	795	88	646	CCT71801.1	436	2	434	67.8	559	54	126	709.1	1.2e-202	CCT71801.1 GH95
QK8_10804	361	1	360	BAE97099.1	360	1	360	100	360	0	0	708	1.2e-202	BAE97099.1 GH28
QK8_10807	241	2	238	CCT70630.1	373	3	239	46.2	238	126	2	217.2	4.3e-55	CCT70630.1 GT1
QK8_10811	557	94	324	CDP24595.1	531	1	240	27.1	247	157	23	68.2	7.5e-10	CDP24595.1 AA4
QK8_10814	350	15	253	EAA66095.1	832	538	791	26.8	261	162	29	76.3	1.7e-12	EAA66095.1 GT34
QK8_10820	727	172	405	EAA57990.1	1425	757	1001	30.9	249	153	19	122.9	3.4e-26	EAA57990.1 GH16
QK8_10826	113	1	85	EAA29319.1	1136	41	124	35.3	85	54	1	54.7	1.7e-06	EAA29319.1 GH93
QK8_10829	501	40	487	ANM86730.1	489	22	477	26.5	475	303	46	170.2	1.3e-40	ANM86730.1 AA7
QK8_10865	196	69	181	CDP31201.1	1370	1008	1120	29.4	119	72	12	62	1.9e-08	CDP31201.1 AA3_2
QK8_10868	624	18	443	ACU76193.1	805	29	423	37.3	434	225	47	276.2	2e-72	ACU76193.1 CBM32
QK8_10872	302	47	145	AOH54334.1	319	148	246	31.3	99	68	0	66.6	1.2e-09	AOH54334.1 CE4
QK8_10888	356	2	266	ACU03819.1	435	42	331	22.6	292	197	29	72.8	1.9e-11	ACU03819.1 GH0
QK8_10899	670	147	525	EAA57990.1	1425	773	1163	27.5	400	260	30	149.8	2.4e-34	EAA57990.1 GH16
QK8_10903	322	13	296	ASF76259.1	324	15	290	27.4	288	193	16	90.1	1.1e-16	ASF76259.1 CE1
QK8_10920	318	50	315	ASF76259.1	324	48	313	25.8	271	191	10	93.6	9.5e-18	ASF76259.1 CE1
QK8_10934	537	67	536	ANM86730.1	489	19	489	33.5	477	304	13	265.8	2.4e-69	ANM86730.1 AA7
QK8_10968	1931	1	413	CCT73207.1	434	1	411	83.1	413	68	2	746.5	1.6e-213	CCT73207.1 GT32
QK8_10999	470	2	469	CCT73245.1	468	1	468	98.5	468	7	0	981.1	9.7e-285	CCT73245.1 GH76
QK8_11001	629	21	624	SMY26983.1	1138	532	1135	55.4	616	251	24	676	8.9e-193	SMY26983.1 GT22
QK8_11002	476	54	305	AEV81602.1	639	18	222	25.9	263	126	69	55.8	3.3e-06	AEV81602.1 CBM2
QK8_11009	427	4	380	CDZ96803.1	1246	50	434	30.4	408	230	54	158.7	3.2e-37	CDZ96803.1 GT8
QK8_11054	340	48	336	EAA61740.1	1304	324	595	31.5	302	164	43	135.2	3.1e-30	EAA61740.1 AA3_2
QK8_11058	508	8	474	AHF76988.1	1260	801	1249	28.4	490	287	64	177.2	1e-42	AHF76988.1 GH0
QK8_11059	325	88	267	ART70209.1	686	284	451	28.4	194	99	40	59.3	2e-07	ART70209.1 CBM50
QK8_11062	581	1	579	CCT73322.1	580	1	579	96.7	579	19	0	1159.8	0	CCT73322.1 AA3_2
QK8_11078	453	38	288	CBX99002.1	772	2	250	34.3	268	140	36	157.1	1e-36	CBX99002.1 GH18
QK8_11083	657	70	216	AFU57543.1	923	757	892	39.6	149	75	15	81.3	1e-13	AFU57543.1 GT66
QK8_11093	1009	460	993	EAA64118.1	1264	713	1236	52	540	237	22	593.2	1.2e-167	EAA64118.1 CBM20
QK8_11099	698	1	697	CCT73367.1	697	1	697	98.4	697	11	0	1427.9	0	CCT73367.1 GT4
QK8_11107	485	2	484	CCT73375.1	496	1	496	83.4	512	40	45	840.1	2.7e-242	CCT73375.1 AA7
QK8_11108	1236	1101	1232	AAO76290.1	1336	1219	1331	33.3	132	69	19	57.4	2.9e-06	AAO76290.1 GT2
QK8_11130	244	1	240	AID32530.1	1046	797	1043	29.5	261	149	35	70.5	6.6e-11	AID32530.1 GT51
QK8_11136	531	65	209	AFR44747.1	359	68	217	34.9	152	90	9	60.1	1.9e-07	AFR44747.1 AA2
QK8_11141	2623	406	2479	CCT74155.1	2562	345	2419	95.8	2075	86	1	3164.8	0	CCT74155.1 CE8
QK8_11146	329	1	328	CCT73999.1	328	1	328	94.8	328	17	0	624.4	1.6e-177	CCT73999.1 PL1_9
QK8_11157	785	22	274	CBX99002.1	772	2	244	29.6	274	141	52	129	5.1e-28	CBX99002.1 GH18
QK8_11164	321	1	320	CCT74016.1	320	1	320	94.7	320	17	0	636	5.2e-181	CCT74016.1 GT34
QK8_11170	362	1	361	CCT74021.1	361	1	361	97	361	11	0	723	3.6e-207	CCT74021.1 GT64
QK8_11176	196	7	174	CEF62298.1	578	9	176	51.8	168	81	0	179.9	6.2e-44	CEF62298.1 GT4
QK8_11191	500	20	488	EAA63677.1	1679	1205	1678	51.4	486	207	29	458.8	1.8e-127	EAA63677.1 GH1
QK8_11193	620	255	551	ADI07346.1	623	1	271	25.2	314	175	60	65.5	5.4e-09	ADI07346.1 CBM13
QK8_11195	368	1	367	CCT74042.1	367	1	367	95.1	367	18	0	702.2	6.8e-201	CCT74042.1 GH0
QK8_11198	591	57	537	AEI52017.1	786	311	737	31.7	495	256	82	177.9	7.1e-43	AEI52017.1 CE6
QK8_11222	1580	108	479	CAL53384.1	1045	31	411	26.9	391	257	29	132.5	9.2e-29	CAL53384.1 CE11
QK8_11226	470	1	468	CCT74071.1	469	1	468	95.3	468	22	0	913.3	2.5e-264	CCT74071.1 GT1
QK8_11236	1277	92	299	SFV72712.1	649	20	225	32.1	215	130	16	104.4	2.2e-20	SFV72712.1 GT4
QK8_11237	1021	340	713	AJC53641.1	954	596	909	24.5	383	211	78	70.5	2.8e-10	AJC53641.1 GT2
QK8_11259	708	1	707	CCT73432.1	688	1	688	95.8	707	11	19	1412.9	0	CCT73432.1 CBM48
QK8_11294	542	13	541	CCT73465.1	529	1	529	96.6	529	18	0	984.6	1e-285	CCT73465.1 GT62
QK8_11307	530	11	518	CDZ96241.1	1024	27	593	30.4	586	311	97	221.1	6.6e-56	CDZ96241.1 GT15
QK8_11315	310	48	293	AID32530.1	1046	802	1038	29.1	261	146	39	60.5	8.7e-08	AID32530.1 GT51
QK8_11320	544	1	543	CCT73488.1	543	1	543	97.4	543	14	0	1096.6	0	CCT73488.1 GH125
QK8_11332	490	245	451	ACZ86812.1	1077	713	931	39.6	225	112	24	143.7	1.2e-32	ACZ86812.1 CBM12
QK8_11335	317	1	316	CCT73500.1	316	1	316	96.2	316	12	0	638.3	1e-181	CCT73500.1 GH128
QK8_11339	258	168	257	AJD73012.1	380	295	380	40.7	91	48	6	67	7.7e-10	AJD73012.1 CBM50
QK8_11343	676	82	494	ALA51847.1	562	66	481	28.7	428	278	27	194.5	8.4e-48	ALA51847.1 CBM50
QK8_11346	524	1	523	CCT73512.1	523	1	523	97.9	523	11	0	1037.7	9.7e-302	CCT73512.1 GT4
QK8_11348	285	1	284	CCT73515.1	284	1	284	98.6	284	4	0	580.5	2.3e-164	CCT73515.1 GH75
QK8_11381	478	150	440	EAA63677.1	1679	1373	1673	33.5	310	178	28	152.1	3.4e-35	EAA63677.1 GH1
QK8_11426	769	9	768	XP_366410.1	1261	578	1261	29.6	773	442	102	296.6	1.8e-78	XP_366410.1 GH43_11
QK8_11429	975	459	636	XP_362442.1	1664	1068	1252	34.1	185	115	7	93.6	2.9e-17	XP_362442.1 CBM1
QK8_11437	117	24	115	CAZ33309.1	296	198	289	58.7	92	38	0	120.2	3.5e-26	CAZ33309.1 GT7
QK8_11440	472	1	471	CCT73603.1	448	1	448	79.2	475	68	31	720.3	3.1e-206	CCT73603.1 CBM18
QK8_11441	744	4	743	CCT73604.1	771	16	771	91.7	756	47	16	1373.2	0	CCT73604.1 GT2
QK8_11443	350	1	349	CCT73606.1	349	1	349	95.1	349	17	0	711.4	1.1e-203	CCT73606.1 GH18
QK8_11446	363	36	334	ARF14915.1	805	34	347	23.4	325	212	37	76.3	1.8e-12	ARF14915.1 CBM48
QK8_11512	291	1	185	CCT73669.1	295	1	185	95.7	185	8	0	359	1.1e-97	CCT73669.1 CE5
QK8_11524	200	3	179	CEF62298.1	578	2	176	46.3	177	93	2	163.7	4.7e-39	CEF62298.1 GT4
QK8_11532	1725	1505	1724	CCT73689.1	220	1	220	96.8	220	7	0	439.5	3.8e-121	CCT73689.1 CBM63
QK8_11535	487	1	486	CCT74083.1	486	1	486	96.9	486	15	0	894.8	9.4e-259	CCT74083.1 GT69
QK8_11541	507	49	323	ANN17353.1	437	3	268	29.2	281	178	21	91.3	7.5e-17	ANN17353.1 CBM2
QK8_11554	241	1	240	CCT74085.1	240	1	240	98.3	240	4	0	481.9	9.4e-135	CCT74085.1 GT2
QK8_11560	1014	37	680	EAA65758.1	2376	1585	2254	26.4	709	418	104	177.2	2.1e-42	EAA65758.1 GH133
QK8_11591	287	1	286	CCT73745.1	286	1	286	92	286	23	0	562.8	5e-159	CCT73745.1 GH16
QK8_11622	533	71	256	AKK27584.1	460	38	225	39.3	191	108	8	123.6	1.4e-26	AKK27584.1 AA7
QK8_11646	358	1	284	CCT73805.1	357	1	284	99.3	284	2	0	552.4	8.4e-156	CCT73805.1 AA9
QK8_11651	582	18	579	SMY22984.1	590	22	589	33.1	580	358	30	273.5	1.2e-71	SMY22984.1 AA7
QK8_11658	447	5	425	CCA60043.1	743	42	470	29	459	258	68	170.2	1.1e-40	CCA60043.1 CBM51
QK8_11666	589	12	586	BAB59003.1	574	10	573	51.3	579	263	19	618.2	2.1e-175	BAB59003.1 GH13_40|3.2.1.20
QK8_11678	918	22	230	CUI24525.1	824	13	217	27.2	228	124	42	57.4	2.2e-06	CUI24525.1 GH19
QK8_11682	1003	1	1002	CCT73835.1	1002	1	1002	93.1	1002	69	0	1916.7	0	CCT73835.1 GH35
QK8_11683	420	1	419	CCT73834.1	419	1	419	97.4	419	11	0	828.9	5.5e-239	CCT73834.1 GH43_22
QK8_11684	540	1	539	CCT73833.1	543	1	543	92.3	543	38	4	1015	6.9e-295	CCT73833.1 GH47
QK8_11686	325	1	324	CCT73831.1	324	1	324	95.7	324	14	0	609.8	4e-173	CCT73831.1 PL1_7
QK8_11687	307	1	306	CCT73830.1	306	1	306	98.7	306	4	0	536.2	5.4e-151	CCT73830.1 PL3_2
QK8_11691	528	293	459	AFA73118.1	868	671	841	31	174	110	10	76.6	2e-12	AFA73118.1 GT4
QK8_11699	282	72	275	ASA19789.1	363	1	195	31.9	204	130	9	104.8	3.7e-21	ASA19789.1 GH43_24
QK8_11701	274	1	271	CEF85116.1	539	259	530	69.1	272	83	1	387.1	3.6e-106	CEF85116.1 GH32
QK8_11702	458	25	451	AIW87740.1	444	9	434	23.6	462	282	71	91.3	6.8e-17	AIW87740.1 AA7
QK8_11706	543	1	542	CCT73980.1	542	1	542	97	542	16	0	1100.1	0	CCT73980.1 GH47
QK8_11710	329	1	328	CCT73975.1	328	1	328	97.6	328	8	0	691.8	8.2e-198	CCT73975.1 CE4
QK8_11721	250	1	249	AID32530.1	1046	797	1046	29.8	262	159	25	91.7	2.8e-17	AID32530.1 GT51
QK8_11730	225	58	224	CCT73945.1	152	1	152	86.8	167	7	15	302	1.2e-80	CCT73945.1 CBM13
QK8_11731	431	1	430	XP_366410.1	1261	814	1261	61.8	450	150	22	540.4	4e-152	XP_366410.1 GH43_11
QK8_11732	153	2	152	XP_366410.1	1261	571	727	52.5	160	64	12	138.3	1.6e-31	XP_366410.1 GH43_11
QK8_11734	826	1	825	CCT73942.1	807	1	807	81.7	825	133	18	1403.3	0	CCT73942.1 GH78
QK8_11735	821	1	820	CCT73941.1	811	1	811	87.9	820	90	9	1452.2	0	CCT73941.1 GH3
QK8_11747	511	1	510	CCT73931.1	576	67	576	94.5	510	28	0	1019.6	2.7e-296	CCT73931.1 GH13_40
QK8_11761	359	10	189	CAP67203.1	726	369	551	34.4	195	101	27	77.8	6.1e-13	CAP67203.1 CE12
QK8_11763	864	620	730	ACR01848.1	1065	795	909	33.6	116	71	6	62	8.3e-08	ACR01848.1 GT2
QK8_11773	676	8	451	CCT67685.1	1436	6	447	25.3	483	281	80	99.4	3.7e-19	CCT67685.1 CE3
QK8_11774	545	1	544	AEN14642.1	544	1	544	88.8	544	61	0	1045	6.3e-304	AEN14642.1 CBM18
QK8_11776	503	25	499	XP_003655009.1	642	87	515	43.6	477	219	50	317.4	6.4e-85	XP_003655009.1 CBM50
QK8_11784	1306	1064	1292	AJC53641.1	954	659	877	28.6	231	151	14	92	1.1e-16	AJC53641.1 GT2
QK8_11786	3131	406	1825	ACX49739.1	2305	377	1825	28.9	1496	941	123	475.3	1.1e-131	ACX49739.1 GH4
QK8_11807	577	16	533	AEI52017.1	786	286	742	28.5	533	290	91	162.5	3e-38	AEI52017.1 CE6
QK8_11825	1380	788	979	ACL49294.1	654	28	217	32.7	199	118	16	71.6	1.7e-10	ACL49294.1 GT4
QK8_11828	385	53	360	CAM06342.1	378	26	363	27.4	351	199	56	55.8	2.7e-06	CAM06342.1 CE9
QK8_11889	591	47	525	SMQ49286.1	590	100	588	30.8	522	285	76	167.5	9.7e-40	SMQ49286.1 AA7
QK8_11904	225	64	221	AID32530.1	1046	878	1043	30	170	103	16	60.1	8.3e-08	AID32530.1 GT51
QK8_11929	1105	28	370	KFZ02887.1	652	26	369	37.4	350	206	13	241.9	7.5e-62	KFZ02887.1 GH135
QK8_11948	273	1	272	CCT74190.1	272	1	272	91.2	272	24	0	518.1	1.3e-145	CCT74190.1 CE4
QK8_11950	416	1	412	CCT74193.1	413	1	412	89.8	412	42	0	803.1	3.2e-231	CCT74193.1 GH105
QK8_11951	565	34	343	ADL33049.1	970	6	331	36.3	339	174	42	162.5	3e-38	ADL33049.1 GH43_35
QK8_11952	396	94	374	ABA19039.1	559	104	391	29.6	297	184	25	82	3.6e-14	ABA19039.1 CBM5
QK8_11960	561	1	560	CEF86291.1	560	1	560	70.6	562	161	4	727.2	3e-208	CEF86291.1 CBM18
QK8_11961	1024	20	1020	CEF88836.1	1068	46	1065	62.6	1028	349	35	1298.5	0	CEF88836.1 CBM18
QK8_11965	478	6	477	CCD48265.1	480	5	480	68.7	476	145	4	683.3	4.2e-195	CCD48265.1 GH28
QK8_11968	694	2	390	EAA29319.1	1136	38	452	26.7	434	254	64	103.2	2.6e-20	EAA29319.1 GH93
QK8_11975	453	3	102	CED82388.1	747	26	125	42	100	58	0	91.3	6.7e-17	CED82388.1 GT4
QK8_11980	370	119	312	ART70209.1	686	279	452	26.9	208	104	48	65.5	3.2e-09	ART70209.1 CBM50
QK8_11981	351	1	246	EAA29319.1	1136	41	312	34.4	279	143	40	156.4	1.3e-36	EAA29319.1 GH93
QK8_11984	357	41	355	SCF08508.1	537	180	488	48.7	316	154	8	315.5	1.7e-84	SCF08508.1 CBM13
QK8_11986	553	1	552	CCT67978.1	563	1	563	93.1	563	28	11	1078.9	0	CCT67978.1 AA4
QK8_11995	632	1	630	CEF86075.1	1200	574	1199	45.3	655	304	54	528.5	2.3e-148	CEF86075.1 CBM18
QK8_11996	398	1	397	CEF86075.1	1200	1	417	54.9	435	140	56	449.5	8.6e-125	CEF86075.1 CBM18
QK8_11997	415	21	406	EAA66649.1	1380	974	1372	40.3	407	214	29	302.4	1.8e-80	EAA66649.1 GH55
QK8_11998	299	28	298	CCT74244.1	686	373	651	46.8	295	117	40	237.3	5e-61	CCT74244.1 CBM50
QK8_12002	950	1	949	CCT74251.1	969	1	969	89.4	969	83	20	1808.9	0	CCT74251.1 GH115
QK8_12003	303	1	302	CCT74252.1	302	1	302	97.7	302	7	0	624	1.9e-177	CCT74252.1 GH17
QK8_12005	243	1	242	CCT74253.1	242	1	242	96.7	242	8	0	459.5	5.1e-128	CCT74253.1 CE12
QK8_12020	505	44	265	ALC74405.1	464	25	243	28.7	223	154	5	87.8	8.3e-16	ALC74405.1 AA7
QK8_12034	356	51	355	EGX53608.1	417	115	417	64.9	305	105	2	394.4	2.9e-108	EGX53608.1 CBM1
QK8_12098	506	11	505	CEF78326.1	641	129	641	72.4	514	122	20	776.5	3.9e-223	CEF78326.1 AA1
QK8_12099	573	1	572	CEF78328.1	590	1	590	77.8	591	111	20	982.2	5.3e-285	CEF78328.1 AA1
QK8_12103	378	1	377	CCT74301.1	361	1	361	95.2	377	2	16	696	5e-199	CCT74301.1 PL1_4
QK8_12114	1318	87	274	SDT79531.1	651	52	227	27.2	191	121	18	72.4	9.4e-11	SDT79531.1 CBM2
QK8_12116	608	100	507	CAL53384.1	1045	26	422	26.5	423	270	41	115.5	4.5e-24	CAL53384.1 CE11
QK8_12121	1213	612	1203	SMQ54680.1	1814	1138	1797	32.5	681	350	110	303.1	3e-80	SMQ54680.1 GH31
QK8_12133	430	52	404	ADU49754.1	721	361	709	23.4	372	243	42	84.3	7.8e-15	ADU49754.1 CBM51
QK8_12140	487	1	485	CCT74337.1	513	1	512	82.2	512	64	27	836.3	4e-241	CCT74337.1 GT1
QK8_12144	235	2	234	AGA24795.1	491	268	463	26.7	243	121	57	60.1	8.6e-08	AGA24795.1 GT2
QK8_12148	577	203	561	BAY30132.1	3571	724	1079	22.2	379	252	43	82	5.2e-14	BAY30132.1 GT2
QK8_12150	590	177	356	BAE64464.1	1375	774	975	23.5	204	130	26	60.5	1.7e-07	BAE64464.1 GH28
QK8_12160	753	144	545	CDP31201.1	1370	797	1171	29.2	424	229	71	146	3.8e-33	CDP31201.1 AA3_2
QK8_12163	998	1	997	CCT74357.1	1022	26	1022	97.8	997	22	0	2038.5	0	CCT74357.1 GH31
QK8_12165	387	238	386	CCT74359.1	852	704	852	83.2	149	25	0	248.8	2.2e-64	CCT74359.1 GH81
QK8_12174	654	10	338	ARA85284.1	592	53	374	36	333	198	15	177.9	7.9e-43	ARA85284.1 CE12
QK8_12177	641	1	640	CCT74373.1	640	1	640	93.6	640	41	0	1259.6	0	CCT74373.1 AA3
QK8_12183	231	1	230	AHN19769.1	230	1	230	99.6	230	1	0	443	4.7e-123	AHN19769.1 CE5
QK8_12190	633	4	632	CCA68306.1	976	10	614	32.2	646	380	58	268.1	5.6e-70	CCA68306.1 CBM50
QK8_12204	618	1	617	CCT74400.1	617	1	617	94.7	617	33	0	1199.1	0	CCT74400.1 AA3_2
QK8_12214	414	81	407	SMQ49497.1	925	565	891	34.4	358	173	62	169.5	1.8e-40	SMQ49497.1 AA3_2
QK8_12219	312	54	310	AID32530.1	1046	804	1046	28.9	270	152	40	74.7	4.5e-12	AID32530.1 GT51
QK8_12233	408	1	407	CCT74429.1	401	1	401	92.4	410	19	12	344.4	4e-93	CCT74429.1 CBM50
QK8_12237	632	113	611	EAA59719.1	1305	95	569	40.2	513	255	52	351.3	5e-95	EAA59719.1 GH75
QK8_12251	179	21	176	AOX44902.1	326	171	326	56.4	156	68	0	191.8	1.4e-47	AOX44902.1 CBM13
QK8_12252	535	54	483	AEI52017.1	786	314	727	24.5	462	269	80	111.7	5.7e-23	AEI52017.1 CE6
QK8_12260	495	25	407	EAA66095.1	832	392	791	26.5	412	262	41	138.3	5.3e-31	EAA66095.1 GT34
QK8_12267	680	1	678	CCT74463.1	679	1	678	98.1	678	13	0	1389.8	0	CCT74463.1 AA5_2
QK8_12268	1454	588	1452	CCT75131.1	878	1	878	96.6	878	17	13	1721.8	0	CCT75131.1 GH3
QK8_12271	576	47	557	BAY30132.1	3571	2734	3207	23	525	339	65	81.6	6.8e-14	BAY30132.1 GT2
QK8_12279	416	1	415	CCT74476.1	415	1	415	98.1	415	8	0	833.6	2.2e-240	CCT74476.1 GH18
QK8_12286	949	31	517	AEI52017.1	786	305	770	27.1	501	316	49	137.1	2.2e-30	AEI52017.1 CE6
QK8_12289	940	693	918	BAY12514.1	885	170	399	31.6	244	135	32	80.1	3.2e-13	BAY12514.1 CBM6
QK8_12292	1467	522	1466	CCT74490.1	910	1	910	91.9	945	42	35	1811.2	0	CCT74490.1 GH71
QK8_12296	788	238	371	ALG15641.1	498	100	229	37.2	137	76	10	68.9	6.2e-10	ALG15641.1 AA7
QK8_12301	574	45	216	ALG73149.1	508	87	250	32.6	172	108	8	82.4	4e-14	ALG73149.1 AA7
QK8_12303	486	18	383	BAV06996.1	640	19	381	41.8	376	196	23	295.8	1.9e-78	BAV06996.1 CBM13
QK8_12308	388	1	387	CCT74504.1	387	1	387	99	387	4	0	802	6.6e-231	CCT74504.1 GH93
QK8_12319	1048	69	900	CCT74517.1	837	1	832	96.4	832	30	0	1642.5	0	CCT74517.1 GH3
QK8_12327	531	1	530	CCT74525.1	531	1	531	95.5	531	23	1	1081.6	0	CCT74525.1 GH43_36
QK8_12331	268	12	266	CCT74529.1	292	37	291	97.3	255	7	0	508.8	8e-143	CCT74529.1 CE16
QK8_12336	287	55	286	KNB08954.1	232	1	232	100	232	0	0	473.8	3.1e-132	KNB08954.1 GH11
QK8_12340	463	1	462	CCT74540.1	462	1	462	98.3	462	8	0	858.6	7.1e-248	CCT74540.1 CBM1
QK8_12341	843	1	842	CCT74541.1	842	1	842	97.7	842	19	0	1710.7	0	CCT74541.1 GH67
QK8_12344	328	1	250	CCT74544.1	322	1	250	97.2	250	7	0	504.2	2.4e-141	CCT74544.1 AA9
QK8_12348	611	1	610	CCT74547.1	610	1	610	97.7	610	14	0	1197.2	0	CCT74547.1 AA3_3
QK8_12362	272	12	206	AID32530.1	1046	804	993	31.6	209	110	33	65.5	2.4e-09	AID32530.1 GT51
QK8_12374	366	1	365	CCT74570.1	365	1	365	93.2	365	25	0	689.9	3.5e-197	CCT74570.1 GT34
QK8_12389	535	327	503	ASF09272.1	847	645	815	29.1	179	117	10	74.7	7.7e-12	ASF09272.1 GT4
QK8_12390	601	66	547	AEI52017.1	786	287	731	29.1	502	279	77	162.2	4.1e-38	AEI52017.1 CE6
QK8_12392	243	1	242	CCT74587.1	242	1	242	96.3	242	9	0	490	3.5e-137	CCT74587.1 AA9
QK8_12396	749	13	291	ADJ49655.1	636	350	618	35.6	289	156	30	137.1	1.8e-30	ADJ49655.1 GT4
QK8_12400	690	152	517	CDP31201.1	1370	821	1192	29.3	393	230	48	171.4	7.8e-41	CDP31201.1 AA3_2
QK8_12417	436	5	428	ADV82261.1	452	50	434	24.1	435	269	61	73.2	1.8e-11	ADV82261.1 GH109
QK8_12427	582	1	581	CCT74621.1	597	17	597	94.8	581	30	0	1177.9	0	CCT74621.1 GH13_40
QK8_12434	1029	26	392	EAA66095.1	832	398	791	27.6	406	243	51	149.8	3.6e-34	EAA66095.1 GT34
QK8_12437	1647	1188	1518	CDP31201.1	1370	817	1164	28.4	359	218	39	146.7	4.9e-33	CDP31201.1 AA3_2
QK8_12441	374	7	294	CCT74639.1	361	1	288	99.3	288	2	0	448.4	1.8e-124	CCT74639.1 PL3_2
QK8_12442	449	1	448	CCT74640.1	445	1	445	91.3	448	36	3	801.2	1.3e-230	CCT74640.1 GH76
QK8_12446	1090	597	1061	AKP76154.1	448	16	433	26	469	292	55	117.1	2.8e-24	AKP76154.1 AA7
QK8_12447	344	10	315	BAE66403.1	842	53	373	45.2	330	148	33	290	7.5e-77	BAE66403.1 GH78
QK8_12454	343	1	342	CCT74650.1	394	53	394	97.7	342	8	0	696	4.5e-199	CCT74650.1 GH16
QK8_12464	1212	11	648	AIT18914.1	1519	15	637	30.8	663	394	65	287.3	1.7e-75	AIT18914.1 GH18
QK8_12468	629	22	628	CCT74664.1	609	3	609	97	607	18	0	1168.7	0	CCT74664.1 AA3_2
QK8_12471	115	3	80	CAN61133.1	1122	1038	1115	51.3	78	38	0	74.7	1.7e-12	CAN61133.1 GH36
QK8_12474	794	1	793	CCT74670.1	793	1	793	93.7	793	50	0	1447.2	0	CCT74670.1 AA3_1
QK8_12475	303	97	208	AGC46951.1	285	115	214	36.6	112	59	12	74.7	4.4e-12	AGC46951.1 CE0
QK8_12479	2068	149	831	BAY90071.1	3556	499	1177	28.5	719	438	76	229.6	7.2e-58	BAY90071.1 GT2
QK8_12482	655	90	652	ANM86677.1	564	21	562	32.6	570	349	35	301.2	6.2e-80	ANM86677.1 AA7
QK8_12485	503	25	501	ANM86403.1	487	9	482	29.5	491	315	31	182.6	2.5e-44	ANM86403.1 AA7
QK8_12493	300	108	295	AID32530.1	1046	853	1043	28.6	199	123	19	75.5	2.5e-12	AID32530.1 GT51
QK8_12496	415	31	409	AEB45483.1	895	49	403	36.8	386	206	38	184.9	4.1e-45	AEB45483.1 CBM2
QK8_12507	761	1	612	CCT74702.1	629	1	612	96.6	612	21	0	1244.2	0	CCT74702.1 GH2
QK8_12517	322	58	321	ASF76259.1	324	46	315	29.2	277	176	20	95.9	1.9e-18	ASF76259.1 CE1
QK8_12518	1022	1	1021	CCT74713.1	1021	1	1021	96.3	1021	38	0	2038.8	0	CCT74713.1 GH35
QK8_12525	553	98	520	BAE60251.1	1207	1	413	68.8	430	110	24	615.1	1.6e-174	BAE60251.1 GH3
QK8_12528	810	39	809	CCT75117.1	771	1	771	92.1	771	61	0	1402.9	0	CCT75117.1 GH3
QK8_12537	1298	1067	1273	SFV72712.1	649	19	222	28.3	219	130	27	86.3	6.2e-15	SFV72712.1 GT4
QK8_12543	608	1	604	SMQ49286.1	590	1	588	31.8	611	387	30	241.9	4.1e-62	SMQ49286.1 AA7
QK8_12545	756	14	752	BAC56174.1	834	30	758	53.4	746	324	24	789.3	8.7e-227	BAC56174.1 GT1
QK8_12547	488	2	479	ALN49267.1	579	5	564	41.8	582	213	126	427.6	4.3e-118	ALN49267.1 GH43_14
QK8_12548	667	1	653	CEF79774.1	796	1	722	76.5	722	101	69	1103.6	0	CEF79774.1 GH3
QK8_12583	518	293	461	SMY28739.1	470	20	188	34.7	170	109	2	95.9	3.1e-18	SMY28739.1 CE1
QK8_12588	575	1	574	CCT74767.1	574	1	574	95.6	574	25	0	1173.7	0	CCT74767.1 GH43_14
QK8_12593	407	1	405	CCT74772.1	402	1	401	91.4	405	31	4	766.5	3.2e-220	CCT74772.1 GH28
QK8_12594	336	1	335	CCT74773.1	323	1	323	80.1	342	42	26	509.2	7.7e-143	CCT74773.1 CE8
QK8_12601	237	77	231	CDP31201.1	1370	808	966	34.4	160	99	6	107.1	6.2e-22	CDP31201.1 AA3_2
QK8_12611	537	20	228	ADL33049.1	970	10	213	39.4	221	105	29	139	3.3e-31	ADL33049.1 GH43_35
QK8_12615	1376	491	1069	CCT74788.1	600	1	597	91.8	597	31	18	1178.3	0	CCT74788.1 GH32
QK8_12618	243	19	197	ADD42974.1	735	10	184	31.5	181	116	8	92	2.1e-17	ADD42974.1 GH13
QK8_12620	528	217	428	CAM03105.1	528	19	227	27.9	222	137	23	66.2	2.7e-09	CAM03105.1 CBM6
QK8_12627	363	68	166	AKE28372.1	360	66	159	32.3	99	62	5	59.3	2.3e-07	AKE28372.1 GH109
QK8_12650	1050	1	1049	CCT74817.1	1049	1	1049	96.9	1049	33	0	2135.9	0	CCT74817.1 GH2
QK8_12652	682	1	681	AHA90705.1	681	1	681	99.1	681	6	0	1389.4	0	AHA90705.1 AA5_2|1.1.3.9
QK8_12653	285	54	283	EAA33997.1	856	571	854	33.7	285	133	56	101.7	3.1e-20	EAA33997.1 GH18
QK8_12658	344	1	343	CCT74825.1	343	1	343	95.9	343	14	0	715.7	5.5e-205	CCT74825.1 GT8
QK8_12664	1082	30	1029	AIT18914.1	1519	17	1035	24.7	1091	659	163	231.1	1.3e-58	AIT18914.1 GH18
QK8_12669	510	11	411	EAA66095.1	832	378	785	25.4	418	285	27	125.2	4.7e-27	EAA66095.1 GT34
QK8_12683	353	8	350	ANH56445.1	1110	5	344	30	357	219	31	146.7	1.1e-33	ANH56445.1 GH36
QK8_12690	552	13	510	AEI52017.1	786	281	742	30.3	515	289	70	185.7	3.2e-45	AEI52017.1 CE6
QK8_12692	993	42	502	AFZ04852.1	1443	591	1074	33.1	486	298	27	235.7	4.8e-60	AFZ04852.1 GT2
QK8_12693	750	79	640	BAE64464.1	1375	647	1200	25.3	584	384	52	158.7	5.7e-37	BAE64464.1 GH28
QK8_12710	1419	820	1061	CDP31201.1	1370	801	1044	29.1	265	144	44	99	1e-18	CDP31201.1 AA3_2
QK8_12712	619	41	308	AEI52017.1	786	311	549	32.7	275	142	43	109	4.3e-22	AEI52017.1 CE6
QK8_12723	597	117	547	AAF79504.1	1170	740	1107	23.7	469	219	139	100.1	1.9e-19	AAF79504.1 GH36
QK8_12726	710	77	688	EAA59719.1	1305	49	569	34.6	624	293	115	329.7	1.8e-88	EAA59719.1 GH75
QK8_12733	420	1	419	ACR36531.1	417	1	417	91.9	419	32	2	814.7	1.1e-234	ACR36531.1 GH18
QK8_12739	698	16	697	XP_366410.1	1261	576	1261	41.7	708	365	48	497.7	4.8e-139	XP_366410.1 GH43_11
QK8_12740	411	1	409	CCT74918.1	410	1	409	96.6	409	14	0	862.8	3.4e-249	CCT74918.1 GH5_15
QK8_12745	648	3	628	EAA59719.1	1305	7	569	31.8	658	322	127	313.5	1.2e-83	EAA59719.1 GH75
QK8_12749	521	11	219	AOZ95200.1	925	9	202	32.4	222	109	41	90.9	1e-16	AOZ95200.1 GH43_35
QK8_12751	379	1	378	CCT74930.1	378	1	378	88.4	378	44	0	630.9	2e-179	CCT74930.1 GH28
QK8_12761	710	1	708	CCT74940.1	749	42	747	92.4	710	48	6	1266.5	0	CCT74940.1 GT2
QK8_12762	531	46	520	ARU26836.1	1114	648	1111	24.2	496	323	53	115.2	5.1e-24	ARU26836.1 CBM32
QK8_12766	490	8	398	EAA66095.1	832	381	791	27.4	412	277	22	144.8	5.6e-33	EAA66095.1 GT34
QK8_12771	322	1	321	CCT74963.1	321	1	321	95.3	321	15	0	653.3	3.2e-186	CCT74963.1 GH43_30
QK8_12777	1095	1	425	CCT74970.1	456	1	425	97.2	425	12	0	879.8	7.1e-254	CCT74970.1 GH39
QK8_12798	393	93	380	SMQ49497.1	925	582	881	27.6	330	167	72	92.8	2e-17	SMQ49497.1 AA3_2
QK8_12807	483	79	404	CAZ29297.1	750	23	329	30.3	330	203	27	147.1	1.1e-33	CAZ29297.1 GT7
QK8_12808	231	30	208	CEJ73325.1	588	11	184	39.2	181	101	9	135.6	1.6e-30	CEJ73325.1 GH18
QK8_12816	510	58	505	EAA57680.1	2288	1804	2253	29.4	459	304	20	195.7	2.9e-48	EAA57680.1 GH78
QK8_12821	606	8	554	CAD72594.1	1610	52	572	33.2	566	314	64	315.1	3.8e-84	CAD72594.1 GH43
QK8_12826	153	1	117	ADL33049.1	970	109	231	35.8	123	73	6	79.7	6.9e-14	ADL33049.1 GH43_35
QK8_12844	835	7	834	CCT75026.1	831	4	831	89.6	828	86	0	1530.8	0	CCT75026.1 GH3
QK8_12848	803	1	802	CCT75036.1	802	1	802	91.6	802	67	0	1479.9	0	CCT75036.1 GH78
QK8_12849	804	1	801	CCT75037.1	803	1	801	93.1	801	55	0	1537.7	0	CCT75037.1 GT1
QK8_12852	815	1	813	CCT75039.1	814	1	813	92.1	813	64	0	1576.2	0	CCT75039.1 GH78
QK8_12873	373	1	372	CCT75065.1	389	18	389	93.8	372	23	0	746.5	3.2e-214	CCT75065.1 GH105
QK8_12876	1778	980	1238	AJC53641.1	954	641	882	29.3	259	166	17	97.8	2.8e-18	AJC53641.1 GT2
QK8_12877	450	1	449	CCT75067.1	449	1	449	97.3	449	12	0	912.9	3.1e-264	CCT75067.1 CBM6
QK8_12878	512	1	511	CCT75068.1	511	1	511	97.7	511	12	0	1046.6	2e-304	CCT75068.1 GH43_36
QK8_12900	538	1	536	CCT75108.1	532	1	531	79.3	536	106	5	862.1	7.5e-249	CCT75108.1 GH88
QK8_12902	1298	8	637	BAE64464.1	1375	601	1245	35.4	678	357	81	354.4	1.2e-95	BAE64464.1 GH28
QK8_12908	303	1	302	CCT75102.1	302	1	302	91.7	302	25	0	599.4	5.1e-170	CCT75102.1 GH16
QK8_12927	861	1	860	CEF71930.1	841	1	841	83.9	861	118	21	1492.2	0	CEF71930.1 GH3
QK8_12943	185	1	184	EXA31749.1	184	1	184	98.9	184	2	0	381.7	1e-104	EXA31749.1 GH134
QK8_12944	352	1	348	AGH62580.1	437	1	371	55.6	372	140	25	437.2	3.9e-121	AGH62580.1 CBM1|3.2.1.78
QK8_12958	602	137	413	CCT74244.1	686	413	686	45	282	142	13	234.2	8.6e-60	CCT74244.1 CBM50
QK8_12959	1980	273	1004	CAP61951.1	1525	366	1093	47.1	748	360	36	656.4	2.3e-186	CAP61951.1 CBM18
QK8_12961	1991	562	970	EGX54367.1	1000	543	1000	33.6	458	255	49	217.2	3.6e-54	EGX54367.1 GH5_7
QK8_12968	802	2	593	BAY30132.1	3571	2739	3304	27.5	626	360	94	164.5	1.1e-38	BAY30132.1 GT2
QK8_12969	2376	4	736	BAY30132.1	3571	387	1176	25	853	457	183	183	8.9e-44	BAY30132.1 GT2
QK8_12990	356	89	354	SMQ49497.1	925	546	818	47.3	281	125	23	228	3.6e-58	SMQ49497.1 AA3_2
QK8_12998	486	1	485	CCT73045.1	485	1	485	86.8	485	64	0	858.2	9.8e-248	CCT73045.1 GH30_7
QK8_13000	835	1	834	CCT73043.1	834	1	834	91.4	834	72	0	1595.9	0	CCT73043.1 GH67
QK8_13001	407	7	401	ARA93149.1	826	454	824	40.5	395	211	24	277.3	6e-73	ARA93149.1 CE15
QK8_13004	1120	9	506	APA15443.1	1272	168	661	50.7	505	231	18	539.3	2.3e-151	APA15443.1 CBM24
QK8_13009	392	1	391	CCT65263.1	391	1	391	89.3	391	42	0	747.7	1.5e-214	CCT65263.1 GH5_23
QK8_13012	479	68	198	CCD53507.1	610	77	209	33.1	133	87	2	63.5	1.6e-08	CCD53507.1 AA7
QK8_13016	266	1	198	CEF87325.1	310	1	199	68.3	199	62	1	278.1	2.3e-73	CEF87325.1 CE1
QK8_13020	363	55	283	AQM67052.1	569	85	312	34.9	238	136	19	100.1	1.2e-19	AQM67052.1 CBM5
QK8_13022	203	1	200	CCT73033.1	256	55	254	83	200	34	0	347.4	2.3e-94	CCT73033.1 CE3
QK8_13029	409	30	403	BAV06996.1	640	14	383	46.7	383	182	22	347.1	6.2e-94	BAV06996.1 CBM13
QK8_13031	175	1	174	BAE63854.1	639	466	639	69	174	54	0	236.1	6.5e-61	BAE63854.1 GH51
QK8_13032	406	10	402	BAE63854.1	639	9	418	57.5	412	154	21	482.3	1.2e-134	BAE63854.1 GH51
QK8_13036	386	16	378	CEF74628.1	399	26	396	69.5	371	105	8	492.7	8.6e-138	CEF74628.1 AA8
QK8_13038	411	1	410	CCT73102.1	408	1	408	87.8	410	48	2	659.4	5.6e-188	CCT73102.1 CBM1
QK8_13058	928	404	927	CCT73001.1	560	32	560	80.3	529	99	5	821.6	1.9e-236	CCT73001.1 GH30_7
QK8_13059	344	1	333	CCT73002.1	359	1	332	92.2	333	25	1	649.8	3.7e-185	CCT73002.1 GH43_22
QK8_13061	1021	1	1020	CCT73007.1	1016	1	1016	90.4	1021	92	6	1822	0	CCT73007.1 GT0
QK8_13062	342	1	341	CCT73008.1	342	2	342	93.3	341	23	0	660.6	2.1e-188	CCT73008.1 GH128
QK8_13063	459	1	458	CCT73009.1	458	1	458	93.4	458	30	0	894.8	8.9e-259	CCT73009.1 GH16
QK8_13070	361	10	336	AIT18900.1	1528	15	336	31.8	330	214	11	176.4	1.3e-42	AIT18900.1 GH18
QK8_13083	222	1	221	CCT72978.1	221	1	221	95.5	221	10	0	430.6	2.3e-119	CCT72978.1 CE5
QK8_13087	134	12	111	CCT72994.1	1346	1172	1286	52.2	115	40	15	131	2.3e-29	CCT72994.1 CBM18
QK8_13101	1745	47	519	AFZ04852.1	1443	596	1074	33.4	488	301	24	232.6	7.2e-59	AFZ04852.1 GT2
QK8_13111	385	1	384	AAC06239.1	384	1	384	99	384	4	0	746.9	2.5e-214	AAC06239.1 CBM1|3.2.1.8
QK8_13116	567	1	566	ABS19940.1	566	1	566	98.9	566	6	0	1165.2	0	ABS19940.1 AA1_3
QK8_13120	409	2	209	EAA29319.1	1136	29	256	36.7	229	123	22	140.6	8.7e-32	EAA29319.1 GH93
QK8_13124	349	76	206	ACB77556.1	1094	36	170	31.4	140	82	14	55.5	3.2e-06	ACB77556.1 GH95
QK8_13133	720	374	719	CCT67754.1	346	1	346	92.8	346	25	0	687.6	3.4e-196	CCT67754.1 GH5_5
QK8_13135	293	1	292	CCT67752.1	292	1	292	90.1	292	29	0	533.9	2.5e-150	CCT67752.1 CE16
QK8_13136	332	100	301	ACF83301.1	360	133	356	28.5	228	133	30	71.6	4e-11	ACF83301.1 AA0
QK8_13137	678	224	668	AAO76290.1	1336	891	1335	30.4	471	276	52	150.6	1.4e-34	AAO76290.1 GT2
QK8_13143	431	47	408	ANG86217.1	700	16	351	26.4	375	224	52	103.6	1.2e-20	ANG86217.1 GH16
QK8_13160	575	19	497	AEI52017.1	786	298	745	27.1	506	284	85	122.5	3.5e-26	AEI52017.1 CE6
QK8_13162	416	28	405	AEB45483.1	895	43	399	35	383	218	31	169.9	1.4e-40	AEB45483.1 CBM2
QK8_13168	651	131	432	CDP31201.1	1370	846	1169	29.1	330	200	34	130.2	1.9e-28	CDP31201.1 AA3_2
QK8_13171	552	60	521	SMY20297.1	1302	827	1273	25.8	472	315	35	117.1	1.4e-24	SMY20297.1 GH78
QK8_13172	1055	704	1052	KFZ02887.1	652	24	371	39.5	352	206	7	243	3.2e-62	KFZ02887.1 GH135
QK8_13174	540	26	488	AEI52017.1	786	289	748	29.4	486	294	49	150.2	1.5e-34	AEI52017.1 CE6
QK8_13195	402	7	374	EGX47540.1	481	4	355	30.3	376	230	32	167.9	5e-40	EGX47540.1 CBM1
QK8_13226	329	34	324	AIQ48666.1	823	24	312	25.1	307	196	34	67.4	7.6e-10	AIQ48666.1 GH32
QK8_13230	424	29	423	CEF74628.1	399	3	397	54.2	397	178	4	438	2.7e-121	CEF74628.1 AA8
QK8_13234	363	61	362	EGU85271.1	303	3	303	91.4	302	25	1	575.5	9.4e-163	EGU85271.1 GH5_31
QK8_13252	497	217	442	AIV37761.1	1066	671	904	34.8	250	123	40	122.5	3e-26	AIV37761.1 CBM12
QK8_13264	583	1	582	ABY89281.1	582	1	582	98.1	582	11	0	1158.7	0	ABY89281.1 CBM20
QK8_13270	512	43	482	SMQ46612.1	1302	811	1259	28.8	459	298	29	183.7	1.1e-44	SMQ46612.1 GH78
QK8_13271	395	1	394	CCT72704.1	394	1	394	97.2	394	11	0	768.8	6.3e-221	CCT72704.1 PL9_3
QK8_13282	449	1	448	BAG80558.1	449	2	449	98.2	448	8	0	909.8	2.6e-263	BAG80558.1 CBM35|3.2.1.145
QK8_13298	313	1	312	AKH80820.1	328	1	328	94.8	328	1	16	624	2e-177	AKH80820.1 GH10
QK8_13299	359	1	261	CCT72729.1	342	1	245	90.8	261	8	16	482.3	1.1e-134	CCT72729.1 AA9
QK8_13304	269	32	254	AJH03295.1	515	44	253	43.8	224	111	15	177.6	4.2e-43	AJH03295.1 CBM13
QK8_13307	524	52	485	AEI52017.1	786	311	745	26.1	479	265	89	138.3	5.6e-31	AEI52017.1 CE6
QK8_13311	1074	69	537	CDP31705.1	473	8	472	42.6	472	261	10	397.9	8e-109	CDP31705.1 AA7
QK8_13312	532	68	269	CDP31201.1	1370	838	1039	35.1	211	119	18	109.4	2.8e-22	CDP31201.1 AA3_2
QK8_13313	424	32	421	CEF77547.1	416	26	416	39.9	404	216	27	253.1	1.3e-65	CEF77547.1 GT0
QK8_13350	768	27	767	CCT72781.1	796	57	796	93.4	741	48	1	1441	0	CCT72781.1 GH3
QK8_13352	559	48	545	AFZ04852.1	1443	604	1076	24.2	512	335	53	115.5	4.1e-24	AFZ04852.1 GT2
QK8_13361	2560	1849	2048	ACA88898.1	699	150	335	31.4	204	118	22	69.7	1.2e-09	ACA88898.1 CBM5
QK8_13362	659	1	658	CCT72796.1	658	1	658	97.1	658	19	0	1401	0	CCT72796.1 AA1_3
QK8_13375	640	99	453	CDP31201.1	1370	821	1192	25.6	394	232	61	75.1	7.1e-12	CDP31201.1 AA3_2
QK8_13384	3942	29	947	BAZ00088.1	3569	1214	2095	30	952	563	103	366.3	9.4e-99	BAZ00088.1 GT2
QK8_13396	349	1	348	CCT72829.1	350	1	348	98.6	348	5	0	738.8	6.2e-212	CCT72829.1 GH43_1
QK8_13402	399	1	393	CCA15473.1	953	565	952	47.1	401	191	21	334.7	3.1e-90	CCA15473.1 GH72
QK8_13411	1314	15	914	CCT73237.1	1215	15	904	58.1	907	356	24	1079.3	0	CCT73237.1 CE3
QK8_13421	254	1	138	CCT76082.1	1532	1385	1523	51.8	139	66	1	167.2	5.4e-40	CCT76082.1 CBM18
QK8_13424	1023	583	939	EAA66095.1	832	416	791	50.8	376	166	19	352.8	2.8e-95	EAA66095.1 GT34
QK8_13425	504	26	270	CTQ90966.1	462	4	245	30.1	246	167	5	115.9	2.8e-24	CTQ90966.1 AA7
QK8_13430	363	1	362	CCT72882.1	362	1	362	92.3	362	28	0	711.1	1.4e-203	CCT72882.1 GH5
QK8_13434	331	1	330	CCT72886.1	393	1	330	91.5	330	28	0	652.5	5.5e-186	CCT72886.1 GH16
QK8_13437	731	1	730	CCT72888.1	730	1	730	95.8	730	31	0	1375.1	0	CCT72888.1 GT2
QK8_13462	485	1	483	CCT72910.1	484	1	483	91.9	483	39	0	896.3	3.2e-259	CCT72910.1 GH28
QK8_13487	941	1	940	CCT73100.1	1043	1	1043	75.8	1047	142	111	1515.4	0	CCT73100.1 GH65
QK8_13491	743	43	733	AEO59616.1	701	1	684	69.9	691	201	7	1024.6	1.2e-297	AEO59616.1 GT4
QK8_13492	974	680	898	CTQ90342.1	452	150	352	29.6	226	129	30	56.6	4e-06	CTQ90342.1 CBM5
QK8_13495	258	1	257	CCT72942.1	257	1	257	88.7	257	29	0	489.2	6.3e-137	CCT72942.1 AA9
QK8_13501	160	1	154	EAA60079.1	803	641	801	32.9	173	85	31	89.4	9e-17	EAA60079.1 GT25
QK8_13504	389	1	388	BAA20555.1	371	1	371	95.6	388	0	17	732.3	6.5e-210	BAA20555.1 GH28|3.2.1.15
QK8_13514	354	57	353	CCT72967.1	297	1	297	93.3	297	20	0	573.5	3.5e-162	CCT72967.1 CE1
QK8_13517	1234	730	915	AJH22167.1	444	33	204	31.7	186	113	14	94	2.8e-17	AJH22167.1 AA7
QK8_13521	1059	817	1055	APZ46064.1	596	47	301	36.7	256	144	18	159.5	4.7e-37	APZ46064.1 GH43_18
QK8_13529	226	1	223	EAA62552.1	1074	823	1071	28.3	251	150	30	59.3	1.4e-07	EAA62552.1 GH92
QK8_13547	960	713	959	CCT67804.1	247	1	247	93.9	247	15	0	474.9	4.6e-132	CCT67804.1 CE12
QK8_13558	426	1	425	CCT67810.1	425	1	425	94.8	425	22	0	864	1.6e-249	CCT67810.1 GH145
QK8_13560	609	1	608	ENH64923.1	608	1	608	98.7	608	8	0	1235.7	0	ENH64923.1 GH29
QK8_13577	772	37	537	AEI52017.1	786	295	756	25.4	520	311	77	132.5	4.5e-29	AEI52017.1 CE6
QK8_13582	549	1	548	CCT67826.1	609	1	609	84.2	609	35	61	770	3.9e-221	CCT67826.1 CBM1
QK8_13585	704	6	458	CEF84524.1	514	4	459	52.9	456	212	3	501.1	4.4e-140	CEF84524.1 GT1
QK8_13593	408	145	406	EGX54170.1	356	94	355	68.1	263	82	2	374.8	2.7e-102	EGX54170.1 CBM1
QK8_13594	288	1	276	CAP86439.1	283	1	265	74.3	276	60	11	413.7	3.8e-114	CAP86439.1 AA9
QK8_13618	659	1	655	CEF88560.1	655	1	655	84.5	657	98	4	1117.4	0	CEF88560.1 AA3_2
QK8_13621	245	1	244	CEF87410.1	241	1	241	80.3	244	45	3	385.6	9.3e-106	CEF87410.1 CE3
QK8_13627	238	12	234	EAA62552.1	1074	827	1070	23.6	250	158	33	73.6	7.6e-12	EAA62552.1 GH92
QK8_13644	481	11	400	EAA66095.1	832	381	791	29.1	413	268	25	174.5	6.4e-42	EAA66095.1 GT34
QK8_13655	824	10	822	EAA64717.1	838	12	837	44.8	831	436	23	737.3	4.3e-211	EAA64717.1 GH3
QK8_13665	482	1	481	CEF83492.1	481	1	481	90.6	481	45	0	953.7	1.7e-276	CEF83492.1 GH1
QK8_13670	323	1	322	CAW50919.1	322	1	322	90.4	322	31	0	570.5	2.7e-161	CAW50919.1 PL1_7
QK8_13672	249	23	245	APX06181.1	517	32	261	49.1	234	104	15	171	3.7e-41	APX06181.1 CBM5
QK8_13674	954	4	938	BAE58123.1	923	5	911	50.3	944	423	46	935.6	9.4e-271	BAE58123.1 GH78
QK8_13678	481	14	480	ANM86730.1	489	14	487	27.6	489	317	37	198.4	4.2e-49	ANM86730.1 AA7
QK8_13681	858	338	857	BAH10648.1	540	1	540	93.9	540	13	20	1055	9.6e-307	BAH10648.1 CBM35|3.2.1.22|3.2.1.88
QK8_13683	562	8	559	ANM86677.1	564	10	564	55.1	559	240	11	647.9	2.3e-184	ANM86677.1 AA7
QK8_13686	290	1	289	CEF86455.1	283	1	283	72	289	75	6	448	1.8e-124	CEF86455.1 GH114
QK8_13688	304	8	258	CBX93008.1	737	484	732	27.5	273	152	46	70.9	6.3e-11	CBX93008.1 GH76
QK8_13692	421	1	420	BAF42338.1	420	1	420	99.3	420	3	0	882.9	3.2e-255	BAF42338.1 GH5_16|3.2.1.164
QK8_13693	1040	1	598	CEF88095.1	602	1	595	66.3	608	182	23	837.4	3.8e-241	CEF88095.1 AA1
QK8_13694	624	17	443	ACU76193.1	805	32	423	37.6	431	226	43	274.2	7.7e-72	ACU76193.1 CBM32
QK8_13704	288	10	255	BAE64495.1	428	9	262	54.4	259	100	18	308.5	1.7e-82	BAE64495.1 GH0
QK8_13715	758	540	757	CEF74523.1	221	1	219	57.1	219	93	1	266.5	2e-69	CEF74523.1 CBM50
QK8_13723	863	1	860	CEF76201.1	867	1	863	76.5	863	200	3	1410.6	0	CEF76201.1 GH78
QK8_13724	478	1	477	CEF78179.1	485	1	485	81.6	485	81	8	859.8	3.3e-248	CEF78179.1 GH28
QK8_13725	266	41	263	AEO58711.1	231	4	228	56.5	230	88	12	244.2	3.7e-63	AEO58711.1 CE5
QK8_13726	734	1	733	CEF88293.1	735	1	735	81	735	138	2	1218.4	0	CEF88293.1 GH74
QK8_13729	640	10	639	SCB65047.1	657	29	657	44.3	663	302	67	542	2e-152	SCB65047.1 AA1_3
QK8_13732	362	4	155	AKE28372.1	360	3	152	27.9	154	105	6	73.9	8.9e-12	AKE28372.1 GH109
QK8_13749	599	1	598	CEF78466.1	598	1	598	84.6	598	92	0	1012.7	3.8e-294	CEF78466.1 AA3_2
QK8_13758	227	57	158	BAH76109.1	863	83	174	35.3	102	56	10	53.9	6e-06	BAH76109.1 GT4
QK8_13759	663	5	662	CEF87623.1	662	5	662	88.3	658	77	0	1254.6	0	CEF87623.1 PL4_3
QK8_13770	891	326	663	CDP31201.1	1370	843	1162	28.1	356	202	54	116.3	3.8e-24	CDP31201.1 AA3_2
QK8_13783	119	27	117	SDT81215.1	793	583	667	34.1	91	54	6	54.3	2.4e-06	SDT81215.1 CBM13
QK8_13785	697	559	696	AEO58679.1	1142	959	1105	32.9	149	87	13	68.6	7.2e-10	AEO58679.1 CBM50
QK8_13786	710	168	526	CDP31201.1	1370	822	1162	26.1	372	231	44	120.2	2.1e-25	CDP31201.1 AA3_2
QK8_13805	971	1	448	CEF88482.1	449	1	439	80.1	453	71	19	748.8	1.7e-214	CEF88482.1 CBM1
QK8_13806	429	32	426	EAA57680.1	2288	1801	2190	28.1	406	265	27	178.7	3e-43	EAA57680.1 GH78
QK8_13813	234	1	233	CEF87884.1	233	1	233	93.1	233	16	0	464.2	2e-129	CEF87884.1 PL3_2
QK8_13820	961	8	960	SCB65002.1	973	1	973	78.6	987	163	48	1541.2	0	SCB65002.1 GT0
QK8_13821	474	1	473	CEF86795.1	483	1	476	86.8	477	58	5	868.6	7e-251	CEF86795.1 GH16
QK8_13822	806	1	805	CEF86606.1	901	1	804	87.2	805	102	1	1472.6	0	CEF86606.1 AA5_1
QK8_13823	89	1	88	CEF86606.1	901	814	901	90.9	88	8	0	181	1.3e-44	CEF86606.1 AA5_1
QK8_13846	119	10	88	CAN61133.1	1122	1038	1116	44.3	79	44	0	71.2	1.9e-11	CAN61133.1 GH36
QK8_13847	814	169	534	CDP31201.1	1370	817	1178	27.8	378	245	28	123.6	2.2e-26	CDP31201.1 AA3_2
QK8_13856	648	226	647	CEF78754.1	427	6	427	88.6	422	48	0	776.5	5e-223	CEF78754.1 AA12
QK8_13861	277	1	276	CEF87677.1	279	1	279	81	279	50	3	468	1.6e-130	CEF87677.1 CE1
QK8_13862	239	1	238	CEF87277.1	238	1	238	83.2	238	40	0	422.5	6.7e-117	CEF87277.1 GH12
QK8_13867	1381	310	969	BAE56798.1	678	1	676	68	694	170	52	974.5	2.7e-282	BAE56798.1 GH35
QK8_13868	364	27	357	AAE73521.1	349	13	344	51.7	333	158	3	359.8	8.2e-98	AAE73521.1 GH53|3.2.1.89
QK8_13872	666	3	662	CEF84120.1	822	13	673	74.6	661	167	1	1095.1	0	CEF84120.1 CBM13
QK8_13877	357	1	356	AKH80821.1	356	1	356	99.4	356	2	0	730.3	2.3e-209	AKH80821.1 GH10
QK8_13878	4730	1150	1989	BAY90071.1	3556	389	1191	25.9	882	533	121	214.2	7.2e-53	BAY90071.1 GT2
QK8_13883	336	1	331	CAA10112.1	335	1	331	82.8	331	57	0	571.6	1.3e-161	CAA10112.1 GH10|3.2.1.-
QK8_13884	768	1	762	CEF86870.1	863	1	756	73	762	200	6	1137.9	0	CEF86870.1 GT1
QK8_13892	419	4	417	ANH56606.1	439	4	437	55	438	169	28	462.6	1e-128	ANH56606.1 GT69
QK8_13895	567	81	488	EAA66095.1	832	371	799	30	447	256	57	175.3	4.4e-42	EAA66095.1 GT34
QK8_13910	934	16	933	CBX93394.1	938	18	938	52.4	928	425	17	943.3	4.4e-273	CBX93394.1 GH141
QK8_13911	1228	2	743	SGZ58096.1	796	17	730	47.8	747	352	38	734.9	3.1e-210	SGZ58096.1 GH31
QK8_13934	454	18	380	EAA29319.1	1136	41	429	25.6	410	237	68	124	9.4e-27	EAA29319.1 GH93
QK8_13952	667	1	665	CCT75323.1	658	1	657	84.1	665	98	8	1174.5	0	CCT75323.1 GH32
QK8_13956	624	402	619	APZ46064.1	596	68	300	36.1	233	134	15	149.1	3.8e-34	APZ46064.1 GH43_18
QK8_13970	493	68	448	CAZ29297.1	750	18	352	29.2	390	212	64	159.8	1.7e-37	CAZ29297.1 GT7
QK8_13972	359	1	358	CCT75307.1	358	1	358	91.6	358	30	0	681.8	9.2e-195	CCT75307.1 GT32
QK8_13974	276	2	274	AEN99939.1	1106	801	1095	36.1	299	161	30	158.7	2.1e-37	AEN99939.1 GH3|3.2.1.21
QK8_13981	1640	1202	1610	BAF27519.1	1877	962	1344	30	413	255	34	171.8	1.4e-40	BAF27519.1 PL4_2
QK8_13982	2129	1066	2128	CCT75269.1	1070	1	1070	96.8	1070	27	7	2178.7	0	CCT75269.1 GH115
QK8_13983	455	34	449	EAA61740.1	1304	329	723	28.3	427	263	43	161	7e-38	EAA61740.1 AA3_2
QK8_13989	363	12	356	AEO59372.1	355	9	349	56.1	351	138	16	392.1	1.5e-107	AEO59372.1 GT8
QK8_13993	600	6	425	EAA57990.1	1425	759	1181	34.4	436	257	29	198	6.8e-49	EAA57990.1 GH16
QK8_14008	533	2	530	SMQ46612.1	1302	767	1287	37.4	530	322	10	383.6	7.7e-105	SMQ46612.1 GH78
QK8_14009	537	1	532	CCT75250.1	540	1	535	87.7	535	63	3	989.6	3.1e-287	CCT75250.1 GH78
QK8_14011	1876	591	1385	CCT75247.1	840	15	809	93.2	795	54	0	1533.5	0	CCT75247.1 GH3
QK8_14041	759	1	758	CCT75186.1	774	10	774	94.6	765	34	7	1499.6	0	CCT75186.1 GH3
QK8_14044	501	1	252	CCT75183.1	258	1	234	78.6	252	36	18	403.7	6.8e-111	CCT75183.1 GH24
QK8_14052	778	52	773	ANJ40462.1	726	27	725	58.8	723	273	25	845.9	8e-244	ANJ40462.1 AA2
QK8_14071	1631	1	450	CCT75344.1	460	1	450	98.7	450	6	0	937.6	4.2e-271	CCT75344.1 GH13_1
QK8_14077	299	1	298	CCT75380.1	298	1	298	90.6	298	28	0	554.3	1.9e-156	CCT75380.1 AA9
QK8_14081	585	46	243	AJK52082.1	436	43	226	33.8	198	117	14	105.5	4.5e-21	AJK52082.1 AA7
QK8_14083	501	36	500	CCT75388.1	465	1	465	94	465	28	0	931	1.2e-269	CCT75388.1 GH5_27
QK8_14093	500	1	499	CAD90582.3	499	1	499	99.2	499	4	0	948	9.6e-275	CAD90582.3 CBM42|3.2.1.55
QK8_14102	843	598	794	ACL49294.1	654	19	217	34	206	120	16	93.6	2.5e-17	ACL49294.1 GT4
QK8_14103	361	1	360	CCT75359.1	360	1	360	95.6	360	16	0	716.1	4.4e-205	CCT75359.1 GT32
QK8_14104	404	136	364	AKL69954.1	663	413	618	32.5	237	121	39	79.3	2.4e-13	AKL69954.1 GT87
QK8_14110	777	511	775	ART70209.1	686	279	501	24	283	137	78	60.8	1.7e-07	ART70209.1 CBM50
QK8_14114	383	1	382	CCT75371.1	382	1	382	95.3	382	18	0	770.8	1.6e-221	CCT75371.1 CBM1
QK8_14115	683	1	681	CCT75372.1	681	1	681	91.5	681	58	0	1314.7	0	CCT75372.1 AA1
QK8_14125	264	1	263	CCT75335.1	263	1	263	93.2	263	18	0	528.1	1.3e-148	CCT75335.1 GH16
QK8_14140	1213	25	485	ANM86403.1	487	8	468	30	467	315	12	213	4.1e-53	ANM86403.1 AA7
QK8_14142	419	1	324	CCT75467.1	430	2	313	59.3	324	120	12	401.4	2.8e-110	CCT75467.1 GH16
QK8_14156	354	1	353	CCT75452.1	356	1	356	90.4	356	31	3	568.9	8.6e-161	CCT75452.1 AA11
QK8_14161	197	20	184	ABK01904.1	779	11	165	39.4	165	90	10	113.6	5.5e-24	ABK01904.1 GH3
QK8_14165	770	128	544	CDP31201.1	1370	817	1248	25.1	466	266	83	147.1	1.8e-33	CDP31201.1 AA3_2
QK8_14208	296	16	295	AJQ92574.1	563	15	289	42.6	282	153	9	218.8	1.8e-55	AJQ92574.1 CBM13
QK8_14211	1206	15	697	AOY72300.1	1024	315	1023	32.9	753	391	114	330.9	1.3e-88	AOY72300.1 GH43_17
QK8_14216	550	1	549	CCT75503.1	549	1	549	90.3	549	53	0	1022.7	3.4e-297	CCT75503.1 AA3_2
QK8_14236	257	29	256	ANV74614.1	516	39	265	45.7	230	120	5	203.8	5.3e-51	ANV74614.1 CBM13
QK8_14239	480	82	421	CAZ29297.1	750	23	348	27.6	348	222	30	126.3	2e-27	CAZ29297.1 GT7
QK8_14241	531	1	530	CCT75526.1	530	1	530	93.6	530	34	0	1017.3	1.4e-295	CCT75526.1 GT71
QK8_14268	969	1	968	AAT77183.1	978	20	978	99	968	1	9	1845.9	0	AAT77183.1 GT2
QK8_14276	1078	256	1077	CCT75598.1	837	14	837	93.5	827	46	8	1562.7	0	CCT75598.1 GH3
QK8_14278	882	318	590	ARA85284.1	592	98	375	25.2	286	193	21	85.9	5.5e-15	ARA85284.1 CE12
QK8_14280	330	1	329	CCT75603.1	329	1	329	97.9	329	7	0	628.2	1.1e-178	CCT75603.1 CE8
QK8_14288	446	179	354	SMY25446.1	615	383	571	36.5	200	92	35	124.4	7.1e-27	SMY25446.1 CBM18
QK8_14290	268	13	262	AID32530.1	1046	804	1043	29.2	260	154	30	85.1	2.9e-15	AID32530.1 GT51
QK8_14296	295	1	279	CBX99002.1	772	1	300	71	300	66	21	444.1	2.7e-123	CBX99002.1 GH18
QK8_14297	392	1	391	CCT75620.1	391	1	391	98.7	391	5	0	776.5	3e-223	CCT75620.1 PL9_3
QK8_14310	327	69	323	XP_329867.1	660	430	658	35.5	262	129	40	134.8	3.8e-30	XP_329867.1 CE4
QK8_14345	241	1	240	AAC64368.1	240	1	240	99.6	240	1	0	489.2	5.9e-137	AAC64368.1 PL3_2|4.2.2.2
QK8_14346	398	11	391	ADO75815.1	541	24	394	37.3	391	215	30	192.6	1.9e-47	ADO75815.1 CBM13
QK8_14349	762	17	749	ANE60256.1	726	27	725	59.6	735	259	38	875.9	7.1e-253	ANE60256.1 AA2
QK8_14356	546	1	545	CCT76068.1	545	1	545	88.6	545	62	0	1014.6	9.2e-295	CCT76068.1 AA3_4
QK8_14373	490	1	489	CCT75699.1	489	1	489	92.4	489	37	0	937.6	1.3e-271	CCT75699.1 GT71
QK8_14375	503	270	467	CCF62482.1	854	633	825	24.5	208	132	25	65.5	4.4e-09	CCF62482.1 GT4
QK8_14381	1223	8	645	AIT18900.1	1528	9	638	31	651	415	34	318.2	9.1e-85	AIT18900.1 GH18
QK8_14385	514	39	508	EAA65188.1	1507	13	475	41.6	483	249	33	364	6.1e-99	EAA65188.1 GH78
QK8_14386	467	1	466	CCT75711.1	466	1	466	79.8	466	94	0	844.3	1.4e-243	CCT75711.1 GH7
QK8_14388	460	1	459	CCT75713.1	455	1	455	92.4	459	31	4	891.3	9.8e-258	CCT75713.1 GH76
QK8_14401	543	35	332	ADL33049.1	970	25	325	30.9	320	180	41	130.6	1.2e-28	ADL33049.1 GH43_35
QK8_14411	617	32	616	SCF17253.1	776	52	637	64	586	210	1	813.1	4.6e-234	SCF17253.1 CBM13
QK8_14431	1321	1	309	CCT75736.1	323	1	309	99	309	3	0	655.6	2.6e-186	CCT75736.1 GH43_26
QK8_14433	902	605	878	CCT72993.1	1586	930	1203	25.1	283	194	18	87.8	1.5e-15	CCT72993.1 CBM50
QK8_14436	925	1	924	CCT75743.1	923	1	923	98.3	924	15	1	1872.8	0	CCT75743.1 PL26
QK8_14438	467	86	466	CCT75746.1	381	1	381	97.9	381	8	0	786.6	3.5e-226	CCT75746.1 GH93
QK8_14440	672	172	500	CDP31201.1	1370	812	1163	24.2	359	235	37	82.4	4.6e-14	CDP31201.1 AA3_2
QK8_14447	263	1	257	CEF84782.1	494	1	246	51.7	265	101	27	232.3	1.4e-59	CEF84782.1 CE5
QK8_14457	1212	168	491	CCG07059.1	832	435	742	26.3	339	204	46	68.9	9.6e-10	CCG07059.1 GT2
QK8_14467	348	1	241	EAA29319.1	1136	41	314	25.7	276	168	37	68.6	3.6e-10	EAA29319.1 GH93
QK8_14468	262	9	257	AID32530.1	1046	807	1043	31.9	260	143	34	94.4	4.6e-18	AID32530.1 GT51
QK8_14472	310	39	144	AOH54334.1	319	141	246	33	106	71	0	72.4	2.2e-11	AOH54334.1 CE4
QK8_14487	555	60	476	EAA66095.1	832	372	799	29.2	442	274	39	156.8	1.6e-36	EAA66095.1 GT34
QK8_14508	869	1	868	CCT75821.1	887	1	887	90.3	887	67	19	1663.7	0	CCT75821.1 GH3
QK8_14520	1779	529	926	EGX54367.1	1000	543	999	32.3	464	241	73	203.4	4.8e-50	EGX54367.1 GH5_7
QK8_14559	830	37	829	CCT75869.1	793	1	793	91.7	793	66	0	1538.5	0	CCT75869.1 GH78
QK8_14560	477	1	476	CCT75870.1	476	1	476	94.5	476	26	0	888.3	8.6e-257	CCT75870.1 GH79
QK8_14561	526	7	514	SMQ46612.1	1302	788	1295	68.1	508	162	0	726.1	6.3e-208	SMQ46612.1 GH78
QK8_14565	542	44	461	EAA66095.1	832	381	791	25.1	438	281	47	145.6	3.6e-33	EAA66095.1 GT34
QK8_14571	1308	748	1112	CDP31201.1	1370	808	1164	29.1	392	216	62	149.8	4.6e-34	CDP31201.1 AA3_2
QK8_14579	1259	158	506	CDP31201.1	1370	808	1165	32.4	374	212	41	168.3	1.2e-39	CDP31201.1 AA3_2
QK8_14581	316	1	315	CCT75893.1	315	1	315	98.7	315	4	0	648.3	1e-184	CCT75893.1 GH43_5
QK8_14582	334	1	333	CCT75894.1	333	1	333	95.8	333	14	0	689.9	3.2e-197	CCT75894.1 GH43_34
QK8_14613	674	1	673	CCT75924.1	668	1	668	97.3	673	13	5	1320.1	0	CCT75924.1 AA3
QK8_14615	505	56	420	CBA03971.1	927	49	400	33.4	365	230	13	207.6	7.2e-52	CBA03971.1 GT30
QK8_14616	567	290	490	SMQ55075.1	528	1	167	50.7	201	65	34	191.8	4.6e-47	SMQ55075.1 CE1
QK8_14619	676	11	337	CCT75931.1	355	33	355	88.7	328	31	6	535.4	2e-150	CCT75931.1 GH12
QK8_14629	491	215	472	ACZ86812.1	1077	687	941	35.7	283	129	53	138.7	4e-31	ACZ86812.1 CBM12
QK8_14634	5764	1667	2716	BAY30132.1	3571	2258	3297	25.2	1111	699	132	293.5	1.1e-76	BAY30132.1 GT2
QK8_14636	544	155	489	APA99323.1	850	500	815	25	340	226	29	82.4	3.8e-14	APA99323.1 GT4
QK8_14641	555	11	184	EAA66229.1	1187	426	617	26.1	211	100	56	62	5.4e-08	EAA66229.1 PL1_4
QK8_14646	2526	1	920	AFY93865.1	2636	966	1864	29.1	964	574	109	312	1.4e-82	AFY93865.1 GT2
QK8_14654	389	1	273	CCT75974.1	387	1	273	95.6	273	12	0	545.4	1.1e-153	CCT75974.1 GH16
QK8_14682	504	14	459	SMY20297.1	1302	822	1273	21.7	461	337	24	98.2	6.1e-19	SMY20297.1 GH78
QK8_14684	549	41	535	SMQ46612.1	1302	800	1290	36.9	496	307	6	359.4	1.6e-97	SMQ46612.1 GH78
QK8_14685	469	2	464	CCT76035.1	500	37	499	93.7	463	29	0	946.4	2.6e-274	CCT76035.1 GH1
QK8_14686	532	13	508	EAA62466.1	1429	890	1403	28.7	522	338	34	208.8	3.4e-52	EAA62466.1 GH78
QK8_14688	895	1	894	CCT76033.1	894	1	894	89	894	98	0	1701.8	0	CCT76033.1 GH78
QK8_14696	567	42	490	AFZ04852.1	1443	607	1034	25.2	460	301	43	73.9	1.4e-11	AFZ04852.1 GT2
QK8_14703	1402	780	972	SFV72712.1	649	16	207	29.6	199	127	13	70.9	2.9e-10	SFV72712.1 GT4
QK8_14706	762	182	601	BAE64464.1	1375	774	1195	22	449	294	56	64.7	1.1e-08	BAE64464.1 GH28
QK8_14707	1076	1	1070	AFR95757.1	1063	3	1057	46.6	1084	536	43	1001.9	1.2e-290	AFR95757.1 GH0
QK8_14708	1724	1222	1614	CDP31201.1	1370	817	1216	29.9	421	246	49	180.3	4.2e-43	CDP31201.1 AA3_2
QK8_14713	736	25	313	CCT73007.1	1016	16	305	28.1	303	191	27	94	1.7e-17	CCT73007.1 GT0
QK8_14765	1675	1134	1650	CAN65410.1	2253	1399	1902	27.6	529	346	37	187.2	3.3e-45	CAN65410.1 GH38
QK8_14784	882	92	363	XP_365424.1	1040	517	782	30.1	292	158	46	115.9	5e-24	XP_365424.1 GH30_3
QK8_14788	294	4	137	SCG77023.1	318	56	210	29.9	157	85	25	68.9	2.3e-10	SCG77023.1 CE7
QK8_14793	233	1	178	EAA65642.1	813	125	315	30.6	196	113	23	69.3	1.4e-10	EAA65642.1 GH1
QK8_14797	144	1	143	AMH86632.1	143	1	143	92.3	143	11	0	288.5	9.1e-77	AMH86632.1 CBM50
QK8_14810	1196	729	1195	CAN65410.1	2253	1399	1852	28.4	479	306	37	172.6	6.1e-41	CAN65410.1 GH38
QK8_14811	390	53	388	AAS15639.1	360	25	360	61.9	336	128	0	437.2	4.3e-121	AAS15639.1 GH28
QK8_14824	1640	1202	1610	BAF27519.1	1877	962	1344	30	413	255	34	171.8	1.4e-40	BAF27519.1 PL4_2
QK8_14829	404	7	299	AKD57843.1	1028	643	950	27.5	335	174	69	60.5	1.1e-07	AKD57843.1 GH3
QK8_14833	341	12	286	EAA65642.1	813	34	315	28.6	297	175	37	81.3	5.2e-14	EAA65642.1 GH1
QK8_14834	338	4	282	EAA66095.1	832	542	819	24	288	200	19	80.1	1.2e-13	EAA66095.1 GT34
QK8_14844	627	153	599	AEI52017.1	786	355	753	26.7	468	253	90	110.5	1.5e-22	AEI52017.1 CE6
QK8_14848	1994	6	296	AIT18900.1	1528	29	315	31.5	295	190	12	152.1	1.4e-34	AIT18900.1 GH18
QK8_14859	1675	1134	1650	CAN65410.1	2253	1399	1902	27.4	529	347	37	185.7	9.7e-45	CAN65410.1 GH38
QK8_14864	328	31	326	CCT65987.1	495	25	323	66.9	299	96	3	462.6	8.1e-129	CCT65987.1 GH16
QK8_14866	455	1	450	CCT69140.1	445	1	443	61.8	450	165	7	560.8	3e-158	CCT69140.1 GH64
QK8_14883	355	1	352	ABQ57240.1	423	72	422	63.1	352	129	1	471.1	2.5e-131	ABQ57240.1 GH18|3.2.1.14
QK8_14886	462	16	375	EAA66095.1	832	399	791	25.6	402	248	51	114.4	7.6e-24	EAA66095.1 GT34
QK8_14915	1169	305	755	AGF65600.1	461	28	455	24.6	468	296	57	78.6	1.2e-12	AGF65600.1 AA7
QK8_14945	461	85	447	CCA23362.1	816	116	464	41.6	363	198	14	258.5	3.2e-67	CCA23362.1 GH0
QK8_14976	517	3	513	EGX50141.1	934	410	933	28.8	539	341	43	204.5	6.2e-51	EGX50141.1 GH3
QK8_15021	286	23	256	BAF27519.1	1877	1121	1344	33.9	236	142	14	120.6	6.5e-26	BAF27519.1 PL4_2
QK8_15028	1647	1295	1615	BAF27519.1	1877	1027	1344	31.1	325	213	11	133.7	4.3e-29	BAF27519.1 PL4_2
QK8_15042	1537	1228	1534	BAF27519.1	1877	981	1270	31.1	309	192	21	125.6	1.1e-26	BAF27519.1 PL4_2
QK8_15067	730	52	721	ANJ40462.1	726	27	688	54.5	686	272	40	724.5	2.5e-207	ANJ40462.1 AA2
QK8_15072	1091	729	1069	CAN65410.1	2253	1399	1727	27.9	351	221	32	119.8	4.3e-25	CAN65410.1 GH38
QK8_15104	781	180	564	EAA57990.1	1425	750	1140	35.1	399	237	22	205.3	5.5e-51	EAA57990.1 GH16
QK8_15116	1640	1202	1610	BAF27519.1	1877	962	1344	30	413	255	34	171.8	1.4e-40	BAF27519.1 PL4_2
QK8_15130	1423	343	1416	CAN65410.1	2253	878	1892	29.1	1100	669	111	401	1.2e-109	CAN65410.1 GH38
QK8_15160	816	1	414	CCT69140.1	445	1	430	59.3	435	151	26	508.8	2.4e-142	CCT69140.1 GH64
QK8_15172	372	5	370	KFY84961.1	655	3	372	39.1	371	220	6	265.8	1.6e-69	KFY84961.1 GH135
QK8_15190	1647	1295	1615	BAF27519.1	1877	1027	1344	31.1	325	213	11	133.7	4.3e-29	BAF27519.1 PL4_2
QK8_15191	782	52	773	ANJ40462.1	726	27	725	58.6	723	274	25	842	1.2e-242	ANJ40462.1 AA2
QK8_15196	1627	1218	1597	BAF27519.1	1877	981	1344	30.5	384	243	24	153.7	4e-35	BAF27519.1 PL4_2
QK8_15217	1196	729	1195	CAN65410.1	2253	1399	1852	28.4	479	306	37	172.6	6.1e-41	CAN65410.1 GH38
QK8_15269	227	1	221	CEF71811.1	221	1	221	64.7	221	78	0	295.8	9e-79	CEF71811.1 CBM21
QK8_15275	217	1	216	CEF71811.1	221	1	216	57.4	216	92	0	263.1	6.2e-69	CEF71811.1 CBM21
QK8_15303	1790	1243	1755	CAN65410.1	2253	1399	1898	26.9	524	348	35	183.7	3.9e-44	CAN65410.1 GH38
QK8_15318	867	153	568	EAA57990.1	1425	764	1134	32.5	424	225	61	198	9.8e-49	EAA57990.1 GH16
QK8_15331	1432	590	845	KFZ19809.1	737	326	575	59.4	256	98	6	322	7.4e-86	KFZ19809.1 GH134
QK8_15339	1647	1295	1615	BAF27519.1	1877	1027	1344	31.1	325	213	11	133.7	4.3e-29	BAF27519.1 PL4_2
QK8_15344	454	1	445	CCT69140.1	445	1	443	57.8	445	186	2	531.2	2.6e-149	CCT69140.1 GH64
QK8_15351	441	13	431	CCT74476.1	415	2	414	61.1	419	157	6	540.8	3.1e-152	CCT74476.1 GH18
QK8_15376	472	22	456	CCA23362.1	816	55	463	37.2	435	247	26	253.8	8.2e-66	CCA23362.1 GH0
QK8_15377	470	53	449	SMY22954.1	1143	65	516	35.3	453	236	57	265.4	2.7e-69	SMY22954.1 GT90
QK8_15406	2453	23	896	BAZ00088.1	3569	1213	2095	28.9	920	571	83	337	3.8e-90	BAZ00088.1 GT2
QK8_15466	225	1	224	CCT68028.1	234	1	234	83.4	241	16	24	397.1	2.9e-109	CCT68028.1 CE5
QK8_15468	454	2	452	EAA29319.1	1136	3	453	72.8	452	121	2	702.2	8.4e-201	EAA29319.1 GH93
QK8_15483	325	3	164	CEF71811.1	221	60	221	67.9	162	52	0	236.1	1.2e-60	CEF71811.1 CBM21
QK8_15496	596	446	568	CCA23362.1	816	136	251	42.7	124	62	9	90.1	2e-16	CCA23362.1 GH0
QK8_15507	439	1	431	ABW96521.1	424	1	423	60.1	431	164	8	538.9	1.2e-151	ABW96521.1 GH18
QK8_15529	1354	605	1168	KFZ19809.1	737	183	737	60.8	564	212	9	712.6	1.8e-203	KFZ19809.1 GH134
QK8_15534	470	8	331	CAP68330.1	445	43	377	39.9	348	172	37	231.1	5.7e-59	CAP68330.1 CBM1
QK8_15556	1402	1163	1336	AMD89422.1	655	20	180	32.6	181	95	27	89.4	7.9e-16	AMD89422.1 GT4
QK8_15589	309	31	168	GAM40530.1	1095	957	1095	32.4	142	89	7	85.9	1.9e-15	GAM40530.1 CBM1|3.2.1.21
QK8_15598	388	49	370	ANG86217.1	700	40	350	32.3	334	191	35	160.2	1e-37	ANG86217.1 GH16
QK8_15624	1003	611	1001	KFZ19809.1	737	183	566	67	391	122	7	558.5	3.3e-157	KFZ19809.1 GH134
QK8_15627	394	92	383	CCA23362.1	816	116	390	39.7	292	159	17	186	1.7e-45	CCA23362.1 GH0
QK8_15631	2476	3	896	BAZ00088.1	3569	1193	2095	28.5	940	589	83	342	1.2e-91	BAZ00088.1 GT2
QK8_15657	354	12	302	KFY84961.1	655	5	315	26.6	319	198	36	86.3	1.7e-15	KFY84961.1 GH135
QK8_15664	280	72	264	AID32530.1	1046	872	1043	26.2	210	100	55	54.7	4.3e-06	AID32530.1 GT51
QK8_15681	370	29	369	CCT74042.1	367	29	358	46.3	341	172	11	270.4	6.6e-71	CCT74042.1 GH0
QK8_15682	1405	609	736	ABY77913.1	217	21	212	37.5	192	56	64	118.2	1.6e-24	ABY77913.1 GH75|3.2.1.132
QK8_15690	404	1	376	ANG86217.1	700	1	353	29	386	231	43	154.5	5.8e-36	ANG86217.1 GH16
QK8_15691	565	9	564	BAE58662.1	559	9	555	68.2	556	168	9	805.8	6.7e-232	BAE58662.1 GH35
QK8_15693	396	1	390	CCT69479.1	383	1	381	47.5	394	190	17	359	1.5e-97	CCT69479.1 GH93
QK8_15695	529	69	258	AEI52017.1	786	314	481	33	197	96	36	92.8	2.7e-17	AEI52017.1 CE6
QK8_15696	534	53	513	AEI52017.1	786	310	731	31.5	473	261	63	172.2	3.5e-41	AEI52017.1 CE6
QK8_15704	700	145	506	CDP31201.1	1370	817	1165	31.7	379	212	47	175.6	4.2e-42	CDP31201.1 AA3_2
QK8_15706	550	1	549	BAH10649.1	549	1	549	96.7	549	18	0	1066.2	2.7e-310	BAH10649.1 CBM35|3.2.1.22|3.2.1.88
QK8_15807	516	33	429	EAA66095.1	832	377	791	25.9	428	273	44	126.7	1.6e-27	EAA66095.1 GT34
QK8_15809	774	384	771	ABQ57240.1	423	36	422	63.7	388	140	1	526.9	8.2e-148	ABQ57240.1 GH18|3.2.1.14
QK8_15831	454	1	449	CCT69140.1	445	1	443	61.9	449	165	6	562.4	1e-158	CCT69140.1 GH64
QK8_15833	318	21	316	CCT65987.1	495	25	323	66.2	299	98	3	459.1	8.6e-128	CCT65987.1 GH16
QK8_15844	350	39	215	EGX47471.1	1148	419	595	33	179	116	4	90.5	8.9e-17	EGX47471.1 GH16
QK8_15846	568	214	441	ALG11156.1	431	12	197	23.7	232	127	50	62	5.5e-08	ALG11156.1 CBM2
QK8_15872	477	37	456	SMY22954.1	1143	65	516	36.9	453	252	34	290	1e-76	SMY22954.1 GT90
QK8_15873	393	33	377	CCA23362.1	816	136	463	40.6	345	188	17	242.3	2.1e-62	CCA23362.1 GH0
QK8_15879	341	92	338	XP_365424.1	1040	517	738	28.3	251	147	33	87.4	7.3e-16	XP_365424.1 GH30_3
