# Supplementary material for: Draft Genome and Biological Characteristics of Fusarium solani and Fusarium oxysporum Causing Black Rot in Gastrodia elata
Source: Int J Mol Sci. 2023 Feb 25;24(5):4545. doi: 10.3390/ijms24054545 (PMC10003674; doi:10.3390/ijms24054545)
Supplement: Supplementary file 1 [file ijms-24-04545-s001.zip › Table/Table S17 Analysis of CAZymes annotation of strain SX13 Genome.xlsx]

## Sheet: Sheet1
Analysis of CAZymes annotation of strain SX13 Genome
Query_id	Query_length	Query_start	Query_end	Subject_id	Subject_length	Subject_start	Subject_end	Identity(%)	Align_length	Mismatch	Gap	Score	E_value	Subject_annotation
SX13_00007	1192	209	695	BAF20066.1	1254	338	802	37	487	285	22	315.8	4.4e-84	BAF20066.1 GT47
SX13_00011	521	113	516	ANM86730.1	489	34	487	25.9	459	280	60	149.1	3.1e-34	ANM86730.1 AA7
SX13_00020	677	28	547	CCT76082.1	1532	453	964	45.3	525	269	18	469.9	1e-130	CCT76082.1 CBM18
SX13_00024	1189	172	273	AHH97713.1	456	93	190	35.3	102	62	4	58.2	1.7e-06	AHH97713.1 CBM2
SX13_00026	445	1	444	CEF88482.1	449	1	449	73.8	451	109	9	700.7	2.4e-200	CEF88482.1 CBM1
SX13_00032	309	47	124	SDT46884.1	327	150	233	36.9	84	47	6	67	9.3e-10	SDT46884.1 CE4
SX13_00035	267	11	265	EAA62552.1	1074	813	1073	28.9	270	168	24	76.3	1.3e-12	EAA62552.1 GH92
SX13_00065	248	6	246	CEF76012.1	380	43	299	58.4	257	91	16	253.1	7.3e-66	CEF76012.1 CBM50
SX13_00066	468	165	467	CEF76010.1	1480	41	392	53	353	115	51	355.9	1.5e-96	CEF76010.1 CBM18
SX13_00067	947	3	945	CEF76010.1	1480	471	1478	57.3	1010	362	69	1127.1	0	CEF76010.1 CBM18
SX13_00069	818	21	808	CEF79837.1	806	14	802	70.4	793	226	9	1144.8	0	CEF79837.1 GT1
SX13_00083	2602	1017	1813	BAY30132.1	3571	2500	3270	22.3	834	548	100	148.3	2.7e-33	BAY30132.1 GT2
SX13_00085	404	25	389	AEB45483.1	895	47	401	35.4	370	219	20	193.7	8.6e-48	AEB45483.1 CBM2
SX13_00095	559	4	524	AEI52017.1	786	268	746	29.8	537	303	74	179.1	3e-43	AEI52017.1 CE6
SX13_00098	399	1	396	CCT68145.1	397	1	397	73.8	404	91	15	497.3	3.6e-139	CCT68145.1 CBM1
SX13_00099	754	19	753	XP_366410.1	1261	593	1261	29.1	748	438	92	275.4	4.2e-72	XP_366410.1 GH43_11
SX13_00101	1416	295	462	AHH16356.1	944	756	920	30.6	170	111	7	67.4	3.3e-09	AHH16356.1 GT4
SX13_00118	2542	12	941	BAY90071.1	3556	1213	2095	28.3	955	588	97	318.9	1.1e-84	BAY90071.1 GT2
SX13_00162	568	1	559	CCT64901.1	560	1	559	75.1	562	134	6	882.5	5.6e-255	CCT64901.1 GH47
SX13_00183	834	1	833	CCT64887.1	858	1	858	87.5	858	82	25	1570.4	0	CCT64887.1 GH3
SX13_00196	519	8	517	CCT64876.1	511	7	511	67	518	150	21	694.9	1.5e-198	CCT64876.1 GT71
SX13_00202	1127	601	1122	AAV98259.1	506	5	506	39.3	524	294	24	374.8	7.6e-102	AAV98259.1 GH43_14
SX13_00237	931	279	384	CCA69719.1	1027	1	109	50.5	109	51	3	95.5	7.3e-18	CCA69719.1 GH43_13
SX13_00243	632	201	631	EAA64377.1	449	13	449	65.7	437	144	6	608.2	2.3e-172	EAA64377.1 GH28|3.2.1.67
SX13_00292	1612	49	247	ALV51820.1	515	18	228	29.4	218	128	26	81.3	2.5e-13	ALV51820.1 GH23
SX13_00317	425	1	424	CCT64532.1	422	1	422	84.4	424	64	2	719.9	3.6e-206	CCT64532.1 GT50
SX13_00323	264	8	246	AID32530.1	1046	804	1043	34.3	254	138	29	88.6	2.5e-16	AID32530.1 GT51
SX13_00324	265	4	260	AID32530.1	1046	804	1043	26.7	262	165	27	84	6.3e-15	AID32530.1 GT51
SX13_00325	443	157	414	AEB45483.1	895	122	381	41.5	265	143	12	174.1	7.7e-42	AEB45483.1 CBM2
SX13_00332	466	52	369	ACP91365.1	483	148	469	29.5	325	219	10	136.3	1.9e-30	ACP91365.1 GT2
SX13_00355	596	45	581	AFZ04852.1	1443	598	1074	23.2	544	344	74	89	4.4e-16	AFZ04852.1 GT2
SX13_00364	613	1	612	CCT62992.1	616	1	614	76.5	614	142	2	1003.8	1.8e-291	CCT62992.1 GH76
SX13_00380	854	1	853	CEF72811.1	854	1	853	74.9	853	214	0	1410.2	0	CEF72811.1 GH2
SX13_00384	416	29	405	ADO75815.1	541	44	394	33.4	380	221	32	170.6	8e-41	ADO75815.1 CBM13
SX13_00414	554	106	408	CBZ54290.1	716	251	519	32.6	304	169	36	157.9	7.2e-37	CBZ54290.1 CBM20
SX13_00416	478	257	468	CEF72783.1	229	1	215	52.1	215	100	3	252.3	2.4e-65	CEF72783.1 CE5
SX13_00421	280	125	247	SMY24715.1	620	17	141	51.2	125	59	2	129	1.8e-28	SMY24715.1 CE16
SX13_00431	835	1	832	CEF72767.1	834	1	832	81.9	832	151	0	1416	0	CEF72767.1 GH3
SX13_00432	577	4	573	CCA19356.1	1714	1156	1712	45.1	576	291	25	225.7	2.9e-57	CCA19356.1 GT2
SX13_00452	500	29	391	CAN65674.1	1260	269	571	36.7	365	167	64	228.4	3.9e-58	CAN65674.1 GH28
SX13_00471	1043	1	1042	CCT62886.1	1053	16	1053	79.1	1044	210	8	1715.7	0	CCT62886.1 GH47
SX13_00481	490	11	241	EAA66229.1	1187	427	650	30.2	252	127	49	76.3	2.4e-12	EAA66229.1 PL1_4
SX13_00488	732	260	488	CDP22417.1	547	43	280	25.2	242	164	17	75.9	4.7e-12	CDP22417.1 AA4
SX13_00493	882	351	878	CCT62864.1	529	1	526	86.8	529	66	4	981.1	1.8e-284	CCT62864.1 GT2
SX13_00496	1390	543	776	CAJ58949.1	611	9	211	28.7	237	132	37	96.7	4.9e-18	CAJ58949.1 CBM13
SX13_00498	673	211	649	EAA62466.1	1429	957	1403	32.5	452	287	18	236.9	1.5e-60	EAA62466.1 GH78
SX13_00499	769	140	340	AAF79504.1	1170	779	986	38.1	210	119	11	109.4	4.1e-22	AAF79504.1 GH36
SX13_00502	1208	126	493	AMS24251.1	1213	529	881	38.3	376	201	31	199.1	6.1e-49	AMS24251.1 CBM57
SX13_00539	604	1	603	CCT62821.1	608	1	608	81.9	608	105	5	1040.4	1.7e-302	CCT62821.1 GH47
SX13_00551	1510	902	1500	SMQ54680.1	1814	1137	1802	34.2	687	343	109	345.9	5.1e-93	SMQ54680.1 GH31
SX13_00558	893	1	892	CCT62739.1	892	1	892	75.1	892	222	0	1453.3	0	CCT62739.1 GH36
SX13_00565	1285	962	1263	AIT83212.1	754	13	314	71.9	303	83	2	451.1	9.5e-125	AIT83212.1 GT4
SX13_00582	457	297	456	SMY24715.1	620	18	170	48.4	161	74	9	152.5	2.5e-35	SMY24715.1 CE16
SX13_00596	783	11	464	ANB76712.1	462	13	452	32	460	287	26	204.5	9.4e-51	ANB76712.1 AA7
SX13_00618	615	10	286	CUI24525.1	824	19	296	51.6	283	126	11	247.7	7.6e-64	CUI24525.1 GH19
SX13_00631	1028	5	537	CEF72977.1	552	6	538	75	533	133	0	855.1	1.7e-246	CEF72977.1 GT1
SX13_00643	1374	780	1231	SMY28328.1	1814	1251	1796	27	551	298	104	169.9	4.5e-40	SMY28328.1 GH31
SX13_00649	358	1	357	CCT62766.1	357	1	357	93.6	357	23	0	701.4	1.1e-200	CCT62766.1 GH18
SX13_00661	599	263	497	EGX47471.1	1148	412	655	30.9	249	153	19	103.2	2.3e-20	EGX47471.1 GH16
SX13_00663	168	10	157	SMY24715.1	620	21	166	42.1	152	78	10	115.9	9.5e-25	SMY24715.1 CE16
SX13_00668	546	8	195	AFU57543.1	923	741	919	32.3	201	101	35	100.1	1.7e-19	AFU57543.1 GT66
SX13_00674	502	1	501	CCT62775.1	501	1	501	95.6	501	22	0	986.1	3.2e-286	CCT62775.1 GT4
SX13_00675	900	793	840	CAL53384.1	1045	342	389	54.2	48	22	0	60.1	3.3e-07	CAL53384.1 CE11
SX13_00699	467	8	465	CCT62801.1	427	5	426	67.2	458	114	36	398.7	2e-109	CCT62801.1 AA11
SX13_00717	1157	45	1150	AIE96983.1	2014	22	1196	31.9	1219	673	157	510.4	1.2e-142	AIE96983.1 GT0
SX13_00724	656	1	280	CUI24525.1	824	15	296	52.6	285	127	8	275.4	3.6e-72	CUI24525.1 GH19
SX13_00753	1006	1	1005	CCT62630.1	1014	1	1014	95.1	1015	39	11	2068.5	0	CCT62630.1 GH0
SX13_00756	270	51	234	CEF62298.1	578	4	186	48.1	185	93	3	181.8	2.3e-44	CEF62298.1 GT4
SX13_00766	388	1	387	CCT62615.1	390	1	390	70.2	400	96	23	429.5	8.9e-119	CCT62615.1 GH128
SX13_00776	359	158	351	CAL54622.1	1692	1161	1350	60.9	197	67	10	251.5	3.1e-65	CAL54622.1 GH2
SX13_00783	751	171	714	AFZ04852.1	1443	579	1074	22.9	555	358	70	87	2.1e-15	AFZ04852.1 GT2
SX13_00791	669	289	470	CAJ58949.1	611	29	211	31.4	185	122	5	89.7	2.9e-16	CAJ58949.1 CBM13
SX13_00800	916	36	909	CCT61772.1	1270	42	974	51.7	958	354	109	912.1	1.1e-263	CCT61772.1 GT1
SX13_00801	82	10	81	AJE84407.1	526	190	261	48.6	72	37	0	79.3	4.8e-14	AJE84407.1 AA7
SX13_00804	311	1	293	ANH22675.1	690	37	337	44.7	318	134	42	264.6	3.1e-69	ANH22675.1 CE4
SX13_00826	258	1	248	SMQ55079.1	685	1	247	56.5	253	99	11	280.8	3.4e-74	SMQ55079.1 GH17
SX13_00833	836	44	326	AGI90727.1	587	24	295	30.8	292	173	29	98.6	7.8e-19	AGI90727.1 CBM13
SX13_00836	382	12	381	AAD14758.1	697	338	697	38.8	384	197	38	245.4	2.4e-63	AAD14758.1 GT2
SX13_00851	455	1	453	CCT62550.1	454	1	453	86.3	453	62	0	832.8	4.1e-240	CCT62550.1 GT31
SX13_00883	1337	1028	1287	CBX99002.1	772	4	299	28.9	311	155	66	105.1	1.3e-20	CBX99002.1 GH18
SX13_00899	472	120	301	ANN35658.1	494	35	197	32.8	183	102	21	81.6	5.6e-14	ANN35658.1 CBM13
SX13_00904	564	8	563	CEF88342.1	561	9	560	78.8	556	114	4	907.1	2.1e-262	CEF88342.1 GH47
SX13_00909	760	1	759	XP_331907.1	994	254	994	80.8	764	119	28	1242.3	0	XP_331907.1 GT66
SX13_00911	1205	285	460	AMM42889.1	442	263	438	33.5	185	105	18	78.2	1.6e-12	AMM42889.1 CBM57
SX13_00920	282	85	192	CAN61133.1	1122	1015	1122	39.8	108	65	0	74.3	5.3e-12	CAN61133.1 GH36
SX13_00930	270	1	269	CCT62478.1	272	1	269	88.1	269	32	0	487.3	2.5e-136	CCT62478.1 CE4
SX13_00932	482	87	481	ANH22675.1	690	11	393	63.9	399	124	20	519.6	8.2e-146	ANH22675.1 CE4
SX13_00945	512	204	414	CAJ58949.1	611	43	256	30.1	216	144	7	84.7	7.1e-15	CAJ58949.1 CBM13
SX13_00946	410	1	409	CEF72406.1	387	1	387	60.7	410	137	24	465.3	1.6e-129	CEF72406.1 AA8
SX13_00956	623	473	605	CUR50868.1	932	767	904	46	139	68	7	121.3	8.4e-26	CUR50868.1 GT66
SX13_01000	500	1	499	EEU48583.1	489	1	489	90.6	499	37	10	951.4	8.7e-276	EEU48583.1 GH5_24
SX13_01001	772	150	383	XP_330690.1	1237	693	938	40.1	252	127	24	169.5	3.3e-40	XP_330690.1 GH5_24
SX13_01013	1342	1116	1333	ACL49294.1	654	20	237	29.6	233	134	30	85.1	1.4e-14	ACL49294.1 GT4
SX13_01028	333	34	330	ASF76259.1	324	29	316	27.3	304	198	23	118.2	3.8e-25	ASF76259.1 CE1
SX13_01045	506	1	504	AAS82856.1	508	1	507	92.9	507	33	3	966.5	2.6e-280	AAS82856.1 CBM1
SX13_01052	559	279	409	ALK30190.1	397	17	149	39.6	134	77	4	87.8	9.2e-16	ALK30190.1 GT9
SX13_01080	448	40	447	CCT62329.1	406	1	406	78.2	408	87	2	670.2	3.5e-191	CCT62329.1 GT69
SX13_01081	769	1	768	CCT62328.1	770	1	770	90.9	770	68	2	1450.3	0	CCT62328.1 GT39
SX13_01087	692	39	689	CCT62324.1	654	1	652	81.2	655	116	7	1120.5	0	CCT62324.1 GH47
SX13_01113	162	59	97	CEF78718.1	343	292	332	56.1	41	16	2	54.3	3.3e-06	CEF78718.1 AA11
SX13_01114	542	1	541	CEF73043.1	540	1	540	84.5	541	83	1	912.1	6.4e-264	CEF73043.1 PL4_1
SX13_01124	511	256	334	CAN61133.1	1122	1039	1117	39.2	79	48	0	65.1	5.8e-09	CAN61133.1 GH36
SX13_01131	953	210	576	AMS24251.1	1213	527	861	35.7	375	193	48	155.2	8e-36	AMS24251.1 CBM57
SX13_01144	238	53	222	AMB39214.1	757	2	160	39.4	170	92	11	117.5	4.6e-25	AMB39214.1 GH3
SX13_01148	125	1	123	XP_331907.1	994	1	123	85.4	123	18	0	202.2	7.5e-51	XP_331907.1 GT66
SX13_01153	928	9	59	CED82388.1	747	31	81	49	51	26	0	65.9	6.2e-09	CED82388.1 GT4
SX13_01161	173	41	161	CCA74522.1	1543	52	175	31.9	135	67	25	69.3	1e-10	CCA74522.1 AA5_1
SX13_01185	1290	777	929	AHH97713.1	456	19	166	27.9	154	104	7	64.3	2.5e-08	AHH97713.1 CBM2
SX13_01209	1562	1211	1541	AJC53641.1	954	652	951	28.3	336	200	41	109.4	8.2e-22	AJC53641.1 GT2
SX13_01226	680	1	675	CEF73183.1	663	1	663	86.8	675	77	12	1228	0	CEF73183.1 GH15
SX13_01229	712	226	626	CBA03971.1	927	4	403	62.9	402	146	3	500	9.9e-140	CBA03971.1 GT30
SX13_01232	651	1	650	CCT62173.1	707	1	706	48.7	739	257	122	542	2.1e-152	CCT62173.1 GH18
SX13_01238	81	1	77	AAL01718.1	351	20	96	53.2	77	36	0	84.3	1.5e-15	AAL01718.1 AA10
SX13_01245	592	32	364	ACL96244.2	454	2	276	31.1	344	157	80	138.3	6.3e-31	ACL96244.2 CBM50
SX13_01269	194	1	193	CED85243.1	810	619	810	57.7	196	76	7	211.8	1.5e-53	CED85243.1 GT57
SX13_01272	212	18	86	EAA59389.1	764	16	80	43.5	69	35	4	58.9	1.7e-07	EAA59389.1 GT4
SX13_01284	287	176	261	CDS09080.1	592	504	586	38.4	86	50	3	72.8	1.6e-11	CDS09080.1 GT22
SX13_01294	425	114	399	ANH22675.1	690	98	382	30.6	301	178	31	119.8	1.7e-25	ANH22675.1 CE4
SX13_01303	404	90	327	SDT80777.1	757	423	681	29.7	266	152	35	84	9.6e-15	SDT80777.1 GT2
SX13_01305	631	250	517	CBZ54290.1	716	243	462	30.5	272	133	56	110.9	1.1e-22	CBZ54290.1 CBM20
SX13_01316	376	13	368	XP_361931.1	927	566	921	61.2	358	135	4	449.9	6.2e-125	XP_361931.1 CBM66
SX13_01337	307	1	299	CCT62069.1	303	1	302	52.1	305	137	9	323.2	7.1e-87	CCT62069.1 CE3
SX13_01346	447	134	431	XP_367690.1	1104	792	1093	38.4	305	178	10	190.3	1.1e-46	XP_367690.1 GH20
SX13_01349	558	9	555	CCT63406.1	552	2	550	75.2	549	134	2	823.5	3.1e-237	CCT63406.1 GT22
SX13_01351	572	1	571	CCT62058.1	571	1	570	82	571	102	1	1034.6	9e-301	CCT62058.1 GH13_40
SX13_01367	686	78	684	CCT62042.1	610	1	607	74.3	615	142	16	660.6	4.2e-188	CCT62042.1 GH17
SX13_01369	771	178	731	CAN65674.1	1260	111	629	37.3	565	297	57	350.5	1e-94	CAN65674.1 GH28
SX13_01372	650	490	614	CBZ51751.1	1915	689	815	38.3	128	75	4	99.4	3.5e-19	CBZ51751.1 GT90
SX13_01374	475	282	444	AFY97687.1	336	128	305	26.3	198	91	55	65.1	5.4e-09	AFY97687.1 AA0
SX13_01389	1003	70	276	CAM03105.1	528	20	226	26.8	213	144	12	91.3	1.5e-16	CAM03105.1 CBM6
SX13_01390	1393	170	1392	CCT62022.1	1221	1	1221	89.1	1226	126	8	2199.9	0	CCT62022.1 GT2
SX13_01402	605	1	603	CCT62012.1	611	1	610	83.3	612	91	11	1087.8	0	CCT62012.1 GH20
SX13_01403	535	316	505	ASF09272.1	847	651	825	30	200	105	35	85.5	4.4e-15	ASF09272.1 GT4
SX13_01410	475	193	453	EGX47471.1	1148	388	651	36.4	264	165	3	184.5	6.1e-45	EGX47471.1 GH16
SX13_01429	1930	731	881	CBX99002.1	772	1	172	30.6	173	97	23	73.6	6.2e-11	CBX99002.1 GH18
SX13_01465	539	244	536	EAA58455.1	855	567	853	37.5	293	177	6	214.5	6.3e-54	EAA58455.1 GT1
SX13_01467	438	1	437	CEF73471.1	443	1	443	76.3	443	99	6	589.3	7.6e-167	CEF73471.1 GH132
SX13_01469	335	1	329	CCT61950.1	335	1	331	77.9	331	71	2	554.7	1.6e-156	CCT61950.1 GH114
SX13_01493	675	1	659	CCT69642.1	672	1	667	65.7	668	219	10	962.6	5.1e-279	CCT69642.1 GH127
SX13_01513	361	7	359	EAA63396.1	751	414	750	53.2	355	146	20	368.2	2.3e-100	EAA63396.1 GH76
SX13_01518	1137	442	630	ACL49294.1	654	20	203	29	200	115	27	71.6	1.4e-10	ACL49294.1 GT4
SX13_01525	401	101	372	CAZ34341.1	1860	1403	1695	31.7	300	170	35	161.4	4.7e-38	CAZ34341.1 CBM13
SX13_01532	374	133	373	CCT61895.1	254	10	254	85.7	245	31	4	424.5	2.8e-117	CCT61895.1 AA6
SX13_01540	1237	34	732	AHX26715.1	2530	27	779	32.5	775	425	98	375.2	6.4e-102	AHX26715.1 GT2
SX13_01542	1013	35	1012	CEF73540.1	984	1	982	71.7	983	272	6	1504.6	0	CEF73540.1 GT90
SX13_01549	455	78	433	ANH22675.1	690	73	391	24.6	370	214	65	68.9	3.6e-10	ANH22675.1 CE4
SX13_01552	318	26	302	CAL57845.1	679	5	273	33.8	281	170	16	131.3	4.1e-29	CAL57845.1 GT58
SX13_01579	411	98	270	AAD14758.1	697	395	594	30.8	201	110	29	84.7	5.7e-15	AAD14758.1 GT2
SX13_01586	594	4	559	CBY01311.1	1648	40	620	33.3	597	341	57	281.2	6e-74	CBY01311.1 GH2
SX13_01606	2101	1648	2052	AEY56803.1	842	332	690	30.4	421	215	78	177.6	3.3e-42	AEY56803.1 CBM20
SX13_01619	494	18	179	AHH97713.1	456	21	196	27.7	184	103	30	70.1	1.8e-10	AHH97713.1 CBM2
SX13_01620	179	23	160	BAC83070.1	666	514	649	38.1	139	82	4	84.3	3.3e-15	BAC83070.1 CBM43
SX13_01628	553	26	448	CDF79937.1	1154	8	422	26.7	439	282	40	138.7	4.5e-31	CDF79937.1 GH78
SX13_01637	1280	28	1185	CCT61772.1	1270	22	1172	73.7	1161	292	13	1662.1	0	CCT61772.1 GT1
SX13_01640	466	295	465	CEF68073.1	745	64	241	39.4	180	98	11	122.9	2.1e-26	CEF68073.1 GT92
SX13_01665	742	1	741	CCT61767.1	740	1	740	90.7	741	68	1	1391.7	0	CCT61767.1 GT39
SX13_01674	1132	750	1024	CEF62588.1	723	238	570	23.7	346	180	84	67	3.4e-09	CEF62588.1 CBM20
SX13_01702	209	32	208	CCT61737.1	368	190	367	69.7	178	53	1	256.1	7.3e-67	CCT61737.1 CE5
SX13_01712	245	1	244	AAM77704.1	244	1	244	98.8	244	3	0	495.4	8.4e-139	AAM77704.1 GH12
SX13_01719	576	58	489	ARF89445.1	960	462	886	24.6	443	305	29	96.7	2e-18	ARF89445.1 GT1
SX13_01726	927	638	820	CEF76964.1	928	652	827	35.9	192	98	25	92.8	4.7e-17	CEF76964.1 GH18
SX13_01736	325	19	322	XP_367690.1	1104	790	1100	49.5	311	150	7	285.4	1.7e-75	XP_367690.1 GH20
SX13_01748	580	41	541	AEI52017.1	786	288	739	30.9	521	271	89	167.2	1.2e-39	AEI52017.1 CE6
SX13_01754	377	1	376	CCT61695.1	375	1	375	80.4	377	71	3	617.5	2.2e-175	CCT61695.1 PL1_4
SX13_01782	286	13	282	CEF73821.1	278	6	276	59.3	273	106	5	302	1.6e-80	CEF73821.1 GT1
SX13_01789	463	6	458	CCT61660.1	473	8	461	78	454	99	1	723.4	3.6e-207	CCT61660.1 GT4
SX13_01790	1265	433	573	SCF24823.1	729	92	208	32.6	141	71	24	69.7	5.9e-10	SCF24823.1 CBM13
SX13_01797	347	88	177	ASF76259.1	324	85	173	38.9	90	54	1	66.6	1.4e-09	ASF76259.1 CE1
SX13_01802	347	51	308	AMW10202.1	683	393	649	31.7	262	170	9	94.4	6.1e-18	AMW10202.1 GT87
SX13_01822	334	7	333	CCT61678.1	341	15	341	80.8	328	61	2	548.1	1.5e-154	CCT61678.1 GH5_5
SX13_01827	623	1	622	CCT61610.1	623	1	623	85.7	623	88	1	1130.5	0	CCT61610.1 GH1
SX13_01834	1728	83	449	AMS24251.1	1213	556	864	32.7	367	189	58	163.3	5.3e-38	AMS24251.1 CBM57
SX13_01838	581	13	579	CEF88342.1	561	13	561	63.7	567	188	18	751.1	2e-215	CEF88342.1 GH47
SX13_01843	770	475	732	ARF14915.1	805	51	283	31.7	265	142	39	116.7	2.5e-24	ARF14915.1 CBM48
SX13_01871	2091	1026	1641	AFZ04852.1	1443	555	1181	30.4	645	402	47	261.9	1.3e-67	AFZ04852.1 GT2
SX13_01880	891	196	593	EAA57990.1	1425	769	1140	36.7	403	219	36	205.3	6.3e-51	EAA57990.1 GH16
SX13_01887	666	105	631	BAY90071.1	3556	590	1078	20.8	542	361	68	94.4	1.2e-17	BAY90071.1 GT2
SX13_01888	717	27	288	SMD41736.1	1003	616	909	24.8	311	168	66	74.3	1.3e-11	SMD41736.1 GH3
SX13_01890	233	102	208	AKI99040.1	517	410	509	31.8	107	66	7	61.2	3.8e-08	AKI99040.1 GT2
SX13_01896	535	10	534	CCT74525.1	531	9	531	74.9	525	130	2	852.8	4.5e-246	CCT74525.1 GH43_36
SX13_01902	1269	118	315	AHH97713.1	456	43	226	27.7	202	124	22	65.9	8.5e-09	AHH97713.1 CBM2
SX13_01905	466	22	458	CTQ90966.1	462	19	452	24.7	449	311	27	114.4	7.6e-24	CTQ90966.1 AA7
SX13_01906	775	321	414	AMG32349.1	477	383	461	38.3	94	43	15	60.8	1.7e-07	AMG32349.1 GH2
SX13_01907	476	1	475	CEF78468.1	458	1	458	72	475	116	17	642.9	6.3e-183	CEF78468.1 CBM1
SX13_01909	201	1	199	CCT73033.1	256	55	253	59.3	199	81	0	260.8	2.8e-68	CCT73033.1 CE3
SX13_01914	794	305	632	CDP31201.1	1370	842	1181	29.1	347	220	26	138.7	6.4e-31	CDP31201.1 AA3_2
SX13_01917	763	1	707	BAE64464.1	1375	582	1300	37.5	757	385	88	403.3	1.3e-110	BAE64464.1 GH28
SX13_01920	508	45	426	EAA66095.1	832	401	791	30	413	236	53	152.5	2.8e-35	EAA66095.1 GT34
SX13_01923	1004	6	1003	AAE23229.1	1007	11	1007	54	1010	440	25	1129	0	AAE23229.1 GH35
SX13_01924	512	24	360	AEV99440.1	1581	221	545	26.4	349	221	36	99.8	2.1e-19	AEV99440.1 CBM3
SX13_01925	367	88	196	AEE45876.1	896	59	187	31	129	69	20	55.1	4.3e-06	AEE45876.1 GH39
SX13_01945	1192	209	695	BAF20066.1	1254	338	802	37	487	285	22	315.8	4.4e-84	BAF20066.1 GT47
SX13_01953	359	40	358	CEF83120.1	319	1	319	74.9	319	80	0	487.3	3.3e-136	CEF83120.1 CE16
SX13_01958	866	1	856	CEF76201.1	867	1	863	64.2	864	300	9	1171.8	0	CEF76201.1 GH78
SX13_01968	549	16	548	CCT75250.1	540	5	537	62.5	533	200	0	717.6	2.3e-205	CCT75250.1 GH78
SX13_01991	547	5	545	ALV32633.1	558	24	557	51.6	545	249	15	548.9	1.4e-154	ALV32633.1 PL4_1
SX13_02001	767	190	560	CDP31201.1	1370	808	1165	31.3	387	221	45	163.3	2.4e-38	CDP31201.1 AA3_2
SX13_02003	1333	883	1118	AIT18862.1	665	388	572	32.6	236	108	51	76.3	6.6e-12	AIT18862.1 GH18
SX13_02004	373	1	371	CCT64954.1	341	1	341	62.6	372	107	32	385.2	1.9e-105	CCT64954.1 AA9
SX13_02014	1111	813	1099	XP_362336.1	1718	1192	1517	25.5	329	200	45	87	3.1e-15	XP_362336.1 GT55
SX13_02017	579	2	578	CCT73322.1	580	3	579	72.8	577	157	0	901.4	1.2e-260	CCT73322.1 AA3_2
SX13_02024	259	1	258	CEF86698.1	257	1	257	72.1	258	71	1	381.3	1.9e-104	CEF86698.1 CE12
SX13_02051	1569	5	302	CCT68145.1	397	4	300	62.4	298	111	1	412.5	4.6e-113	CCT68145.1 CBM1
SX13_02053	849	238	658	CDP31201.1	1370	758	1165	32.6	439	247	49	193.7	1.8e-47	CDP31201.1 AA3_2
SX13_02055	488	62	381	CDP31201.1	1370	812	1108	30.3	327	191	37	115.2	4.7e-24	CDP31201.1 AA3_2
SX13_02061	490	26	256	CTQ90966.1	462	3	245	28.9	249	153	24	99.4	2.7e-19	CTQ90966.1 AA7
SX13_02063	1562	466	765	AJC53641.1	954	633	951	30.1	326	195	33	113.6	4.4e-23	AJC53641.1 GT2
SX13_02083	515	30	244	CBZ51751.1	1915	699	944	25.5	251	146	41	69.3	3.1e-10	CBZ51751.1 GT90
SX13_02086	1260	46	245	ANM86730.1	489	37	235	31	200	137	1	118.2	1.4e-24	ANM86730.1 AA7
SX13_02113	2299	307	1254	BAZ00088.1	3569	1158	2095	29.7	975	621	64	409.5	5.7e-112	BAZ00088.1 GT2
SX13_02128	277	35	272	AID32530.1	1046	804	1043	25.5	255	158	32	54.3	5.6e-06	AID32530.1 GT51
SX13_02130	538	22	527	SMQ46612.1	1302	788	1292	28.5	515	349	19	218.4	4.3e-55	SMQ46612.1 GH78
SX13_02147	896	1	895	CCT76033.1	894	1	894	66.2	896	300	3	1278.8	0	CCT76033.1 GH78
SX13_02148	506	1	497	CCT76035.1	500	1	498	75.2	500	119	5	817.4	2e-235	CCT76035.1 GH1
SX13_02149	539	2	537	SMQ46612.1	1302	766	1298	36.8	538	333	7	357.1	7.8e-97	SMQ46612.1 GH78
SX13_02174	797	402	793	ANH22675.1	690	9	388	51.1	397	172	22	400.6	9.1e-110	ANH22675.1 CE4
SX13_02182	1425	44	1397	CCT63634.1	1480	21	1457	37.4	1512	713	233	619	2.9e-175	CCT63634.1 CE3
SX13_02184	889	393	756	CDP31201.1	1370	814	1196	29.3	396	235	45	146.7	2.7e-33	CDP31201.1 AA3_2
SX13_02186	706	156	522	CDP31201.1	1370	817	1174	26.7	393	227	61	128.3	7.8e-28	CDP31201.1 AA3_2
SX13_02197	190	24	184	CEF67230.1	629	454	616	39.3	163	97	2	131.3	2.5e-29	CEF67230.1 GT4
SX13_02208	691	1	689	XP_003715093.1	719	1	719	58.5	720	267	32	864	2.5e-249	XP_003715093.1 GH20
SX13_02213	316	2	312	XP_367690.1	1104	793	1103	79.7	311	63	0	501.5	1.5e-140	XP_367690.1 GH20
SX13_02219	605	1	602	CCT64822.1	622	1	622	80	624	101	24	1032.3	4.7e-300	CCT64822.1 GH3
SX13_02231	507	13	498	EAA65188.1	1507	14	507	53.6	498	215	16	550.1	5.9e-155	EAA65188.1 GH78
SX13_02237	621	55	310	CEF83447.1	301	37	292	67.6	256	83	0	369.4	1.8e-100	CEF83447.1 CE16
SX13_02247	746	1	475	CCT69815.1	452	1	436	61.2	477	142	43	553.9	6e-156	CCT69815.1 GT69
SX13_02250	574	305	488	AMM43059.1	1028	687	873	27.1	203	113	35	60.1	2.1e-07	AMM43059.1 CBM57
SX13_02252	325	18	291	CAP80286.1	357	70	347	52.2	278	129	4	298.1	2.6e-79	CAP80286.1 GT32
SX13_02254	245	7	240	AID32530.1	1046	804	1043	32.5	249	144	24	90.5	6.2e-17	AID32530.1 GT51
SX13_02259	1194	17	442	EAA66095.1	832	380	791	29.1	446	262	54	170.6	2.3e-40	EAA66095.1 GT34
SX13_02268	537	20	329	ADL33049.1	970	10	312	33.9	330	171	47	157.1	1.2e-36	ADL33049.1 GH43_35
SX13_02272	1822	1014	1796	AEO70370.1	1116	26	480	26.8	792	234	346	209.5	6.8e-52	AEO70370.1 AA5_1
SX13_02279	469	26	279	ANM86397.1	484	48	291	31.4	255	163	12	119.8	1.8e-25	ANM86397.1 AA7
SX13_02301	1100	1	602	CCT68268.1	549	1	547	57.1	609	192	69	610.5	8e-173	CCT68268.1 CBM1
SX13_02319	689	75	680	CCT68280.1	607	1	606	75.8	607	145	2	989.9	3e-287	CCT68280.1 AA1
SX13_02320	667	180	513	CDP31201.1	1370	815	1164	29.3	365	212	46	141	1.1e-31	CDP31201.1 AA3_2
SX13_02331	461	1	460	CEF75792.1	461	1	461	84.8	462	67	3	820.1	2.8e-236	CEF75792.1 GH76
SX13_02337	321	1	317	CCT64267.1	403	1	314	73.2	317	82	3	490.7	2.7e-137	CCT64267.1 GH17
SX13_02341	528	68	454	CAZ29297.1	750	18	352	27.3	392	223	62	142.1	3.9e-32	CAZ29297.1 GT7
SX13_02380	389	87	310	ASF76259.1	324	68	275	31.3	227	134	22	94	8.9e-18	ASF76259.1 CE1
SX13_02385	1070	3	439	ASF09272.1	847	404	825	26.3	445	297	31	134.4	1.6e-29	ASF09272.1 GT4
SX13_02397	1858	1	1857	AHG06596.1	1862	3	1862	88.2	1861	215	5	3225.3	0	AHG06596.1 GT2
SX13_02398	1782	1	1781	AHG06597.1	1780	5	1780	84.1	1787	268	17	3058.1	0	AHG06597.1 GT2
SX13_02402	1030	520	592	AAL01718.1	351	23	95	80.8	73	14	0	124.4	1.6e-26	AAL01718.1 AA10
SX13_02409	819	43	818	CCT72411.1	767	1	767	79	782	143	21	1215.7	0	CCT72411.1 GT2
SX13_02421	306	4	304	EAA57970.1	830	519	829	42.4	311	169	10	248.4	2.2e-64	EAA57970.1 GT1
SX13_02424	635	128	634	APA13729.1	645	116	645	39.2	546	277	55	316.2	1.8e-84	APA13729.1 CBM50
SX13_02466	757	48	389	AMS24251.1	1213	529	863	34.5	351	205	25	158.3	7.5e-37	AMS24251.1 CBM57
SX13_02468	766	85	397	SCE94955.1	1429	76	380	28	329	197	40	85.1	8.2e-15	SCE94955.1 CBM57
SX13_02489	1812	1515	1779	AHG54199.1	1014	678	943	29.1	285	163	39	102.1	1.5e-19	AHG54199.1 CBM57
SX13_02490	750	1	749	CCT67355.1	768	1	768	85.9	768	89	19	1449.9	0	CCT67355.1 GH5_12
SX13_02494	1083	1	1080	CCT67337.1	979	1	977	60.7	1094	299	131	1202.2	0	CCT67337.1 GH47
SX13_02510	485	22	388	AHO16406.1	763	1	343	43.9	367	182	24	290	1.1e-76	AHO16406.1 GH13_11
SX13_02524	671	10	669	CCT67309.1	666	1	665	77.6	665	144	5	1023.8	1.9e-297	CCT67309.1 CBM20
SX13_02532	567	134	394	CCQ75502.1	642	307	562	26.5	272	173	27	99.4	3.1e-19	CCQ75502.1 GT2
SX13_02566	393	139	298	ARA85284.1	592	89	266	28.6	182	104	26	54.7	6.1e-06	ARA85284.1 CE12
SX13_02589	623	1	622	AHZ65142.1	622	1	622	99.2	622	5	0	1273.5	0	AHZ65142.1 AA1_2
SX13_02594	388	10	82	CED82388.1	747	28	97	42.5	73	39	3	60.5	1.1e-07	CED82388.1 GT4
SX13_02615	550	1	549	CCT66999.1	544	1	544	80.9	549	100	5	926.8	2.5e-268	CCT66999.1 AA3_1
SX13_02621	2180	1498	1740	AAO76290.1	1336	910	1143	30	250	152	23	110.5	5.2e-22	AAO76290.1 GT2
SX13_02627	2571	1914	2341	AAO76290.1	1336	912	1335	30.7	450	264	48	151.8	2.4e-34	AAO76290.1 GT2
SX13_02628	575	72	529	ABJ81361.1	861	391	838	28	490	279	74	196.1	2.5e-48	ABJ81361.1 GT4
SX13_02629	405	68	330	EAA61879.1	779	424	734	34	324	140	74	139	2.5e-31	EAA61879.1 GT32
SX13_02642	710	478	649	SFV72712.1	649	20	200	23.1	195	113	37	55.1	8.4e-06	SFV72712.1 GT4
SX13_02658	260	14	255	EAA62552.1	1074	818	1070	27.5	265	157	35	72	2.4e-11	EAA62552.1 GH92
SX13_02664	481	1	480	CCT67518.1	490	1	490	80.6	490	85	10	773.1	4.1e-222	CCT67518.1 GH72
SX13_02678	551	1	550	AMD38864.1	550	1	550	98.7	550	7	0	1096.6	0	AMD38864.1 GT20
SX13_02687	341	24	336	AEA20065.1	690	386	686	32	331	177	48	133.3	1.2e-29	AEA20065.1 GH43_3
SX13_02727	498	1	496	EAA65188.1	1507	1	496	65.6	497	169	2	713.4	4e-204	EAA65188.1 GH78
SX13_02728	394	61	310	KFZ02887.1	652	30	293	26.9	275	165	36	73.6	1.3e-11	KFZ02887.1 GH135
SX13_02779	416	1	411	CEF77547.1	416	1	410	40.6	421	229	21	303.9	6.1e-81	CEF77547.1 GT0
SX13_02786	611	119	417	ADL33049.1	970	22	331	31.3	326	181	43	143.7	1.5e-32	ADL33049.1 GH43_35
SX13_02799	1042	433	875	ERN13624.1	1379	782	1204	34.4	480	221	94	253.4	2.4e-65	ERN13624.1 GT96
SX13_02827	1458	818	1371	SMQ54680.1	1814	1232	1797	25.7	615	347	110	159.5	6.5e-37	SMQ54680.1 GH31
SX13_02829	2046	1653	1930	CBZ54290.1	716	238	504	33.2	280	172	15	171.8	1.8e-40	CBZ54290.1 CBM20
SX13_02842	816	258	800	AJY87077.1	961	392	943	40.4	555	316	15	448.4	3.9e-124	AJY87077.1 GH43_29
SX13_02843	1541	900	1100	SFV72712.1	649	16	217	28.8	208	135	13	65.9	1e-08	SFV72712.1 GT4
SX13_02867	1221	83	1220	SCB65125.1	1136	1	1136	86.3	1138	154	2	2067.4	0	SCB65125.1 GH38
SX13_02876	398	20	376	CAL53384.1	1045	34	404	33	373	232	18	212.2	2.3e-53	CAL53384.1 CE11
SX13_02890	376	1	374	CCT66023.1	381	1	374	90.6	374	35	0	701.4	1.2e-200	CCT66023.1 GT62
SX13_02906	377	1	376	CCT66007.1	373	1	373	81.2	377	66	5	620.9	2e-176	CCT66007.1 GH16
SX13_02912	373	27	367	CBZ54290.1	716	245	574	35.5	349	198	27	194.5	4.7e-48	CBZ54290.1 CBM20
SX13_02915	1328	1099	1300	AMD89422.1	655	18	219	31.4	210	128	16	97.4	2.8e-18	AMD89422.1 GT4
SX13_02927	418	1	417	CCT65988.1	452	38	452	77	417	94	2	649	7.7e-185	CCT65988.1 GT34
SX13_02928	341	1	324	CCT65987.1	495	1	325	74.8	329	74	9	534.6	1.7e-150	CCT65987.1 GH16
SX13_02955	746	223	736	ADT70776.1	802	245	777	24.7	551	360	55	87.8	1.2e-15	ADT70776.1 AA3_1|1.1.99.18
SX13_02958	93	43	90	ALC42656.1	1074	2	49	81.2	48	9	0	86.3	4.4e-16	ALC42656.1 GT41
SX13_02960	518	1	516	CEF84110.1	517	1	516	90.9	516	47	0	978.8	5.3e-284	CEF84110.1 GT22
SX13_02977	501	221	422	AHH97713.1	456	23	217	32.8	204	126	11	91.7	5.7e-17	AHH97713.1 CBM2
SX13_02978	615	95	380	ADJ46018.1	457	11	265	28.1	288	172	35	112.5	3.8e-23	ADJ46018.1 CBM2
SX13_02995	858	574	792	AMM43015.1	1016	673	880	31.1	225	132	23	100.1	2.7e-19	AMM43015.1 CBM57
SX13_02997	394	121	373	ALG11156.1	431	10	258	30.2	258	166	14	111.7	4.2e-23	ALG11156.1 CBM2
SX13_03012	1240	975	1224	SDU24088.1	435	13	260	25	260	173	22	74.7	1.8e-11	SDU24088.1 CBM2
SX13_03031	833	313	656	AGS66965.1	810	30	365	27.7	346	238	12	100.1	2.7e-19	AGS66965.1 CE14
SX13_03038	1342	1112	1313	SFV72712.1	649	19	220	31.9	216	119	28	99.4	7.3e-19	SFV72712.1 GT4
SX13_03076	786	189	518	CDP31201.1	1370	811	1163	25.5	373	215	63	107.1	2.1e-21	CDP31201.1 AA3_2
SX13_03090	543	11	363	ACL96244.2	454	2	347	28.3	382	209	65	136.3	2.2e-30	ACL96244.2 CBM50
SX13_03096	544	112	477	CAL53384.1	1045	36	401	28.6	385	237	38	127.1	1.3e-27	CAL53384.1 CE11
SX13_03097	526	232	496	AQZ65650.1	945	7	248	30.3	267	159	27	84.3	9.6e-15	AQZ65650.1 GH6
SX13_03103	920	296	916	CEF84213.1	627	11	624	79.2	621	122	7	1034.2	1.9e-300	CEF84213.1 GT90
SX13_03121	484	1	477	CEF83012.1	491	1	477	91.6	477	40	0	962.2	4.8e-279	CEF83012.1 GH1
SX13_03145	563	239	463	CAM03105.1	528	14	240	29.6	233	150	14	112.8	2.7e-23	CAM03105.1 CBM6
SX13_03158	644	3	239	AEO53498.1	988	6	231	41.7	240	123	17	173.7	1.5e-41	AEO53498.1 AA5_1
SX13_03170	429	4	426	AFY93865.1	2636	961	1384	26.4	458	268	69	110.2	1.3e-22	AFY93865.1 GT2
SX13_03229	393	134	375	CEF62930.1	780	538	772	41.2	243	134	9	186	1.7e-45	CEF62930.1 GT2
SX13_03235	286	222	282	ADZ65211.1	63	3	61	52.5	61	27	2	58.5	3.1e-07	ADZ65211.1 CE0
SX13_03254	391	3	386	AAT84251.1	384	4	382	70.3	384	109	5	560.5	3.4e-158	AAT84251.1 GH16
SX13_03264	537	13	533	EAA58990.1	980	488	980	35.6	526	301	38	328.6	3e-88	EAA58990.1 GH71
SX13_03278	304	38	268	AFR95039.2	783	10	252	41	244	130	14	171.8	2.6e-41	AFR95039.2 GT4
SX13_03283	708	335	560	ACY19019.1	1013	61	277	24.5	237	148	31	70.1	2.5e-10	ACY19019.1 CBM48
SX13_03310	545	29	536	SMQ46612.1	1302	789	1300	44.4	513	279	6	460.3	6.6e-128	SMQ46612.1 GH78
SX13_03327	802	1	799	CEF83656.1	879	76	879	81.4	805	143	7	1330.5	0	CEF83656.1 GH55
SX13_03332	507	35	505	ANM86730.1	489	22	487	30.1	478	315	19	199.1	2.6e-49	ANM86730.1 AA7
SX13_03343	885	30	884	CCT66374.1	893	37	893	78.3	857	184	2	1407.1	0	CCT66374.1 GH3
SX13_03379	882	138	570	AOT08339.1	666	113	485	27.7	451	230	96	83.2	3.6e-14	AOT08339.1 CBM5
SX13_03397	476	1	471	CEF84054.1	471	1	471	64.1	471	169	0	662.9	5.9e-189	CEF84054.1 AA7
SX13_03408	470	1	469	CCT66426.1	475	1	475	70.9	475	132	6	648.3	1.5e-184	CCT66426.1 CBM18
SX13_03409	1281	38	657	CEF82990.1	668	44	661	89	620	66	2	1140.9	0	CEF82990.1 GT2
SX13_03414	548	302	504	ANH91582.1	1066	699	914	40.9	220	109	21	150.6	1.1e-34	ANH91582.1 CBM12
SX13_03431	514	267	499	ARX88014.1	1061	693	918	41.7	235	126	11	169.9	1.7e-40	ARX88014.1 CBM12
SX13_03440	270	17	261	AID32530.1	1046	809	1043	28.9	256	150	32	70.9	5.6e-11	AID32530.1 GT51
SX13_03455	1283	7	608	BAY30132.1	3571	2707	3295	30	616	390	41	243	3.9e-62	BAY30132.1 GT2
SX13_03462	480	162	478	SMQ49497.1	925	569	894	32.4	346	185	49	156.4	1.8e-36	SMQ49497.1 AA3_2
SX13_03478	570	8	565	CCT67978.1	563	5	562	84.6	558	86	0	1008.8	5.2e-293	CCT67978.1 AA4
SX13_03479	352	1	351	EAA63396.1	751	409	749	33.9	366	202	40	168.7	2.6e-40	EAA63396.1 GH76
SX13_03482	788	1	787	SCB65061.1	774	1	774	76.4	794	160	27	1100.9	0	SCB65061.1 CBM21
SX13_03491	914	412	495	ANH56478.1	757	438	522	45.9	85	45	1	82.4	6.3e-14	ANH56478.1 GH16
SX13_03499	809	13	793	EGX45329.1	826	2	817	44.6	820	411	43	682.2	1.6e-194	EGX45329.1 GH95
SX13_03504	665	1	651	CCT66517.1	660	1	656	76.9	657	145	7	1070.5	1.8e-311	CCT66517.1 GH51
SX13_03518	1095	18	603	CEF77915.1	739	134	714	77.7	587	124	7	910.6	3.7e-263	CEF77915.1 GT2
SX13_03519	643	1	641	CCT74373.1	640	1	639	77.4	641	143	2	1064.7	9.1e-310	CCT74373.1 AA3
SX13_03522	1382	1	830	CCT75247.1	840	1	827	80.2	830	161	3	1396.3	0	CCT75247.1 GH3
SX13_03527	333	4	265	CEF87657.1	318	5	267	68.1	263	83	1	381.3	2.4e-104	CEF87657.1 AA9
SX13_03528	327	1	326	CEF88877.1	327	1	327	76.1	327	77	1	513.5	4e-144	CEF88877.1 GH10|3.2.1.8
SX13_03529	295	74	294	CEF86745.1	233	14	230	66.5	221	70	4	302	1.6e-80	CEF86745.1 CBM63
SX13_03530	1383	42	1285	CCT67685.1	1436	76	1407	65	1344	358	112	1699.1	0	CCT67685.1 CE3
SX13_03536	515	1	513	CEF86341.1	559	1	502	47.5	518	251	21	506.5	7.6e-142	CEF86341.1 GH35
SX13_03554	270	41	172	SMB98527.1	761	559	679	37	135	68	17	67	8.1e-10	SMB98527.1 GT2
SX13_03557	1903	923	1402	BAF20066.1	1254	344	801	39.1	481	269	24	324.7	1.5e-86	BAF20066.1 GT47
SX13_03560	236	1	113	AEO71812.1	261	1	113	51.3	115	52	4	119.8	9.2e-26	AEO71812.1 GH24
SX13_03561	414	8	413	AEO58960.1	409	4	409	70.9	406	118	0	605.5	9.7e-172	AEO58960.1 GH33
SX13_03562	260	1	259	AEO71812.1	261	1	261	69	261	79	2	374.4	2.3e-102	AEO71812.1 GH24
SX13_03565	335	135	323	AIF91530.1	2137	596	766	28.4	197	107	34	77	9.7e-13	AIF91530.1 CBM2
SX13_03566	495	15	466	SMY20297.1	1302	823	1273	23.8	466	326	29	92.8	2.5e-17	SMY20297.1 GH78
SX13_03569	602	22	592	SMQ52027.1	619	51	614	56.1	576	236	17	665.2	1.5e-189	SMQ52027.1 AA1
SX13_03570	838	368	836	AHG26149.1	493	2	473	38.7	478	278	15	346.3	2.1e-93	AHG26149.1 AA7
SX13_03574	320	4	319	CCT75893.1	315	1	315	80.7	316	60	1	539.3	6.6e-152	CCT75893.1 GH43_5
SX13_03580	570	18	569	CEF76058.1	566	14	566	66.6	554	182	3	795.8	7e-229	CEF76058.1 AA1_3
SX13_03587	1114	43	1103	CCT75269.1	1070	1	1060	79.3	1061	219	1	1818.9	0	CCT75269.1 GH115
SX13_03591	357	4	252	EAA29319.1	1136	38	312	32.6	282	150	40	146	1.8e-33	EAA29319.1 GH93
SX13_03594	545	33	319	ADQ18242.1	968	573	850	25.9	294	195	23	75.5	4.6e-12	ADQ18242.1 GH3
SX13_03603	1920	7	903	AAD00894.3	914	4	910	62.6	922	305	40	1144.4	0	AAD00894.3 GT1
SX13_03606	1192	93	695	BAF20066.1	1254	248	802	34	605	347	52	317	2e-84	BAF20066.1 GT47
SX13_03609	502	9	416	EAA66095.1	832	380	785	28.6	420	274	26	147.9	6.7e-34	EAA66095.1 GT34
SX13_03611	1059	24	112	AFZ31490.1	808	429	509	35.6	90	48	10	55.5	9.6e-06	AFZ31490.1 GT4
SX13_03613	1192	93	695	BAF20066.1	1254	248	802	34	605	347	52	317	2e-84	BAF20066.1 GT47
SX13_03618	510	37	420	EAA66095.1	832	401	791	29.2	397	262	19	168.7	3.7e-40	EAA66095.1 GT34
SX13_03638	547	1	543	CBX90875.1	610	1	603	57.4	605	194	64	655.2	1.4e-186	CBX90875.1 AA3_3
SX13_03658	2031	2	467	CAN65410.1	2253	1414	1867	40.1	474	256	28	340.9	2.2e-91	CAN65410.1 GH38
SX13_03666	667	141	476	EAA57990.1	1425	764	1077	36.7	341	184	32	189.5	2.7e-46	EAA57990.1 GH16
SX13_03674	1869	1345	1711	BAF27519.1	1877	982	1344	30	377	240	24	138.3	2e-30	BAF27519.1 PL4_2
SX13_03693	1437	7	847	BAE55770.1	843	8	837	52.2	845	385	19	941.4	2.6e-272	BAE55770.1 GH2
SX13_03706	228	6	226	CCT76068.1	545	7	238	60.8	232	80	11	273.1	6.3e-72	CCT76068.1 AA3_4
SX13_03707	257	2	256	CCT76068.1	545	270	545	61	282	77	33	334.3	2.6e-90	CCT76068.1 AA3_4
SX13_03716	858	6	857	CBX92400.1	1623	646	1623	33.5	995	502	160	485.7	2.3e-135	CBX92400.1 GH30_7
SX13_03728	845	157	550	EAA57990.1	1425	758	1140	31.6	412	235	47	166.4	3.1e-39	EAA57990.1 GH16
SX13_03729	709	362	705	EAA63396.1	751	414	747	33.3	357	202	36	174.1	1.2e-41	EAA63396.1 GH76
SX13_03733	1002	1	1001	CEF78802.1	1008	1	1008	70.9	1010	283	11	1505	0	CEF78802.1 GH35
SX13_03734	426	4	425	CCT73834.1	419	5	419	69	422	124	7	599	9.4e-170	CCT73834.1 GH43_22
SX13_03735	325	1	324	CCT73831.1	324	1	324	87.3	324	41	0	564.3	1.9e-159	CCT73831.1 PL1_7
SX13_03736	308	1	307	CEF78807.1	306	1	306	82.7	307	52	1	511.5	1.4e-143	CEF78807.1 PL3_2
SX13_03742	739	665	721	SMQ46758.1	535	455	511	54.4	57	26	0	63.5	2.5e-08	SMQ46758.1 AA3
SX13_03750	586	47	582	SMY27695.1	901	42	576	29.4	545	366	19	251.9	3.9e-65	SMY27695.1 GH43_21
SX13_03757	457	13	432	CEF74633.1	430	11	429	62.5	421	155	3	568.5	1.5e-160	CEF74633.1 CBM18
SX13_03760	644	2	643	BAE63854.1	639	1	639	64.6	642	224	3	843.6	3.3e-243	BAE63854.1 GH51
SX13_03762	677	421	629	SMQ49385.1	417	170	379	39.3	214	121	9	142.5	3.8e-32	SMQ49385.1 AA7
SX13_03764	550	19	382	AEI52017.1	786	286	635	28	375	234	36	132.1	4.2e-29	AEI52017.1 CE6
SX13_03767	1460	253	766	BAE65527.1	1087	19	575	27.4	569	346	67	208.4	1.2e-51	BAE65527.1 GH32
SX13_03770	377	23	375	CCT69479.1	383	29	381	48.5	357	176	8	355.5	1.6e-96	CCT69479.1 GH93
SX13_03774	509	6	506	CEF84524.1	514	5	513	43.3	510	279	10	447.6	4.2e-124	CEF84524.1 GT1
SX13_03784	402	3	401	CAP61754.1	428	31	428	57.5	402	164	7	453	7.8e-126	CAP61754.1 GH71
SX13_03790	613	96	391	ACY47819.1	966	648	926	21.1	323	184	71	57	1.9e-06	ACY47819.1 GH3
SX13_03795	346	33	345	ACQ05660.1	372	59	370	72.5	313	85	1	488.8	1.1e-136	ACQ05660.1 GH62
SX13_03796	985	1	984	CEF83741.1	986	1	986	81.6	992	169	14	1602	0	CEF83741.1 GT0
SX13_03797	729	29	458	CEF83168.1	466	32	455	85.8	430	55	6	789.6	6.4e-227	CEF83168.1 GH16
SX13_03798	1119	224	512	CDP31201.1	1370	869	1163	26.2	302	203	20	94	2.6e-17	CDP31201.1 AA3_2
SX13_03805	572	31	571	CEF76058.1	566	25	566	72.7	542	147	1	865.1	9.4e-250	CEF76058.1 AA1_3
SX13_03821	295	1	205	EAA51422.1	249	1	207	47.1	208	106	4	198.4	2.5e-49	EAA51422.1 AA9
SX13_03824	625	309	613	BAK17762.1	797	50	326	26.9	309	190	36	99	4.5e-19	BAK17762.1 CBM48
SX13_03828	695	135	516	CDP31201.1	1370	795	1165	31.3	396	233	39	172.2	4.6e-41	CDP31201.1 AA3_2
SX13_03838	881	295	877	CCT74244.1	686	127	684	38	595	320	49	426.8	1.3e-117	CCT74244.1 CBM50
SX13_03839	1982	14	1266	BAE60282.1	1214	17	1207	37.3	1280	687	116	821.2	5.4e-236	BAE60282.1 CBM18
SX13_03843	323	3	315	ARF90664.1	788	449	755	44.1	315	166	10	274.2	4e-72	ARF90664.1 GT4
SX13_03853	854	540	845	EAA65371.1	988	622	940	34.6	324	189	23	176.4	3e-42	EAA65371.1 GT22
SX13_03862	436	31	339	CCT69475.1	347	13	321	79.3	309	64	0	550.1	5.1e-155	CCT69475.1 GH43_26
SX13_03863	394	1	393	CEF78429.1	390	1	390	79.4	393	78	3	651.4	1.5e-185	CEF78429.1 GH93
SX13_03864	682	130	501	CDP31201.1	1370	817	1187	27.4	391	245	39	114.8	8.6e-24	CDP31201.1 AA3_2
SX13_03879	1326	493	675	SFV72712.1	649	21	217	29.9	204	115	28	67.8	2.3e-09	SFV72712.1 GT4
SX13_03883	1192	209	695	BAF20066.1	1254	338	802	37	487	285	22	315.8	4.4e-84	BAF20066.1 GT47
SX13_03901	1033	1	490	EGX53247.1	878	4	440	24.5	518	282	109	101.7	1.1e-19	EGX53247.1 CBM21
SX13_03926	486	12	479	SMY22954.1	1143	15	532	35.2	520	283	54	288.9	2.4e-76	SMY22954.1 GT90
SX13_03934	492	22	472	BAX92690.1	446	12	442	24.9	465	301	48	124.4	7.8e-27	BAX92690.1 AA7
SX13_03946	376	142	371	SMQ52061.1	783	553	778	37.7	231	138	6	177.9	4.5e-43	SMQ52061.1 GH128
SX13_03950	492	1	488	CCT65005.1	491	1	488	89.3	488	52	0	956.4	2.7e-277	CCT65005.1 GH1
SX13_03952	758	8	756	CCT65003.1	767	13	764	70.1	752	222	3	1152.5	0	CCT65003.1 GH95
SX13_03955	702	175	440	CDP31201.1	1370	909	1165	29.2	271	173	19	113.2	2.6e-23	CDP31201.1 AA3_2
SX13_03958	840	5	839	CAP93483.1	840	5	840	52.1	840	393	9	851.7	1.6e-245	CAP93483.1 GH3
SX13_03961	1134	50	742	EGX50856.1	1609	136	1036	33.5	914	374	234	494.6	6.6e-138	EGX50856.1 CBM13
SX13_03963	772	324	770	CCD42947.2	688	193	686	47.2	498	208	55	428.7	3e-118	CCD42947.2 GH78
SX13_03965	260	6	256	SMQ46612.1	1302	1045	1300	26.4	258	181	9	89.7	1.1e-16	SMQ46612.1 GH78
SX13_03968	510	5	430	EAA66095.1	832	377	794	28.1	442	278	40	125.2	4.7e-27	EAA66095.1 GT34
SX13_03975	699	39	487	CDP31201.1	1370	710	1165	31	477	280	49	211.1	9e-53	CDP31201.1 AA3_2
SX13_03979	456	4	442	CCD49125.1	539	1	425	32.7	453	263	42	211.5	4.5e-53	CCD49125.1 GH79
SX13_03993	579	1	577	CEF78788.1	578	1	578	84.1	578	91	1	1049.3	3.6e-305	CEF78788.1 GH13_40
SX13_04007	567	5	557	ALN49267.1	579	20	567	47.3	565	269	29	518.8	1.6e-145	ALN49267.1 GH43_14
SX13_04010	902	14	901	ANH56542.1	939	29	939	67.3	920	260	41	1210.7	0	ANH56542.1 GT2
SX13_04028	737	13	730	BAE55411.1	726	6	719	58.4	723	287	14	823.9	3.1e-237	BAE55411.1 GH3
SX13_04046	1262	1018	1231	AMD89422.1	655	5	217	30.5	226	132	25	97.8	2e-18	AMD89422.1 GT4
SX13_04060	844	385	479	ANH56478.1	757	425	520	36.5	96	60	1	72.8	4.6e-11	ANH56478.1 GH16
SX13_04069	376	36	311	ADG70601.1	654	1	263	32	278	172	17	133.7	9.8e-30	ADG70601.1 CE9
SX13_04070	432	12	409	AKD02167.1	982	567	959	30.3	439	219	87	145.2	3.7e-33	AKD02167.1 GH3
SX13_04077	1603	416	1602	APA11915.1	1761	504	1761	42.7	1318	564	191	939.1	1.4e-271	APA11915.1 CBM18
SX13_04079	350	27	345	ABQ30629.1	743	436	742	35.1	319	195	12	154.5	5e-36	ABQ30629.1 CE9
SX13_04092	1261	1031	1195	ACL49294.1	654	20	180	35.3	167	100	8	88.6	1.2e-15	ACL49294.1 GT4
SX13_04093	1194	79	536	ACY97654.1	807	319	758	24.6	483	296	68	94.7	1.6e-17	ACY97654.1 GT2
SX13_04125	353	4	343	ARA85284.1	592	48	374	36.7	343	198	19	200.3	8e-50	ARA85284.1 CE12
SX13_04129	841	5	840	CCT75598.1	837	2	837	67.3	839	268	6	1179.5	0	CCT75598.1 GH3
SX13_04143	502	39	402	AHO16406.1	763	3	343	48.6	364	164	23	313.9	7.1e-84	AHO16406.1 GH13_11
SX13_04167	1617	1263	1520	AJC53641.1	954	664	907	33.2	262	153	22	112.1	1.3e-22	AJC53641.1 GT2
SX13_04180	691	86	683	EAA31326.1	1227	623	1215	74.5	600	144	9	888.3	1.3e-256	EAA31326.1 GH71
SX13_04202	302	7	241	XP_367690.1	1104	804	1044	25.1	247	167	18	69.7	1.4e-10	XP_367690.1 GH20
SX13_04227	647	321	619	CBX99002.1	772	1	300	84.4	301	44	3	518.1	3.2e-145	CBX99002.1 GH18
SX13_04230	824	424	810	ACI65301.1	1347	93	533	29.5	444	253	60	154.5	1.2e-35	ACI65301.1 GT49
SX13_04231	461	45	407	CTQ90342.1	452	39	347	31.1	366	192	60	162.5	2.4e-38	CTQ90342.1 CBM5
SX13_04234	1066	47	548	AHO06742.1	810	10	545	24.5	564	336	90	123.6	2.9e-26	AHO06742.1 GT2
SX13_04274	750	225	747	CCT70141.1	517	7	512	75.4	524	110	19	845.1	1.3e-243	CCT70141.1 GH125
SX13_04281	620	1	619	CEF76753.1	700	82	700	78	619	136	0	1016.5	2.7e-295	CEF76753.1 GH32
SX13_04286	353	67	304	ACT94088.1	419	105	349	24.4	254	167	25	68.9	2.8e-10	ACT94088.1 GH0
SX13_04288	672	100	670	CEF76742.1	575	4	574	83.5	571	94	0	1031.9	6.8e-300	CEF76742.1 AA3_2
SX13_04290	512	52	509	ANM86730.1	489	42	487	27.6	464	312	24	198.4	4.4e-49	ANM86730.1 AA7
SX13_04300	357	60	246	SMD43549.1	625	56	242	33.5	191	119	8	95.5	2.8e-18	SMD43549.1 CE9
SX13_04301	1109	102	508	CCT70158.1	444	1	407	88.2	407	48	0	747.3	5.5e-214	CCT70158.1 CE9
SX13_04302	1035	1	1033	CEF76727.1	988	1	987	81.9	1036	135	52	1669.8	0	CEF76727.1 GH3
SX13_04303	771	1	770	CEF76991.1	773	1	773	84.5	773	117	3	1346.3	0	CEF76991.1 GH3
SX13_04304	781	1	780	CCT70171.1	781	1	780	88.7	780	88	0	1509.6	0	CCT70171.1 GH31
SX13_04306	704	118	702	CCT70180.1	696	109	695	83.8	587	93	2	944.5	1.5e-273	CCT70180.1 GH5_9
SX13_04309	264	121	214	CED82388.1	747	19	112	42.6	94	54	0	89	1.9e-16	CED82388.1 GT4
SX13_04327	537	13	232	CTQ98742.1	432	5	226	30.8	224	149	6	99.8	2.2e-19	CTQ98742.1 CBM2
SX13_04342	853	1	852	CCT70774.1	854	1	854	75.8	854	205	2	1337.8	0	CCT70774.1 GH81
SX13_04343	462	84	448	CCA23362.1	816	116	466	38.9	365	209	14	246.5	1.3e-63	CCA23362.1 GH0
SX13_04354	306	222	305	AAL01718.1	351	13	96	75	84	21	0	133.3	1e-29	AAL01718.1 AA10
SX13_04362	205	50	200	SMY24715.1	620	17	172	43.6	156	83	5	115.2	2e-24	SMY24715.1 CE16
SX13_04367	1375	711	1361	SMQ54680.1	1814	1138	1801	31.6	746	333	177	273.9	2.2e-71	SMQ54680.1 GH31
SX13_04380	2464	91	1007	BAY30132.1	3571	1215	2097	30.6	941	571	82	365.2	1.3e-98	BAY30132.1 GT2
SX13_04394	391	56	271	AHH97713.1	456	19	220	30.6	219	132	20	85.1	4.2e-15	AHH97713.1 CBM2
SX13_04400	1599	668	1565	CED83340.1	1988	888	1912	42.1	1036	451	149	749.6	1.6e-214	CED83340.1 GT31
SX13_04417	345	88	343	EAA62552.1	1074	813	1073	28.4	271	169	25	92.8	1.8e-17	EAA62552.1 GH92
SX13_04451	2624	15	928	CCT69979.1	850	15	840	66.6	927	196	114	682.6	4e-194	CCT69979.1 GH18
SX13_04455	167	17	156	CAP83076.1	762	610	749	55	140	63	0	155.6	1.1e-36	CAP83076.1 GH13_40
SX13_04461	540	56	416	AGS66965.1	810	39	391	25.1	362	261	10	85.5	4.4e-15	AGS66965.1 CE14
SX13_04478	516	29	183	CCD53507.1	610	61	225	28.9	166	106	12	60.8	1.1e-07	CCD53507.1 AA7
SX13_04487	1355	310	540	CBZ54290.1	716	289	523	34.5	238	146	10	158.7	1e-36	CBZ54290.1 CBM20
SX13_04507	2401	173	868	AHX26706.1	2798	98	820	34.1	731	439	43	393.7	3.4e-107	AHX26706.1 GT2
SX13_04514	345	78	320	ASF76259.1	324	70	294	31.5	248	142	28	119	2.3e-25	ASF76259.1 CE1
SX13_04515	1713	1155	1651	CED83340.1	1988	1458	1908	23	514	316	80	127.1	4.2e-27	CED83340.1 GT31
SX13_04526	150	5	148	BAC83070.1	666	526	666	41.7	144	81	3	114.4	2.5e-24	BAC83070.1 CBM43
SX13_04531	451	36	388	EAA60035.1	1124	90	455	50.1	383	144	47	313.2	1.1e-83	EAA60035.1 CBM18
SX13_04534	338	68	232	SMQ49087.1	711	1	155	33.3	168	96	16	89	2.5e-16	SMQ49087.1 GT8
SX13_04538	414	74	377	CBX99479.1	1312	53	370	49.7	320	143	18	330.1	7.9e-89	CBX99479.1 GH2
SX13_04553	721	13	593	CEF76906.1	574	14	565	67.5	581	160	29	809.7	5.9e-233	CEF76906.1 GH76
SX13_04559	462	2	459	CEF76900.1	480	25	476	80.1	458	85	6	803.9	2.1e-231	CEF76900.1 GH16
SX13_04560	883	1	882	CEF76899.1	881	1	881	91.8	883	69	3	1638.6	0	CEF76899.1 GT0
SX13_04564	481	260	448	AEI46491.1	458	247	437	25.6	203	125	26	70.1	1.7e-10	AEI46491.1 GT81
SX13_04568	622	145	621	XP_366410.1	1261	815	1261	25.7	498	298	72	123.6	1.7e-26	XP_366410.1 GH43_11
SX13_04576	660	382	567	APR64405.1	621	392	590	24.6	211	122	37	65.5	5.8e-09	APR64405.1 CBM50
SX13_04589	576	217	547	CAL53384.1	1045	62	403	31.4	347	217	21	186	2.6e-45	CAL53384.1 CE11
SX13_04618	729	524	727	CCA37798.1	3007	2801	3003	29.3	208	138	9	92.8	3.7e-17	CCA37798.1 GT2
SX13_04624	661	266	506	CAJ63931.1	621	15	216	29.1	244	128	45	104.8	8.6e-21	CAJ63931.1 CBM13
SX13_04644	651	40	428	CCT67685.1	1436	43	458	26.9	435	253	65	126.3	2.7e-27	CCT67685.1 CE3
SX13_04645	507	24	488	AEN14642.1	544	63	526	70.3	468	132	7	729.6	5.5e-209	AEN14642.1 CBM18
SX13_04647	865	281	862	XP_003655009.1	642	33	636	23.4	663	368	140	107.5	1.7e-21	XP_003655009.1 CBM50
SX13_04668	493	33	473	AEI52017.1	786	293	754	25.8	489	288	75	130.6	1.1e-28	AEI52017.1 CE6
SX13_04677	504	104	427	EAA61740.1	1304	324	653	24	337	236	20	104.4	8.6e-21	EAA61740.1 AA3_2
SX13_04682	1337	457	669	AMD89422.1	655	20	224	30.6	222	128	26	95.1	1.4e-17	AMD89422.1 GT4
SX13_04683	643	1	641	CCT71796.1	640	1	640	83.8	641	103	1	1109	0	CCT71796.1 AA3
SX13_04686	659	77	655	ANM86677.1	564	8	562	32.3	589	355	44	307.8	6.7e-82	ANM86677.1 AA7
SX13_04702	942	3	392	ABG81487.1	616	5	366	48.1	391	173	30	318.2	7e-85	ABG81487.1 GT31
SX13_04708	578	202	570	AFZ04852.1	1443	732	1082	26.7	382	236	44	87.4	1.2e-15	AFZ04852.1 GT2
SX13_04709	986	563	707	EAA35018.1	1434	996	1107	36.3	146	58	35	60.5	2.8e-07	EAA35018.1 GH18
SX13_04713	434	94	380	EAA65642.1	813	29	311	31.8	289	189	8	166	2.1e-39	EAA65642.1 GH1
SX13_04723	201	1	177	CEF62298.1	578	1	176	61.6	177	67	1	231.5	1.9e-59	CEF62298.1 GT4
SX13_04785	738	403	597	BAT90691.1	1011	688	862	26.1	203	114	36	64.7	1.1e-08	BAT90691.1 CBM57
SX13_04786	295	1	293	CCT69757.1	294	1	293	70.6	293	86	0	438.3	1.5e-121	CCT69757.1 GH131
SX13_04792	631	257	486	AMM43015.1	1016	665	894	29.3	249	138	38	66.2	3.2e-09	AMM43015.1 CBM57
SX13_04828	969	1	968	CCT69728.1	965	1	965	87.8	973	106	13	1666.7	0	CCT69728.1 GT39
SX13_04848	328	1	327	AAT84259.1	327	1	327	84.1	327	52	0	600.5	2.5e-170	AAT84259.1 GH43_1
SX13_04850	980	778	928	AAO76290.1	1336	1223	1334	30.5	151	66	39	65.9	6.6e-09	AAO76290.1 GT2
SX13_04862	561	23	553	CCT70692.1	559	24	556	51.1	540	248	16	569.7	8e-161	CCT70692.1 GH43_13
SX13_04871	888	1	883	CEF77443.1	904	11	895	73.3	887	231	6	1350.5	0	CEF77443.1 GT1
SX13_04889	1254	1025	1189	ACL49294.1	654	20	182	35.6	174	92	20	93.2	4.9e-17	ACL49294.1 GT4
SX13_04894	325	34	252	AKJ30927.1	858	610	831	30.6	229	142	17	94.4	5.7e-18	AKJ30927.1 GH5
SX13_04904	512	26	194	EAA61740.1	1304	329	498	38.6	171	102	3	136.3	2.1e-30	EAA61740.1 AA3_2
SX13_04916	884	166	883	CCT69665.1	688	1	687	72.3	723	159	41	850.5	3.7e-245	CCT69665.1 GH17
SX13_04936	508	67	477	EAA57680.1	2288	1829	2243	28.9	425	278	24	182.6	2.5e-44	EAA57680.1 GH78
SX13_04939	452	1	451	AAF22244.1	479	1	479	65.7	481	133	32	539.3	9.3e-152	AAF22244.1 CBM1|4.2.2.10
SX13_04940	373	11	372	AIX03726.1	475	13	383	47.2	377	178	21	317	6.2e-85	AIX03726.1 PL1_4|4.2.2.10
SX13_04956	932	261	333	CDP31201.1	1370	869	959	34.1	91	42	18	57.8	1.7e-06	CDP31201.1 AA3_2
SX13_04958	686	186	470	CDP31201.1	1370	817	1133	26.9	335	177	68	113.6	1.9e-23	CDP31201.1 AA3_2
SX13_04984	393	79	385	EAA61740.1	1304	324	653	26.9	335	212	33	119	2.6e-25	EAA61740.1 AA3_2
SX13_04993	699	173	538	CDP31201.1	1370	814	1183	34.9	384	218	32	204.1	1.1e-50	CDP31201.1 AA3_2
SX13_04999	577	201	561	BAY30132.1	3571	723	1079	25	380	243	42	85.9	3.6e-15	BAY30132.1 GT2
SX13_05012	478	82	417	CAZ29297.1	750	23	342	26.3	342	224	28	125.6	3.4e-27	CAZ29297.1 GT7
SX13_05014	244	1	237	CCT70630.1	373	1	239	48.5	239	121	2	259.2	1e-67	CCT70630.1 GT1
SX13_05023	644	33	636	CEF78478.1	606	1	604	72.5	604	166	0	937.2	2.2e-271	CEF78478.1 AA3_3
SX13_05029	552	2	515	SMY20297.1	1302	770	1273	24.1	532	358	46	119	3.7e-25	SMY20297.1 GH78
SX13_05038	3147	62	900	BAZ00088.1	3569	1276	2095	31.9	880	498	101	343.6	5.2e-92	BAZ00088.1 GT2
SX13_05046	491	1	486	CCT75699.1	489	1	486	70.8	489	137	6	715.7	7.9e-205	CCT75699.1 GT71
SX13_05051	347	3	342	CDP24658.1	348	4	345	43.3	344	189	6	312.4	1.4e-83	CDP24658.1 CE16
SX13_05052	691	188	544	CDP31201.1	1370	811	1162	31.7	379	210	49	159.8	2.4e-37	CDP31201.1 AA3_2
SX13_05053	1450	554	809	CDP31201.1	1370	924	1162	29	262	157	29	113.2	5.3e-23	CDP31201.1 AA3_2
SX13_05054	421	1	416	CEF77547.1	416	1	412	75.7	416	97	4	665.6	8e-190	CEF77547.1 GT0
SX13_05063	1322	625	1239	BAE64464.1	1375	614	1234	25.3	645	428	54	167.5	2.2e-39	BAE64464.1 GH28
SX13_05066	751	103	408	BAY12514.1	885	139	425	32.8	320	168	47	94	1.7e-17	BAY12514.1 CBM6
SX13_05071	800	1	760	CCT74670.1	793	1	760	68	763	238	6	1035.4	7.3e-301	CCT74670.1 AA3_1
SX13_05092	1044	132	523	CDP31201.1	1370	809	1165	28.9	402	231	55	134.8	1.2e-29	CDP31201.1 AA3_2
SX13_05099	841	6	840	CEF78442.1	837	5	837	61.1	838	318	8	1057.7	1.5e-307	CEF78442.1 GH3
SX13_05113	1121	332	958	CEF83721.1	1034	147	875	52.1	749	217	142	622.9	1.6e-176	CEF83721.1 GH18
SX13_05120	1001	838	984	SMQ54680.1	1814	1651	1791	34	147	91	6	78.2	1.3e-12	SMQ54680.1 GH31
SX13_05124	380	188	375	ADO56579.1	396	50	241	30.6	196	124	12	85.1	4.1e-15	ADO56579.1 CBM13
SX13_05125	408	6	406	CCT70688.1	406	7	406	63.8	401	144	1	553.9	3.3e-156	CCT70688.1 GH27
SX13_05126	816	75	675	BAE64464.1	1375	606	1221	49.3	629	278	41	581.3	3.9e-164	BAE64464.1 GH28
SX13_05127	805	1	802	ADB37307.1	1347	521	1347	33.3	860	483	91	443.4	1.2e-122	ADB37307.1 GH106
SX13_05128	579	108	573	APR51267.1	1352	40	495	33.9	472	290	22	281.6	4.5e-74	APR51267.1 GH106
SX13_05129	564	50	525	AEI52017.1	786	310	741	29.7	485	279	62	160.6	1.1e-37	AEI52017.1 CE6
SX13_05130	556	1	555	CCT70692.1	559	4	559	79.9	556	111	1	989.2	4.2e-287	CCT70692.1 GH43_13
SX13_05131	493	13	491	CCT70691.1	492	13	491	71.7	480	134	2	707.6	2.2e-202	CCT70691.1 GH88
SX13_05133	432	45	400	ALJ44860.1	1456	397	746	31	371	220	36	165.6	2.7e-39	ALJ44860.1 GH88
SX13_05137	214	54	175	CRK59932.1	499	71	189	34.4	122	77	3	61.2	3.5e-08	CRK59932.1 AA7
SX13_05140	1066	6	436	CCF62482.1	854	417	831	24.5	440	298	34	112.1	8.7e-23	CCF62482.1 GT4
SX13_05147	377	7	152	ADB41042.1	452	45	204	29.3	164	94	22	55.8	2.6e-06	ADB41042.1 GH0
SX13_05150	3049	3	905	AFY93865.1	2636	955	1795	27.6	926	562	108	298.1	2.4e-78	AFY93865.1 GT2
SX13_05152	588	7	585	ANM86677.1	564	11	562	31.8	597	344	63	280.4	1e-73	ANM86677.1 AA7
SX13_05159	386	1	382	CCT69602.1	381	1	380	80.4	382	73	2	668.7	8.7e-191	CCT69602.1 GH105
SX13_05162	986	211	978	EAA57616.1	831	22	798	44.8	783	411	21	656.8	8.7e-187	EAA57616.1 GH95
SX13_05164	532	106	529	BAG80558.1	449	19	435	69.6	425	120	9	585.5	1.3e-165	BAG80558.1 CBM35|3.2.1.145
SX13_05172	1290	1057	1254	ACL49294.1	654	19	217	34.3	210	115	23	116.3	5.6e-24	ACL49294.1 GT4
SX13_05174	275	34	139	EED50166.1	305	168	274	36.4	107	67	1	71.6	3.4e-11	EED50166.1 GH134
SX13_05179	202	1	182	EEU33800.1	183	1	182	91.2	182	16	0	354	2.5e-96	EEU33800.1 GH134
SX13_05180	349	28	342	ALG64172.1	443	33	369	54.4	338	130	24	393.3	6.4e-108	ALG64172.1 CBM1
SX13_05181	824	5	820	CCT70824.1	833	5	832	65	828	278	12	1181	0	CCT70824.1 GH2
SX13_05232	758	209	294	BAT93311.1	723	495	583	40	90	49	5	57.8	1.4e-06	BAT93311.1 CBM57
SX13_05240	581	11	580	AEO67525.1	580	11	580	75.3	570	141	0	931.4	1.1e-269	AEO67525.1 AA3_2
SX13_05241	649	383	602	ANH22739.1	1347	638	852	37.3	220	133	5	147.1	1.5e-33	ANH22739.1 CBM50
SX13_05249	801	1	800	CCT64583.1	804	1	798	75.9	804	184	10	1300.4	0	CCT64583.1 GH31
SX13_05278	442	22	441	CCT64606.1	427	1	427	71.9	427	113	7	619.8	5.3e-176	CCT64606.1 GT76
SX13_05283	588	59	545	EGR51573.1	523	38	508	35.5	487	298	16	323.6	1e-86	EGR51573.1 GH47|3.2.1.113
SX13_05288	629	308	567	ASF76259.1	324	87	313	28.4	264	148	41	72	5.9e-11	ASF76259.1 CE1
SX13_05296	538	63	483	CEF82837.1	485	12	434	67.8	426	129	8	605.1	1.6e-171	CEF82837.1 AA12
SX13_05301	1143	234	512	CBZ54290.1	716	245	511	32.5	286	167	26	156	5.6e-36	CBZ54290.1 CBM20
SX13_05316	427	1	280	CCT64640.1	419	1	280	83.6	280	46	0	500	5.9e-140	CCT64640.1 GH16
SX13_05318	330	1	329	CCT64642.1	328	1	328	74.8	329	82	1	469.9	5.1e-131	CCT64642.1 PL1_7
SX13_05334	333	1	332	EAA58835.1	1203	821	1165	45.2	352	166	27	255.4	2e-66	EAA58835.1 GH3
SX13_05353	751	528	723	AJC53641.1	954	657	863	30.8	211	127	19	81.3	1.2e-13	AJC53641.1 GT2
SX13_05361	567	3	329	ART70209.1	686	177	467	24.4	340	195	62	62.4	4.2e-08	ART70209.1 CBM50
SX13_05390	1039	758	1006	ALG11156.1	431	12	258	29.8	252	169	8	121.7	1.1e-25	ALG11156.1 CBM2
SX13_05408	603	20	599	CCH00931.1	1663	339	924	32.8	606	361	46	290.8	7.7e-77	CCH00931.1 CBM3
SX13_05411	657	34	310	CUI24525.1	824	17	296	53.4	283	123	9	278.5	4.3e-73	CUI24525.1 GH19
SX13_05436	756	1	755	CEF83752.1	768	1	768	71.3	769	206	15	1139.4	0	CEF83752.1 GH55
SX13_05439	223	143	216	CDZ98785.1	830	171	243	47.3	74	38	1	66.6	8.7e-10	CDZ98785.1 CBM50
SX13_05441	546	54	516	SMQ46612.1	1302	826	1273	25	468	326	25	116.7	1.8e-24	SMQ46612.1 GH78
SX13_05442	1671	1036	1261	SFV72712.1	649	19	240	31.7	240	132	32	97.8	2.7e-18	SFV72712.1 GT4
SX13_05470	394	71	371	CCT64497.1	391	72	372	89	301	33	0	579.3	7.1e-164	CCT64497.1 GT32
SX13_05476	324	35	114	CAN61133.1	1122	1039	1118	32.5	80	54	0	57.8	5.9e-07	CAN61133.1 GH36
SX13_05487	739	6	281	CTQ98742.1	432	11	254	27	282	162	44	97.8	1.2e-18	CTQ98742.1 CBM2
SX13_05498	724	560	706	BAZ13913.1	210	75	206	32.5	163	63	47	65.1	8.3e-09	BAZ13913.1 CBM50
SX13_05502	338	1	336	CCT64153.1	339	1	339	71.3	341	91	7	400.6	3.9e-110	CCT64153.1 AA9
SX13_05513	537	69	536	CCT64273.1	473	1	473	79.1	474	92	7	740.3	3.3e-212	CCT64273.1 GH76
SX13_05524	573	1	572	AHZ65139.1	572	1	572	95.6	572	25	0	1151.7	0	AHZ65139.1 AA1_3
SX13_05530	464	1	462	CEF83260.1	462	1	462	86.6	463	60	2	818.5	8.2e-236	CEF83260.1 GT33
SX13_05549	886	1	885	CCT64306.1	885	1	885	95.3	885	42	0	1727.2	0	CCT64306.1 GT35
SX13_05550	387	20	320	CBX99002.1	772	4	301	32.3	328	165	57	167.5	6.3e-40	CBX99002.1 GH18
SX13_05627	198	24	194	CEF67230.1	629	454	626	45.1	173	93	2	156	9.7e-37	CEF67230.1 GT4
SX13_05636	600	110	586	SMY20297.1	1302	828	1302	24.2	488	346	24	125.9	3.3e-27	SMY20297.1 GH78
SX13_05637	606	2	580	CAD72594.1	1610	49	593	33.4	596	329	68	313.9	8.5e-84	CAD72594.1 GH43
SX13_05639	718	194	715	CDI57052.1	742	8	535	24.5	546	370	42	105.5	5.5e-21	CDI57052.1 GH79
SX13_05644	362	17	361	XP_323826.1	410	21	410	54.7	395	124	55	413.7	4.7e-114	XP_323826.1 GT69
SX13_05645	571	22	509	AIJ14513.1	527	67	527	28.3	499	309	49	167.5	9.3e-40	AIJ14513.1 AA7
SX13_05647	498	16	312	CDP31201.1	1370	869	1162	30.3	317	178	43	134.8	5.8e-30	CDP31201.1 AA3_2
SX13_05660	336	1	333	CCT64134.1	335	1	333	77.8	333	74	0	547.7	2e-154	CCT64134.1 GH43_21
SX13_05702	899	1	897	EAA65303.1	1582	677	1579	69.5	904	268	8	1190.3	0	EAA65303.1 GT0
SX13_05714	2519	173	576	CCA23362.1	816	112	462	36.4	409	197	63	221.5	2.4e-55	CCA23362.1 GH0
SX13_05719	377	110	376	EAA59400.1	1041	777	1029	37.3	271	148	22	179.5	1.6e-43	EAA59400.1 PL4_3
SX13_05720	1074	1	757	CCT64076.1	852	1	696	51	759	307	65	701.8	2.6e-200	CCT64076.1 GH16
SX13_05730	511	118	509	CCT64072.1	403	5	401	69.8	397	115	5	582.8	8.3e-165	CCT64072.1 GH76
SX13_05736	574	316	426	CCA15473.1	953	588	687	29.7	111	67	11	56.2	3e-06	CCA15473.1 GH72
SX13_05743	552	5	526	CAP95917.1	512	6	495	45.1	525	250	38	450.7	5.3e-125	CAP95917.1 GH43_14
SX13_05744	80	9	73	AIQ35913.1	801	9	77	44.9	69	34	4	58.5	8.5e-08	AIQ35913.1 CBM67
SX13_05745	560	17	559	SMY29229.1	577	24	573	52.3	554	249	15	575.5	1.5e-162	SMY29229.1 GH35
SX13_05747	1242	60	764	AFZ04852.1	1443	553	1180	26.9	732	404	131	247.3	2e-63	AFZ04852.1 GT2
SX13_05750	741	139	582	CAL53384.1	1045	29	406	24.3	453	259	84	85.9	4.6e-15	CAL53384.1 CE11
SX13_05767	759	83	721	XP_003653167.1	671	7	667	40.9	679	343	58	478	4.3e-133	XP_003653167.1 GT0
SX13_05795	754	296	748	CCT63735.1	518	63	517	73.9	456	115	4	731.1	2.8e-209	CCT63735.1 GT31
SX13_05818	1015	441	650	SFV72712.1	649	19	226	29.4	218	136	18	77	2.9e-12	SFV72712.1 GT4
SX13_05820	375	1	241	EAA29200.1	1411	1092	1408	35.7	319	125	80	169.1	2.1e-40	EAA29200.1 CBM24
SX13_05828	505	1	504	CCT63803.1	496	1	496	80.1	508	85	16	573.9	3.8e-162	CCT63803.1 GH132
SX13_05831	930	6	343	AMS24251.1	1213	529	860	42.2	346	178	22	237.7	1.2e-60	AMS24251.1 CBM57
SX13_05840	528	61	512	CAN67070.1	871	492	868	22.8	460	264	91	65.9	3.5e-09	CAN67070.1 CE8
SX13_05852	643	29	491	CAL53384.1	1045	1	416	28.5	473	271	67	115.2	6.2e-24	CAL53384.1 CE11
SX13_05860	322	7	320	AIQ54120.1	823	1	312	27.6	330	205	34	83.2	1.3e-14	AIQ54120.1 GH32
SX13_05870	678	41	352	CUI24525.1	824	11	328	59.1	318	124	6	377.9	5.4e-103	CUI24525.1 GH19
SX13_05878	608	322	493	CAP25909.1	819	622	795	36.8	174	108	2	109.8	2.5e-22	CAP25909.1 GT92
SX13_05881	234	4	226	CBX90714.1	1009	3	226	60.3	224	88	1	271.2	2.5e-71	CBX90714.1 GH47
SX13_05912	1212	1016	1210	CCA37798.1	3007	2805	3003	28.4	201	136	8	80.5	3.2e-13	CCA37798.1 GT2
SX13_05924	1064	693	887	ADJ44991.1	458	8	197	30.8	198	126	11	70.9	2.2e-10	ADJ44991.1 CBM2
SX13_05926	494	1	491	CCT63889.1	484	1	482	66	497	148	21	624.4	2.4e-177	CCT63889.1 AA9
SX13_05932	416	6	415	CCT63895.1	411	2	411	85.9	410	58	0	694.9	1.2e-198	CCT63895.1 GT2
SX13_05935	654	28	326	ARA85284.1	592	63	368	25.7	315	209	25	85.5	5.3e-15	ARA85284.1 CE12
SX13_05957	920	1	105	ACJ72161.1	457	1	106	39.4	109	59	7	77	2.7e-12	ACJ72161.1 GT1
SX13_05962	2107	365	1245	BAY90071.1	3556	1213	2093	30.3	915	570	68	371.3	1.6e-100	BAY90071.1 GT2
SX13_05973	614	1	606	CCT63927.1	610	1	608	85	608	89	2	1100.9	0	CCT63927.1 GT22
SX13_06006	522	263	512	AGL14357.1	512	16	272	25.5	274	163	41	64.7	7.8e-09	AGL14357.1 CBM2
SX13_06012	437	99	275	AQT67598.1	483	123	299	31.9	185	110	16	84	1e-14	AQT67598.1 GH145
SX13_06024	436	7	435	CEF85199.1	432	1	432	76.6	432	98	3	665.6	8.3e-190	CEF85199.1 GT58
SX13_06029	1146	812	1020	AHH97713.1	456	12	220	32.2	214	135	10	99.8	4.8e-19	AHH97713.1 CBM2
SX13_06032	461	1	460	CCT63981.1	465	1	465	82.1	470	69	15	810.4	2.2e-233	CCT63981.1 GT15
SX13_06039	714	5	713	CCT63987.1	714	4	714	67.1	718	220	16	948	1.4e-274	CCT63987.1 GT59
SX13_06062	747	15	612	EAA66229.1	1187	426	1074	32.8	673	353	99	276.6	1.9e-72	EAA66229.1 PL1_4
SX13_06064	623	357	528	SMY28739.1	470	19	190	37.9	174	104	4	99.4	3.4e-19	SMY28739.1 CE1
SX13_06066	1244	4	846	EAA65758.1	2376	1569	2363	42.3	853	424	68	600.9	7.2e-170	EAA65758.1 GH133
SX13_06071	1555	1	1553	CCT64023.1	1556	1	1553	90.1	1553	154	0	2939.1	0	CCT64023.1 GH133
SX13_06085	353	1	345	XP_361211.1	895	179	510	60.9	350	114	23	421.8	1.7e-116	XP_361211.1 GT32
SX13_06102	500	26	223	AEI52017.1	786	311	493	29.5	210	109	39	75.5	4.2e-12	AEI52017.1 CE6
SX13_06123	380	108	226	CBS90365.1	616	411	521	32.8	119	72	8	62.4	2.8e-08	CBS90365.1 GT4
SX13_06128	691	21	265	CAJ63931.1	621	9	259	30.4	257	161	18	117.5	1.3e-24	CAJ63931.1 CBM13
SX13_06164	634	149	480	CDP31201.1	1370	853	1165	35.1	350	172	55	188.3	5.7e-46	CDP31201.1 AA3_2
SX13_06168	1149	458	1147	AOY72300.1	1024	311	1023	33.7	757	391	111	355.1	6.3e-96	AOY72300.1 GH43_17
SX13_06169	564	7	563	BAE58662.1	559	9	555	70.4	557	155	10	817.4	2.2e-235	BAE58662.1 GH35
SX13_06171	564	51	527	AEI52017.1	786	311	751	31.1	498	265	78	189.5	2.3e-46	AEI52017.1 CE6
SX13_06182	556	2	543	CAD72594.1	1610	45	572	33.2	564	319	58	297.7	5.8e-79	CAD72594.1 GH43
SX13_06187	673	101	672	BAE61799.1	619	48	618	41.1	586	316	29	446.8	9.4e-124	BAE61799.1 GH32
SX13_06188	501	24	484	CBX98927.1	508	24	486	60.7	466	175	8	585.9	9.6e-166	CBX98927.1 GH27
SX13_06192	279	15	187	EAA66327.1	869	12	205	39.4	198	91	29	121.3	3.7e-26	EAA66327.1 CE3
SX13_06194	452	10	425	EAA61743.1	1239	35	422	34.4	418	242	32	227.3	7.8e-58	EAA61743.1 GH31
SX13_06197	437	42	333	APR82432.1	608	339	602	27	304	170	52	105.1	4.3e-21	APR82432.1 CBM13
SX13_06200	639	54	428	CDP31201.1	1370	811	1170	33.2	391	214	47	202.6	2.9e-50	CDP31201.1 AA3_2
SX13_06210	521	1	207	AEJ39484.1	467	1	194	32.9	210	122	19	98.2	6.3e-19	AEJ39484.1 AA7
SX13_06236	770	341	419	AAS49056.1	793	222	304	39.3	84	45	6	57.4	1.8e-06	AAS49056.1 GT47
SX13_06243	912	1	911	CCT63714.1	924	1	922	86.9	925	104	17	1633.2	0	CCT63714.1 GT20
SX13_06261	277	1	276	CEF87658.1	328	56	328	80.1	276	52	3	451.1	2e-125	CEF87658.1 GH16
SX13_06268	322	21	321	SCF26487.1	506	206	506	79.1	301	63	0	515	1.3e-144	SCF26487.1 CBM13
SX13_06271	2334	11	1695	AHG06597.1	1780	19	1780	55.2	1771	699	95	1853.6	0	AHG06597.1 GT2
SX13_06292	620	121	460	CDP31201.1	1370	881	1165	30.7	345	174	65	151	9.8e-35	CDP31201.1 AA3_2
SX13_06299	566	68	560	SMY20297.1	1302	812	1299	26.4	507	340	33	135.2	5.1e-30	SMY20297.1 GH78
SX13_06317	275	9	106	AJK45936.1	401	52	143	34.7	98	58	6	58.2	3.8e-07	AJK45936.1 GT9
SX13_06322	311	1	310	CCT67677.1	308	1	308	81.4	311	54	4	520	4e-146	CCT67677.1 GH16
SX13_06333	390	1	389	BAE65886.1	384	1	384	64.3	392	129	11	524.2	2.7e-147	BAE65886.1 PL1_4
SX13_06337	646	176	528	CDP31201.1	1370	844	1165	27.2	364	212	53	113.2	2.4e-23	CDP31201.1 AA3_2
SX13_06339	581	151	469	CDP31201.1	1370	821	1165	30.3	360	195	56	143.7	1.5e-32	CDP31201.1 AA3_2
SX13_06340	984	442	689	EAA57990.1	1425	760	994	32.5	252	149	21	134	2e-29	EAA57990.1 GH16
SX13_06345	739	62	184	ACR74072.1	1186	561	683	27.8	126	85	6	57.4	1.8e-06	ACR74072.1 CBM2
SX13_06353	1055	108	998	AIT18866.1	1516	167	1097	26.8	962	602	102	282.7	3.7e-74	AIT18866.1 GH18
SX13_06374	386	89	352	ANM86677.1	564	28	307	40.5	284	145	24	215.3	2.6e-54	ANM86677.1 AA7
SX13_06375	248	78	212	SMY22984.1	590	440	579	33.1	142	86	9	83.2	1e-14	SMY22984.1 AA7
SX13_06377	1268	839	1125	AMM42906.1	1036	700	961	26.6	312	154	75	63.5	4.2e-08	AMM42906.1 CBM57
SX13_06382	494	1	493	CCT63554.1	494	1	494	79.4	494	101	1	835.9	5.3e-241	CCT63554.1 GT31
SX13_06383	372	63	369	EAA65371.1	988	620	940	28.3	329	206	30	108.6	3.3e-22	EAA65371.1 GT22
SX13_06389	707	160	531	CDP31201.1	1370	811	1164	33.7	401	190	76	176.4	2.5e-42	CDP31201.1 AA3_2
SX13_06390	357	32	329	SMQ49385.1	417	101	391	31.9	307	184	25	140.2	1e-31	SMQ49385.1 AA7
SX13_06401	751	246	748	BAE58662.1	559	23	555	50.5	560	193	84	549.3	1.5e-154	BAE58662.1 GH35
SX13_06408	353	15	218	CAP67203.1	726	369	573	32.5	212	128	15	80.5	9.3e-14	CAP67203.1 CE12
SX13_06413	1518	50	1516	CCT72993.1	1586	39	1583	81.1	1548	208	84	2544.2	0	CCT72993.1 CBM50
SX13_06414	1158	27	1156	CCT72994.1	1346	110	1261	70.9	1157	305	32	1694.5	0	CCT72994.1 CBM18
SX13_06440	566	13	563	CBY02118.1	571	20	569	48.9	556	273	11	565.8	1.2e-159	CBY02118.1 PL4_5
SX13_06444	336	115	334	CEF78366.1	278	21	242	39.6	222	132	2	184.9	3.3e-45	CEF78366.1 CE4
SX13_06445	231	1	230	AAA33334.1	230	1	230	97.4	230	6	0	444.9	1.2e-123	AAA33334.1 CE5|3.1.1.74
SX13_06454	354	15	331	CAP67203.1	726	369	702	27.6	348	207	45	91.3	5.3e-17	CAP67203.1 CE12
SX13_06455	665	143	499	CDP31201.1	1370	811	1174	26	377	246	33	136.7	2.1e-30	CDP31201.1 AA3_2
SX13_06459	1220	43	1012	AIT18866.1	1516	95	1118	25.9	1066	652	138	294.7	1.1e-77	AIT18866.1 GH18
SX13_06466	251	26	250	AEO68682.1	250	16	250	56.6	235	92	10	251.9	1.7e-65	AEO68682.1 PL7_4
SX13_06468	340	1	228	CCT68092.1	227	1	227	77.2	228	51	1	369.8	7.4e-101	CCT68092.1 CE5
SX13_06469	599	10	580	BAE61393.1	595	11	587	50.3	595	254	42	580.5	4.8e-164	BAE61393.1 GH43_14
SX13_06480	1013	742	1005	CEF74635.1	298	31	288	38.6	264	156	6	202.2	6.1e-50	CEF74635.1 CE16
SX13_06482	2508	77	941	BAZ00088.1	3569	1214	2095	30.8	911	555	75	360.9	2.5e-97	BAZ00088.1 GT2
SX13_06498	282	72	275	ASA19789.1	363	1	195	32.5	206	126	13	105.5	2.1e-21	ASA19789.1 GH43_24
SX13_06506	159	1	143	SGZ51757.1	591	426	562	37.4	147	78	14	92.4	1.1e-17	SGZ51757.1 GT21
SX13_06519	497	56	483	EAA57680.1	2288	1808	2240	33.3	441	273	21	253.4	1.1e-65	EAA57680.1 GH78
SX13_06522	432	51	407	ANG86217.1	700	20	350	28	372	212	56	115.2	4.2e-24	ANG86217.1 GH16
SX13_06525	757	56	363	SMQ49497.1	925	571	883	23.7	346	193	71	63.2	3.3e-08	SMQ49497.1 AA3_2
SX13_06528	589	28	587	SMQ49286.1	590	28	589	32.1	573	365	24	286.2	1.9e-75	SMQ49286.1 AA7
SX13_06532	354	1	258	CCT73805.1	357	1	260	74.2	260	65	2	407.1	4.3e-112	CCT73805.1 AA9
SX13_06541	447	8	368	AJF68301.1	746	48	398	32.1	374	218	36	166.4	1.6e-39	AJF68301.1 CBM51
SX13_06545	565	1	564	CEF86341.1	559	1	559	75.6	565	131	7	913.3	3e-264	CEF86341.1 GH35
SX13_06557	15196	10980	12135	BAY30132.1	3571	2117	3296	33.1	1213	721	90	561.2	7.7e-157	BAY30132.1 GT2
SX13_06558	523	369	506	AIC16797.1	921	755	897	34.5	148	82	15	69.7	2.4e-10	AIC16797.1 GT66
SX13_06559	1314	1090	1245	AOW25396.1	868	13	166	29.4	163	99	16	68.9	1e-09	AOW25396.1 GH55
SX13_06560	1903	923	1402	BAF20066.1	1254	344	801	39.1	481	269	24	324.7	1.5e-86	BAF20066.1 GT47
SX13_06563	2575	56	901	BAY90071.1	3556	1208	2014	30.3	889	495	125	316.6	5.6e-84	BAY90071.1 GT2
SX13_06582	262	18	248	AID32530.1	1046	804	1031	29.8	242	145	25	85.1	2.8e-15	AID32530.1 GT51
SX13_06585	597	17	557	EAA64118.1	1264	707	1234	48.2	554	248	39	530	7.5e-149	EAA64118.1 CBM20
SX13_06591	339	65	190	APO44170.1	1441	231	366	36.8	136	76	10	84.7	4.7e-15	APO44170.1 CBM32
SX13_06600	816	323	501	AMS24251.1	1213	650	815	36.3	179	101	13	86.7	3e-15	AMS24251.1 CBM57
SX13_06608	758	189	593	CDP31201.1	1370	791	1165	27.5	426	237	72	122.5	4.6e-26	CDP31201.1 AA3_2
SX13_06610	288	45	214	ACU38029.1	493	33	211	29.6	189	104	29	57	9e-07	ACU38029.1 CBM2
SX13_06615	330	92	268	ARF73377.1	293	68	212	29.1	182	87	42	59.7	1.6e-07	ARF73377.1 CBM12
SX13_06621	872	8	842	CBY00488.1	957	94	934	55.9	844	360	12	991.9	1e-287	CBY00488.1 GH31
SX13_06626	1124	595	974	CDP31201.1	1370	799	1173	29.5	403	233	51	149.4	5.2e-34	CDP31201.1 AA3_2
SX13_06627	288	5	286	CCT73745.1	286	5	285	62.8	282	104	1	387.5	2.9e-106	CCT73745.1 GH16
SX13_06640	449	1	417	CCT70451.1	429	1	418	69	419	127	3	626.3	5.8e-178	CCT70451.1 GH7
SX13_06644	796	234	771	AEI52017.1	786	268	755	28.2	567	299	108	155.2	6.7e-36	AEI52017.1 CE6
SX13_06662	162	2	151	BAC83070.1	666	523	665	35.3	150	90	7	87.8	2.7e-16	BAC83070.1 CBM43
SX13_06666	1144	83	871	EAA65758.1	2376	1506	2316	24.6	865	522	130	185.7	6.6e-45	EAA65758.1 GH133
SX13_06668	241	1	240	CEF78966.1	265	26	265	92.1	240	19	0	459.5	5e-128	CEF78966.1 GT2
SX13_06677	1315	880	1114	ACU38029.1	493	5	232	24.2	236	170	9	66.6	5.2e-09	ACU38029.1 CBM2
SX13_06678	507	46	314	CAJ58949.1	611	1	260	27.4	277	176	25	88.6	4.9e-16	CAJ58949.1 CBM13
SX13_06687	606	4	551	CAD72594.1	1610	51	572	30.9	576	316	82	304.7	5.2e-81	CAD72594.1 GH43
SX13_06689	494	1	493	CCT74083.1	486	1	485	61.5	496	177	14	585.5	1.2e-165	CCT74083.1 GT69
SX13_06697	221	1	219	CCT73689.1	220	1	219	72.6	219	60	0	331.6	1.4e-89	CCT73689.1 CBM63
SX13_06707	531	343	510	CEF62298.1	578	9	176	45.8	168	91	0	162.9	2.1e-38	CEF62298.1 GT4
SX13_06721	306	1	206	CEF79011.1	282	1	208	53.6	211	90	8	230.3	6.3e-59	CEF79011.1 CE5
SX13_06724	653	297	647	BAE64495.1	428	57	401	62.1	351	127	6	501.9	2.4e-140	BAE64495.1 GH0
SX13_06744	1218	611	815	AMD89422.1	655	20	225	32.6	218	122	25	93.2	4.8e-17	AMD89422.1 GT4
SX13_06747	1083	44	621	AFZ04852.1	1443	586	1181	24	641	379	108	146.4	4.2e-33	AFZ04852.1 GT2
SX13_06750	343	13	323	ARA85284.1	592	61	376	26	323	220	19	127.1	8.4e-28	ARA85284.1 CE12
SX13_06758	395	1	388	CCA15473.1	953	565	950	53.4	393	171	12	390.2	6.1e-107	CCA15473.1 GH72
SX13_06800	540	13	491	CCT73465.1	529	1	479	90	479	48	0	836.6	3.4e-241	CCT73465.1 GT62
SX13_06812	645	127	633	CDZ96241.1	1024	27	593	29.5	586	315	98	213.8	1.3e-53	CDZ96241.1 GT15
SX13_06820	311	50	293	AID32530.1	1046	804	1038	25.9	270	139	61	55.1	3.7e-06	AID32530.1 GT51
SX13_06826	544	1	543	CCT73488.1	543	1	543	85.1	543	81	0	972.2	5.2e-282	CCT73488.1 GH125
SX13_06840	486	228	453	ACZ86812.1	1077	697	938	38.7	248	124	28	140.2	1.4e-31	ACZ86812.1 CBM12
SX13_06842	317	1	316	CCT73500.1	316	1	316	75.6	316	77	0	521.5	1.4e-146	CCT73500.1 GH128
SX13_06850	239	153	237	AFU48840.1	434	354	433	44.8	87	39	9	72	2.2e-11	AFU48840.1 CBM50
SX13_06854	613	22	470	CVK34402.1	884	4	378	25.5	455	253	86	101.3	8.8e-20	CVK34402.1 GT4
SX13_06855	524	1	519	CCT73512.1	523	1	519	89.4	520	53	2	938.7	6.1e-272	CCT73512.1 GT4
SX13_06858	661	74	470	ALA51847.1	562	67	463	30.8	409	259	24	197.2	1.3e-48	ALA51847.1 CBM50
SX13_06859	302	1	301	ABX57824.1	300	1	300	96.3	301	10	1	589.3	5.3e-167	ABX57824.1 GH75|3.2.1.132
SX13_06873	904	533	777	CCT69066.1	346	1	237	74.3	245	55	8	377.9	7.2e-103	CCT69066.1 CE5
SX13_06874	292	60	158	SMB98527.1	761	559	656	39.6	101	56	5	61.2	4.8e-08	SMB98527.1 GT2
SX13_06882	660	346	631	AIT18860.1	1166	803	1078	26.7	296	187	30	85.9	4.1e-15	AIT18860.1 GH18
SX13_06883	227	2	226	CCT74244.1	686	464	686	35.1	251	109	54	160.2	5.9e-38	CCT74244.1 CBM50
SX13_06892	1777	40	294	CCT73007.1	1016	24	290	29.8	272	169	22	111.7	1.9e-22	CCT73007.1 GT0
SX13_06898	1939	14	435	EAA63677.1	1679	1232	1673	29.2	459	271	54	147.9	2.6e-33	EAA63677.1 GH1
SX13_06950	1184	4	1183	AHG06592.1	1182	3	1182	77.6	1191	245	22	1756.5	0	AHG06592.1 GT2
SX13_06951	1957	485	901	AHO06742.1	810	51	422	24.7	430	253	71	102.8	9.7e-20	AHO06742.1 GT2
SX13_06975	324	86	297	ASF76259.1	324	85	289	29.4	214	140	11	87	9.1e-16	ASF76259.1 CE1
SX13_06995	189	24	188	AEO71812.1	261	97	261	62.4	165	62	0	219.5	6.8e-56	AEO71812.1 GH24
SX13_07007	935	331	928	SCB64423.1	659	29	652	72.9	624	143	26	589.7	1.2e-166	SCB64423.1 GH0
SX13_07008	691	3	687	CCT68937.1	685	2	684	81	685	128	2	1188.3	0	CCT68937.1 GH2
SX13_07035	434	1	430	CCT68908.1	430	1	425	80.5	431	77	7	723.8	2.6e-207	CCT68908.1 GT32
SX13_07039	530	82	123	BAE65591.1	797	1	42	73.8	42	11	0	68.9	4.2e-10	BAE65591.1 GH3
SX13_07051	807	2	796	CCT68897.1	796	1	786	74.5	797	190	13	1287.7	0	CCT68897.1 GH5_12
SX13_07054	651	21	649	CDP27995.1	660	10	655	47.4	662	299	49	578.9	1.5e-163	CDP27995.1 AA3
SX13_07057	277	38	254	ASF76259.1	324	44	294	30.3	261	128	54	100.5	6.8e-20	ASF76259.1 CE1
SX13_07063	263	1	262	AEO71812.1	261	1	261	67.6	262	84	1	363.6	4.1e-99	AEO71812.1 GH24
SX13_07073	429	85	425	CAD98690.1	827	464	827	28	371	230	37	144.1	8.3e-33	CAD98690.1 GT31
SX13_07089	439	14	436	CCT67810.1	425	1	423	78.3	423	92	0	727.6	1.8e-208	CCT67810.1 GH145
SX13_07093	332	29	281	AHZ54746.1	517	39	287	42.3	260	132	18	197.2	6.4e-49	AHZ54746.1 CBM13
SX13_07098	506	1	505	CCT68870.1	508	1	508	92.9	508	33	3	999.6	2.8e-290	CCT68870.1 GT15
SX13_07105	505	1	336	CCT68864.1	477	1	334	82.7	336	56	2	589	1.1e-166	CCT68864.1 CBM18
SX13_07137	204	46	168	BAZ13913.1	210	75	207	36.8	136	70	16	71.6	2.5e-11	BAZ13913.1 CBM50
SX13_07144	599	5	589	CAK46356.1	602	12	599	55.9	592	250	11	658.7	1.4e-187	CAK46356.1 AA3_2
SX13_07202	366	19	362	CCT73606.1	349	1	346	76.6	346	79	2	577	3.3e-163	CCT73606.1 GH18
SX13_07205	117	2	115	CAZ33309.1	296	177	289	51.8	114	54	1	119	7.8e-26	CAZ33309.1 GT7
SX13_07215	1271	734	917	XP_362442.1	1664	1062	1252	29.7	195	122	15	94.4	2.2e-17	XP_362442.1 CBM1
SX13_07217	1319	451	528	ADG10723.1	450	350	427	39.7	78	47	0	57.8	2.4e-06	ADG10723.1 CE0
SX13_07223	602	36	585	EAA64118.1	1264	713	1238	50.1	557	240	38	567.4	4.3e-160	EAA64118.1 CBM20
SX13_07235	248	1	247	CEF74901.1	247	1	247	76.1	247	59	0	424.9	1.4e-117	CEF74901.1 AA9
SX13_07247	1471	49	318	SBV26976.1	686	7	262	25.5	282	172	38	75.9	9.5e-12	SBV26976.1 CBM13
SX13_07263	1733	78	460	SMY26983.1	1138	609	987	37.7	390	225	18	242.7	6.9e-62	SMY26983.1 GT22
SX13_07267	492	1	490	SCB64445.1	540	1	533	67.7	533	129	43	604.7	2e-171	SCB64445.1 AA2
SX13_07274	613	32	591	EAA59719.1	1305	44	569	43.4	576	260	66	394	6.6e-108	EAA59719.1 GH75
SX13_07288	1698	1261	1487	CAZ28708.1	774	507	759	25.6	254	161	28	77.4	3.8e-12	CAZ28708.1 GH84
SX13_07290	502	1	501	CCT68987.1	501	1	501	91.4	501	43	0	921.8	7.4e-267	CCT68987.1 GT57
SX13_07291	1008	22	977	CBX97514.1	1763	673	1740	34.6	1093	553	162	458	6.1e-127	CBX97514.1 GT57
SX13_07320	622	11	224	ADJ44990.1	463	17	229	33.5	218	136	9	120.6	1.4e-25	ADJ44990.1 CBM2
SX13_07353	837	386	630	ALW87073.1	989	644	909	26.5	279	158	47	73.2	3.5e-11	ALW87073.1 GH3
SX13_07360	621	62	620	CEF74939.1	1145	1	611	31.6	643	324	116	262.3	3e-68	CEF74939.1 GT71
SX13_07376	1262	27	1253	AIE96983.1	2014	7	1194	32.2	1294	704	173	623.6	1.1e-176	AIE96983.1 GT0
SX13_07377	396	1	395	CCT69059.1	381	1	381	75.5	396	81	16	449.1	1.1e-124	CCT69059.1 CBM1
SX13_07383	281	1	280	CCT69058.1	281	1	280	73.2	280	75	0	471.9	1.1e-131	CCT69058.1 GH16
SX13_07399	509	9	423	EAA66095.1	832	380	793	26.2	423	295	17	133.3	1.7e-29	EAA66095.1 GT34
SX13_07403	833	1	832	CCT69025.1	832	1	832	85.8	832	118	0	1494.9	0	CCT69025.1 GH3
SX13_07408	470	5	456	CRK58343.1	456	7	449	32.3	467	277	39	204.9	4.3e-51	CRK58343.1 AA7
SX13_07429	453	3	451	EAA29319.1	1136	4	453	72.9	451	119	3	694.9	1.3e-198	EAA29319.1 GH93
SX13_07438	311	43	213	AGC46951.1	285	60	214	32	178	91	30	75.1	3.4e-12	AGC46951.1 CE0
SX13_07445	417	1	244	CEF74713.1	391	4	249	70.3	246	71	2	381.7	2.3e-104	CEF74713.1 AA11
SX13_07453	714	192	468	CDP31201.1	1370	870	1162	27.9	305	180	40	90.1	2.4e-16	CDP31201.1 AA3_2
SX13_07470	500	65	482	AMB41683.1	444	24	434	27.4	434	276	39	129.8	1.9e-28	AMB41683.1 AA7
SX13_07480	824	291	640	CDP31201.1	1370	866	1204	27.6	373	213	57	103.2	3.1e-20	CDP31201.1 AA3_2
SX13_07488	451	1	448	CCT69140.1	445	1	443	77.9	448	94	5	738	1.4e-211	CCT69140.1 GH64
SX13_07522	823	10	820	BAE59606.1	1026	232	1022	53.9	814	349	26	919.5	6e-266	BAE59606.1 GH31
SX13_07535	609	69	592	SMQ46612.1	1302	769	1273	22.8	540	366	51	99.8	2.5e-19	SMQ46612.1 GH78
SX13_07539	547	81	543	EAA57680.1	2288	1811	2278	27.6	485	312	39	183.7	1.2e-44	EAA57680.1 GH78
SX13_07540	578	120	576	CCT75108.1	532	66	531	55.1	472	191	21	487.3	5.4e-136	CCT75108.1 GH88
SX13_07544	342	81	340	ASF76259.1	324	71	318	22.4	263	186	18	95.1	3.5e-18	ASF76259.1 CE1
SX13_07548	915	15	545	CCD51118.1	590	29	570	52	548	240	23	611.3	3.9e-173	CCD51118.1 AA4
SX13_07552	1070	406	843	EAA57990.1	1425	734	1146	32.3	440	269	29	185.7	6.2e-45	EAA57990.1 GH16
SX13_07553	541	138	472	ASF09272.1	847	466	817	24	366	233	45	66.6	2.1e-09	ASF09272.1 GT4
SX13_07577	343	4	292	CBX92358.1	373	14	310	33.3	303	182	20	162.9	1.4e-38	CBX92358.1 GH16
SX13_07578	438	61	414	ADN17640.1	714	7	315	35.2	355	183	47	185.7	2.5e-45	ADN17640.1 GT2
SX13_07579	679	1	663	CCT66493.1	653	1	650	70.4	665	180	17	947.6	1.7e-274	CCT66493.1 GT2
SX13_07598	1620	79	1615	EAA30159.1	1589	53	1573	44	1611	738	164	1224.5	0	EAA30159.1 GH55
SX13_07649	681	144	466	EAA57990.1	1425	764	1077	32.7	342	183	47	146.4	2.7e-33	EAA57990.1 GH16
SX13_07652	346	77	320	ASF76259.1	324	63	296	25.8	248	166	18	82	3.1e-14	ASF76259.1 CE1
SX13_07655	1827	1	969	AAO27748.1	970	1	969	59.4	971	390	4	1229.9	0	AAO27748.1 GH115
SX13_07676	476	3	474	ANM86677.1	564	97	564	49.7	475	229	10	466.8	6.2e-130	ANM86677.1 AA7
SX13_07677	85	13	83	ANM86677.1	564	16	86	46.5	71	38	0	73.6	2.7e-12	ANM86677.1 AA7
SX13_07681	523	31	430	EAA66095.1	832	380	791	25.2	424	281	36	102.1	4.4e-20	EAA66095.1 GT34
SX13_07697	775	10	460	AIN46699.1	463	15	463	26	465	314	30	162.2	5.3e-38	AIN46699.1 AA7
SX13_07700	322	1	318	CCT74963.1	321	1	321	60.8	324	118	9	413.7	4.2e-114	CCT74963.1 GH43_30
SX13_07711	358	1	272	CCT75974.1	387	1	271	69.1	272	83	1	385.2	1.8e-105	CCT75974.1 GH16
SX13_07712	406	11	405	EAA58449.1	399	7	398	71.4	395	110	3	620.2	3.7e-176	EAA58449.1 GH5_7|3.2.1.78
SX13_07713	296	1	295	CEF74635.1	298	1	298	62.1	298	110	3	380.6	3.6e-104	CEF74635.1 CE16
SX13_07739	439	83	438	ANH22675.1	690	73	393	23	370	222	63	82	4e-14	ANH22675.1 CE4
SX13_07745	1801	1333	1656	CDP31201.1	1370	843	1167	27.6	344	210	39	117.5	3.5e-24	CDP31201.1 AA3_2
SX13_07747	504	63	502	EAA49831.1	1431	980	1421	25.4	476	285	70	136.7	1.6e-30	EAA49831.1 GH55
SX13_07751	601	3	597	XP_003709140.1	669	65	660	49.6	603	289	15	559.7	8.9e-158	XP_003709140.1 AA3
SX13_07759	449	82	445	EAA61740.1	1304	324	723	28.8	403	245	42	130.6	9.9e-29	EAA61740.1 AA3_2
SX13_07760	830	455	825	BAY30132.1	3571	724	1090	19.9	386	275	34	70.5	2.3e-10	BAY30132.1 GT2
SX13_07794	944	334	829	AEI52017.1	786	296	746	28.5	508	294	69	150.6	2e-34	AEI52017.1 CE6
SX13_07807	121	3	120	CDP31201.1	1370	904	1021	36.6	123	68	10	76.3	6e-13	CDP31201.1 AA3_2
SX13_07810	391	37	385	EAA60079.1	803	471	803	39	349	197	16	224.6	4.4e-57	EAA60079.1 GT25
SX13_07813	299	2	223	ADN17735.1	719	434	656	26.4	235	148	25	56.6	1.2e-06	ADN17735.1 GH1
SX13_07828	814	129	263	CAP61464.1	377	185	323	29.9	144	87	14	70.1	2.9e-10	CAP61464.1 GT8
SX13_07860	351	11	336	ARA85284.1	592	53	371	38.2	330	189	15	182.6	1.7e-44	ARA85284.1 CE12
SX13_07866	573	41	264	ALM68496.1	461	40	239	29.6	226	131	28	89	4.2e-16	ALM68496.1 AA7
SX13_07873	661	1	660	CEF87623.1	662	1	662	79.6	662	133	2	1140.9	0	CEF87623.1 PL4_3
SX13_07876	181	5	172	AEO59530.1	497	10	205	37.2	199	91	34	81.3	2.8e-14	AEO59530.1 GH75
SX13_07891	1536	597	814	ACL49294.1	654	19	238	30.7	231	136	24	87.8	2.5e-15	ACL49294.1 GT4
SX13_07897	541	36	527	EAA58983.1	925	329	854	34.7	544	285	70	290	1.2e-76	EAA58983.1 GH18
SX13_07913	385	9	247	CEF78567.1	365	2	236	70.4	240	65	6	324.3	4e-87	CEF78567.1 PL3_2
SX13_07919	1030	37	518	AFZ04852.1	1443	586	1074	33.8	500	302	29	247.7	1.3e-63	AFZ04852.1 GT2
SX13_07926	676	132	484	CDP31201.1	1370	801	1172	33.9	383	212	41	174.9	6.9e-42	CDP31201.1 AA3_2
SX13_07930	882	17	409	EAA66095.1	832	383	791	27.5	422	264	42	149.8	3.1e-34	EAA66095.1 GT34
SX13_07931	221	8	220	EGX48986.1	237	8	235	56.3	229	83	17	250.4	4.2e-65	EGX48986.1 PL3_2
SX13_07952	358	48	355	EGX53608.1	417	112	417	70.8	308	88	2	437.6	3e-121	EGX53608.1 CBM1
SX13_07962	400	34	394	AEB45483.1	895	54	403	37.9	367	205	23	175.3	3.1e-42	AEB45483.1 CBM2
SX13_07963	544	46	531	SMQ46612.1	1302	809	1289	26.7	495	340	23	140.2	1.5e-31	SMQ46612.1 GH78
SX13_07964	873	3	866	BAE64737.1	928	29	915	40.8	902	481	53	678.7	1.9e-193	BAE64737.1 PL26
SX13_07968	392	41	306	CBX93008.1	737	454	665	25.5	274	134	70	84.7	5.5e-15	CBX93008.1 GH76
SX13_07983	517	10	500	AEI52017.1	786	285	756	26.5	528	295	93	156.4	1.9e-36	AEI52017.1 CE6
SX13_08001	601	1	598	CEF78466.1	598	1	598	79.5	600	119	4	966.1	4.1e-280	CEF78466.1 AA3_2
SX13_08015	381	9	380	KFY84961.1	655	3	373	40.8	377	212	11	266.2	1.3e-69	KFY84961.1 GH135
SX13_08021	402	1	396	CCA15473.1	953	565	952	49	398	191	12	354	4.9e-96	CCA15473.1 GH72
SX13_08025	5553	780	3849	BAY30132.1	3571	241	3297	22.4	3297	2091	467	384	6.2e-104	BAY30132.1 GT2
SX13_08031	317	23	316	ASF76259.1	324	24	315	26.6	301	205	16	102.4	2e-20	ASF76259.1 CE1
SX13_08034	432	1	431	CCT70427.1	430	1	430	80.3	431	84	1	768.8	6.9e-221	CCT70427.1 GH5_15
SX13_08037	1061	5	1053	AEO53731.1	1080	4	1076	54.7	1084	445	46	1231.1	0	AEO53731.1 GH2
SX13_08043	2511	60	478	CRH05958.1	2600	12	435	33.6	428	271	13	234.6	2.7e-59	CRH05958.1 GT0
SX13_08046	541	328	502	ASF09272.1	847	648	811	30.7	179	105	19	77	1.6e-12	ASF09272.1 GT4
SX13_08069	422	18	416	BAF42338.1	420	19	418	76.2	400	94	1	671	1.9e-191	BAF42338.1 GH5_16|3.2.1.164
SX13_08073	932	9	930	CAP83098.1	921	6	921	51.7	933	423	28	983.8	3e-285	CAP83098.1 GH78
SX13_08075	489	1	488	CCT66526.1	488	1	488	89.5	488	51	0	905.2	7e-262	CCT66526.1 GH28
SX13_08076	493	5	436	CAD72594.1	1610	748	1153	28.1	437	278	36	164.5	6.8e-39	CAD72594.1 GH43
SX13_08079	420	41	304	ACY47819.1	966	641	864	27.9	269	144	50	83.2	1.7e-14	ACY47819.1 GH3
SX13_08085	267	36	256	AQZ62539.1	1360	36	262	46.6	232	108	16	204.1	4.2e-51	AQZ62539.1 GH18
SX13_08096	723	28	722	XP_366410.1	1261	597	1261	31.4	711	426	62	295.8	2.9e-78	XP_366410.1 GH43_11
SX13_08127	2020	13	1004	AIT18866.1	1516	89	1118	29.9	1044	666	66	467.2	2e-129	AIT18866.1 GH18
SX13_08129	2458	16	529	CRH05958.1	2600	4	516	34.5	521	326	15	263.8	4.1e-68	CRH05958.1 GT0
SX13_08138	1447	1110	1397	ANH22675.1	690	124	383	29.5	302	157	56	105.1	1.4e-20	ANH22675.1 CE4
SX13_08157	336	1	335	CCT72226.1	336	1	336	77.1	336	76	1	570.9	2.2e-161	CCT72226.1 GH43_26
SX13_08194	395	1	392	CBX91235.1	878	496	878	43.5	398	204	21	323.6	7e-87	CBX91235.1 GH43_26
SX13_08208	345	17	343	CEF75185.1	344	19	343	61.8	330	118	8	385.6	1.3e-105	CEF75185.1 GH114
SX13_08209	263	1	238	KIL83675.1	257	1	238	52.7	241	108	6	270.8	3.6e-71	KIL83675.1 GH135
SX13_08210	459	49	423	ADN17640.1	714	11	329	30.7	381	196	68	167.5	7.5e-40	ADN17640.1 GT2
SX13_08211	2867	223	2805	CAD70539.1	2898	188	2777	45.7	2639	1329	105	2252.2	0	CAD70539.1 GT4
SX13_08238	1109	791	1045	KFY84961.1	655	29	307	28.3	283	171	32	87	3.1e-15	KFY84961.1 GH135
SX13_08244	276	43	275	AAC49420.1	233	1	233	99.1	233	2	0	485	1.3e-135	AAC49420.1 PL3_2|4.2.2.2
SX13_08259	599	1	594	CBX90875.1	610	1	603	65.3	605	197	13	823.5	3.3e-237	CBX90875.1 AA3_3
SX13_08266	458	194	457	CEF86455.1	283	18	283	73.3	266	69	2	422.9	9.9e-117	CEF86455.1 GH114
SX13_08283	3927	2526	3573	BAY90071.1	3556	2238	3280	30.1	1085	679	79	408.7	1.7e-111	BAY90071.1 GT2
SX13_08298	502	1	501	CCT69856.1	499	1	499	76	501	118	2	804.3	1.7e-231	CCT69856.1 AA7
SX13_08314	535	93	262	ADL33049.1	970	89	260	34.8	181	98	20	87.4	1.1e-15	ADL33049.1 GH43_35
SX13_08321	341	64	337	CCT74021.1	361	81	357	48.4	277	140	3	289.3	1.3e-76	CCT74021.1 GT64
SX13_08322	384	55	336	EAA61879.1	779	424	759	30.9	349	161	80	132.9	1.7e-29	EAA61879.1 GT32
SX13_08328	1184	14	412	AGS66965.1	810	9	389	23.3	403	283	26	61.6	1.5e-07	AGS66965.1 CE14
SX13_08329	581	7	562	EAA64118.1	1264	701	1246	48.3	565	264	28	539.7	9.2e-152	EAA64118.1 CBM20
SX13_08340	251	35	227	AAW46053.1	401	206	390	36.9	195	111	12	127.9	3.6e-28	AAW46053.1 GH23
SX13_08342	138	23	89	EAA67047.1	586	522	586	43.3	67	36	2	77.8	2.3e-13	EAA67047.1 GH88
SX13_08386	1228	783	1130	CDP31201.1	1370	817	1164	28.5	362	231	28	149.8	4.3e-34	CDP31201.1 AA3_2
SX13_08388	533	15	345	CDP31201.1	1370	817	1165	27.9	355	226	30	146.7	1.6e-33	CDP31201.1 AA3_2
SX13_08391	741	5	560	ANM86677.1	564	5	561	55.3	562	240	11	641	3.7e-182	ANM86677.1 AA7
SX13_08406	309	25	305	AID32530.1	1046	770	1043	28.4	299	171	43	76.3	1.5e-12	AID32530.1 GT51
SX13_08408	315	33	171	GAM40530.1	1095	957	1095	40.1	142	79	6	104.8	4.1e-21	GAM40530.1 CBM1|3.2.1.21
SX13_08415	675	144	498	CDP31201.1	1370	808	1175	29.2	387	223	51	170.6	1.3e-40	CDP31201.1 AA3_2
SX13_08420	486	11	410	EAA66095.1	832	380	794	48.9	419	191	23	376.3	1.1e-102	EAA66095.1 GT34
SX13_08422	321	8	313	CCT74963.1	321	10	319	53.5	314	134	12	339.7	7.7e-92	CCT74963.1 GH43_30
SX13_08446	1433	1197	1411	ACL49294.1	654	15	232	28.8	233	133	33	71.6	1.7e-10	ACL49294.1 GT4
SX13_08462	519	2	515	SMQ49286.1	590	82	590	37.9	523	302	23	347.4	6e-94	SMQ49286.1 AA7
SX13_08469	1104	224	434	SMY28739.1	470	3	178	43.1	211	85	35	161	1.7e-37	SMY28739.1 CE1
SX13_08471	683	31	680	CEF88560.1	655	1	655	86.1	655	86	5	1121.7	0	CEF88560.1 AA3_2
SX13_08474	275	43	268	EAA61504.1	847	2	226	48.7	228	112	5	231.9	1.9e-59	EAA61504.1 CE0
SX13_08476	524	7	521	CCT66509.1	508	5	508	48	519	251	19	501.5	2.5e-140	CCT66509.1 GH43_14
SX13_08478	485	12	483	AAP57758.1	484	7	479	67.2	473	154	1	719.9	4.1e-206	AAP57758.1 GH1|3.2.1.21
SX13_08479	339	1	335	CAP93841.1	340	4	337	72.5	335	91	1	494.6	2e-138	CAP93841.1 GH10
SX13_08480	846	4	845	CAP93483.1	840	3	840	52.2	846	392	12	889.8	5.3e-257	CAP93483.1 GH3
SX13_08482	240	122	236	AID32530.1	1046	937	1043	40.5	116	59	10	63.5	8e-09	AID32530.1 GT51
SX13_08485	956	1	955	CAP96264.1	952	1	952	84.4	958	140	9	1725.3	0	CAP96264.1 GH31
SX13_08492	385	37	384	KFZ02887.1	652	30	371	37.2	352	207	14	231.9	2.7e-59	KFZ02887.1 GH135
SX13_08499	493	20	491	CEF77270.1	486	5	485	65.1	482	157	11	645.6	1e-183	CEF77270.1 GH88
SX13_08503	948	139	929	EAA64717.1	838	33	818	49.7	792	391	7	802.4	1.2e-230	EAA64717.1 GH3
SX13_08513	1267	15	846	CCD50485.1	833	5	833	57.4	834	348	7	991.9	1.5e-287	CCD50485.1 GH3
SX13_08515	827	7	810	CCT75039.1	814	7	794	46.8	809	404	26	755.4	1.5e-216	CCT75039.1 GH78
SX13_08517	303	1	302	CCT74252.1	302	1	302	81.1	302	57	0	521.9	1e-146	CCT74252.1 GH17
SX13_08519	859	1	853	CEF86870.1	863	1	857	73.4	858	222	6	1273.1	0	CEF86870.1 GT1
SX13_08525	305	1	304	CEF77859.1	375	1	375	69.3	375	44	71	489.6	5.7e-137	CEF77859.1 PL1_4
SX13_08534	1466	1318	1394	APA08444.1	1859	1772	1856	43.3	90	33	18	68.6	1.5e-09	APA08444.1 CBM18
SX13_08540	540	12	530	EAA62466.1	1429	889	1417	41	537	291	26	395.2	2.6e-108	EAA62466.1 GH78
SX13_08541	646	1	636	CBF82133.1	629	1	629	61.9	638	232	11	853.2	4.2e-246	CBF82133.1 GH127
SX13_08543	301	2	300	ARU51524.1	542	17	321	56.4	307	124	10	365.9	9.4e-100	ARU51524.1 GH39
SX13_08544	203	1	200	ARU51524.1	542	344	541	46	200	106	2	186.4	6.9e-46	ARU51524.1 GH39
SX13_08545	769	15	633	BAE64464.1	1375	578	1219	28.5	666	405	71	237.3	1.3e-60	BAE64464.1 GH28
SX13_08546	429	57	414	ANB14550.1	390	33	386	46	361	185	10	313.2	1e-83	ANB14550.1 GH88
SX13_08548	873	58	858	EAA65188.1	1507	639	1440	50.7	821	366	39	840.5	3.8e-242	EAA65188.1 GH78
SX13_08561	749	268	556	CDP31201.1	1370	813	1165	31.7	357	172	72	145.6	5e-33	CDP31201.1 AA3_2
SX13_08562	742	151	707	CCT69474.1	593	1	559	82.5	559	96	2	965.7	6.6e-280	CCT69474.1 CBM24
SX13_08593	628	16	400	BAV06996.1	640	17	391	41.8	395	200	30	285.4	3.4e-75	BAV06996.1 CBM13
SX13_08596	513	1	511	AEO58452.1	512	1	509	60	527	177	34	654.8	1.7e-186	AEO58452.1 GH51
SX13_08601	799	24	797	EAA59171.1	809	20	806	55	793	332	25	844.7	1.8e-243	EAA59171.1 GH95|3.2.1.63
SX13_08607	334	31	323	KFY84961.1	655	30	371	24.5	347	203	59	67.8	5.9e-10	KFY84961.1 GH135
SX13_08615	319	35	318	ACX64846.1	821	26	312	26.9	309	179	47	79	2.4e-13	ACX64846.1 GH32
SX13_08621	1262	15	429	EAA66095.1	832	381	791	29.9	431	266	36	163.7	3e-38	EAA66095.1 GT34
SX13_08627	255	1	254	CCT69159.1	254	1	254	87	254	33	0	459.5	5.3e-128	CCT69159.1 PL3_2
SX13_08632	441	2	439	BAE97184.1	455	1	443	54	443	199	5	496.5	6.8e-139	BAE97184.1 GH28
SX13_08633	329	10	328	APA06823.1	332	14	332	47.9	328	153	18	274.6	3.1e-72	APA06823.1 CE8
SX13_08634	409	8	408	BAE61127.1	406	4	406	47.4	407	204	10	360.9	4.1e-98	BAE61127.1 GH28
SX13_08635	612	250	481	CAP67203.1	726	339	573	33.2	247	138	27	105.9	3.6e-21	CAP67203.1 CE12
SX13_08649	467	11	455	EAA57680.1	2288	1765	2243	24	492	314	60	132.1	3.6e-29	EAA57680.1 GH78
SX13_08652	590	1	214	EGX50253.1	1364	1	221	52.5	221	98	7	237.3	9.9e-61	EGX50253.1 CBM1
SX13_08659	610	175	497	EAA57990.1	1425	760	1084	32.8	335	203	22	169.1	3.4e-40	EAA57990.1 GH16
SX13_08668	2540	57	955	BAY30132.1	3571	1195	2097	28.6	943	589	84	353.2	5.3e-95	BAY30132.1 GT2
SX13_08675	494	41	252	AKK27584.1	460	24	232	38.7	212	127	3	139.8	1.8e-31	AKK27584.1 AA7
SX13_08681	752	193	748	ANM86677.1	564	28	562	36.1	559	330	27	342.8	2.1e-92	ANM86677.1 AA7
SX13_08709	503	11	116	CED82388.1	747	27	130	32.1	106	70	2	60.1	1.8e-07	CED82388.1 GT4
SX13_08711	380	1	377	CCT71969.1	380	1	377	76.9	377	87	0	629.8	4.4e-179	CCT71969.1 GH33
SX13_08718	696	81	239	SGZ51757.1	591	418	568	47.8	159	75	8	132.5	4.1e-29	SGZ51757.1 GT21
SX13_08721	471	28	456	BAX92690.1	446	17	443	34.9	438	265	20	261.9	3e-68	BAX92690.1 AA7
SX13_08728	914	6	481	CCT74490.1	910	1	450	38.4	482	259	38	347.4	1.1e-93	CCT74490.1 GH71
SX13_08732	820	139	489	CDP31201.1	1370	815	1164	25.5	373	233	45	108.2	9.6e-22	CDP31201.1 AA3_2
SX13_08736	298	15	296	AJQ92574.1	563	13	290	40	285	161	10	216.9	7e-55	AJQ92574.1 CBM13
SX13_08739	575	19	494	AEI52017.1	786	298	745	26.4	504	287	84	125.2	5.3e-27	AEI52017.1 CE6
SX13_08743	878	35	855	EAA65189.1	845	9	826	47.8	835	405	31	734.6	2.9e-210	EAA65189.1 GH3|3.2.1.21
SX13_08744	357	1	356	CEF88401.1	347	1	347	75.3	356	79	9	543.1	5.1e-153	CEF88401.1 CE2
SX13_08757	1901	921	1400	BAF20066.1	1254	344	801	39.1	481	269	24	324.7	1.5e-86	BAF20066.1 GT47
SX13_08778	578	199	571	BAY90071.1	3556	719	1087	23.1	390	262	38	82	5.2e-14	BAY90071.1 GT2
SX13_08790	711	251	695	AAO76290.1	1336	891	1335	28.5	471	285	52	147.1	1.6e-33	AAO76290.1 GT2
SX13_08792	415	27	391	CEF77547.1	416	26	411	26.5	392	255	33	132.1	3.2e-29	CEF77547.1 GT0
SX13_08795	500	39	495	EAA65188.1	1507	14	475	43.4	465	252	11	388.7	2.3e-106	EAA65188.1 GH78
SX13_08802	380	5	373	KFZ02887.1	652	3	372	39.8	374	216	9	256.5	1e-66	KFZ02887.1 GH135
SX13_08806	449	46	250	AKK27584.1	460	19	203	32.7	205	118	20	89.4	2.5e-16	AKK27584.1 AA7
SX13_08809	450	2	441	ADB37765.1	922	428	877	63.8	450	153	10	614	3e-174	ADB37765.1 GH2
SX13_08810	354	8	353	AEO55648.1	900	13	367	54.6	355	152	9	416	9.3e-115	AEO55648.1 GH2
SX13_08811	443	75	442	ARA93149.1	826	454	826	39.6	391	195	41	235.7	2.2e-60	ARA93149.1 CE15
SX13_08820	2470	64	917	BAZ00088.1	3569	1212	2087	29.8	910	549	90	336.7	5e-90	BAZ00088.1 GT2
SX13_08823	580	24	576	EAA59311.1	607	30	591	39.3	575	314	35	372.5	1.9e-101	EAA59311.1 AA3_2
SX13_08828	512	20	493	AEI52017.1	786	293	755	31.1	498	284	59	213.8	1e-53	AEI52017.1 CE6
SX13_08844	405	192	317	EAA66095.1	832	654	791	31.2	141	79	18	75.5	3.4e-12	EAA66095.1 GT34
SX13_08878	467	9	463	CCT73245.1	468	10	466	84.2	457	70	2	828.6	8e-239	CCT73245.1 GH76
SX13_08881	713	87	708	SMY26983.1	1138	516	1135	54.3	634	264	26	666	1e-189	SMY26983.1 GT22
SX13_08923	932	571	884	CDZ96803.1	1246	104	434	31.9	342	194	39	151.8	8.6e-35	CDZ96803.1 GT8
SX13_08941	538	136	533	EGX51171.1	502	101	501	58.1	403	162	7	465.3	2e-129	EGX51171.1 CBM1
SX13_08947	662	1	661	CEF77226.1	663	1	661	73.4	661	176	0	1100.9	0	CEF77226.1 GH31
SX13_08951	874	155	492	CDP31201.1	1370	802	1133	30.2	354	209	38	149.1	5.3e-34	CDP31201.1 AA3_2
SX13_08957	1265	18	1227	APA10647.1	1211	21	1206	39.9	1265	626	134	850.1	6.9e-245	APA10647.1 CBM18
SX13_08958	1358	38	1355	EAA66649.1	1380	57	1370	57.7	1339	521	46	1522.7	0	EAA66649.1 GH55
SX13_08965	346	112	342	ASF76259.1	324	90	314	31.8	233	149	10	119.4	1.8e-25	ASF76259.1 CE1
SX13_08966	245	1	244	AAA87383.1	244	1	244	88.5	244	28	0	438.3	1.2e-121	AAA87383.1 PL3_2|4.2.2.2
SX13_08972	456	39	289	CBX99002.1	772	2	250	35.1	268	138	36	161	7e-38	CBX99002.1 GH18
SX13_08988	583	35	567	EAA64118.1	1264	712	1236	52.7	539	235	20	619.8	7e-176	EAA64118.1 CBM20
SX13_08997	1051	355	1049	CCT73367.1	697	3	697	90.9	695	63	0	1329.3	0	CCT73367.1 GT4
SX13_09004	121	16	117	AKJ31638.1	234	30	132	41.3	104	58	3	74.3	2.3e-12	AKJ31638.1 CBM63
SX13_09005	493	6	492	CEF79461.1	504	6	504	61.9	499	178	12	649.4	7e-185	CEF79461.1 AA7
SX13_09014	478	135	451	EAA65371.1	988	616	952	27.7	343	216	32	125.9	2.6e-27	EAA65371.1 GT22
SX13_09029	768	182	541	CDP31201.1	1370	814	1167	30.6	376	223	38	156.4	2.9e-36	CDP31201.1 AA3_2
SX13_09036	763	1	435	CAW61456.1	405	1	398	60.9	435	133	37	473.8	8.1e-132	CAW61456.1 PL1_9
SX13_09047	783	21	273	CBX99002.1	772	2	244	29.6	274	141	52	129	5e-28	CBX99002.1 GH18
SX13_09055	320	1	318	CCT74016.1	320	1	318	77.4	318	72	0	543.1	4.6e-153	CCT74016.1 GT34
SX13_09061	631	36	382	CCT74021.1	361	15	361	69.2	347	107	0	521.2	3.7e-146	CCT74021.1 GT64
SX13_09080	196	7	174	CEF62298.1	578	9	176	51.8	168	81	0	180.3	4.8e-44	CEF62298.1 GT4
SX13_09097	500	23	488	EAA63677.1	1679	1208	1678	50.7	483	209	29	451.4	2.8e-125	EAA63677.1 GH1
SX13_09099	794	432	728	ADI07346.1	623	1	271	25.2	314	175	60	62.4	5.9e-08	ADI07346.1 CBM13
SX13_09102	375	1	374	CCT74042.1	367	1	365	69.3	375	104	11	524.6	2e-147	CCT74042.1 GH0
SX13_09109	550	9	535	AIT18914.1	1519	15	552	34.4	547	330	29	330.9	6.1e-89	AIT18914.1 GH18
SX13_09110	910	4	896	CCT71937.1	923	3	894	66	894	301	3	1282.3	0	CCT71937.1 GH78
SX13_09111	544	48	537	SMQ46612.1	1302	809	1294	40.8	493	282	10	390.2	8.4e-107	SMQ46612.1 GH78
SX13_09125	418	282	382	AMG32349.1	477	378	469	35.6	101	56	9	55.5	3.8e-06	AMG32349.1 GH2
SX13_09133	1523	1	816	CCT75990.1	875	1	849	65.3	850	260	35	1104.4	0	CCT75990.1 GH3
SX13_09150	590	109	480	CAL53384.1	1045	31	411	27.9	390	254	27	136	3.1e-30	CAL53384.1 CE11
SX13_09155	467	1	466	CCT74071.1	469	1	469	72.1	469	128	3	707.6	2e-202	CCT74071.1 GT1
SX13_09166	1424	1179	1403	SFV72712.1	649	5	225	31.5	232	141	18	104	3.2e-20	SFV72712.1 GT4
SX13_09171	1935	168	834	BAY90071.1	3556	524	1184	29.7	698	423	68	259.6	6.1e-67	BAY90071.1 GT2
SX13_09190	845	138	843	CEF79294.1	707	1	706	88.5	706	81	0	1326.2	0	CEF79294.1 CBM48
SX13_09212	810	481	806	ARA85284.1	592	61	376	30.9	337	201	32	134.8	9.5e-30	ARA85284.1 CE12
SX13_09225	450	128	347	EAA29319.1	1136	67	312	31.9	254	131	42	128.6	3.8e-28	EAA29319.1 GH93
SX13_09238	330	9	285	CBX99002.1	772	3	301	51.8	299	122	22	318.2	2.5e-85	CBX99002.1 GH18
SX13_09248	746	363	743	CCT71403.1	382	1	381	72.2	381	106	0	604	5.1e-171	CCT71403.1 GH64
SX13_09250	581	330	472	SMY24715.1	620	17	164	43.6	149	77	7	117.1	1.5e-24	SMY24715.1 CE16
SX13_09253	474	94	400	CBX99002.1	772	1	301	36.2	329	160	50	210.7	8e-53	CBX99002.1 GH18
SX13_09267	896	331	551	CBX99002.1	772	4	244	30.6	245	142	28	105.5	6.8e-21	CBX99002.1 GH18
SX13_09275	474	29	381	EAA66095.1	832	401	791	25.3	395	249	46	131.3	6.1e-29	EAA66095.1 GT34
SX13_09296	657	465	633	CEF62298.1	578	8	176	59.2	169	69	0	224.9	5.7e-57	CEF62298.1 GT4
SX13_09315	340	51	339	EAA60079.1	803	521	796	45.3	289	145	13	229.9	9.1e-59	EAA60079.1 GT25
SX13_09331	909	640	844	BAT74824.1	985	667	858	31.8	211	119	25	92.8	4.6e-17	BAT74824.1 CBM57
SX13_09362	1140	10	1096	CCT71291.1	1153	6	1107	75.4	1106	249	23	1608.2	0	CCT71291.1 GT1
SX13_09376	1616	1310	1509	SFV72712.1	649	19	220	31.1	209	128	16	95.5	1.3e-17	SFV72712.1 GT4
SX13_09394	610	13	608	CCT71266.1	613	11	611	84	601	91	5	1045.4	5.4e-304	CCT71266.1 GT22
SX13_09396	1252	313	613	CTQ98742.1	432	5	255	25.2	305	170	58	91.3	1.9e-16	CTQ98742.1 CBM2
SX13_09398	883	373	639	ALG11156.1	431	6	258	29.4	272	168	24	85.9	5.5e-15	ALG11156.1 CBM2
SX13_09441	624	48	239	SFV72712.1	649	20	207	30.1	196	125	12	86.7	2.3e-15	SFV72712.1 GT4
SX13_09442	415	17	410	EAA59985.1	409	14	403	60.7	399	143	14	520.8	3.2e-146	EAA59985.1 GH5_15|3.2.1.75
SX13_09452	547	80	531	BAY90071.1	3556	639	1078	25.1	475	298	58	119	3.6e-25	BAY90071.1 GT2
SX13_09467	589	1	587	CCT71207.1	596	1	595	85.7	596	75	10	1040	2.2e-302	CCT71207.1 GT57
SX13_09479	194	44	187	XP_364119.1	1238	1072	1233	43.2	162	74	18	117.5	3.8e-25	XP_364119.1 GH2
SX13_09484	687	1	685	CEF86500.1	688	1	687	78.8	690	138	8	1119	0	CEF86500.1 GH37
SX13_09487	378	11	377	CCT71189.1	376	11	376	80.9	367	69	1	647.1	2.7e-184	CCT71189.1 GT17
SX13_09489	1233	110	1132	AIE96983.1	2014	87	1136	25.8	1117	668	161	312.4	5.1e-83	AIE96983.1 GT0
SX13_09514	635	27	633	CCT71164.1	612	8	611	64.2	634	170	57	777.7	2.2e-223	CCT71164.1 AA3_2
SX13_09518	361	70	349	ANN35658.1	494	46	352	34.2	313	167	39	159.8	1.2e-37	ANN35658.1 CBM13
SX13_09525	517	22	462	EAA66095.1	832	390	819	25.3	458	297	45	118.6	4.5e-25	EAA66095.1 GT34
SX13_09526	718	7	238	CCT74190.1	272	8	240	57.9	233	97	1	280.4	1.2e-73	CCT74190.1 CE4
SX13_09557	1134	283	674	ALG07750.1	1457	71	465	25.5	443	231	99	68.9	9e-10	ALG07750.1 CBM57
SX13_09558	479	138	452	EAA65371.1	988	616	952	27.8	338	220	24	142.1	3.5e-32	EAA65371.1 GT22
SX13_09559	399	33	393	EAA65371.1	988	587	960	62.6	374	127	13	500	5.5e-140	EAA65371.1 GT22
SX13_09568	364	6	339	ADN17640.1	714	11	329	36.2	345	183	37	202.6	1.7e-50	ADN17640.1 GT2
SX13_09582	909	51	538	SMQ46612.1	1302	811	1294	38.7	489	294	6	374.4	8e-102	SMQ46612.1 GH78
SX13_09583	465	1	461	CAP80303.1	469	1	463	60.5	463	181	2	632.5	8.3e-180	CAP80303.1 GH5_22
SX13_09584	652	1	91	CAP93483.1	840	72	162	42.9	91	52	0	90.5	1.7e-16	CAP93483.1 GH3
SX13_09601	557	55	261	ADL33049.1	970	22	241	33.6	226	125	25	101.3	8e-20	ADL33049.1 GH43_35
SX13_09609	507	1	506	BAB71803.1	506	1	506	75.5	506	124	0	771.9	9.6e-222	BAB71803.1 CBM42
SX13_09611	407	5	406	CCT65443.1	406	5	406	76.4	403	93	2	659.1	7.3e-188	CCT65443.1 CE8
SX13_09634	671	173	640	AEI52017.1	786	306	752	28.3	492	284	69	157.5	1.1e-36	AEI52017.1 CE6
SX13_09643	841	322	480	CDP31201.1	1370	869	1048	29	183	103	27	75.1	9.3e-12	CDP31201.1 AA3_2
SX13_09659	443	142	293	AGI90727.1	587	85	238	29.4	160	99	14	62	4.3e-08	AGI90727.1 CBM13
SX13_09661	513	117	333	AAM33693.1	1043	63	275	40.4	223	117	16	148.3	5.3e-34	AAM33693.1 GH47
SX13_09675	730	197	510	CDP31201.1	1370	844	1162	26.7	337	206	41	123.6	2e-26	CDP31201.1 AA3_2
SX13_09677	499	234	455	ACZ86812.1	1077	712	919	41.8	225	111	20	152.1	3.5e-35	ACZ86812.1 CBM12
SX13_09678	834	115	322	ACL96244.2	454	84	307	25.2	234	139	36	60.5	2.3e-07	ACL96244.2 CBM50
SX13_09735	550	56	454	AEI52017.1	786	311	696	27.5	422	247	59	108.6	5e-22	AEI52017.1 CE6
SX13_09749	499	157	487	ABE90696.2	485	116	484	25.7	374	230	48	108.6	4.5e-22	ABE90696.2 CBM48
SX13_09787	767	165	554	CDP31201.1	1370	800	1165	30.9	401	231	46	169.5	3.3e-40	CDP31201.1 AA3_2
SX13_09790	866	260	513	CDP31201.1	1370	901	1162	27.2	272	170	28	97.1	2.3e-18	CDP31201.1 AA3_2
SX13_09792	414	5	393	EAA61743.1	1239	51	422	34	391	237	21	223.8	7.9e-57	EAA61743.1 GH31
SX13_09795	1037	237	647	AKU08670.1	463	40	450	25.7	440	269	58	101.3	1.5e-19	AKU08670.1 AA7
SX13_09797	569	52	562	CEF84524.1	514	1	511	64.6	511	181	0	728	1.8e-208	CEF84524.1 GT1
SX13_09811	401	74	389	CBX94234.1	1112	777	1098	45.4	326	164	14	288.9	1.9e-76	CBX94234.1 GT22
SX13_09819	1197	355	1194	CCT75131.1	878	36	877	78.9	844	172	6	1405.2	0	CCT75131.1 GH3
SX13_09847	599	12	584	AEO68465.1	592	6	591	63.8	588	196	17	773.5	3.9e-222	AEO68465.1 GH32
SX13_09852	686	7	684	CAC28747.2	695	6	694	56.5	695	279	23	785.8	8.7e-226	CAC28747.2 CBM38|3.2.1.26
SX13_09870	494	3	488	CCT66803.1	491	1	486	86	486	68	0	904.4	1.2e-261	CCT66803.1 CBM35
SX13_09871	414	9	399	AEO68639.1	509	93	498	38.2	419	218	41	283.5	8.5e-75	AEO68639.1 GT1
SX13_09872	466	14	462	CEF87930.1	465	18	461	66.4	449	146	5	635.6	9.9e-181	CEF87930.1 GT2
SX13_09875	507	1	387	CCT67826.1	609	1	383	68	387	120	4	505.4	1.7e-141	CCT67826.1 CBM1
SX13_09885	1065	572	1022	SMQ46612.1	1302	832	1260	23.7	469	300	58	72	9.9e-11	SMQ46612.1 GH78
SX13_09919	854	2	337	CDP31201.1	1370	854	1165	30.5	341	203	34	151	1.4e-34	CDP31201.1 AA3_2
SX13_09939	407	1	404	CCT66836.1	430	1	396	75.4	406	88	12	657.1	2.8e-187	CCT66836.1 CBM18
SX13_09948	262	3	137	AJK45936.1	401	51	199	30.9	149	89	14	54.3	5.3e-06	AJK45936.1 GT9
SX13_09949	273	5	246	AID32530.1	1046	804	1040	32	253	145	27	90.9	5.3e-17	AID32530.1 GT51
SX13_09961	263	13	262	AAM77705.1	250	1	250	95.2	250	12	0	490	3.8e-137	AAM77705.1 GH12
SX13_09962	349	1	203	CEF79702.1	346	1	204	77.9	204	44	1	85.1	3.7e-15	CEF79702.1 CBM18
SX13_09963	425	1	423	CCT65320.1	424	1	414	78.5	423	82	9	682.6	6.4e-195	CCT65320.1 CBM18
SX13_09968	544	23	432	EAA66095.1	832	375	789	23.8	442	278	59	85.1	5.8e-15	EAA66095.1 GT34
SX13_09973	628	53	285	ACL96244.2	454	2	233	28.9	256	135	47	84.7	8.7e-15	ACL96244.2 CBM50
SX13_09978	505	27	363	AGS66965.1	810	15	337	26.9	338	231	16	94.7	6.8e-18	AGS66965.1 CE14
SX13_09982	303	53	259	AEO63051.1	310	7	217	53.8	212	92	6	235.7	1.5e-60	AEO63051.1 AA11
SX13_09989	407	33	384	CAL53384.1	1045	37	404	32.9	368	231	16	203	1.4e-50	CAL53384.1 CE11
SX13_10004	753	3	750	BAE60251.1	1207	452	1206	65.3	756	253	9	1020	3e-296	BAE60251.1 GH3
SX13_10005	523	106	521	BAE60251.1	1207	1	415	82	416	74	1	745	1.3e-213	BAE60251.1 GH3
SX13_10009	1042	790	1031	XP_362442.1	1664	1401	1641	31.6	247	158	11	125.6	7.4e-27	XP_362442.1 CBM1
SX13_10026	834	141	430	CCT73007.1	1016	25	314	26.1	303	198	26	91.7	9.5e-17	CCT73007.1 GT0
SX13_10068	589	49	538	SMY27695.1	901	42	531	32.5	499	319	18	257.7	7.1e-67	SMY27695.1 GH43_21
SX13_10077	1391	786	977	ACL49294.1	654	28	217	32.2	199	119	16	70.1	4.9e-10	ACL49294.1 GT4
SX13_10079	626	299	548	XP_383205.1	824	541	780	42.4	257	124	24	202.6	2.9e-50	XP_383205.1 GH12
SX13_10085	1055	801	903	AOS44490.1	510	264	371	36.1	108	64	5	60.8	2.3e-07	AOS44490.1 CE12
SX13_10088	654	92	651	ANM86677.1	564	23	562	31.4	563	360	26	285.8	2.7e-75	ANM86677.1 AA7
SX13_10089	811	1	810	CCT71060.1	811	1	811	77.7	811	180	1	1343.2	0	CCT71060.1 GH3
SX13_10097	816	1	815	CEF88883.1	814	1	814	85	816	119	3	1458.7	0	CEF88883.1 GH63
SX13_10117	419	107	376	ARX83161.1	727	410	642	32	272	144	41	102.1	3.5e-20	ARX83161.1 GT87
SX13_10127	960	2	959	CCT66990.1	963	6	963	86.2	958	132	0	1776.9	0	CCT66990.1 GH31
SX13_10132	345	1	343	CCT66985.1	344	1	344	84.3	344	53	1	606.3	4.7e-172	CCT66985.1 GH18
SX13_10138	801	220	530	ACZ43481.1	785	106	382	33.2	316	167	44	169.9	2.6e-40	ACZ43481.1 GT2
SX13_10141	166	25	135	BAC83070.1	666	541	637	34.2	111	59	14	80.9	3.3e-14	BAC83070.1 CBM43
SX13_10145	294	1	282	AEO56549.1	743	1	313	48.3	317	125	39	263.8	4.9e-69	AEO56549.1 GT31
SX13_10151	539	8	347	AEI52017.1	786	269	594	34.3	356	188	46	132.9	2.4e-29	AEI52017.1 CE6
SX13_10173	193	11	187	CAZ29389.1	598	8	190	47.5	183	90	6	179.9	6.1e-44	CAZ29389.1 GH99
SX13_10174	531	1	530	CEF88776.1	528	1	528	69.3	531	159	4	768.8	8.5e-221	CEF88776.1 GT21
SX13_10180	1304	1066	1268	SFV72712.1	649	20	211	33.2	208	118	21	100.9	2.4e-19	SFV72712.1 GT4
SX13_10200	1604	768	965	AKJ11545.1	739	106	290	27.9	204	122	25	72.8	8.8e-11	AKJ11545.1 CBM13
SX13_10216	600	91	379	AMS24251.1	1213	561	852	30.3	310	177	39	99.4	3.3e-19	AMS24251.1 CBM57
SX13_10224	299	2	286	EAA58873.1	2052	1128	1427	46.6	307	135	29	256.5	8e-67	EAA58873.1 GH18
SX13_10232	655	193	650	EAA58990.1	980	516	977	59.7	464	179	8	581.3	3.1e-164	EAA58990.1 GH71
SX13_10238	609	115	581	SMY27695.1	901	61	513	29.6	486	290	52	164.5	8.4e-39	SMY27695.1 GH43_21
SX13_10245	379	8	378	CCT67128.1	378	8	378	76.8	371	86	0	579.7	5.2e-164	CCT67128.1 GH16
SX13_10247	669	1	668	CCT67126.1	670	1	670	86.9	670	86	2	1232.6	0	CCT67126.1 PL4_3
SX13_10250	624	113	603	EAA58983.1	925	360	859	44.2	516	247	41	388.3	3.7e-106	EAA58983.1 GH18
SX13_10254	277	4	275	CEF87450.1	275	3	274	69.9	272	82	0	427.6	2.4e-118	CEF87450.1 AA9
SX13_10256	406	69	279	EAA61879.1	779	424	694	34.6	272	116	62	131.3	5.3e-29	EAA61879.1 GT32
SX13_10277	419	1	415	CCT67099.1	404	1	401	68.9	427	95	38	436	1e-120	CCT67099.1 AA11
SX13_10297	429	1	428	CCT65858.1	463	1	461	61.2	461	146	33	605.9	7.7e-172	CCT65858.1 GH76
SX13_10304	662	99	643	ANM86677.1	564	28	555	33.3	562	324	51	279.3	2.5e-73	ANM86677.1 AA7
SX13_10326	1001	632	904	CBX99002.1	772	10	301	37.4	297	157	29	191.8	8.1e-47	CBX99002.1 GH18
SX13_10355	878	173	877	CCT66054.1	705	2	705	95.5	706	29	3	1390.2	0	CCT66054.1 GT3
SX13_10362	625	2	254	ADJ46018.1	457	4	263	28.3	265	173	17	103.6	1.8e-20	ADJ46018.1 CBM2
SX13_10364	452	105	185	AAS90659.1	534	8	89	39	82	49	1	73.2	1.9e-11	AAS90659.1 GT31
SX13_10378	612	252	588	CBX99002.1	772	4	374	27.9	373	231	38	141.4	7.7e-32	CBX99002.1 GH18
SX13_10390	651	285	569	KFY84961.1	655	2	291	27.2	312	178	49	86.7	2.4e-15	KFY84961.1 GH135
SX13_10408	341	4	339	CCT65681.1	338	2	335	64.7	337	115	4	457.6	2.7e-127	CCT65681.1 GH43_30
SX13_10422	446	49	248	ANZ19938.1	354	6	194	35.8	204	112	19	110.2	1.4e-22	ANZ19938.1 CBM13
SX13_10424	376	25	249	CBZ51751.1	1915	976	1222	33.9	251	136	30	131	6.4e-29	CBZ51751.1 GT90
SX13_10455	246	19	225	CBQ72408.1	795	4	184	37.7	207	103	26	137.1	5.8e-31	CBQ72408.1 GT4
SX13_10465	237	18	236	AAA87382.1	215	1	215	95	219	7	4	449.1	6.7e-125	AAA87382.1 PL3_2|4.2.2.2
SX13_10466	587	101	404	AMS24251.1	1213	571	854	40.1	307	158	26	184.9	5.8e-45	AMS24251.1 CBM57
SX13_10480	644	312	605	EGX47471.1	1148	362	656	41.9	296	169	3	231.1	7.7e-59	EGX47471.1 GH16
SX13_10485	959	56	129	AHO18837.1	800	10	84	50.6	77	33	5	82.4	6.6e-14	AHO18837.1 GH13_26
SX13_10488	288	69	226	EAA58873.1	2052	971	1125	50.6	158	75	3	156.8	8.3e-37	EAA58873.1 GH18
SX13_10492	395	1	394	CEF83785.1	394	1	394	91.9	394	32	0	805.8	4.7e-232	CEF83785.1 GT15
SX13_10496	536	94	526	CBY00245.1	1213	28	469	43	451	230	27	340.1	9.9e-92	CBY00245.1 GT34
SX13_10506	426	3	422	CAN80640.1	1363	941	1361	46.9	426	215	11	401.4	2.9e-110	CAN80640.1 GT47
SX13_10521	476	5	106	CCA19356.1	1714	1156	1257	32.4	102	69	0	63.9	1.2e-08	CCA19356.1 GT2
SX13_10532	460	1	458	CCT65560.1	481	1	481	75	484	92	29	637.1	3.3e-181	CCT65560.1 CBM48
SX13_10534	549	12	271	BAT89436.1	1032	676	910	26.8	269	154	43	81.6	6.5e-14	BAT89436.1 CBM57
SX13_10548	413	72	352	CBX99002.1	772	4	300	37.2	301	165	24	203	1.4e-50	CBX99002.1 GH18
SX13_10564	245	36	197	SMY24715.1	620	8	171	47.6	164	84	2	150.6	5.1e-35	SMY24715.1 CE16
SX13_10593	1581	77	769	AHX26706.1	2798	98	803	34.9	717	432	35	388.7	7.1e-106	AHX26706.1 GT2
SX13_10604	992	52	505	AFZ04852.1	1443	603	1076	32.4	481	291	34	226.9	2.2e-57	AFZ04852.1 GT2
SX13_10611	870	1	865	BAE66403.1	842	1	837	58.8	871	319	40	1101.7	0	BAE66403.1 GH78
SX13_10612	485	8	483	ANA91018.1	496	8	494	65.6	488	155	13	700.7	2.6e-200	ANA91018.1 GH1
SX13_10613	497	31	496	XP_959572.1	879	434	878	39.3	468	259	25	340.9	5.4e-92	XP_959572.1 GH79
SX13_10624	397	11	395	ALI93560.1	777	373	774	56.6	408	148	29	455.3	1.6e-126	ALI93560.1 GH18
SX13_10625	376	1	375	CEF83545.1	386	12	386	73.6	375	99	0	598.2	1.4e-169	CEF83545.1 GH18
SX13_10631	692	59	507	SMY27695.1	901	71	465	25.4	461	266	78	131.3	9e-29	SMY27695.1 GH43_21
SX13_10634	1199	491	921	EAA65303.1	1582	1055	1508	20.6	470	318	55	73.9	2.9e-11	EAA65303.1 GT0
SX13_10642	504	11	449	SMY22954.1	1143	14	458	40.9	450	250	16	330.1	9.6e-89	SMY22954.1 GT90
SX13_10647	1841	1136	1353	SFV72712.1	649	19	220	35.1	225	116	30	111.7	2e-22	SFV72712.1 GT4
SX13_10650	744	284	473	SCF03394.1	593	103	274	26.9	193	117	24	67.8	1.3e-09	SCF03394.1 CBM2
SX13_10661	539	4	535	SMY27695.1	901	9	544	57.2	545	211	22	611.3	2.3e-173	SMY27695.1 GH43_21
SX13_10666	413	1	344	AFC24585.1	998	604	944	22.6	371	230	57	68.2	5.6e-10	AFC24585.1 GH3
SX13_10670	676	4	675	CCT65447.1	677	6	677	92	672	54	0	1322.8	0	CCT65447.1 AA3_3
SX13_10672	596	1	456	CEF83238.1	464	1	456	76.8	456	106	0	733	5.8e-210	CEF83238.1 GH28
SX13_10676	975	3	974	CBX92400.1	1623	642	1621	47.7	1018	448	84	876.3	6.9e-253	CBX92400.1 GH30_7
SX13_10685	507	1	506	CCT66758.1	507	1	507	90.3	507	48	1	981.5	8e-285	CCT66758.1 GH51
SX13_10694	227	9	200	CEJ73325.1	588	7	190	46.9	192	94	8	177.2	4.7e-43	CEJ73325.1 GH18
SX13_10708	1298	92	338	CDP24595.1	531	10	269	27.2	265	170	23	70.1	4.6e-10	CDP24595.1 AA4
SX13_10712	432	35	428	EGX51171.1	502	103	501	62.5	400	143	7	508.4	1.7e-142	EGX51171.1 CBM1
SX13_10722	1499	147	505	CDP31201.1	1370	815	1181	35.3	377	216	28	233.8	2.8e-59	CDP31201.1 AA3_2
SX13_10723	912	9	911	CCT65379.1	881	4	881	75.5	905	193	29	1401.7	0	CCT65379.1 CBM18
SX13_10733	507	1	497	CEF78819.1	504	1	497	77.1	497	114	0	831.2	1.3e-239	CEF78819.1 GH5_22
SX13_10737	459	64	265	AKK27584.1	460	37	237	40.1	202	120	1	139.4	2.2e-31	AKK27584.1 AA7
SX13_10740	874	1	873	AAW44459.1	858	1	858	56.2	879	358	27	1000.3	2.9e-290	AAW44459.1 GH78
SX13_10741	636	67	628	SMQ46612.1	1302	757	1300	31.6	564	364	22	317.4	8.1e-85	SMQ46612.1 GH78
SX13_10746	560	38	537	AFY93865.1	2636	357	842	22.1	520	351	54	73.6	1.8e-11	AFY93865.1 GT2
SX13_10747	748	417	643	EAA29319.1	1136	41	312	31.2	279	133	59	120.2	2.2e-25	EAA29319.1 GH93
SX13_10749	753	167	566	EAA57990.1	1425	759	1140	29.9	411	248	40	149.1	4.5e-34	EAA57990.1 GH16
SX13_10769	542	1	534	SMQ46612.1	1302	775	1290	34.6	535	330	20	336.3	1.4e-90	SMQ46612.1 GH78
SX13_10770	825	4	813	CCT75039.1	814	5	809	54.5	817	353	19	894	2.7e-258	CCT75039.1 GH78
SX13_10772	1319	8	524	EAA62466.1	1429	885	1403	30.9	537	333	38	246.5	3.6e-63	EAA62466.1 GH78
SX13_10776	788	65	420	CDP31201.1	1370	804	1134	26.3	365	226	43	133.3	2.7e-29	CDP31201.1 AA3_2
SX13_10782	950	15	379	EAA66095.1	832	433	791	29.7	377	235	30	137.5	1.7e-30	EAA66095.1 GT34
SX13_10783	806	472	805	EAA63396.1	751	427	749	35.6	348	185	39	165.2	6.5e-39	EAA63396.1 GH76
SX13_10785	260	3	238	AQZ62539.1	1360	19	243	43	242	115	23	182.6	1.3e-44	AQZ62539.1 GH18
SX13_10791	589	25	579	CCT67978.1	563	3	557	84.9	555	84	0	1011.9	6.4e-294	CCT67978.1 AA4
SX13_10816	406	1	382	ANG86217.1	700	1	353	31.4	392	220	49	157.5	6.9e-37	ANG86217.1 GH16
SX13_10821	521	1	510	CEF85597.1	530	1	514	64	533	150	42	712.2	9.3e-204	CEF85597.1 GH5_22
SX13_10831	523	10	522	ANY59682.1	522	8	522	68.3	515	161	2	768.8	8.4e-221	ANY59682.1 GH32
SX13_10838	668	31	664	CDP27995.1	660	30	654	48.8	641	305	23	568.2	2.8e-160	CDP27995.1 AA3
SX13_10841	316	27	168	ASF76259.1	324	65	193	29	145	84	19	57.4	7.5e-07	ASF76259.1 CE1
SX13_10842	384	4	90	CED82388.1	747	24	98	41.4	87	39	12	73.2	1.6e-11	CED82388.1 GT4
SX13_10855	1192	93	695	BAF20066.1	1254	248	802	33.9	605	348	52	315.5	5.8e-84	BAF20066.1 GT47
SX13_10857	1903	923	1402	BAF20066.1	1254	344	801	39.1	481	269	24	324.7	1.5e-86	BAF20066.1 GT47
SX13_10860	836	19	698	EAA67103.1	1443	29	749	48.1	729	321	57	689.9	7.9e-197	EAA67103.1 CBM18
SX13_10862	426	37	423	EAA67102.1	1380	871	1368	38.1	504	189	123	329.3	1.4e-88	EAA67102.1 GH55
SX13_10865	550	11	508	AEI52017.1	786	270	738	33.1	510	288	53	231.5	5.1e-59	AEI52017.1 CE6
SX13_10878	394	45	310	ACU58337.1	1012	672	947	26.8	295	168	48	66.6	1.5e-09	ACU58337.1 GH3
SX13_10880	527	69	471	AEI52017.1	786	314	728	23.8	454	256	90	92.4	3.5e-17	AEI52017.1 CE6
SX13_10887	565	4	562	ANM86677.1	564	8	562	46.4	563	290	12	508.4	2.2e-142	ANM86677.1 AA7
SX13_10889	559	482	557	AIT18881.1	1475	605	680	59.2	76	31	0	105.5	4.3e-21	AIT18881.1 CBM18
SX13_10893	704	149	507	CDP31201.1	1370	808	1164	31.3	374	225	32	167.5	1.1e-39	CDP31201.1 AA3_2
SX13_10896	605	1	604	CCT68120.1	606	1	603	84.6	604	92	1	1109.7	0	CCT68120.1 GH13_40
SX13_10900	364	109	359	CCT67685.1	1436	459	698	55.9	256	92	21	276.9	7e-73	CCT67685.1 CE3
SX13_10901	589	48	393	ANG86217.1	700	38	361	30.8	347	216	24	156	2.9e-36	ANG86217.1 GH16
SX13_10902	922	1	921	CEF86606.1	901	1	901	76	921	201	20	1475.3	0	CEF86606.1 AA5_1
SX13_10903	531	1	530	CEF86795.1	483	1	476	67.4	533	114	60	736.5	4.7e-211	CEF86795.1 GH16
SX13_10904	1073	125	1072	SCB65002.1	973	1	973	74.3	999	180	77	1460.7	0	SCB65002.1 GT0
SX13_10924	642	9	640	ARS39276.1	836	38	648	27	662	402	81	203.8	1.3e-50	ARS39276.1 CBM66
SX13_10933	309	31	152	GAM40530.1	1095	957	1082	35.7	126	77	4	94.4	5.4e-18	GAM40530.1 CBM1|3.2.1.21
SX13_10935	612	1	611	CCT74664.1	609	1	609	77.3	611	137	2	948.3	9e-275	CCT74664.1 AA3_2
SX13_10938	262	7	257	BAG80639.1	258	8	257	72.9	251	67	1	414.1	2.6e-114	BAG80639.1 PL20|4.2.2.14
SX13_10945	472	6	206	EAA49831.1	1431	1108	1280	29.6	203	111	32	72.8	2.6e-11	EAA49831.1 GH55
SX13_10956	435	166	379	AEO68644.1	783	216	450	54.2	236	85	23	224.6	4.9e-57	AEO68644.1 CBM21
SX13_10974	732	12	731	CEF71908.1	725	6	725	74.2	720	186	0	1151.7	0	CEF71908.1 GH36
SX13_10977	1017	282	682	CDP31201.1	1370	813	1162	26.4	428	210	105	99.4	5.6e-19	CDP31201.1 AA3_2
SX13_10980	547	27	487	AEI52017.1	786	285	742	28	485	298	51	140.2	1.5e-31	AEI52017.1 CE6
SX13_10984	1334	809	1201	CDP31201.1	1370	785	1165	26.8	403	263	32	154.5	1.9e-35	CDP31201.1 AA3_2
SX13_11010	283	1	276	AEN99939.1	1106	799	1095	39.5	301	153	29	177.9	3.4e-43	AEN99939.1 GH3|3.2.1.21
SX13_11017	783	56	778	ANE60256.1	726	26	725	59.1	724	271	25	831.2	2.1e-239	ANE60256.1 AA2
SX13_11019	380	54	379	AAX07685.1	438	113	438	79.1	326	68	0	585.1	1.2e-165	AAX07685.1 GT15
SX13_11020	664	116	570	ANC93499.1	513	62	511	25.3	482	301	59	130.6	1.5e-28	ANC93499.1 AA1
SX13_11026	522	36	274	EAA66229.1	1187	420	650	28.6	252	146	34	67.8	9.2e-10	EAA66229.1 PL1_4
SX13_11045	644	130	496	CDP31201.1	1370	812	1172	30.6	382	229	36	154.1	1.2e-35	CDP31201.1 AA3_2
SX13_11052	472	1	471	BAE97145.1	455	1	455	76.1	473	93	20	747.3	2.4e-214	BAE97145.1 GH28
SX13_11057	2510	50	914	BAZ00088.1	3569	1214	2095	32.1	911	544	75	380.2	4e-103	BAZ00088.1 GT2
SX13_11058	857	399	855	CAP69093.1	476	1	474	59.7	474	174	17	616.7	8.7e-175	CAP69093.1 GH1
SX13_11066	308	80	304	ANV74614.1	516	39	262	44.9	227	120	5	203.8	6.3e-51	ANV74614.1 CBM13
SX13_11069	698	17	646	AGO65983.1	585	20	571	31.2	644	337	106	322.4	2.8e-86	AGO65983.1 AA1
SX13_11070	256	31	255	CCT64935.1	231	7	231	84	225	36	0	416.4	5.2e-115	CCT64935.1 PL3_2
SX13_11075	401	21	331	CCD54076.1	357	24	348	30.8	331	203	26	151	6.3e-35	CCD54076.1 GT0
SX13_11080	367	77	343	ALG12048.1	579	28	296	28.5	291	162	46	72.4	2.6e-11	ALG12048.1 CBM5
SX13_11081	400	9	398	XP_001388503.1	400	10	397	57.9	390	162	2	485	1.8e-135	XP_001388503.1 GT0
SX13_11082	321	65	202	SCD22211.1	622	73	200	30.4	138	86	10	76.6	1.2e-12	SCD22211.1 CE8
SX13_11087	624	26	443	ACU76193.1	805	41	423	38.9	422	215	43	277.3	9.1e-73	ACU76193.1 CBM32
SX13_11088	626	1	609	CEF88095.1	602	1	602	61.9	612	220	13	793.5	3.8e-228	CEF88095.1 AA1
SX13_11112	686	5	683	CCT75372.1	681	1	680	70	684	196	9	1023.5	2.5e-297	CCT75372.1 AA1
SX13_11116	514	90	464	EAA66095.1	832	392	825	26.1	444	249	79	119.4	2.6e-25	EAA66095.1 GT34
SX13_11117	297	1	261	CCT72064.1	299	1	260	79	262	52	3	416	7.8e-115	CCT72064.1 AA8
SX13_11132	1118	713	1116	CEF74628.1	399	6	397	54.5	404	172	12	407.1	1.4e-111	CEF74628.1 AA8
SX13_11142	1210	513	1209	XP_366410.1	1261	591	1261	33.3	714	416	60	333.2	2.7e-89	XP_366410.1 GH43_11
SX13_11146	1652	1500	1644	CEF62298.1	578	9	191	25.4	189	91	50	57.4	3.9e-06	CEF62298.1 GT4
SX13_11151	385	1	384	CCT75371.1	382	1	382	69.4	385	114	4	574.3	2.2e-162	CCT75371.1 CBM1
SX13_11169	176	20	175	AOX44902.1	326	171	326	53.8	156	72	0	184.5	2.3e-45	AOX44902.1 CBM13
SX13_11170	538	54	381	AEI52017.1	786	314	599	29.2	336	180	58	115.2	5.2e-24	AEI52017.1 CE6
SX13_11180	319	47	125	SDT46884.1	327	150	233	40.5	84	45	5	70.1	1.1e-10	SDT46884.1 CE4
SX13_11184	677	94	655	EAA59719.1	1305	2	569	29.8	628	315	126	221.1	8.4e-56	EAA59719.1 GH75
SX13_11186	272	12	206	AID32530.1	1046	804	993	30.4	207	115	29	54.7	4.2e-06	AID32530.1 GT51
SX13_11190	710	148	699	CAK44102.1	712	143	705	66.4	563	178	11	776.5	5.5e-223	CAK44102.1 GT2
SX13_11202	1477	923	1402	BAF20066.1	1254	344	801	39.1	481	269	24	324.7	1.2e-86	BAF20066.1 GT47
SX13_11205	572	49	564	AFZ04852.1	1443	607	1082	22	528	348	64	76.3	2.8e-12	AFZ04852.1 GT2
SX13_11229	520	44	409	AGS66965.1	810	30	389	28.6	370	250	14	112.8	2.5e-23	AGS66965.1 CE14
SX13_11248	1163	21	330	ADL33049.1	970	10	296	35.7	322	160	47	148.7	9.1e-34	ADL33049.1 GH43_35
SX13_11256	545	64	531	ANM86730.1	489	21	487	27.5	483	319	31	203	1.9e-50	ANM86730.1 AA7
SX13_11267	321	18	313	CAP94355.1	852	544	847	33.8	311	184	22	170.6	6.2e-41	CAP94355.1 GH3
SX13_11276	479	45	238	ALZ96408.1	457	36	231	31	200	128	10	89.4	2.7e-16	ALZ96408.1 AA7
SX13_11281	390	41	307	AJQ92574.1	563	25	287	35.7	272	161	14	173.7	8.9e-42	AJQ92574.1 CBM13
SX13_11282	355	46	354	EGX53608.1	417	110	417	74.8	309	77	1	462.6	8.7e-129	EGX53608.1 CBM1
SX13_11284	1403	1	807	CCT63210.1	846	1	809	83.1	809	135	2	1398.6	0	CCT63210.1 GH3
SX13_11286	470	11	462	AIN46699.1	463	18	460	30.5	472	279	49	177.2	9.7e-43	AIN46699.1 AA7
SX13_11298	483	2	415	EAA66095.1	832	370	799	36.2	436	250	28	266.9	9.6e-70	EAA66095.1 GT34
SX13_11300	514	36	428	EAA66095.1	832	401	791	30	406	256	28	157.1	1.1e-36	EAA66095.1 GT34
SX13_11311	503	42	501	ANM86403.1	487	27	482	29	466	315	16	188	5.9e-46	ANM86403.1 AA7
SX13_11316	2119	221	878	BAY30132.1	3571	535	1180	29	692	411	80	237.7	2.7e-60	BAY30132.1 GT2
SX13_11320	305	97	210	AGC46951.1	285	115	214	36.8	114	58	14	69.7	1.4e-10	AGC46951.1 CE0
SX13_11326	350	4	349	CDP24658.1	348	5	346	48.9	348	170	8	350.5	4.8e-95	CDP24658.1 CE16
SX13_11336	636	1	635	CCT74702.1	629	1	629	75.2	636	150	8	1023.1	3e-297	CCT74702.1 GH2
SX13_11349	1050	30	1049	CCT74713.1	1021	6	1021	76.2	1024	232	12	1632.1	0	CCT74713.1 GH35
SX13_11354	1771	1280	1754	EAA65188.1	1507	6	485	57.1	483	196	11	586.6	2e-165	EAA65188.1 GH78
SX13_11358	520	4	517	CAP95917.1	512	2	510	54.6	515	227	7	609	1.1e-172	CAP95917.1 GH43_14
SX13_11359	547	2	541	SMQ46612.1	1302	756	1294	36.2	544	338	9	349.7	1.3e-94	SMQ46612.1 GH78
SX13_11360	324	9	323	CAJ81227.1	322	10	322	70.8	315	90	2	478	1.8e-133	CAJ81227.1 GH43_6
SX13_11361	678	138	677	CCT75503.1	549	5	548	42.2	548	305	12	414.1	6.8e-114	CCT75503.1 AA3_2
SX13_11365	736	1	734	CEF88293.1	735	1	735	72	735	205	1	1101.3	0	CEF88293.1 GH74
SX13_11379	1200	118	1195	SCB65060.1	1081	1	1077	75	1081	263	7	1719.9	0	SCB65060.1 GH31
SX13_11381	609	1	608	CEF78478.1	606	1	606	80.8	608	115	2	1043.5	2.1e-303	CEF78478.1 AA3_3
SX13_11390	735	153	539	CDP31201.1	1370	765	1164	30	417	245	47	171	1.1e-40	CDP31201.1 AA3_2
SX13_11396	779	122	525	CDP31201.1	1370	811	1171	31.4	424	208	83	169.5	3.3e-40	CDP31201.1 AA3_2
SX13_11405	653	89	650	ANM86677.1	564	21	562	32.5	572	346	40	292	3.7e-77	ANM86677.1 AA7
SX13_11414	731	158	728	CCT74788.1	600	1	587	71.5	589	148	20	933.3	3.6e-270	CCT74788.1 GH32
SX13_11437	852	1	848	ALG00081.1	851	1	849	71.5	854	232	11	1300.8	0	ALG00081.1 GH31
SX13_11439	292	58	290	EAA33997.1	856	572	854	34.7	291	124	66	102.4	1.9e-20	EAA33997.1 GH18
SX13_11442	1050	1	1049	CCT74817.1	1049	1	1049	73.8	1054	266	10	1666.7	0	CCT74817.1 GH2
SX13_11453	623	41	620	EAQ70756.1	605	36	603	53.8	593	236	38	591.3	2.9e-167	EAQ70756.1 AA3_2
SX13_11461	1320	903	1306	XP_362336.1	1718	1100	1491	28.9	422	252	48	144.1	2.6e-32	XP_362336.1 GT55
SX13_11469	1056	540	975	CRH05958.1	2600	1716	2127	24.3	456	281	64	85.9	6.6e-15	CRH05958.1 GT0
SX13_11472	680	26	679	APA12715.1	665	8	664	67.4	660	206	9	973	3.8e-282	APA12715.1 GH31
SX13_11493	1009	59	503	AFZ04852.1	1443	610	1074	33.1	471	283	32	227.6	1.3e-57	AFZ04852.1 GT2
SX13_11496	555	6	458	AEI52017.1	786	266	698	31.2	474	264	62	173.3	1.7e-41	AEI52017.1 CE6
SX13_11502	323	10	250	AMS24251.1	1213	529	747	26.9	249	144	38	65.9	2.2e-09	AMS24251.1 CBM57
SX13_11506	1164	806	930	CAP61951.1	1525	1240	1366	36.8	133	70	14	78.2	1.5e-12	CAP61951.1 CBM18
SX13_11515	311	38	291	ALI56712.1	470	76	298	25.7	257	154	37	68.9	2.5e-10	ALI56712.1 CE4
SX13_11518	1334	446	676	AMD89422.1	655	5	225	30.3	238	142	24	92.4	8.9e-17	AMD89422.1 GT4
SX13_11530	1853	9	291	SCG65063.1	549	15	284	26.6	301	172	49	87.4	4e-15	SCG65063.1 CBM2
SX13_11536	729	307	375	ART70209.1	686	402	466	42.3	71	33	8	57.8	1.3e-06	ART70209.1 CBM50
SX13_11548	324	16	323	XP_367690.1	1104	786	1102	48.6	317	154	9	274.6	3.1e-72	XP_367690.1 GH20
SX13_11557	503	37	500	AEM84367.1	509	43	497	42.3	466	256	13	416.4	1e-114	AEM84367.1 GH28
SX13_11558	483	108	478	BAV06996.1	640	17	383	46.3	380	182	22	357.1	7e-97	BAV06996.1 CBM13
SX13_11561	358	10	75	CED82388.1	747	32	97	47	66	35	0	76.3	1.8e-12	CED82388.1 GT4
SX13_11565	510	5	507	BAE65948.1	512	4	508	57.4	505	213	2	620.5	3.6e-176	BAE65948.1 GH43_29
SX13_11570	314	2	190	BAO31153.1	621	304	479	29	193	116	21	67	9.4e-10	BAO31153.1 GT2
SX13_11572	990	1	989	CCT62630.1	1014	1	1012	64.4	1023	319	45	1372.8	0	CCT62630.1 GH0
SX13_11582	587	46	527	SMQ49286.1	590	100	588	29.9	525	289	79	166.8	1.6e-39	SMQ49286.1 AA7
SX13_11583	514	79	260	AMB41683.1	444	26	205	33.9	183	117	4	100.5	1.3e-19	AMB41683.1 AA7
SX13_11591	496	6	485	AFN75555.1	965	9	526	24.8	529	338	60	105.5	3.8e-21	AFN75555.1 CBM32
SX13_11596	741	138	531	CDP31201.1	1370	803	1173	28.8	403	246	41	156	3.6e-36	CDP31201.1 AA3_2
SX13_11615	951	444	635	CCA23362.1	816	93	288	35.7	199	118	10	92.8	4.9e-17	CCA23362.1 GH0
SX13_11618	579	2	125	CCT63634.1	1480	1337	1460	62.1	124	47	0	179.9	1.8e-43	CCT63634.1 CE3
SX13_11624	720	4	698	EAA59719.1	1305	9	569	31.8	704	328	152	330.5	1e-88	EAA59719.1 GH75
SX13_11625	1408	44	616	EAA59719.1	1305	51	569	33.2	605	286	118	341.3	1.2e-91	EAA59719.1 GH75
SX13_11626	377	1	374	CEF77945.1	379	1	379	66	379	124	5	487.6	2.7e-136	CEF77945.1 GH28|3.2.1.15
SX13_11629	1096	65	621	BAU82433.1	844	127	730	32.6	625	332	89	246.9	2.3e-63	BAU82433.1 CE3
SX13_11640	596	1	595	CCT65282.1	594	1	594	88.7	595	66	1	1126.7	0	CCT65282.1 AA3_2
SX13_11653	538	11	530	BAE65509.1	542	14	533	59.5	521	209	2	658.3	1.6e-187	BAE65509.1 AA3_2
SX13_11655	543	2	542	CAK47101.1	542	3	542	59.6	542	216	3	700.7	2.9e-200	CAK47101.1 AA3_2
SX13_11668	682	166	536	CDP31201.1	1370	808	1196	24.5	420	237	80	124.8	8.3e-27	CDP31201.1 AA3_2
SX13_11669	450	1	447	CCT72711.1	448	1	446	78.6	448	93	3	732.3	7.5e-210	CCT72711.1 CBM35
SX13_11677	506	54	494	EAA57680.1	2288	1804	2246	31	452	292	20	202.6	2.3e-50	EAA57680.1 GH78
SX13_11691	481	1	475	CEF83492.1	481	1	475	85.5	475	69	0	911	1.3e-263	CEF83492.1 GH1
SX13_11699	618	17	614	SBO97875.1	908	34	629	64.2	598	212	2	815.8	7.1e-235	SBO97875.1 CBM13
SX13_11704	562	39	550	SMQ46612.1	1302	791	1290	36.6	514	310	16	335.1	3.3e-90	SMQ46612.1 GH78
SX13_11705	1554	682	1553	AAW44459.1	858	3	858	56.3	879	354	30	1014.2	3.4e-294	AAW44459.1 GH78
SX13_11713	667	184	521	CDP31201.1	1370	813	1165	29.6	378	201	65	150.2	1.8e-34	CDP31201.1 AA3_2
SX13_11714	343	44	342	ASF76259.1	324	46	318	26.3	308	183	44	103.6	9.9e-21	ASF76259.1 CE1
SX13_11717	733	20	393	BAE64464.1	1375	590	969	24.8	419	231	84	57.4	1.7e-06	BAE64464.1 GH28
SX13_11727	113	1	110	XP_365490.1	879	1	115	51.3	115	51	5	123.6	3.1e-27	XP_365490.1 GH78
SX13_11759	1064	119	383	CEF86021.1	353	16	304	26	296	181	38	89	7.9e-16	CEF86021.1 GT8
SX13_11773	341	7	293	CCT61079.1	446	20	403	35.9	384	149	97	235	2.8e-60	CCT61079.1 CBM35
SX13_11774	407	1	404	CCT73102.1	408	1	406	73.5	407	104	4	536.6	5.4e-151	CCT73102.1 CBM1
SX13_11784	923	433	538	AEO70702.1	308	6	111	38.7	106	65	0	75.1	1e-11	AEO70702.1 GH71
SX13_11785	193	1	183	EAA61740.1	1304	1	184	34.2	184	120	1	126.3	8.1e-28	EAA61740.1 AA3_2
SX13_11792	638	71	633	CCA68306.1	976	72	611	33	578	334	53	263.5	1.4e-68	CCA68306.1 CBM50
SX13_11795	301	1	300	CAW50919.1	322	1	322	78.6	322	47	22	476.9	3.8e-133	CAW50919.1 PL1_7
SX13_11823	542	8	141	CEF79565.1	211	26	130	33.8	136	57	33	70.1	1.9e-10	CEF79565.1 CBM13
SX13_11834	460	4	456	CEF86075.1	1200	678	1108	42.9	459	228	34	340.1	8.5e-92	CEF86075.1 CBM18
SX13_11844	923	1	648	CQR57447.1	748	33	656	47.2	659	302	46	553.5	9.8e-156	CQR57447.1 GH95
SX13_11846	402	15	400	CCT67810.1	425	2	424	52.9	425	159	41	492.7	8.9e-138	CCT67810.1 GH145
SX13_11858	1591	161	330	ACV48841.1	669	158	316	34.7	173	96	17	69.3	9.6e-10	ACV48841.1 CBM5
SX13_11866	1835	51	1831	CCT67470.1	1948	122	1942	64.6	1828	594	54	2342.4	0	CCT67470.1 GT48
SX13_11869	242	5	236	AEO67939.1	314	7	237	66.4	232	77	1	342.8	6.9e-93	AEO67939.1 CBM1
SX13_11910	432	65	427	ARJ06091.1	760	53	409	27.6	380	235	40	95.9	2.6e-18	ARJ06091.1 GH18
SX13_11919	7623	1509	5013	BAY90071.1	3556	299	3280	22.5	3625	2048	763	417.5	6.9e-114	BAY90071.1 GT2
SX13_11937	1903	923	1402	BAF20066.1	1254	344	801	39.1	481	269	24	324.7	1.5e-86	BAF20066.1 GT47
SX13_11939	421	2	257	CDP31201.1	1370	902	1164	39.1	274	138	29	159.5	1.9e-37	CDP31201.1 AA3_2
SX13_11943	675	141	516	CDP31201.1	1370	801	1175	30.5	403	225	55	173.7	1.5e-41	CDP31201.1 AA3_2
SX13_11945	703	47	531	CDP31201.1	1370	702	1165	30	524	268	99	187.6	1.1e-45	CDP31201.1 AA3_2
SX13_11947	442	33	426	ARA91758.1	973	594	950	32.8	405	213	59	174.9	4.5e-42	ARA91758.1 GH3
SX13_11952	376	12	364	CAK39213.1	491	14	356	58.4	353	137	10	431.4	2.3e-119	CAK39213.1 GH3
SX13_11956	919	1	917	EAA67087.1	914	1	913	71.6	920	251	10	1392.1	0	EAA67087.1 GH78
SX13_11981	740	64	399	EAA57990.1	1425	766	1077	34.8	336	195	24	176.8	2e-42	EAA57990.1 GH16
SX13_11982	706	169	668	AEI52017.1	786	293	739	28.7	527	269	107	137.1	1.7e-30	AEI52017.1 CE6
SX13_11988	381	1	380	CCT64989.1	377	1	377	87.4	380	45	3	622.5	7.1e-177	CCT64989.1 PL1_4
SX13_11991	673	80	651	EAA59719.1	1305	49	569	35.3	603	277	113	347.8	5.9e-94	EAA59719.1 GH75
SX13_11998	352	76	175	SCM55360.1	619	79	174	39	100	57	4	63.5	1.2e-08	SCM55360.1 CE8
SX13_12001	604	235	593	AFY93865.1	2636	484	842	23.6	386	241	54	59.7	2.9e-07	AFY93865.1 GT2
SX13_12002	312	1	310	XP_003719782.1	315	1	291	59.6	312	103	23	347.8	2.8e-94	XP_003719782.1 AA9
SX13_12004	381	1	367	EAA29319.1	1136	41	436	26.6	421	230	79	124.8	4.6e-27	EAA29319.1 GH93
SX13_12010	676	8	429	BAE64464.1	1375	534	973	20.8	447	322	32	63.5	2.2e-08	BAE64464.1 GH28
SX13_12017	374	24	363	EAR01458.1	437	48	402	24.5	371	233	47	82.4	2.6e-14	EAR01458.1 GH0
SX13_12029	843	31	116	BAU66918.1	635	21	114	44.8	96	41	12	60.8	1.8e-07	BAU66918.1 GH55
SX13_12051	579	1	578	CAN79977.1	1572	210	774	29.9	598	366	53	225.3	3.8e-57	CAN79977.1 GT1
SX13_12052	213	7	208	CAN65410.1	2253	1694	1892	42.9	203	111	5	162.2	1.5e-38	CAN65410.1 GH38
SX13_12058	290	1	248	CCT74544.1	322	1	249	82.3	249	43	1	427.9	1.9e-118	CCT74544.1 AA9
SX13_12073	130	1	129	CEF78478.1	606	478	606	82.2	129	23	0	223.4	3.3e-57	CEF78478.1 AA3_3
SX13_12079	869	410	850	AJP05997.1	453	10	442	32.2	453	275	32	227.3	1.5e-57	AJP05997.1 AA7
SX13_12082	267	1	266	CAN61695.1	1581	1170	1427	37.5	277	143	30	169.5	1.1e-40	CAN61695.1 GH28
SX13_12094	910	341	710	CDP31201.1	1370	811	1165	30.1	382	228	39	169.9	3e-40	CDP31201.1 AA3_2
SX13_12095	576	1	575	CEF76742.1	575	1	575	76.5	575	135	0	954.1	1.5e-276	CEF76742.1 AA3_2
SX13_12100	333	1	137	BAZ00088.1	3569	962	1108	31.1	148	90	12	72	3.1e-11	BAZ00088.1 GT2
SX13_12128	1614	1262	1468	AJC53641.1	954	667	872	34.8	210	130	7	115.2	1.6e-23	AJC53641.1 GT2
SX13_12133	608	36	606	CCT65353.1	599	29	599	60.9	571	223	0	756.1	6.5e-217	CCT65353.1 GH49
SX13_12139	798	100	789	AEO59616.1	701	1	690	78.6	690	148	0	1150.6	0	AEO59616.1 GT4
SX13_12145	383	5	381	CEF74628.1	399	26	397	59.4	377	148	5	440.3	5e-122	CEF74628.1 AA8
SX13_12151	313	1	300	CBX99002.1	772	1	301	77.4	301	67	1	485.7	8.5e-136	CBX99002.1 GH18
SX13_12157	1439	376	1401	CAN65410.1	2253	863	1879	26.6	1114	633	185	340.5	2e-91	CAN65410.1 GH38
SX13_12168	246	1	245	CCT61895.1	254	1	254	68.6	255	69	11	344.4	2.4e-93	CCT61895.1 AA6
SX13_12171	205	18	84	EAA59389.1	764	16	80	41.8	67	37	2	57.8	3.7e-07	EAA59389.1 GT4
SX13_12273	362	7	358	EAA63396.1	751	414	747	24.7	364	232	42	99	2.6e-19	EAA63396.1 GH76
SX13_12277	640	9	433	ASF09272.1	847	412	823	24.5	429	303	21	117.9	9.5e-25	ASF09272.1 GT4
SX13_12286	478	92	462	CCA23362.1	816	116	463	39.5	377	193	35	240.7	7.3e-62	CCA23362.1 GH0
SX13_12310	799	36	256	ADL33049.1	970	7	227	34.8	230	132	18	127.9	1.1e-27	ADL33049.1 GH43_35
SX13_12321	194	111	174	CDP31201.1	1370	894	957	54.7	64	29	0	85.5	1.6e-15	CDP31201.1 AA3_2
SX13_12340	307	1	303	ABW96521.1	424	126	423	64.7	303	102	5	431	2.4e-119	ABW96521.1 GH18
SX13_12384	89	1	88	AEV54201.1	228	134	221	58	88	37	0	115.5	6.6e-25	AEV54201.1 GH18
SX13_12401	384	51	233	EGX47471.1	1148	419	596	37.2	183	110	5	106.3	1.7e-21	EGX47471.1 GH16
SX13_12416	383	5	381	CEF74628.1	399	26	397	56.5	377	159	5	434.9	2.1e-120	CEF74628.1 AA8
SX13_12476	367	1	365	ANH22731.1	647	77	432	41.9	372	193	23	264.6	3.6e-69	ANH22731.1 CBM21
SX13_12478	293	144	248	ACJ72161.1	457	1	106	38.5	109	60	7	74.7	4.2e-12	ACJ72161.1 GT1
SX13_12490	1402	245	1397	CAN65410.1	2253	805	1892	30.2	1178	707	115	443	2.8e-122	CAN65410.1 GH38
SX13_12498	1251	221	412	CBZ54290.1	716	253	440	30	203	116	26	72.8	6.8e-11	CBZ54290.1 CBM20
SX13_12502	837	254	556	CCT65062.1	548	226	528	59.6	339	65	72	390.6	9.9e-107	CCT65062.1 CBM18
SX13_12514	90	1	87	CCT65062.1	548	353	439	66.7	87	29	0	125.2	8.4e-28	CCT65062.1 CBM18
SX13_12522	1903	923	1402	BAF20066.1	1254	344	801	39.1	481	269	24	324.7	1.5e-86	BAF20066.1 GT47
SX13_12554	1522	59	596	CDP22417.1	547	4	544	58.4	541	222	3	714.9	4.2e-204	CDP22417.1 AA4
SX13_12557	1035	36	239	ADL33049.1	970	38	234	29	210	130	19	82.8	5.5e-14	ADL33049.1 GH43_35
SX13_12572	773	314	769	CCT63185.1	824	365	820	65.9	460	149	8	654.1	4.4e-186	CCT63185.1 GT90
SX13_12574	516	45	164	ANM34874.1	494	116	233	30.6	124	76	10	61.2	8.5e-08	ANM34874.1 AA7
SX13_12577	662	160	486	CDP31201.1	1370	840	1165	37.8	341	183	29	188	7.7e-46	CDP31201.1 AA3_2
SX13_12580	507	30	394	CDP31201.1	1370	811	1166	30.2	387	217	53	164.1	9.2e-39	CDP31201.1 AA3_2
SX13_12587	869	10	863	BAE61700.1	852	5	847	54.9	854	374	11	965.7	7.8e-280	BAE61700.1 GH3
SX13_12596	705	359	704	ANH56445.1	1110	1	344	65.3	346	118	2	466.5	1.2e-129	ANH56445.1 GH36
SX13_12602	409	267	408	CEF62298.1	578	57	192	43	142	75	6	113.2	1.5e-23	CEF62298.1 GT4
SX13_12605	951	1	944	CEF72029.1	942	1	936	81.4	944	168	8	1593.2	0	CEF72029.1 GH3
SX13_12609	373	1	371	CCT63153.1	372	1	371	89.8	371	38	0	718	1.2e-205	CCT63153.1 GH105
SX13_12641	372	1	369	CCT63145.1	371	1	365	76.2	370	82	6	576.2	5.7e-163	CCT63145.1 GH16
SX13_12650	324	1	323	CCT63135.1	318	1	318	66.9	326	97	11	452.2	1.1e-125	CCT63135.1 GH16
SX13_12658	2613	74	2605	CDS04937.1	3577	694	3079	30.7	2608	1510	298	1154	0	CDS04937.1 GH18
SX13_12659	604	177	497	ADO75815.1	541	91	377	35.4	322	172	36	181.8	5.1e-44	ADO75815.1 CBM13
SX13_12674	702	33	502	ANG86217.1	700	20	461	26.2	484	301	56	138.3	7.4e-31	ANG86217.1 GH16
SX13_12683	566	3	565	CCT63122.1	564	2	564	82.1	563	101	0	985.7	4.7e-286	CCT63122.1 AA3_2
SX13_12685	508	17	474	ABJ81361.1	861	391	836	28.5	485	281	66	184.1	8.6e-45	ABJ81361.1 GT4
SX13_12692	309	8	308	CCT65272.1	314	12	314	61.7	303	114	2	396.7	5.1e-109	CCT65272.1 GT8
SX13_12701	251	22	248	AQW59548.1	517	31	262	45.8	236	115	13	161.4	2.9e-38	AQW59548.1 CBM5
SX13_12704	518	6	513	CCT75526.1	530	8	530	57.2	526	204	21	602.8	7.9e-171	CCT75526.1 GT71
SX13_12712	798	1	797	CCT72781.1	796	1	796	75.4	798	193	3	1272.7	0	CCT72781.1 GH3
SX13_12719	678	1	676	CCT75924.1	668	1	668	84.2	676	99	8	1160.6	0	CCT75924.1 AA3
SX13_12736	706	200	570	CDP31201.1	1370	814	1174	28.5	393	227	54	162.9	2.8e-38	CDP31201.1 AA3_2
SX13_12743	624	104	444	CDP31201.1	1370	814	1165	30.9	366	214	39	177.2	1.3e-42	CDP31201.1 AA3_2
SX13_12754	223	1	222	KNB08954.1	232	1	231	75	232	47	11	349.4	6.8e-95	KNB08954.1 GH11
SX13_12755	257	1	256	CEF83395.1	255	1	255	80.1	256	50	1	435.6	8.3e-121	CEF83395.1 CE4
SX13_12764	1195	733	1025	CDP31201.1	1370	870	1164	32.5	308	180	28	142.5	6.7e-32	CDP31201.1 AA3_2
SX13_12765	243	1	242	CCT74253.1	242	1	242	63.2	242	89	0	307	4.2e-82	CCT74253.1 CE12
SX13_12766	685	18	683	AJE27923.1	681	16	680	69.8	668	197	5	987.6	1.5e-286	AJE27923.1 AA5_2
SX13_12785	866	37	251	BAF27712.1	2446	2126	2355	27.3	242	137	39	65.1	9.9e-09	BAF27712.1 CE8
SX13_12786	478	1	317	BAJ97248.1	460	1	317	86.4	317	43	0	575.1	1.6e-162	BAJ97248.1 GH17
SX13_12792	417	1	416	CCT64558.1	413	1	413	81.5	416	74	3	667.2	2.7e-190	CCT64558.1 PL1_2
SX13_12794	485	49	469	AMB41683.1	444	26	434	28.1	437	270	44	164.9	5.1e-39	AMB41683.1 AA7
SX13_12795	246	60	245	CCT64557.1	186	1	186	87.1	186	24	0	347.1	3.7e-94	CCT64557.1 GH16
SX13_12801	319	35	317	ASF76259.1	324	45	316	27.7	289	186	23	132.1	2.4e-29	ASF76259.1 CE1
SX13_12808	586	2	585	AHD26939.1	588	5	588	94.2	584	34	0	1187.2	0	AHD26939.1 AA1_3
SX13_12812	600	2	287	BAA12799.1	304	4	296	56.9	297	113	15	357.8	5.1e-97	BAA12799.1 GH75|3.2.1.132
SX13_12814	179	1	55	CBX97186.1	387	1	55	56.4	55	24	0	57.8	3.3e-07	CBX97186.1 GT8
SX13_12826	1723	46	287	SBV28153.1	765	25	282	30.8	260	160	20	118.2	2e-24	SBV28153.1 CBM13
SX13_12836	714	10	292	EAA59400.1	1041	745	1015	39.9	288	151	22	224.9	6.2e-57	EAA59400.1 PL4_3
SX13_12844	518	18	501	BAY90071.1	3556	2713	3194	22.7	506	345	46	94	1.2e-17	BAY90071.1 GT2
SX13_12845	736	3	735	CBX98831.1	1445	2	766	57.8	775	275	52	766.5	5.9e-220	CBX98831.1 GH132
SX13_12854	373	10	180	SMY24715.1	620	6	171	48.8	172	81	7	172.2	2.5e-41	SMY24715.1 CE16
SX13_12872	544	158	540	CAK47171.1	428	50	427	46	383	202	5	338.2	3.8e-91	CAK47171.1 AA3_2
SX13_12888	950	49	949	ACY08037.1	903	1	903	87.8	909	97	14	1553.9	0	ACY08037.1 GT2
SX13_12902	420	21	307	CBX99002.1	772	2	301	34.5	310	170	33	170.6	8.1e-41	CBX99002.1 GH18
SX13_12914	501	308	490	CEF68073.1	745	64	239	43.2	183	97	7	158.3	5e-37	CEF68073.1 GT92
SX13_12922	961	22	398	EAA61740.1	1304	310	725	26.1	422	261	51	110.2	3e-22	EAA61740.1 AA3_2
SX13_12936	515	2	81	CED82388.1	747	21	101	34.6	81	52	1	61.2	8.5e-08	CED82388.1 GT4
SX13_12939	323	1	322	CEF75665.1	322	1	322	79.2	322	67	0	562	9.6e-159	CEF75665.1 GT8
SX13_12961	1143	813	982	AHH97713.1	456	35	207	34.8	178	103	13	78.2	1.5e-12	AHH97713.1 CBM2
SX13_12971	617	178	467	CCA38978.1	852	502	847	30.8	354	173	72	149.1	3.7e-34	CCA38978.1 GT20
SX13_12975	928	9	165	CAB37515.1	1036	902	1030	35.4	161	68	36	75.9	6e-12	CAB37515.1 GH35
SX13_12983	507	44	495	SMQ51802.1	615	45	575	39.1	553	214	123	353.2	1.1e-95	SMQ51802.1 CBM18
SX13_12989	454	1	453	CEF75293.1	448	1	448	80.4	453	84	5	641	2.3e-182	CEF75293.1 GH72
SX13_12998	489	74	449	CAL53384.1	1045	36	418	30.4	395	244	31	170.6	9.4e-41	CAL53384.1 CE11
SX13_12999	565	391	564	SMY29343.1	1116	937	1116	32.6	184	110	14	88.2	7.1e-16	SMY29343.1 GT62
SX13_13000	396	1	394	CEF75431.1	397	4	396	54.9	395	175	3	340.9	4.3e-92	CEF75431.1 GH0
SX13_13002	336	1	333	CCT68569.1	404	69	401	93.7	333	21	0	658.3	1e-187	CCT68569.1 GT62
SX13_13006	1395	981	1266	CBX99002.1	772	4	297	27.3	315	179	50	105.1	1.4e-20	CBX99002.1 GH18
SX13_13008	390	146	369	BAY95497.1	1509	1245	1486	27.2	243	157	20	75.5	3.3e-12	BAY95497.1 GT1
SX13_13025	1144	3	1143	AHG06593.1	1394	16	1394	71.5	1384	147	248	1846.2	0	AHG06593.1 GT2
SX13_13034	776	156	741	BAY30132.1	3571	2723	3229	22.1	593	369	93	63.2	3.4e-08	BAY30132.1 GT2
SX13_13042	297	50	115	CEF76964.1	928	629	693	56.1	66	28	1	60.1	1.1e-07	CEF76964.1 GH18
SX13_13050	329	103	318	CAJ86292.1	1216	76	252	27.5	218	115	43	76.3	1.6e-12	CAJ86292.1 CBM43
SX13_13081	448	100	199	XP_003648679.1	248	142	241	47.5	101	51	2	73.6	1.4e-11	XP_003648679.1 CBM0
SX13_13089	1027	3	348	CAD79304.1	492	67	443	23.2	384	250	45	63.2	4.5e-08	CAD79304.1 GH0
SX13_13090	471	31	413	XP_003715080.1	493	56	439	38	392	226	17	258.1	4.3e-67	XP_003715080.1 AA8
SX13_13099	1782	7	359	AMS24251.1	1213	528	855	35.8	358	195	35	191.4	1.9e-46	AMS24251.1 CBM57
SX13_13103	85	2	76	CED82388.1	747	24	97	33.3	75	49	1	58.2	1.2e-07	CED82388.1 GT4
SX13_13104	504	230	461	CAZ29297.1	750	144	357	25.8	233	153	20	76.3	2.5e-12	CAZ29297.1 GT7
SX13_13146	303	10	300	EAA59400.1	1041	732	1027	44.5	299	155	11	249.2	1.3e-64	EAA59400.1 PL4_3
SX13_13168	211	10	210	CCT68698.1	208	8	208	75.1	201	50	0	327	3.4e-88	CCT68698.1 GT1
SX13_13177	697	1	695	CEF75256.1	711	1	710	51.8	713	323	21	754.2	2.8e-216	CEF75256.1 GT31
SX13_13196	586	10	584	CCT68723.1	586	11	585	78.2	578	120	6	963.4	2.6e-279	CCT68723.1 GH47
SX13_13222	721	267	537	SCF03394.1	593	4	269	25.4	287	177	37	85.1	7.7e-15	SCF03394.1 CBM2
SX13_13227	548	192	442	EAA29200.1	1411	1092	1403	28.6	315	158	67	109.8	2.2e-22	EAA29200.1 CBM24
SX13_13230	1096	459	800	CBZ54290.1	716	245	593	35.4	356	209	21	182.6	5.4e-44	CBZ54290.1 CBM20
SX13_13232	737	1	736	CCT68753.1	738	1	738	92	738	57	2	1422.5	0	CCT68753.1 GH37
SX13_13246	1362	751	1318	AAO76290.1	1336	919	1334	23.3	575	275	166	111.7	1.4e-22	AAO76290.1 GT2
SX13_13247	862	441	839	ADX07321.1	1690	541	959	32.6	426	253	34	221.9	6.3e-56	ADX07321.1 GH5_9
SX13_13266	308	9	297	CED85556.1	1087	6	302	51.3	304	126	22	280	7e-74	CED85556.1 AA3_2
SX13_13303	609	1	608	CEF75656.1	618	2	610	81.8	609	110	1	1096.6	0	CEF75656.1 GT90
SX13_13305	536	114	277	CAN61133.1	1122	941	1116	30.1	176	111	12	94.4	9.4e-18	CAN61133.1 GH36
SX13_13306	397	1	396	AAV66343.1	375	1	375	66.3	409	91	47	440.7	4e-122	AAV66343.1 CBM1
SX13_13338	790	1	613	CEF75187.1	681	1	514	55.7	619	163	111	466.8	1e-129	CEF75187.1 CBM48
SX13_13340	350	1	349	CEF75185.1	344	1	344	72	350	91	7	486.1	7.3e-136	CEF75185.1 GH114
SX13_13341	832	67	750	BAE64464.1	1375	624	1269	28.7	714	411	98	231.5	7.7e-59	BAE64464.1 GH28
SX13_13352	518	50	418	AHO16406.1	763	5	343	46.1	369	169	30	313.9	7.3e-84	AHO16406.1 GH13_11
SX13_13358	185	135	184	ABE91088.1	636	584	636	60.4	53	18	3	65.1	2.1e-09	ABE91088.1 CE8
SX13_13361	664	413	661	CEF62930.1	780	528	769	31.5	251	161	11	113.2	2.4e-23	CEF62930.1 GT2
SX13_13369	193	5	191	CDP27896.1	239	8	202	70.3	195	50	8	289.7	5.5e-77	CDP27896.1 PL3_2
SX13_13376	799	225	551	CDP31201.1	1370	822	1162	25.9	348	230	28	96.7	2.8e-18	CDP31201.1 AA3_2
SX13_13379	1903	923	1402	BAF20066.1	1254	344	801	39.1	481	269	24	324.7	1.5e-86	BAF20066.1 GT47
SX13_13384	532	5	528	ADV23898.1	533	7	532	54.7	534	224	18	580.1	5.6e-164	ADV23898.1 GH79
SX13_13393	1359	390	695	AJC53641.1	954	659	899	26.5	310	155	73	72.8	7.4e-11	AJC53641.1 GT2
SX13_13394	4705	279	1668	ACX49739.1	2305	486	1843	25.2	1490	883	232	274.6	4.5e-71	ACX49739.1 GH4
SX13_13395	474	1	466	CAP80303.1	469	1	467	63.8	467	168	1	676.4	5.1e-193	CAP80303.1 GH5_22
SX13_13409	401	9	400	EAA66095.1	832	381	790	27.7	415	272	28	159.5	1.8e-37	EAA66095.1 GT34
SX13_13412	670	28	669	CCT72796.1	658	18	658	44.7	669	315	55	575.1	2.3e-162	CCT72796.1 AA1_3
SX13_13413	384	88	343	APA07044.1	1098	93	324	37	262	129	36	67	1.2e-09	APA07044.1 GH17
SX13_13415	512	235	477	SMQ55075.1	528	1	212	44.1	247	99	39	189.9	1.6e-46	SMQ55075.1 CE1
SX13_13418	696	1	290	CEF77746.1	369	1	289	70.3	290	85	1	459.5	1.4e-127	CEF77746.1 GH12
SX13_13420	494	246	449	ACZ86812.1	1077	712	920	36.7	226	104	39	119.8	1.9e-25	ACZ86812.1 CBM12
SX13_13438	578	1	577	XP_003721102.1	584	1	584	50.3	587	279	13	583.2	7.2e-165	XP_003721102.1 AA3_2
SX13_13444	839	4	838	CCT74517.1	837	3	837	80.6	835	162	0	1410.2	0	CCT74517.1 GH3
SX13_13455	1308	1077	1283	SFV72712.1	649	19	222	32.2	214	128	17	105.9	7.6e-21	SFV72712.1 GT4
SX13_13456	728	87	723	CCT69642.1	672	30	666	65	640	218	6	896.3	4.8e-259	CCT69642.1 GH127
SX13_13464	4611	188	1582	ACX49739.1	2305	459	1848	26.1	1520	869	255	218.4	3.7e-54	ACX49739.1 GH4
SX13_13476	387	26	380	AEB45483.1	895	41	403	38.3	368	209	18	192.6	1.8e-47	AEB45483.1 CBM2
SX13_13480	243	1	242	AAA33338.1	242	1	242	95.9	242	10	0	481.1	1.6e-134	AAA33338.1 PL3_2|4.2.2.2
SX13_13483	1427	1	1425	EGX50856.1	1609	1	1448	38.6	1486	813	99	743.4	1e-212	EGX50856.1 CBM13
SX13_13496	334	20	332	CCT73126.1	324	5	324	88.8	320	29	7	592.4	6.9e-168	CCT73126.1 PL1_10
SX13_13498	727	16	714	ANA19320.1	726	27	725	59.9	714	256	30	844	2.8e-243	ANA19320.1 AA2
SX13_13506	449	1	388	CCT74640.1	445	1	388	54.6	392	170	8	429.1	1.4e-118	CCT74640.1 GH76
SX13_13509	535	20	236	ADL33049.1	970	10	223	38.2	228	116	25	134.4	8.2e-30	ADL33049.1 GH43_35
SX13_13510	817	59	812	CCT63250.1	800	50	795	50.3	771	341	42	745.7	1.2e-213	CCT63250.1 GT2
SX13_13518	1265	33	1256	ALI93563.1	1310	72	1305	41.4	1260	676	62	923.7	4.9e-267	ALI93563.1 CBM18
SX13_13522	494	59	450	CCA23362.1	816	105	464	27.3	399	244	46	157.9	6.4e-37	CCA23362.1 GH0
SX13_13529	784	5	315	EGX51542.1	390	4	320	57.2	318	128	8	352.8	2.1e-95	EGX51542.1 CBM1
SX13_13533	796	2	795	CEF86913.1	810	9	810	70.4	807	221	18	1102	0	CEF86913.1 AA3_1
SX13_13537	1133	11	506	APA15443.1	1272	170	661	51.5	503	226	18	539.7	1.8e-151	APA15443.1 CBM24
SX13_13539	637	1	454	AAS82858.1	510	1	454	74.2	454	117	0	721.1	2.4e-206	AAS82858.1 CBM1
SX13_13541	858	1	855	CEF72767.1	834	1	832	60.9	855	311	23	1070.5	2.3e-311	CEF72767.1 GH3
SX13_13543	533	9	525	ADI12256.1	549	53	541	47.5	520	239	34	490.3	5.9e-137	ADI12256.1 GH43_36
SX13_13555	655	126	446	ADL33049.1	970	6	325	28.4	342	202	43	114.4	1.1e-23	ADL33049.1 GH43_35
SX13_13575	784	1	555	SMY27695.1	901	29	569	26	596	345	96	146	4e-33	SMY27695.1 GH43_21
SX13_13586	501	6	420	CBA03971.1	927	5	402	32.8	415	262	17	218	5.3e-55	CBA03971.1 GT30
SX13_13597	852	9	851	CCT75026.1	831	7	831	52.4	843	383	18	891.7	1.4e-257	CCT75026.1 GH3
SX13_13608	243	19	197	ADD42974.1	735	10	184	30.4	181	118	8	84.7	3.4e-15	ADD42974.1 GH13
SX13_13611	324	1	321	AAV66345.1	323	1	321	84.5	322	48	2	589	7.4e-167	AAV66345.1 GH43_26
SX13_13623	926	1	923	CEF77772.1	930	1	926	78.6	929	190	9	1530.4	0	CEF77772.1 PL26
SX13_13626	372	1	371	CCT75746.1	381	1	381	74.8	381	86	10	600.9	2.1e-170	CCT75746.1 GH93
SX13_13634	1500	19	472	EGX53247.1	878	22	445	23.4	483	282	88	99.8	6.3e-19	EGX53247.1 CBM21
SX13_13635	251	1	248	CEF87069.1	249	4	249	66.7	249	79	4	337.4	3e-91	CEF87069.1 GH12
SX13_13638	1141	98	550	ANB18646.1	2319	108	518	25.9	487	251	110	72.8	6.2e-11	ANB18646.1 GH0
SX13_13652	532	47	443	EAA66095.1	832	399	791	28.9	408	264	26	149.1	3.2e-34	EAA66095.1 GT34
SX13_13655	866	7	844	EGX50909.1	845	18	828	41.9	852	440	55	594.7	3.6e-168	EGX50909.1 GH3
SX13_13660	563	109	435	CDP31201.1	1370	868	1180	36.1	338	180	36	196.4	1.8e-48	CDP31201.1 AA3_2
SX13_13662	426	281	417	CCT62926.1	836	692	836	43.2	146	73	10	127.1	1e-27	CCT62926.1 GH3
SX13_13670	383	9	380	XP_365638.1	405	21	400	55	380	163	8	442.2	1.3e-122	XP_365638.1 GH105
SX13_13671	542	69	505	EAA57680.1	2288	1801	2240	27.3	454	299	31	165.6	3.4e-39	EAA57680.1 GH78
SX13_13681	327	64	323	XP_329867.1	660	422	658	35.7	269	132	41	138.7	2.7e-31	XP_329867.1 CE4
SX13_13691	1130	632	963	CDP31201.1	1370	818	1167	33.8	358	203	34	189.5	4.5e-46	CDP31201.1 AA3_2
SX13_13700	326	22	145	CAZ28708.1	774	646	764	31.5	124	80	5	62	3.1e-08	CAZ28708.1 GH84
SX13_13713	354	4	348	ANH56445.1	1110	2	344	47.4	348	175	8	317.4	4.5e-85	ANH56445.1 GH36
SX13_13714	251	6	248	AID32530.1	1046	804	1043	26	250	168	17	75.5	2.1e-12	AID32530.1 GT51
SX13_13747	639	196	479	CDP31201.1	1370	870	1164	35.7	305	165	31	160.2	1.7e-37	CDP31201.1 AA3_2
SX13_13750	2248	12	902	BAZ00088.1	3569	1214	2095	30.5	924	567	75	387.9	1.7e-105	BAZ00088.1 GT2
SX13_13752	556	49	555	ANH56587.1	512	3	508	43.8	509	281	5	450.7	5.4e-125	ANH56587.1 GT1
SX13_13753	368	14	262	EAA29319.1	1136	41	314	26	285	164	47	70.5	1e-10	EAA29319.1 GH93
SX13_13755	917	152	634	AOT08339.1	666	135	565	24	509	283	104	71.2	1.5e-10	AOT08339.1 CBM5
SX13_13764	599	1	469	CCT68019.1	547	1	456	77.4	469	93	13	744.2	2.5e-213	CCT68019.1 GH28
SX13_13771	130	21	85	EAA67047.1	586	522	586	61.5	65	25	0	95.5	1e-18	EAA67047.1 GH88
SX13_13799	826	29	730	BAE64464.1	1375	609	1258	37.9	720	359	88	416.4	1.7e-114	BAE64464.1 GH28
SX13_13804	544	1	543	BAH10648.1	540	1	540	73.3	543	142	3	861.7	9.9e-249	BAH10648.1 CBM35|3.2.1.22|3.2.1.88
SX13_13809	1199	1	329	CCT75603.1	329	1	329	83.3	329	55	0	551.2	6.3e-155	CCT75603.1 CE8
SX13_13815	270	14	264	AID32530.1	1046	804	1043	30.8	263	147	35	80.5	7.1e-14	AID32530.1 GT51
SX13_13819	424	32	414	AEB45483.1	895	50	399	34.6	393	204	53	174.1	7.4e-42	AEB45483.1 CBM2
SX13_13823	324	1	304	CBX99002.1	772	1	301	75.4	305	70	5	476.5	5.3e-133	CBX99002.1 GH18
SX13_13829	464	73	463	CCT75620.1	391	1	391	76.5	391	92	0	623.6	3.9e-177	CCT75620.1 PL9_3
SX13_13835	325	56	241	CAK97109.1	345	56	248	27.4	197	128	15	75.9	2.1e-12	CAK97109.1 GT8
SX13_13836	415	248	414	CEF78377.1	403	238	403	73.1	167	44	1	248.8	2.3e-64	CEF78377.1 CBM50
SX13_13837	268	13	262	AID32530.1	1046	806	1043	28.3	265	148	42	88.6	2.6e-16	AID32530.1 GT51
SX13_13847	357	23	349	EAA78230.1	367	29	355	62.4	327	123	0	456.4	6.3e-127	EAA78230.1 GH10|3.2.1.8
SX13_13850	840	1	839	CCT75598.1	837	1	837	77	840	189	4	1347.4	0	CCT75598.1 GH3
SX13_13867	1286	1	961	CEF78221.1	1005	11	997	78.8	1002	156	56	1522.7	0	CEF78221.1 GT2
SX13_13869	2736	555	2291	CCT74155.1	2562	381	2117	78.1	1752	353	30	2515.7	0	CCT74155.1 CE8
SX13_13872	356	6	291	ADZ77047.1	435	46	344	23.7	312	199	39	68.9	2.8e-10	ADZ77047.1 GH0
SX13_13873	366	9	210	AKE28372.1	360	3	212	24.4	213	147	14	75.1	4e-12	AKE28372.1 GH109
SX13_13879	515	55	506	CEF78179.1	485	7	484	80.8	478	66	26	823.2	3.7e-237	CEF78179.1 GH28
SX13_13891	934	392	867	AEI52017.1	786	286	732	29.8	503	270	83	176.4	3.3e-42	AEI52017.1 CE6
SX13_13893	777	581	660	AKL97850.1	722	480	558	36.2	80	50	1	57.8	1.4e-06	AKL97850.1 GT4
SX13_13901	229	1	217	CAK38229.1	688	1	244	40.2	244	119	27	189.9	7e-47	CAK38229.1 GT25
SX13_13903	336	11	335	CEF77714.1	335	10	335	79.8	326	65	1	559.3	6.5e-158	CEF77714.1 GH43_34
SX13_13927	843	48	252	ALV51820.1	515	18	230	29.2	219	135	20	77	2.4e-12	ALV51820.1 GH23
SX13_13938	1089	541	951	CDP31201.1	1370	812	1221	34.4	433	239	45	195.3	8e-48	CDP31201.1 AA3_2
SX13_13942	263	1	262	CCT75335.1	263	1	263	66.9	263	86	1	387.1	3.4e-106	CCT75335.1 GH16
SX13_13967	1177	153	628	ANM86730.1	489	1	487	25.7	501	333	39	164.5	1.6e-38	ANM86730.1 AA7
SX13_13970	909	4	423	CCT75344.1	460	3	427	74.3	428	99	11	666.8	7.8e-190	CCT75344.1 GH13_1
SX13_13976	382	137	343	AKL69954.1	663	435	618	34.3	210	109	29	84.7	5.3e-15	AKL69954.1 GT87
SX13_13977	386	11	385	CEF78673.1	393	31	393	57.3	377	145	16	429.9	6.8e-119	CEF78673.1 GT32
SX13_13978	566	94	444	CAL53384.1	1045	55	399	27.9	365	229	34	112.5	3.5e-23	CAL53384.1 CE11
SX13_13981	672	402	645	AID32530.1	1046	796	1040	27.6	261	156	33	63.9	1.7e-08	AID32530.1 GT51
SX13_13985	316	58	314	EAA62552.1	1074	812	1073	27.6	272	172	25	87	8.9e-16	EAA62552.1 GH92
SX13_13991	637	122	486	CDP31201.1	1370	795	1165	28.9	388	236	40	155.6	4.1e-36	CDP31201.1 AA3_2
SX13_14003	843	184	581	EAA57990.1	1425	766	1155	34.9	407	239	26	197.6	1.2e-48	EAA57990.1 GH16
SX13_14006	203	26	199	CCT63336.1	347	173	346	76.4	174	41	0	291.2	2e-77	CCT63336.1 GT64
SX13_14013	561	197	542	BAZ00088.1	3569	725	1079	21.4	373	248	45	74.7	8.1e-12	BAZ00088.1 GT2
SX13_14017	801	218	602	EAA57990.1	1425	764	1132	32.1	389	240	24	162.2	5.5e-38	EAA57990.1 GH16
SX13_14020	490	1	489	CCT70706.1	489	1	489	75.9	489	118	0	791.2	1.5e-227	CCT70706.1 GH79
SX13_14021	815	1	813	CCT75039.1	814	1	813	73.7	813	214	0	1251.5	0	CCT75039.1 GH78
SX13_14042	361	1	360	CEF87240.1	359	1	359	88.1	360	42	1	631.7	1.1e-179	CEF87240.1 GH28
SX13_14044	274	13	253	CAP92380.1	393	14	248	43.8	249	118	22	183.3	7.9e-45	CAP92380.1 AA9
SX13_14055	745	7	739	CCT67685.1	1436	6	718	45.2	736	377	26	633.3	7.8e-180	CCT67685.1 CE3
SX13_14061	916	18	460	CCT74490.1	910	5	469	39.7	474	246	40	341.3	7.6e-92	CCT74490.1 GH71
SX13_14064	1230	735	1201	CEF86075.1	1200	728	1169	39.6	477	243	45	303.9	1.8e-80	CEF86075.1 CBM18
SX13_14069	493	9	492	CCT71747.1	495	10	495	80	486	95	2	792.3	6.7e-228	CCT71747.1 AA7
SX13_14079	125	1	124	CCT71713.1	348	225	348	85.5	124	18	0	224.9	1.1e-57	CCT71713.1 GH53
SX13_14080	205	1	204	CCT71713.1	348	1	203	85.3	204	29	1	364	2.4e-99	CCT71713.1 GH53
SX13_14088	243	1	237	CCT70630.1	373	1	239	53.1	239	110	2	276.2	7.9e-73	CCT70630.1 GT1
SX13_14101	900	166	296	AQM67052.1	569	155	268	33.8	136	63	27	65.9	6e-09	AQM67052.1 CBM5
SX13_14109	805	1	803	CCT75036.1	802	1	801	72.7	803	217	2	1194.5	0	CCT75036.1 GH78
SX13_14111	587	1	580	CCT74621.1	597	17	593	80.5	580	110	3	1002.7	3.9e-291	CCT74621.1 GH13_40
SX13_14118	538	1	537	AAV98258.1	537	1	537	81.8	537	98	0	975.7	4.6e-283	AAV98258.1 GH43_11
SX13_14126	638	1	637	CCT71692.1	640	1	640	77.3	644	135	11	1084.3	0	CCT71692.1 GT90
SX13_14147	352	6	351	CEF86021.1	353	10	350	62.4	346	125	5	448.4	1.7e-124	CEF86021.1 GT8
SX13_14153	154	1	76	AAL01718.1	351	20	95	81.6	76	14	0	128.3	1.7e-28	AAL01718.1 AA10
SX13_14155	1002	603	1001	AAP01160.1	399	1	399	86.2	399	55	0	764.6	3e-219	AAP01160.1 GH18|3.2.1.14
SX13_14164	448	6	441	CCT71655.1	435	8	430	51.3	437	198	15	442.2	1.5e-122	CCT71655.1 GT8
SX13_14165	361	38	358	AEO59372.1	355	23	349	60.9	327	122	6	416.4	7.3e-115	AEO59372.1 GT8
SX13_14181	322	1	321	CCT71632.1	338	1	338	68.7	342	82	25	325.9	1.2e-87	CCT71632.1 CBM63
SX13_14187	350	5	340	ANH56445.1	1110	4	345	31.7	347	221	16	177.6	5.5e-43	ANH56445.1 GH36
SX13_14189	494	1	493	SCB64971.1	504	12	504	86.6	493	66	0	967.2	1.5e-280	SCB64971.1 GT31
SX13_14191	413	49	397	ANH56606.1	439	48	437	34	397	207	55	212.6	1.8e-53	ANH56606.1 GT69
SX13_14199	429	1	424	CCT71621.1	434	1	424	81.1	424	80	0	701	1.8e-200	CCT71621.1 GT1
SX13_14200	1454	451	649	SFV72712.1	649	19	217	31.9	204	129	10	100.9	2.7e-19	SFV72712.1 GT4
SX13_14214	692	93	497	CAL53384.1	1045	50	424	26	408	266	36	106.3	3.1e-21	CAL53384.1 CE11
SX13_14255	553	26	552	CEF88436.1	530	1	527	85.6	527	76	0	934.9	9.3e-271	CEF88436.1 GT4
SX13_14262	433	52	429	EAA63396.1	751	378	748	33.2	391	228	33	184.9	4.3e-45	EAA63396.1 GH76
SX13_14303	744	470	673	AFN53695.1	426	21	221	30	210	132	15	78.6	7.4e-13	AFN53695.1 GH27
SX13_14306	554	70	535	EAA57680.1	2288	1328	1789	49.7	473	220	18	458.8	2e-127	EAA57680.1 GH78
SX13_14314	159	4	157	BAC83070.1	666	526	665	55.2	154	55	14	176.4	5.6e-43	BAC83070.1 CBM43
SX13_14329	519	51	427	CAL53384.1	1045	38	433	32.6	396	248	19	207.2	9.7e-52	CAL53384.1 CE11
SX13_14340	384	19	285	CBH23370.1	979	630	879	31	271	162	25	90.9	7.5e-17	CBH23370.1 GH3
SX13_14356	811	140	536	CDP31201.1	1370	811	1203	36.5	416	222	42	230.3	1.7e-58	CDP31201.1 AA3_2
SX13_14399	497	3	495	CAN80640.1	1363	941	1363	39.2	498	223	80	318.5	2.8e-85	CAN80640.1 GT47
SX13_14404	582	68	553	SMQ46612.1	1302	812	1289	26.9	495	336	26	155.2	4.9e-36	SMQ46612.1 GH78
SX13_14423	428	59	375	AAX19153.1	317	1	317	99.1	317	3	0	648.7	1e-184	AAX19153.1 GH18
SX13_14424	756	3	755	AIT18868.1	980	284	980	37.7	798	351	146	439.5	1.7e-121	AIT18868.1 GH18
SX13_14428	817	246	462	CTQ98742.1	432	17	211	28.1	217	134	22	94.7	1.1e-17	CTQ98742.1 CBM2
SX13_14455	697	8	329	CCT75307.1	358	7	347	53.4	341	140	19	383.3	1.3e-104	CCT75307.1 GT32
SX13_14465	1160	9	544	CDP22417.1	547	8	547	58.7	540	219	4	695.3	2.6e-198	CDP22417.1 AA4
SX13_14472	512	12	380	EAA29319.1	1136	35	429	25.5	416	242	68	122.9	2.4e-26	EAA29319.1 GH93
SX13_14474	350	15	218	CAP67203.1	726	369	573	36.8	212	119	15	90.1	1.2e-16	CAP67203.1 CE12
SX13_14483	873	1	872	CCT75821.1	887	1	887	78.7	891	167	23	1464.9	0	CCT75821.1 GH3
SX13_14501	568	43	529	AEI52017.1	786	307	751	29.4	504	280	76	162.9	2.3e-38	AEI52017.1 CE6
SX13_14502	490	16	406	EAA66095.1	832	381	791	37.1	412	237	22	258.1	4.5e-67	EAA66095.1 GT34
SX13_14523	642	85	639	ANM86677.1	564	25	562	32.3	563	348	33	291.6	4.8e-77	ANM86677.1 AA7
SX13_14531	287	16	286	XP_324227.1	312	39	312	68.6	274	83	3	402.5	8.7e-111	XP_324227.1 CE1
SX13_14542	326	46	296	ASF76259.1	324	44	290	28.3	251	176	4	107.1	8.5e-22	ASF76259.1 CE1
SX13_14550	886	15	560	ANM86677.1	564	18	562	46.3	557	276	23	483.4	1.2e-134	ANM86677.1 AA7
SX13_14571	1434	1	1430	CCT72521.1	1436	1	1433	77.8	1444	296	25	2182.9	0	CCT72521.1 GT1
SX13_14578	859	10	853	EGX50909.1	845	20	843	42.4	849	459	30	677.2	5.4e-193	EGX50909.1 GH3
SX13_14596	441	171	286	AGK95929.1	423	221	339	31	126	70	17	55.8	3.1e-06	AGK95929.1 CBM50
SX13_14613	574	3	572	CCT72489.1	528	2	528	67.8	572	137	47	751.1	2e-215	CCT72489.1 GH43_13
SX13_14615	1586	1209	1585	CCT74918.1	410	1	378	76.7	378	87	1	644.8	5.5e-183	CCT74918.1 GH5_15
SX13_14631	757	9	426	EAA66095.1	832	381	791	26.4	444	268	59	155.6	4.9e-36	EAA66095.1 GT34
SX13_14637	304	17	297	ADJ49655.1	636	352	626	36.5	285	167	14	146.4	1.2e-33	ADJ49655.1 GT4
SX13_14644	1457	52	505	ADL33049.1	970	25	419	28.1	474	242	99	129	9.4e-28	ADL33049.1 GH43_35
SX13_14664	373	1	366	CEF83504.1	360	33	356	59.7	367	104	44	434.5	2.7e-120	CEF83504.1 GH12
SX13_14665	853	59	852	SCB65333.1	850	55	850	83.3	804	116	18	1328.5	0	SCB65333.1 GT2
SX13_14675	412	36	146	APG72025.1	308	64	166	27.9	111	72	8	60.5	1.2e-07	APG72025.1 GT32
SX13_14681	368	12	364	XP_361931.1	927	566	924	34.2	365	222	18	171	5.4e-41	XP_361931.1 CBM66
SX13_14695	373	5	372	CCT67584.1	372	5	372	87.2	368	47	0	540.8	2.6e-152	CCT67584.1 AA9
SX13_14723	1264	2	1252	EAA57680.1	2288	3	1290	66	1290	398	41	1728.4	0	EAA57680.1 GH78
SX13_14724	530	7	519	SMQ46612.1	1302	786	1294	70.8	513	146	4	738	1.6e-211	SMQ46612.1 GH78
SX13_14729	494	40	481	AMB41683.1	444	2	433	28.2	468	274	62	143.7	1.2e-32	AMB41683.1 AA7
SX13_14739	1189	7	414	EGX53247.1	878	11	437	29.7	455	245	75	149.4	5.5e-34	EGX53247.1 CBM21
SX13_14740	591	98	450	CDP31201.1	1370	790	1164	30.5	383	228	38	142.9	2.5e-32	CDP31201.1 AA3_2
SX13_14742	1248	213	623	EGX54367.1	1000	543	1000	25.8	461	289	53	132.5	7.3e-29	EGX54367.1 GH5_7
SX13_14751	1010	126	1008	CCT67493.1	883	3	882	90.5	883	81	3	1633.6	0	CCT67493.1 GT20
SX13_14758	721	12	720	XP_366410.1	1261	576	1261	29.5	736	442	77	291.6	5.4e-77	XP_366410.1 GH43_11
SX13_14771	1463	13	1462	CCT67477.1	1455	1	1455	79.8	1455	289	5	2357	0	CCT67477.1 GT24
SX13_14779	342	1	341	CCT67472.1	348	1	341	59.4	342	137	2	408.3	1.9e-112	CCT67472.1 GH17
SX13_14782	517	171	267	BAE54672.1	400	1	96	70.1	97	28	1	146.4	2e-33	BAE54672.1 GH17
SX13_14783	1937	1	1936	ABC59463.1	1935	1	1935	98.5	1937	27	3	3544.2	0	ABC59463.1 GT48
SX13_14784	692	463	627	CCA70058.1	575	401	552	37.9	169	84	21	111.7	7.4e-23	CCA70058.1 CBM1
SX13_14788	156	6	139	EGX51101.1	877	1	143	45.2	146	65	15	103.6	4.5e-21	EGX51101.1 GH85
SX13_14794	596	27	390	CDI56750.1	1213	504	920	32.1	418	229	55	183.3	1.7e-44	CDI56750.1 GT58
SX13_14830	516	389	470	ACI49189.1	1254	1020	1098	43.9	82	43	3	57.8	9.4e-07	ACI49189.1 CBM48
SX13_14847	1998	1254	1537	CBX99002.1	772	2	301	33	309	173	34	160.6	4e-37	CBX99002.1 GH18
SX13_14886	1535	7	1534	CCT72371.1	1491	1	1491	75.2	1530	339	41	2147.1	0	CCT72371.1 GT41
SX13_14893	252	6	248	AID32530.1	1046	804	1042	27.8	252	160	22	83.6	7.8e-15	AID32530.1 GT51
SX13_14909	1508	1	609	CCT72349.1	611	1	610	82.8	610	104	1	1076.2	0	CCT72349.1 GH47
SX13_14910	377	228	299	ACJ72161.1	457	1	72	84.7	72	11	0	126.7	1.2e-27	ACJ72161.1 GT1
SX13_14916	806	505	735	AJC53641.1	954	653	872	28.6	241	141	31	84	1.9e-14	AJC53641.1 GT2
SX13_14919	1064	216	1061	CCT72342.1	790	1	788	68.8	857	187	80	924.9	1.9e-267	CCT72342.1 GT8
SX13_14960	306	28	297	SDR87722.1	553	294	541	30.3	271	165	24	110.5	7.2e-23	SDR87722.1 GH16
SX13_14971	737	428	659	AMV26254.1	540	59	284	26	235	162	12	72	6.9e-11	AMV26254.1 CBM51
SX13_14984	354	1	353	CCT75452.1	356	1	356	77.5	356	77	3	469.2	9.3e-131	CCT75452.1 AA11
SX13_14987	521	24	394	AOE10594.1	855	27	439	27.1	421	249	58	133.3	1.8e-29	AOE10594.1 GH10
SX13_15005	647	18	409	EAA57990.1	1425	752	1134	34.7	398	239	21	194.9	6.2e-48	EAA57990.1 GH16
SX13_15017	736	1	267	CCT75307.1	358	81	350	59.6	270	106	3	340.9	7.9e-92	CCT75307.1 GT32
SX13_15023	372	1	239	EAA59400.1	1041	768	980	42.7	241	108	30	173.7	8.5e-42	EAA59400.1 PL4_3
SX13_15038	614	371	611	CEF62930.1	780	538	769	31.1	244	153	15	103.2	2.3e-20	CEF62930.1 GT2
SX13_15041	537	1	536	CCT72239.1	540	1	540	73	540	142	4	775	1.2e-222	CCT72239.1 CBM43
SX13_15074	1339	212	610	CDP31201.1	1370	806	1165	30.4	405	231	51	202.6	6.1e-50	CDP31201.1 AA3_2
SX13_15077	1826	940	1302	CDP31201.1	1370	808	1165	33.7	377	217	33	197.6	2.7e-48	CDP31201.1 AA3_2
SX13_15112	905	445	895	AMS24251.1	1213	412	860	39.5	461	257	22	261.5	7.5e-68	AMS24251.1 CBM57
SX13_15126	536	1	535	CCT72191.1	535	1	535	83.4	535	89	0	985.3	5.8e-286	CCT72191.1 GH32
SX13_15128	593	36	536	AFL53796.1	625	25	531	33.3	519	316	30	298.1	4.8e-79	AFL53796.1 CBM50
SX13_15133	860	8	205	AKE28372.1	360	5	210	27.2	213	133	22	90.1	2.8e-16	AKE28372.1 GH109
SX13_15147	877	63	861	BAC56174.1	834	36	828	55.2	823	315	54	898.7	1.2e-259	BAC56174.1 GT1
SX13_15158	387	82	381	CAK43282.1	1131	800	1131	38.4	344	156	56	184.1	6.5e-45	CAK43282.1 GH78
SX13_15159	126	24	114	CDS09080.1	592	500	590	40.7	91	54	0	80.1	4.3e-14	CDS09080.1 GT22
SX13_15192	303	60	181	AGA79320.1	631	397	522	36.7	128	73	8	70.5	8.2e-11	AGA79320.1 CE8
SX13_15196	833	12	378	CTQ90342.1	452	11	350	28.2	387	211	67	81.3	1.3e-13	CTQ90342.1 CBM5
SX13_15203	521	20	499	SMY27695.1	901	46	531	38.4	492	285	18	303.5	9.9e-81	SMY27695.1 GH43_21
SX13_15206	611	12	610	AHZ65140.1	599	1	599	96.7	599	20	0	1212.6	0	AHZ65140.1 AA1_2
SX13_15214	459	6	90	CED82388.1	747	26	110	38.8	85	52	0	81.3	7.1e-14	CED82388.1 GT4
SX13_15218	565	74	555	SMY27695.1	901	61	543	35.8	489	301	13	303.5	1.1e-80	SMY27695.1 GH43_21
SX13_15229	530	43	379	AOZ95200.1	925	18	361	25.5	368	219	55	110.2	1.6e-22	AOZ95200.1 GH43_35
SX13_15230	484	17	467	BAX92690.1	446	12	439	24.4	455	313	31	126.3	2e-27	BAX92690.1 AA7
SX13_15240	336	22	335	CCT72910.1	484	24	357	49.4	334	149	20	352.4	1.2e-95	CCT72910.1 GH28
SX13_15241	348	2	315	ALJ44860.1	1456	417	731	32.7	327	195	25	144.4	5.2e-33	ALJ44860.1 GH88
SX13_15249	563	28	546	SMQ46612.1	1302	787	1300	25.8	531	365	29	145.6	3.7e-33	SMQ46612.1 GH78
SX13_15254	525	6	524	CCT66509.1	508	4	508	48.2	521	252	18	484.6	3.2e-135	CCT66509.1 GH43_14
SX13_15256	315	3	314	CCT72013.1	315	2	315	75.3	316	72	6	490.3	3.5e-137	CCT72013.1 GH128
SX13_15257	430	7	240	AID32530.1	1046	804	1043	29	252	149	30	57.4	1e-06	AID32530.1 GT51
SX13_15281	565	181	555	AEB45483.1	895	48	399	34.1	381	216	35	166	2.7e-39	AEB45483.1 CBM2
SX13_15292	1032	100	468	BAE60251.1	1207	1	372	71.3	373	102	5	565.8	2.1e-159	BAE60251.1 GH3
SX13_15303	643	243	587	CDP31201.1	1370	807	1162	25.9	375	229	49	101.3	9.2e-20	CDP31201.1 AA3_2
SX13_15306	1192	93	695	BAF20066.1	1254	248	802	34	605	347	52	317	2e-84	BAF20066.1 GT47
SX13_15308	1369	9	1277	CCT72994.1	1346	7	1290	35	1333	753	113	637.1	1e-180	CCT72994.1 CBM18
SX13_15309	1396	47	1383	CCT72993.1	1586	41	1365	48.5	1349	659	36	1288.5	0	CCT72993.1 CBM50
SX13_15348	340	7	285	EAA65642.1	813	29	315	27.2	298	187	30	86.3	1.6e-15	EAA65642.1 GH1
SX13_15364	307	1	303	ABW96521.1	424	126	423	64	303	104	5	430.6	3.2e-119	ABW96521.1 GH18
SX13_15408	1902	923	1402	BAF20066.1	1254	344	801	38.5	480	273	22	323.6	3.4e-86	BAF20066.1 GT47
SX13_15417	487	71	483	CAN61695.1	1581	1005	1413	35.3	430	240	38	245.7	2.3e-63	CAN61695.1 GH28
SX13_15433	910	341	710	CDP31201.1	1370	811	1165	30.1	382	228	39	169.9	3e-40	CDP31201.1 AA3_2
SX13_15480	339	11	338	CAN61695.1	1581	1268	1578	36.5	334	183	29	190.7	6.1e-47	CAN61695.1 GH28
SX13_15481	1106	615	1074	CAN79977.1	1572	149	642	26.1	517	302	80	150.2	3e-34	CAN79977.1 GT1
SX13_15491	1902	923	1402	BAF20066.1	1254	344	801	38.5	480	273	22	323.6	3.4e-86	BAF20066.1 GT47
SX13_15493	1902	923	1402	BAF20066.1	1254	344	801	38.5	480	273	22	323.6	3.4e-86	BAF20066.1 GT47
SX13_15495	1394	425	827	EGX54367.1	1000	543	1000	29.7	458	267	55	172.9	5.4e-41	EGX54367.1 GH5_7
SX13_15505	573	43	214	AFU47232.1	495	77	238	34.3	172	103	10	96.3	2.6e-18	AFU47232.1 AA7
SX13_15510	1361	248	1359	CAN65410.1	2253	805	1897	30.3	1143	716	81	442.6	3.6e-122	CAN65410.1 GH38
SX13_15557	1628	1219	1598	BAF27519.1	1877	981	1344	30.2	384	244	24	153.3	5.2e-35	BAF27519.1 PL4_2
SX13_15560	283	71	162	APR64405.1	621	369	470	36.9	103	53	12	55.5	2.6e-06	APR64405.1 CBM50
SX13_15564	1717	1343	1695	BAF27519.1	1877	982	1344	30	377	226	38	129	1.1e-27	BAF27519.1 PL4_2
SX13_15584	2226	1838	2204	BAF27519.1	1877	982	1344	30.2	377	239	24	140.2	6.2e-31	BAF27519.1 PL4_2
SX13_15591	1402	245	1397	CAN65410.1	2253	805	1892	30.3	1178	706	115	445.3	5.7e-123	CAN65410.1 GH38
SX13_15606	284	127	281	CCT68763.1	343	188	341	67.1	155	50	1	217.2	5.1e-55	CCT68763.1 GH114
SX13_15607	261	1	245	KIL83675.1	257	1	245	52	248	113	6	284.6	2.4e-75	KIL83675.1 GH135
SX13_15608	445	49	423	ADN17640.1	714	11	329	31.6	377	198	60	171	6.6e-41	ADN17640.1 GT2
SX13_15609	2883	1	2825	CAD70539.1	2898	1	2782	44	2886	1450	165	2244.5	0	CAD70539.1 GT4
SX13_15618	587	78	406	ARF89445.1	960	459	776	27.9	340	212	33	91.3	8.7e-17	ARF89445.1 GT1
SX13_15619	546	79	461	EAA57990.1	1425	775	1132	27.8	388	245	35	143.7	1.4e-32	EAA57990.1 GH16
SX13_15621	482	16	470	ANM86730.1	489	22	487	24.8	471	333	21	144.1	9.3e-33	ANM86730.1 AA7
SX13_15627	532	53	523	ANM86730.1	489	22	487	29.5	474	323	11	211.1	6.9e-53	ANM86730.1 AA7
SX13_15629	533	72	294	AGZ38990.1	739	317	533	36.4	225	133	10	137.5	9.6e-31	AGZ38990.1 AA7
SX13_15638	577	199	572	BAZ00088.1	3569	720	1090	21.7	387	274	29	80.5	1.5e-13	BAZ00088.1 GT2
SX13_15641	237	3	236	AFV30216.1	241	8	241	66.1	236	76	4	323.6	4.2e-87	AFV30216.1 PL3_2
SX13_15657	295	9	143	ALK30190.1	397	19	146	40.7	135	73	7	103.2	1.1e-20	ALK30190.1 GT9
SX13_15664	355	29	351	EAA63396.1	751	440	748	28.5	337	199	42	98.6	3.3e-19	EAA63396.1 GH76
SX13_15671	1586	785	1585	CEF85991.1	820	1	820	75.7	820	180	19	1256.9	0	CEF85991.1 GH3
SX13_15677	795	8	249	AID32530.1	1046	804	1045	29.5	254	155	24	92	6.9e-17	AID32530.1 GT51
SX13_15678	522	11	485	SMQ46612.1	1302	822	1279	20.6	490	342	47	64.3	1e-08	SMQ46612.1 GH78
SX13_15684	397	37	386	ANG86217.1	700	11	359	29.1	371	220	43	111.7	4.2e-23	ANG86217.1 GH16
SX13_15707	355	3	346	EAA29319.1	1136	37	428	27.6	399	227	62	140.6	7.6e-32	EAA29319.1 GH93
SX13_15718	652	1	651	AHZ65141.1	651	1	651	92.8	651	47	0	1313.5	0	AHZ65141.1 AA1_3
SX13_15721	295	110	287	ASF76259.1	324	90	279	31.1	190	119	12	98.2	3.6e-19	ASF76259.1 CE1
SX13_15724	1070	540	905	EAA57990.1	1425	764	1129	31.5	384	227	36	174.5	1.4e-41	EAA57990.1 GH16
SX13_15757	473	87	466	EAA61740.1	1304	327	723	27.2	416	248	55	116.7	1.6e-24	EAA61740.1 AA3_2
SX13_15765	609	11	607	CEF78290.1	615	6	601	70.8	600	168	7	887.1	2.5e-256	CEF78290.1 AA3_2
SX13_15791	246	3	244	CCT74587.1	242	2	241	75.6	242	57	2	384.8	1.6e-105	CCT74587.1 AA9
SX13_15795	531	323	500	ASF09272.1	847	645	816	28.9	180	118	10	74.7	7.6e-12	ASF09272.1 GT4
SX13_15799	610	192	571	SHO76437.1	936	105	459	22.4	393	254	51	63.9	1.6e-08	SHO76437.1 GT2
SX13_15801	1303	621	1117	APA15564.1	1185	227	737	38.5	519	289	30	360.5	1.7e-97	APA15564.1 GT1
SX13_15808	556	155	554	EGX51171.1	502	100	501	56.3	403	172	4	454.1	4.9e-126	EGX51171.1 CBM1
SX13_15819	1903	923	1402	BAF20066.1	1254	344	801	39.1	481	269	24	324.7	1.5e-86	BAF20066.1 GT47
SX13_15826	425	33	422	EGX51171.1	502	104	501	63.8	400	133	12	494.6	2.5e-138	EGX51171.1 CBM1
SX13_15829	434	82	426	SMQ49497.1	925	565	891	32	375	177	78	163.7	1e-38	SMQ49497.1 AA3_2
SX13_15833	761	3	760	CCT75186.1	774	8	772	81.2	770	128	17	1298.9	0	CCT75186.1 GH3
SX13_15839	273	28	272	CCT63295.1	351	107	351	70.2	245	73	0	381.3	2e-104	CCT63295.1 GH12
SX13_15846	294	22	270	CRG86518.1	252	3	232	36.6	257	128	35	137.9	4.1e-31	CRG86518.1 GH135
SX13_15857	147	4	145	ANH22731.1	647	285	432	52	148	65	6	170.2	3.7e-41	ANH22731.1 CBM21
SX13_15864	365	26	364	CCT74042.1	367	31	358	48.7	339	163	11	293.1	9.4e-78	CCT74042.1 GH0
SX13_15871	867	12	501	ANM86403.1	487	5	457	29.7	492	305	41	216.5	2.7e-54	ANM86403.1 AA7
SX13_15878	565	34	538	CAD72594.1	1610	132	593	28.5	526	291	85	212.2	3.3e-53	CAD72594.1 GH43
SX13_15900	410	1	409	CCT74193.1	413	1	411	76.4	411	95	2	677.9	1.5e-193	CCT74193.1 GH105
SX13_15901	487	23	486	AGZ20492.1	460	4	460	52.1	470	206	19	477.2	4.7e-133	AGZ20492.1 GH88
SX13_15903	783	91	646	BAE64464.1	1375	641	1197	35.5	589	315	65	331.3	6.7e-89	BAE64464.1 GH28
SX13_15904	603	1	593	AFM77719.1	608	1	593	77.7	596	127	6	988.8	5.9e-287	AFM77719.1 GH2
SX13_15915	591	1	590	CEF85500.1	597	1	597	79.7	597	114	7	1025	7.3e-298	CEF85500.1 GH13_40
SX13_15916	547	44	520	SMQ46612.1	1302	813	1283	30.2	493	306	38	166.8	1.5e-39	SMQ46612.1 GH78
SX13_15918	411	2	410	CEF77967.1	414	6	414	69.9	409	123	0	617.1	3.2e-175	CEF77967.1 GH18
SX13_15937	372	1	371	EAA34371.2	385	1	385	64.2	385	124	14	520.4	3.7e-146	EAA34371.2 AA13|1.-.-.-
SX13_16088	492	6	398	CBA03971.1	927	5	381	32.8	393	248	16	217.2	8.8e-55	CBA03971.1 GT30
SX13_16094	498	245	443	AIJ17221.1	1066	698	904	34.7	222	107	38	118.2	5.7e-25	AIJ17221.1 CBM12
SX13_16104	503	28	500	ANM86730.1	489	22	487	29.5	478	320	17	201.4	5.1e-50	ANM86730.1 AA7
SX13_16109	777	130	586	EAA57990.1	1425	698	1154	27.3	495	284	76	135.2	7e-30	EAA57990.1 GH16
SX13_16125	475	1	447	EAA66649.1	1380	930	1370	44.5	449	239	10	406.8	7.6e-112	EAA66649.1 GH55
SX13_16132	272	15	270	CEF79774.1	796	152	406	63.7	256	92	1	321.2	2.4e-86	CEF79774.1 GH3
SX13_16138	807	13	797	CAP79869.1	846	17	838	50.4	831	357	55	809.7	6.6e-233	CAP79869.1 GT1
SX13_16139	592	1	590	SMY22984.1	590	1	589	31.9	618	364	57	239.6	2e-61	SMY22984.1 AA7
SX13_16149	246	9	240	AOR30537.1	582	39	266	47.4	232	118	4	222.2	1.4e-56	AOR30537.1 CBM13
SX13_16166	908	14	905	SMQ49737.1	1254	19	991	59.7	973	311	81	1075.8	0	SMQ49737.1 GT1
SX13_16169	1235	402	837	AEO70370.1	1116	32	492	33.8	479	256	61	262.3	6e-68	AEO70370.1 AA5_1
SX13_16170	1048	189	441	CBZ54290.1	716	245	504	33.7	264	160	15	144.1	2e-32	CBZ54290.1 CBM20
SX13_16178	317	12	316	EAA58930.1	1250	923	1250	33.8	328	194	23	164.1	5.7e-39	EAA58930.1 GT20
SX13_16185	192	1	176	CEF74496.1	177	1	177	60.8	181	62	9	218.4	1.5e-55	CEF74496.1 CBM50
SX13_16193	790	412	786	KFY84961.1	655	3	375	38.3	379	224	10	237.7	1e-60	KFY84961.1 GH135
SX13_16203	1438	1	342	AAP57754.1	438	1	343	67.3	343	111	1	497.3	1.3e-138	AAP57754.1 GH5_5
SX13_16210	380	24	219	ACY19019.1	1013	62	278	24.6	224	134	35	59.7	1.8e-07	ACY19019.1 CBM48
SX13_16219	538	25	502	EAA57680.1	2288	1303	1780	52.8	481	221	6	490	7.7e-137	EAA57680.1 GH78
SX13_16232	774	203	579	CDP31201.1	1370	811	1178	25.3	403	240	61	119.4	3.9e-25	CDP31201.1 AA3_2
SX13_16237	447	1	251	CCT67606.1	294	1	251	86.1	251	35	0	467.2	4.5e-130	CCT67606.1 GH18
SX13_16243	193	8	113	SMY24826.1	256	84	188	33.6	107	68	3	54.7	3e-06	SMY24826.1 CBM52
SX13_16244	1012	8	1011	ANH56492.1	1039	14	1039	63.1	1027	355	24	1421	0	ANH56492.1 GH2
SX13_16254	601	303	564	ASF09272.1	847	554	811	27	274	172	28	86.7	2.2e-15	ASF09272.1 GT4
SX13_16264	388	1	267	CCT72465.1	358	1	266	68.2	267	84	1	394	4.2e-108	CCT72465.1 AA9
SX13_16292	661	20	336	BAE64464.1	1375	614	978	23.9	385	205	88	66.2	3.4e-09	BAE64464.1 GH28
SX13_16305	342	1	340	EGX50253.1	1364	1	291	58.4	346	83	61	328.2	2.5e-88	EGX50253.1 CBM1
SX13_16321	1106	77	895	CCA39958.1	1358	460	1274	33.6	887	449	140	443	2.2e-122	CCA39958.1 GT15
SX13_16322	250	1	233	CCT64215.1	462	15	246	53.6	233	107	1	271.6	2e-71	CCT64215.1 GT15
SX13_16323	160	1	135	CCT64215.1	462	275	418	41	144	76	9	99	1.1e-19	CCT64215.1 GT15
SX13_16324	458	97	393	CDR37162.1	1029	212	510	31.6	339	150	82	154.5	6.6e-36	CDR37162.1 GT47
SX13_16351	4846	2	1344	ACX49739.1	2305	443	1847	25.8	1482	884	216	268.1	4.3e-69	ACX49739.1 GH4
SX13_16353	544	1	543	CCT64188.1	543	1	543	93.7	543	34	0	1055	6.1e-307	CCT64188.1 AA3_2
SX13_16376	859	698	821	CAP96264.1	952	111	246	80.9	136	14	12	232.3	4.6e-59	CAP96264.1 GH31
SX13_16380	472	92	461	CCA23362.1	816	116	469	41	371	201	18	258.8	2.5e-67	CCA23362.1 GH0
SX13_16394	1903	923	1402	BAF20066.1	1254	344	801	39.1	481	269	24	324.7	1.5e-86	BAF20066.1 GT47
SX13_16456	418	159	350	AOT10366.1	923	274	456	33.3	204	103	33	98.2	5.1e-19	AOT10366.1 CBM5
SX13_16458	855	455	767	CUI24525.1	824	16	323	48.6	319	147	17	266.9	1.7e-69	CUI24525.1 GH19
SX13_16461	607	1	604	CEF78478.1	606	1	604	80	604	121	0	1021.9	6.4e-297	CEF78478.1 AA3_3
SX13_16468	575	94	487	EAA66095.1	832	380	788	26.2	431	259	59	131	9.7e-29	EAA66095.1 GT34
SX13_16480	548	4	522	ACZ43481.1	785	1	397	27.7	524	247	132	183	2.1e-44	ACZ43481.1 GT2
SX13_16481	637	7	628	CCT75924.1	668	34	663	51.4	636	289	20	657.9	2.5e-187	CCT75924.1 AA3
SX13_16488	1230	637	1190	SMQ54680.1	1814	1232	1797	26.6	609	349	98	154.1	2.3e-35	SMQ54680.1 GH31
SX13_16492	617	49	253	SFV72712.1	649	28	230	29.6	213	132	18	82	5.6e-14	SFV72712.1 GT4
SX13_16518	1364	207	1359	CAN65410.1	2253	805	1892	29.7	1176	716	111	437.2	1.5e-120	CAN65410.1 GH38
SX13_16526	770	31	370	CCT75307.1	358	7	346	55.6	340	151	0	401.4	5.2e-110	CCT75307.1 GT32
SX13_16557	798	243	609	CDP31201.1	1370	820	1165	30.1	392	203	71	157.9	1e-36	CDP31201.1 AA3_2
SX13_16562	219	1	218	KNB08954.1	232	1	231	67.1	231	63	13	315.8	8.1e-85	KNB08954.1 GH11
SX13_16563	192	38	191	KNB08954.1	232	78	231	85.1	154	23	0	281.2	1.9e-74	KNB08954.1 GH11
SX13_16610	261	84	257	SGZ51757.1	591	416	588	40.3	176	100	5	138.7	2.1e-31	SGZ51757.1 GT21
SX13_16615	290	13	205	SDU84370.1	352	4	187	31.1	196	120	15	68.9	2.3e-10	SDU84370.1 GH109
SX13_16616	365	3	256	CAD73129.1	451	58	338	25.3	285	178	35	65.9	2.4e-09	CAD73129.1 GH0
SX13_16617	361	3	352	AMV34510.1	446	26	400	23.8	387	246	49	76.6	1.4e-12	AMV34510.1 GH0
SX13_16628	476	16	471	AAL34084.2	489	15	483	42.6	479	242	33	382.5	1.5e-104	AAL34084.2 GH1|3.2.1.21
SX13_16644	502	9	499	CEF84524.1	514	8	513	41.7	506	280	15	445.7	1.6e-123	CEF84524.1 GT1
