# Supplementary material for: Draft Genome and Biological Characteristics of Fusarium solani and Fusarium oxysporum Causing Black Rot in Gastrodia elata
Source: Int J Mol Sci. 2023 Feb 25;24(5):4545. doi: 10.3390/ijms24054545 (PMC10003674; doi:10.3390/ijms24054545)
Supplement: Supplementary file 1 [file ijms-24-04545-s001.zip › Table/Table S18 Analysis of PHI annotation of strain QK8 Genome.xlsx]

## Sheet: Sheet1
Analysis of PHI annotation of strain QK8 Genome
Query_id	Subject_id	Identity(%)	Align_length	Mismatch	Query_start	Query_end	Subject_start	Subject_end	E_value	Score
QK8_00048	I1R9D4#PHI:2000#GzZC315#5518#Fusarium_graminearum#unaffected_pathogenicity	76.8	613	128	1	599	1	613	2.4e-257	883.6
QK8_00116	I1RLA6#PHI:5841#GIV1#5518#Fusarium_graminearum#reduced_virulence	96	400	16	13	412	3	402	7.9e-228	785
QK8_00118	Q6RKH8#PHI:729#PKS2#5518#Fusarium_graminearum#unaffected_pathogenicity	84.2	385	33	5	361	1	385	2.2e-182	634
QK8_00149	Q9C1K0#PHI:224#PEP2#169388#Fusarium_solani#reduced_virulence	86.3	234	30	1	234	1	232	2.7e-124	440.3
QK8_00204	I1R9K1#PHI:1991#GzZC306#5518#Fusarium_graminearum#lethal	74.3	670	143	4	659	11	665	7.1e-277	948.7
QK8_00229	I1R9M1#PHI:3834#Fgrho3#5518#Fusarium_graminearum#unaffected_pathogenicity	91.8	208	9	1	203	1	205	2.3e-87	317.4
QK8_00237	G5EHD8#PHI:11585#MoGLN3_(MGG_02538)#318829#Magnaporthe_oryzae#unaffected_pathogenicity	75.8	479	90	157	609	3	481	3.9e-223	770
QK8_00247	I1R9N5#PHI:3910#FgSAT#5518#Fusarium_graminearum#unaffected_pathogenicity	88.8	508	49	1	500	2	509	2.8e-267	916.4
QK8_00253	I1R9N9#PHI:5881#PRB1#5518#Fusarium_graminearum#reduced_virulence	94	533	31	1	532	1	533	9.4e-290	991.1
QK8_00257	I1S4E2#PHI:1737#GzZC052#5518#Fusarium_graminearum#unaffected_pathogenicity	82.3	648	108	48	690	1	646	0	1083.6
QK8_00258	I1R9P8#PHI:5797#Fgsg00201#5518#Fusarium_graminearum#unaffected_pathogenicity	79.1	393	69	3	385	4	393	9.2e-170	592
QK8_00356	I1R9W2#PHI:1561#GzOB001#5518#Fusarium_graminearum#unaffected_pathogenicity	84.5	291	42	1	288	8	298	2.6e-129	457.2
QK8_00360	G4N6S1#PHI:8610__PHI:10771#Gcn5_(MGG_03677)__MoGCN5_(MGG_03677)#318829#Magnaporthe_oryzae#reduced_virulence__unaffected_pathogenicity	89.5	391	40	5	394	10	400	1.5e-207	717.6
QK8_00373	I1R9X6#PHI:8908#FgVPS28_(FGSG_00291)#5518#Fusarium_graminearum#reduced_virulence	90.3	238	11	13	238	1	238	1.7e-113	404.4
QK8_00378	G4MU34#PHI:3257#MoIlv1#318829#Magnaporthe_oryzae#reduced_virulence	76.2	546	128	267	812	78	621	1e-250	862.1
QK8_00385	I1RBA2#PHI:1842#GzZC157#5518#Fusarium_graminearum#unaffected_pathogenicity	92.8	625	30	12	636	14	623	0	1165.6
QK8_00394	I1RB96#PHI:5886#FGSG_00806#5518#Fusarium_graminearum#unaffected_pathogenicity	83.9	416	64	1	416	1	413	5.1e-182	632.9
QK8_00403	I1RB90#PHI:1983#GzZC298#5518#Fusarium_graminearum#lethal	79.7	917	175	1	909	1	914	0	1445.3
QK8_00406	J4KQS2#PHI:8671#Phr1_(EJP69699)#176275#Beauveria_bassiana#unaffected_pathogenicity	70.5	587	172	1	586	1	587	2.3e-260	893.6
QK8_00411	I1RB84#PHI:1263#FGSG_00792#5518#Fusarium_graminearum#unaffected_pathogenicity	85.8	625	86	1	624	1	623	0	1097
QK8_00419	I1RB79#PHI:1249#FGSG_00786#5518#Fusarium_graminearum#unaffected_pathogenicity	93.3	584	27	1	575	1	581	1.2e-285	977.6
QK8_00425	A0A384JGZ2#PHI:10665#RPD3_(Bcin05g02590)#40559#Botrytis_cinerea#reduced_virulence	75.2	505	113	9	501	8	512	2.4e-223	770.8
QK8_00426	I1RB71#PHI:1630#GzWing002#5518#Fusarium_graminearum#unaffected_pathogenicity	93.7	383	24	1	383	1	383	2.2e-216	746.9
QK8_00427	W7LLK3#PHI:7143#FvCYP1#117187#Fusarium_verticillioides#reduced_virulence	99.1	224	2	1	224	1	224	3e-128	453.4
QK8_00431	I1RB67#PHI:1984#GzZC299#5518#Fusarium_graminearum#unaffected_pathogenicity	85.7	552	76	1	551	1	550	2.7e-280	959.9
QK8_00453	I1RB45#PHI:1301#GzbHLH002#5518#Fusarium_graminearum#unaffected_pathogenicity	82.7	110	16	1	108	1	109	7.6e-43	168.7
QK8_00463	E9F5A9#PHI:9533#Urease_(MAA_07458)#568076#Metarhizium_robertsii#unaffected_pathogenicity	79.8	838	166	1	836	1	837	0	1374
QK8_00464	I1RB34#PHI:10453#NoxA_(FGSG_00739)#5518#Fusarium_graminearum#reduced_virulence	95	557	28	1	557	1	557	0	1131.3
QK8_00473	I1RB25#PHI:1473#GzHMG005#5518#Fusarium_graminearum#reduced_virulence	88.2	212	25	65	276	60	271	8.9e-103	369.4
QK8_00484	I1RB16#PHI:1967__PHI:9358#GzZC282__Fgleu3_(FGSG_00719)#5518#Fusarium_graminearum#reduced_virulence	77.5	231	52	26	256	513	743	6.2e-98	352.8
QK8_00485	I1RB16#PHI:1967__PHI:9358#GzZC282__Fgleu3_(FGSG_00719)#5518#Fusarium_graminearum#reduced_virulence	87.9	447	52	5	450	1	446	4.7e-216	746.1
QK8_00487	Q4IPZ1#PHI:1564#GzOB004#5518#Fusarium_graminearum#unaffected_pathogenicity	94.8	96	4	1	96	1	95	4.2e-47	182.6
QK8_00495	I1RB11#PHI:1443__PHI:10551#GzGATA001__FgWC2_(FGSG_00710)#5518__282267#Fusarium_graminearum__Fusarium_asiaticum#unaffected_pathogenicity	90	508	25	1	508	1	482	4.2e-255	875.9
QK8_00503	I1RB03#PHI:7559#FgGT2#5518#Fusarium_graminearum#loss_of_pathogenicity	91.5	530	41	180	709	1	526	6.6e-299	1021.9
QK8_00506	I1S4P4#PHI:1217#FGSG_00792#5518#Fusarium_graminearum#reduced_virulence	76.9	1111	241	1	1102	1	1104	0	1506.5
QK8_00511	I1RAZ9#PHI:1472#GzHMG004#5518#Fusarium_graminearum#unaffected_pathogenicity	75.5	638	144	1	635	1	629	1.8e-255	877.5
QK8_00519	G4MWX1#PHI:7134#MoRab5B#318829#Magnaporthe_oryzae#reduced_virulence	89.2	222	21	1	220	1	221	3.1e-106	380.2
QK8_00531	I1RAY2#PHI:1218__PHI:9822#FGSG_00677__Fg00677#5518#Fusarium_graminearum#lethal__reduced_virulence	99.1	340	3	72	411	1	340	3.7e-201	696.4
QK8_00546	A0A0J9U9A1#PHI:11587#Fotip4_(FOXG_00980)#5507#Fusarium_oxysporum#reduced_virulence	99	694	5	1	694	1	692	0	1167.1
QK8_00551	I1RAW4#PHI:7193#FgLaeA#5518#Fusarium_graminearum#reduced_virulence	82.4	313	55	1	313	4	316	1.6e-164	574.3
QK8_00553	Q0U2A0#PHI:2255#Abd1#13684#Parastagonospora_nodorum#unaffected_pathogenicity	71.4	367	102	230	594	6	371	1.8e-156	548.5
QK8_00555	I1RAW2#PHI:1345#GzC2H005#5518#Fusarium_graminearum#unaffected_pathogenicity	76.7	219	43	21	234	27	242	7e-88	319.3
QK8_00568	Q4WKG5#PHI:2530#TUB1#746128#Aspergillus_fumigatus#lethal__loss_of_pathogenicity	91.3	449	38	1	449	1	448	8.9e-249	854.7
QK8_00583	I1RBN6#PHI:1799#GzZC114#5518#Fusarium_graminearum#unaffected_pathogenicity	95.8	818	31	1	816	1	817	0	1585.5
QK8_00603	A0A0E0RP23#PHI:2395#GzSYN1#5518#Fusarium_graminearum#reduced_virulence	83.2	398	56	283	672	3	397	3.1e-141	498
QK8_00609	I1RBL8#PHI:1631#GzWing003#5518#Fusarium_graminearum#unaffected_pathogenicity	71	747	202	1	740	24	762	1.1e-248	855.1
QK8_00615	I1RBK8#PHI:1619#GzJUM001#5518#Fusarium_graminearum#unaffected_pathogenicity	74	496	113	1	481	1	495	3.7e-200	693.3
QK8_00617	I1RBK6#PHI:10928#FgSpa2_(FGSG_00932)#5518#Fusarium_graminearum#reduced_virulence	80	935	170	1	922	1	931	0	1261.1
QK8_00619	Q4IPC8#PHI:1531__PHI:5700#GzSsu72__ScOrtholog_SSU72#5518#Fusarium_graminearum#unaffected_pathogenicity__lethal	95.7	210	9	1	210	1	210	3.2e-118	420.2
QK8_00634	A0A346FLS9#PHI:11276#FgRbp1#5518#Fusarium_graminearum#reduced_virulence	93.8	529	33	554	1082	1	529	2.8e-290	994.6
QK8_00639	V6QWX8#PHI:1626#GzTF2S001#5518#Fusarium_graminearum#unaffected_pathogenicity	85.7	307	44	1	307	1	307	8.8e-123	435.6
QK8_00649	J5K938#PHI:7057#PilA#176275#Beauveria_bassiana#reduced_virulence	80.4	373	47	1	372	1	348	1.6e-150	528.1
QK8_00665	S5FRT9#PHI:3828#AbaA#5518#Fusarium_graminearum#unaffected_pathogenicity	89.4	861	82	137	991	1	858	0	1548.5
QK8_00667	A0A384JHK6#PHI:11184#BcCyp2_(BCIN_05g03080)#40559#Botrytis_cinerea#reduced_virulence	80.8	182	33	1	182	1	180	3e-86	313.5
QK8_00679	I1RBF6#PHI:1565#GzOB005#5518#Fusarium_graminearum#unaffected_pathogenicity	87	415	54	1	415	142	556	2.7e-210	726.9
QK8_00680	I1RBF6#PHI:1565#GzOB005#5518#Fusarium_graminearum#unaffected_pathogenicity	71.3	87	25	68	154	8	94	3.8e-29	123.6
QK8_00684	I1RBF3#PHI:9056#FgTRR_(FGSG_00871)#5518#Fusarium_graminearum#reduced_virulence	77	330	16	771	1040	1	330	2.8e-136	482.3
QK8_00686	I1RBE8#PHI:9047#FgPah1_(FGSG_00866)#5518#Fusarium_graminearum#reduced_virulence	88.9	786	81	1	782	1	784	0	1214.9
QK8_00691	G4N6P6#PHI:8695#MoImd4_(MGG_03699)#318829#Magnaporthe_oryzae#reduced_virulence	84.9	531	80	2	532	13	543	1.2e-260	894.4
QK8_00699	Q0V515#PHI:3914#Sdh1#13684#Parastagonospora_nodorum#reduced_virulence	71.5	492	133	12	503	6	490	5.2e-205	709.5
QK8_00720	I1RBC0#PHI:10481#Sey1_(FGSG_00833)#5518#Fusarium_graminearum#reduced_virulence__unaffected_pathogenicity	94.3	860	48	1	860	1	859	0	1609.3
QK8_00729	I1RBB2#PHI:9143#FgAP2beta_(FGSG_00824)#5518#Fusarium_graminearum#reduced_virulence	95.9	1005	21	1	985	1	1005	0	1896.7
QK8_00741	G4NAT2#PHI:11084#MoMob1_(MGG_03151)#318829#Magnaporthe_oryzae#reduced_virulence	89.6	183	18	56	237	5	187	5.9e-97	350.5
QK8_00743	V6QUU6#PHI:3835#Fgrho4#5518#Fusarium_graminearum#reduced_virulence	93	270	18	1	269	1	270	5.7e-142	499.2
QK8_00752	I1R9Z6#PHI:1989#GzZC304#5518#Fusarium_graminearum#unaffected_pathogenicity	85.9	441	54	1	437	11	447	1.3e-223	771.2
QK8_00757	I1RA01#PHI:1537#MYT1#5518#Fusarium_graminearum#unaffected_pathogenicity	84.6	293	44	316	607	1	293	6.2e-136	480.3
QK8_00762	I1RA06#PHI:6258#DHS#5518#Fusarium_graminearum#increased_virulence_(hypervirulence)__unaffected_pathogenicity	96.4	357	13	1	357	1	357	2.1e-205	710.3
QK8_00763	I1RA07#PHI:1538__PHI:4209__PHI:4236#GzMyb002__MYT3#5518#Fusarium_graminearum#reduced_virulence	71.3	2066	498	29	2038	87	2113	0	2038.8
QK8_00775	I1RA20#PHI:1244#FGSG_00337#5518#Fusarium_graminearum#unaffected_pathogenicity	97.8	405	8	1	405	1	404	1.5e-231	797.3
QK8_00780	I1RA24#PHI:1342#GzC2H002#5518#Fusarium_graminearum#unaffected_pathogenicity	71.7	219	53	1	219	1	210	4.4e-68	253.4
QK8_00789	Q4IR08#PHI:1608#GzP53L001#5518#Fusarium_graminearum#unaffected_pathogenicity	96.2	159	6	1	159	1	159	1.9e-84	310.1
QK8_00790	W7LWT0#PHI:3052#FvHAP2#117187#Fusarium_verticillioides#reduced_virulence	97.4	272	7	1	272	1	272	2e-135	477.6
QK8_00798	I1RA39#PHI:1205#(Sc_CDC15)#5518#Fusarium_graminearum#reduced_virulence	87.9	842	92	1	839	1	835	0	1458
QK8_00809	I1RA50#PHI:1453#GzAra001#5518#Fusarium_graminearum#lethal	80.3	681	124	19	689	1	681	0	1076.6
QK8_00811	I1RA52#PHI:445#NOS1#5518#Fusarium_graminearum#reduced_virulence	96.8	468	15	1	468	1	468	3.5e-272	932.6
QK8_00821	Q4IQX3#PHI:1470#GzHMG002#5518#Fusarium_graminearum#reduced_virulence	92.2	102	7	24	125	1	101	2.1e-22	100.9
QK8_00838	Q4WKG5#PHI:2530#TUB1#746128#Aspergillus_fumigatus#lethal__loss_of_pathogenicity	70.7	450	128	4	453	3	448	6.7e-196	679.1
QK8_00840	K3V3D7#PHI:9700#FpDEP1_(FPSE_00061)#101028#Fusarium_pseudograminearum#reduced_virulence	80.7	646	113	1	635	1	645	5.6e-257	882.5
QK8_00845	I1RA77#PHI:1986#GzZC301#5518#Fusarium_graminearum#unaffected_pathogenicity	74.4	707	163	1	705	1	691	3.3e-306	1046.2
QK8_00850	I1RA81#PHI:1198#(Sc_Ssk2/Ssk22)#5518#Fusarium_graminearum#reduced_virulence	92.5	1342	97	1	1340	1	1341	0	2421.7
QK8_00858	A0A0D2X9S0#PHI:7684#Ntr1#5507#Fusarium_oxysporum#increased_virulence_(hypervirulence)	99.2	513	4	145	657	1	513	8e-307	1048.1
QK8_00862	Q4IQT8#PHI:1618#GzFET5#5518#Fusarium_graminearum#unaffected_pathogenicity	93.9	294	18	1	294	1	294	7e-157	548.9
QK8_00863	G4NCL5#PHI:877#MGG_00383#318829#Magnaporthe_oryzae#reduced_virulence	85.8	401	49	3	403	2	394	2.8e-201	696.8
QK8_00872	G2WYZ0#PHI:7329#STT3#27337#Verticillium_dahliae#reduced_virulence	74.8	766	172	5	768	2	748	0	1144.8
QK8_00874	I1RAA6#PHI:1256#FGSG_00433#5518#Fusarium_graminearum#unaffected_pathogenicity	80.1	1178	228	8	1181	4	1179	0	1907.1
QK8_00907	I1RAE2#PHI:1241#FGSG_00469#5518#Fusarium_graminearum#unaffected_pathogenicity	91.8	515	39	1	515	1	512	3.8e-272	932.6
QK8_00910	I1RAE5#PHI:1208__PHI:3131#(Sc_Sch9)__FgSCH9#5518#Fusarium_graminearum#reduced_virulence	88.4	897	99	1	893	1	896	0	1553.5
QK8_00915	I1RAF0#PHI:1343#GzC2H003#5518#Fusarium_graminearum#reduced_virulence	78.6	369	74	1	365	1	368	3.8e-165	576.6
QK8_00928	Q6Q487#PHI:2306#ClxA#746128#Aspergillus_fumigatus#unaffected_pathogenicity	75.5	497	118	1	494	1	496	2.3e-137	485
QK8_00932	Q4WX65#PHI:2540#IPP1#746128#Aspergillus_fumigatus#lethal	82.6	293	49	125	417	105	395	3.1e-147	517.3
QK8_00935	I1RAH1#PHI:4658#FgHXK1#5518#Fusarium_graminearum#reduced_virulence	94.2	479	28	3	481	14	492	6.1e-272	931.8
QK8_00937	I1RAH2#PHI:1629#GzWing001#5518#Fusarium_graminearum#unaffected_pathogenicity	86.7	813	100	1	806	1	812	0	1355.1
QK8_00939	I1RAH4#PHI:1562#GzOB002#5518#Fusarium_graminearum#lethal	89.7	1019	95	1	1011	1	1017	0	1727.6
QK8_00943	J4KLZ9#PHI:7155#Pmr1#176275#Beauveria_bassiana#reduced_virulence	71.3	1883	480	1	1848	1	1858	0	2531.9
QK8_00949	I1RAI5#PHI:1319#GzbZIP001#5518#Fusarium_graminearum#reduced_virulence	83.3	604	93	1	602	1	598	1.1e-262	901.4
QK8_00962	E9EVY3#PHI:9531#MepC_(MAA_04182)#568076#Metarhizium_robertsii#unaffected_pathogenicity	84.8	499	66	1	489	1	499	2.1e-254	873.6
QK8_00977	I1RAL4#PHI:1300#GzbHLH001#5518#Fusarium_graminearum#unaffected_pathogenicity	77.9	656	142	2	654	1	656	1e-224	775.4
QK8_00984	I1RAM0#PHI:7125#FgKar9#5518#Fusarium_graminearum#unaffected_pathogenicity	81.9	1089	182	1	1085	1	1078	0	1496.5
QK8_01004	I1RAN6#PHI:1768#GzZC083#5518#Fusarium_graminearum#unaffected_pathogenicity	73.2	183	46	1	180	1	183	9.9e-74	271.9
QK8_01010	I1RAP2#PHI:1987#GzZC302#5518#Fusarium_graminearum#reduced_virulence	83.2	936	153	1	936	1	932	0	1553.5
QK8_01013	X0LE71#PHI:11164#FoSOD5_(FOTG_08628)#5507#Fusarium_oxysporum#reduced_virulence	98.9	263	3	1	263	1	263	1.3e-135	478
QK8_01018	A0A0J9U8I9#PHI:9744#FolVPS9_(FOXG_00470)#5507#Fusarium_oxysporum#reduced_virulence	98.7	784	9	1	784	1	783	0	1346.3
QK8_01021	I1RAQ0#PHI:1344#GzC2H004#5518#Fusarium_graminearum#unaffected_pathogenicity	82.3	1157	192	1	1152	1	1149	0	1833.2
QK8_01029	I1RAR0#PHI:10694#FgDnfC2_(FGSG_00595)#5518#Fusarium_graminearum#unaffected_pathogenicity	87.9	1443	168	1	1436	1	1443	0	2493
QK8_01093	A0A0D2X980#PHI:9590#Pmt4_(FOXG_00440)#5507#Fusarium_oxysporum#reduced_virulence	100	770	0	1	770	1	770	0	1579.7
QK8_01137	I1RBR4#PHI:2908__PHI:9825#Cyp51B__CYP51B#5518#Fusarium_graminearum#unaffected_pathogenicity__reduced_virulence	92.8	526	38	1	526	1	526	2.4e-298	1019.6
QK8_01152	Q5AND9#PHI:7009#Arf2#5476#Candida_albicans#reduced_virulence	88.3	180	21	1	180	1	180	1.8e-91	330.9
QK8_01161	A0A0D2X910#PHI:11062#ZafA_(FOXG_00370)#5507#Fusarium_oxysporum#reduced_virulence	98.3	521	9	1	521	1	521	2.4e-244	840.5
QK8_01170	I1RBU0#PHI:1632#GzWing004#5518#Fusarium_graminearum#unaffected_pathogenicity	85.4	611	79	1	603	1	609	2.1e-293	1003.4
QK8_01201	I1RBW7#PHI:1243#FGSG_01058#5518#Fusarium_graminearum#unaffected_pathogenicity	73	820	198	1	800	1	817	0	1143.3
QK8_01206	I1RBX1#PHI:5779#Fgsg01064#5518#Fusarium_graminearum#unaffected_pathogenicity	93.6	497	32	1	497	1	497	7.2e-276	944.9
QK8_01213	I1S4X3#PHI:1843#GzZC158#5518#Fusarium_graminearum#unaffected_pathogenicity	72.2	923	198	1	890	46	942	0	1213.7
QK8_01234	I1RC01#PHI:1506#GzHOME001#5518#Fusarium_graminearum#unaffected_pathogenicity	71.7	590	157	1	584	1	586	9.8e-216	745.3
QK8_01237	I1RBZ5#PHI:9845#FgEaf6_(FGSG-01094.1)#5518#Fusarium_graminearum#reduced_virulence	94.4	162	9	19	180	1	162	5.6e-61	229.6
QK8_01239	I1RBZ7#PHI:1316#GzBrom001#5518#Fusarium_graminearum#unaffected_pathogenicity	87.1	233	29	1	232	1	233	3.4e-111	396.7
QK8_01245	I1RC07#PHI:1348__PHI:9602#GzC2H008__Ars2_(FGSG_01106)#5518#Fusarium_graminearum#reduced_virulence	86.9	901	82	1	897	1	869	0	1224.9
QK8_01250	A0A384JMC8#PHI:9835#Bcpgd#40559#Botrytis_cinerea#reduced_virulence	85.1	489	73	41	529	6	494	9.1e-253	868.2
QK8_01256	I1RC15#PHI:1633#GzWing005#5518#Fusarium_graminearum#unaffected_pathogenicity	75.9	369	83	1	369	1	363	3e-154	540.4
QK8_01275	I1RC32#PHI:2351__PHI:2353#AMT1#5518#Fusarium_graminearum#reduced_virulence	95.1	345	17	1	345	1	345	5.3e-193	669.1
QK8_01278	I1RC35#PHI:1219#FGSG_01137#5518#Fusarium_graminearum#lethal	89.4	886	91	1	885	1	884	0	1271.1
QK8_01280	I1RC37#PHI:1302#GzbHLH003#5518#Fusarium_graminearum#unaffected_pathogenicity	93.1	407	24	1	407	1	403	4.9e-137	483.4
QK8_01291	J4KQD8#PHI:6875#BbVmaH#176275#Beauveria_bassiana#reduced_virulence	78.7	478	102	1	478	1	478	6.6e-218	752.3
QK8_01294	I1RC52#PHI:6092#FgVps26#5518#Fusarium_graminearum#reduced_virulence	97.8	321	4	1	321	1	318	3.1e-179	623.2
QK8_01302	Q9UVT8#PHI:11240#MoMca1_(MGG_04626)#318829#Magnaporthe_oryzae#reduced_virulence	75.6	197	43	1	192	1	197	2.2e-79	290.8
QK8_01305	I1RC64#PHI:1554#GzMyb018#5518#Fusarium_graminearum#unaffected_pathogenicity	84.5	717	110	1	717	1	716	0	1265.4
QK8_01312	I1RC69#PHI:1934#GzZC249#5518#Fusarium_graminearum#unaffected_pathogenicity	80.3	441	76	104	538	1	436	4.1e-211	729.9
QK8_01314	I1RC71#PHI:2714#PEX5#5518#Fusarium_graminearum#reduced_virulence	91.2	638	51	1	635	4	639	1.4e-295	1010.7
QK8_01316	I1RC73#PHI:1933__PHI:6134#GzZC248__FHS1#5518#Fusarium_graminearum#reduced_virulence	93.2	469	31	7	474	24	492	8.5e-226	778.5
QK8_01322	I1RC79#PHI:1462__PHI:10388#GzCCAAT002__FCT1_(FGSG_01182)#5518#Fusarium_graminearum#reduced_virulence	80.5	159	31	89	247	64	222	1.7e-62	235.3
QK8_01328	I1RC85#PHI:1204#(Sc_Cbk1)#5518#Fusarium_graminearum#reduced_virulence	89.5	641	53	1	641	1	627	0	1097.4
QK8_01333	W7LZA5#PHI:3886#UBL1#117187#Fusarium_verticillioides#reduced_virulence	96.3	2176	72	65	2233	1	2175	0	3884
QK8_01336	I1RC95#PHI:1566#GzOB006#5518#Fusarium_graminearum#lethal	98.5	391	6	1	391	1	391	1.7e-216	748.8
QK8_01357	I1RCB7#PHI:1567#GzOB007#5518#Fusarium_graminearum#unaffected_pathogenicity	96.5	172	6	1	172	1	172	1.8e-96	347.4
QK8_01360	A0A0D2X8F5#PHI:9192#Foatg22#5507#Fusarium_oxysporum#reduced_virulence__increased_virulence_(hypervirulence)	97.2	653	2	1	637	1	653	0	1248.4
QK8_01362	Q4INI2#PHI:11500#FgcapB_(FGSG_01226)#5518#Fusarium_graminearum#reduced_virulence	98.9	282	3	22	303	1	282	6.8e-160	558.9
QK8_01369	E9F4P0#PHI:3069#MrAC#568076#Metarhizium_robertsii#reduced_virulence	75.2	2107	469	157	2236	67	2146	0	2465.6
QK8_01376	J4UI12#PHI:3271#ARSEF_2860#176275#Beauveria_bassiana#reduced_virulence	92.1	239	17	120	358	13	249	6e-121	429.9
QK8_01380	A4QVH4#PHI:5187#MoCCP1#318829#Magnaporthe_oryzae#reduced_virulence	70.2	366	96	1	357	1	362	3.7e-149	523.5
QK8_01387	I1RCE1#PHI:1568#GzOB008#5518#Fusarium_graminearum#unaffected_pathogenicity	72.7	998	236	30	1025	50	1013	0	1512.3
QK8_01401	J4VXB0#PHI:7150#Eca1#176275#Beauveria_bassiana#reduced_virulence	80.8	996	191	66	1061	1	996	0	1574.3
QK8_01404	G4MRN1#PHI:7318#NoxD#318829#Magnaporthe_oryzae#loss_of_pathogenicity	73	141	38	1	141	1	141	5e-60	226.1
QK8_01407	I1RCF7#PHI:1220#FGSG_01271#5518#Fusarium_graminearum#lethal	83.4	977	158	29	1002	1	976	0	1617.1
QK8_01408	E9ECB5#PHI:9489#MaChsIV_(XP_007813853.1)#92637#Metarhizium_acridum#unaffected_pathogenicity	78.5	1231	251	1	1222	1	1226	0	1951.4
QK8_01424	G4MNM6#PHI:9200#MoCKb2_(MGG_05651)#318829#Magnaporthe_oryzae#reduced_virulence__unaffected_pathogenicity	82.5	228	40	2	229	1	228	5.4e-118	419.5
QK8_01426	I1RCH5#PHI:1569#GzOB009#5518#Fusarium_graminearum#lethal	97	372	11	1	372	1	372	2.1e-211	730.3
QK8_01429	I1RCH8#PHI:1921#GzZC236#5518#Fusarium_graminearum#reduced_virulence	85.4	897	86	69	925	1	892	0	1530.4
QK8_01431	I1RCI0#PHI:1454#GzAra002#5518#Fusarium_graminearum#unaffected_pathogenicity	91.9	680	55	1	680	1	680	0	1268.1
QK8_01433	I1RCI2#PHI:1350#GzC2H010#5518#Fusarium_graminearum#unaffected_pathogenicity	77.6	304	60	1	304	1	296	1.8e-91	331.6
QK8_01440	I1RCJ0#PHI:1304#GzbHLH005#5518#Fusarium_graminearum#reduced_virulence	94.3	524	24	1	521	1	521	1.7e-256	880.6
QK8_01443	I1RCJ3#PHI:1351#GzC2H011#5518#Fusarium_graminearum#unaffected_pathogenicity	74.9	1128	242	1	1111	1	1104	0	1640.9
QK8_01445	I1RCJ5#PHI:1212#(Sc_Rim15)#5518#Fusarium_graminearum#reduced_virulence	90.7	1901	173	1	1897	3	1903	0	3300.4
QK8_01451	I1RCK0#PHI:1920#GzZC235#5518#Fusarium_graminearum#unaffected_pathogenicity	89.3	851	65	177	1002	1	850	0	1420.6
QK8_01453	E9EL64#PHI:11522#DNM1_(MAA_00205)#568076#Metarhizium_robertsii#reduced_virulence	83.6	818	112	1	816	1	798	0	1238.8
QK8_01455	G4MPJ3#PHI:8038__PHI:8045#Mosmt3__Smt3#318829#Magnaporthe_oryzae#reduced_virulence	85.4	82	12	15	96	28	109	1.3e-35	144.4
QK8_01458	Q6B957#PHI:490#FRP1#5507#Fusarium_oxysporum#loss_of_pathogenicity	99.8	526	1	1	526	1	526	4.1e-306	1045.4
QK8_01474	I1RCM1#PHI:1353__PHI:11146#GzC2H013__Fg01341#5518#Fusarium_graminearum#reduced_virulence	89.8	707	57	1	704	1	695	0	1090.9
QK8_01480	I1RCM6#PHI:1273#FGSG_01347#5518#Fusarium_graminearum#unaffected_pathogenicity	80.1	1233	221	1	1223	1	1219	0	1820.4
QK8_01483	I1RCM9#PHI:1354__PHI:11147#GzC2H014__Fg01350#5518#Fusarium_graminearum#reduced_virulence	88.3	614	69	1	612	1	613	9e-244	838.6
QK8_01487	I1RCN2#PHI:1168__PHI:1171__PHI:1173#HDF1#5518#Fusarium_graminearum#reduced_virulence	95.2	502	21	1	499	1	502	2.6e-294	1006.1
QK8_01497	J9MAX2#PHI:1107__PHI:1108#FOXG_00016#5507#Fusarium_oxysporum#reduced_virulence	100	134	0	358	491	1	134	4.1e-74	274.6
QK8_01501	I1RCP1#PHI:1080__PHI:9405#Cch1__CCH1_(FGSG_01364)#5518#Fusarium_graminearum#unaffected_pathogenicity__reduced_virulence	90.9	2111	181	1	2109	1	2102	0	3779.6
QK8_01515	I1RCQ4#PHI:1919#GzZC234#5518#Fusarium_graminearum#unaffected_pathogenicity	76.6	999	218	1	985	1	997	0	1477.2
QK8_01543	G4MTI8#PHI:6455#MoYcp4#318829#Magnaporthe_oryzae#reduced_virulence	77.9	195	43	4	198	8	202	1.6e-85	311.6
QK8_01551	W7MR09#PHI:9929#Myo1#117187#Fusarium_verticillioides#unaffected_pathogenicity__reduced_virulence	99.2	1084	9	145	1228	1	1084	0	1976.1
QK8_01552	Q4IMZ7#PHI:1673#GzDHHC001#5518#Fusarium_graminearum#unaffected_pathogenicity	83.5	437	64	1	429	1	437	1.4e-203	704.5
QK8_01560	Q4WEU7#PHI:9541#CysD#746128#Aspergillus_fumigatus#unaffected_pathogenicity	84.4	429	66	32	459	6	434	4.6e-211	729.6
QK8_01563	Q8TGD1#PHI:254#FOW1#5507#Fusarium_oxysporum#reduced_virulence	99.7	318	1	1	318	1	318	1.1e-181	631.3
QK8_01583	I1RCV8#PHI:5786#Fgsg01440#5518#Fusarium_graminearum#unaffected_pathogenicity	77.2	290	61	4	292	3	288	2.4e-122	434.1
QK8_01584	A0MAR2#PHI:2858#FvVE1#117187#Fusarium_verticillioides#loss_of_pathogenicity	97.7	531	12	1	531	1	531	1.6e-302	1033.5
QK8_01602	I1RCX3#PHI:1540#GzMyb004#5518#Fusarium_graminearum#unaffected_pathogenicity	78	735	130	1	731	2	708	4e-288	986.5
QK8_01607	G4NH84#PHI:8588#Moppe1#318829#Magnaporthe_oryzae#reduced_virulence	81.5	401	68	1	401	1	395	1.4e-197	684.5
QK8_01624	G4N9W2#PHI:6607#ARRDC1#318829#Magnaporthe_oryzae#reduced_virulence	78.5	400	85	193	591	3	402	4.7e-189	656.8
QK8_01631	I1RD19#PHI:1251#FGSG_01506#5518#Fusarium_graminearum#unaffected_pathogenicity	90.2	530	49	28	557	1	527	5e-294	1005.4
QK8_01634	W7MHG4#PHI:2462#RGSB#117187#Fusarium_verticillioides#unaffected_pathogenicity	99.7	363	1	1	363	1	363	5.6e-201	695.7
QK8_01636	Q8J286#PHI:244#CLAP1#290576#Colletotrichum_lindemuthianum#loss_of_pathogenicity	71.1	1171	319	1	1162	1	1161	0	1598.2
QK8_01646	I1RD01#PHI:1479#GzHMG011#5518#Fusarium_graminearum#unaffected_pathogenicity	72.7	930	231	224	1143	228	1144	0	1100.1
QK8_01655	I1RD28#PHI:1876#GzZC191#5518#Fusarium_graminearum#unaffected_pathogenicity	82.8	710	116	1	706	1	708	0	1170.2
QK8_01673	A0A0J9VK23#PHI:9591#Pmt2_(FOXG_11176)#5507#Fusarium_oxysporum#reduced_virulence	91.8	740	35	1	740	1	714	0	1351.3
QK8_01689	I1RD63#PHI:6093#FgVps29#5518#Fusarium_graminearum#reduced_virulence	95.5	202	9	1	202	1	202	5.1e-111	396
QK8_01693	I1RD66#PHI:444__PHI:1292__PHI:1320__PHI:9174#ZIF1__FgTfmI_(FGSG_01555)#5518#Fusarium_graminearum#reduced_virulence	86.5	572	71	1	570	1	568	1.5e-245	844.3
QK8_01700	V6QY41#PHI:1962#GzZC277#5518#Fusarium_graminearum#unaffected_pathogenicity	76.3	553	89	1	551	1	513	7.2e-215	743.8
QK8_01701	I1RD74#PHI:1961#GzZC276#5518#Fusarium_graminearum#unaffected_pathogenicity	81.5	848	153	1	845	1	847	0	1317.8
QK8_01715	I1RD84#PHI:1355#GzC2H015#5518#Fusarium_graminearum#unaffected_pathogenicity	88.5	364	41	1	364	1	363	5.1e-186	646
QK8_01729	G4MQZ2#PHI:2038#Mir1#318829#Magnaporthe_oryzae#unaffected_pathogenicity	82	305	54	17	320	4	308	1.8e-142	501.1
QK8_01766	G4MRH1#PHI:7112#MoERR1#318829#Magnaporthe_oryzae#reduced_virulence	81.7	213	39	3	215	2	214	6.2e-99	355.9
QK8_01779	I1RDE2#PHI:1960#GzZC275#5518#Fusarium_graminearum#unaffected_pathogenicity	77.7	1025	176	1	1016	1	981	0	1505
QK8_01782	A0A1C3YIV6#PHI:1188#(Sc_Sak1)#5518#Fusarium_graminearum#reduced_virulence	81.7	1218	210	36	1244	37	1250	0	1850.1
QK8_01798	I1RDG6#PHI:1555#GzMyb019#5518#Fusarium_graminearum#unaffected_pathogenicity	92	526	42	18	543	20	545	1.3e-294	1007.3
QK8_01801	W7MG03#PHI:7141#Fsr1#117187#Fusarium_verticillioides#reduced_virulence	96.6	823	28	1	823	1	823	0	1536.9
QK8_01805	I1RDH3#PHI:1952#GzZC267#5518#Fusarium_graminearum#unaffected_pathogenicity	81.2	213	28	1	207	1	207	3.6e-51	197.2
QK8_01824	I1RDI9#PHI:1634#GzWing006#5518#Fusarium_graminearum#unaffected_pathogenicity	89.1	128	14	1	128	1	128	7.2e-66	245.4
QK8_01872	I1RDM2#PHI:1839#GzZC154#5518#Fusarium_graminearum#unaffected_pathogenicity	80.1	705	131	109	809	1	700	0	1132.5
QK8_01994	I1RLK0#PHI:1978#GzZC293#5518#Fusarium_graminearum#lethal	76.2	425	101	1	425	55	479	6.1e-191	662.5
QK8_02006	I1RGZ0#PHI:5807#Fgsg03023#5518#Fusarium_graminearum#unaffected_pathogenicity	79.3	421	84	1	421	1	418	2.5e-189	657.1
QK8_02162	I1RDT9#PHI:5865#Fgsg01806#5518#Fusarium_graminearum#unaffected_pathogenicity	74.7	376	95	1	376	1	376	1.1e-162	568.5
QK8_02225	A0A098DBF3#PHI:1861#GzZC176#5518#Fusarium_graminearum#unaffected_pathogenicity	80.7	462	77	1	451	46	506	3.2e-214	740
QK8_02231	I1RDW3#PHI:9245#Fghyd5_(FGSG_01831)#5518#Fusarium_graminearum#reduced_virulence__unaffected_pathogenicity	84.7	98	15	1	98	1	98	2.4e-45	176.8
QK8_02240	I1RDW5#PHI:5816#Fgsg01833#5518#Fusarium_graminearum#unaffected_pathogenicity	72.2	356	88	1	355	1	346	2.8e-144	507.3
QK8_02285	I1RER0#PHI:5860#GCD8#5518#Fusarium_graminearum#unaffected_pathogenicity	76.3	448	103	1	445	1	448	3.1e-201	696.8
QK8_02290	I1REN7#PHI:1681#GzNF001#5518#Fusarium_graminearum#unaffected_pathogenicity	74.7	2280	547	1	2272	1	2259	0	3252.2
QK8_02323	I1REK5#PHI:733#FBP1#5518#Fusarium_graminearum#reduced_virulence	84.8	703	67	40	742	41	703	7.2e-187	649.8
QK8_02324	E9EYA3#PHI:9532#Mep2_(MAA_05002)#568076#Metarhizium_robertsii#unaffected_pathogenicity	78.8	476	90	46	510	1	476	5.4e-226	779.2
QK8_02344	I1REI8#PHI:1093#FGSG_02077#5518#Fusarium_graminearum#reduced_virulence	77.3	88	19	1	87	1	88	5e-31	130.2
QK8_02365	Q4X099#PHI:2638#Ilv3A#746128#Aspergillus_fumigatus#reduced_virulence	74.2	604	141	73	661	1	604	4.1e-258	886.3
QK8_02382	I1REF2#PHI:3138#ELP3#5518#Fusarium_graminearum#reduced_virulence	98.8	572	7	1	572	1	572	0	1162.9
QK8_02403	Q2KN79#PHI:522__PHI:2808#GAS1__Gas1#5507#Fusarium_oxysporum#reduced_virulence	96.3	540	19	1	540	1	539	1e-296	1015
QK8_02410	I1REC7#PHI:6272#FgHSP90#5518#Fusarium_graminearum#reduced_virulence	94.6	701	36	1	700	1	700	0	1146
QK8_02413	I1REC4#PHI:6095#FgVps5#5518#Fusarium_graminearum#reduced_virulence	95.5	559	24	821	1379	1	558	2.9e-242	834.7
QK8_02439	I1REA6#PHI:5822#Fgsg01989#5518#Fusarium_graminearum#unaffected_pathogenicity	74.3	397	92	1	396	1	388	8.7e-163	568.9
QK8_02459	I1RDX3#PHI:1254#FGSG_01842#5518#Fusarium_graminearum#unaffected_pathogenicity	81.7	739	132	1	739	1	736	0	1127.9
QK8_02478	I1RDZ2#PHI:5809#Fgsg01861#5518#Fusarium_graminearum#unaffected_pathogenicity	78.2	371	73	1	369	89	453	5.5e-164	572.8
QK8_02497	I1RE06#PHI:1356#GzC2H016#5518#Fusarium_graminearum#unaffected_pathogenicity	82.7	647	92	162	806	1	629	1.2e-301	1031.2
QK8_02500	A0A0D2XJY4#PHI:4723#Gnn1#5507#Fusarium_oxysporum#unaffected_pathogenicity	99	789	7	1	788	1	789	0	1285.4
QK8_02508	I1RE18#PHI:9155#FgPep12_(FGSG_01890)#5518#Fusarium_graminearum#reduced_virulence	92.5	307	23	1	307	1	307	8.5e-159	555.4
QK8_02509	Q9UWF0#PHI:2108#CAM#318829#Magnaporthe_oryzae#reduced_virulence__loss_of_pathogenicity	99.3	149	1	17	165	1	149	2.7e-54	207.2
QK8_02537	I1RE46#PHI:1570#GzOB010#5518#Fusarium_graminearum#unaffected_pathogenicity	87.8	874	98	1	874	1	865	0	1359.7
QK8_02539	I1RE49#PHI:7111#FgCAP1#5518#Fusarium_graminearum#reduced_virulence	82.6	539	84	1	539	1	529	7.9e-220	758.8
QK8_02540	A7F6V9#PHI:2911#Ss-pth2#5180#Sclerotinia_sclerotiorum#reduced_virulence	77.4	610	138	29	638	37	646	2.5e-289	989.9
QK8_02541	I1RE51#PHI:1542#GzMyb006#5518#Fusarium_graminearum#unaffected_pathogenicity	92.3	672	51	1	672	1	671	0	1129
QK8_02545	I1RE55#PHI:1616#GzssDB001#5518#Fusarium_graminearum#unaffected_pathogenicity	71.9	1012	273	1	1010	1	1003	0	1359.7
QK8_02549	I1RE58#PHI:443#CBL1#5518#Fusarium_graminearum#reduced_virulence	95.7	446	19	73	518	1	446	9.6e-247	848.2
QK8_02550	Q5EMY3#PHI:860#MSP1#318829#Magnaporthe_oryzae#reduced_virulence	70.2	400	108	15	408	1	395	9.5e-157	548.9
QK8_02553	A6N6J8#PHI:1021__PHI:2981#CTF1__Ctf1#5507#Fusarium_oxysporum#unaffected_pathogenicity__reduced_virulence	91.2	901	40	45	945	42	903	0	1635.2
QK8_02558	I1RE63#PHI:743#ARG2#5518#Fusarium_graminearum#reduced_virulence	81.8	664	117	1	660	1	664	0	1093.2
QK8_02567	A0A0C4DHR8#PHI:7682#Nit1#5507#Fusarium_oxysporum#unaffected_pathogenicity	99.6	905	3	1	905	1	904	0	1892.1
QK8_02569	E9EFH8#PHI:9490#MaChsVI_(XP_007814966.1)#92637#Metarhizium_acridum#unaffected_pathogenicity	73.1	603	153	74	675	1	595	4.7e-258	886.3
QK8_02575	I1RE76#PHI:1571#GzOB011#5518#Fusarium_graminearum#unaffected_pathogenicity	98.8	164	2	1	164	1	164	2.8e-91	330.1
QK8_02576	J9VLE6#PHI:11158#Ubi1_(CNAG_00370)#5207#Cryptococcus_neoformans#reduced_virulence	94.5	128	7	555	682	1	128	6.4e-65	244.6
QK8_02580	I1RE83#PHI:1288__PHI:6300#FGSG_01963__FgPDK1#5518#Fusarium_graminearum#unaffected_pathogenicity__reduced_virulence	89.7	417	34	98	513	13	421	8.1e-214	738.8
QK8_02581	E9EFJ0#PHI:9493#MaChsVII_(XP_007814978.1)#92637#Metarhizium_acridum#reduced_virulence	75.2	1792	416	1	1776	5	1784	0	2724.9
QK8_02582	Q873Z8#PHI:285__PHI:7242__PHI:11290#CHSV__ChsV#5507#Fusarium_oxysporum#increased_virulence_(hypervirulence)__loss_of_pathogenicity__reduced_virulence	99.2	1863	13	1	1862	1	1863	0	3619.3
QK8_02592	I1RE91#PHI:8925#FgPLD2_(FGSG_01973)#5518#Fusarium_graminearum#unaffected_pathogenicity	91.2	769	68	1	769	68	836	0	1488.4
QK8_02593	I1RE92#PHI:1097#FGSG_01974#5518#Fusarium_graminearum#reduced_virulence	84.2	203	32	72	274	4	206	7.4e-97	349.4
QK8_02635	Q4WMR3#PHI:2526#LUC7#746128#Aspergillus_fumigatus#lethal	72.8	239	59	1	233	1	239	9.5e-73	269.2
QK8_02679	I1RUG2#PHI:1233#FGSG_07855#5518#Fusarium_graminearum#lethal	87.8	499	54	1	498	1	493	6.2e-219	755.7
QK8_02686	O42624#PHI:122#PTH8#318829#Magnaporthe_oryzae#reduced_virulence	77	61	14	750	810	1	61	6.9e-21	99.4
QK8_02747	I1RU98#PHI:6126__PHI:5751#FGSG_07783__ScOrtholog_DIA3#5518#Fusarium_graminearum#unaffected_pathogenicity__reduced_virulence	89.8	469	45	1	466	1	469	2.3e-260	893.3
QK8_02785	A0A0D2YD74#PHI:5483#FTF1#5507#Fusarium_oxysporum#reduced_virulence	71.2	170	13	211	380	891	1024	1.9e-63	238.8
QK8_02842	G4NJD1#PHI:2171#Peroxisomal_copper_amine_oxidase#318829#Magnaporthe_oryzae#reduced_virulence	73.1	700	187	1	699	1	700	0	1095.1
QK8_02901	I1S5H3#PHI:1729#GzZC044#5518#Fusarium_graminearum#unaffected_pathogenicity	73.2	347	81	1	341	129	469	1.6e-139	491.5
QK8_02937	I1RUJ0#PHI:1810#GzZC125#5518#Fusarium_graminearum#unaffected_pathogenicity	77.6	434	93	1	430	125	558	8.1e-191	662.1
QK8_02967	A0A0J9ULI2#PHI:7683#Nit2#5507#Fusarium_oxysporum#unaffected_pathogenicity	98.7	1035	13	378	1412	5	1039	0	1991.9
QK8_02977	I1RUL5#PHI:1395#GzC2H058#5518#Fusarium_graminearum#unaffected_pathogenicity	75.6	566	137	1	565	1	566	5.1e-257	882.5
QK8_02991	I1RUM5#PHI:1807#GzZC122#5518#Fusarium_graminearum#lethal	86.6	752	74	1	734	1	743	0	1263.4
QK8_02995	I1RUM9#PHI:1396#GzC2H059#5518#Fusarium_graminearum#reduced_virulence	86.3	655	81	1	649	1	652	1.9e-298	1020.4
QK8_03006	W7N0U7#PHI:7145#FvSEL1#117187#Fusarium_verticillioides#reduced_virulence	96.3	887	30	221	1107	1	884	0	1363.6
QK8_03010	I1RUP1#PHI:1447__PHI:10550#GzGATA005__FgWC1_(FGSG_07941)#5518__282267#Fusarium_graminearum__Fusarium_asiaticum#unaffected_pathogenicity__reduced_virulence	87.9	988	114	36	1019	49	1034	0	1680.2
QK8_03016	E3QI14#PHI:9116#GLS1#31870#Colletotrichum_graminicola#reduced_virulence	82.3	1782	307	343	2123	121	1894	0	2958.7
QK8_03022	I1RUQ2#PHI:1397#GzC2H060#5518#Fusarium_graminearum#unaffected_pathogenicity	92.4	119	9	1	119	1	119	1.7e-61	230.7
QK8_03024	E3QI05#PHI:6826#GAA1#31870#Colletotrichum_graminicola#loss_of_pathogenicity	70	593	175	287	876	1	593	1.9e-247	851.3
QK8_03042	Q4HTT1#PHI:1468#GzCCAAT008#5518#Fusarium_graminearum#unaffected_pathogenicity	97.8	134	3	1	134	1	134	1.3e-67	251.1
QK8_03046	I1RZL0#PHI:1414#GzC2H081#5518#Fusarium_graminearum#unaffected_pathogenicity	79.5	536	101	1	528	1	535	4.1e-229	789.6
QK8_03051	I1RZK5#PHI:1600#GzOB041#5518#Fusarium_graminearum#unaffected_pathogenicity	92.1	114	9	1	114	1	114	1.4e-58	221.5
QK8_03055	A0A0D2XVZ5#PHI:5236#Dnj1#5507#Fusarium_oxysporum#reduced_virulence	99.8	521	1	1	521	1	521	1.5e-284	973.8
QK8_03066	I1RZJ1#PHI:1615#GzSGT1#5518#Fusarium_graminearum#unaffected_pathogenicity	79.7	611	120	1	609	1	609	1.1e-255	878.2
QK8_03075	A0A0C4DHU3#PHI:10249#Fmk1_(FOXG_08140)#5507#Fusarium_oxysporum#reduced_virulence	100	355	0	1	355	1	355	1.2e-208	721.1
QK8_03078	I1RQN6#PHI:1974#GzZC289#5518#Fusarium_graminearum#unaffected_pathogenicity	86.6	584	71	1	577	13	596	4e-302	1032.3
QK8_03094	G4N7P4#PHI:11241#MoMca2_(MGG_13530)#318829#Magnaporthe_oryzae#reduced_virulence	84.8	302	44	115	416	111	410	9.3e-152	532.3
QK8_03099	I1RQL4#PHI:1165__PHI:1642__PHI:3109#RRG2__GzWing014__FgSKN7#5518#Fusarium_graminearum#unaffected_pathogenicity__reduced_virulence	97.3	585	16	2	586	3	587	0	1140.2
QK8_03101	I1RQL1#PHI:1451#GzGH#5518#Fusarium_graminearum#unaffected_pathogenicity	92.4	790	57	1	788	1	789	0	1480.7
QK8_03112	A0A1C3YK53#PHI:11048#FgVPS74_(FGSG_06346)#5518#Fusarium_graminearum#reduced_virulence	95.1	284	5	75	349	1	284	1.5e-150	528.1
QK8_03134	X0KCM6#PHI:4681#FoBck1#5507#Fusarium_oxysporum#reduced_virulence	91.1	1854	63	1	1819	1	1787	0	2806.2
QK8_03149	I1RQG9#PHI:1378#GzC2H041#5518#Fusarium_graminearum#unaffected_pathogenicity	73.6	802	190	1	799	1	783	1.3e-274	941.4
QK8_03158	I3VPY1#PHI:9407#FIG1_(FGSG_06302)#5518#Fusarium_graminearum#reduced_virulence	96.9	261	8	18	278	18	278	2.7e-131	463.8
QK8_03169	I1RQE9#PHI:1317#GzBrom002#5518#Fusarium_graminearum#reduced_virulence	83.8	1137	150	1	1104	1	1136	0	1678.3
QK8_03181	G4NC97#PHI:3976#MoIlv6#318829#Magnaporthe_oryzae#loss_of_pathogenicity	79.5	317	59	1	312	1	316	4e-131	463.4
QK8_03182	Q4WNW5#PHI:2970__PHI:10406#ArgB__ArgB_(AFUA_4G07190)#746128#Aspergillus_fumigatus#unaffected_pathogenicity__reduced_virulence	71.2	340	91	19	351	30	369	1.7e-138	488
QK8_03184	I1RQD8#PHI:1614#GzSART1#5518#Fusarium_graminearum#unaffected_pathogenicity	81.3	647	117	1	644	1	646	3.1e-271	929.9
QK8_03232	I1RML6#PHI:10929#FgPea2_(FGSG_05208)#5518#Fusarium_graminearum#reduced_virulence	84.4	1080	167	1	1080	1	1079	0	1087.4
QK8_03236	I1S780#PHI:1741#GzZC056#5518#Fusarium_graminearum#unaffected_pathogenicity	80	734	96	79	792	1	703	0	1123.6
QK8_03252	G2XE04#PHI:7873#VdSec22#27337#Verticillium_dahliae#reduced_virulence	73.4	214	57	2	215	4	217	5.1e-85	309.7
QK8_03283	I1RMI1#PHI:1325#GzbZIP007#5518#Fusarium_graminearum#reduced_virulence	82.9	281	48	1	281	1	281	1.6e-118	421.4
QK8_03291	I1RMG9#PHI:1011#FET3#5518#Fusarium_graminearum#unaffected_pathogenicity	89	618	67	6	623	6	622	0	1149
QK8_03294	A0A0D2XVA4#PHI:11121#Pct6_(FOXG_07912)#5507#Fusarium_oxysporum#reduced_virulence	99.5	662	3	1	662	1	662	0	1289.2
QK8_03302	I1RMG7#PHI:1954#GzZC269#5518#Fusarium_graminearum#unaffected_pathogenicity	74.3	740	171	1	729	1	732	0	1076.6
QK8_03308	I1RMF9#PHI:9157__PHI:10691#FgNeo1_(FGSG_05149)__FgDnfD_(FGSG_05149)#5518#Fusarium_graminearum#reduced_virulence	93.5	1303	84	1	1302	1	1303	0	2337.4
QK8_03318	G4MYS1#PHI:4736__PHI:11140#MoYpt7__MGG_08144_(MoYpt7)#318829#Magnaporthe_oryzae#loss_of_pathogenicity__reduced_virulence__unaffected_pathogenicity	95.1	205	10	1	205	1	205	1e-111	398.3
QK8_03325	I1RME6#PHI:1274#FGSG_05135#5518#Fusarium_graminearum#unaffected_pathogenicity	79.8	1612	314	1	1604	1	1608	0	2410.9
QK8_03338	G4N178#PHI:2153__PHI:2356#MoHyr1__MoHYR1#318829#Magnaporthe_oryzae#reduced_virulence	78.8	165	35	71	235	1	165	5e-81	296.6
QK8_03368	I1RPZ1#PHI:1517#GzHOMEL013#5518#Fusarium_graminearum#lethal	83.2	889	147	1	889	1	887	0	1481.8
QK8_03382	I1RPX8#PHI:1581#GzOB021#5518#Fusarium_graminearum#unaffected_pathogenicity	86.5	266	36	11	276	10	275	1.8e-143	504.2
QK8_03389	A0A0J9V3Z8#PHI:10878#Cna1_(XP_018243626)#5507#Fusarium_oxysporum#reduced_virulence	100	566	0	1	566	1	566	0	1108.6
QK8_03395	G4MTK2#PHI:5232#MoARG1#318829#Magnaporthe_oryzae#loss_of_pathogenicity	77.6	415	93	1	415	1	415	1.1e-197	684.9
QK8_03399	A4R5F6#PHI:5234#MoARG7#318829#Magnaporthe_oryzae#reduced_virulence	71.7	448	119	7	452	23	464	2.7e-181	630.6
QK8_03400	O42621#PHI:121#PTH3#318829#Magnaporthe_oryzae#loss_of_pathogenicity	72.7	220	59	8	226	5	224	4.1e-93	336.7
QK8_03404	I1RPV7#PHI:1227#FGSG_06089#5518#Fusarium_graminearum#lethal	93.5	3883	227	89	3948	1	3880	0	7008.3
QK8_03422	I1RPU1#PHI:1297#GzAT001#5518#Fusarium_graminearum#reduced_virulence	86.3	1085	128	1	1064	1	1085	0	1430.6
QK8_03424	E9EHY0#PHI:11155#Macwh43_(MAC_09478)#92637#Metarhizium_acridum#reduced_virulence	77.2	942	213	3	944	2	941	0	1515
QK8_03443	J4UUB6#PHI:6972#TpsA#176275#Beauveria_bassiana#reduced_virulence	92.9	493	35	146	638	12	504	2e-276	947.2
QK8_03455	I1RPR1#PHI:2387#ACL2#5518#Fusarium_graminearum#loss_of_pathogenicity	97.5	489	12	1	489	1	489	5.6e-281	961.8
QK8_03456	X0I5S4#PHI:6530#Gas1#5507#Fusarium_oxysporum#reduced_virulence	100	487	0	1	487	1	487	3.4e-270	926
QK8_03457	I1RPQ7#PHI:6411#FgCdc10#5518#Fusarium_graminearum#unaffected_pathogenicity	99.4	338	2	1	338	1	338	6.6e-196	678.7
QK8_03487	I1RPM7#PHI:1376#GzC2H039#5518#Fusarium_graminearum#unaffected_pathogenicity	90.2	469	45	1	468	1	469	1.6e-253	870.5
QK8_03492	F9F510#PHI:11680#UgmA#5507#Fusarium_oxysporum#reduced_virulence	99.8	519	1	1	519	1	519	0	1084.7
QK8_03529	I1RPI7#PHI:1877#GzZC192#5518#Fusarium_graminearum#unaffected_pathogenicity	87	707	75	182	874	1	704	0	1245.7
QK8_03567	W7M5P0#PHI:2916#Ppr2#117187#Fusarium_verticillioides#unaffected_pathogenicity	98.8	659	7	1	659	1	658	0	1261.1
QK8_03569	Q4IA62#PHI:1674#GzDHHC002#5518#Fusarium_graminearum#unaffected_pathogenicity	90.4	551	47	1	546	1	550	4.2e-285	975.7
QK8_03571	I1RPD3#PHI:6719#FgPLC1#5518#Fusarium_graminearum#reduced_virulence	88.3	1113	128	1	1113	1	1111	0	1937.2
QK8_03574	G4MNG8#PHI:807#MGG_06951#318829#Magnaporthe_oryzae#reduced_virulence	77.8	463	99	66	528	1	459	6.8e-208	719.2
QK8_03580	Q6WER3#PHI:432__PHI:4212__PHI:4242#FGL1__Fgl1#5518#Fusarium_graminearum#reduced_virulence	82.3	344	59	1	342	1	344	5.5e-166	579.3
QK8_03602	I1RPG1#PHI:1326#GzbZIP008#5518#Fusarium_graminearum#unaffected_pathogenicity	84.8	613	79	1	601	1	611	5.9e-256	879
QK8_03606	I1RPF6#PHI:1878#GzZC193#5518#Fusarium_graminearum#unaffected_pathogenicity	89.6	769	77	77	843	1	768	0	1290.8
QK8_03640	I1RPA0#PHI:1375#GzC2H038#5518#Fusarium_graminearum#unaffected_pathogenicity	89	502	54	1	501	1	502	5.1e-261	895.6
QK8_03651	X0MKY5#PHI:11176#FoEG1_(FOTG_02663)#5507#Fusarium_oxysporum#unaffected_pathogenicity__reduced_virulence	100	249	0	1	249	1	249	3.9e-145	509.6
QK8_03658	I1RP88#PHI:1226#FGSG_05845#5518#Fusarium_graminearum#lethal	92.6	635	42	1	635	1	630	0	1177.9
QK8_03715	I1RP41#PHI:5828#GIV6#5518#Fusarium_graminearum#unaffected_pathogenicity	83.1	355	55	1	354	1	351	9.4e-169	589
QK8_03744	P32964#PHI:143#CHT#1682391#Microdochium_sorghi#unaffected_pathogenicity	78.2	354	75	91	442	1	354	6.5e-167	582.8
QK8_03918	I1RU73#PHI:5820#Fgsg07757#5518#Fusarium_graminearum#unaffected_pathogenicity	77.7	372	79	1	372	1	368	1.6e-166	581.3
QK8_03926	I1RQT9#PHI:5873#Fgsg06439#5518#Fusarium_graminearum#unaffected_pathogenicity	81.4	344	64	3	346	11	354	2.1e-160	560.8
QK8_03964	I1R9K2#PHI:8645#FgLDHL1_(FGSG_00145)#5518#Fusarium_graminearum#reduced_virulence	89.5	391	41	1	391	1	391	5.1e-200	692.6
QK8_03965	I1S4B6#PHI:1845#GzZC160#5518#Fusarium_graminearum#unaffected_pathogenicity	85.5	736	106	1	736	1	735	0	1264.6
QK8_03967	I1R9K3#PHI:1990#GzZC305#5518#Fusarium_graminearum#reduced_virulence	82.9	328	55	1	328	396	722	3.9e-153	536.6
QK8_03968	I1R9K3#PHI:1990#GzZC305#5518#Fusarium_graminearum#reduced_virulence	84.5	316	44	1	311	1	316	1.1e-152	535
QK8_04038	I1RR00#PHI:1228#FGSG_06502#5518#Fusarium_graminearum#lethal	82.8	546	86	7	544	3	548	1.2e-226	781.6
QK8_04039	A0A1C3YKW2#PHI:1963#GzZC278#5518#Fusarium_graminearum#unaffected_pathogenicity	92.8	754	51	1	751	1	754	0	1415.2
QK8_04080	Q4I8B6#PHI:1675#GzDHHC003#5518#Fusarium_graminearum#unaffected_pathogenicity	89.7	719	73	1	718	6	724	0	1077.4
QK8_04090	A0A0E0S977#PHI:6119__PHI:6186#BTA1__FgCHS8#5518#Fusarium_graminearum#reduced_virulence	87.8	671	71	1	663	1	668	0	1195.6
QK8_04118	I1RR60#PHI:5899#FGSG_06572#5518#Fusarium_graminearum#unaffected_pathogenicity	85.2	877	128	71	947	6	880	0	1545.4
QK8_04136	I1RR79#PHI:1927#GzZC242#5518#Fusarium_graminearum#unaffected_pathogenicity	72.7	557	142	1	555	1	549	1.2e-231	798.1
QK8_04158	I1RR94#PHI:6122__PHI:5741#FGSG_06610__ScOrtholog_YKL153W#5518#Fusarium_graminearum#reduced_virulence	85.1	618	92	1	618	1	618	0	1111.7
QK8_04159	Q7Z7T9#PHI:821#Tub2#38448#Monilinia_fructicola#chemistry_target:_resistance_to_chemical	79.1	345	72	28	372	54	398	2.3e-166	580.9
QK8_04179	A0A0D2XEI7#PHI:9050#FolVam7_(FOXG_02319)#5507#Fusarium_oxysporum#reduced_virulence	100	361	0	1	361	1	361	2.2e-197	683.7
QK8_04180	I1RRB0#PHI:7124#FgEB1#5518#Fusarium_graminearum#reduced_virulence	85.1	242	35	1	242	1	241	2e-106	380.9
QK8_04183	A0A098DUS9#PHI:9359#Fgleu4_(FGSG_12952)#5518#Fusarium_graminearum#loss_of_pathogenicity	91.2	616	53	1	615	1	616	0	1152.5
QK8_04185	Q86ZP4#PHI:304#GzCPS1#5518#Fusarium_graminearum#reduced_virulence	93.9	1693	92	156	1840	1	1690	0	3152.8
QK8_04193	A0A2L1CF02#PHI:9550#Mocin4#318829#Magnaporthe_oryzae#reduced_virulence	76.8	181	26	1	165	1	181	1.2e-73	271.6
QK8_04195	E9F1A7#PHI:6380#MrLPAAT1#568076#Metarhizium_robertsii#reduced_virulence	73	293	79	7	299	8	300	8.1e-121	429.1
QK8_04198	P0CT16#PHI:9554#Mosar1#318829#Magnaporthe_oryzae#unaffected_pathogenicity	93.9	180	11	1	180	1	180	1.4e-99	360.1
QK8_04204	I1RRD2#PHI:1328#GzbZIP010#5518#Fusarium_graminearum#reduced_virulence	74.8	563	130	1	558	1	556	5.2e-214	739.6
QK8_04217	J9MHC1#PHI:1103__PHI:2282#FOXG_02277__MeaB#5507#Fusarium_oxysporum#unaffected_pathogenicity__increased_virulence_(hypervirulence)	98.8	410	5	1	410	1	410	4.6e-212	732.6
QK8_04234	A0A0E0SBS3#PHI:1078#Mes1#5518#Fusarium_graminearum#reduced_virulence	93.8	770	33	1	756	52	820	0	1291.2
QK8_04236	I1RRG4#PHI:1380#GzC2H043#5518#Fusarium_graminearum#unaffected_pathogenicity	76.9	502	113	1	500	1	501	2.7e-214	740.3
QK8_04238	K3VS45#PHI:11078#Fpnuc1_(FPSE_01560)#101028#Fusarium_pseudograminearum#unaffected_pathogenicity	89.6	347	34	1	346	1	346	9.7e-187	648.3
QK8_04252	I1RRH8#PHI:1892#GzZC207#5518#Fusarium_graminearum#unaffected_pathogenicity	75.4	818	176	1	814	1	797	0	1164.1
QK8_04255	I1RRI0#PHI:1381#GzC2H044#5518#Fusarium_graminearum#unaffected_pathogenicity	81.9	514	66	9	501	17	524	2.4e-226	780.4
QK8_04267	Q870A3#PHI:315__PHI:7241#PacC#5507#Fusarium_oxysporum#reduced_virulence__increased_virulence_(hypervirulence)	89.3	578	36	111	688	58	609	8.1e-286	978.4
QK8_04286	I1RST1#PHI:1491#GzHMG023#5518#Fusarium_graminearum#lethal	95.2	566	26	1	565	1	566	7.6e-292	998.8
QK8_04296	I1RSU2#PHI:724__PHI:730#PKS9__KSA1#5518#Fusarium_graminearum#unaffected_pathogenicity	90	422	42	1	422	1	422	9.5e-227	782.3
QK8_04302	Q4WJS6#PHI:6753#GlcA#746128#Aspergillus_fumigatus#lethal	95.4	324	13	1	323	1	323	5e-185	642.5
QK8_04311	I1RSV8#PHI:1519#GzHOMEL018#5518#Fusarium_graminearum#unaffected_pathogenicity	88.6	551	52	1	548	1	543	6.8e-243	835.5
QK8_04320	Q75T36#PHI:341#CPK1#5462#Colletotrichum_lagenaria#loss_of_pathogenicity	92.3	325	24	247	571	195	518	8.8e-185	642.5
QK8_04333	I1RSX8#PHI:1795#GzZC110#5518#Fusarium_graminearum#unaffected_pathogenicity	78.4	616	115	1	616	1	598	3.3e-278	953
QK8_04337	I1RSY2#PHI:1588#GzOB028#5518#Fusarium_graminearum#lethal	79	138	29	1	138	1	138	2e-58	220.7
QK8_04343	A0A384JUP3#PHI:10370#BcBGL6_(BCIN_10g02650)#40559#Botrytis_cinerea#reduced_virulence	71.9	474	132	3	476	6	478	6.3e-216	745.7
QK8_04359	I1S8D3#PHI:9517#FgEch1_(FGSG_13111)#5518#Fusarium_graminearum#reduced_virulence	95.2	290	14	1	290	1	290	9.7e-156	545
QK8_04365	B8NRT5#PHI:9218#Ppci1_(AFLA_050760)#5059#Aspergillus_flavus#increased_virulence_(hypervirulence)	78.7	89	19	39	127	34	122	6.8e-37	149.1
QK8_04368	X0JSI1#PHI:4680#FoMkk2#5507#Fusarium_oxysporum#reduced_virulence	99.6	526	2	1	526	1	526	3.4e-292	999.2
QK8_04381	I1RT19#PHI:1387#GzBrlA#5518#Fusarium_graminearum#unaffected_pathogenicity	93	698	44	1	696	1	695	0	1099.3
QK8_04382	G4N7K8#PHI:9032#Mocrn1_(MGG_06389)#318829#Magnaporthe_oryzae#reduced_virulence__unaffected_pathogenicity	70.5	616	155	1	592	1	613	2.9e-231	797
QK8_04396	I1RRL4#PHI:10692#FgDnfB_(FGSG_06743)#5518#Fusarium_graminearum#unaffected_pathogenicity__reduced_virulence	94.6	1364	72	1	1364	1	1363	0	2592.8
QK8_04402	I1RRM1#PHI:5029#Gta2#5518#Fusarium_graminearum#unaffected_pathogenicity__reduced_virulence	95.2	459	22	1	459	1	459	7.6e-264	904.8
QK8_04418	J4WK53#PHI:8672#Phr2_(EJP70165)#176275#Beauveria_bassiana#unaffected_pathogenicity	73.2	593	150	1	585	1	592	9.2e-276	944.9
QK8_04430	V6RLW4#PHI:1583#GzOB023#5518#Fusarium_graminearum#unaffected_pathogenicity	94.7	721	38	1	721	1	721	0	1359.4
QK8_04457	I1RRR9#PHI:1457#GzAra005#5518#Fusarium_graminearum#unaffected_pathogenicity	87.5	560	69	1	560	1	559	1.3e-284	974.2
QK8_04461	I1RRS3#PHI:1816#GzZC131#5518#Fusarium_graminearum#unaffected_pathogenicity	87.7	887	96	1	878	11	893	0	1413.3
QK8_04474	A0A0D2XDM3#PHI:4724#Gls1#5507#Fusarium_oxysporum#unaffected_pathogenicity	100	705	0	1	705	1	705	0	1455.3
QK8_04483	I1RRU2#PHI:1248#FGSG_06832#5518#Fusarium_graminearum#unaffected_pathogenicity	92.3	405	28	1	402	1	405	7.8e-212	731.9
QK8_04484	D9J222#PHI:2453#Snt2#5507#Fusarium_oxysporum#reduced_virulence	95.7	1566	49	1	1566	21	1567	0	2528.4
QK8_04491	I1RRU8#PHI:1622#GzJUM004#5518#Fusarium_graminearum#unaffected_pathogenicity	88.7	467	53	1	467	1	467	2.3e-261	896.7
QK8_04498	Q6S9D7#PHI:7701#Pb14-3-3#121759#Paracoccidioides_brasiliensis#reduced_virulence	87.9	248	29	1	248	1	247	2.6e-118	420.6
QK8_04508	I1RRW0#PHI:8743#FgPEX4_(FGSG_06857)#5518#Fusarium_graminearum#reduced_virulence	92.4	172	13	1	172	1	172	1.2e-92	334.7
QK8_04511	I1RRW3#PHI:1658#GzCCCH002#5518#Fusarium_graminearum#unaffected_pathogenicity	99	209	2	1	209	1	209	2.4e-127	450.3
QK8_04520	Q9C1T0#PHI:200#ARG1#5507#Fusarium_oxysporum#reduced_virulence	100	467	0	1	467	1	467	5.4e-273	935.3
QK8_04523	I1RRX1#PHI:1382#GzC2H045#5518#Fusarium_graminearum#reduced_virulence	83.1	540	77	1	535	1	531	3.4e-215	743.4
QK8_04525	I1RRX4#PHI:1291#TOP1#5518#Fusarium_graminearum#reduced_virulence	86.2	912	116	4	909	3	910	0	1322
QK8_04530	A0A1C3YKS2#PHI:1183#(Sc_Cmk1/Cmk2)#5518#Fusarium_graminearum#reduced_virulence	94.9	370	19	80	449	2	371	4.2e-206	713
QK8_04535	I1S832#PHI:1723#GzZC038#5518#Fusarium_graminearum#unaffected_pathogenicity	81.5	880	145	55	923	24	896	0	1364.7
QK8_04564	I1RS06#PHI:1665#GzCCHC005#5518#Fusarium_graminearum#unaffected_pathogenicity	74.2	260	50	1	259	1	244	2.1e-56	214.9
QK8_04572	G4N3J3#PHI:9548#Moarl1#318829#Magnaporthe_oryzae#reduced_virulence	90.3	176	17	1	176	5	180	3.9e-91	329.7
QK8_04573	G4N3J5#PHI:5306#MoSKP1#318829#Magnaporthe_oryzae#loss_of_pathogenicity	80.6	170	31	1	170	1	168	1.3e-72	268.1
QK8_04579	G4N8F9#PHI:9553#Moarf1#318829#Magnaporthe_oryzae#unaffected_pathogenicity	93.3	434	29	522	955	1	434	4.7e-237	817
QK8_04582	I1RS24#PHI:1584#GzOB024#5518#Fusarium_graminearum#unaffected_pathogenicity	100	203	0	13	215	52	254	3.6e-115	409.8
QK8_04585	I1RS27#PHI:1383#GzC2H046#5518#Fusarium_graminearum#unaffected_pathogenicity	79	257	51	1	254	1	257	1.1e-102	368.6
QK8_04591	A0A098DTI0#PHI:1180#(Sc_Sat4)#5518#Fusarium_graminearum#reduced_virulence	91.8	502	39	1	502	1	500	5.8e-257	882.1
QK8_04592	I1RS33#PHI:1250#FGSG_06940#5518#Fusarium_graminearum#unaffected_pathogenicity	75.7	643	124	2	612	5	647	3.5e-272	932.9
QK8_04594	I1RS35#PHI:9743#Pex3_(FGSG_06942)#5518#Fusarium_graminearum#reduced_virulence	92	489	37	1	489	1	487	3.5e-249	856.3
QK8_04596	A0A559LXH4#PHI:11258#FoSep1#5507#Fusarium_oxysporum#reduced_virulence	99.9	752	1	1	752	21	772	0	1427.9
QK8_04598	F9X691#PHI:4914#ZtCBR1#1047171#Zymoseptoria_tritici#reduced_virulence	70.8	260	70	205	459	55	313	2.2e-101	365.2
QK8_04599	I1RS41#PHI:1529#Gzscp#5518#Fusarium_graminearum#reduced_virulence	89	1057	116	1	1057	1	1057	0	1784.6
QK8_04602	I1RS43#PHI:1585#GzOB025#5518#Fusarium_graminearum#unaffected_pathogenicity	90.7	387	36	636	1022	1	387	2.5e-214	741.5
QK8_04608	A0A1C3YKT9#PHI:1202#(Sc_Cla4)#5518#Fusarium_graminearum#reduced_virulence	92.6	856	55	1	853	6	856	0	1198
QK8_04610	V6RFV4#PHI:1230#FGSG_06959#5518#Fusarium_graminearum#lethal	94.9	394	18	1	394	1	392	1.9e-218	753.8
QK8_04624	I1RS57#PHI:1253#FGSG_06970#5518#Fusarium_graminearum#unaffected_pathogenicity	87.1	1204	148	1	1199	1	1202	0	1944.9
QK8_04658	Q5AJB1#PHI:3321#Tfp1#5476#Candida_albicans#loss_of_pathogenicity	73.4	590	156	195	783	24	613	5.2e-260	892.9
QK8_04664	Q2V086#PHI:862#ClaSSD1#5462#Colletotrichum_lagenaria#loss_of_pathogenicity	78.5	945	202	588	1532	13	956	0	1323.9
QK8_04679	J5K8H0#PHI:4990#Ras3#176275#Beauveria_bassiana#reduced_virulence	72.9	273	55	5	260	19	289	1.1e-105	378.6
QK8_04716	I1RSE4#PHI:1096#FGSG_07062#5518#Fusarium_graminearum#unaffected_pathogenicity	91.4	406	34	1	406	1	405	1.8e-224	773.9
QK8_04720	I1RSE9#PHI:1917#GzZC232#5518#Fusarium_graminearum#reduced_virulence	94.9	686	32	1	686	1	683	0	1337
QK8_04730	I1RSG0#PHI:9223#FgPEX10_(FGSG_07078)#5518#Fusarium_graminearum#reduced_virulence	87	354	46	10	363	12	365	5.1e-178	619.4
QK8_04739	Q4I6S5#PHI:6898#FgMon1#5518#Fusarium_graminearum#reduced_virulence	91.7	601	50	1	601	1	601	0	1099.3
QK8_04743	W7MB59#PHI:3053#FvHAP3#117187#Fusarium_verticillioides#reduced_virulence	72.4	243	22	1	243	1	198	3.9e-89	323.6
QK8_04762	I1RSI3#PHI:9222#FgPEX1_(FGSG_07104)#5518#Fusarium_graminearum#reduced_virulence	90.5	1209	114	1	1208	1	1209	0	2132.1
QK8_04763	I1RSI4#PHI:1587#GzOB027#5518#Fusarium_graminearum#unaffected_pathogenicity	90.7	813	71	1	811	1	810	0	1442.6
QK8_04771	W7MUV5#PHI:5391#FvSO#117187#Fusarium_verticillioides#loss_of_pathogenicity	95.7	1199	49	167	1362	1	1199	0	1929.5
QK8_04775	I1RSJ5#PHI:1489#GzHMG021#5518#Fusarium_graminearum#unaffected_pathogenicity	80.5	477	74	1	476	1	459	7.2e-197	682.6
QK8_04776	E9F082#PHI:2323#Mhk1#568076#Metarhizium_robertsii#reduced_virulence	88	1303	145	1	1292	1	1303	0	2171
QK8_04778	I1RSK0#PHI:1257#FGSG_07121#5518#Fusarium_graminearum#unaffected_pathogenicity	86.1	670	90	1073	1740	4	672	0	1138.6
QK8_04785	G4MZ63#PHI:3824#MET12#318829#Magnaporthe_oryzae#unaffected_pathogenicity__loss_of_pathogenicity	72.1	692	170	1	672	1	689	6.5e-296	1011.9
QK8_04791	I1RSL0#PHI:1915#GzZC230#5518#Fusarium_graminearum#reduced_virulence	82.2	639	112	1	637	1	639	5.3e-215	743
QK8_04794	A0A1C3YKY7#PHI:5818#Fgsg07136#5518#Fusarium_graminearum#unaffected_pathogenicity	78.9	413	84	1	412	1	411	1.5e-178	621.3
QK8_04802	I1RSM1#PHI:1490#GzHMG022#5518#Fusarium_graminearum#unaffected_pathogenicity	92.6	54	4	1	54	1	54	5.9e-22	99.8
QK8_04814	I1RSN1#PHI:1610#GzP53L003#5518#Fusarium_graminearum#unaffected_pathogenicity	86.2	603	64	1	585	49	650	5.7e-296	1011.9
QK8_04816	W7MUL2#PHI:7142#FvStp1#117187#Fusarium_verticillioides#reduced_virulence	98	1023	19	1	1023	1	1022	0	1789.6
QK8_04829	G4N1E7#PHI:6637#Movps1#318829#Magnaporthe_oryzae#lethal	83.2	695	113	4	696	6	698	0	1078.2
QK8_04847	I1RSR1#PHI:1797#GzZC112#5518#Fusarium_graminearum#unaffected_pathogenicity	87.6	895	83	1	868	3	896	0	1506.1
QK8_04860	I1RSR7#PHI:1796#GzZC111#5518#Fusarium_graminearum#unaffected_pathogenicity	79.3	776	138	293	1068	2	754	0	1211.4
QK8_04876	I1S8E2#PHI:1606#GzOB047#5518#Fusarium_graminearum#reduced_virulence	93.3	208	14	1	208	1	208	1e-106	381.7
QK8_04881	I1RT36#PHI:1200__PHI:4587#(Gsk3)__Fgk3#5518#Fusarium_graminearum#reduced_virulence__loss_of_pathogenicity	99.2	394	3	1	394	1	394	1.3e-232	800.8
QK8_04896	I1RT48#PHI:1216#FGSG_07344#5518#Fusarium_graminearum#reduced_virulence	88.6	647	51	1	626	1	645	0	1127.9
QK8_04908	I1RT69#PHI:1918#GzZC233#5518#Fusarium_graminearum#unaffected_pathogenicity	85.1	887	122	61	944	1	880	0	1513
QK8_04910	J5K093#PHI:3096#Ktr4#176275#Beauveria_bassiana#reduced_virulence	78.6	393	84	1	393	1	393	6.5e-203	702.2
QK8_04921	I1RT81#PHI:6410__PHI:6604#FgCdc12__FaCdc12(FGSG_07380)#5518__282267#Fusarium_graminearum__Fusarium_asiaticum#reduced_virulence	99.7	385	1	1	385	1	385	6.9e-218	751.9
QK8_04922	I1RT82#PHI:1287#FGSG_07381#5518#Fusarium_graminearum#unaffected_pathogenicity	94	451	27	1	451	1	451	2.3e-249	856.7
QK8_04933	F9WWR1#PHI:4966#Sdi1#1047171#Zymoseptoria_tritici#unaffected_pathogenicity	84.8	627	95	24	650	17	643	0	1113.6
QK8_04941	E9DS54#PHI:8769#MaPpt1#92637#Metarhizium_acridum#unaffected_pathogenicity	89.4	471	50	2	472	5	475	9.3e-257	881.3
QK8_04943	I1RT91#PHI:1388#GzC2H051#5518#Fusarium_graminearum#unaffected_pathogenicity	79.6	338	68	18	355	1	337	7.5e-142	499.2
QK8_04960	A0A0D2XC66#PHI:10879#Cnb1_(XP_018234243)#5507#Fusarium_oxysporum#reduced_virulence	100	171	0	1	171	1	171	2.2e-91	330.9
QK8_04963	I1RTA6#PHI:3863#FgGAL83#5518#Fusarium_graminearum#reduced_virulence	83.5	484	66	1	481	1	473	1.6e-200	694.5
QK8_04965	Q4I5U9#PHI:1231__PHI:1492#FGSG_07409__GzHMG024#5518#Fusarium_graminearum#lethal__unaffected_pathogenicity	85.8	529	52	1	522	4	516	6.8e-251	862.1
QK8_04974	I1RTB7#PHI:2350__PHI:9406#MID1__MID1_(FGSG_07418)#5518#Fusarium_graminearum#unaffected_pathogenicity__reduced_virulence	75.5	620	143	186	800	1	616	6e-280	959.1
QK8_04978	I1RTC2#PHI:1232#FGSG_07423#5518#Fusarium_graminearum#lethal	97.1	412	12	1	412	1	412	5.5e-237	815.5
QK8_04984	I1S3J7#PHI:1424#GzC2H092#5518#Fusarium_graminearum#unaffected_pathogenicity	83.9	56	9	978	1033	659	714	1.6e-23	107.8
QK8_04987	I1RTD1#PHI:1645#GzWing017#5518#Fusarium_graminearum#unaffected_pathogenicity	93.7	842	45	1	834	1	842	0	1519.2
QK8_04993	J4W023#PHI:7181#CypB#176275#Beauveria_bassiana#reduced_virulence	79	205	42	1	204	1	205	1.3e-92	335.1
QK8_05006	I1RTF5#PHI:1532#GzLam001#5518#Fusarium_graminearum#unaffected_pathogenicity	96.3	164	6	1	164	1	164	1.3e-88	321.2
QK8_05022	I1RTG5#PHI:6245#FaMyo2B#5518#Fusarium_graminearum#reduced_virulence	93.1	1585	108	1	1585	1	1583	0	2611.3
QK8_05023	G4MND2#PHI:9951#MoFap7_(MGG_16212)#318829#Magnaporthe_oryzae#reduced_virulence	80.9	162	31	1	162	1	162	3.2e-76	281.2
QK8_05025	Q8J2P6#PHI:317#RHBA#746128#Aspergillus_fumigatus#reduced_virulence	71.7	184	52	3	186	4	187	4.1e-75	276.6
QK8_05075	I1RTL1#PHI:1245#FGSG_07520#5518#Fusarium_graminearum#unaffected_pathogenicity	81	728	135	21	747	17	742	0	1142.9
QK8_05078	G4MXS1#PHI:8611#Pyruvate_kinase#318829#Magnaporthe_oryzae#unaffected_pathogenicity__reduced_virulence__loss_of_pathogenicity	81.1	524	99	16	539	2	525	1.4e-253	870.9
QK8_05085	Q9P304#PHI:199#AOX1#5499#Fulvia_fulva#reduced_virulence	77.3	664	150	14	677	3	665	0	1099
QK8_05094	G4MXC5#PHI:5190#MoPRX1#318829#Magnaporthe_oryzae#reduced_virulence	80.7	218	42	4	221	7	224	8.5e-107	382.1
QK8_05104	I1RTN5#PHI:1549__PHI:2385#MYT2#5518#Fusarium_graminearum#unaffected_pathogenicity__reduced_virulence	82.8	326	48	2	322	1	323	2.4e-147	517.3
QK8_05108	A0A0C4DHY4#PHI:4880#Pgx6#5507#Fusarium_oxysporum#unaffected_pathogenicity__reduced_virulence	99.8	464	1	1	464	1	464	8.8e-284	971.1
QK8_05116	I1RTP1#PHI:5785#Fgsg07554#5518#Fusarium_graminearum#unaffected_pathogenicity	90.4	293	28	1	293	1	293	5.2e-157	549.3
QK8_05159	I1RTR8#PHI:1560#GzNEG002#5518#Fusarium_graminearum#unaffected_pathogenicity	87.8	245	30	1	245	1	245	9.4e-123	435.3
QK8_05206	K3VCL0#PHI:4601#FDB2#101028#Fusarium_pseudograminearum#reduced_virulence	72	346	92	1	345	1	342	2.8e-149	523.9
QK8_05268	A0A0D2YG10#PHI:6936#Fub1#5507#Fusarium_oxysporum#reduced_virulence	97.8	2410	53	1	2410	1	2410	0	4555.4
QK8_05269	W7N2B2#PHI:3388#FVEG_12522#117187#Fusarium_verticillioides#unaffected_pathogenicity	97.1	104	3	1	104	1	104	3.9e-54	206.1
QK8_05270	W7MS01#PHI:3389#FVEG_12521#117187#Fusarium_verticillioides#unaffected_pathogenicity	94.5	510	28	1	510	1	510	2.1e-278	953.4
QK8_05271	W7MT28#PHI:3390#FVEG_12520#117187#Fusarium_verticillioides#unaffected_pathogenicity	97.4	267	7	1	267	1	267	1.7e-159	557.4
QK8_05272	W7N293#PHI:3391#FVEG_12519#117187#Fusarium_verticillioides#unaffected_pathogenicity	93.2	427	29	1	427	37	463	1.1e-237	817.8
QK8_05274	W7NCN7#PHI:3386#FVEG_12528#117187#Fusarium_verticillioides#unaffected_pathogenicity	97.2	356	10	1	356	1	356	2.5e-206	713.4
QK8_05275	W7MS09#PHI:3385#FVEG_12529#117187#Fusarium_verticillioides#unaffected_pathogenicity	99.3	433	3	1	433	1	433	9.8e-253	867.8
QK8_05276	W7N2C1#PHI:3384#FVEG_12530#117187#Fusarium_verticillioides#unaffected_pathogenicity	89.8	1058	91	1	1041	1	1058	0	1936.8
QK8_05277	W7N2A8#PHI:3383#FVEG_12531#117187#Fusarium_verticillioides#unaffected_pathogenicity	97.1	375	11	1	375	13	387	6.8e-210	725.3
QK8_05278	W7MS18#PHI:3382#FVEG_12532#117187#Fusarium_verticillioides#unaffected_pathogenicity	92.4	421	9	1	398	1	421	3.2e-218	753.1
QK8_05279	W7N2B4#PHI:3381#FVEG_12533#117187#Fusarium_verticillioides#unaffected_pathogenicity	97.6	592	14	1	592	1	592	0	1091.3
QK8_05280	W7MT41#PHI:3380#FVEG_12534#117187#Fusarium_verticillioides#unaffected_pathogenicity	96.4	636	23	1	636	1	636	0	1224.2
QK8_05407	Q96VZ3#PHI:181#PGX1#5507#Fusarium_oxysporum#unaffected_pathogenicity	99.8	455	1	1	455	1	455	2.6e-272	932.9
QK8_05418	F9F8S3#PHI:11682#GfsB#5507#Fusarium_oxysporum#reduced_virulence	99.4	494	3	1	494	1	494	6.7e-298	1018.1
QK8_05421	A0A098E2K8#PHI:1834#GzZC149#5518#Fusarium_graminearum#unaffected_pathogenicity	70.2	702	196	1	696	1	695	1.6e-289	990.7
QK8_05426	I1RP25#PHI:1225#FGSG_05775#5518#Fusarium_graminearum#lethal	76.3	1267	264	1	1255	1	1243	0	1889
QK8_05452	G4NES9#PHI:784#MGG_00056#318829#Magnaporthe_oryzae#reduced_virulence	75.7	284	67	2	283	3	286	1.9e-119	424.5
QK8_05501	I1RNY7#PHI:1181#(Sc_Kic1)#5518#Fusarium_graminearum#reduced_virulence	85.3	687	88	1	687	1	674	0	1119
QK8_05504	I1S7H5#PHI:1742#GzZC057#5518#Fusarium_graminearum#unaffected_pathogenicity	85	681	80	1	666	1	674	0	1121.7
QK8_05530	I1RHB3#PHI:1923#GzZC238#5518#Fusarium_graminearum#unaffected_pathogenicity	81.7	712	111	1	703	1	702	0	1155.6
QK8_05541	N4VLC7#PHI:9476#CoTHR4_(Cob_04177)#5465#Colletotrichum_orbiculare#reduced_virulence	76.3	532	125	4	535	18	548	2.6e-239	823.5
QK8_05568	I1RM32#PHI:9048#FgSpo7_(FGSG_05009)#5518#Fusarium_graminearum#reduced_virulence	91.8	427	32	1	424	1	427	3.3e-197	683.3
QK8_05593	J9N0G7#PHI:1105#FOXG_08661#5507#Fusarium_oxysporum#unaffected_pathogenicity	99.3	290	2	1	290	1	290	1e-173	604.7
QK8_05597	I1RM58#PHI:5851#Fgsg05039#5518#Fusarium_graminearum#unaffected_pathogenicity	82.5	395	69	3	397	4	398	1.6e-185	644.4
QK8_05604	I1S746#PHI:9538#Acd2_(FGSG_12669)#5518#Fusarium_graminearum#unaffected_pathogenicity	96.8	346	10	1	345	1	346	4.8e-194	672.5
QK8_05620	E9F2M8#PHI:7757#Mrpem_(MAA_06426)#568076#Metarhizium_robertsii#unaffected_pathogenicity	75.5	932	201	297	1213	31	950	0	1446.8
QK8_05621	A0A0E0SMG6#PHI:10494#FgZC1_(FG05_05068)#5518#Fusarium_graminearum#reduced_virulence	93.1	698	43	1	697	1	694	0	1283.9
QK8_05630	Q4ICI6#PHI:9740#FgSvf1_(FGSG_05072)#5518#Fusarium_graminearum#reduced_virulence__unaffected_pathogenicity	86.5	377	51	1	377	1	377	7.8e-198	685.3
QK8_05643	G4MVC4#PHI:5082#MoAcat1#318829#Magnaporthe_oryzae#reduced_virulence	83	407	69	23	429	26	432	2.6e-192	668.3
QK8_05644	G4MVC5#PHI:6927#MoRAD6#318829#Magnaporthe_oryzae#reduced_virulence	96.3	135	5	16	150	1	135	8.3e-74	271.9
QK8_05647	I1RMA5#PHI:4041#Spt3#5518#Fusarium_graminearum#reduced_virulence	92.5	320	24	371	690	1	320	2.5e-157	551.6
QK8_05649	Q4ICG5#PHI:9145#FgAP2mu_(FGSG_05093)#5518#Fusarium_graminearum#reduced_virulence	99.3	143	1	1	143	1	143	1.4e-78	287.7
QK8_05651	I1RMA7#PHI:9096#Fgdid2_(FGSG_05094)#5518#Fusarium_graminearum#loss_of_pathogenicity	91.8	294	21	1	291	1	294	1.9e-130	461.1
QK8_05652	E2GL14#PHI:2334#BcNma#40559#Botrytis_cinerea#reduced_virulence	70.7	1011	289	1	1008	1	1007	0	1484.2
QK8_05665	B8Q8Z5#PHI:2155#MoPEX7#318829#Magnaporthe_oryzae#loss_of_pathogenicity	79.5	347	61	2	343	3	344	1.7e-167	584.3
QK8_05675	I1RMD1#PHI:1958#GzZC273#5518#Fusarium_graminearum#unaffected_pathogenicity	91.9	902	66	60	957	65	963	0	1645.9
QK8_05687	I1RQ27#PHI:1914#GzZC229#5518#Fusarium_graminearum#unaffected_pathogenicity	76.6	911	158	2	908	4	863	0	1342.4
QK8_05691	G4MT58#PHI:5480#MoPyr5#318829#Magnaporthe_oryzae#reduced_virulence	72.7	227	62	5	231	6	232	2.3e-91	330.9
QK8_05705	G4N008#PHI:5395#MoSec62#318829#Magnaporthe_oryzae#reduced_virulence	76.9	360	75	31	382	23	382	6.5e-99	356.7
QK8_05714	Q4WGR1#PHI:2541#OLE1#746128#Aspergillus_fumigatus#lethal	70	444	94	32	438	15	456	1.3e-188	654.8
QK8_05731	Q4X132#PHI:2548#KRR1#746128#Aspergillus_fumigatus#lethal	80.9	283	54	1	283	1	283	1.2e-133	471.9
QK8_05733	I1RQ67#PHI:1255#FGSG_06206#5518#Fusarium_graminearum#unaffected_pathogenicity	82.7	771	126	1	765	1	770	0	1213.7
QK8_05735	Q96VL3#PHI:339#CLPT1#290576#Colletotrichum_lindemuthianum#reduced_virulence	94.1	186	10	484	669	18	202	7.3e-98	354
QK8_05745	I1RQ81#PHI:1582#GzOB022#5518#Fusarium_graminearum#unaffected_pathogenicity	85.9	306	43	6	311	5	310	2.9e-150	526.9
QK8_05752	W7MCR6#PHI:2461#FLBA2#117187#Fusarium_verticillioides#unaffected_pathogenicity	100	382	0	120	501	118	499	7.6e-210	726.1
QK8_05755	I1RQ92#PHI:1487#GzHMG019#5518#Fusarium_graminearum#unaffected_pathogenicity	85.8	770	99	3	766	4	769	0	1245.7
QK8_05766	I1RMP5#PHI:5806#Fgsg05239#5518#Fusarium_graminearum#unaffected_pathogenicity	79.7	467	92	1	465	1	466	2.7e-216	746.9
QK8_05789	I1RMR7#PHI:8911#FgVPS36_(FGSG_05263)#5518#Fusarium_graminearum#reduced_virulence	91.2	645	56	1	645	1	644	0	1158.7
QK8_05790	I1RMR8#PHI:1516#GzHOMEL012#5518#Fusarium_graminearum#lethal	86.4	404	52	1	401	1	404	1.6e-161	564.7
QK8_05817	I1RZ35#PHI:1598#GzOB038#5518#Fusarium_graminearum#reduced_virulence	91.2	136	11	1	135	1	136	3e-67	250
QK8_05821	I1RZ37#PHI:1237#FGSG_09660#5518#Fusarium_graminearum#lethal	90.3	1170	90	1	1149	1	1167	0	1793.1
QK8_05822	G4NFW7#PHI:8928#MoSCAD2_(MGG_08690)#318829#Magnaporthe_oryzae#loss_of_pathogenicity	78.6	444	95	3	446	2	445	6.9e-193	669.1
QK8_05823	I1RZ39#PHI:1599#GzOB039#5518#Fusarium_graminearum#unaffected_pathogenicity	94.5	182	10	1	182	1	182	1e-94	341.7
QK8_05850	Q2LK92#PHI:548__PHI:2305#BcPIC5__BcFKBP12#40559#Botrytis_cinerea#reduced_virulence__unaffected_pathogenicity__increased_virulence_(hypervirulence)	73.5	117	27	36	148	1	117	1.2e-45	178.3
QK8_05865	A0A0D2XWJ8#PHI:4727#Gdb1#5507#Fusarium_oxysporum#reduced_virulence__unaffected_pathogenicity	99.7	1550	4	1	1550	7	1556	0	3197.5
QK8_05876	J9MZK9#PHI:2455#CRE1#5507#Fusarium_oxysporum#unaffected_pathogenicity	100	387	0	1	387	34	420	1e-192	668.3
QK8_05882	T0KEV9#PHI:11318#CgEnd3#474922#Colletotrichum_gloeosporioides#reduced_virulence	81.8	395	71	1	395	1	394	9.1e-189	655.2
QK8_05885	I1RZ94#PHI:1649#GzWing021#5518#Fusarium_graminearum#unaffected_pathogenicity	86.3	277	36	1	277	1	275	7.2e-124	439.1
QK8_05896	V6RQ48#PHI:9142#FgAP2a_(FGSG_09735)#5518#Fusarium_graminearum#reduced_virulence	96.7	700	21	2	700	15	713	0	1259.2
QK8_05925	I1RZD4#PHI:1413#GzC2H080#5518#Fusarium_graminearum#unaffected_pathogenicity	84.5	997	145	1	993	1	991	0	1591.2
QK8_05932	I1S9V9#PHI:1655#GzWing028#5518#Fusarium_graminearum#unaffected_pathogenicity	89.9	1840	170	1	1837	1	1827	0	3302.3
QK8_05936	A0A0E0SEE4#PHI:6259#DOHH#5518#Fusarium_graminearum#reduced_virulence__unaffected_pathogenicity	91.5	330	28	1	330	1	330	1.1e-168	588.2
QK8_05940	N4VQQ5#PHI:3280#CoRAS1#5465#Colletotrichum_orbiculare#lethal	94.3	212	12	5	216	3	214	3.3e-116	413.3
QK8_05947	N4VBG2#PHI:6970#Copag1#5465#Colletotrichum_orbiculare#reduced_virulence	74.8	2561	589	36	2555	4	2549	0	3723.3
QK8_05951	I1RZF2#PHI:1524#GzHOMEL033#5518#Fusarium_graminearum#unaffected_pathogenicity	72.9	546	145	1	546	1	543	1.6e-223	771.2
QK8_05968	I1RZG7#PHI:1551#GzMyb015#5518#Fusarium_graminearum#unaffected_pathogenicity	91.7	779	63	1	778	1	778	0	1210.3
QK8_05977	Q6QIY0#PHI:2382#Upa2#5270#Ustilago_maydis#unaffected_pathogenicity	76.8	328	46	30	357	8	305	5e-153	536.6
QK8_06028	I1RQS1#PHI:1262#FGSG_06420#5518#Fusarium_graminearum#unaffected_pathogenicity	85.3	763	105	1	757	1	762	0	1275
QK8_06039	I1RQS8#PHI:1379#GzC2H042#5518#Fusarium_graminearum#reduced_virulence	81.8	550	96	1	548	1	548	7.5e-258	885.2
QK8_06042	I1RN15#PHI:1456#GzAra004#5518#Fusarium_graminearum#unaffected_pathogenicity	85.5	850	104	1	840	1	841	0	1259.6
QK8_06043	I1RN14#PHI:3658#NPS2#5518#Fusarium_graminearum#unaffected_pathogenicity__reduced_virulence	70	4844	1444	1	4843	1	4837	0	6766
QK8_06044	I1RN13#PHI:1010#SID1#5518#Fusarium_graminearum#reduced_virulence	93.3	538	34	1	538	1	536	1.1e-280	961.1
QK8_06045	I1RN12#PHI:1937#GzZC252#5518#Fusarium_graminearum#unaffected_pathogenicity	76.1	817	146	4	784	6	809	0	1200.3
QK8_06089	A8QJI7#PHI:1020__PHI:1022__PHI:2362#XlnR__XLNR#5507#Fusarium_oxysporum#unaffected_pathogenicity	99.4	823	5	43	865	116	938	0	1575.1
QK8_06092	I1RMW9#PHI:4602#FDB2#5518#Fusarium_graminearum#reduced_virulence	96.5	2098	73	138	2235	7	2104	0	4056.9
QK8_06097	E9EMQ0#PHI:3328#MrKu70#568076#Metarhizium_robertsii#unaffected_pathogenicity	77.2	618	140	5	621	6	623	1.9e-283	971.8
QK8_06098	Q4WUA3#PHI:2532#HEM15#746128#Aspergillus_fumigatus#lethal	77.3	397	87	21	415	27	422	2.1e-180	627.5
QK8_06099	Q4WGK7#PHI:4893#AspB#746128#Aspergillus_fumigatus#unaffected_pathogenicity__increased_virulence_(hypervirulence)	87.9	406	49	167	572	122	527	9.1e-182	632.5
QK8_06100	G4N572#PHI:5047__PHI:6635#MoFis1#318829#Magnaporthe_oryzae#reduced_virulence	76.9	147	33	8	153	7	153	6.2e-61	229.2
QK8_06105	Q0WXM3#PHI:734__PHI:11289#FOW2#5507#Fusarium_oxysporum#loss_of_pathogenicity__reduced_virulence	99.5	626	3	76	701	38	663	0	1076.2
QK8_06108	I1RMV6#PHI:1222#FGSG_05306#5518#Fusarium_graminearum#lethal	88.5	1525	175	1	1525	1	1525	0	2729.5
QK8_06110	I1RMV4#PHI:1464__PHI:8923__PHI:10389#GzCCAAT004__FgHLTF1_(FGSG_05304)__FCT2_(FGSG_05304)#5518#Fusarium_graminearum#reduced_virulence	85.2	182	22	1	177	1	182	9.7e-82	298.5
QK8_06135	G4MZY1#PHI:2034#MFP1#318829#Magnaporthe_oryzae#reduced_virulence	77.4	895	178	1	871	1	895	0	1410.6
QK8_06142	I1RZ11#PHI:1411#GzC2H078#5518#Fusarium_graminearum#lethal	85.3	238	34	1	237	1	238	1.9e-80	294.7
QK8_06148	E3QJK7#PHI:6827#GPI8#31870#Colletotrichum_graminicola#loss_of_pathogenicity	78.9	374	76	1	371	1	374	1.5e-169	592.8
QK8_06160	Q65YU2#PHI:395#FGA2#5507#Fusarium_oxysporum#loss_of_pathogenicity	100	355	0	1	355	1	355	9.9e-203	701.4
QK8_06161	G4MW66#PHI:2062__PHI:3815#Gph1__GPH1#318829#Magnaporthe_oryzae#unaffected_pathogenicity__loss_of_pathogenicity__reduced_virulence	79.6	886	178	1	883	1	886	0	1449.1
QK8_06162	A0A0D2XQS0#PHI:6317__PHI:10250#Hog1__Hog1_(FOXG_06318)#5507#Fusarium_oxysporum#reduced_virulence	100	357	0	1	357	1	357	2e-211	730.3
QK8_06176	I1RYY6#PHI:6094#FgVps17#5518#Fusarium_graminearum#reduced_virulence	90.3	558	52	106	661	1	558	1.8e-272	934.1
QK8_06181	I1RYY1#PHI:1757#GzZC072#5518#Fusarium_graminearum#unaffected_pathogenicity	84.3	784	95	1	768	1	772	0	1269.2
QK8_06186	I1RYX6#PHI:9357#Fgleu1_(FGSG_09589)#5518#Fusarium_graminearum#loss_of_pathogenicity	94	787	37	1	787	1	777	0	1509.6
QK8_06203	G4MV96#PHI:3823#MET13#318829#Magnaporthe_oryzae#loss_of_pathogenicity	77	595	137	1	595	1	595	1.2e-296	1014.2
QK8_06210	I1RYV4#PHI:1449#GzGATA007#5518#Fusarium_graminearum#unaffected_pathogenicity	79.9	558	107	1	554	1	557	7.9e-207	715.7
QK8_06224	G4MVB1#PHI:11593#MoCpa1_(MGG_01743)#318829#Magnaporthe_oryzae#reduced_virulence	80.3	456	76	5	456	26	471	3.1e-217	750
QK8_06229	W7M3S4#PHI:7144#FvSCP1#117187#Fusarium_verticillioides#reduced_virulence	91.7	336	28	1	336	1	336	2.7e-157	550.4
QK8_06247	Q7Z7T9#PHI:821#Tub2#38448#Monilinia_fructicola#chemistry_target:_resistance_to_chemical	96.2	398	15	1	398	1	398	1.3e-231	797.7
QK8_06254	I1RYR6#PHI:1692#GzZC007#5518#Fusarium_graminearum#unaffected_pathogenicity	96.5	570	20	145	714	1	570	0	1095.1
QK8_06263	J4KMX0#PHI:7152#PmcB#176275#Beauveria_bassiana#reduced_virulence	72.3	1312	319	43	1318	21	1324	0	1755.7
QK8_06265	I1RYQ5#PHI:1246#FGSG_09513#5518#Fusarium_graminearum#unaffected_pathogenicity	93.5	738	35	1	730	1	733	0	1298.1
QK8_06266	I1RYQ4#PHI:9360#Fgbat1/2_(FGSG_09512)#5518#Fusarium_graminearum#unaffected_pathogenicity	90.6	393	37	1	393	16	408	2.2e-211	730.3
QK8_06283	I1RYN7#PHI:1299#GzAT003#5518#Fusarium_graminearum#unaffected_pathogenicity	87.9	942	110	1	938	1	942	0	1615.9
QK8_06293	H9C592#PHI:2590__PHI:2611#CMLE#5507#Fusarium_oxysporum#loss_of_pathogenicity	99.7	364	1	18	381	1	364	4.3e-228	785.8
QK8_06311	I1RYK8#PHI:1847#GzZC162#5518#Fusarium_graminearum#unaffected_pathogenicity	74.9	435	88	1	417	1	432	3.9e-190	659.8
QK8_06317	W7LS89#PHI:6262#FUG1#117187#Fusarium_verticillioides#reduced_virulence	96.8	562	17	1	562	1	561	1.3e-281	964.1
QK8_06341	I1RYI2#PHI:3373#FgSho1#5518#Fusarium_graminearum#reduced_virulence	95.1	305	12	19	323	1	302	3.4e-165	576.6
QK8_06347	A0A0E0SA40#PHI:7025#FgRav2#5518#Fusarium_graminearum#loss_of_pathogenicity	82.9	345	32	1	318	1	345	7.9e-159	555.4
QK8_06350	V9MGK6#PHI:4096#FoOCH1#5507#Fusarium_oxysporum#reduced_virulence	99.7	307	1	66	372	66	372	2.1e-185	644
QK8_06357	I1RYE2#PHI:1459#GzAra007#5518#Fusarium_graminearum#unaffected_pathogenicity	72.2	230	57	1	229	1	224	9.4e-93	335.5
QK8_06375	I1RYF6#PHI:1597#GzOB037#5518#Fusarium_graminearum#unaffected_pathogenicity	84.9	1454	180	1	1423	1	1446	0	2453.7
QK8_06377	I1RYF8#PHI:1236#FGSG_09408#5518#Fusarium_graminearum#lethal	86.2	723	88	1	719	1	715	0	1088.6
QK8_06389	I1RYH0#PHI:6409#FgCdc11#5518#Fusarium_graminearum#reduced_virulence	98	303	6	1	303	7	309	5.6e-172	599.4
QK8_06390	A0A063C0A1#PHI:9163#UvBI-1#1159556#Ustilaginoidea_virens#loss_of_pathogenicity	85.3	273	40	3	275	6	278	3.5e-131	463.4
QK8_06396	A0A1C3YLW9#PHI:5892#FGSG_09382#5518#Fusarium_graminearum#unaffected_pathogenicity	86.5	446	56	1	442	1	446	2e-216	747.3
QK8_06410	I1RYC3#PHI:1409#GzC2H075#5518#Fusarium_graminearum#unaffected_pathogenicity	88.4	1002	111	1	999	1	1000	0	1737.6
QK8_06411	I1RYC5#PHI:5819#Fgsg09370#5518#Fusarium_graminearum#unaffected_pathogenicity	76.3	393	84	1	386	1	391	7.8e-161	562.4
QK8_06437	I1RXZ0#PHI:1467#GzCCAAT007#5518#Fusarium_graminearum#unaffected_pathogenicity	98.5	130	2	20	149	9	138	8.2e-66	245.4
QK8_06459	G4NHH2#PHI:11101#UPL3_(MGG_03841)#318829#Magnaporthe_oryzae#reduced_virulence	70.4	1695	437	233	1870	237	1923	0	2010
QK8_06469	I1RY25#PHI:1167#NPC1#5518#Fusarium_graminearum#reduced_virulence	91.7	1272	105	1	1272	1	1272	0	2353.2
QK8_06489	G4MY57#PHI:11581#Mowhi2_(MGG_11241)#318829#Magnaporthe_oryzae#reduced_virulence	85.6	271	37	880	1149	21	290	2.1e-132	469.5
QK8_06490	A0A0E0SDV0#PHI:1207__PHI:3178#FgKin1#5518#Fusarium_graminearum#reduced_virulence	91.2	934	78	214	1145	219	1150	0	1558.9
QK8_06497	A0A1C3YLQ3#PHI:9973#Srp2_(FGSG_09282)#5518#Fusarium_graminearum#reduced_virulence	87.2	313	36	1	310	1	312	6.8e-131	462.6
QK8_06498	W7LT88#PHI:2463#RGSC1#117187#Fusarium_verticillioides#unaffected_pathogenicity	96.9	1232	35	283	1512	1	1231	0	2221.4
QK8_06502	I1RY51#PHI:1333#GzbZIP015#5518#Fusarium_graminearum#unaffected_pathogenicity	78.5	233	47	114	346	1	230	9.7e-94	339.3
QK8_06508	A0A0D2XPQ9#PHI:7636#PARG#5507#Fusarium_oxysporum#unaffected_pathogenicity	98.5	476	7	1	476	1	476	1.2e-280	960.7
QK8_06526	W9KJI6#PHI:11628#FoATG12#5507#Fusarium_oxysporum#reduced_virulence	99.4	158	1	1	158	1	158	1.6e-64	241.1
QK8_06530	I1RY71#PHI:1313#GzbHLH014#5518#Fusarium_graminearum#unaffected_pathogenicity	82.3	509	83	1	504	1	507	1.3e-224	774.6
QK8_06533	G4N745#PHI:5083#MoAcat2#318829#Magnaporthe_oryzae#reduced_virulence	76.1	397	91	4	396	5	401	2e-167	584.3
QK8_06549	I1RY88#PHI:1825#GzZC140#5518#Fusarium_graminearum#unaffected_pathogenicity	81.7	520	93	57	575	42	560	1.6e-242	834.3
QK8_06563	Q4I0C5#PHI:1764#GzZC079#5518#Fusarium_graminearum#unaffected_pathogenicity	77.2	548	116	1	543	1	544	2.2e-249	857.1
QK8_06568	W7M2E5#PHI:3356#Mads2#117187#Fusarium_verticillioides#unaffected_pathogenicity	96.4	660	16	1	660	1	652	2.3e-253	870.5
QK8_06588	I1RYB0#PHI:5826#GIV4#5518#Fusarium_graminearum#reduced_virulence	77.8	374	76	6	377	10	378	3.7e-163	570.1
QK8_06617	I1RXX1#PHI:1006#HMR1#5518#Fusarium_graminearum#reduced_virulence	90	1185	112	1	1183	1	1181	0	2051.9
QK8_06643	I1RXV1#PHI:1848#GzZC163#5518#Fusarium_graminearum#unaffected_pathogenicity	76	434	96	492	919	1	432	4.8e-196	680.6
QK8_06644	I1RXV2#PHI:1758#GzZC073#5518#Fusarium_graminearum#unaffected_pathogenicity	93.8	826	43	3	827	1	819	0	1532.7
QK8_06679	I1RXS2#PHI:1759#GzZC074#5518#Fusarium_graminearum#unaffected_pathogenicity	86.5	608	79	12	619	1	605	0	1090.9
QK8_06684	I1RXT3#PHI:7672#FgLetm1#5518#Fusarium_graminearum#reduced_virulence	90.2	553	50	1	552	1	550	9.5e-269	921.4
QK8_06691	Q70ZY8#PHI:2524#NudC#746128#Aspergillus_fumigatus#lethal	70.2	124	36	65	187	76	199	9.1e-46	179.1
QK8_06721	I1RLS1#PHI:1369#GzC2H031#5518#Fusarium_graminearum#unaffected_pathogenicity	74.9	311	66	1	306	1	304	1.5e-113	407.1
QK8_06734	I1RLT2#PHI:1956#GzZC271#5518#Fusarium_graminearum#unaffected_pathogenicity	83.9	652	81	3	638	53	696	0	1082.8
QK8_06735	I1RLT3#PHI:7718#FgOXP2#5518#Fusarium_graminearum#reduced_virulence	94.3	1306	73	1	1306	1	1304	0	2473.4
QK8_06770	I1S068#PHI:5850#Fgsg10085#5518#Fusarium_graminearum#unaffected_pathogenicity	76.1	351	80	1	347	1	351	8e-144	505.8
QK8_06791	Q00845#PHI:180#PELD#169388#Fusarium_solani#reduced_virulence	77.3	233	51	1	231	1	233	4.8e-113	402.9
QK8_06861	A0A1L2DC29#PHI:11603#VmGlu2#105487#Valsa_mali#reduced_virulence__increased_virulence_(hypervirulence)	75.3	489	117	6	490	8	496	7e-239	822
QK8_06982	E9EFJ0#PHI:9493#MaChsVII_(XP_007814978.1)#92637#Metarhizium_acridum#reduced_virulence	72.6	1797	462	1	1780	1	1784	0	2628.2
QK8_06988	I1RRM1#PHI:5029#Gta2#5518#Fusarium_graminearum#unaffected_pathogenicity__reduced_virulence	89.4	454	48	1	454	1	454	2.3e-247	850.5
QK8_07028	I1R9S7#PHI:1993#GzZC308#5518#Fusarium_graminearum#unaffected_pathogenicity	72.9	354	96	1	354	1	354	9.4e-148	518.8
QK8_07067	I1S8J4#PHI:1743#GzZC058#5518#Fusarium_graminearum#unaffected_pathogenicity	72.1	656	170	1	644	21	675	3.6e-267	916.4
QK8_07070	A0A1C3YM01#PHI:1865#GzZC180#5518#Fusarium_graminearum#unaffected_pathogenicity	72.9	689	162	537	1214	25	699	4.2e-293	1003.4
QK8_07081	J9VXU6#PHI:9425#Itr4_(CNAG_05662)#5207#Cryptococcus_neoformans#reduced_virulence	72.6	605	157	7	609	17	614	7.6e-259	888.6
QK8_07125	I1RV04#PHI:1814#GzZC129#5518#Fusarium_graminearum#lethal	77.8	784	153	8	776	43	820	0	1170.2
QK8_07131	I1RJB0#PHI:1880#GzZC195#5518#Fusarium_graminearum#unaffected_pathogenicity	79.9	613	108	1	598	1	613	6.6e-284	971.8
QK8_07175	I1RV65#PHI:1398#GzC2H061#5518#Fusarium_graminearum#unaffected_pathogenicity	76	838	188	1	831	1	832	2.5e-297	1016.9
QK8_07178	I1RV69#PHI:1234#FGSG_08133#5518#Fusarium_graminearum#lethal	94.3	2442	91	1	2442	1	2395	0	4547.3
QK8_07180	I1RV71#PHI:1812#GzZC127#5518#Fusarium_graminearum#unaffected_pathogenicity	75.4	610	142	1	608	1	604	7.5e-267	915.2
QK8_07184	I1RV74#PHI:1399#GzC2H062#5518#Fusarium_graminearum#unaffected_pathogenicity	81.2	611	100	725	1327	62	665	1.1e-257	885.9
QK8_07186	I1RHF1#PHI:1912#GzZC227#5518#Fusarium_graminearum#unaffected_pathogenicity	71.9	598	150	7	589	40	634	1.5e-243	837.8
QK8_07236	D2E9W7#PHI:2376#DEP2#29001#Alternaria_brassicicola#reduced_virulence__unaffected_pathogenicity	72	507	107	3	474	4	510	4.4e-217	749.6
QK8_07237	D2E9W8#PHI:2377#DEP3#29001#Alternaria_brassicicola#reduced_virulence__unaffected_pathogenicity	81.8	539	95	7	542	16	554	6.4e-249	855.5
QK8_07238	D2E9W9#PHI:2378#DEP4#29001#Alternaria_brassicicola#reduced_virulence__unaffected_pathogenicity	80.6	566	108	7	570	1	566	1.2e-287	984.2
QK8_07239	D2E9X0#PHI:2379#DEP5#29001#Alternaria_brassicicola#reduced_virulence__unaffected_pathogenicity	80	796	157	1	796	1	794	0	1288.1
QK8_07341	Q874F3#PHI:391#ABC2#318829#Magnaporthe_oryzae#unaffected_pathogenicity	70.2	1430	416	46	1469	59	1484	0	2023.1
QK8_07356	I1RWW4#PHI:1331__PHI:3111__PHI:4023#GzbZIP013__FgAP1__Fgap1#5518#Fusarium_graminearum#unaffected_pathogenicity	85.3	590	82	1	588	1	587	4.8e-271	929.1
QK8_07369	I1RWS0#PHI:1592#GzOB032#5518#Fusarium_graminearum#unaffected_pathogenicity	79	343	64	1	335	1	343	2.8e-138	487.3
QK8_07385	V6RRH2#PHI:1594#GzOB034#5518#Fusarium_graminearum#unaffected_pathogenicity	95.7	599	25	650	1247	12	610	0	1119.4
QK8_07389	E9EQM1#PHI:3817#MrGAT#568076#Metarhizium_robertsii#reduced_virulence	79.4	733	151	5	737	2	734	0	1151.7
QK8_07391	J9VLE6#PHI:11158#Ubi1_(CNAG_00370)#5207#Cryptococcus_neoformans#reduced_virulence	98.7	77	1	1	77	1	77	1.2e-36	149.4
QK8_07392	I1RWT7#PHI:1793#GzZC108#5518#Fusarium_graminearum#reduced_virulence	95.8	828	25	145	967	1	823	0	1444.5
QK8_07400	F5B5Y4#PHI:6206#BbCypC#176275#Beauveria_bassiana#unaffected_pathogenicity	79.5	161	33	1	161	1	161	1.4e-74	274.6
QK8_07417	Q6RKH3#PHI:726#PKS7#5518#Fusarium_graminearum#unaffected_pathogenicity	90.2	429	26	6	434	1	413	5.4e-228	788.1
QK8_07423	W7LTJ2#PHI:7146#FvHEX1#117187#Fusarium_verticillioides#unaffected_pathogenicity	90.2	408	36	264	667	130	537	9.1e-133	469.9
QK8_07429	A0A0E0S0W9#PHI:9823#Fg08731#5518#Fusarium_graminearum#reduced_virulence	99.5	371	2	1	371	1	371	2.5e-217	750
QK8_07431	I1RWQ0#PHI:1240__PHI:3088#FGSG_08729__CPK2#5518#Fusarium_graminearum#unaffected_pathogenicity__loss_of_pathogenicity	93.9	392	24	1	392	1	392	2.2e-211	730.3
QK8_07438	I1RWP4#PHI:1530#Gzsnd#5518#Fusarium_graminearum#unaffected_pathogenicity	92.1	885	70	1	885	1	885	0	1638.2
QK8_07439	Q96VL0#PHI:769#CPSOD1#5111#Claviceps_purpurea#unaffected_pathogenicity	88.2	153	18	1112	1264	2	154	5.5e-78	288.9
QK8_07444	Q5A5Q8#PHI:6076#RPS41#5476#Candida_albicans#reduced_virulence	77.1	253	56	119	369	6	258	1.4e-117	418.7
QK8_07459	A0A098DGM6#PHI:1184__PHI:6974#(Sc_Gin4-like)__Gil1#5518#Fusarium_graminearum#reduced_virulence	79.8	1225	216	1	1219	1	1200	0	1888.2
QK8_07460	Q5J4D6#PHI:365__PHI:2267#MLS1__Mls1#13684#Parastagonospora_nodorum#loss_of_pathogenicity	80.6	541	105	2	542	3	543	1.1e-264	907.9
QK8_07461	I1S8Y5#PHI:1434#GzC2H103#5518#Fusarium_graminearum#unaffected_pathogenicity	70	423	114	31	450	1	413	8e-133	469.5
QK8_07464	W7LTW0#PHI:3355__PHI:4514#Mads1__Fvmcm1#117187#Fusarium_verticillioides#unaffected_pathogenicity__reduced_virulence	94.5	235	0	1	235	1	222	9.2e-96	345.5
QK8_07465	I1RWL9#PHI:1079#Pls1#5518#Fusarium_graminearum#unaffected_pathogenicity	89.7	224	23	1	224	1	224	3.7e-110	393.3
QK8_07469	A0A0D2XGR3#PHI:10251#Pbs2_(FOXG_03107)#5507#Fusarium_oxysporum#reduced_virulence	99.5	654	3	1	654	1	654	0	1275.8
QK8_07476	A0A098DDT3#PHI:1182#(Sc_Mec1)#5518#Fusarium_graminearum#reduced_virulence	82.9	2479	418	577	3049	1	2479	0	4062.7
QK8_07501	I1RWI5#PHI:1590#GzOB030#5518#Fusarium_graminearum#lethal	94.1	153	8	56	208	6	157	2.1e-75	277.7
QK8_07502	N4X174#PHI:11250#PtcB#5016#Bipolaris_maydis#reduced_virulence	70.8	253	74	1	253	1	253	1e-99	359.4
QK8_07510	I1RWH5#PHI:1589#GzOB029#5518#Fusarium_graminearum#unaffected_pathogenicity	93.1	245	17	1	245	1	245	2.5e-128	453.8
QK8_07519	I1RWG6#PHI:1187#(Sc_Dbf2/Dbf20)#5518#Fusarium_graminearum#reduced_virulence	92.6	658	49	1	658	5	662	0	1246.9
QK8_07520	J9MJU9#PHI:2283#AreA#5507#Fusarium_oxysporum#reduced_virulence	99.8	906	2	55	960	1	906	0	1386.3
QK8_07529	V6RJG0#PHI:1794#GzZC109#5518#Fusarium_graminearum#unaffected_pathogenicity	90.4	665	60	1	665	5	665	0	1147.9
QK8_07534	Q4I2D7#PHI:11499#FgcapA_(FGSG_08621)#5518#Fusarium_graminearum#reduced_virulence	93.4	273	18	1	273	1	273	2.3e-146	513.8
QK8_07538	I1RWF1#PHI:1403#GzC2H066#5518#Fusarium_graminearum#reduced_virulence	92	439	32	1	436	1	439	6.8e-153	536.2
QK8_07549	G4NB53#PHI:5472#MoDeam#318829#Magnaporthe_oryzae#reduced_virulence	75.1	362	83	1	356	1	361	1.7e-153	538.1
QK8_07550	I1RVV2#PHI:1611#GzP53L004#5518#Fusarium_graminearum#unaffected_pathogenicity	87.1	535	58	568	1102	1	524	8e-259	889.4
QK8_07599	J4W8U0#PHI:6280#Bmiro#176275#Beauveria_bassiana#reduced_virulence	85.6	626	90	1	626	1	626	0	1112.4
QK8_07607	I1RW03#PHI:1679#GzMIZ001#5518#Fusarium_graminearum#unaffected_pathogenicity	70.4	382	101	1	374	1	378	4.6e-126	446.8
QK8_07617	I1RW12#PHI:5890#FGSG_08464#5518#Fusarium_graminearum#unaffected_pathogenicity	78.5	451	89	1	446	1	448	3.1e-161	563.9
QK8_07620	A0A0D2XH67#PHI:10695#CrpF_(FOXG_03265)#5507#Fusarium_oxysporum#unaffected_pathogenicity__increased_virulence_(hypervirulence)	99.6	1112	4	1	1112	1	1112	0	2105.5
QK8_07622	I1RW16#PHI:1178__PHI:4941#(Sc_Cdc28)__Cdc2A#5518#Fusarium_graminearum#reduced_virulence__lethal__loss_of_pathogenicity	94.5	325	18	1	325	1	325	6.3e-188	652.1
QK8_07652	I1RW42#PHI:5783#Fgsg08496#5518#Fusarium_graminearum#unaffected_pathogenicity	92.9	322	23	1	322	1	322	7.7e-170	592
QK8_07665	G5EHZ3#PHI:9055#MoIVD_(MGG_02540)#318829#Magnaporthe_oryzae#reduced_virulence	73.6	406	103	23	425	63	467	4.7e-167	583.2
QK8_07684	Q4I2M7#PHI:1676#GzDHHC004#5518#Fusarium_graminearum#unaffected_pathogenicity	88.8	680	73	1	678	1	679	0	1080.1
QK8_07694	A0A098DD67#PHI:1721#GzZC036#5518#Fusarium_graminearum#unaffected_pathogenicity	71.2	403	90	1	402	86	463	6.6e-163	570.9
QK8_07700	I1RW84#PHI:6183#FgVps27#5518#Fusarium_graminearum#reduced_virulence	90.3	546	50	1	545	1	544	5.3e-259	889.4
QK8_07727	I1RWA9#PHI:1647#GzWing019#5518#Fusarium_graminearum#reduced_virulence	91.8	1242	89	224	1459	1	1235	0	2083.9
QK8_07731	A0A0D2XHJ2#PHI:9288#Rec8_(FOXG_03390)#5507#Fusarium_oxysporum#unaffected_pathogenicity	98.4	685	11	1	685	1	685	0	1325.1
QK8_07737	I1RWB8#PHI:1402#GzC2H065#5518#Fusarium_graminearum#unaffected_pathogenicity	71.4	791	207	16	802	19	794	2.4e-289	990.3
QK8_07749	I1RWD1#PHI:10690#FgDnfA_(FGSG_08595)#5518#Fusarium_graminearum#reduced_virulence	92.2	1527	111	210	1731	1	1524	0	2672.1
QK8_07754	G9MQ09#PHI:8509#Tex10#29875#Trichoderma_virens#increased_virulence_(hypervirulence)	73.7	342	90	1	342	1	342	7.2e-142	499.2
QK8_07760	G4NC35#PHI:9199#MoCKb1_(MGG_00446)#318829#Magnaporthe_oryzae#reduced_virulence__unaffected_pathogenicity	74.8	353	75	1	341	1	351	1.4e-129	458.4
QK8_07763	I1RVU8#PHI:10616#FgAceA_(FGRAMPH1_01G09843)#5518#Fusarium_graminearum#reduced_virulence	95	400	20	27	426	26	425	9e-227	781.6
QK8_07777	I1RVT7#PHI:1790#GzZC105#5518#Fusarium_graminearum#lethal	75.1	1011	170	530	1517	2	953	0	1279.2
QK8_07805	G4MRB4#PHI:4491#SHM#318829#Magnaporthe_oryzae#reduced_virulence	71.2	486	133	22	500	27	512	2.1e-206	714.1
QK8_07806	I1RVR1#PHI:1860#GzZC175#5518#Fusarium_graminearum#unaffected_pathogenicity	73.9	524	103	1	495	13	531	2.5e-205	710.7
QK8_07813	I1S956#PHI:1720#GzZC035#5518#Fusarium_graminearum#unaffected_pathogenicity	85.8	520	68	65	580	46	563	1.6e-255	877.5
QK8_07838	I1RVN8#PHI:1791#GzZC106#5518#Fusarium_graminearum#unaffected_pathogenicity	84.6	603	78	1	601	1	590	3.7e-266	912.9
QK8_07847	I1RWX2#PHI:1745#GzZC060#5518#Fusarium_graminearum#unaffected_pathogenicity	89.4	530	52	1	529	1	527	3.9e-272	932.6
QK8_07878	Q9UW03#PHI:202__PHI:1160__PHI:2309#BcatrB#40559#Botrytis_cinerea#unaffected_pathogenicity__reduced_virulence__chemistry_target:_sensitivity_to_chemical	70.1	1386	404	26	1405	58	1439	0	1968
QK8_07897	I1RX03#PHI:3985#FGSG_08844_(Sc_gpi7)#5518#Fusarium_graminearum#unaffected_pathogenicity	85.1	870	122	1	868	1	864	2.4e-186	648.3
QK8_07900	I1RX04#PHI:1406#GzC2H070#5518#Fusarium_graminearum#lethal	85.5	643	82	40	682	1	632	1.5e-268	921
QK8_07915	V6RR76#PHI:3831#Fgrac1#5518#Fusarium_graminearum#reduced_virulence	100	199	0	1	199	1	199	5.7e-115	409.1
QK8_07923	I1RX22#PHI:1595#GzOB035#5518#Fusarium_graminearum#unaffected_pathogenicity	92.7	564	40	216	779	1	563	1.7e-295	1010.7
QK8_07939	A0A0A2JZB1#PHI:8722__PHI:8724#PeCat__PeSat#27334#Penicillium_expansum#unaffected_pathogenicity__reduced_virulence	73.5	573	151	1	573	1	572	3e-257	883.2
QK8_07961	I1RX47#PHI:1666#GzCCHC006#5518#Fusarium_graminearum#unaffected_pathogenicity	86.5	378	51	24	401	21	398	1.2e-187	651.7
QK8_07964	F9FUE8#PHI:9485#Foatg3#5507#Fusarium_oxysporum#reduced_virulence__unaffected_pathogenicity	100	347	0	1	347	1	347	1.6e-189	657.5
QK8_07982	I1RX64#PHI:1407#GzC2H071#5518#Fusarium_graminearum#lethal	81.3	646	120	582	1226	34	679	2.2e-299	1025
QK8_07991	I1RX74#PHI:1771#GzZC086#5518#Fusarium_graminearum#unaffected_pathogenicity	90	468	43	1	468	1	464	4.4e-126	447.2
QK8_07997	I1RX79#PHI:1770#GzZC085#5518#Fusarium_graminearum#unaffected_pathogenicity	87	524	65	1	523	1	522	8.3e-262	898.3
QK8_08002	A0A0D2XIB5#PHI:9589#Pmt1_(FOXG_03668)#5507#Fusarium_oxysporum#reduced_virulence	99.9	911	1	53	963	53	963	0	1847.4
QK8_08038	A0A0E0S1S6#PHI:9097#Fgist1_(FGSG_12578)#5518#Fusarium_graminearum#reduced_virulence	98.1	206	4	1	206	1	206	3.7e-85	310.1
QK8_08045	I1RGC8#PHI:1838#GzZC153#5518#Fusarium_graminearum#unaffected_pathogenicity	82.1	643	110	40	681	8	646	3.4e-308	1052.7
QK8_08046	I1RGC9#PHI:1359#GzC2H019#5518#Fusarium_graminearum#unaffected_pathogenicity	82.8	174	23	81	247	1	174	1.2e-66	248.8
QK8_08053	I1RGD6#PHI:1193#(Sc_Sky1)#5518#Fusarium_graminearum#reduced_virulence	95.5	511	18	57	563	1	510	6.9e-283	968.4
QK8_08058	I1RGE1#PHI:4042#Spt8#5518#Fusarium_graminearum#reduced_virulence	74.4	589	123	121	689	129	709	5.3e-245	842.8
QK8_08060	I1RGE3#PHI:1360#GzC2H020#5518#Fusarium_graminearum#unaffected_pathogenicity	81.2	602	107	1	597	1	601	1e-252	868.2
QK8_08072	I1RGF4#PHI:1306#GzbHLH007#5518#Fusarium_graminearum#unaffected_pathogenicity	88.4	320	29	1	320	1	312	7.5e-141	495.7
QK8_08143	Q9C1R1#PHI:570#XYL4#5507#Fusarium_oxysporum#unaffected_pathogenicity	99.1	231	2	125	355	1	231	1e-135	478.8
QK8_08254	A0A0J9W5C7#PHI:9287#Rad21nc_(FOXG_15850)#5507#Fusarium_oxysporum#unaffected_pathogenicity	98.6	515	7	1	515	1	515	4.6e-289	989.2
QK8_08365	Q99174#PHI:2849#CutA#169388#Fusarium_solani#unaffected_pathogenicity	73.2	231	56	1	231	1	225	1.2e-92	335.1
QK8_08417	I1RVB2#PHI:1802#GzZC117#5518#Fusarium_graminearum#unaffected_pathogenicity	72.4	644	147	382	1016	1	622	6.4e-263	902.9
QK8_08490	I1S1P9#PHI:1787#GzZC102#5518#Fusarium_graminearum#unaffected_pathogenicity	85.5	484	61	4	479	3	485	2.2e-237	817
QK8_08510	I1S1D3#PHI:1822#GzZC137#5518#Fusarium_graminearum#unaffected_pathogenicity	78.6	421	79	1	417	187	600	5.1e-198	686
QK8_08517	I1S1C8#PHI:11145#FgStu2_(FGSG_10528)#5518#Fusarium_graminearum#reduced_virulence	79.4	880	176	52	929	1	877	0	1123.2
QK8_08541	I1S1A3#PHI:9095#Fgvps60_(FGSG_10503)#5518#Fusarium_graminearum#loss_of_pathogenicity	88.2	212	25	1	212	1	212	1.2e-70	261.9
QK8_08637	I1S0Z2#PHI:1296#GzAPSES004#5518#Fusarium_graminearum#reduced_virulence	86.5	676	89	1	675	1	675	0	1130.9
QK8_08643	A0A1C3YJP1#PHI:1186#(Sc_Cdc15)#5518#Fusarium_graminearum#reduced_virulence	87.9	1432	140	1	1419	2	1413	0	2405.9
QK8_08653	I1S0X7#PHI:1419#GzC2H086#5518#Fusarium_graminearum#unaffected_pathogenicity	90.2	317	31	1	317	1	317	2.8e-92	334.3
QK8_08673	I1SA65#PHI:1440__PHI:5574#GzNot002__FgNOT3#5518#Fusarium_graminearum#reduced_virulence	93.2	577	39	1	577	1	577	4.7e-240	826.2
QK8_08697	E9EDR6#PHI:9487#MaChsI_(XP_007814354.1)#92637#Metarhizium_acridum#unaffected_pathogenicity	84.7	786	106	131	903	105	889	0	1356.7
QK8_08711	X0JB59#PHI:4679#FoSlt2#5507#Fusarium_oxysporum#reduced_virulence	100	418	0	1	418	1	418	2.1e-252	866.7
QK8_08720	I1S0R5#PHI:5765__PHI:9049#ScOrtholog_NEM1__FgNem1_(FGSG_10302)#5518#Fusarium_graminearum#reduced_virulence	89.7	494	40	1	490	1	487	1.1e-229	792
QK8_08728	G4N1N6#PHI:5191#TPX1#318829#Magnaporthe_oryzae#reduced_virulence	71.8	149	42	79	227	90	238	3.3e-58	220.7
QK8_08754	I1S0J3#PHI:1526#GzHOMEL036#5518#Fusarium_graminearum#unaffected_pathogenicity	83.5	1030	163	1	1030	1	1023	0	1651.7
QK8_08758	J5JFS1#PHI:9046#BbATG7_(BBA_08545)#176275#Beauveria_bassiana#reduced_virulence	76.1	710	148	1	694	1	704	0	1102
QK8_08760	A0A1C3YJ96#PHI:1185#(Sc_Swe1)#5518#Fusarium_graminearum#reduced_virulence	71.6	871	115	332	1150	1	791	0	1174.5
QK8_08801	I1S0N5#PHI:1552#GzMyb016#5518#Fusarium_graminearum#unaffected_pathogenicity	94.9	1071	53	1	1071	1	1069	0	2001.5
QK8_08814	I1S0H5#PHI:7717#FgOXP1#5518#Fusarium_graminearum#reduced_virulence	95.2	1360	64	1	1359	1	1360	0	2600.9
QK8_08816	G4N4N6#PHI:4616#MoSFA1#318829#Magnaporthe_oryzae#reduced_virulence	86.8	379	49	1	378	1	379	3.8e-192	666.4
QK8_08830	I1S0G0#PHI:1617#GzssDB002#5518#Fusarium_graminearum#unaffected_pathogenicity	83.2	149	23	1	148	1	148	3.5e-61	229.9
QK8_08839	I1S0F5#PHI:1533#GzLam002#5518#Fusarium_graminearum#reduced_virulence	92.8	152	11	1	152	1	152	2.6e-75	276.9
QK8_08876	I1S0C1#PHI:1668#GzCCHC008#5518#Fusarium_graminearum#unaffected_pathogenicity	76.9	325	68	1	325	1	318	3.4e-107	384.4
QK8_08877	I1S0C0#PHI:1335__PHI:3110__PHI:3808__PHI:4244#GzbZIP017__FgATF1__Atf1__FgOS-2#5518#Fusarium_graminearum#reduced_virulence__increased_virulence_(hypervirulence)	88.3	504	55	34	533	23	526	1.4e-221	764.6
QK8_08890	I1S0A8#PHI:1290__PHI:1295#STUA__FgStuA#5518#Fusarium_graminearum#reduced_virulence	73	477	104	1	459	40	509	3.5e-177	617.1
QK8_08899	E9ESW5#PHI:11492#IlvC_(MAA__03009)#568076#Metarhizium_robertsii#reduced_virulence	88.4	404	43	1	404	1	400	1.4e-207	718.8
QK8_08900	I1S097#PHI:4660#Chs3b#5518#Fusarium_graminearum#lethal__reduced_virulence	97.7	883	17	1	880	1	883	0	1740.3
QK8_08902	I1S095#PHI:861#RAS2#5518#Fusarium_graminearum#reduced_virulence	98.5	200	3	205	404	1	200	3.2e-110	394.4
QK8_08919	I1S077#PHI:1210#FGSG_10095#5518#Fusarium_graminearum#reduced_virulence	85.4	1399	201	1	1396	1	1399	0	2278.8
QK8_08924	I1S074#PHI:8915#FgVPS32_(FGSG_10092)#5518#Fusarium_graminearum#lethal	89.2	223	24	1	223	1	223	1.8e-102	370.2
QK8_08945	I1RZX9#PHI:1014#GzGPA3#5518#Fusarium_graminearum#unaffected_pathogenicity	95.5	354	16	106	459	1	354	3.7e-202	699.9
QK8_08948	I1RZY1#PHI:1602#GzOB043#5518#Fusarium_graminearum#unaffected_pathogenicity	92.7	713	50	1	712	1	712	0	1354.3
QK8_08961	I1RZZ3#PHI:2728#FgERG4#5518#Fusarium_graminearum#reduced_virulence	90.1	596	52	1	589	1	596	3.6e-298	1019.2
QK8_08970	I1S028#PHI:3374#FgSln1#5518#Fusarium_graminearum#reduced_virulence	88.7	1152	126	246	1395	1	1150	0	1887.5
QK8_08975	Q4HYC1#PHI:1201#(Bud32)#5518#Fusarium_graminearum#reduced_virulence	93.9	262	16	1	262	1	262	4.2e-142	499.6
QK8_09006	E9EJG5#PHI:7756#Mrpct_(MAA_00035)#568076#Metarhizium_robertsii#reduced_virulence	73.4	429	96	1	424	1	416	8.1e-170	592.4
QK8_09007	Q04701#PHI:179#PELA#169388#Fusarium_solani#reduced_virulence	70.4	203	60	176	378	40	242	3.3e-87	317.8
QK8_09009	A0A0E0RVW9#PHI:1090__PHI:1163__PHI:3893#FGSG_10057__ERB1__FgEBR1#5518#Fusarium_graminearum#reduced_virulence	87.8	1180	108	1	1152	1	1172	0	1838.9
QK8_09022	I1S047#PHI:7673#FgLetm2#5518#Fusarium_graminearum#unaffected_pathogenicity__reduced_virulence	87.7	342	42	1	342	1	342	4.6e-181	629.4
QK8_09026	I1S050#PHI:1203#(Sc_Yck1/2/3)#5518#Fusarium_graminearum#reduced_virulence	98.9	453	5	1	453	1	453	1.5e-264	907.1
QK8_09028	Q4HY90#PHI:1525#GzHOMEL035#5518#Fusarium_graminearum#unaffected_pathogenicity	83.5	632	96	1	632	1	624	2.6e-222	767.3
QK8_09029	I1S053#PHI:1772#GzZC087#5518#Fusarium_graminearum#reduced_virulence	86	651	84	1	649	1	646	4.8e-296	1012.3
QK8_09084	G4ND54#PHI:8041__PHI:8048#Moubc9__Ubc9#318829#Magnaporthe_oryzae#reduced_virulence	84.7	157	24	1	157	1	157	6e-83	302.4
QK8_09090	I1RZS5#PHI:2396#GzSYN2#5518#Fusarium_graminearum#reduced_virulence	87.5	296	37	1	296	1	296	7.4e-141	495.7
QK8_09095	I1RZR8#PHI:1752#GzZC067#5518#Fusarium_graminearum#unaffected_pathogenicity	87	889	113	525	1413	1	886	0	1508
QK8_09099	I1RZR4#PHI:8924#FgPLD1_(FGSG_09917)#5518#Fusarium_graminearum#reduced_virulence	88.8	1825	201	1	1823	1	1823	0	3127
QK8_09108	I1RZQ6#PHI:7267#PKR#5518#Fusarium_graminearum#reduced_virulence	93.7	399	24	1	398	1	399	1.8e-213	737.3
QK8_09110	Q4HYQ4#PHI:1601#GzOB042#5518#Fusarium_graminearum#unaffected_pathogenicity	92.9	1290	77	101	1388	105	1382	0	2360.9
QK8_09111	I1RZQ2#PHI:1004__PHI:1179__PHI:3377#STE7__(Sc_Ste7)__FgSte7#5518#Fusarium_graminearum#loss_of_pathogenicity__reduced_virulence	90.1	517	42	1	515	1	510	1.8e-253	870.5
QK8_09116	Q8J2N0#PHI:301#FoSNF1#5507#Fusarium_oxysporum#reduced_virulence	99	711	2	233	943	1	706	0	1345.5
QK8_09117	P0CT06#PHI:305#ICL1#318829#Magnaporthe_oryzae#reduced_virulence	83	546	92	1	545	1	546	6.5e-270	925.2
QK8_09118	O42622#PHI:123__PHI:775__PHI:794__PHI:7227#PTH9_(NTH1)__MGG_09471__Nth1#318829#Magnaporthe_oryzae#reduced_virulence	75.7	736	174	3	736	4	736	0	1176.8
QK8_09121	I1RZP2#PHI:1667#GzCCHC007#5518#Fusarium_graminearum#unaffected_pathogenicity	90.3	619	57	1	618	1	617	2e-219	757.7
QK8_09129	I1RZN4#PHI:1753#GzZC068#5518#Fusarium_graminearum#unaffected_pathogenicity	90.2	849	63	1	829	1	849	0	1535.8
QK8_09140	G4MRB4#PHI:4491#SHM#318829#Magnaporthe_oryzae#reduced_virulence	80.4	511	76	28	537	25	512	1.1e-242	834.7
QK8_09142	B0Y4S0#PHI:4677#AfcpcB#746128#Aspergillus_fumigatus#reduced_virulence	90.5	316	30	371	686	1	316	1.3e-145	512.7
QK8_09147	I1RZL5#PHI:9974#Srp1#5518#Fusarium_graminearum#reduced_virulence	97.9	195	4	1	195	1	195	1.4e-68	255
QK8_09149	I1RZL3#PHI:3996#FgFim#5518#Fusarium_graminearum#reduced_virulence	95.8	649	26	79	726	1	649	0	1219.5
QK8_09166	W7MCU7#PHI:7597#FvDim5#117187#Fusarium_verticillioides#reduced_virulence	96.2	344	13	1	344	1	344	6e-205	708.8
QK8_09190	I1RG99#PHI:6091#FgVps35#5518#Fusarium_graminearum#reduced_virulence	93.4	903	59	353	1255	1	902	0	1512.7
QK8_09199	I1RG87#PHI:1358#GzC2H018#5518#Fusarium_graminearum#unaffected_pathogenicity	82.3	1141	172	41	1169	23	1145	0	1738.4
QK8_09200	I1RG88#PHI:7649#FgPR-IL-2#5518#Fusarium_graminearum#unaffected_pathogenicity	81.1	201	37	1	200	1	201	1.4e-97	351.3
QK8_09214	Q5YCW8#PHI:337#CHS7#5507#Fusarium_oxysporum#reduced_virulence	99.7	334	1	1	334	1	334	8.5e-188	651.7
QK8_09224	I1RG67#PHI:1515#GzHOMEL009#5518#Fusarium_graminearum#unaffected_pathogenicity	86.3	351	45	1	349	6	355	4.9e-170	592.8
QK8_09225	Q4WK65#PHI:2639#Ilv3B#746128#Aspergillus_fumigatus#unaffected_pathogenicity__reduced_virulence	70.6	541	158	58	598	1	540	1.3e-231	798.1
QK8_09229	J5JEX5#PHI:3097#Kre2/Mnt1#176275#Beauveria_bassiana#reduced_virulence	71.9	512	130	1	507	1	503	1.9e-223	770.8
QK8_09250	I1RG47#PHI:1942#GzZC257#5518#Fusarium_graminearum#unaffected_pathogenicity	73.7	735	180	1	728	1	729	0	1078.9
QK8_09273	I1RG29#PHI:9539#Dcs1_(FGSG_02678)#5518#Fusarium_graminearum#unaffected_pathogenicity	78.2	340	74	1	340	1	340	1.9e-150	527.7
QK8_09276	I1RG27#PHI:1442#GzDNL#5518#Fusarium_graminearum#unaffected_pathogenicity	77.3	554	84	1	515	1	551	1.2e-241	831.2
QK8_09299	A0A0E0RU12#PHI:1836#GzZC151#5518#Fusarium_graminearum#unaffected_pathogenicity	75.7	736	147	1	711	1	729	8.9e-304	1038.1
QK8_09315	J5JJ15#PHI:7154#Spf1#176275#Beauveria_bassiana#reduced_virulence	81.9	1273	229	1	1272	1	1272	0	2107.4
QK8_09321	I1S5M1#PHI:5903#FGSG_12142#5518#Fusarium_graminearum#unaffected_pathogenicity	81.2	596	111	1	595	1	596	4e-289	989.2
QK8_09327	Q876Z6#PHI:375#REN1#5507#Fusarium_oxysporum#unaffected_pathogenicity	98.5	724	10	1	723	1	724	0	1441.4
QK8_09328	I1RFJ2#PHI:1573#GzOB013#5518#Fusarium_graminearum#lethal	90.2	957	89	1	956	1	953	0	1627.1
QK8_09340	Q5YCX0#PHI:336#CHS2#5507#Fusarium_oxysporum#reduced_virulence	99.5	1041	5	142	1182	1	1041	0	2030
QK8_09345	I1RFK9#PHI:1269#FGSG_02488#5518#Fusarium_graminearum#unaffected_pathogenicity	88.6	422	48	63	484	1	422	1.3e-226	781.2
QK8_09356	J4KP58#PHI:11597#Csn5#176275#Beauveria_bassiana#reduced_virulence	74.9	335	78	4	334	3	335	7.4e-147	515.8
QK8_09372	A0A1C3YJ97#PHI:5796#Fgsg02569#5518#Fusarium_graminearum#unaffected_pathogenicity	70.1	411	114	48	453	25	431	8.6e-159	555.8
QK8_09385	A0A0E0RUE3#PHI:1944#GzZC259#5518#Fusarium_graminearum#unaffected_pathogenicity	89.9	810	79	26	832	9	818	0	1455.7
QK8_09388	I1RFR2#PHI:1089#FGSG_02549#5518#Fusarium_graminearum#reduced_virulence	81.3	315	58	1	314	1	315	2.1e-155	544.7
QK8_09399	A0A559L303#PHI:10676#Sge1_#5507#Fusarium_oxysporum#reduced_virulence	100	251	0	1	251	1	251	2.4e-150	527.3
QK8_09418	G4MUR7#PHI:4475#MoTup1#318829#Magnaporthe_oryzae#loss_of_pathogenicity	70.2	563	146	5	565	14	556	1.7e-93	339.3
QK8_09419	I1RFM2#PHI:3035#FgERG3A#5518#Fusarium_graminearum#reduced_virulence	86.8	349	44	1	347	1	349	2e-176	614
QK8_09424	I1RFM6#PHI:744#ADE5#5518#Fusarium_graminearum#reduced_virulence	95.9	797	33	1	797	1	797	0	1541.9
QK8_09435	I1RFN8#PHI:1166#ATG15#5518#Fusarium_graminearum#reduced_virulence	89.6	627	63	1	627	12	636	2.4e-300	1026.5
QK8_09444	I1RFP4#PHI:1441#GzDDT#5518#Fusarium_graminearum#reduced_virulence	91	957	82	2	954	22	978	0	1502.6
QK8_09448	I1RFP7#PHI:1935#GzZC250#5518#Fusarium_graminearum#unaffected_pathogenicity	86.7	971	116	1	960	1	969	0	1597.8
QK8_09453	I1RFQ3#PHI:1543#GzMyb007#5518#Fusarium_graminearum#unaffected_pathogenicity	84.7	288	41	173	460	1	285	2.7e-128	454.5
QK8_09463	W7MQF2#PHI:3054#FvHAP5#117187#Fusarium_verticillioides#reduced_virulence	98.5	272	3	1	272	1	271	2.7e-155	543.5
QK8_09470	I1RFX1#PHI:1635#GzWing007#5518#Fusarium_graminearum#unaffected_pathogenicity	80	400	72	3	394	1	400	7.1e-189	655.6
QK8_09472	I1RFX8#PHI:1574#GzOB014#5518#Fusarium_graminearum#lethal	87.1	823	100	1	821	35	853	0	1382.5
QK8_09475	I1RFY9#PHI:1357#GzC2H017#5518#Fusarium_graminearum#unaffected_pathogenicity	85.2	853	109	1	847	1	842	0	1435.6
QK8_09508	I1RFZ8#PHI:1663#GzCCHC003#5518#Fusarium_graminearum#unaffected_pathogenicity	83.5	236	26	1	223	1	236	7.5e-31	129.8
QK8_09511	I1RG07#PHI:5781__PHI:10646#PRE2__Fgste2#5518#Fusarium_graminearum#unaffected_pathogenicity__reduced_virulence	76.3	380	84	4	380	6	382	1.5e-159	558.1
QK8_09523	W7MGE8#PHI:8037#Fvlds1#117187#Fusarium_verticillioides#reduced_virulence	98.6	1150	16	1	1150	1	1150	0	2305.4
QK8_09535	A0A0E0RTZ8#PHI:1837#GzZC152#5518#Fusarium_graminearum#unaffected_pathogenicity	73	597	148	496	1089	41	627	1.3e-251	865.5
QK8_09696	Q6RKH5#PHI:728#PKS5#5518#Fusarium_graminearum#unaffected_pathogenicity	89.2	434	28	12	445	1	415	9.2e-223	771.2
QK8_09822	I1RXJ4#PHI:1762#GzZC077#5518#Fusarium_graminearum#unaffected_pathogenicity	86.1	656	84	1	653	1	652	0	1131.7
QK8_09846	I1RXK9#PHI:1850#GzZC165#5518#Fusarium_graminearum#unaffected_pathogenicity	70.7	512	143	1	509	1	508	5.8e-212	732.6
QK8_09853	I1RLD6#PHI:5840#Fgsg04731#5518#Fusarium_graminearum#unaffected_pathogenicity	86.1	395	54	1	394	1	395	1e-195	679.5
QK8_09936	I1RXB2#PHI:1769#GzZC084#5518#Fusarium_graminearum#unaffected_pathogenicity	74.5	475	105	1	475	1	459	9.2e-196	678.7
QK8_09937	I1S9F6#PHI:5842#Fgsg13487#5518#Fusarium_graminearum#unaffected_pathogenicity	71.7	446	92	1	415	1	443	1.3e-177	618.2
QK8_09944	G4MXG4#PHI:2095#Calcium-transporting_ATPase_3#318829#Magnaporthe_oryzae#reduced_virulence	73.1	1053	268	1	1042	25	1073	0	1501.1
QK8_09959	I1RXD6#PHI:1535#GzMADS002#5518#Fusarium_graminearum#unaffected_pathogenicity	86.7	435	53	8	437	1	435	3.3e-224	773.1
QK8_09980	I1RXE8#PHI:1763#GzZC078#5518#Fusarium_graminearum#unaffected_pathogenicity	87.4	713	85	1	709	1	712	0	1272.7
QK8_09981	A0A098DXE8#PHI:1408#GzC2H072#5518#Fusarium_graminearum#unaffected_pathogenicity	84.6	462	59	17	466	3	464	2.2e-226	780.4
QK8_09986	I1RXF3#PHI:1511#GzHOME009#5518#Fusarium_graminearum#reduced_virulence	87.3	614	70	1	610	1	610	5.4e-273	935.6
QK8_09987	I1RXF4#PHI:10693#FgDnfC1_(FGSG_09020)#5518#Fusarium_graminearum#unaffected_pathogenicity	84.5	1569	213	4	1555	3	1558	0	2514.2
QK8_10019	I1RLX6#PHI:1192#(Sc_Cak1)#5518#Fusarium_graminearum#reduced_virulence	84.2	342	53	12	352	1	342	1.7e-169	591.3
QK8_10049	I1RM09#PHI:2325__PHI:2502__PHI:5724#TEP1__FgTep1p__ScOrtholog_TEP1#5518#Fusarium_graminearum#reduced_virulence	84	569	79	1	569	1	557	1.4e-283	970.7
QK8_10068	I1RM25#PHI:1579#GzOB019#5518#Fusarium_graminearum#unaffected_pathogenicity	91.9	1199	92	1	1198	1	1195	0	2032.7
QK8_10072	A0A1C3YJF1#PHI:5804#Fgsg05006#5518#Fusarium_graminearum#unaffected_pathogenicity	74	593	138	1	588	3	584	1.4e-241	831.2
QK8_10077	I1RM35#PHI:1580#GzOB020#5518#Fusarium_graminearum#unaffected_pathogenicity	94.1	390	22	1	389	1	390	1.6e-182	634.4
QK8_10088	I1RNU2#PHI:1895#GzZC210#5518#Fusarium_graminearum#unaffected_pathogenicity	77.4	667	129	1	663	1	649	5.2e-290	992.3
QK8_10119	I1RNS1#PHI:355#GzmetE#5518#Fusarium_graminearum#reduced_virulence	91.1	504	27	1	488	1	502	7.1e-268	918.3
QK8_10145	J9N257#PHI:2284__PHI:3438#Msb2#5507#Fusarium_oxysporum#reduced_virulence__loss_of_pathogenicity__unaffected_pathogenicity	98.2	1133	16	1	1133	1	1129	0	1258.4
QK8_10152	G4MTV1#PHI:9551#Moarl8#318829#Magnaporthe_oryzae#unaffected_pathogenicity	75.4	183	45	1	183	1	183	1.7e-81	297.7
QK8_10163	A0A0E0SID1#PHI:11601#Sah1_(FGSG_05615)#5518#Fusarium_graminearum#reduced_virulence	97.3	449	12	167	615	1	449	4.6e-256	879.4
QK8_10168	O42772#PHI:822#Ip#1047171#Zymoseptoria_tritici#chemistry_target:_resistance_to_chemical	78	259	56	18	276	38	295	8e-123	435.6
QK8_10182	Q9C1E9#PHI:226#PEX6#5462#Colletotrichum_lagenaria#loss_of_pathogenicity	75.6	1289	296	24	1306	26	1301	0	1917.1
QK8_10185	I1RNL0#PHI:2409#FgMT2#5518#Fusarium_graminearum#reduced_virulence	92.1	521	41	1	521	1	521	6.8e-301	1028.1
QK8_10193	I1RNK3#PHI:1259#FGSG_05586#5518#Fusarium_graminearum#unaffected_pathogenicity	84.9	1020	140	1	1009	1	1017	0	1632.1
QK8_10203	I1RNJ6#PHI:5784#Fgsg05579#5518#Fusarium_graminearum#unaffected_pathogenicity	91.2	363	28	1	363	1	359	4.3e-193	669.5
QK8_10212	I1RNI6#PHI:1309#GzbHLH010#5518#Fusarium_graminearum#lethal	90.9	307	27	1	307	1	306	9.6e-154	538.5
QK8_10222	W7MG06#PHI:9191#Fvset2_(FVEG_06937)#117187#Fusarium_verticillioides#reduced_virulence	97.1	794	23	543	1336	3	796	0	1542.3
QK8_10224	I1RNH4#PHI:5028#Gta1#5518#Fusarium_graminearum#unaffected_pathogenicity__reduced_virulence	93.8	503	30	1	502	1	503	2e-278	953.4
QK8_10232	I1RNG8#PHI:1176#(Sc_Atg1)#5518#Fusarium_graminearum#reduced_virulence	89	952	97	1	952	1	944	0	1563.5
QK8_10238	E9ETZ6#PHI:7251#Mrtdc#568076#Metarhizium_robertsii#reduced_virulence	74.3	729	167	6	715	6	733	0	1087
QK8_10244	I1RNF9#PHI:1012#GzGPA1#5518#Fusarium_graminearum#unaffected_pathogenicity	100	353	0	1	353	1	353	3.1e-204	706.4
QK8_10257	V6RAN7#PHI:1639#GzWing011#5518#Fusarium_graminearum#unaffected_pathogenicity	88.1	797	93	38	832	1	797	0	1403.3
QK8_10258	Q4IB89#PHI:1224#FGSG_05519#5518#Fusarium_graminearum#lethal	83.6	2951	462	8	2956	5	2935	0	4850
QK8_10265	Q4IB96#PHI:1546#GzMyb010#5518#Fusarium_graminearum#lethal	73.7	1503	376	10	1500	15	1509	0	1743.8
QK8_10267	A0A559KTE7#PHI:11677#Arl3_(FOXG_4440)#5507#Fusarium_oxysporum#reduced_virulence	100	213	0	1	213	1	213	4e-122	433
QK8_10275	G8GLN8#PHI:5482#FTF2#5507#Fusarium_oxysporum#reduced_virulence	97.5	1071	25	1	1071	1	1069	0	1994.9
QK8_10277	A0A0D2XZG3#PHI:9745#FolVPS21_(FOXG_09392)#5507#Fusarium_oxysporum#reduced_virulence	98.7	238	0	1	238	1	235	1.2e-116	414.8
QK8_10280	I1RNC6#PHI:1465#GzCCAAT005#5518#Fusarium_graminearum#unaffected_pathogenicity	72.1	305	83	1	303	1	305	2.6e-112	401
QK8_10296	A0A0E0SIZ6#PHI:1016__PHI:1191__PHI:3376#STE11__(Sc_Ste11)__FgSte11#5518#Fusarium_graminearum#loss_of_pathogenicity__reduced_virulence	93.6	906	56	1	905	1	905	0	1657.1
QK8_10304	K3W1P7#PHI:11619#FpHsp104_(FPSE_03525)#101028#Fusarium_pseudograminearum#reduced_virulence	95.5	924	42	1	924	1	924	0	1685.6
QK8_10308	I1RNA7#PHI:1507#GzHOME002#5518#Fusarium_graminearum#unaffected_pathogenicity	74.5	443	82	1	412	1	443	4.7e-180	626.3
QK8_10309	I1S7B9#PHI:1739#GzZC054#5518#Fusarium_graminearum#unaffected_pathogenicity	70.4	828	233	1	825	1	819	0	1168.7
QK8_10315	F8U971#PHI:6157#Bcdh#40559#Botrytis_cinerea#unaffected_pathogenicity	75.7	391	95	10	400	7	397	1.5e-184	641.3
QK8_10333	I1RN81#PHI:3832#Fgcdc42#5518#Fusarium_graminearum#reduced_virulence	100	171	0	23	193	25	195	2.5e-99	357.1
QK8_10361	I1RN54#PHI:1214#FGSG_07816#5518#Fusarium_graminearum#reduced_virulence	89	908	90	935	1842	1	898	0	1365.1
QK8_10375	I1RN43#PHI:1268#FGSG_05406#5518#Fusarium_graminearum#unaffected_pathogenicity	92.1	456	36	1	456	1	456	3e-228	786.6
QK8_10378	I1ZIP0#PHI:6208#BbCyp8#176275#Beauveria_bassiana#unaffected_pathogenicity	74.7	582	143	1	579	1	581	4.1e-254	872.8
QK8_10382	I1RN37#PHI:1374#GzC2H037#5518#Fusarium_graminearum#unaffected_pathogenicity	97	804	24	1	804	1	804	0	1476.8
QK8_10383	H1UV33#PHI:10472#CDC25_(CH063_04363)#80884#Colletotrichum_higginsianum#reduced_virulence	83.1	918	149	303	1216	30	945	0	1535.4
QK8_10390	I1RN31#PHI:1223#FGSG_05393#5518#Fusarium_graminearum#lethal	94.4	323	18	1	323	1	323	8.5e-185	641.7
QK8_10395	I1RN27#PHI:1638#GzWing010#5518#Fusarium_graminearum#unaffected_pathogenicity	92	566	43	53	617	54	618	8.9e-284	971.5
QK8_10400	G4N8G2#PHI:8522#MoYPEL1_(MGG_06263.7)#318829#Magnaporthe_oryzae#loss_of_pathogenicity	80.7	119	23	39	157	54	172	1.1e-55	211.8
QK8_10410	Q4HWE2#PHI:1671#GzCCHC011#5518#Fusarium_graminearum#reduced_virulence	82.8	989	160	1	988	1	980	0	1493.8
QK8_10412	I1S1U7#PHI:2352__PHI:2354#AMT2#5518#Fusarium_graminearum#unaffected_pathogenicity__reduced_virulence	87.9	519	60	1	519	1	516	9.5e-271	927.9
QK8_10417	I1S1V3#PHI:1238#FGSG_10725#5518#Fusarium_graminearum#lethal	84.6	812	121	1	808	1	812	0	1302.7
QK8_10426	I1S1V9#PHI:1604#GzOB045#5518#Fusarium_graminearum#unaffected_pathogenicity	100	145	0	120	264	1	145	2.3e-79	291.2
QK8_10434	A0A0D2Y8P9#PHI:7588#Foatg8#5507#Fusarium_oxysporum#reduced_virulence	100	120	0	1	120	1	120	6.2e-64	238.8
QK8_10457	I1S1Y4#PHI:1498#GzHMG030#5518#Fusarium_graminearum#lethal	72.2	255	70	433	687	369	622	9.8e-98	353.6
QK8_10492	Q58Z64#PHI:423#VAD1#5207#Cryptococcus_neoformans#reduced_virulence	75.4	410	100	14	422	1	410	1.2e-180	628.6
QK8_10497	I1S215#PHI:2400#Fgp2#5518#Fusarium_graminearum#unaffected_pathogenicity	81.2	430	66	1	424	1	421	1.2e-181	631.7
QK8_10498	I1S216#PHI:1605#GzOB046#5518#Fusarium_graminearum#unaffected_pathogenicity	86.3	534	70	1	531	1	534	1.3e-275	944.1
QK8_10501	I1S219#PHI:1652#GzWing024#5518#Fusarium_graminearum#unaffected_pathogenicity	79.3	92	19	1	92	1	92	4.7e-33	137.1
QK8_10506	A0A420RYE1#PHI:11118#NoxA#5507#Fusarium_oxysporum#unaffected_pathogenicity	100	553	0	1	553	24	576	0	1147.1
QK8_10525	I1S241#PHI:442#MSY1#5518#Fusarium_graminearum#reduced_virulence	94.3	755	43	1	755	12	766	0	1419.1
QK8_10531	I1S248#PHI:8914#FgVPS24_(FGSG_10832)#5518#Fusarium_graminearum#lethal	90.4	228	22	59	286	1	228	3.1e-90	327.4
QK8_10568	I1S282#PHI:1452#GzHSF003#5518#Fusarium_graminearum#unaffected_pathogenicity	89.1	479	52	84	562	113	591	1e-241	831.6
QK8_10579	B0XTA5#PHI:2293#CycA#746128#Aspergillus_fumigatus#reduced_virulence	77.3	97	22	5	101	66	162	2.4e-43	170.2
QK8_10581	I1S297#PHI:8912#FgVPS20_(FGSG_10883)#5518#Fusarium_graminearum#reduced_virulence	83.3	204	17	83	283	1	190	5.3e-82	300.1
QK8_10591	A0A1C3YKQ6#PHI:1698#GzZC013#5518#Fusarium_graminearum#unaffected_pathogenicity	74.6	673	148	11	681	52	703	3.3e-295	1009.6
QK8_10614	I1S2C4#PHI:5068#MCC#5518#Fusarium_graminearum#reduced_virulence	71.1	1803	517	1	1799	1	1803	0	2627.8
QK8_10648	J9VLE6#PHI:11158#Ubi1_(CNAG_00370)#5207#Cryptococcus_neoformans#reduced_virulence	82.7	98	14	1	95	1	98	7e-36	146
QK8_10649	A0A0L0VJ47#PHI:9250#PsRPs26#27350#Puccinia_striiformis#reduced_virulence	76.9	117	27	100	216	1	117	9.1e-50	192.6
QK8_10651	I1S2F2#PHI:1500#GzHMG032#5518#Fusarium_graminearum#unaffected_pathogenicity	90.7	1318	121	169	1484	176	1493	0	1295.4
QK8_10804	I1S2L3#PHI:7283#Pg1#5518#Fusarium_graminearum#reduced_virulence__unaffected_pathogenicity	90	360	35	1	360	1	359	3.6e-184	639.8
QK8_10861	I1RL82#PHI:1700#GzZC015#5518#Fusarium_graminearum#unaffected_pathogenicity	70.4	631	178	73	702	47	669	1e-251	865.1
QK8_10978	A0A098DMJ4#PHI:5801#Fgsg04628#5518#Fusarium_graminearum#unaffected_pathogenicity	85.4	567	83	1	567	1	567	2.1e-295	1010
QK8_10983	I1RL30#PHI:1094#FGSG_04610#5518#Fusarium_graminearum#unaffected_pathogenicity	88.7	542	58	1	541	1	540	2.9e-278	953
QK8_11011	I1RL06#PHI:3697__PHI:3925#FgABC1__FgABC3#5518#Fusarium_graminearum#reduced_virulence	85.6	1478	209	11	1486	12	1487	0	2567.3
QK8_11058	F9FH56#PHI:11681#UgmB#5507#Fusarium_oxysporum#unaffected_pathogenicity__reduced_virulence	99	507	5	1	507	1	507	1.6e-302	1033.5
QK8_11078	I1RKR8#PHI:1175__PHI:6148#(Sc_Srb10)__FgSsn3#5518#Fusarium_graminearum#reduced_virulence	96.9	453	13	1	452	1	453	7.1e-230	792
QK8_11079	G4N9S6#PHI:9547#Moarf6#318829#Magnaporthe_oryzae#unaffected_pathogenicity	96.2	186	7	1	186	1	186	3.4e-101	363.2
QK8_11083	I1V1W1#PHI:6207#BbCyp6#176275#Beauveria_bassiana#reduced_virulence	81.6	375	69	67	441	1	375	2.8e-179	624.4
QK8_11096	I1RKP6#PHI:1926#GzZC241#5518#Fusarium_graminearum#unaffected_pathogenicity	72.4	490	97	10	473	1	478	1.4e-143	505.4
QK8_11157	I1RKK7#PHI:1267#FGSG_04418#5518#Fusarium_graminearum#unaffected_pathogenicity	91.7	783	54	2	783	1	773	0	1437.6
QK8_11159	I1RKK5#PHI:1289#FGSG_04416#5518#Fusarium_graminearum#unaffected_pathogenicity	96.3	436	16	1	436	1	436	4.9e-252	865.5
QK8_11176	T0LLS6#PHI:6703#CgRhoB#474922#Colletotrichum_gloeosporioides#reduced_virulence	95.4	195	9	1	195	1	195	2.8e-106	380.2
QK8_11186	I1S5Z3#PHI:1685#GzRad003#5518#Fusarium_graminearum#unaffected_pathogenicity	90.8	553	49	1	552	102	653	1.1e-285	977.6
QK8_11193	I1RKH9#PHI:1177#Nrc-2#5518#Fusarium_graminearum#reduced_virulence	94.2	619	36	1	619	1	619	0	1110.5
QK8_11215	I1RKG4#PHI:10930#FgBud6_(FGSG_04366)#5518#Fusarium_graminearum#reduced_virulence	86.4	971	126	1	966	1	970	0	1477.6
QK8_11218	I1RKF3#PHI:2418__PHI:2419#CID1#5518#Fusarium_graminearum#reduced_virulence	88.4	320	36	1	319	1	320	2.6e-141	497.3
QK8_11235	A0A098DK45#PHI:7123#Fgvps39#5518#Fusarium_graminearum#reduced_virulence	83.9	1028	158	1	1020	952	1979	0	1674.1
QK8_11236	A0A098DK45#PHI:7123#Fgvps39#5518#Fusarium_graminearum#reduced_virulence	88.6	914	95	318	1231	5	909	0	1460.7
QK8_11243	W7MNK7#PHI:7147#FvPEX14#117187#Fusarium_verticillioides#unaffected_pathogenicity	80.6	391	59	1	391	1	374	8.2e-166	578.9
QK8_11247	I1RKC4#PHI:1169__PHI:1172#HDF2#5518#Fusarium_graminearum#reduced_virulence	84.9	723	99	460	1182	1	713	0	1291.6
QK8_11259	A0A0D2YC96#PHI:4725#Gbe1#5507#Fusarium_oxysporum#unaffected_pathogenicity	74	707	5	1	707	1	528	6e-300	1025.4
QK8_11261	I1RKB4#PHI:1953#GzZC268#5518#Fusarium_graminearum#unaffected_pathogenicity	75.2	508	120	1	506	1	504	6.3e-211	729.2
QK8_11264	G2XIN6#PHI:9378#VdOGDH_(VDAG_10018)#27337#Verticillium_dahliae#reduced_virulence	84.7	1051	153	27	1075	3	1047	0	1833.2
QK8_11276	Q524W4#PHI:2084#Moatg18#318829#Magnaporthe_oryzae#reduced_virulence	73.1	472	101	1	454	1	464	1.5e-182	634.8
QK8_11280	I1RK97#PHI:1368#GzC2H029#5518#Fusarium_graminearum#unaffected_pathogenicity	85.5	400	56	1	399	1	399	3.5e-172	600.1
QK8_11285	I1RK94#PHI:1367#GzC2H028#5518#Fusarium_graminearum#unaffected_pathogenicity	75.2	625	145	1	622	1	618	9.7e-262	898.3
QK8_11300	I1RK79#PHI:1577#GzOB017#5518#Fusarium_graminearum#unaffected_pathogenicity	89.9	148	15	1	148	1	148	2.5e-75	276.9
QK8_11306	I1S611#PHI:1855#GzZC170#5518#Fusarium_graminearum#unaffected_pathogenicity	79.3	169	34	1	168	85	253	1e-72	268.5
QK8_11321	Q4IEV4#PHI:1637#GzWing009#5518#Fusarium_graminearum#lethal	93.6	502	28	1	498	1	502	1.6e-259	890.6
QK8_11334	G4N471#PHI:2098#Calcium-transporting_ATPase_3#318829#Magnaporthe_oryzae#loss_of_pathogenicity	71.3	1096	300	3	1088	4	1094	0	1533.5
QK8_11341	Q4WJ71#PHI:2539#CDS1#746128#Aspergillus_fumigatus#lethal	70.6	425	116	25	448	10	426	2.2e-170	594.3
QK8_11348	A9QUB2#PHI:2403#CSN1#169388#Fusarium_solani#increased_virulence_(hypervirulence)__reduced_virulence	72.2	273	70	1	267	1	273	3.4e-113	403.7
QK8_11358	I1RK33#PHI:1683#GzRad001#5518#Fusarium_graminearum#lethal	89.6	682	67	1	678	1	682	0	1161
QK8_11359	I1RK32#PHI:1293__PHI:3853#GzAPSES001__FgSWI6#5518#Fusarium_graminearum#reduced_virulence	85.6	807	111	1	803	1	806	0	1296.2
QK8_11370	I1RK21#PHI:1559#GzNEG001#5518#Fusarium_graminearum#unaffected_pathogenicity	92.2	255	20	1	255	1	255	2e-136	480.7
QK8_11416	I1RJY5#PHI:1576#GzOB016#5518#Fusarium_graminearum#unaffected_pathogenicity	75.4	520	124	9	525	12	530	3e-224	773.5
QK8_11427	I1RJX5#PHI:5870#Fgsg04159#5518#Fusarium_graminearum#unaffected_pathogenicity	86.4	382	51	1	381	1	382	1e-192	668.3
QK8_11452	I1RJV1#PHI:1366#GzCON7#5518#Fusarium_graminearum#reduced_virulence	83.1	420	70	1	419	1	420	8.2e-172	599
QK8_11463	A0A0D2Y5F9#PHI:11117#NoxR#5507#Fusarium_oxysporum#reduced_virulence	100	512	0	1	512	1	512	2e-249	857.1
QK8_11465	J4UPL6#PHI:5394#Mas5#176275#Beauveria_bassiana#loss_of_pathogenicity	73.3	434	109	1	434	1	427	1.3e-175	611.7
QK8_11466	I1RJT8#PHI:8909#FgVPS22_(FGSG_04120)#5518#Fusarium_graminearum#reduced_virulence	97.7	259	6	1	259	1	259	7.2e-142	498.8
QK8_11469	H6ULV1#PHI:5450#Gdh2#474922#Colletotrichum_gloeosporioides#reduced_virulence__unaffected_pathogenicity	77.3	1028	228	136	1161	19	1043	0	1637.1
QK8_11473	I1RJT0#PHI:8913#FgVPS2_(FGSG_04112)#5518#Fusarium_graminearum#lethal	96.9	228	7	1	228	1	228	7.5e-87	315.8
QK8_11474	I1RJS9#PHI:2326__PHI:2491__PHI:5720#PTC1__FgPTC1__ScOrtholog_PTC1#5518#Fusarium_graminearum#reduced_virulence__unaffected_pathogenicity	91.4	555	45	1	554	1	553	1.5e-248	854.4
QK8_11476	I1RJS7#PHI:1902#GzZC217#5518#Fusarium_graminearum#unaffected_pathogenicity	90.5	1013	83	1	1000	1	1013	0	1763.4
QK8_11480	I1RJS3#PHI:1162#BDM1#5518#Fusarium_graminearum#reduced_virulence__unaffected_pathogenicity	92.4	291	19	1	290	1	289	4.8e-147	516.2
QK8_11481	Q6XPX0#PHI:300__PHI:2826#FGB1__Fgb1#5507#Fusarium_oxysporum#reduced_virulence__loss_of_pathogenicity	100	359	0	1	359	1	359	9.8e-166	578.6
QK8_11484	I1RJR9#PHI:3375#FgSte50#5518#Fusarium_graminearum#loss_of_pathogenicity	80.7	493	94	1	493	1	492	4.3e-188	653.3
QK8_11496	I6YDU0#PHI:2907__PHI:9824#Cyp51A__CYP51A#5518#Fusarium_graminearum#unaffected_pathogenicity__reduced_virulence	84.2	505	80	412	916	1	505	6.6e-259	889.4
QK8_11503	I1RJQ4#PHI:1365#GzC2H025#5518#Fusarium_graminearum#unaffected_pathogenicity	76.9	549	113	1	541	1	543	4.7e-236	812.8
QK8_11524	G4MRX0#PHI:8752#RHO2_(MGG_02457)#318829#Magnaporthe_oryzae#reduced_virulence	92.4	198	15	2	199	3	200	4.4e-107	382.9
QK8_11541	I1RJM9#PHI:1221#FGSG_04054#5518#Fusarium_graminearum#lethal	91.7	506	35	1	506	1	499	3e-277	949.5
QK8_11542	A0A1C3YN74#PHI:1206#(Sp_Prp4)#5518#Fusarium_graminearum#reduced_virulence	78.8	756	147	1	756	1	743	8.4e-258	885.6
QK8_11544	A0A0E0S648#PHI:5780#Fgsg04051#5518#Fusarium_graminearum#unaffected_pathogenicity	88.3	315	37	2	316	3	317	7.5e-170	592
QK8_11569	I1RJK8#PHI:10927#FgMsb3_(FGSG_04033)#5518#Fusarium_graminearum#reduced_virulence	78.3	995	175	1	976	1	973	0	1350.5
QK8_11580	I1RJK1#PHI:5776#Fgsg04023#5518#Fusarium_graminearum#unaffected_pathogenicity	80	395	79	1	395	1	395	3.3e-183	636.7
QK8_11642	I1RJE6#PHI:5790#Fgsg03962#5518#Fusarium_graminearum#unaffected_pathogenicity	83.5	401	55	1	397	1	394	2.2e-182	634
QK8_11656	I1S674#PHI:1337#GzbZIP019#5518#Fusarium_graminearum#unaffected_pathogenicity	79.1	502	93	27	523	1	495	1.1e-223	771.5
QK8_11659	I1S2W8#PHI:1827#GzZC142#5518#Fusarium_graminearum#unaffected_pathogenicity	72.3	585	128	314	896	1	553	8.5e-243	835.9
QK8_11669	I1RJD6#PHI:2408#FgMT1#5518#Fusarium_graminearum#unaffected_pathogenicity	86.9	513	66	1	512	1	513	3.3e-276	946
QK8_11675	J9VXU6#PHI:9425#Itr4_(CNAG_05662)#5207#Cryptococcus_neoformans#reduced_virulence	74.8	610	148	4	612	14	618	6.9e-268	918.7
QK8_11686	G8AA67#PHI:2476#CcpelA#27358#Colletotrichum_coccodes#reduced_virulence__increased_virulence_(hypervirulence)	74.3	327	79	1	324	1	325	2.1e-135	477.6
QK8_11690	I1RJA3#PHI:1881#GzZC196#5518#Fusarium_graminearum#unaffected_pathogenicity	85.6	459	66	2	460	13	471	7.4e-243	835.1
QK8_11715	I1RJB8#PHI:1879#GzZC194#5518#Fusarium_graminearum#unaffected_pathogenicity	71.6	880	155	23	825	24	885	0	1131.3
QK8_11718	A0A1C3YMZ9#PHI:5844#Fgsg03932#5518#Fusarium_graminearum#unaffected_pathogenicity	76.5	405	58	1	370	1	403	6.3e-168	585.9
QK8_11749	I1RJ84#PHI:1882#GzZC197#5518#Fusarium_graminearum#unaffected_pathogenicity	73.8	366	91	51	416	61	421	1.4e-156	548.5
QK8_11826	I1RPI7#PHI:1877#GzZC192#5518#Fusarium_graminearum#unaffected_pathogenicity	73.7	712	155	1	688	1	704	3.5e-289	989.6
QK8_11952	I1S1U2#PHI:5895#FGSG_10712#5518#Fusarium_graminearum#unaffected_pathogenicity	92.2	395	31	1	395	1	395	1e-203	704.9
QK8_12183	Q99174#PHI:2849#CutA#169388#Fusarium_solani#unaffected_pathogenicity	77	226	51	1	226	1	225	7.1e-93	335.9
QK8_12205	I1RI51#PHI:5792#Fgsg03476#5518#Fusarium_graminearum#unaffected_pathogenicity	73.5	355	85	57	411	28	373	6.7e-142	499.6
QK8_12307	W7MNW1#PHI:2460#FLBA1#117187#Fusarium_verticillioides#unaffected_pathogenicity	97.8	460	10	3	462	40	499	2.7e-261	896.3
QK8_12336	G2X4G0#PHI:11606#Vd424Y#27337#Verticillium_dahliae#effector_(plant_avirulence_determinant)	70.8	233	56	55	285	1	223	1.4e-90	328.6
QK8_12361	I1RIL1#PHI:1835#GzZC150#5518#Fusarium_graminearum#unaffected_pathogenicity	76.9	632	86	1	572	1	632	3.5e-282	966.1
QK8_12391	I1RIP6#PHI:5830#Fgsg03688#5518#Fusarium_graminearum#unaffected_pathogenicity	81	343	63	80	422	49	389	2e-146	514.6
QK8_12392	I1RIQ3#PHI:1575#GzOB015#5518#Fusarium_graminearum#unaffected_pathogenicity	84.4	243	37	1	242	1	243	5.5e-120	426
QK8_12404	I1S6C7#PHI:1730#GzZC045#5518#Fusarium_graminearum#unaffected_pathogenicity	86.2	712	97	242	952	1	712	0	1216.4
QK8_12412	I1RIL9#PHI:8803#FgShyC_(FGSG_03657)#5518#Fusarium_graminearum#unaffected_pathogenicity	84.1	422	67	1	422	1	422	3.8e-217	749.6
QK8_12420	A0A0E0S4Y7#PHI:8646#FgLDHL2_(FGSG_16220)#5518#Fusarium_graminearum#reduced_virulence	78.7	447	86	3	441	21	466	1.2e-208	721.5
QK8_12423	A0A0E0S4Y5#PHI:9104#FGRRES_16221#5518#Fusarium_graminearum#reduced_virulence	81.5	356	64	9	362	79	434	8.6e-170	592
QK8_12444	I1RIS2#PHI:5353#Famfs1#282267#Fusarium_asiaticum#reduced_virulence	84.8	566	79	1	561	1	564	1.5e-245	844.3
QK8_12455	I1RIT1#PHI:11594#FgMFS1_(FGSG_03725)#5518#Fusarium_graminearum#reduced_virulence	91.5	602	51	1	602	1	602	5.5e-278	952.2
QK8_12457	I1RIT3#PHI:1982#GzZC297#5518#Fusarium_graminearum#unaffected_pathogenicity	84.3	707	94	1	695	5	706	0	1180.6
QK8_12479	I1RIV2#PHI:1007#NPS6#5518#Fusarium_graminearum#reduced_virulence	87.4	2059	259	10	2067	13	2071	0	3607.8
QK8_12483	A0A1C3YMS1#PHI:5868#Fgsg12463#5518#Fusarium_graminearum#unaffected_pathogenicity	81	405	71	6	405	6	409	1.3e-190	661.4
QK8_12486	I1RHP9#PHI:5795#Fgsg03310#5518#Fusarium_graminearum#unaffected_pathogenicity	79.9	389	69	1	385	1	384	6.8e-173	602.4
QK8_12496	I1RHQ4#PHI:5898#FGSG_03315#5518#Fusarium_graminearum#unaffected_pathogenicity	81.8	411	72	1	411	1	408	3.3e-189	656.8
QK8_12538	I1RHR0#PHI:1904#GzZC219#5518#Fusarium_graminearum#unaffected_pathogenicity	72.4	624	172	1	624	1	624	4.8e-277	949.1
QK8_12643	I1RHL8#PHI:5876#Fgsg03277#5518#Fusarium_graminearum#unaffected_pathogenicity	73	378	98	4	380	2	376	1.2e-158	555.1
QK8_12682	A0A1C3YMR4#PHI:5866#Fgsg03237#5518#Fusarium_graminearum#unaffected_pathogenicity	82.3	373	64	8	378	4	376	2.5e-172	600.5
QK8_12690	I1RHI8#PHI:6121#FGSG_03243#5518#Fusarium_graminearum#reduced_virulence	74.6	551	138	1	551	2	550	1.5e-253	870.9
QK8_12693	I1RHJ0#PHI:1907#GzZC222#5518#Fusarium_graminearum#unaffected_pathogenicity	83.9	753	113	1	746	6	757	0	1169.5
QK8_12735	I1RHG2#PHI:1910#GzZC225#5518#Fusarium_graminearum#unaffected_pathogenicity	85.2	738	80	2	713	3	737	0	1241.9
QK8_12737	A0A1C3YMR1#PHI:5788#Fgsg03215#5518#Fusarium_graminearum#unaffected_pathogenicity	81.8	341	56	1	337	1	339	2.6e-160	560.5
QK8_12928	I1S4A5#PHI:1749#GzZC064#5518#Fusarium_graminearum#unaffected_pathogenicity	71.9	480	116	1	479	44	505	2.1e-200	695.3
QK8_13073	I1S3J6#PHI:5777#Fgsg11381#5518#Fusarium_graminearum#unaffected_pathogenicity	73.4	402	85	216	610	8	394	2.7e-168	587.8
QK8_13111	O59937#PHI:569#XYL3#5507#Fusarium_oxysporum#unaffected_pathogenicity	99	384	4	1	384	1	384	2.2e-216	746.9
QK8_13125	I1S6X4#PHI:1735#GzZC050#5518#Fusarium_graminearum#unaffected_pathogenicity	73.5	347	91	1	346	118	464	1.1e-142	502.3
QK8_13162	A0A1C3YKT7#PHI:5896#FGSG_11405#5518#Fusarium_graminearum#unaffected_pathogenicity	86.5	415	55	1	415	1	414	8.6e-206	711.8
QK8_13175	I1S3J8#PHI:5800#Fgsg11385#5518#Fusarium_graminearum#unaffected_pathogenicity	82.9	356	57	1	354	1	354	6.9e-164	572.4
QK8_13206	I1S3G2#PHI:5817#Fgsg11343#5518#Fusarium_graminearum#unaffected_pathogenicity	73.5	400	85	32	411	1	399	2.5e-157	550.8
QK8_13215	I1RDS9#PHI:1870#GzZC185#5518#Fusarium_graminearum#unaffected_pathogenicity	76	700	139	63	733	10	709	2.4e-299	1023.5
QK8_13361	I1S3S6#PHI:5900#FGSG_11472#5518#Fusarium_graminearum#unaffected_pathogenicity	80.4	874	154	1700	2559	5	875	0	1421
QK8_13406	A0A2H3U592#PHI:11257#FoMep1#5507#Fusarium_oxysporum#reduced_virulence	100	275	0	1	275	1	275	5e-162	565.8
QK8_13504	A0A0C4DHY2#PHI:4879#Pg1#5507#Fusarium_oxysporum#unaffected_pathogenicity__reduced_virulence	95.6	388	0	1	388	1	371	5.7e-212	732.3
QK8_13514	I1S3N8#PHI:2451#FAEB1#5518#Fusarium_graminearum#unaffected_pathogenicity	82.5	297	52	57	353	1	297	3.9e-143	503.4
QK8_13564	A0A098E1A2#PHI:1864#GzZC179#5518#Fusarium_graminearum#unaffected_pathogenicity	78	495	101	7	495	2	494	2e-220	760.8
QK8_13606	I1SAE9#PHI:1724#GzZC039#5518#Fusarium_graminearum#unaffected_pathogenicity	77.9	673	141	2	668	5	675	2.3e-301	1030
QK8_13632	I1S333#PHI:10455#NoxC_(FGSG_11195)#5518#Fusarium_graminearum#unaffected_pathogenicity	89.2	749	80	1	748	1	749	0	1382.1
QK8_13694	I1S368#PHI:6127#PLC#5518#Fusarium_graminearum#unaffected_pathogenicity	82.8	623	107	1	623	25	647	0	1110.1
QK8_13720	R9UM22#PHI:3164#Sm1#29875#Trichoderma_virens#increased_virulence_(hypervirulence)__reduced_virulence	70.3	118	35	20	137	4	121	3.9e-46	179.9
QK8_13777	L7WLT2#PHI:9826#CYP51C#5518#Fusarium_graminearum#reduced_virulence	91.5	355	30	127	481	1	355	1.2e-196	681.8
QK8_13813	Q00845#PHI:180#PELD#169388#Fusarium_solani#reduced_virulence	85.8	233	33	1	233	1	233	1.1e-122	434.9
QK8_13822	X0J8P9#PHI:5393#GLX#5507#Fusarium_oxysporum#reduced_virulence	99.5	805	4	1	805	1	805	0	1656.7
QK8_13823	X0J8P9#PHI:5393#GLX#5507#Fusarium_oxysporum#reduced_virulence	100	88	0	1	88	815	902	2.9e-50	193
QK8_13861	I1S2N6#PHI:2452#FAED1#5518#Fusarium_graminearum#unaffected_pathogenicity	81	279	50	1	276	1	279	1.4e-132	468
QK8_13883	O93976#PHI:2364#Tom1#5507#Fusarium_oxysporum#reduced_virulence__increased_virulence_(hypervirulence)	82.8	331	57	1	331	1	331	1.1e-163	571.6
QK8_13931	I1S4B9#PHI:1738#GzZC053#5518#Fusarium_graminearum#unaffected_pathogenicity	78.3	549	118	1	548	1	549	2e-258	887.1
QK8_14042	I1RJ54#PHI:1885#GzZC200#5518#Fusarium_graminearum#unaffected_pathogenicity	77.7	530	91	3	508	32	558	1.1e-231	798.1
QK8_14052	W7NEP8#PHI:7286#FvCP02#117187#Fusarium_verticillioides#unaffected_pathogenicity__reduced_virulence	96	777	17	1	777	1	763	0	1533.5
QK8_14066	I1RJ45#PHI:6120#FGSG_03846#5518#Fusarium_graminearum#reduced_virulence	78	449	95	1	448	1	446	8.9e-209	721.8
QK8_14116	I1RU06#PHI:6124__PHI:5750#FGSG_07678__ScOrtholog_GIC1#5518#Fusarium_graminearum#reduced_virulence	83.6	426	67	1	426	1	423	1.5e-216	747.7
QK8_14166	I1RIF6#PHI:5815#Fgsg03588#5518#Fusarium_graminearum#unaffected_pathogenicity	78.5	79	17	1	79	202	280	9.6e-28	119
QK8_14209	I1RHV1#PHI:6123__PHI:5715#FGSG_03366__ScOrtholog_PHO12#5518#Fusarium_graminearum#reduced_virulence__unaffected_pathogenicity	79.2	485	101	1	485	1	485	8.4e-245	841.6
QK8_14251	I1RHY5#PHI:6125__PHI:5716#FGSG_03402__ScOrtholog_PHO11#5518#Fusarium_graminearum#unaffected_pathogenicity	86.9	451	56	5	452	6	456	7.3e-243	835.1
QK8_14268	I1S097#PHI:4660#Chs3b#5518#Fusarium_graminearum#lethal__reduced_virulence	76.1	809	181	161	967	106	904	0	1232.2
QK8_14277	I1RHZ0#PHI:5836#Fgsg03409#5518#Fusarium_graminearum#unaffected_pathogenicity	85.5	407	52	1	404	1	403	3.3e-186	646.7
QK8_14296	A0A0E0S2Z7#PHI:1266__PHI:4942#FGSG_03132__Cdc2B#5518#Fusarium_graminearum#unaffected_pathogenicity__lethal	89.1	313	14	1	293	1	313	1e-165	578.2
QK8_14345	Q04701#PHI:179#PELA#169388#Fusarium_solani#reduced_virulence	88.4	242	26	1	240	1	242	1.3e-126	448
QK8_14346	I1RGU8#PHI:5897#FGSG_02976#5518#Fusarium_graminearum#unaffected_pathogenicity	81.1	391	66	1	387	1	387	5.5e-178	619.4
QK8_14349	W7MLS8#PHI:7285#FvCP01#117187#Fusarium_verticillioides#unaffected_pathogenicity__reduced_virulence	99.1	761	7	1	761	40	800	0	1563.1
QK8_14379	I1RVB5#PHI:1801#GzZC116#5518#Fusarium_graminearum#reduced_virulence	72.9	550	119	1	545	1	525	3.6e-143	504.2
QK8_14473	I1RTJ6#PHI:1389#GzC2H052#5518#Fusarium_graminearum#lethal	81.2	659	118	166	819	144	801	0	1102.4
QK8_14551	I1S6W1#PHI:1747#GzZC062#5518#Fusarium_graminearum#lethal	80.3	244	48	311	554	43	286	3.1e-115	412.1
QK8_14564	I1RGX7#PHI:5834#Fgsg03009#5518#Fusarium_graminearum#unaffected_pathogenicity	84	349	55	3	351	2	349	1e-162	568.5
QK8_14646	I1RHS7#PHI:723__PHI:727#PKS1__PKS17#5518#Fusarium_graminearum#unaffected_pathogenicity	80	2553	478	1	2524	17	2565	0	4003.8
QK8_14764	X0J1D8#PHI:8628#SIX1a_(FOIG_16557)#5507#Fusarium_oxysporum#reduced_virulence	77.5	280	53	1	279	1	271	4.7e-123	436.4
QK8_14959	I1RSE9#PHI:1917#GzZC232#5518#Fusarium_graminearum#reduced_virulence	78.8	420	78	3	413	266	683	1.2e-196	681.4
QK8_14970	W7LS89#PHI:6262#FUG1#117187#Fusarium_verticillioides#reduced_virulence	92.7	259	19	1	259	303	561	7.2e-110	392.5
QK8_14973	A0A0E0RVW9#PHI:1090__PHI:1163__PHI:3893#FGSG_10057__ERB1__FgEBR1#5518#Fusarium_graminearum#reduced_virulence	76.4	965	183	500	1421	167	1129	0	1403.3
QK8_14979	I1RRD2#PHI:1328#GzbZIP010#5518#Fusarium_graminearum#reduced_virulence	73.7	563	136	78	635	1	556	1.5e-209	724.9
QK8_14981	I1RD84#PHI:1355#GzC2H015#5518#Fusarium_graminearum#unaffected_pathogenicity	72.7	362	98	106	467	1	361	9.5e-145	509.2
QK8_14985	Q876Z6#PHI:375#REN1#5507#Fusarium_oxysporum#unaffected_pathogenicity	75	533	95	6	500	70	602	3.1e-226	780
QK8_15053	G8GLN8#PHI:5482#FTF2#5507#Fusarium_oxysporum#reduced_virulence	87	1072	136	1	1072	1	1069	0	1784.2
QK8_15063	G8GLN8#PHI:5482#FTF2#5507#Fusarium_oxysporum#reduced_virulence	87	1072	136	1	1072	1	1069	0	1784.2
QK8_15067	W7NEP8#PHI:7286#FvCP02#117187#Fusarium_verticillioides#unaffected_pathogenicity__reduced_virulence	88.5	737	56	1	722	1	723	0	1329.7
QK8_15079	I1RGC8#PHI:1838#GzZC153#5518#Fusarium_graminearum#unaffected_pathogenicity	71.7	608	136	28	604	44	646	1.5e-246	847.8
QK8_15080	I1RGC9#PHI:1359#GzC2H019#5518#Fusarium_graminearum#unaffected_pathogenicity	77.3	119	20	1	112	56	174	1.3e-34	141.4
QK8_15191	W7NEP8#PHI:7286#FvCP02#117187#Fusarium_verticillioides#unaffected_pathogenicity__reduced_virulence	92.9	777	41	1	777	1	763	0	1483
QK8_15230	G2XEU1#PHI:7191__PHI:10973#VDAG_08676__VdAtf1_(VDAG_08676)#27337#Verticillium_dahliae#reduced_virulence__unaffected_pathogenicity	71	131	35	231	358	401	531	1.7e-48	189.1
QK8_15233	W7MCR6#PHI:2461#FLBA2#117187#Fusarium_verticillioides#unaffected_pathogenicity	76.7	283	66	1	283	217	499	2.7e-121	431.4
QK8_15248	I1RCV8#PHI:5786#Fgsg01440#5518#Fusarium_graminearum#unaffected_pathogenicity	71.2	73	21	1	73	76	148	1e-23	105.1
QK8_15278	Q4WGR1#PHI:2541#OLE1#746128#Aspergillus_fumigatus#lethal	72.2	428	117	31	458	15	440	1e-199	691.8
QK8_15404	Q9C441#PHI:223#PEP1#169388#Fusarium_solani#reduced_virulence	87.5	80	10	1	80	29	108	1.7e-37	153.7
QK8_15619	W7MCR6#PHI:2461#FLBA2#117187#Fusarium_verticillioides#unaffected_pathogenicity	74.9	243	47	531	759	237	479	2.6e-99	359
QK8_15628	Q7Z7T9#PHI:821#Tub2#38448#Monilinia_fructicola#chemistry_target:_resistance_to_chemical	84.3	420	44	1	420	1	398	1.6e-211	731.1
QK8_15636	I1RV69#PHI:1234#FGSG_08133#5518#Fusarium_graminearum#lethal	93.2	2442	118	1	2442	1	2395	0	4489.9
QK8_15705	I1RL30#PHI:1094#FGSG_04610#5518#Fusarium_graminearum#unaffected_pathogenicity	73	529	141	13	539	12	540	7.7e-223	768.8
QK8_15744	A0A0E0RVW9#PHI:1090__PHI:1163__PHI:3893#FGSG_10057__ERB1__FgEBR1#5518#Fusarium_graminearum#reduced_virulence	85.1	1005	143	558	1557	167	1169	0	1709.9
QK8_15746	W7LS89#PHI:6262#FUG1#117187#Fusarium_verticillioides#reduced_virulence	80.8	562	85	1	540	1	561	1.1e-229	791.6
QK8_15865	I1RV69#PHI:1234#FGSG_08133#5518#Fusarium_graminearum#lethal	91.4	105	9	1	105	2281	2385	5.1e-46	179.1
QK8_15874	Q7Z7T9#PHI:821#Tub2#38448#Monilinia_fructicola#chemistry_target:_resistance_to_chemical	88.9	398	44	1	398	1	398	9.9e-216	745
QK8_15875	V6RLW4#PHI:1583#GzOB023#5518#Fusarium_graminearum#unaffected_pathogenicity	86.8	721	71	1	697	1	721	0	1232.6
