# Supplementary material for: Draft Genome and Biological Characteristics of Fusarium solani and Fusarium oxysporum Causing Black Rot in Gastrodia elata
Source: Int J Mol Sci. 2023 Feb 25;24(5):4545. doi: 10.3390/ijms24054545 (PMC10003674; doi:10.3390/ijms24054545)
Supplement: Supplementary file 1 [file ijms-24-04545-s001.zip › Table/Table S19 Analysis of PHI annotation of strain SX13 Genome.xlsx]

## Sheet: Sheet1
Analysis of PHI annotation of strain SX13 Genome
Query_id	Subject_id	Identity(%)	Align_length	Mismatch	Query_start	Query_end	Subject_start	Subject_end	E_value	Score
SX13_00012	I1RLD6#PHI:5840#Fgsg04731#5518#Fusarium_graminearum#unaffected_pathogenicity	72	410	83	30	434	4	386	6.3e-159	556.2
SX13_00050	G4N8G2#PHI:8522#MoYPEL1_(MGG_06263.7)#318829#Magnaporthe_oryzae#loss_of_pathogenicity	71.1	97	28	98	194	75	171	7.7e-40	159.5
SX13_00087	I1S1C8#PHI:11145#FgStu2_(FGSG_10528)#5518#Fusarium_graminearum#reduced_virulence	72.3	878	234	74	943	1	877	0	1086.6
SX13_00094	I1RIP6#PHI:5830#Fgsg03688#5518#Fusarium_graminearum#unaffected_pathogenicity	72.7	352	92	7	358	3	350	8.6e-136	480.7
SX13_00118	I1RHS7#PHI:723__PHI:727#PKS1__PKS17#5518#Fusarium_graminearum#unaffected_pathogenicity	81.1	2569	453	1	2541	1	2565	0	4041.5
SX13_00126	I1S1A3#PHI:9095#Fgvps60_(FGSG_10503)#5518#Fusarium_graminearum#loss_of_pathogenicity	87.7	212	26	1	212	1	212	1.2e-78	288.5
SX13_00237	N4UDW5#PHI:10915#ZtRlm1#1047171#Zymoseptoria_tritici#reduced_virulence	77.5	659	133	279	930	1	651	3e-182	634.8
SX13_00242	Q4WQ27#PHI:2519#LYS9#746128#Aspergillus_fumigatus#lethal	71.2	413	119	78	490	38	450	5.6e-172	599.7
SX13_00285	G4N745#PHI:5083#MoAcat2#318829#Magnaporthe_oryzae#reduced_virulence	77.3	401	86	1	396	1	401	5e-171	596.3
SX13_00288	I1RYF6#PHI:1597#GzOB037#5518#Fusarium_graminearum#unaffected_pathogenicity	78.6	1442	274	1	1408	6	1446	0	2235.3
SX13_00325	A0A1C3YLW9#PHI:5892#FGSG_09382#5518#Fusarium_graminearum#unaffected_pathogenicity	74.9	447	106	1	442	1	446	2.7e-181	630.6
SX13_00341	I1R9W2#PHI:1561#GzOB001#5518#Fusarium_graminearum#unaffected_pathogenicity	82.8	291	46	1	287	8	298	6.5e-128	452.6
SX13_00345	G4N6S1#PHI:8610__PHI:10771#Gcn5_(MGG_03677)__MoGCN5_(MGG_03677)#318829#Magnaporthe_oryzae#reduced_virulence__unaffected_pathogenicity	89.5	391	40	5	394	10	400	5.7e-207	715.7
SX13_00361	I1R9X6#PHI:8908#FgVPS28_(FGSG_00291)#5518#Fusarium_graminearum#reduced_virulence	90.8	238	21	1	237	1	238	4.7e-116	412.9
SX13_00366	G4MU34#PHI:3257#MoIlv1#318829#Magnaporthe_oryzae#reduced_virulence	75.6	546	131	32	577	78	621	2.3e-249	857.1
SX13_00384	I1RB96#PHI:5886#FGSG_00806#5518#Fusarium_graminearum#unaffected_pathogenicity	74.2	415	105	1	415	1	413	1.9e-168	587.8
SX13_00403	I1RB84#PHI:1263#FGSG_00792#5518#Fusarium_graminearum#unaffected_pathogenicity	87.7	618	76	1	618	1	618	0	1110.1
SX13_00414	I1RB79#PHI:1249#FGSG_00786#5518#Fusarium_graminearum#unaffected_pathogenicity	86.5	517	56	1	507	1	513	1.8e-251	864
SX13_00419	A0A384JGZ2#PHI:10665#RPD3_(Bcin05g02590)#40559#Botrytis_cinerea#reduced_virulence	77.5	476	97	15	489	13	479	1.4e-218	755
SX13_00420	I1RB71#PHI:1630#GzWing002#5518#Fusarium_graminearum#unaffected_pathogenicity	88.8	384	39	1	381	1	383	5.6e-204	705.7
SX13_00421	W7LLK3#PHI:7143#FvCYP1#117187#Fusarium_verticillioides#reduced_virulence	86.5	229	26	51	279	1	224	1.4e-114	408.3
SX13_00425	I1RB67#PHI:1984#GzZC299#5518#Fusarium_graminearum#unaffected_pathogenicity	79.1	613	118	1	606	1	610	6.5e-295	1008.4
SX13_00451	I1RB45#PHI:1301#GzbHLH002#5518#Fusarium_graminearum#unaffected_pathogenicity	81	105	16	1	103	1	103	8.3e-39	155.2
SX13_00462	E9F5A9#PHI:9533#Urease_(MAA_07458)#568076#Metarhizium_robertsii#unaffected_pathogenicity	80.9	837	152	174	1008	7	837	0	1385.2
SX13_00473	I1RB16#PHI:1967__PHI:9358#GzZC282__Fgleu3_(FGSG_00719)#5518#Fusarium_graminearum#reduced_virulence	81.8	746	122	7	741	1	743	0	1163.7
SX13_00476	Q4IPZ1#PHI:1564#GzOB004#5518#Fusarium_graminearum#unaffected_pathogenicity	97.8	92	2	1	92	1	92	4.9e-48	185.7
SX13_00484	I1RB11#PHI:1443__PHI:10551#GzGATA001__FgWC2_(FGSG_00710)#5518__282267#Fusarium_graminearum__Fusarium_asiaticum#unaffected_pathogenicity	84.6	479	62	33	509	15	483	8.5e-232	798.5
SX13_00493	I1RB03#PHI:7559#FgGT2#5518#Fusarium_graminearum#loss_of_pathogenicity	87.4	523	63	351	873	1	520	6.8e-285	975.7
SX13_00496	I1S4P4#PHI:1217#FGSG_00792#5518#Fusarium_graminearum#reduced_virulence	75	1097	241	308	1389	26	1104	0	1417.9
SX13_00511	G4MWX1#PHI:7134#MoRab5B#318829#Magnaporthe_oryzae#reduced_virulence	90.1	222	19	1	220	1	221	8.3e-107	382.1
SX13_00525	I1RAY2#PHI:1218__PHI:9822#FGSG_00677__Fg00677#5518#Fusarium_graminearum#lethal__reduced_virulence	98.2	339	6	1	339	1	339	2.9e-199	689.9
SX13_00541	I1RAW4#PHI:7193#FgLaeA#5518#Fusarium_graminearum#reduced_virulence	77.5	316	71	1	316	1	316	5.1e-158	552.7
SX13_00543	Q0U2A0#PHI:2255#Abd1#13684#Parastagonospora_nodorum#unaffected_pathogenicity	74.1	359	91	19	375	13	371	2.7e-158	553.9
SX13_00550	Q0V515#PHI:3914#Sdh1#13684#Parastagonospora_nodorum#reduced_virulence	72	492	131	343	834	6	490	1.6e-206	715.3
SX13_00557	G4N6P6#PHI:8695#MoImd4_(MGG_03699)#318829#Magnaporthe_oryzae#reduced_virulence	85.9	531	75	2	532	13	543	6.8e-264	905.2
SX13_00562	I1RBE8#PHI:9047#FgPah1_(FGSG_00866)#5518#Fusarium_graminearum#reduced_virulence	83.5	771	117	70	838	22	784	0	1112.4
SX13_00565	I1RBF3#PHI:9056#FgTRR_(FGSG_00871)#5518#Fusarium_graminearum#reduced_virulence	90.6	319	30	963	1281	1	319	5.2e-169	591.3
SX13_00569	I1RBF6#PHI:1565#GzOB005#5518#Fusarium_graminearum#unaffected_pathogenicity	81.8	549	94	61	603	8	556	1.3e-263	904.4
SX13_00582	A0A384JHK6#PHI:11184#BcCyp2_(BCIN_05g03080)#40559#Botrytis_cinerea#reduced_virulence	82	161	27	296	456	22	180	3.1e-76	281.6
SX13_00584	S5FRT9#PHI:3828#AbaA#5518#Fusarium_graminearum#unaffected_pathogenicity	86.6	861	106	3	858	2	858	0	1477.6
SX13_00600	J5K938#PHI:7057#PilA#176275#Beauveria_bassiana#reduced_virulence	82.5	359	43	1	350	1	348	1.3e-149	525
SX13_00602	V6QWX8#PHI:1626#GzTF2S001#5518#Fusarium_graminearum#unaffected_pathogenicity	75.7	305	69	4	303	3	307	6.2e-113	402.9
SX13_00615	A0A346FLS9#PHI:11276#FgRbp1#5518#Fusarium_graminearum#reduced_virulence	91.9	529	43	1124	1652	1	529	1.8e-281	965.7
SX13_00626	I1RBK6#PHI:10928#FgSpa2_(FGSG_00932)#5518#Fusarium_graminearum#reduced_virulence	71	947	228	735	1655	6	931	0	1117.8
SX13_00627	Q4IPC8#PHI:1531__PHI:5700#GzSsu72__ScOrtholog_SSU72#5518#Fusarium_graminearum#unaffected_pathogenicity__lethal	92.3	209	16	1	209	1	209	2.8e-114	407.1
SX13_00641	I1RB34#PHI:10453#NoxA_(FGSG_00739)#5518#Fusarium_graminearum#reduced_virulence	92.3	557	43	1	557	1	557	0	1100.1
SX13_00651	A0A0E0RP23#PHI:2395#GzSYN1#5518#Fusarium_graminearum#reduced_virulence	79.5	302	44	70	364	21	311	5e-119	423.7
SX13_00667	I1RBL8#PHI:1631#GzWing003#5518#Fusarium_graminearum#unaffected_pathogenicity	71.4	772	200	1	761	1	762	2.7e-237	817.4
SX13_00680	I1RBN6#PHI:1799#GzZC114#5518#Fusarium_graminearum#unaffected_pathogenicity	91.2	816	68	2	814	3	817	0	1512.7
SX13_00696	Q4WKG5#PHI:2530#TUB1#746128#Aspergillus_fumigatus#lethal__loss_of_pathogenicity	91.1	449	39	1	449	1	448	2.6e-248	853.2
SX13_00733	I1RBC0#PHI:10481#Sey1_(FGSG_00833)#5518#Fusarium_graminearum#reduced_virulence__unaffected_pathogenicity	90.9	861	76	1	861	1	859	0	1545.8
SX13_00743	I1RBB2#PHI:9143#FgAP2beta_(FGSG_00824)#5518#Fusarium_graminearum#reduced_virulence	92.3	988	54	1	967	19	1005	0	1803.9
SX13_00754	G4NAT2#PHI:11084#MoMob1_(MGG_03151)#318829#Magnaporthe_oryzae#reduced_virulence	90.8	207	18	658	863	9	215	2.2e-113	406.4
SX13_00756	V6QUU6#PHI:3835#Fgrho4#5518#Fusarium_graminearum#reduced_virulence	85.6	270	38	1	269	1	270	4.5e-131	463
SX13_00765	I1R9Z6#PHI:1989#GzZC304#5518#Fusarium_graminearum#unaffected_pathogenicity	73.1	457	111	1	454	1	448	2.9e-199	690.3
SX13_00771	I1RA01#PHI:1537#MYT1#5518#Fusarium_graminearum#unaffected_pathogenicity	80.2	293	55	566	858	5	294	4.2e-122	434.9
SX13_00776	I1RA06#PHI:6258#DHS#5518#Fusarium_graminearum#increased_virulence_(hypervirulence)__unaffected_pathogenicity	96	354	14	1	354	1	354	1.2e-203	704.5
SX13_00791	I1RA20#PHI:1244#FGSG_00337#5518#Fusarium_graminearum#unaffected_pathogenicity	94.1	410	17	253	662	1	403	3e-224	773.9
SX13_00816	Q4IR08#PHI:1608#GzP53L001#5518#Fusarium_graminearum#unaffected_pathogenicity	83.9	279	40	1	274	1	279	4.2e-84	307
SX13_00824	I1RA31#PHI:1461#GzCCAAT001#5518#Fusarium_graminearum#unaffected_pathogenicity	84.5	265	36	1	262	1	263	2.2e-113	404.4
SX13_00833	I1RA39#PHI:1205#(Sc_CDC15)#5518#Fusarium_graminearum#reduced_virulence	78.9	850	149	1	835	1	835	0	1291.9
SX13_00845	I1RA50#PHI:1453#GzAra001#5518#Fusarium_graminearum#lethal	72.4	691	169	1	679	1	681	6.8e-277	948.7
SX13_00847	I1RA52#PHI:445#NOS1#5518#Fusarium_graminearum#reduced_virulence	92.5	469	33	1	468	1	468	5.2e-260	892.1
SX13_00871	Q4WKG5#PHI:2530#TUB1#746128#Aspergillus_fumigatus#lethal__loss_of_pathogenicity	70.7	450	128	4	453	3	448	8.8e-196	678.7
SX13_00883	I1RA81#PHI:1198#(Sc_Ssk2/Ssk22)#5518#Fusarium_graminearum#reduced_virulence	88	1343	152	1	1336	1	1341	0	2313.1
SX13_00892	I1RA89#PHI:1086#FGSG_00416#5518#Fusarium_graminearum#reduced_virulence	85.8	508	70	1	506	8	515	3e-269	922.9
SX13_00896	Q4IQT8#PHI:1618#GzFET5#5518#Fusarium_graminearum#unaffected_pathogenicity	91.5	294	25	1	294	1	294	4.7e-153	536.2
SX13_00897	G4NCL5#PHI:877#MGG_00383#318829#Magnaporthe_oryzae#reduced_virulence	86	401	48	3	403	2	394	1.9e-202	700.7
SX13_00909	G2WYZ0#PHI:7329#STT3#27337#Verticillium_dahliae#reduced_virulence	78.6	763	144	1	759	1	748	0	1216.1
SX13_00911	I1RAA6#PHI:1256#FGSG_00433#5518#Fusarium_graminearum#unaffected_pathogenicity	73.2	1196	307	1	1192	1	1186	0	1736.1
SX13_00945	I1RAE2#PHI:1241#FGSG_00469#5518#Fusarium_graminearum#unaffected_pathogenicity	87.4	515	58	1	511	1	512	1.3e-256	880.9
SX13_00948	I1RAE5#PHI:1208__PHI:3131#(Sc_Sch9)__FgSCH9#5518#Fusarium_graminearum#reduced_virulence	79.2	908	149	157	1036	1	896	0	1327.4
SX13_00954	I1RAF0#PHI:1343#GzC2H003#5518#Fusarium_graminearum#reduced_virulence	74.3	369	90	1	365	1	368	1.8e-154	541.2
SX13_00968	G4MTZ0#PHI:2114#Calnexin#318829#Magnaporthe_oryzae#loss_of_pathogenicity	77.4	518	103	282	785	7	524	1.2e-150	529.6
SX13_00972	Q4WX65#PHI:2540#IPP1#746128#Aspergillus_fumigatus#lethal	78.7	310	60	42	351	92	395	1.9e-145	511.1
SX13_00975	I1RAH1#PHI:4658#FgHXK1#5518#Fusarium_graminearum#reduced_virulence	88.7	479	54	12	490	14	492	1.9e-260	893.6
SX13_00977	I1RAH2#PHI:1629#GzWing001#5518#Fusarium_graminearum#unaffected_pathogenicity	87.2	814	91	1	803	1	812	0	1348.6
SX13_00979	I1RAH4#PHI:1562#GzOB002#5518#Fusarium_graminearum#lethal	86.9	1020	129	1	1018	1	1017	0	1662.9
SX13_00982	J4KLZ9#PHI:7155#Pmr1#176275#Beauveria_bassiana#reduced_virulence	72.2	1863	464	2	1834	20	1858	0	2548.9
SX13_00988	I1RAI5#PHI:1319#GzbZIP001#5518#Fusarium_graminearum#reduced_virulence	79.2	607	111	1	601	1	598	2.6e-243	837
SX13_01002	E9EVY3#PHI:9531#MepC_(MAA_04182)#568076#Metarhizium_robertsii#unaffected_pathogenicity	85	499	65	116	604	1	499	5.2e-255	875.9
SX13_01025	I1RAM0#PHI:7125#FgKar9#5518#Fusarium_graminearum#unaffected_pathogenicity	79.2	1092	208	1	1087	1	1078	0	1420.2
SX13_01047	I1RAP1#PHI:1988#GzZC303#5518#Fusarium_graminearum#unaffected_pathogenicity	71.9	665	183	243	903	1	665	2.4e-277	950.7
SX13_01048	I1RAP2#PHI:1987#GzZC302#5518#Fusarium_graminearum#reduced_virulence	71.4	946	255	1	944	1	932	0	1278.5
SX13_01055	A0A1C3YHM4#PHI:10666#VPS9_(FGRAMPH1_01G01477)#5518#Fusarium_graminearum#reduced_virulence	76.5	795	171	1	791	1	783	5.5e-302	1032.3
SX13_01067	I1RAR0#PHI:10694#FgDnfC2_(FGSG_00595)#5518#Fusarium_graminearum#unaffected_pathogenicity	86.2	1446	189	1	1441	1	1441	0	2434.4
SX13_01081	A0A0D2X980#PHI:9590#Pmt4_(FOXG_00440)#5507#Fusarium_oxysporum#reduced_virulence	90.8	770	69	1	768	1	770	0	1451.8
SX13_01126	I1RBR4#PHI:2908__PHI:9825#Cyp51B__CYP51B#5518#Fusarium_graminearum#unaffected_pathogenicity__reduced_virulence	89.9	527	52	1	527	1	526	9.6e-287	981.1
SX13_01139	Q5AND9#PHI:7009#Arf2#5476#Candida_albicans#reduced_virulence	88.3	180	21	1	180	1	180	1.8e-91	330.9
SX13_01156	I1RBU0#PHI:1632#GzWing004#5518#Fusarium_graminearum#unaffected_pathogenicity	82.8	611	95	1	603	1	609	1e-284	974.5
SX13_01185	I1RBW7#PHI:1243#FGSG_01058#5518#Fusarium_graminearum#unaffected_pathogenicity	70.3	794	219	491	1283	33	810	0	1088.9
SX13_01189	I1RBX1#PHI:5779#Fgsg01064#5518#Fusarium_graminearum#unaffected_pathogenicity	89.5	497	52	1	497	1	497	4.5e-262	899
SX13_01213	I1RC01#PHI:1506#GzHOME001#5518#Fusarium_graminearum#unaffected_pathogenicity	72	589	151	1	578	1	586	8.8e-217	748.8
SX13_01217	I1RBZ5#PHI:9845#FgEaf6_(FGSG-01094.1)#5518#Fusarium_graminearum#reduced_virulence	74.8	163	40	1	163	1	162	7.1e-55	209.1
SX13_01218	I1RBZ7#PHI:1316#GzBrom001#5518#Fusarium_graminearum#unaffected_pathogenicity	81	237	31	926	1152	1	233	7.6e-103	371.3
SX13_01224	I1RC07#PHI:1348__PHI:9602#GzC2H008__Ars2_(FGSG_01106)#5518#Fusarium_graminearum#reduced_virulence	86	895	94	1	889	1	870	0	1196.8
SX13_01229	A0A384JMC8#PHI:9835#Bcpgd#40559#Botrytis_cinerea#reduced_virulence	85.4	492	70	222	711	3	494	4.2e-253	869.8
SX13_01236	I1RC15#PHI:1633#GzWing005#5518#Fusarium_graminearum#unaffected_pathogenicity	78.3	346	68	1	346	1	339	1.6e-155	544.7
SX13_01253	I1RC32#PHI:2351__PHI:2353#AMT1#5518#Fusarium_graminearum#reduced_virulence	87.8	362	27	98	459	1	345	8.3e-186	645.6
SX13_01256	I1RC35#PHI:1219#FGSG_01137#5518#Fusarium_graminearum#lethal	82.8	897	123	1	879	1	884	0	1238.4
SX13_01258	I1RC37#PHI:1302#GzbHLH003#5518#Fusarium_graminearum#unaffected_pathogenicity	82.6	403	62	1	403	1	395	4e-110	394.8
SX13_01267	J4KQD8#PHI:6875#BbVmaH#176275#Beauveria_bassiana#reduced_virulence	80.3	478	94	80	557	1	478	2.5e-224	773.9
SX13_01270	I1RC52#PHI:6092#FgVps26#5518#Fusarium_graminearum#reduced_virulence	96.2	319	9	96	414	1	316	4.2e-176	613.2
SX13_01278	Q9UVT8#PHI:11240#MoMca1_(MGG_04626)#318829#Magnaporthe_oryzae#reduced_virulence	76.9	195	38	5	193	4	197	1.9e-78	287.7
SX13_01281	I1RC64#PHI:1554#GzMyb018#5518#Fusarium_graminearum#unaffected_pathogenicity	77.6	723	151	1	719	1	716	0	1147.5
SX13_01290	I1RC71#PHI:2714#PEX5#5518#Fusarium_graminearum#reduced_virulence	79.6	647	120	1	643	1	639	6.9e-279	955.3
SX13_01292	I1RC73#PHI:1933__PHI:6134#GzZC248__FHS1#5518#Fusarium_graminearum#reduced_virulence	84	493	77	1	492	1	492	1.9e-220	760.8
SX13_01299	I1RC79#PHI:1462__PHI:10388#GzCCAAT002__FCT1_(FGSG_01182)#5518#Fusarium_graminearum#reduced_virulence	74.4	219	48	82	300	66	276	2.1e-60	228.4
SX13_01305	I1RC85#PHI:1204#(Sc_Cbk1)#5518#Fusarium_graminearum#reduced_virulence	87.9	636	58	2	630	4	627	0	1096.3
SX13_01309	W7LZA5#PHI:3886#UBL1#117187#Fusarium_verticillioides#reduced_virulence	87.9	2175	246	1310	3467	1	2175	0	3585.4
SX13_01311	I1RC95#PHI:1566#GzOB006#5518#Fusarium_graminearum#lethal	97.7	391	9	1	391	1	391	6.6e-216	745.3
SX13_01312	E9R5E2#PHI:2513#GFA1#746128#Aspergillus_fumigatus#lethal__loss_of_pathogenicity	83.8	678	101	251	926	24	694	0	1129.4
SX13_01333	I1RCB7#PHI:1567#GzOB007#5518#Fusarium_graminearum#unaffected_pathogenicity	91.2	170	15	1	170	1	170	1.7e-91	330.9
SX13_01339	A0A0D2X8F5#PHI:9192#Foatg22#5507#Fusarium_oxysporum#reduced_virulence__increased_virulence_(hypervirulence)	87.9	651	76	1	648	1	651	0	1136.7
SX13_01342	Q4INI2#PHI:11500#FgcapB_(FGSG_01226)#5518#Fusarium_graminearum#reduced_virulence	95.7	282	12	1	282	1	282	8.5e-157	548.5
SX13_01350	E9F4P0#PHI:3069#MrAC#568076#Metarhizium_robertsii#reduced_virulence	75.9	2108	440	432	2492	61	2146	0	2512.6
SX13_01378	J4UI12#PHI:3271#ARSEF_2860#176275#Beauveria_bassiana#reduced_virulence	91.2	239	20	114	352	13	250	1.5e-119	425.2
SX13_01384	J4VXB0#PHI:7150#Eca1#176275#Beauveria_bassiana#reduced_virulence	81.5	996	184	1	996	1	996	0	1582
SX13_01387	G4MRN1#PHI:7318#NoxD#318829#Magnaporthe_oryzae#loss_of_pathogenicity	77.5	142	32	162	303	1	142	1.6e-63	238.8
SX13_01389	I1RCF7#PHI:1220#FGSG_01271#5518#Fusarium_graminearum#lethal	76.4	981	218	30	1002	2	976	0	1471.4
SX13_01390	E9ECB5#PHI:9489#MaChsIV_(XP_007813853.1)#92637#Metarhizium_acridum#unaffected_pathogenicity	78.1	1230	258	170	1392	1	1226	0	1924.8
SX13_01407	G4MNM6#PHI:9200#MoCKb2_(MGG_05651)#318829#Magnaporthe_oryzae#reduced_virulence__unaffected_pathogenicity	81.8	209	38	36	244	20	228	1.5e-105	378.3
SX13_01409	I1RCH5#PHI:1569#GzOB009#5518#Fusarium_graminearum#lethal	92.2	373	28	1	373	1	372	1.1e-199	691.4
SX13_01411	I1RCH8#PHI:1921#GzZC236#5518#Fusarium_graminearum#reduced_virulence	81.3	876	120	367	1206	25	892	0	1400.6
SX13_01413	I1RCI0#PHI:1454#GzAra002#5518#Fusarium_graminearum#unaffected_pathogenicity	84.6	682	98	1	676	1	681	0	1166.4
SX13_01416	I1RCI2#PHI:1350#GzC2H010#5518#Fusarium_graminearum#unaffected_pathogenicity	80.5	297	50	1	292	3	296	4.6e-105	376.7
SX13_01424	I1RCJ0#PHI:1304#GzbHLH005#5518#Fusarium_graminearum#reduced_virulence	82.1	525	84	1	519	1	521	1e-227	785
SX13_01429	I1RCJ5#PHI:1212#(Sc_Rim15)#5518#Fusarium_graminearum#reduced_virulence	85.3	1917	261	1	1911	3	1905	0	3100.1
SX13_01435	I1RCK0#PHI:1920#GzZC235#5518#Fusarium_graminearum#unaffected_pathogenicity	81.3	849	121	1	848	1	812	0	1320.8
SX13_01436	E9EL64#PHI:11522#DNM1_(MAA_00205)#568076#Metarhizium_robertsii#reduced_virulence	85.1	813	105	1	812	1	798	0	1248.8
SX13_01439	G4MPJ3#PHI:8038__PHI:8045#Mosmt3__Smt3#318829#Magnaporthe_oryzae#reduced_virulence	71.3	108	21	93	190	1	108	1.8e-36	148.3
SX13_01442	Q6B957#PHI:490#FRP1#5507#Fusarium_oxysporum#loss_of_pathogenicity	79.3	536	99	1	534	1	526	2.6e-239	823.5
SX13_01457	I1RCM1#PHI:1353__PHI:11146#GzC2H013__Fg01341#5518#Fusarium_graminearum#reduced_virulence	76.3	708	148	1	701	1	695	2.8e-260	893.6
SX13_01463	I1RCM6#PHI:1273#FGSG_01347#5518#Fusarium_graminearum#unaffected_pathogenicity	79.6	1235	223	1	1222	1	1219	0	1837.8
SX13_01466	I1RCM9#PHI:1354__PHI:11147#GzC2H014__Fg01350#5518#Fusarium_graminearum#reduced_virulence	77.9	616	126	1	611	1	611	2.2e-205	711.1
SX13_01470	I1RCN2#PHI:1168__PHI:1171__PHI:1173#HDF1#5518#Fusarium_graminearum#reduced_virulence	90.6	502	42	1	497	1	502	3.7e-280	959.1
SX13_01480	J9MAX2#PHI:1107__PHI:1108#FOXG_00016#5507#Fusarium_oxysporum#reduced_virulence	83.1	136	19	346	481	1	132	2.6e-57	218.8
SX13_01484	I1RCP1#PHI:1080__PHI:9405#Cch1__CCH1_(FGSG_01364)#5518#Fusarium_graminearum#unaffected_pathogenicity__reduced_virulence	82.9	2111	348	1	2106	1	2102	0	3392.8
SX13_01532	G4MTI8#PHI:6455#MoYcp4#318829#Magnaporthe_oryzae#reduced_virulence	76.7	193	45	133	325	10	202	3.7e-83	304.3
SX13_01540	W7MR09#PHI:9929#Myo1#117187#Fusarium_verticillioides#unaffected_pathogenicity__reduced_virulence	87.4	1091	131	146	1236	1	1084	0	1771.9
SX13_01541	Q4IMZ7#PHI:1673#GzDHHC001#5518#Fusarium_graminearum#unaffected_pathogenicity	74.9	438	102	1	431	1	437	4.9e-180	626.3
SX13_01549	Q4WEU7#PHI:9541#CysD#746128#Aspergillus_fumigatus#unaffected_pathogenicity	84.4	429	66	7	434	6	434	5.7e-211	729.2
SX13_01552	Q8TGD1#PHI:254#FOW1#5507#Fusarium_oxysporum#reduced_virulence	93	316	22	2	317	3	318	2.1e-172	600.5
SX13_01572	I1RCV8#PHI:5786#Fgsg01440#5518#Fusarium_graminearum#unaffected_pathogenicity	70.7	294	83	1	291	1	294	9.2e-114	405.6
SX13_01573	G8CYZ6#PHI:2349#FgVe1_(FgVeA)#5518#Fusarium_graminearum#reduced_virulence	70.4	533	147	1	524	1	531	7.3e-178	619.4
SX13_01589	I1RCX3#PHI:1540#GzMyb004#5518#Fusarium_graminearum#unaffected_pathogenicity	70.5	732	156	1	708	1	696	1.7e-246	848.2
SX13_01595	G4NH84#PHI:8588#Moppe1#318829#Magnaporthe_oryzae#reduced_virulence	81.2	404	67	1	404	1	395	6.8e-200	692.2
SX13_01614	G4N9W2#PHI:6607#ARRDC1#318829#Magnaporthe_oryzae#reduced_virulence	78.2	400	86	18	416	3	402	9.6e-189	655.2
SX13_01622	W7MHG4#PHI:2462#RGSB#117187#Fusarium_verticillioides#unaffected_pathogenicity	92.6	363	26	143	504	1	363	7.2e-191	662.5
SX13_01624	Q8J286#PHI:244#CLAP1#290576#Colletotrichum_lindemuthianum#loss_of_pathogenicity	72.6	1180	298	1	1174	1	1161	0	1615.5
SX13_01665	A0A0J9VK23#PHI:9591#Pmt2_(FOXG_11176)#5507#Fusarium_oxysporum#reduced_virulence	82.7	741	101	1	741	1	714	0	1234.9
SX13_01682	I1RD63#PHI:6093#FgVps29#5518#Fusarium_graminearum#reduced_virulence	94	201	12	68	268	1	201	2.6e-110	394
SX13_01685	I1RD66#PHI:444__PHI:1292__PHI:1320__PHI:9174#ZIF1__FgTfmI_(FGSG_01555)#5518#Fusarium_graminearum#reduced_virulence	71.8	577	151	1	574	1	568	5.9e-189	656.4
SX13_01694	V6QY41#PHI:1962#GzZC277#5518#Fusarium_graminearum#unaffected_pathogenicity	80.5	527	77	1	504	1	524	5e-216	746.1
SX13_01696	I1RD74#PHI:1961#GzZC276#5518#Fusarium_graminearum#unaffected_pathogenicity	78.8	849	176	1	847	1	847	0	1269.2
SX13_01710	I1RD84#PHI:1355#GzC2H015#5518#Fusarium_graminearum#unaffected_pathogenicity	82.1	363	62	326	687	3	363	3.7e-169	590.9
SX13_01736	G4MQZ2#PHI:2038#Mir1#318829#Magnaporthe_oryzae#unaffected_pathogenicity	82.3	305	53	20	323	4	308	5.2e-142	499.6
SX13_01763	Q2TJF8#PHI:731__PHI:2345#FSR1#5127__117187#Fusarium_fujikuroi__Fusarium_verticillioides#loss_of_pathogenicity	87	806	93	545	1345	1	799	0	1369.4
SX13_01766	I1RDH3#PHI:1952#GzZC267#5518#Fusarium_graminearum#unaffected_pathogenicity	75.7	210	43	1	207	1	205	1.2e-41	165.6
SX13_01776	I1RDG6#PHI:1555#GzMyb019#5518#Fusarium_graminearum#unaffected_pathogenicity	78.5	557	77	1	526	1	545	1.5e-260	894
SX13_01790	A0A1C3YIV6#PHI:1188#(Sc_Sak1)#5518#Fusarium_graminearum#reduced_virulence	75.4	1233	275	41	1263	36	1250	0	1690.2
SX13_01793	I1RDE2#PHI:1960#GzZC275#5518#Fusarium_graminearum#unaffected_pathogenicity	74	978	231	788	1760	20	979	0	1345.9
SX13_01819	G4MRH1#PHI:7112#MoERR1#318829#Magnaporthe_oryzae#reduced_virulence	81.8	214	39	1	214	1	214	5.6e-100	359.4
SX13_01835	I1RDI9#PHI:1634#GzWing006#5518#Fusarium_graminearum#unaffected_pathogenicity	78.5	130	28	361	490	1	130	3.5e-57	218.4
SX13_01870	I1RH33#PHI:5901#FGSG_03072#5518#Fusarium_graminearum#unaffected_pathogenicity	81.6	602	108	1	601	1	600	3.9e-300	1025.8
SX13_02031	I1RLS1#PHI:1369#GzC2H031#5518#Fusarium_graminearum#unaffected_pathogenicity	77.3	313	60	1	310	1	305	1.4e-120	428.3
SX13_02047	I1RQT9#PHI:5873#Fgsg06439#5518#Fusarium_graminearum#unaffected_pathogenicity	80.1	351	69	1	350	1	351	1.9e-158	554.3
SX13_02057	I1RLT3#PHI:7718#FgOXP2#5518#Fusarium_graminearum#reduced_virulence	90.8	1314	111	1	1314	1	1304	0	2398.6
SX13_02058	I1RLT2#PHI:1956#GzZC271#5518#Fusarium_graminearum#unaffected_pathogenicity	79.1	659	110	15	653	45	695	4.7e-299	1022.3
SX13_02096	I1RXX1#PHI:1006#HMR1#5518#Fusarium_graminearum#reduced_virulence	85.3	1188	164	1	1184	1	1181	0	1930.6
SX13_02160	I1RXV2#PHI:1758#GzZC073#5518#Fusarium_graminearum#unaffected_pathogenicity	90.5	824	68	72	890	1	819	0	1480.3
SX13_02215	I1RXS2#PHI:1759#GzZC074#5518#Fusarium_graminearum#unaffected_pathogenicity	80	610	112	33	641	1	601	8.2e-288	984.9
SX13_02218	I1RXT3#PHI:7672#FgLetm1#5518#Fusarium_graminearum#reduced_virulence	82.5	553	92	1	551	1	550	1.2e-247	851.3
SX13_02221	G4N6R6#PHI:7113#MoERR2#318829#Magnaporthe_oryzae#unaffected_pathogenicity	70.1	318	91	3	316	4	321	2.9e-127	450.7
SX13_02224	Q70ZY8#PHI:2524#NudC#746128#Aspergillus_fumigatus#lethal	72.6	124	33	65	187	76	199	2.2e-47	184.5
SX13_02334	I1S0Z2#PHI:1296#GzAPSES004#5518#Fusarium_graminearum#reduced_virulence	83.9	677	103	1	673	1	675	0	1092
SX13_02349	I1RMV4#PHI:1464__PHI:8923__PHI:10389#GzCCAAT004__FgHLTF1_(FGSG_05304)__FCT2_(FGSG_05304)#5518#Fusarium_graminearum#reduced_virulence	70.3	182	47	1	175	1	182	2.1e-65	244.2
SX13_02350	I1RMV6#PHI:1222#FGSG_05306#5518#Fusarium_graminearum#lethal	85.1	1524	218	1	1518	1	1521	0	2612.4
SX13_02354	I1RMV9#PHI:1712#GzZC027#5518#Fusarium_graminearum#unaffected_pathogenicity	84.5	647	88	223	866	6	643	4.7e-307	1049.3
SX13_02359	G4N572#PHI:5047__PHI:6635#MoFis1#318829#Magnaporthe_oryzae#reduced_virulence	79.6	147	29	8	153	7	153	1.8e-63	237.7
SX13_02360	Q4WGK7#PHI:4893#AspB#746128#Aspergillus_fumigatus#unaffected_pathogenicity__increased_virulence_(hypervirulence)	87.5	408	51	219	626	120	527	1e-181	632.5
SX13_02361	Q4WUA3#PHI:2532#HEM15#746128#Aspergillus_fumigatus#lethal	77.8	397	85	21	415	27	422	2.1e-183	637.5
SX13_02362	E9EMQ0#PHI:3328#MrKu70#568076#Metarhizium_robertsii#unaffected_pathogenicity	77.6	642	141	5	644	6	646	6.9e-295	1008.4
SX13_02368	I1RMW9#PHI:4602#FDB2#5518#Fusarium_graminearum#reduced_virulence	92.6	2105	154	1	2105	1	2104	0	3948.3
SX13_02372	A8QJI7#PHI:1020__PHI:1022__PHI:2362#XlnR__XLNR#5507#Fusarium_oxysporum#unaffected_pathogenicity	81	940	169	1	932	1	938	0	1452.2
SX13_02381	I1RE92#PHI:1097#FGSG_01974#5518#Fusarium_graminearum#reduced_virulence	79.1	206	43	59	264	1	206	2.1e-93	337.8
SX13_02382	I1RE91#PHI:8925#FgPLD2_(FGSG_01973)#5518#Fusarium_graminearum#unaffected_pathogenicity	80	833	159	16	846	6	832	0	1406
SX13_02397	Q873Z8#PHI:285__PHI:7242__PHI:11290#CHSV__ChsV#5507#Fusarium_oxysporum#increased_virulence_(hypervirulence)__loss_of_pathogenicity__reduced_virulence	87.5	1862	227	1	1857	3	1863	0	3194.4
SX13_02398	E9EFJ0#PHI:9493#MaChsVII_(XP_007814978.1)#92637#Metarhizium_acridum#reduced_virulence	75	1798	415	1	1781	5	1784	0	2747.2
SX13_02399	I1RE83#PHI:1288__PHI:6300#FGSG_01963__FgPDK1#5518#Fusarium_graminearum#unaffected_pathogenicity__reduced_virulence	85.7	419	47	89	506	13	419	9.2e-202	698.7
SX13_02400	I1RE80#PHI:3037#FgERG5A#5518#Fusarium_graminearum#reduced_virulence	87.5	536	66	1	535	1	536	4.5e-292	998.8
SX13_02402	J9VLE6#PHI:11158#Ubi1_(CNAG_00370)#5207#Cryptococcus_neoformans#reduced_virulence	97	101	3	520	620	4	104	7.9e-51	198.4
SX13_02403	I1RE76#PHI:1571#GzOB011#5518#Fusarium_graminearum#unaffected_pathogenicity	86.5	155	21	257	411	9	163	6.3e-76	280.4
SX13_02409	E9EFH8#PHI:9490#MaChsVI_(XP_007814966.1)#92637#Metarhizium_acridum#unaffected_pathogenicity	73.9	610	144	116	725	1	595	4.4e-262	899.8
SX13_02411	A0A0C4DHR8#PHI:7682#Nit1#5507#Fusarium_oxysporum#unaffected_pathogenicity	75.6	904	214	174	1070	1	904	0	1473
SX13_02420	I1RE63#PHI:743#ARG2#5518#Fusarium_graminearum#reduced_virulence	71.8	664	173	108	757	1	664	3.5e-274	939.9
SX13_02425	A6N6J8#PHI:1021__PHI:2981#CTF1__Ctf1#5507#Fusarium_oxysporum#unaffected_pathogenicity__reduced_virulence	92.9	843	57	1099	1938	61	903	0	1516.1
SX13_02427	Q5EMY3#PHI:860#MSP1#318829#Magnaporthe_oryzae#reduced_virulence	73.7	377	90	15	383	1	376	3e-155	543.9
SX13_02428	I1RE58#PHI:443#CBL1#5518#Fusarium_graminearum#reduced_virulence	93.9	446	27	1	446	1	446	3e-241	829.7
SX13_02436	I1RE51#PHI:1542#GzMyb006#5518#Fusarium_graminearum#unaffected_pathogenicity	90.8	672	58	1	669	1	671	0	1114.8
SX13_02437	O42620#PHI:120__PHI:594#PTH2__CrAT1_(PTH2)#318829#Magnaporthe_oryzae#loss_of_pathogenicity	76.9	610	137	232	837	5	614	4e-287	983
SX13_02438	I1RE49#PHI:7111#FgCAP1#5518#Fusarium_graminearum#reduced_virulence	76.2	537	119	1	536	1	529	3.1e-192	667.2
SX13_02440	I1RE46#PHI:1570#GzOB010#5518#Fusarium_graminearum#unaffected_pathogenicity	86.5	862	96	20	881	24	865	0	1272.7
SX13_02453	A0A1C3YK53#PHI:11048#FgVPS74_(FGSG_06346)#5518#Fusarium_graminearum#reduced_virulence	92.6	284	12	207	481	1	284	1e-146	515.8
SX13_02489	B8N3S2#PHI:9913#AflBck1#5059#Aspergillus_flavus#reduced_virulence	79.9	244	48	1566	1808	1	244	1.9e-116	417.2
SX13_02498	I3VPY1#PHI:9407#FIG1_(FGSG_06302)#5518#Fusarium_graminearum#reduced_virulence	93.5	262	17	17	278	17	278	1.4e-127	451.4
SX13_02509	I1RQE9#PHI:1317#GzBrom002#5518#Fusarium_graminearum#reduced_virulence	80.7	1111	199	176	1274	30	1137	0	1510.4
SX13_02519	G4NC97#PHI:3976#MoIlv6#318829#Magnaporthe_oryzae#loss_of_pathogenicity	80.2	318	55	1	312	1	316	5.2e-131	463
SX13_02520	Q4WNW5#PHI:2970__PHI:10406#ArgB__ArgB_(AFUA_4G07190)#746128#Aspergillus_fumigatus#unaffected_pathogenicity__reduced_virulence	72.2	349	88	10	351	23	369	6.3e-141	496.1
SX13_02577	I1RML6#PHI:10929#FgPea2_(FGSG_05208)#5518#Fusarium_graminearum#reduced_virulence	73	1154	233	1	1150	1	1079	2.3e-256	881.3
SX13_02589	I1RMG9#PHI:1011#FET3#5518#Fusarium_graminearum#unaffected_pathogenicity	81.6	615	112	6	620	6	619	6.8e-308	1051.6
SX13_02592	A0A0D2XVA4#PHI:11121#Pct6_(FOXG_07912)#5507#Fusarium_oxysporum#reduced_virulence	77.6	669	133	1	659	1	662	8.6e-285	974.9
SX13_02628	F9F510#PHI:11680#UgmA#5507#Fusarium_oxysporum#reduced_virulence	93	517	36	58	574	1	517	1.7e-300	1026.9
SX13_02632	I1RPM7#PHI:1376#GzC2H039#5518#Fusarium_graminearum#unaffected_pathogenicity	83.7	472	71	1	469	1	469	1e-231	798.1
SX13_02663	I1RPQ7#PHI:6411#FgCdc10#5518#Fusarium_graminearum#unaffected_pathogenicity	96.4	338	12	1	338	1	338	5.4e-190	659.1
SX13_02664	X0I5S4#PHI:6530#Gas1#5507#Fusarium_oxysporum#reduced_virulence	82.8	487	77	1	480	1	487	8.9e-231	795
SX13_02666	I1RPR1#PHI:2387#ACL2#5518#Fusarium_graminearum#loss_of_pathogenicity	93.9	488	30	1	488	1	488	1.7e-269	923.7
SX13_02678	J4UUB6#PHI:6972#TpsA#176275#Beauveria_bassiana#reduced_virulence	88	527	50	4	530	7	520	2e-274	940.3
SX13_02698	G2XIG8#PHI:7173#HiC-15#27337#Verticillium_dahliae#reduced_virulence	72.1	524	145	113	636	3	525	1.4e-236	814.7
SX13_02699	E9EHY0#PHI:11155#Macwh43_(MAC_09478)#92637#Metarhizium_acridum#reduced_virulence	77.7	958	212	3	960	2	957	0	1555
SX13_02701	I1RPU1#PHI:1297#GzAT001#5518#Fusarium_graminearum#reduced_virulence	79.9	1098	205	1	1095	1	1085	0	1252.7
SX13_02731	J4VZT4#PHI:9444#Bbakr1_(XP_008600433.1)#176275#Beauveria_bassiana#unaffected_pathogenicity	83	312	47	1	309	1	309	6.1e-148	519.2
SX13_02739	J5K8H0#PHI:4990#Ras3#176275#Beauveria_bassiana#reduced_virulence	74.7	273	48	5	258	19	289	6.1e-109	389.4
SX13_02765	I1RSE4#PHI:1096#FGSG_07062#5518#Fusarium_graminearum#unaffected_pathogenicity	88.1	405	48	1	405	1	405	1.1e-221	764.6
SX13_02770	I1RSE9#PHI:1917#GzZC232#5518#Fusarium_graminearum#reduced_virulence	89.6	663	65	1	660	22	683	0	1223.4
SX13_02783	I1RSG0#PHI:9223#FgPEX10_(FGSG_07078)#5518#Fusarium_graminearum#reduced_virulence	78.7	356	73	9	363	12	365	3.3e-161	563.5
SX13_02789	Q4I6S5#PHI:6898#FgMon1#5518#Fusarium_graminearum#reduced_virulence	87.1	597	75	9	605	7	601	4.3e-299	1022.3
SX13_02812	I1RSI3#PHI:9222#FgPEX1_(FGSG_07104)#5518#Fusarium_graminearum#reduced_virulence	86.3	1212	162	1	1211	1	1209	0	2055.4
SX13_02813	I1RSI4#PHI:1587#GzOB027#5518#Fusarium_graminearum#unaffected_pathogenicity	88.2	814	91	1	812	1	811	0	1403.7
SX13_02816	G4MQQ3#PHI:3065#MoRga5#318829#Magnaporthe_oryzae#unaffected_pathogenicity	73.1	357	73	332	669	310	662	1.2e-141	499.6
SX13_02821	W7MUV5#PHI:5391#FvSO#117187#Fusarium_verticillioides#loss_of_pathogenicity	81.3	1247	173	1	1235	1	1199	0	1790.4
SX13_02825	I1RSJ5#PHI:1489#GzHMG021#5518#Fusarium_graminearum#unaffected_pathogenicity	72.7	476	103	1	467	1	458	1.1e-165	578.9
SX13_02827	E9F082#PHI:2323#Mhk1#568076#Metarhizium_robertsii#reduced_virulence	88.1	1305	148	157	1456	1	1303	0	2172.9
SX13_02829	I1RSK0#PHI:1257#FGSG_07121#5518#Fusarium_graminearum#unaffected_pathogenicity	81.7	671	117	1379	2045	4	672	0	1094.7
SX13_02849	F9WWR1#PHI:4966#Sdi1#1047171#Zymoseptoria_tritici#unaffected_pathogenicity	83.9	627	100	23	648	17	643	0	1096.6
SX13_02868	I1RRU2#PHI:1248#FGSG_06832#5518#Fusarium_graminearum#unaffected_pathogenicity	91.9	405	30	1	402	1	405	6.6e-211	728.8
SX13_02869	D9J222#PHI:2453#Snt2#5507#Fusarium_oxysporum#reduced_virulence	72.8	1436	338	1	1426	21	1414	0	1900.6
SX13_02875	I1RRU8#PHI:1622#GzJUM004#5518#Fusarium_graminearum#unaffected_pathogenicity	84.5	470	67	1	467	1	467	3.4e-249	856.3
SX13_02882	Q6S9D7#PHI:7701#Pb14-3-3#121759#Paracoccidioides_brasiliensis#reduced_virulence	90.7	236	22	1	236	1	236	4.4e-118	419.9
SX13_02885	Q4I7F9#PHI:1458#GzAra006#5518#Fusarium_graminearum#unaffected_pathogenicity	78.9	648	114	84	714	79	720	5.5e-285	975.7
SX13_02891	I1RRW0#PHI:8743#FgPEX4_(FGSG_06857)#5518#Fusarium_graminearum#reduced_virulence	85.2	169	25	690	858	4	172	1.5e-82	303.5
SX13_02893	I1RRW3#PHI:1658#GzCCCH002#5518#Fusarium_graminearum#unaffected_pathogenicity	98.1	209	4	33	241	1	209	2.5e-125	443.7
SX13_02905	I1RRX1#PHI:1382#GzC2H045#5518#Fusarium_graminearum#reduced_virulence	76.2	550	102	1	540	1	531	1.6e-175	611.7
SX13_02907	I1RRX4#PHI:1291#TOP1#5518#Fusarium_graminearum#reduced_virulence	75.9	916	207	3	911	2	910	0	1207.6
SX13_02912	A0A1C3YKS2#PHI:1183#(Sc_Cmk1/Cmk2)#5518#Fusarium_graminearum#reduced_virulence	92.7	370	27	3	372	2	371	4e-202	699.5
SX13_02957	G4N3J3#PHI:9548#Moarl1#318829#Magnaporthe_oryzae#reduced_virulence	93.3	180	12	1	180	1	180	1.4e-96	347.8
SX13_02959	G4N3J5#PHI:5306#MoSKP1#318829#Magnaporthe_oryzae#loss_of_pathogenicity	79.1	163	33	8	170	7	168	4.8e-70	259.6
SX13_02965	G4N8F9#PHI:9553#Moarf1#318829#Magnaporthe_oryzae#unaffected_pathogenicity	91.9	434	35	1	434	1	434	1.4e-234	807.7
SX13_02969	I1RS24#PHI:1584#GzOB024#5518#Fusarium_graminearum#unaffected_pathogenicity	95.3	254	2	1	244	1	254	5.5e-136	479.2
SX13_02972	I1RS27#PHI:1383#GzC2H046#5518#Fusarium_graminearum#unaffected_pathogenicity	76.7	257	60	1	257	1	257	2.9e-95	344
SX13_02977	A0A098DTI0#PHI:1180#(Sc_Sat4)#5518#Fusarium_graminearum#reduced_virulence	88.9	503	50	1	500	1	500	7.3e-244	838.6
SX13_02978	I1RS33#PHI:1250#FGSG_06940#5518#Fusarium_graminearum#unaffected_pathogenicity	70.9	649	152	1	614	1	647	4.4e-251	862.8
SX13_02980	I1RS35#PHI:9743#Pex3_(FGSG_06942)#5518#Fusarium_graminearum#reduced_virulence	86.1	532	65	1	532	1	523	1.4e-240	827.8
SX13_02987	I1RS41#PHI:1529#Gzscp#5518#Fusarium_graminearum#reduced_virulence	85	1056	135	1	1033	1	1056	0	1691.4
SX13_02989	I1RS43#PHI:1585#GzOB025#5518#Fusarium_graminearum#unaffected_pathogenicity	70.6	385	112	1	384	1	385	1.6e-166	581.3
SX13_02995	A0A1C3YKT9#PHI:1202#(Sc_Cla4)#5518#Fusarium_graminearum#reduced_virulence	87.6	858	98	1	857	6	856	0	1147.5
SX13_02997	V6RFV4#PHI:1230#FGSG_06959#5518#Fusarium_graminearum#lethal	84.4	392	59	1	391	1	391	9.6e-191	661.8
SX13_03012	I1RS57#PHI:1253#FGSG_06970#5518#Fusarium_graminearum#unaffected_pathogenicity	77.8	1238	227	1	1234	4	1197	0	1739.9
SX13_03041	I1RRN6#PHI:1547#GzMyb011#5518#Fusarium_graminearum#unaffected_pathogenicity	79.6	299	58	291	589	294	589	2.8e-101	365.2
SX13_03043	J4WK53#PHI:8672#Phr2_(EJP70165)#176275#Beauveria_bassiana#unaffected_pathogenicity	76.1	595	136	1	589	1	595	1.8e-282	967.2
SX13_03059	I1RRM1#PHI:5029#Gta2#5518#Fusarium_graminearum#unaffected_pathogenicity__reduced_virulence	90.3	463	41	143	605	1	459	2.6e-251	863.6
SX13_03063	I1RRL4#PHI:10692#FgDnfB_(FGSG_06743)#5518#Fusarium_graminearum#unaffected_pathogenicity__reduced_virulence	90.2	1312	125	1516	2823	52	1363	0	2370.5
SX13_03073	O60038#PHI:1034#Cpcat1#5111#Claviceps_purpurea#unaffected_pathogenicity	75.1	716	171	1	711	1	714	0	1099
SX13_03080	G4N7K8#PHI:9032#Mocrn1_(MGG_06389)#318829#Magnaporthe_oryzae#reduced_virulence__unaffected_pathogenicity	73.9	618	145	1	607	1	613	4.4e-235	809.7
SX13_03081	I1RT19#PHI:1387#GzBrlA#5518#Fusarium_graminearum#unaffected_pathogenicity	89.2	705	64	1	703	1	695	0	1056.2
SX13_03097	A0A0E0SGT0#PHI:1194__PHI:3917#FgMkk1#5518#Fusarium_graminearum#reduced_virulence	93.5	524	32	1	524	1	522	1.3e-286	980.7
SX13_03100	B8NRT5#PHI:9218#Ppci1_(AFLA_050760)#5059#Aspergillus_flavus#increased_virulence_(hypervirulence)	81.4	97	18	81	177	26	122	2.4e-40	161
SX13_03106	I1S8D3#PHI:9517#FgEch1_(FGSG_13111)#5518#Fusarium_graminearum#reduced_virulence	93.3	284	19	1	284	7	290	6.4e-152	532.3
SX13_03121	A0A384JUP3#PHI:10370#BcBGL6_(BCIN_10g02650)#40559#Botrytis_cinerea#reduced_virulence	71.5	474	134	3	476	6	478	1.3e-213	738
SX13_03127	I1RSY2#PHI:1588#GzOB028#5518#Fusarium_graminearum#lethal	74.8	139	33	1	138	1	138	1.1e-53	204.9
SX13_03130	Q1L2E2#PHI:595__PHI:2248#ALS1__Als1#13684#Parastagonospora_nodorum#reduced_virulence__loss_of_pathogenicity	70	630	171	175	798	1	618	3.4e-251	863.6
SX13_03145	O42793#PHI:146#CT-PKAC#5466#Colletotrichum_trifolii#loss_of_pathogenicity	91.5	328	27	235	562	204	530	3.3e-184	640.6
SX13_03153	I1RSV8#PHI:1519#GzHOMEL018#5518#Fusarium_graminearum#unaffected_pathogenicity	74.2	565	115	1	558	1	541	3.3e-208	720.3
SX13_03162	Q4WJS6#PHI:6753#GlcA#746128#Aspergillus_fumigatus#lethal	95.4	324	12	1	324	1	321	2.5e-184	640.2
SX13_03170	I1RSU2#PHI:724__PHI:730#PKS9__KSA1#5518#Fusarium_graminearum#unaffected_pathogenicity	87.8	427	52	1	427	1	427	1.8e-222	767.3
SX13_03183	I1RST1#PHI:1491#GzHMG023#5518#Fusarium_graminearum#lethal	90.4	585	53	1	585	1	582	9.3e-288	984.9
SX13_03202	Q870A3#PHI:315__PHI:7241#PacC#5507#Fusarium_oxysporum#reduced_virulence__increased_virulence_(hypervirulence)	81.2	552	96	86	631	60	609	2.8e-240	827
SX13_03214	I1RRI0#PHI:1381#GzC2H044#5518#Fusarium_graminearum#unaffected_pathogenicity	73.3	540	105	48	564	1	524	7.3e-216	745.7
SX13_03231	K3VS45#PHI:11078#Fpnuc1_(FPSE_01560)#101028#Fusarium_pseudograminearum#unaffected_pathogenicity	81.7	349	58	1	346	1	346	7.7e-168	585.5
SX13_03233	I1RRG4#PHI:1380#GzC2H043#5518#Fusarium_graminearum#unaffected_pathogenicity	77	504	111	17	518	1	501	6.7e-216	745.7
SX13_03236	A0A0E0SBS3#PHI:1078#Mes1#5518#Fusarium_graminearum#reduced_virulence	89.2	831	71	2	826	3	820	0	1322
SX13_03253	J9MHC1#PHI:1103__PHI:2282#FOXG_02277__MeaB#5507#Fusarium_oxysporum#unaffected_pathogenicity__increased_virulence_(hypervirulence)	83.3	395	60	360	752	20	410	5.1e-156	547.4
SX13_03274	P0CT16#PHI:9554#Mosar1#318829#Magnaporthe_oryzae#unaffected_pathogenicity	93.1	189	13	1	189	1	189	1.8e-105	377.5
SX13_03278	E9F1A7#PHI:6380#MrLPAAT1#568076#Metarhizium_robertsii#reduced_virulence	74.1	290	75	10	299	11	300	2.8e-121	430.6
SX13_03280	A0A2L1CF02#PHI:9550#Mocin4#318829#Magnaporthe_oryzae#reduced_virulence	87.8	181	22	1	181	1	181	7.6e-90	325.5
SX13_03289	Q86ZP4#PHI:304#GzCPS1#5518#Fusarium_graminearum#reduced_virulence	87.3	1698	199	158	1847	1	1690	0	2928.3
SX13_03293	I1RRB0#PHI:7124#FgEB1#5518#Fusarium_graminearum#reduced_virulence	93.7	237	15	19	255	5	241	3.8e-103	370.2
SX13_03300	A0A098DWK6#PHI:9156#FgVam7#5518#Fusarium_graminearum#reduced_virulence	86	349	49	13	361	6	354	7.1e-164	572.4
SX13_03329	P53376#PHI:823#Beta-tubulin#914237#Rhynchosporium_commune#chemistry_target:_resistance_to_chemical	74.8	440	99	1	428	1	440	3.5e-202	699.9
SX13_03330	I1RR94#PHI:6122__PHI:5741#FGSG_06610__ScOrtholog_YKL153W#5518#Fusarium_graminearum#reduced_virulence	79.1	613	128	28	640	6	618	1.9e-300	1026.9
SX13_03379	I1RR60#PHI:5899#FGSG_06572#5518#Fusarium_graminearum#unaffected_pathogenicity	71.9	879	245	1	879	2	878	0	1340.1
SX13_03409	A0A0E0S977#PHI:6119__PHI:6186#BTA1__FgCHS8#5518#Fusarium_graminearum#reduced_virulence	89	620	66	38	657	44	661	0	1140.9
SX13_03417	Q4I8B6#PHI:1675#GzDHHC003#5518#Fusarium_graminearum#unaffected_pathogenicity	85.5	725	103	152	875	1	724	6e-302	1032.3
SX13_03438	I1RR13#PHI:1709#GzZC024#5518#Fusarium_graminearum#unaffected_pathogenicity	73.4	548	117	58	605	11	529	1.9e-229	791.2
SX13_03460	A0A1C3YKW2#PHI:1963#GzZC278#5518#Fusarium_graminearum#unaffected_pathogenicity	88.7	754	81	1	750	1	754	0	1359.4
SX13_03461	I1RR00#PHI:1228#FGSG_06502#5518#Fusarium_graminearum#lethal	84.4	475	67	12	480	3	476	3e-222	766.9
SX13_03528	O59937#PHI:569#XYL3#5507#Fusarium_oxysporum#unaffected_pathogenicity	70.1	294	84	36	325	91	384	1.3e-116	415.2
SX13_03735	G8AA67#PHI:2476#CcpelA#27358#Colletotrichum_coccodes#reduced_virulence__increased_virulence_(hypervirulence)	74.6	327	78	1	324	1	325	1.1e-139	491.9
SX13_03752	I1S333#PHI:10455#NoxC_(FGSG_11195)#5518#Fusarium_graminearum#unaffected_pathogenicity	78.9	748	136	2	728	3	749	0	1209.5
SX13_03787	I1RV69#PHI:1234#FGSG_08133#5518#Fusarium_graminearum#lethal	93.1	2428	131	1	2425	1	2395	0	4460.2
SX13_03791	I1RV74#PHI:1399#GzC2H062#5518#Fusarium_graminearum#unaffected_pathogenicity	70.9	697	158	7	698	9	665	1.2e-247	851.7
SX13_03950	A0A1L2DC29#PHI:11603#VmGlu2#105487#Valsa_mali#reduced_virulence__increased_virulence_(hypervirulence)	77.8	490	105	5	490	7	496	3.2e-244	839.7
SX13_04002	I1RUA7#PHI:5811__PHI:9103#Fgsg07792__FGRRES_07792#5518#Fusarium_graminearum#unaffected_pathogenicity__reduced_virulence	76.9	350	78	1	350	1	347	2.2e-141	497.7
SX13_04010	E9E1W3#PHI:9491#MaChsIII_(XP_007810158.1)#92637#Metarhizium_acridum#reduced_virulence	70.5	859	231	57	901	81	931	0	1214.5
SX13_04051	Q874F3#PHI:391#ABC2#318829#Magnaporthe_oryzae#unaffected_pathogenicity	70.1	1427	384	52	1436	59	1484	0	1978.8
SX13_04096	I1RVN8#PHI:1791#GzZC106#5518#Fusarium_graminearum#unaffected_pathogenicity	79.7	601	104	1	594	1	590	9.6e-251	861.7
SX13_04124	I1S956#PHI:1720#GzZC035#5518#Fusarium_graminearum#unaffected_pathogenicity	77.2	539	113	25	558	18	551	4.1e-243	836.3
SX13_04173	I1RVT7#PHI:1790#GzZC105#5518#Fusarium_graminearum#lethal	77.8	821	140	298	1116	173	953	0	1172.1
SX13_04188	I1RVU8#PHI:10616#FgAceA_(FGRAMPH1_01G09843)#5518#Fusarium_graminearum#reduced_virulence	84.7	380	55	1	379	48	425	7.6e-185	642.1
SX13_04192	G4NC35#PHI:9199#MoCKb1_(MGG_00446)#318829#Magnaporthe_oryzae#reduced_virulence__unaffected_pathogenicity	74.6	355	72	1	341	1	351	3.7e-130	460.3
SX13_04227	I1RW16#PHI:1178__PHI:4941#(Sc_Cdc28)__Cdc2A#5518#Fusarium_graminearum#reduced_virulence__lethal__loss_of_pathogenicity	91.1	326	28	321	646	1	325	2.4e-178	621.3
SX13_04229	A0A0D2XH67#PHI:10695#CrpF_(FOXG_03265)#5507#Fusarium_oxysporum#unaffected_pathogenicity__increased_virulence_(hypervirulence)	80.4	1114	215	1	1113	1	1112	0	1740.7
SX13_04253	J4W8U0#PHI:6280#Bmiro#176275#Beauveria_bassiana#reduced_virulence	85.9	626	88	1	626	1	626	0	1115.9
SX13_04300	G4NB53#PHI:5472#MoDeam#318829#Magnaporthe_oryzae#reduced_virulence	76.8	354	76	1	348	1	354	8.5e-154	538.9
SX13_04301	I1RVV2#PHI:1611#GzP53L004#5518#Fusarium_graminearum#unaffected_pathogenicity	78.5	545	95	565	1108	1	524	3.7e-232	800.8
SX13_04308	Q4I2D7#PHI:11499#FgcapA_(FGSG_08621)#5518#Fusarium_graminearum#reduced_virulence	83.2	273	45	1	272	1	273	7e-132	465.7
SX13_04311	I1RWF1#PHI:1403#GzC2H066#5518#Fusarium_graminearum#reduced_virulence	85.7	435	56	385	813	1	435	5.1e-138	488
SX13_04321	V6RJG0#PHI:1794#GzZC109#5518#Fusarium_graminearum#unaffected_pathogenicity	86.7	667	75	1	659	5	665	0	1080.5
SX13_04328	I1RWW4#PHI:1331__PHI:3111__PHI:4023#GzbZIP013__FgAP1__Fgap1#5518#Fusarium_graminearum#unaffected_pathogenicity	74.2	589	142	1	581	1	587	2e-229	790.8
SX13_04346	V6RRH2#PHI:1594#GzOB034#5518#Fusarium_graminearum#unaffected_pathogenicity	91.8	610	49	1	609	1	610	0	1104.4
SX13_04352	E9EQM1#PHI:3817#MrGAT#568076#Metarhizium_robertsii#reduced_virulence	80.7	766	146	3	768	2	765	0	1170.2
SX13_04354	J9VLE6#PHI:11158#Ubi1_(CNAG_00370)#5207#Cryptococcus_neoformans#reduced_virulence	98.7	77	1	1	77	1	77	1.2e-36	149.4
SX13_04355	I1RWT7#PHI:1793#GzZC108#5518#Fusarium_graminearum#reduced_virulence	91.3	824	58	79	889	1	823	0	1377.8
SX13_04362	F5B5Y4#PHI:6206#BbCypC#176275#Beauveria_bassiana#unaffected_pathogenicity	78.3	161	35	43	203	1	161	5.9e-75	276.2
SX13_04380	Q6RKH3#PHI:726#PKS7#5518#Fusarium_graminearum#unaffected_pathogenicity	91	413	37	93	505	1	413	6.8e-226	781.2
SX13_04386	W7LTJ2#PHI:7146#FvHEX1#117187#Fusarium_verticillioides#unaffected_pathogenicity	82.4	222	29	498	715	322	537	1.3e-97	353.2
SX13_04392	A0A0E0S0W9#PHI:9823#Fg08731#5518#Fusarium_graminearum#reduced_virulence	98.7	372	4	1	372	1	371	2.4e-215	743.4
SX13_04394	I1RWQ0#PHI:1240__PHI:3088#FGSG_08729__CPK2#5518#Fusarium_graminearum#unaffected_pathogenicity__loss_of_pathogenicity	88.3	392	44	1	390	1	392	1.5e-207	717.6
SX13_04400	I1RWA9#PHI:1647#GzWing019#5518#Fusarium_graminearum#reduced_virulence	86.7	1242	145	370	1598	1	1235	0	1921
SX13_04418	G5EHZ3#PHI:9055#MoIVD_(MGG_02540)#318829#Magnaporthe_oryzae#reduced_virulence	73.9	406	102	22	424	63	467	1.1e-168	588.6
SX13_04431	I1RW42#PHI:5783#Fgsg08496#5518#Fusarium_graminearum#unaffected_pathogenicity	84.1	321	47	1	318	1	320	4.2e-152	533.1
SX13_04440	G9MQ09#PHI:8509#Tex10#29875#Trichoderma_virens#increased_virulence_(hypervirulence)	73.7	342	90	1	342	1	342	1.8e-140	494.6
SX13_04443	I1RWD1#PHI:10690#FgDnfA_(FGSG_08595)#5518#Fusarium_graminearum#reduced_virulence	86.4	1528	200	1	1524	1	1524	0	2507.2
SX13_04479	I1RWL9#PHI:1079#Pls1#5518#Fusarium_graminearum#unaffected_pathogenicity	81.7	224	41	1	224	1	224	1.6e-102	367.9
SX13_04480	I1RWM0#PHI:1534__PHI:4513#GzMADS001__FgMcm1#5518#Fusarium_graminearum#unaffected_pathogenicity__reduced_virulence	75.9	282	8	266	547	1	222	5.3e-78	287.7
SX13_04484	Q5J4D6#PHI:365__PHI:2267#MLS1__Mls1#13684#Parastagonospora_nodorum#loss_of_pathogenicity	80.4	541	106	2	542	3	543	2e-263	903.7
SX13_04485	Q96VL0#PHI:769#CPSOD1#5111#Claviceps_purpurea#unaffected_pathogenicity	89.3	149	16	37	185	6	154	7.5e-77	282.3
SX13_04487	A0A098DGM6#PHI:1184__PHI:6974#(Sc_Gin4-like)__Gil1#5518#Fusarium_graminearum#reduced_virulence	71	1242	308	121	1352	1	1200	0	1662.9
SX13_04500	Q5A5Q8#PHI:6076#RPS41#5476#Candida_albicans#reduced_virulence	76.7	258	58	1	256	1	258	1.7e-119	424.5
SX13_04507	G4NKK3#PHI:7793#Momyo2_(MGG_03060)#318829#Magnaporthe_oryzae#reduced_virulence	74.9	2419	561	12	2400	6	2409	0	2759.6
SX13_04509	I1RWP4#PHI:1530#Gzsnd#5518#Fusarium_graminearum#unaffected_pathogenicity	91.4	885	76	1	885	1	885	0	1635.9
SX13_04536	I1RW90#PHI:1627#GzTF2S002#5518#Fusarium_graminearum#unaffected_pathogenicity	89.1	110	12	1	110	1	110	8.5e-60	224.9
SX13_04544	I1RW84#PHI:6183#FgVps27#5518#Fusarium_graminearum#reduced_virulence	89.9	496	50	1	496	1	496	1.3e-236	815.1
SX13_04562	Q4I2M7#PHI:1676#GzDHHC004#5518#Fusarium_graminearum#unaffected_pathogenicity	76.5	677	153	1	672	1	676	1.9e-266	914.1
SX13_04569	A0A098DDT3#PHI:1182#(Sc_Mec1)#5518#Fusarium_graminearum#reduced_virulence	74.4	2486	625	539	3023	8	2483	0	3675.6
SX13_04576	I1RWL6#PHI:1190#(Sc_Pbs2)#5518#Fusarium_graminearum#reduced_virulence	80.6	660	112	1	658	1	646	1.2e-289	991.1
SX13_04597	I1RWI5#PHI:1590#GzOB030#5518#Fusarium_graminearum#lethal	92.7	151	11	151	301	7	157	6.7e-75	276.6
SX13_04600	N4X174#PHI:11250#PtcB#5016#Bipolaris_maydis#reduced_virulence	70.4	253	75	476	728	1	253	6.6e-99	357.8
SX13_04611	I1RWH5#PHI:1589#GzOB029#5518#Fusarium_graminearum#unaffected_pathogenicity	89.8	245	25	1	245	1	245	2.2e-124	440.7
SX13_04624	I1RWG6#PHI:1187#(Sc_Dbf2/Dbf20)#5518#Fusarium_graminearum#reduced_virulence	88.4	663	67	1	659	5	661	0	1178.7
SX13_04625	Q7Z9Z4#PHI:303#GAT1#5476#Candida_albicans#reduced_virulence	91.5	47	4	920	966	504	550	4.5e-21	99.8
SX13_04634	I1RWX2#PHI:1745#GzZC060#5518#Fusarium_graminearum#unaffected_pathogenicity	73.7	520	124	1	511	1	516	1.6e-212	734.6
SX13_04676	Q9UW03#PHI:202__PHI:1160__PHI:2309#BcatrB#40559#Botrytis_cinerea#unaffected_pathogenicity__reduced_virulence__chemistry_target:_sensitivity_to_chemical	70.2	1408	411	4	1405	34	1439	0	1996.1
SX13_04712	I1RX04#PHI:1406#GzC2H070#5518#Fusarium_graminearum#lethal	82.1	638	107	1	638	1	631	9e-255	875.2
SX13_04723	G2WXZ2#PHI:3478#Vdrac1#27337#Verticillium_dahliae#reduced_virulence	96.1	179	7	1	179	1	179	4.4e-99	356.3
SX13_04737	I1RX22#PHI:1595#GzOB035#5518#Fusarium_graminearum#unaffected_pathogenicity	85.8	548	78	1	548	1	548	1.6e-264	907.9
SX13_04750	A0A0A2JZB1#PHI:8722__PHI:8724#PeCat__PeSat#27334#Penicillium_expansum#unaffected_pathogenicity__reduced_virulence	73.5	573	151	1	573	1	572	8.7e-257	881.7
SX13_04776	I1RX47#PHI:1666#GzCCHC006#5518#Fusarium_graminearum#unaffected_pathogenicity	81.8	379	69	18	396	21	399	4.4e-179	623.2
SX13_04779	F9FUE8#PHI:9485#Foatg3#5507#Fusarium_oxysporum#reduced_virulence__unaffected_pathogenicity	81	348	64	1	347	1	347	4.7e-157	549.7
SX13_04805	I1RX64#PHI:1407#GzC2H071#5518#Fusarium_graminearum#lethal	76.7	682	145	1	672	1	678	7e-292	999.6
SX13_04816	I1RX74#PHI:1771#GzZC086#5518#Fusarium_graminearum#unaffected_pathogenicity	79.5	479	83	1	479	1	464	9.5e-108	386.3
SX13_04823	I1RX79#PHI:1770#GzZC085#5518#Fusarium_graminearum#unaffected_pathogenicity	72.7	545	117	1	521	1	537	2.5e-218	753.8
SX13_04828	A0A0D2XIB5#PHI:9589#Pmt1_(FOXG_03668)#5507#Fusarium_oxysporum#reduced_virulence	88.1	914	100	60	968	54	963	0	1659.8
SX13_04882	A0A0E0S1S6#PHI:9097#Fgist1_(FGSG_12578)#5518#Fusarium_graminearum#reduced_virulence	90.2	174	17	24	197	33	206	8e-77	282.3
SX13_04890	I1RGC8#PHI:1838#GzZC153#5518#Fusarium_graminearum#unaffected_pathogenicity	79.8	630	125	8	636	16	644	4.9e-293	1002.3
SX13_04891	I1RGC9#PHI:1359#GzC2H019#5518#Fusarium_graminearum#unaffected_pathogenicity	86.2	174	19	42	210	1	174	8.8e-66	245.7
SX13_04904	I1RGD6#PHI:1193#(Sc_Sky1)#5518#Fusarium_graminearum#reduced_virulence	92.8	511	36	1	511	1	510	7.4e-284	971.5
SX13_04908	I1RGE3#PHI:1360#GzC2H020#5518#Fusarium_graminearum#unaffected_pathogenicity	78.9	592	107	43	619	13	601	5.7e-238	819.3
SX13_04910	I1RGE1#PHI:4042#Spt8#5518#Fusarium_graminearum#reduced_virulence	79.3	581	101	118	679	129	709	1.3e-267	917.9
SX13_04924	I1RGF4#PHI:1306#GzbHLH007#5518#Fusarium_graminearum#unaffected_pathogenicity	82.8	319	48	1	319	1	312	3.8e-129	456.8
SX13_05063	I1RHJ0#PHI:1907#GzZC222#5518#Fusarium_graminearum#unaffected_pathogenicity	71.7	752	194	580	1316	7	754	1.2e-288	988.8
SX13_05221	I1RQS8#PHI:1379#GzC2H042#5518#Fusarium_graminearum#reduced_virulence	75.2	548	132	5	549	2	548	8.3e-233	802
SX13_05232	I1RQS1#PHI:1262#FGSG_06420#5518#Fusarium_graminearum#unaffected_pathogenicity	70.4	761	209	1	747	1	759	2.8e-303	1036.6
SX13_05263	G4NHH2#PHI:11101#UPL3_(MGG_03841)#318829#Magnaporthe_oryzae#reduced_virulence	70.3	1704	443	220	1863	223	1923	0	2061.2
SX13_05276	I1RY25#PHI:1167#NPC1#5518#Fusarium_graminearum#reduced_virulence	84.3	1273	199	108	1379	1	1273	0	2187.5
SX13_05300	G4MY57#PHI:11581#Mowhi2_(MGG_11241)#318829#Magnaporthe_oryzae#reduced_virulence	86.8	273	31	905	1173	19	290	3.8e-134	475.3
SX13_05301	A0A0E0SDV0#PHI:1207__PHI:3178#FgKin1#5518#Fusarium_graminearum#reduced_virulence	88	928	104	219	1142	226	1150	0	1493
SX13_05309	A0A1C3YLQ3#PHI:9973#Srp2_(FGSG_09282)#5518#Fusarium_graminearum#reduced_virulence	93.8	162	9	1670	1830	16	177	5.5e-85	312.8
SX13_05313	I1RY51#PHI:1333#GzbZIP015#5518#Fusarium_graminearum#unaffected_pathogenicity	76.2	231	53	113	342	1	230	2.9e-90	327.8
SX13_05337	W9KJI6#PHI:11628#FoATG12#5507#Fusarium_oxysporum#reduced_virulence	94.8	115	6	42	156	44	158	2.5e-57	217.2
SX13_05341	I1RY71#PHI:1313#GzbHLH014#5518#Fusarium_graminearum#unaffected_pathogenicity	72.4	521	119	1	510	1	507	6.4e-187	649.4
SX13_05352	Q7Z7T9#PHI:821#Tub2#38448#Monilinia_fructicola#chemistry_target:_resistance_to_chemical	95.9	386	16	19	404	13	398	1.3e-223	771.2
SX13_05359	I1RYR6#PHI:1692#GzZC007#5518#Fusarium_graminearum#unaffected_pathogenicity	90.2	570	49	141	703	1	570	9.8e-303	1034.6
SX13_05367	J4KMX0#PHI:7152#PmcB#176275#Beauveria_bassiana#reduced_virulence	72.1	1310	310	15	1274	21	1324	0	1725.7
SX13_05369	I1RYQ5#PHI:1246#FGSG_09513#5518#Fusarium_graminearum#unaffected_pathogenicity	85.7	732	75	1	708	1	726	0	1167.1
SX13_05370	I1RYQ4#PHI:9360#Fgbat1/2_(FGSG_09512)#5518#Fusarium_graminearum#unaffected_pathogenicity	85.3	407	56	3	405	2	408	4.3e-202	699.5
SX13_05387	I1RYN7#PHI:1299#GzAT003#5518#Fusarium_graminearum#unaffected_pathogenicity	80.5	942	173	1	931	1	942	0	1520.4
SX13_05398	H9C592#PHI:2590__PHI:2611#CMLE#5507#Fusarium_oxysporum#loss_of_pathogenicity	94.2	364	20	1	363	1	364	1.5e-214	740.7
SX13_05423	W7LS89#PHI:6262#FUG1#117187#Fusarium_verticillioides#reduced_virulence	88.8	564	56	1	560	1	561	4.3e-253	869.4
SX13_05460	I1RYI2#PHI:3373#FgSho1#5518#Fusarium_graminearum#reduced_virulence	85.3	306	30	6	300	1	302	5.7e-143	502.7
SX13_05470	V9MGK6#PHI:4096#FoOCH1#5507#Fusarium_oxysporum#reduced_virulence	89	301	33	71	371	72	372	1.8e-165	577.8
SX13_05473	A0A063C0A1#PHI:9163#UvBI-1#1159556#Ustilaginoidea_virens#loss_of_pathogenicity	85.6	278	37	91	365	1	278	5.5e-132	466.5
SX13_05474	I1RYH0#PHI:6409#FgCdc11#5518#Fusarium_graminearum#reduced_virulence	97.7	304	7	830	1133	6	309	8.1e-172	600.5
SX13_05485	I1RYG0#PHI:1410#GzC2H076#5518#Fusarium_graminearum#unaffected_pathogenicity	74.3	311	70	1	307	1	305	2.7e-95	344.4
SX13_05487	I1RYF8#PHI:1236#FGSG_09408#5518#Fusarium_graminearum#lethal	78.7	743	125	1	738	1	715	1.6e-292	1000.7
SX13_05521	G4MZY1#PHI:2034#MFP1#318829#Magnaporthe_oryzae#reduced_virulence	78	895	191	1	889	1	895	0	1428.3
SX13_05528	I1RZ11#PHI:1411#GzC2H078#5518#Fusarium_graminearum#lethal	83.6	238	39	1	238	1	238	1.5e-77	285
SX13_05534	E3QJK7#PHI:6827#GPI8#31870#Colletotrichum_graminicola#loss_of_pathogenicity	78.4	393	81	1	389	1	393	8.7e-176	612.1
SX13_05548	Q65YU2#PHI:395#FGA2#5507#Fusarium_oxysporum#loss_of_pathogenicity	98.3	355	6	1	355	1	355	4.6e-200	692.6
SX13_05549	G4MW66#PHI:2062__PHI:3815#Gph1__GPH1#318829#Magnaporthe_oryzae#unaffected_pathogenicity__loss_of_pathogenicity__reduced_virulence	79.7	886	177	1	883	1	886	0	1455.7
SX13_05550	P0C431#PHI:1005__PHI:2327#FgHOG1__HOG1#5518#Fusarium_graminearum#reduced_virulence__unaffected_pathogenicity	92	386	2	1	386	1	357	3.4e-204	706.4
SX13_05563	I1RYY6#PHI:6094#FgVps17#5518#Fusarium_graminearum#reduced_virulence	77.7	610	121	1	595	1	610	2.2e-247	850.5
SX13_05569	I1RYY1#PHI:1757#GzZC072#5518#Fusarium_graminearum#unaffected_pathogenicity	81.2	744	134	1	742	1	740	0	1221.5
SX13_05574	I1RYX6#PHI:9357#Fgleu1_(FGSG_09589)#5518#Fusarium_graminearum#loss_of_pathogenicity	91	777	69	1	776	1	777	0	1442.6
SX13_05596	G4MV96#PHI:3823#MET13#318829#Magnaporthe_oryzae#loss_of_pathogenicity	77.5	595	134	1	595	1	595	6.8e-300	1025
SX13_05599	G3F417#PHI:3703#Fvtox1#232082#Fusarium_virguliforme#reduced_virulence	92.4	172	13	1	172	1	172	7.4e-95	342
SX13_05607	I1RYV4#PHI:1449#GzGATA007#5518#Fusarium_graminearum#unaffected_pathogenicity	71.9	562	150	1	559	1	557	2.6e-181	630.9
SX13_05621	G4MVB1#PHI:11593#MoCpa1_(MGG_01743)#318829#Magnaporthe_oryzae#reduced_virulence	82	456	68	5	456	26	471	7.2e-222	765.4
SX13_05633	I1RZI7#PHI:1334#GzbZIP016#5518#Fusarium_graminearum#reduced_virulence	73.9	218	52	315	530	11	225	3.8e-77	285
SX13_05666	Q6QIY0#PHI:2382#Upa2#5270#Ustilago_maydis#unaffected_pathogenicity	89	299	33	30	328	8	306	1e-169	591.7
SX13_05673	I1RZG7#PHI:1551#GzMyb015#5518#Fusarium_graminearum#unaffected_pathogenicity	88.6	780	86	1	779	1	778	0	1148.3
SX13_05698	N4VBG2#PHI:6970#Copag1#5465#Colletotrichum_orbiculare#reduced_virulence	75.8	2588	568	158	2699	4	2578	0	3809.6
SX13_05707	N4VQQ5#PHI:3280#CoRAS1#5465#Colletotrichum_orbiculare#lethal	83.8	235	14	272	506	4	214	3.3e-111	397.9
SX13_05711	A0A0E0SEE4#PHI:6259#DOHH#5518#Fusarium_graminearum#reduced_virulence__unaffected_pathogenicity	82.2	338	55	1	334	1	337	7.5e-152	532.3
SX13_05714	I1S9V9#PHI:1655#GzWing028#5518#Fusarium_graminearum#unaffected_pathogenicity	83	1853	280	675	2518	1	1827	0	3038.4
SX13_05723	I1RZD4#PHI:1413#GzC2H080#5518#Fusarium_graminearum#unaffected_pathogenicity	83.4	942	141	312	1252	64	991	0	1542.7
SX13_05726	J5JMB3#PHI:6746#Mdj1#176275#Beauveria_bassiana#reduced_virulence	71.3	519	128	1	509	1	508	1.3e-182	635.2
SX13_05762	V6RQ48#PHI:9142#FgAP2a_(FGSG_09735)#5518#Fusarium_graminearum#reduced_virulence	95.6	699	31	23	721	15	713	0	1255.4
SX13_05775	I1RZ94#PHI:1649#GzWing021#5518#Fusarium_graminearum#unaffected_pathogenicity	80.7	275	50	1	272	1	275	6.2e-112	399.4
SX13_05778	T0KEV9#PHI:11318#CgEnd3#474922#Colletotrichum_gloeosporioides#reduced_virulence	82.3	395	69	90	484	1	394	2.7e-187	650.6
SX13_05784	J9MZK9#PHI:2455#CRE1#5507#Fusarium_oxysporum#unaffected_pathogenicity	89.4	388	36	1	384	34	420	1.6e-161	564.7
SX13_05786	G4MSK7#PHI:7149#Moglo3#318829#Magnaporthe_oryzae#reduced_virulence	74.1	490	116	1	479	1	490	8.5e-165	575.9
SX13_05801	I1RM32#PHI:9048#FgSpo7_(FGSG_05009)#5518#Fusarium_graminearum#reduced_virulence	77.6	429	90	1	425	1	427	3e-177	617.1
SX13_05807	E9F2M8#PHI:7757#Mrpem_(MAA_06426)#568076#Metarhizium_robertsii#unaffected_pathogenicity	75.2	975	231	1	970	1	969	0	1527.7
SX13_05809	A0A0E0SMG6#PHI:10494#FgZC1_(FG05_05068)#5518#Fusarium_graminearum#reduced_virulence	87	700	84	1	699	1	694	0	1209.9
SX13_05814	Q4ICI6#PHI:9740#FgSvf1_(FGSG_05072)#5518#Fusarium_graminearum#reduced_virulence__unaffected_pathogenicity	80.8	369	71	92	460	9	377	7.6e-179	622.5
SX13_05815	A0A077D1S9#PHI:3292#AREB#474922#Colletotrichum_gloeosporioides#reduced_virulence	87.8	49	6	228	276	13	61	9.2e-21	97.8
SX13_05829	G4MVC4#PHI:5082#MoAcat1#318829#Magnaporthe_oryzae#reduced_virulence	82.6	408	67	23	426	26	433	1.4e-188	656
SX13_05830	G4MVC5#PHI:6927#MoRAD6#318829#Magnaporthe_oryzae#reduced_virulence	95.6	135	6	16	150	1	135	1.4e-73	271.2
SX13_05834	I1RMA5#PHI:4041#Spt3#5518#Fusarium_graminearum#reduced_virulence	86.5	327	37	1	327	1	320	3.5e-146	513.5
SX13_05836	Q4ICG5#PHI:9145#FgAP2mu_(FGSG_05093)#5518#Fusarium_graminearum#reduced_virulence	99.3	143	1	96	238	1	143	3e-78	287.3
SX13_05838	I1RMA7#PHI:9096#Fgdid2_(FGSG_05094)#5518#Fusarium_graminearum#loss_of_pathogenicity	88.5	296	31	1	295	1	294	1.7e-123	438
SX13_05839	E2GL14#PHI:2334#BcNma#40559#Botrytis_cinerea#reduced_virulence	71.3	1012	277	69	1076	5	1007	0	1491.5
SX13_05853	B8Q8Z5#PHI:2155#MoPEX7#318829#Magnaporthe_oryzae#loss_of_pathogenicity	78.5	349	63	2	345	3	344	1.4e-164	574.7
SX13_05864	I1RMD1#PHI:1958#GzZC273#5518#Fusarium_graminearum#unaffected_pathogenicity	82.3	993	135	1	982	1	963	0	1545.8
SX13_05881	G4MT58#PHI:5480#MoPyr5#318829#Magnaporthe_oryzae#reduced_virulence	74	227	59	4	230	6	232	1.6e-92	334.7
SX13_05896	G4N008#PHI:5395#MoSec62#318829#Magnaporthe_oryzae#reduced_virulence	82.1	308	49	1	306	9	312	1.2e-100	362.5
SX13_05905	Q4WGR1#PHI:2541#OLE1#746128#Aspergillus_fumigatus#lethal	76.9	451	98	192	642	12	456	1.2e-219	758.4
SX13_05923	Q4X132#PHI:2548#KRR1#746128#Aspergillus_fumigatus#lethal	86.7	279	37	1	279	1	279	1.3e-140	495
SX13_05924	I1RQ67#PHI:1255#FGSG_06206#5518#Fusarium_graminearum#unaffected_pathogenicity	79.8	754	142	320	1063	17	770	0	1154
SX13_05927	Q96VL3#PHI:339#CLPT1#290576#Colletotrichum_lindemuthianum#reduced_virulence	90.1	203	19	13	215	1	202	9.3e-103	368.6
SX13_05937	I1RQ81#PHI:1582#GzOB022#5518#Fusarium_graminearum#unaffected_pathogenicity	88.1	310	37	1	310	1	310	8.8e-155	542
SX13_05944	W7MCR6#PHI:2461#FLBA2#117187#Fusarium_verticillioides#unaffected_pathogenicity	91.5	402	33	84	485	99	499	2.8e-201	697.6
SX13_05953	I1RQ92#PHI:1487#GzHMG019#5518#Fusarium_graminearum#unaffected_pathogenicity	80	776	143	1	771	1	769	0	1181.8
SX13_05958	I1RMP5#PHI:5806#Fgsg05239#5518#Fusarium_graminearum#unaffected_pathogenicity	71.8	471	115	5	463	2	466	5.3e-188	652.9
SX13_05992	I1RMR7#PHI:8911#FgVPS36_(FGSG_05263)#5518#Fusarium_graminearum#reduced_virulence	85.9	647	88	1	647	1	644	0	1086.2
SX13_05993	I1RMR8#PHI:1516#GzHOMEL012#5518#Fusarium_graminearum#lethal	81.5	406	66	1	399	1	404	2.4e-144	507.7
SX13_06025	I1RZ35#PHI:1598#GzOB038#5518#Fusarium_graminearum#reduced_virulence	82.4	136	23	1	135	1	136	1.1e-61	231.5
SX13_06029	I1RZ37#PHI:1237#FGSG_09660#5518#Fusarium_graminearum#lethal	85.3	1173	138	1	1145	1	1167	0	1673.7
SX13_06030	G4NFW7#PHI:8928#MoSCAD2_(MGG_08690)#318829#Magnaporthe_oryzae#loss_of_pathogenicity	84	407	62	8	414	42	445	4.4e-194	672.9
SX13_06031	I1RZ39#PHI:1599#GzOB039#5518#Fusarium_graminearum#unaffected_pathogenicity	89	182	19	1	181	1	182	4.2e-88	319.7
SX13_06057	Q2LK92#PHI:548__PHI:2305#BcPIC5__BcFKBP12#40559#Botrytis_cinerea#reduced_virulence__unaffected_pathogenicity__increased_virulence_(hypervirulence)	70.5	95	24	36	126	1	95	5.2e-31	132.9
SX13_06071	A0A0D2XWJ8#PHI:4727#Gdb1#5507#Fusarium_oxysporum#reduced_virulence__unaffected_pathogenicity	90.1	1553	153	1	1553	1	1553	0	2943.7
SX13_06087	J9N0G7#PHI:1105#FOXG_08661#5507#Fusarium_oxysporum#unaffected_pathogenicity	72.1	287	80	11	297	4	290	9.1e-125	442.2
SX13_06095	I1RM58#PHI:5851#Fgsg05039#5518#Fusarium_graminearum#unaffected_pathogenicity	73.6	405	100	40	444	2	399	2.8e-164	575.9
SX13_06101	I1S746#PHI:9538#Acd2_(FGSG_12669)#5518#Fusarium_graminearum#unaffected_pathogenicity	91.3	346	29	89	433	1	346	4.8e-183	636.3
SX13_06128	I1RNY7#PHI:1181#(Sc_Kic1)#5518#Fusarium_graminearum#reduced_virulence	75.6	694	147	1	690	1	676	1.8e-285	977.2
SX13_06131	I1S7H5#PHI:1742#GzZC057#5518#Fusarium_graminearum#unaffected_pathogenicity	79.7	705	112	1	705	1	674	0	1083.6
SX13_06167	N4VLC7#PHI:9476#CoTHR4_(Cob_04177)#5465#Colletotrichum_orbiculare#reduced_virulence	73.9	540	133	3	542	17	548	1.3e-235	812
SX13_06312	G4NJD1#PHI:2171#Peroxisomal_copper_amine_oxidase#318829#Magnaporthe_oryzae#reduced_virulence	72.9	695	187	1	694	1	695	0	1083.9
SX13_06335	A0A1C3YJ54#PHI:1866#GzZC181#5518#Fusarium_graminearum#unaffected_pathogenicity	72	644	164	54	688	48	684	5.1e-264	906
SX13_06382	F9F8S3#PHI:11682#GfsB#5507#Fusarium_oxysporum#reduced_virulence	78.9	494	103	1	493	1	494	3e-242	833.2
SX13_06445	Q99174#PHI:2849#CutA#169388#Fusarium_solani#unaffected_pathogenicity	97.4	230	6	1	230	1	230	1.4e-125	444.5
SX13_06451	I1S6X4#PHI:1735#GzZC050#5518#Fusarium_graminearum#unaffected_pathogenicity	73.8	187	48	1	186	285	471	6.1e-75	276.6
SX13_06479	I1RJA3#PHI:1881#GzZC196#5518#Fusarium_graminearum#unaffected_pathogenicity	77.3	458	102	3	458	14	471	4.8e-218	752.7
SX13_06513	I1RJD6#PHI:2408#FgMT1#5518#Fusarium_graminearum#unaffected_pathogenicity	84	513	82	95	607	1	513	1.2e-269	924.5
SX13_06544	I1RJE6#PHI:5790#Fgsg03962#5518#Fusarium_graminearum#unaffected_pathogenicity	70.9	413	101	1	410	1	397	1.3e-158	555.1
SX13_06558	Q6WP53#PHI:277#BCP1#40559#Botrytis_cinerea#reduced_virulence	72.1	154	43	368	521	69	222	3.2e-64	241.9
SX13_06638	I1RJK1#PHI:5776#Fgsg04023#5518#Fusarium_graminearum#unaffected_pathogenicity	75.9	370	88	1	369	1	370	6.1e-160	560.8
SX13_06676	A0A0E0S648#PHI:5780#Fgsg04051#5518#Fusarium_graminearum#unaffected_pathogenicity	82.1	263	47	1	263	1	263	3.1e-127	450.3
SX13_06678	I1RJM9#PHI:1221#FGSG_04054#5518#Fusarium_graminearum#lethal	83.1	509	73	1	506	1	499	1.3e-248	854.4
SX13_06707	G4MRX0#PHI:8752#RHO2_(MGG_02457)#318829#Magnaporthe_oryzae#reduced_virulence	89.6	193	20	338	530	8	200	3e-102	368.2
SX13_06735	I1RJQ4#PHI:1365#GzC2H025#5518#Fusarium_graminearum#unaffected_pathogenicity	74.9	558	119	396	947	1	543	1.4e-235	812
SX13_06751	I1RG99#PHI:6091#FgVps35#5518#Fusarium_graminearum#reduced_virulence	88.8	903	100	321	1223	1	902	0	1474.9
SX13_06777	W7MCU7#PHI:7597#FvDim5#117187#Fusarium_verticillioides#reduced_virulence	80.2	344	65	1	344	4	344	2.6e-171	597
SX13_06805	I1RK79#PHI:1577#GzOB017#5518#Fusarium_graminearum#unaffected_pathogenicity	90.5	148	14	1	148	1	148	1.5e-75	277.7
SX13_06826	G4NIS9#PHI:785#MGG_04128#318829#Magnaporthe_oryzae#reduced_virulence	70.5	543	150	10	543	9	550	1e-219	758.4
SX13_06827	Q4IEV4#PHI:1637#GzWing009#5518#Fusarium_graminearum#lethal	88.2	502	53	1	496	1	502	1.2e-246	847.8
SX13_06841	G4N471#PHI:2098#Calcium-transporting_ATPase_3#318829#Magnaporthe_oryzae#loss_of_pathogenicity	71.1	1096	302	3	1088	4	1094	0	1535.4
SX13_06848	Q4WJ71#PHI:2539#CDS1#746128#Aspergillus_fumigatus#lethal	70.7	430	114	187	614	7	426	1.7e-170	595.1
SX13_06859	A9QUB2#PHI:2403#CSN1#169388#Fusarium_solani#increased_virulence_(hypervirulence)__reduced_virulence	95.7	301	12	1	301	1	300	6.7e-168	585.5
SX13_06868	I1RK33#PHI:1683#GzRad001#5518#Fusarium_graminearum#lethal	78.7	682	138	1	675	1	682	5e-304	1038.9
SX13_06869	I1RK32#PHI:1293__PHI:3853#GzAPSES001__FgSWI6#5518#Fusarium_graminearum#reduced_virulence	86.9	807	104	1	806	1	806	0	1331.6
SX13_06889	I1RK21#PHI:1559#GzNEG001#5518#Fusarium_graminearum#unaffected_pathogenicity	82.8	256	44	1	256	1	256	3.9e-124	439.9
SX13_06937	I1RJY5#PHI:1576#GzOB016#5518#Fusarium_graminearum#unaffected_pathogenicity	70.4	530	152	18	545	4	530	6.2e-220	759.2
SX13_06947	I1RJX5#PHI:5870#Fgsg04159#5518#Fusarium_graminearum#unaffected_pathogenicity	82.4	381	66	21	401	1	380	7.9e-180	625.5
SX13_06950	Q96VK1#PHI:4661#Chs2#5518#Fusarium_graminearum#reduced_virulence	96	201	8	498	698	1	201	1.4e-115	413.7
SX13_06960	I1RFJ2#PHI:1573#GzOB013#5518#Fusarium_graminearum#lethal	90.3	901	84	86	986	56	953	0	1557.3
SX13_06962	Q876Z6#PHI:375#REN1#5507#Fusarium_oxysporum#unaffected_pathogenicity	79.9	728	136	363	1087	4	724	0	1158.7
SX13_06967	I1S5M1#PHI:5903#FGSG_12142#5518#Fusarium_graminearum#unaffected_pathogenicity	71.5	589	166	6	593	6	593	8.3e-253	870.2
SX13_06974	J5JJ15#PHI:7154#Spf1#176275#Beauveria_bassiana#reduced_virulence	82	1272	228	1	1271	1	1272	0	2114.7
SX13_07032	I1RG29#PHI:9539#Dcs1_(FGSG_02678)#5518#Fusarium_graminearum#unaffected_pathogenicity	71.7	339	96	239	577	1	339	1.3e-140	495.7
SX13_07098	J5JEX5#PHI:3097#Kre2/Mnt1#176275#Beauveria_bassiana#reduced_virulence	72.6	507	132	1	504	1	503	9.1e-226	778.5
SX13_07102	Q4WK65#PHI:2639#Ilv3B#746128#Aspergillus_fumigatus#unaffected_pathogenicity__reduced_virulence	71.3	541	154	66	606	1	540	2.7e-232	800.4
SX13_07103	I1RG67#PHI:1515#GzHOMEL009#5518#Fusarium_graminearum#unaffected_pathogenicity	71.6	348	88	1	339	10	355	6.7e-132	466.1
SX13_07119	Q5YCW8#PHI:337#CHS7#5507#Fusarium_oxysporum#reduced_virulence	91.6	334	28	1	334	1	334	3.3e-176	613.2
SX13_07136	I1RG87#PHI:1358#GzC2H018#5518#Fusarium_graminearum#unaffected_pathogenicity	81.3	1164	188	3	1157	2	1144	0	1711.8
SX13_07137	I1RG88#PHI:7649#FgPR-IL-2#5518#Fusarium_graminearum#unaffected_pathogenicity	72.8	202	52	3	203	4	203	8.2e-85	308.9
SX13_07143	I6YDU0#PHI:2907__PHI:9824#Cyp51A__CYP51A#5518#Fusarium_graminearum#unaffected_pathogenicity__reduced_virulence	80.1	507	100	1	507	1	506	3.6e-246	846.3
SX13_07160	I1RJR9#PHI:3375#FgSte50#5518#Fusarium_graminearum#loss_of_pathogenicity	76.7	493	114	1	493	1	492	1.1e-186	648.7
SX13_07163	Q6XPX0#PHI:300__PHI:2826#FGB1__Fgb1#5507#Fusarium_oxysporum#reduced_virulence__loss_of_pathogenicity	99.7	359	1	1	359	1	359	6.4e-165	575.9
SX13_07164	I1RJS3#PHI:1162#BDM1#5518#Fusarium_graminearum#reduced_virulence__unaffected_pathogenicity	86.6	291	36	1	290	1	289	1.1e-138	488.4
SX13_07168	I1RJS7#PHI:1902#GzZC217#5518#Fusarium_graminearum#unaffected_pathogenicity	82.3	1016	162	1	1002	1	1012	0	1605.5
SX13_07170	I1RJS9#PHI:2326__PHI:2491__PHI:5720#PTC1__FgPTC1__ScOrtholog_PTC1#5518#Fusarium_graminearum#reduced_virulence__unaffected_pathogenicity	87.4	570	65	270	838	1	564	5.5e-228	786.6
SX13_07171	I1RJT0#PHI:8913#FgVPS2_(FGSG_04112)#5518#Fusarium_graminearum#lethal	90.4	228	18	126	349	1	228	1.6e-83	305.4
SX13_07176	H6ULV1#PHI:5450#Gdh2#474922#Colletotrichum_gloeosporioides#reduced_virulence__unaffected_pathogenicity	77.6	1027	224	42	1065	20	1043	0	1629.4
SX13_07179	I1RJT8#PHI:8909#FgVPS22_(FGSG_04120)#5518#Fusarium_graminearum#reduced_virulence	87.8	263	29	1	263	1	260	6e-128	452.6
SX13_07180	J4UPL6#PHI:5394#Mas5#176275#Beauveria_bassiana#loss_of_pathogenicity	72.7	433	112	1	433	1	427	3.8e-172	600.1
SX13_07182	I1RJU1#PHI:6573#FgNoxR#5518#Fusarium_graminearum#reduced_virulence	81.1	512	90	1	509	1	508	2.3e-229	790.4
SX13_07193	I1RJV1#PHI:1366#GzCON7#5518#Fusarium_graminearum#reduced_virulence	72.3	426	111	1	425	1	420	6.7e-129	456.4
SX13_07220	I1RFK9#PHI:1269#FGSG_02488#5518#Fusarium_graminearum#unaffected_pathogenicity	78.3	420	86	60	476	1	418	4.6e-203	703
SX13_07233	J4KP58#PHI:11597#Csn5#176275#Beauveria_bassiana#reduced_virulence	76.2	341	74	925	1262	1	337	7.7e-149	524.2
SX13_07265	A0A0E0RUE3#PHI:1944#GzZC259#5518#Fusarium_graminearum#unaffected_pathogenicity	84.7	711	102	169	879	113	816	0	1189.5
SX13_07268	I1RFR2#PHI:1089#FGSG_02549#5518#Fusarium_graminearum#reduced_virulence	71.7	297	83	4	299	5	301	2.9e-126	447.2
SX13_07283	I1RFQ3#PHI:1543#GzMyb007#5518#Fusarium_graminearum#unaffected_pathogenicity	78.2	289	51	240	520	1	285	2.2e-105	378.6
SX13_07288	I1RFP7#PHI:1935#GzZC250#5518#Fusarium_graminearum#unaffected_pathogenicity	85.6	871	108	288	1145	4	870	0	1441
SX13_07291	I1RFP4#PHI:1441#GzDDT#5518#Fusarium_graminearum#reduced_virulence	83.4	982	153	1	976	1	978	0	1420.2
SX13_07298	I1RFN9#PHI:1656#GzYL#5518#Fusarium_graminearum#lethal	70.9	697	179	37	733	48	720	7e-157	550.4
SX13_07299	I1RFN8#PHI:1166#ATG15#5518#Fusarium_graminearum#reduced_virulence	82.6	627	102	1	622	12	636	3e-263	903.3
SX13_07311	I1RFM6#PHI:744#ADE5#5518#Fusarium_graminearum#reduced_virulence	91.7	795	66	1	795	1	795	0	1477.6
SX13_07316	I1RFM2#PHI:3035#FgERG3A#5518#Fusarium_graminearum#reduced_virulence	86.6	350	44	1	348	1	349	7.2e-182	632.1
SX13_07317	G4MUR7#PHI:4475#MoTup1#318829#Magnaporthe_oryzae#loss_of_pathogenicity	71.2	572	134	2	567	10	556	7.4e-97	350.5
SX13_07349	G8B6D4#PHI:7863#CPAR2_100540#5480#Candida_parapsilosis#reduced_virulence	76.5	119	28	49	167	123	241	4.4e-49	190.7
SX13_07368	W7MGE8#PHI:8037#Fvlds1#117187#Fusarium_verticillioides#reduced_virulence	84.8	1151	174	1	1151	1	1150	0	2016.9
SX13_07388	I1RFZ8#PHI:1663#GzCCHC003#5518#Fusarium_graminearum#unaffected_pathogenicity	81.8	236	28	1	221	1	236	2.9e-27	117.9
SX13_07411	I1RFY9#PHI:1357#GzC2H017#5518#Fusarium_graminearum#unaffected_pathogenicity	79.9	849	156	1	841	1	842	0	1300
SX13_07414	I1RFX8#PHI:1574#GzOB014#5518#Fusarium_graminearum#lethal	86.7	859	108	1	859	1	853	0	1430.6
SX13_07580	A0A0E0S0W9#PHI:9823#Fg08731#5518#Fusarium_graminearum#reduced_virulence	90.3	321	31	1	321	1	321	1.4e-174	607.8
SX13_07748	I1RL97#PHI:1862#GzZC177#5518#Fusarium_graminearum#unaffected_pathogenicity	71.6	552	151	60	611	13	558	6.7e-231	795.8
SX13_07813	G2X869#PHI:6147#VdNRS/ER#27337#Verticillium_dahliae#loss_of_pathogenicity	78.8	302	59	1	297	1	302	4.8e-142	499.6
SX13_07814	F8U971#PHI:6157#Bcdh#40559#Botrytis_cinerea#unaffected_pathogenicity	79.8	387	78	2	388	5	391	9.1e-189	655.2
SX13_08098	A0A1C3YMZ9#PHI:5844#Fgsg03932#5518#Fusarium_graminearum#unaffected_pathogenicity	70.1	402	99	4	385	3	403	5.8e-156	546.2
SX13_08244	Q00845#PHI:180#PELD#169388#Fusarium_solani#reduced_virulence	99.1	233	2	43	275	1	233	1.1e-137	485
SX13_08249	Q7LLP2#PHI:10567#Beta2-tubulin#34373#Blumeria_graminis#reduced_virulence	86.5	437	54	1	437	1	432	3.2e-230	793.1
SX13_08262	I1RU98#PHI:6126__PHI:5751#FGSG_07783__ScOrtholog_DIA3#5518#Fusarium_graminearum#unaffected_pathogenicity__reduced_virulence	77.6	459	95	3	453	4	462	2.6e-219	756.9
SX13_08457	I1RHS3#PHI:5852#Fgsg03336#5518#Fusarium_graminearum#unaffected_pathogenicity	70.7	379	66	1	379	1	334	2.5e-151	530.8
SX13_08479	O93976#PHI:2364#Tom1#5507#Fusarium_oxysporum#reduced_virulence__increased_virulence_(hypervirulence)	72.5	331	89	5	335	4	332	9e-137	482.3
SX13_08562	R9UM22#PHI:3164#Sm1#29875#Trichoderma_virens#increased_virulence_(hypervirulence)__reduced_virulence	74.1	112	29	20	131	4	115	5.2e-44	175.3
SX13_08755	G2XD29#PHI:2731#VdSge1#27337#Verticillium_dahliae#loss_of_pathogenicity	71	513	137	73	585	64	564	5.5e-198	686.4
SX13_08799	I1RHF1#PHI:1912#GzZC227#5518#Fusarium_graminearum#unaffected_pathogenicity	72.2	604	136	19	609	49	633	1.5e-243	837.8
SX13_08868	A0A098DMJ4#PHI:5801#Fgsg04628#5518#Fusarium_graminearum#unaffected_pathogenicity	77.3	568	123	789	1352	6	571	5.5e-262	900.2
SX13_08925	Q96WW9#PHI:258#GPABC1#5128#Fusarium_sambucinum#reduced_virulence	79.4	1486	296	153	1638	13	1488	0	2387.8
SX13_08972	I1RKR8#PHI:1175__PHI:6148#(Sc_Srb10)__FgSsn3#5518#Fusarium_graminearum#reduced_virulence	94.3	456	22	1	455	1	453	1.2e-221	764.6
SX13_08973	G4N9S6#PHI:9547#Moarf6#318829#Magnaporthe_oryzae#unaffected_pathogenicity	96.8	186	6	1	186	1	186	6.8e-102	365.5
SX13_08978	I1V1W1#PHI:6207#BbCyp6#176275#Beauveria_bassiana#reduced_virulence	82	395	71	1	395	1	395	2.7e-187	650.6
SX13_09047	I1RKK7#PHI:1267#FGSG_04418#5518#Fusarium_graminearum#unaffected_pathogenicity	85.2	783	104	1	781	1	773	0	1334.7
SX13_09050	I1RKK5#PHI:1289#FGSG_04416#5518#Fusarium_graminearum#unaffected_pathogenicity	95	438	20	1	438	1	436	5.6e-248	852
SX13_09080	T0LLS6#PHI:6703#CgRhoB#474922#Colletotrichum_gloeosporioides#reduced_virulence	94.4	195	11	1	195	1	195	6.2e-106	379
SX13_09094	I1S5Z3#PHI:1685#GzRad003#5518#Fusarium_graminearum#unaffected_pathogenicity	85.6	570	69	50	612	90	653	1.1e-273	937.9
SX13_09099	I1RKH9#PHI:1177#Nrc-2#5518#Fusarium_graminearum#reduced_virulence	89	620	60	178	792	1	617	4e-305	1042.7
SX13_09126	I1RKG4#PHI:10930#FgBud6_(FGSG_04366)#5518#Fusarium_graminearum#reduced_virulence	77.5	1005	180	1	996	1	968	0	1387.9
SX13_09140	I1RKF3#PHI:2418__PHI:2419#CID1#5518#Fusarium_graminearum#reduced_virulence	85	320	46	1	318	1	320	1.5e-130	461.5
SX13_09164	A0A098DK45#PHI:7123#Fgvps39#5518#Fusarium_graminearum#reduced_virulence	82.3	1029	171	1	1019	952	1979	0	1663.7
SX13_09165	A0A098DK45#PHI:7123#Fgvps39#5518#Fusarium_graminearum#reduced_virulence	84.2	915	120	191	1090	5	909	0	1362.4
SX13_09180	I1RKC4#PHI:1169__PHI:1172#HDF2#5518#Fusarium_graminearum#reduced_virulence	83.8	722	106	13	732	1	713	0	1270.8
SX13_09190	A0A0D2YC96#PHI:4725#Gbe1#5507#Fusarium_oxysporum#unaffected_pathogenicity	92.6	457	34	386	842	70	526	1.1e-263	905.2
SX13_09196	G2XIN6#PHI:9378#VdOGDH_(VDAG_10018)#27337#Verticillium_dahliae#reduced_virulence	85.5	1044	145	102	1143	8	1047	0	1844.3
SX13_09207	Q524W4#PHI:2084#Moatg18#318829#Magnaporthe_oryzae#reduced_virulence	71.6	469	106	1	449	1	462	6.3e-178	619.4
SX13_09216	I1RK94#PHI:1367#GzC2H028#5518#Fusarium_graminearum#unaffected_pathogenicity	71.1	627	168	1	623	1	618	1.6e-243	837.8
SX13_09233	I1RN27#PHI:1638#GzWing010#5518#Fusarium_graminearum#unaffected_pathogenicity	84	568	85	82	648	54	616	3.6e-259	889.8
SX13_09238	I1RN31#PHI:1223#FGSG_05393#5518#Fusarium_graminearum#lethal	90.6	329	25	1	329	1	323	8.7e-177	615.1
SX13_09245	H1UV33#PHI:10472#CDC25_(CH063_04363)#80884#Colletotrichum_higginsianum#reduced_virulence	84.1	902	137	301	1198	30	929	0	1521.5
SX13_09247	I1RN37#PHI:1374#GzC2H037#5518#Fusarium_graminearum#unaffected_pathogenicity	94.5	804	44	1	804	1	804	0	1451.8
SX13_09250	I1ZIP0#PHI:6208#BbCyp8#176275#Beauveria_bassiana#unaffected_pathogenicity	74.7	582	144	1	580	1	581	6.3e-255	875.5
SX13_09253	I1RN43#PHI:1268#FGSG_05406#5518#Fusarium_graminearum#unaffected_pathogenicity	85	474	52	1	473	1	456	5.4e-212	732.6
SX13_09267	I1RN54#PHI:1214#FGSG_07816#5518#Fusarium_graminearum#reduced_virulence	78	901	189	1	895	1	898	0	1236.1
SX13_09296	I1RN81#PHI:3832#Fgcdc42#5518#Fusarium_graminearum#reduced_virulence	94.8	193	7	464	656	6	195	7.2e-106	380.6
SX13_09328	K3W1P7#PHI:11619#FpHsp104_(FPSE_03525)#101028#Fusarium_pseudograminearum#reduced_virulence	92.3	924	70	1	923	1	924	0	1638.6
SX13_09331	A0A0E0SIZ6#PHI:1016__PHI:1191__PHI:3376#STE11__(Sc_Ste11)__FgSte11#5518#Fusarium_graminearum#loss_of_pathogenicity__reduced_virulence	87.1	908	114	1	908	1	905	0	1539.2
SX13_09348	A0A0D2XZG3#PHI:9745#FolVPS21_(FOXG_09392)#5507#Fusarium_oxysporum#reduced_virulence	89.4	236	24	1	236	1	235	7.3e-109	389
SX13_09350	G8GLN8#PHI:5482#FTF2#5507#Fusarium_oxysporum#reduced_virulence	77.9	1075	228	165	1236	2	1069	0	1651.7
SX13_09358	A0A559KTE7#PHI:11677#Arl3_(FOXG_4440)#5507#Fusarium_oxysporum#reduced_virulence	94.4	213	12	1	213	1	213	1.7e-117	417.5
SX13_09366	V6RAN7#PHI:1639#GzWing011#5518#Fusarium_graminearum#unaffected_pathogenicity	84.2	797	124	3037	3831	1	797	0	1346.3
SX13_09383	I1RNF9#PHI:1012#GzGPA1#5518#Fusarium_graminearum#unaffected_pathogenicity	100	353	0	1	353	1	353	3.1e-204	706.4
SX13_09390	E9ETZ6#PHI:7251#Mrtdc#568076#Metarhizium_robertsii#reduced_virulence	77.9	756	166	6	761	6	760	0	1182.2
SX13_09396	I1RNG8#PHI:1176#(Sc_Atg1)#5518#Fusarium_graminearum#reduced_virulence	80.8	957	169	297	1251	1	944	0	1384.8
SX13_09403	I1RNH4#PHI:5028#Gta1#5518#Fusarium_graminearum#unaffected_pathogenicity__reduced_virulence	85.5	504	72	1043	1546	1	503	1.9e-258	888.6
SX13_09405	W7MG06#PHI:9191#Fvset2_(FVEG_06937)#117187#Fusarium_verticillioides#reduced_virulence	76.1	806	190	465	1270	1	803	0	1216.8
SX13_09415	I1RNI6#PHI:1309#GzbHLH010#5518#Fusarium_graminearum#lethal	78.7	305	61	6	309	5	306	3.6e-124	440.3
SX13_09426	I1RNJ6#PHI:5784#Fgsg05579#5518#Fusarium_graminearum#unaffected_pathogenicity	82.9	362	55	7	366	1	357	3.3e-169	590.1
SX13_09436	I1RNK3#PHI:1259#FGSG_05586#5518#Fusarium_graminearum#unaffected_pathogenicity	76.7	1031	217	1	1022	1	1017	0	1470.3
SX13_09446	I1RNL0#PHI:2409#FgMT2#5518#Fusarium_graminearum#reduced_virulence	88.1	521	62	1	521	1	521	8.6e-288	984.6
SX13_09450	Q9C1E9#PHI:226#PEX6#5462#Colletotrichum_lagenaria#loss_of_pathogenicity	72.4	1292	329	187	1466	26	1301	0	1808.5
SX13_09470	O42772#PHI:822#Ip#1047171#Zymoseptoria_tritici#chemistry_target:_resistance_to_chemical	76.8	246	57	31	276	50	295	1.3e-117	418.3
SX13_09475	A0A0E0SID1#PHI:11601#Sah1_(FGSG_05615)#5518#Fusarium_graminearum#reduced_virulence	95.1	449	22	1	449	1	449	2.1e-250	860.1
SX13_09488	G4MTV1#PHI:9551#Moarl8#318829#Magnaporthe_oryzae#unaffected_pathogenicity	76	183	44	425	607	1	183	1.3e-82	303.1
SX13_09494	J9N257#PHI:2284__PHI:3438#Msb2#5507#Fusarium_oxysporum#reduced_virulence__loss_of_pathogenicity__unaffected_pathogenicity	75.7	337	81	948	1284	794	1129	9.3e-126	447.6
SX13_09521	I1RNS1#PHI:355#GzmetE#5518#Fusarium_graminearum#reduced_virulence	85.3	505	63	92	588	1	502	8.3e-255	875.2
SX13_09572	I1RM35#PHI:1580#GzOB020#5518#Fusarium_graminearum#unaffected_pathogenicity	86.9	390	48	1	387	1	390	9e-165	575.5
SX13_09631	I1RM09#PHI:2325__PHI:2502__PHI:5724#TEP1__FgTep1p__ScOrtholog_TEP1#5518#Fusarium_graminearum#reduced_virulence	77.9	571	108	1	571	1	553	3.5e-266	912.9
SX13_09651	I1RM25#PHI:1579#GzOB019#5518#Fusarium_graminearum#unaffected_pathogenicity	90.3	1198	107	1	1192	1	1195	0	1983.8
SX13_09659	I1RLX6#PHI:1192#(Sc_Cak1)#5518#Fusarium_graminearum#reduced_virulence	80.5	353	65	16	368	2	350	1.4e-169	591.7
SX13_09703	I1RXF4#PHI:10693#FgDnfC1_(FGSG_09020)#5518#Fusarium_graminearum#unaffected_pathogenicity	75.9	1544	332	122	1635	26	1559	0	2260
SX13_09704	I1RXF3#PHI:1511#GzHOME009#5518#Fusarium_graminearum#reduced_virulence	85.9	518	61	97	608	96	607	2.7e-256	880.2
SX13_09709	A0A098DXE8#PHI:1408#GzC2H072#5518#Fusarium_graminearum#unaffected_pathogenicity	80.8	464	82	12	468	1	464	8.4e-218	751.9
SX13_09712	I1RXE8#PHI:1763#GzZC078#5518#Fusarium_graminearum#unaffected_pathogenicity	76.4	677	148	4	669	36	711	3.4e-305	1042.7
SX13_09729	G4MXG4#PHI:2095#Calcium-transporting_ATPase_3#318829#Magnaporthe_oryzae#reduced_virulence	72.7	1074	279	93	1156	5	1074	0	1509.6
SX13_09749	G4NGW8#PHI:3175#MoSnf4#318829#Magnaporthe_oryzae#loss_of_pathogenicity	71.9	345	94	150	494	34	375	1.3e-136	482.3
SX13_09752	I1RXD4#PHI:1596#GzOB036#5518#Fusarium_graminearum#unaffected_pathogenicity	84.8	92	14	1	92	1	92	5.6e-40	159.1
SX13_09754	I1RXD6#PHI:1535#GzMADS002#5518#Fusarium_graminearum#unaffected_pathogenicity	79.2	438	84	8	441	1	435	9.7e-208	718.4
SX13_09861	P32964#PHI:143#CHT#1682391#Microdochium_sorghi#unaffected_pathogenicity	75.1	366	88	130	493	1	365	3.3e-164	573.9
SX13_09935	I1RP88#PHI:1226#FGSG_05845#5518#Fusarium_graminearum#lethal	85.4	635	83	1	630	1	630	0	1078.5
SX13_09990	I1RPA0#PHI:1375#GzC2H038#5518#Fusarium_graminearum#unaffected_pathogenicity	87.3	503	60	1	500	1	502	2.4e-255	876.7
SX13_09999	I1RPG1#PHI:1326#GzbZIP008#5518#Fusarium_graminearum#unaffected_pathogenicity	70.6	616	166	6	612	1	610	1.1e-220	761.9
SX13_10003	I1RPF6#PHI:1878#GzZC193#5518#Fusarium_graminearum#unaffected_pathogenicity	80.2	769	151	1	769	1	768	0	1167.9
SX13_10006	I1RPF7#PHI:1704#GzZC019#5518#Fusarium_graminearum#unaffected_pathogenicity	74.8	543	135	171	713	84	624	2.1e-236	814.3
SX13_10035	G4MNG8#PHI:807#MGG_06951#318829#Magnaporthe_oryzae#reduced_virulence	78.4	464	95	1	464	1	459	4.2e-209	723
SX13_10040	I1RPD3#PHI:6719#FgPLC1#5518#Fusarium_graminearum#reduced_virulence	82.1	1060	175	1	1059	66	1111	0	1689.1
SX13_10041	Q4IA62#PHI:1674#GzDHHC002#5518#Fusarium_graminearum#unaffected_pathogenicity	81.2	552	89	3	542	2	550	1.6e-252	867.5
SX13_10044	W7M5P0#PHI:2916#Ppr2#117187#Fusarium_verticillioides#unaffected_pathogenicity	94	663	34	1	662	1	658	0	1200.3
SX13_10076	I1RPI7#PHI:1877#GzZC192#5518#Fusarium_graminearum#unaffected_pathogenicity	74.5	709	126	1	660	1	703	5.4e-295	1008.8
SX13_10105	G2XE04#PHI:7873#VdSec22#27337#Verticillium_dahliae#reduced_virulence	71.3	202	58	1	202	16	217	1.8e-79	291.2
SX13_10182	I1RMF9#PHI:9157__PHI:10691#FgNeo1_(FGSG_05149)__FgDnfD_(FGSG_05149)#5518#Fusarium_graminearum#reduced_virulence	89.2	1306	136	1	1304	1	1303	0	2235.3
SX13_10193	G4MYS1#PHI:4736__PHI:11140#MoYpt7__MGG_08144_(MoYpt7)#318829#Magnaporthe_oryzae#loss_of_pathogenicity__reduced_virulence__unaffected_pathogenicity	95.1	205	10	1	205	1	205	1e-111	398.3
SX13_10200	I1RME6#PHI:1274#FGSG_05135#5518#Fusarium_graminearum#unaffected_pathogenicity	85.4	1607	223	4	1602	5	1607	0	2598.5
SX13_10215	G4N178#PHI:2153__PHI:2356#MoHyr1__MoHYR1#318829#Magnaporthe_oryzae#reduced_virulence	78.4	162	35	57	218	1	162	7.5e-79	289.3
SX13_10241	I1RPZ1#PHI:1517#GzHOMEL013#5518#Fusarium_graminearum#lethal	75.9	891	211	1	891	1	887	0	1357.4
SX13_10261	A0A0J9V3Z8#PHI:10878#Cna1_(XP_018243626)#5507#Fusarium_oxysporum#reduced_virulence	92	566	45	1	566	1	566	0	1056.6
SX13_10270	A4R5F6#PHI:5234#MoARG7#318829#Magnaporthe_oryzae#reduced_virulence	73.7	449	110	5	451	22	464	1.2e-184	641.7
SX13_10271	O42621#PHI:121#PTH3#318829#Magnaporthe_oryzae#loss_of_pathogenicity	71.4	227	61	1	226	1	224	5.4e-93	336.3
SX13_10275	I1RPV7#PHI:1227#FGSG_06089#5518#Fusarium_graminearum#lethal	89.2	3886	388	62	3922	1	3880	0	6716.7
SX13_10284	Q5AJB1#PHI:3321#Tfp1#5476#Candida_albicans#loss_of_pathogenicity	74.1	590	152	788	1376	24	613	9.6e-262	899.4
SX13_10290	Q2V086#PHI:862#ClaSSD1#5462#Colletotrichum_lagenaria#loss_of_pathogenicity	79.2	946	196	409	1354	12	956	0	1318.9
SX13_10315	V6RLW4#PHI:1583#GzOB023#5518#Fusarium_graminearum#unaffected_pathogenicity	93.2	721	49	1	721	1	721	0	1347
SX13_10339	I1RRR9#PHI:1457#GzAra005#5518#Fusarium_graminearum#unaffected_pathogenicity	83.4	561	92	1	561	1	560	1.4e-272	934.1
SX13_10343	I1RRS3#PHI:1816#GzZC131#5518#Fusarium_graminearum#unaffected_pathogenicity	83	908	120	1	891	1	891	0	1421.8
SX13_10355	A0A0D2XDM3#PHI:4724#Gls1#5507#Fusarium_oxysporum#unaffected_pathogenicity	96	706	25	173	877	2	705	0	1394
SX13_10378	I1RT36#PHI:1200__PHI:4587#(Gsk3)__Fgk3#5518#Fusarium_graminearum#reduced_virulence__loss_of_pathogenicity	96.1	386	15	226	611	9	394	1.2e-219	758.4
SX13_10383	I1S8E2#PHI:1606#GzOB047#5518#Fusarium_graminearum#reduced_virulence	87	208	27	1	208	1	208	1.7e-101	364.4
SX13_10400	I1RSR7#PHI:1796#GzZC111#5518#Fusarium_graminearum#unaffected_pathogenicity	73.8	776	177	1	772	1	754	0	1154.8
SX13_10413	I1RSR1#PHI:1797#GzZC112#5518#Fusarium_graminearum#unaffected_pathogenicity	78.9	890	115	187	1057	55	890	0	1340.9
SX13_10447	W7MUL2#PHI:7142#FvStp1#117187#Fusarium_verticillioides#reduced_virulence	79.1	1029	204	1	1025	1	1022	0	1478.8
SX13_10449	I1RSN1#PHI:1610#GzP53L003#5518#Fusarium_graminearum#unaffected_pathogenicity	83.6	648	104	1	646	1	648	0	1085.1
SX13_10460	Q4WQ27#PHI:2519#LYS9#746128#Aspergillus_fumigatus#lethal	72.5	415	111	36	447	36	450	2.7e-173	604
SX13_10476	A0A1C3YKY7#PHI:5818#Fgsg07136#5518#Fusarium_graminearum#unaffected_pathogenicity	72.5	414	108	1	412	1	410	3.4e-162	567
SX13_10479	I1RSL0#PHI:1915#GzZC230#5518#Fusarium_graminearum#reduced_virulence	72.3	642	173	1	640	1	639	2.3e-186	647.9
SX13_10486	G4MZ63#PHI:3824#MET12#318829#Magnaporthe_oryzae#unaffected_pathogenicity__loss_of_pathogenicity	71.9	697	162	1	672	1	688	1.1e-295	1011.1
SX13_10490	I1RT69#PHI:1918#GzZC233#5518#Fusarium_graminearum#unaffected_pathogenicity	79.7	891	170	63	950	1	883	0	1417.1
SX13_10492	J5K093#PHI:3096#Ktr4#176275#Beauveria_bassiana#reduced_virulence	79.6	393	80	1	393	1	393	3.7e-206	713
SX13_10502	I1RT81#PHI:6410__PHI:6604#FgCdc12__FaCdc12(FGSG_07380)#5518__282267#Fusarium_graminearum__Fusarium_asiaticum#reduced_virulence	98.2	383	7	2	384	3	385	2.3e-213	736.9
SX13_10503	I1RT82#PHI:1287#FGSG_07381#5518#Fusarium_graminearum#unaffected_pathogenicity	86.9	451	58	1	450	1	451	7.1e-230	792
SX13_10518	I1RT91#PHI:1388#GzC2H051#5518#Fusarium_graminearum#unaffected_pathogenicity	82.2	338	59	1	338	1	337	9e-145	508.8
SX13_10521	E9DS54#PHI:8769#MaPpt1#92637#Metarhizium_acridum#unaffected_pathogenicity	89.7	475	49	1	475	1	475	6.9e-260	891.7
SX13_10529	A0A0D2XC66#PHI:10879#Cnb1_(XP_018234243)#5507#Fusarium_oxysporum#reduced_virulence	98.3	174	3	1	174	1	174	7e-93	335.5
SX13_10532	I1RTA6#PHI:3863#FgGAL83#5518#Fusarium_graminearum#reduced_virulence	74.3	478	98	1	458	1	473	2.9e-178	620.5
SX13_10534	Q4I5U9#PHI:1231__PHI:1492#FGSG_07409__GzHMG024#5518#Fusarium_graminearum#lethal__unaffected_pathogenicity	90.6	447	39	1	446	1	445	6.8e-243	835.5
SX13_10548	I1RTC2#PHI:1232#FGSG_07423#5518#Fusarium_graminearum#lethal	93	412	29	1	412	1	412	5.5e-229	788.9
SX13_10555	I1S3J7#PHI:1424#GzC2H092#5518#Fusarium_graminearum#unaffected_pathogenicity	79.7	59	12	727	785	656	714	3.7e-23	106.3
SX13_10558	I1RTD1#PHI:1645#GzWing017#5518#Fusarium_graminearum#unaffected_pathogenicity	83.9	881	93	1	871	1	842	0	1386.7
SX13_10564	J4W023#PHI:7181#CypB#176275#Beauveria_bassiana#reduced_virulence	80.9	204	38	1	203	1	204	6.2e-95	342.8
SX13_10584	I1RTF5#PHI:1532#GzLam001#5518#Fusarium_graminearum#unaffected_pathogenicity	79.9	164	23	410	563	1	164	2.9e-71	265.4
SX13_10593	I1RTG5#PHI:6245#FaMyo2B#5518#Fusarium_graminearum#reduced_virulence	91.5	1583	131	1	1580	1	1583	0	2553.1
SX13_10594	G4MND2#PHI:9951#MoFap7_(MGG_16212)#318829#Magnaporthe_oryzae#reduced_virulence	84.1	170	27	2	171	4	173	1.3e-83	304.7
SX13_10597	Q8J2P6#PHI:317#RHBA#746128#Aspergillus_fumigatus#reduced_virulence	70.4	169	50	1040	1208	19	187	9.2e-67	251.5
SX13_10655	G4MXS1#PHI:8611#Pyruvate_kinase#318829#Magnaporthe_oryzae#unaffected_pathogenicity__reduced_virulence__loss_of_pathogenicity	81.5	524	97	16	539	2	525	1.1e-253	871.3
SX13_10670	Q9P304#PHI:199#AOX1#5499#Fulvia_fulva#reduced_virulence	77.3	665	150	11	675	2	665	0	1110.5
SX13_10672	A0A0C4DHY4#PHI:4880#Pgx6#5507#Fusarium_oxysporum#unaffected_pathogenicity__reduced_virulence	75.2	456	113	1	456	1	456	9.1e-209	722.2
SX13_10694	G4MXC5#PHI:5190#MoPRX1#318829#Magnaporthe_oryzae#reduced_virulence	79.8	218	44	4	221	7	224	2.3e-104	374
SX13_10699	I1RTP1#PHI:5785#Fgsg07554#5518#Fusarium_graminearum#unaffected_pathogenicity	75.4	293	71	5	296	1	293	2.6e-133	472.2
SX13_10715	I1RTR8#PHI:1560#GzNEG002#5518#Fusarium_graminearum#unaffected_pathogenicity	80.8	245	47	1	245	1	245	5.6e-115	409.5
SX13_10883	A7E5X4#PHI:2314__PHI:2806#Sssod1__SsSOD1#5180#Sclerotinia_sclerotiorum#reduced_virulence	70.8	154	45	1	154	1	154	6.5e-62	232.6
SX13_10902	X0J8P9#PHI:5393#GLX#5507#Fusarium_oxysporum#reduced_virulence	77.5	922	186	1	921	1	902	0	1511.5
SX13_10981	I1S3J8#PHI:5800#Fgsg11385#5518#Fusarium_graminearum#unaffected_pathogenicity	75	356	80	1	349	1	354	1.1e-142	501.9
SX13_11017	A0A098DJU9#PHI:9062__PHI:10449#KatG2_(FGSG_12369)__FCA7_(FGSG_12369)#5518#Fusarium_graminearum#reduced_virulence	79.8	771	154	9	779	6	774	0	1295.4
SX13_11019	J5JDI1#PHI:3095#Ktr1#176275#Beauveria_bassiana#unaffected_pathogenicity	72.5	320	88	54	373	102	421	3.8e-152	533.5
SX13_11052	Q96VZ3#PHI:181#PGX1#5507#Fusarium_oxysporum#unaffected_pathogenicity	75.7	473	95	1	471	1	455	1.8e-215	744.2
SX13_11070	Q00845#PHI:180#PELD#169388#Fusarium_solani#reduced_virulence	77.2	228	50	30	255	6	233	2.3e-108	387.5
SX13_11087	I1S368#PHI:6127#PLC#5518#Fusarium_graminearum#unaffected_pathogenicity	78.7	623	133	1	623	25	647	0	1082.8
SX13_11111	I1RU06#PHI:6124__PHI:5750#FGSG_07678__ScOrtholog_GIC1#5518#Fusarium_graminearum#reduced_virulence	81.6	429	74	1	429	1	424	1.2e-213	738
SX13_11220	I1S6C7#PHI:1730#GzZC045#5518#Fusarium_graminearum#unaffected_pathogenicity	74.3	720	174	1	716	1	713	5.3e-304	1038.9
SX13_11251	I1RIT1#PHI:11594#FgMFS1_(FGSG_03725)#5518#Fusarium_graminearum#reduced_virulence	79.9	603	112	1	595	1	602	2.5e-259	890.2
SX13_11280	I1RHV1#PHI:6123__PHI:5715#FGSG_03366__ScOrtholog_PHO12#5518#Fusarium_graminearum#reduced_virulence__unaffected_pathogenicity	72.9	490	128	1	490	1	485	3e-226	780
SX13_11282	G4N8Y3#PHI:3213#MoCDIP1#318829#Magnaporthe_oryzae#effector_(plant_avirulence_determinant)	75.1	346	86	9	354	10	355	8.2e-149	522.3
SX13_11316	I1RIV2#PHI:1007#NPS6#5518#Fusarium_graminearum#reduced_virulence	77.3	2076	465	45	2118	1	2071	0	3253
SX13_11547	A0A1C3YMR4#PHI:5866#Fgsg03237#5518#Fusarium_graminearum#unaffected_pathogenicity	74.3	370	92	7	373	4	373	4.6e-158	553.1
SX13_11548	G4MQZ2#PHI:2038#Mir1#318829#Magnaporthe_oryzae#unaffected_pathogenicity	79.8	297	59	27	323	14	309	1.5e-133	471.5
SX13_11560	T2C913#PHI:3225#Ndo1#36651#Penicillium_digitatum#unaffected_pathogenicity	80	410	81	9	418	5	413	4.6e-207	716.1
SX13_11825	J5JIF8#PHI:7153#PmcC#176275#Beauveria_bassiana#reduced_virulence	75.3	1013	212	3	984	2	1007	0	1374.8
SX13_11864	P53376#PHI:823#Beta-tubulin#914237#Rhynchosporium_commune#chemistry_target:_resistance_to_chemical	74.7	435	73	9	422	22	440	7.3e-192	665.6
SX13_11999	G4NES9#PHI:784#MGG_00056#318829#Magnaporthe_oryzae#reduced_virulence	74.1	286	72	1	284	1	286	9.3e-119	422.2
SX13_12043	Q9C441#PHI:223#PEP1#169388#Fusarium_solani#reduced_virulence	84.2	297	44	1	296	29	323	3.9e-152	534.3
SX13_12099	B0YAP6#PHI:2297#TmpL#746128#Aspergillus_fumigatus#reduced_virulence	74.6	59	15	1	59	793	851	6.9e-24	104.8
SX13_12131	I1RJK1#PHI:5776#Fgsg04023#5518#Fusarium_graminearum#unaffected_pathogenicity	71.2	396	111	1	394	1	395	1.8e-160	561.2
SX13_12151	I1RW16#PHI:1178__PHI:4941#(Sc_Cdc28)__Cdc2A#5518#Fusarium_graminearum#reduced_virulence__lethal__loss_of_pathogenicity	81.7	312	57	1	312	1	312	2.8e-156	547
SX13_12168	G4MTI8#PHI:6455#MoYcp4#318829#Magnaporthe_oryzae#reduced_virulence	75.5	196	38	1	186	1	196	3.6e-79	290.4
SX13_12285	Q7Z7T9#PHI:821#Tub2#38448#Monilinia_fructicola#chemistry_target:_resistance_to_chemical	88.3	401	44	1	401	1	398	3e-212	733.4
SX13_12297	Q4WGR1#PHI:2541#OLE1#746128#Aspergillus_fumigatus#lethal	75.3	434	105	908	1341	15	446	3.3e-206	714.9
SX13_12315	I1R9S7#PHI:1993#GzZC308#5518#Fusarium_graminearum#unaffected_pathogenicity	82.8	319	55	2	320	52	370	1e-161	565.1
SX13_12452	G4N471#PHI:2098#Calcium-transporting_ATPase_3#318829#Magnaporthe_oryzae#loss_of_pathogenicity	70.2	1108	314	3	1099	4	1106	0	1519.2
SX13_12602	I1R9M1#PHI:3834#Fgrho3#5518#Fusarium_graminearum#unaffected_pathogenicity	87.8	148	10	266	408	61	205	3.1e-67	251.5
SX13_12624	I1RDS9#PHI:1870#GzZC185#5518#Fusarium_graminearum#unaffected_pathogenicity	78	708	141	15	718	13	709	0	1091.6
SX13_12646	G5EHD8#PHI:11585#MoGLN3_(MGG_02538)#318829#Magnaporthe_oryzae#unaffected_pathogenicity	80.1	463	87	2	459	19	481	5e-231	795.8
SX13_12653	I1R9N5#PHI:3910#FgSAT#5518#Fusarium_graminearum#unaffected_pathogenicity	82.6	506	69	1	490	2	504	9.5e-241	828.6
SX13_12659	I1R9N9#PHI:5881#PRB1#5518#Fusarium_graminearum#reduced_virulence	86.1	534	68	75	603	1	533	2.1e-269	923.7
SX13_12671	L7WLT2#PHI:9826#CYP51C#5518#Fusarium_graminearum#reduced_virulence	84.5	355	55	173	527	1	355	3.3e-181	630.6
SX13_12679	I1S4E2#PHI:1737#GzZC052#5518#Fusarium_graminearum#unaffected_pathogenicity	71.2	645	170	6	650	13	641	1.1e-268	921.4
SX13_12682	I1R9P8#PHI:5797#Fgsg00201#5518#Fusarium_graminearum#unaffected_pathogenicity	74.1	401	82	54	438	4	398	2.7e-157	550.8
SX13_12685	F9FH56#PHI:11681#UgmB#5507#Fusarium_oxysporum#unaffected_pathogenicity__reduced_virulence	83.9	504	81	1	504	1	504	3.8e-264	906
SX13_12754	G2X4G0#PHI:11606#Vd424Y#27337#Verticillium_dahliae#effector_(plant_avirulence_determinant)	75.8	223	53	1	222	1	223	2.1e-94	340.9
SX13_12782	I1RYC3#PHI:1409#GzC2H075#5518#Fusarium_graminearum#unaffected_pathogenicity	79.3	1007	196	106	1108	1	999	0	1536.2
SX13_12789	G4N7P4#PHI:11241#MoMca2_(MGG_13530)#318829#Magnaporthe_oryzae#reduced_virulence	70	300	90	98	397	111	410	7.1e-125	443
SX13_12806	I1RXZ0#PHI:1467#GzCCAAT007#5518#Fusarium_graminearum#unaffected_pathogenicity	96.2	130	5	21	150	9	138	5.9e-64	239.2
SX13_12826	A0A1C3YJP1#PHI:1186#(Sc_Cdc15)#5518#Fusarium_graminearum#reduced_virulence	83.6	1424	192	1	1407	1	1400	0	2263.8
SX13_12839	I1S0X7#PHI:1419#GzC2H086#5518#Fusarium_graminearum#unaffected_pathogenicity	79.9	318	45	1	300	1	317	1.6e-60	228.8
SX13_12856	I1SA65#PHI:1440__PHI:5574#GzNot002__FgNOT3#5518#Fusarium_graminearum#reduced_virulence	83	594	80	1	590	1	577	1e-218	755.4
SX13_12888	P49603#PHI:276#Bcchs1#40559#Botrytis_cinerea#reduced_virulence	80.3	188	37	286	473	1	188	4.7e-90	328.6
SX13_12902	X0JB59#PHI:4679#FoSlt2#5507#Fusarium_oxysporum#reduced_virulence	94	419	24	1	419	1	418	6.8e-235	808.5
SX13_12914	I1S0R5#PHI:5765__PHI:9049#ScOrtholog_NEM1__FgNem1_(FGSG_10302)#5518#Fusarium_graminearum#reduced_virulence	79.6	501	90	1	500	1	490	4.1e-210	726.5
SX13_12921	G4N1N6#PHI:5191#TPX1#318829#Magnaporthe_oryzae#reduced_virulence	73	148	40	102	249	91	238	3.6e-58	220.7
SX13_12955	I1S0J3#PHI:1526#GzHOMEL036#5518#Fusarium_graminearum#unaffected_pathogenicity	82.2	940	165	1	940	1	938	0	1578.1
SX13_12959	J5JFS1#PHI:9046#BbATG7_(BBA_08545)#176275#Beauveria_bassiana#reduced_virulence	76.9	709	143	3	696	2	704	0	1117.8
SX13_13003	I1S074#PHI:8915#FgVPS32_(FGSG_10092)#5518#Fusarium_graminearum#lethal	80.7	223	43	1	223	1	223	2e-92	334.3
SX13_13006	I1S077#PHI:1210#FGSG_10095#5518#Fusarium_graminearum#reduced_virulence	77.1	1403	308	1	1394	1	1399	0	1995.3
SX13_13023	I1S095#PHI:861#RAS2#5518#Fusarium_graminearum#reduced_virulence	99	193	2	1	193	5	197	1e-107	385.2
SX13_13025	I1S097#PHI:4660#Chs3b#5518#Fusarium_graminearum#lethal__reduced_virulence	89.7	882	86	3	881	16	895	0	1598.6
SX13_13026	E9ESW5#PHI:11492#IlvC_(MAA__03009)#568076#Metarhizium_robertsii#reduced_virulence	88.2	406	43	1	406	1	401	3.1e-208	719.9
SX13_13048	I1S0C0#PHI:1335__PHI:3110__PHI:3808__PHI:4244#GzbZIP017__FgATF1__Atf1__FgOS-2#5518#Fusarium_graminearum#reduced_virulence__increased_virulence_(hypervirulence)	77.5	497	108	314	809	26	519	3.4e-180	628.6
SX13_13084	I1S0F5#PHI:1533#GzLam002#5518#Fusarium_graminearum#reduced_virulence	90.2	132	13	111	242	2	133	9e-61	231.9
SX13_13106	I1S0G8#PHI:1247#FGSG_10196#5518#Fusarium_graminearum#unaffected_pathogenicity	81.6	772	137	1108	1875	1	771	1.5e-270	929.1
SX13_13110	G4N4N6#PHI:4616#MoSFA1#318829#Magnaporthe_oryzae#reduced_virulence	87	377	48	97	472	2	378	1.4e-191	664.8
SX13_13113	I1S0H5#PHI:7717#FgOXP1#5518#Fusarium_graminearum#reduced_virulence	92.9	1360	96	1	1360	1	1360	0	2549.2
SX13_13123	A0A0E0RVW9#PHI:1090__PHI:1163__PHI:3893#FGSG_10057__ERB1__FgEBR1#5518#Fusarium_graminearum#reduced_virulence	87.1	1012	125	541	1552	167	1172	0	1747.3
SX13_13127	I1S047#PHI:7673#FgLetm2#5518#Fusarium_graminearum#unaffected_pathogenicity__reduced_virulence	83.6	347	47	1	342	1	342	1.1e-171	598.2
SX13_13132	I1S050#PHI:1203#(Sc_Yck1/2/3)#5518#Fusarium_graminearum#reduced_virulence	96.9	453	13	1	452	1	453	8.1e-258	884.8
SX13_13134	Q4HY90#PHI:1525#GzHOMEL035#5518#Fusarium_graminearum#unaffected_pathogenicity	85.8	625	82	1	619	1	624	1.4e-204	708.4
SX13_13135	I1S053#PHI:1772#GzZC087#5518#Fusarium_graminearum#reduced_virulence	76.6	654	144	588	1240	1	646	2.5e-261	897.9
SX13_13172	Q4WCZ1#PHI:2969#ArgEF#746128#Aspergillus_fumigatus#reduced_virulence	72.4	333	89	45	374	574	906	4.3e-148	520
SX13_13192	G4ND54#PHI:8041__PHI:8048#Moubc9__Ubc9#318829#Magnaporthe_oryzae#reduced_virulence	84.1	157	25	53	209	1	157	1e-82	302
SX13_13199	I1RZS5#PHI:2396#GzSYN2#5518#Fusarium_graminearum#reduced_virulence	73.4	312	54	1	311	1	284	1.8e-116	414.8
SX13_13206	I1RZR8#PHI:1752#GzZC067#5518#Fusarium_graminearum#unaffected_pathogenicity	82.1	896	148	1	894	1	886	0	1431.4
SX13_13210	I1RZR4#PHI:8924#FgPLD1_(FGSG_09917)#5518#Fusarium_graminearum#reduced_virulence	80.7	1832	329	1	1817	1	1823	0	2836.6
SX13_13219	I1RZQ6#PHI:7267#PKR#5518#Fusarium_graminearum#reduced_virulence	85.2	399	57	1	397	1	399	2.3e-192	667.2
SX13_13221	Q4HYQ4#PHI:1601#GzOB042#5518#Fusarium_graminearum#unaffected_pathogenicity	91.6	1409	117	1	1408	1	1408	0	2379.7
SX13_13222	I1RZQ2#PHI:1004__PHI:1179__PHI:3377#STE7__(Sc_Ste7)__FgSte7#5518#Fusarium_graminearum#loss_of_pathogenicity__reduced_virulence	84.7	518	60	214	720	1	510	3.9e-238	820.1
SX13_13230	Q8J2N0#PHI:301#FoSNF1#5507#Fusarium_oxysporum#reduced_virulence	87.9	711	66	400	1095	1	706	0	1188.7
SX13_13231	P0CT06#PHI:305#ICL1#318829#Magnaporthe_oryzae#reduced_virulence	82.4	546	95	328	872	1	546	3.7e-267	916.8
SX13_13232	O42622#PHI:123__PHI:775__PHI:794__PHI:7227#PTH9_(NTH1)__MGG_09471__Nth1#318829#Magnaporthe_oryzae#reduced_virulence	76.9	736	163	3	734	4	736	0	1198.7
SX13_13235	I1RZP2#PHI:1667#GzCCHC007#5518#Fusarium_graminearum#unaffected_pathogenicity	80	465	91	1	464	1	464	2.2e-182	634.8
SX13_13243	Q4HYC1#PHI:1201#(Bud32)#5518#Fusarium_graminearum#reduced_virulence	88.5	260	30	4	263	3	262	5.6e-134	472.6
SX13_13246	I1S028#PHI:3374#FgSln1#5518#Fusarium_graminearum#reduced_virulence	79.4	1153	232	212	1361	1	1150	0	1716
SX13_13256	G4NG12#PHI:11584#MoGLN2_(MGG_14279)#318829#Magnaporthe_oryzae#loss_of_pathogenicity	75.2	343	83	107	447	10	352	2.1e-165	577.8
SX13_13276	I1RZX9#PHI:1014#GzGPA3#5518#Fusarium_graminearum#unaffected_pathogenicity	84.5	362	43	304	665	6	354	2.9e-179	624.4
SX13_13279	I1RZY1#PHI:1602#GzOB043#5518#Fusarium_graminearum#unaffected_pathogenicity	89.6	714	71	1	712	1	713	0	1312.7
SX13_13293	I1RZZ3#PHI:2728#FgERG4#5518#Fusarium_graminearum#reduced_virulence	84.6	598	72	1	580	1	596	2.7e-290	993
SX13_13298	I1S0N5#PHI:1552#GzMyb016#5518#Fusarium_graminearum#unaffected_pathogenicity	93.1	1078	72	1	1078	1	1076	0	1985.7
SX13_13306	Q04701#PHI:179#PELA#169388#Fusarium_solani#reduced_virulence	70.9	223	65	174	396	20	242	6.3e-97	350.1
SX13_13307	E9EJG5#PHI:7756#Mrpct_(MAA_00035)#568076#Metarhizium_robertsii#reduced_virulence	72.5	451	95	1	446	1	427	5.5e-174	606.3
SX13_13341	I1RZN4#PHI:1753#GzZC068#5518#Fusarium_graminearum#unaffected_pathogenicity	86.6	768	99	66	831	84	849	0	1343.2
SX13_13352	G4MRB4#PHI:4491#SHM#318829#Magnaporthe_oryzae#reduced_virulence	82.4	517	85	1	515	1	513	3.2e-250	859.8
SX13_13354	I1RZM2#PHI:1318#GzBrom003#5518#Fusarium_graminearum#unaffected_pathogenicity	82.3	305	54	1	305	1	305	5.5e-141	496.1
SX13_13355	B0Y4S0#PHI:4677#AfcpcB#746128#Aspergillus_fumigatus#reduced_virulence	83.8	340	31	1	340	1	316	5e-143	503.1
SX13_13360	I1RZL5#PHI:9974#Srp1#5518#Fusarium_graminearum#reduced_virulence	91.3	195	17	1	195	1	195	1.8e-60	228
SX13_13362	I1RZL3#PHI:3996#FgFim#5518#Fusarium_graminearum#reduced_virulence	94.5	649	34	1	647	1	649	0	1202.6
SX13_13476	I1RGU8#PHI:5897#FGSG_02976#5518#Fusarium_graminearum#unaffected_pathogenicity	81.7	389	67	1	385	1	389	2e-177	617.5
SX13_13480	Q04701#PHI:179#PELA#169388#Fusarium_solani#reduced_virulence	95.9	242	10	1	242	1	242	1.4e-136	481.1
SX13_13498	W7MLS8#PHI:7285#FvCP01#117187#Fusarium_verticillioides#unaffected_pathogenicity__reduced_virulence	77.4	758	137	3	726	43	800	0	1233
SX13_13780	A0A1C3YMJ9#PHI:5787#Fgsg03064#5518#Fusarium_graminearum#unaffected_pathogenicity	72	200	56	9	208	110	309	2e-81	299.3
SX13_13823	A0A0E0S2Z7#PHI:1266__PHI:4942#FGSG_03132__Cdc2B#5518#Fusarium_graminearum#unaffected_pathogenicity__lethal	79.4	320	62	1	320	1	316	7.8e-154	538.9
SX13_13849	I1RHZ0#PHI:5836#Fgsg03409#5518#Fusarium_graminearum#unaffected_pathogenicity	70.4	405	107	6	404	6	403	1.9e-149	524.6
SX13_13867	I1S097#PHI:4660#Chs3b#5518#Fusarium_graminearum#lethal__reduced_virulence	78.6	799	160	167	961	106	897	0	1251.5
SX13_13933	I1RHY5#PHI:6125__PHI:5716#FGSG_03402__ScOrtholog_PHO11#5518#Fusarium_graminearum#unaffected_pathogenicity	79.7	458	91	1	457	1	457	1.1e-225	778.1
SX13_13961	I1RJ45#PHI:6120#FGSG_03846#5518#Fusarium_graminearum#reduced_virulence	74.1	444	115	4	447	3	446	2.8e-202	700.3
SX13_14042	I1S2L3#PHI:7283#Pg1#5518#Fusarium_graminearum#reduced_virulence__unaffected_pathogenicity	88.1	360	42	1	360	1	359	9.8e-182	631.7
SX13_14150	I1S2F2#PHI:1500#GzHMG032#5518#Fusarium_graminearum#unaffected_pathogenicity	86.3	1318	173	171	1481	176	1493	0	1274.6
SX13_14152	A0A0L0VJ47#PHI:9250#PsRPs26#27350#Puccinia_striiformis#reduced_virulence	77.1	109	25	55	163	9	117	1.2e-46	181.8
SX13_14153	J9VLE6#PHI:11158#Ubi1_(CNAG_00370)#5207#Cryptococcus_neoformans#reduced_virulence	100	76	0	1	76	1	76	8.2e-37	149.1
SX13_14196	I1S2C5#PHI:1783#GzZC098#5518#Fusarium_graminearum#unaffected_pathogenicity	78.7	643	122	37	679	64	691	8.1e-286	978.4
SX13_14236	I1S297#PHI:8912#FgVPS20_(FGSG_10883)#5518#Fusarium_graminearum#reduced_virulence	77.5	204	27	43	241	1	190	5e-73	270
SX13_14238	B0XTA5#PHI:2293#CycA#746128#Aspergillus_fumigatus#reduced_virulence	77.3	97	22	5	101	66	162	3.1e-43	169.9
SX13_14249	I1S282#PHI:1452#GzHSF003#5518#Fusarium_graminearum#unaffected_pathogenicity	87.1	479	62	601	1079	113	591	6e-235	810.1
SX13_14287	I1S248#PHI:8914#FgVPS24_(FGSG_10832)#5518#Fusarium_graminearum#lethal	89	228	24	1	227	1	228	1e-88	322
SX13_14294	I1S241#PHI:442#MSY1#5518#Fusarium_graminearum#reduced_virulence	90.6	755	71	1	755	12	766	0	1374.8
SX13_14313	A0A420RYE1#PHI:11118#NoxA#5507#Fusarium_oxysporum#unaffected_pathogenicity	90.6	576	50	1	572	1	576	0	1105.1
SX13_14320	I1S219#PHI:1652#GzWing024#5518#Fusarium_graminearum#unaffected_pathogenicity	79.3	92	17	1	90	1	92	6.3e-33	136.7
SX13_14323	I1S216#PHI:1605#GzOB046#5518#Fusarium_graminearum#unaffected_pathogenicity	82.9	537	78	1	526	1	534	6.7e-264	905.2
SX13_14324	I1S215#PHI:2400#Fgp2#5518#Fusarium_graminearum#unaffected_pathogenicity	73.3	435	102	1	435	1	421	7.7e-157	549.3
SX13_14329	Q58Z64#PHI:423#VAD1#5207#Cryptococcus_neoformans#reduced_virulence	76.5	404	94	20	422	7	410	9.1e-181	629
SX13_14336	Q8NJS2#PHI:697#Ugt51E1#5022#Leptosphaeria_maculans#unaffected_pathogenicity	70.5	397	114	54	448	1	396	3.1e-165	578.9
SX13_14382	I1S1Y4#PHI:1498#GzHMG030#5518#Fusarium_graminearum#lethal	71.5	260	68	368	627	369	622	3e-93	338.6
SX13_14411	A0A0D2Y8P9#PHI:7588#Foatg8#5507#Fusarium_oxysporum#reduced_virulence	99.2	118	1	1	118	1	118	2.9e-61	231.1
SX13_14419	I1S1V9#PHI:1604#GzOB045#5518#Fusarium_graminearum#unaffected_pathogenicity	99.3	145	1	1	145	1	145	3.7e-79	289.7
SX13_14428	I1S1V3#PHI:1238#FGSG_10725#5518#Fusarium_graminearum#lethal	80.1	818	155	1	816	1	812	0	1159.1
SX13_14433	I1S1U7#PHI:2352__PHI:2354#AMT2#5518#Fusarium_graminearum#unaffected_pathogenicity__reduced_virulence	83.1	520	84	1148	1667	1	516	8.1e-255	876.7
SX13_14434	Q4HWE2#PHI:1671#GzCCHC011#5518#Fusarium_graminearum#reduced_virulence	83.7	854	137	1	852	1	854	0	1411.7
SX13_14486	A0A2H3U592#PHI:11257#FoMep1#5507#Fusarium_oxysporum#reduced_virulence	70.4	277	76	1	273	1	275	6.6e-114	406
SX13_14495	J9VXU6#PHI:9425#Itr4_(CNAG_05662)#5207#Cryptococcus_neoformans#reduced_virulence	71.2	605	165	10	610	22	621	8.1e-253	868.6
SX13_14517	W7MNW1#PHI:2460#FLBA1#117187#Fusarium_verticillioides#unaffected_pathogenicity	73.9	483	121	5	487	22	499	6.3e-208	719.2
SX13_14571	O42624#PHI:122#PTH8#318829#Magnaporthe_oryzae#reduced_virulence	76.3	59	14	753	811	3	61	2.4e-21	100.9
SX13_14586	I1RUG2#PHI:1233#FGSG_07855#5518#Fusarium_graminearum#lethal	87.7	494	58	1	494	1	491	2.7e-214	740.3
SX13_14630	I1RGX7#PHI:5834#Fgsg03009#5518#Fusarium_graminearum#unaffected_pathogenicity	74.9	350	85	3	351	2	349	5.1e-141	496.5
SX13_14640	A0A1C3YMM6#PHI:5794#Fgsg12490#5518#Fusarium_graminearum#unaffected_pathogenicity	74	419	98	1	417	1	410	1.7e-177	617.8
SX13_14749	I1RUM5#PHI:1807#GzZC122#5518#Fusarium_graminearum#lethal	85.6	742	96	166	899	5	743	0	1247.3
SX13_14754	I1RUM9#PHI:1396#GzC2H059#5518#Fusarium_graminearum#reduced_virulence	76	657	147	1	651	1	652	6e-268	919.1
SX13_14768	W7N0U7#PHI:7145#FvSEL1#117187#Fusarium_verticillioides#reduced_virulence	77.9	855	101	202	1052	1	771	0	1106.3
SX13_14775	I1RUP1#PHI:1447__PHI:10550#GzGATA005__FgWC1_(FGSG_07941)#5518__282267#Fusarium_graminearum__Fusarium_asiaticum#unaffected_pathogenicity__reduced_virulence	82.3	995	157	40	1024	49	1034	0	1582.8
SX13_14783	E3QI14#PHI:9116#GLS1#31870#Colletotrichum_graminicola#reduced_virulence	80.3	1788	342	124	1907	128	1908	0	2905.9
SX13_14789	I1RUQ2#PHI:1397#GzC2H060#5518#Fusarium_graminearum#unaffected_pathogenicity	83.1	118	18	1	116	1	118	7.4e-54	205.3
SX13_14817	Q4HTT1#PHI:1468#GzCCAAT008#5518#Fusarium_graminearum#unaffected_pathogenicity	96.3	134	5	1	134	1	134	9.6e-66	245
SX13_14826	I1RZK5#PHI:1600#GzOB041#5518#Fusarium_graminearum#unaffected_pathogenicity	89.1	110	12	1	110	1	110	6.2e-54	206.1
SX13_14830	A0A0D2XVZ5#PHI:5236#Dnj1#5507#Fusarium_oxysporum#reduced_virulence	79.4	495	101	1	494	1	495	2.5e-223	770.4
SX13_14840	I1RZJ1#PHI:1615#GzSGT1#5518#Fusarium_graminearum#unaffected_pathogenicity	70.7	648	165	1	639	1	632	2.8e-232	800.4
SX13_14847	A0A0C4DHU3#PHI:10249#Fmk1_(FOXG_08140)#5507#Fusarium_oxysporum#reduced_virulence	99.4	354	2	1234	1587	1	354	8.3e-206	714.1
SX13_14850	I1RQN6#PHI:1974#GzZC289#5518#Fusarium_graminearum#unaffected_pathogenicity	81.5	599	107	53	649	1	597	3.9e-293	1002.7
SX13_14867	G4N7P4#PHI:11241#MoMca2_(MGG_13530)#318829#Magnaporthe_oryzae#reduced_virulence	85.7	300	43	118	417	111	410	3.4e-154	540.4
SX13_14875	I1RQL1#PHI:1451#GzGH#5518#Fusarium_graminearum#unaffected_pathogenicity	87.2	794	90	22	813	6	789	0	1379.8
SX13_14893	G4N1P8#PHI:5440#ABA4#318829#Magnaporthe_oryzae#reduced_virulence	72.2	252	69	1	251	18	269	9.8e-104	372.1
SX13_14910	Q9UWF0#PHI:2108#CAM#318829#Magnaporthe_oryzae#reduced_virulence__loss_of_pathogenicity	100	149	0	228	376	1	149	2.8e-54	208.4
SX13_14911	I1RE18#PHI:9155#FgPep12_(FGSG_01890)#5518#Fusarium_graminearum#reduced_virulence	87.9	307	35	1	306	1	306	2.3e-148	520.8
SX13_14924	I1RE06#PHI:1356#GzC2H016#5518#Fusarium_graminearum#unaffected_pathogenicity	80.5	636	109	1	629	1	628	3e-287	983
SX13_14943	I1RDZ2#PHI:5809#Fgsg01861#5518#Fusarium_graminearum#unaffected_pathogenicity	73.1	450	111	7	450	5	450	2.2e-186	647.5
SX13_14971	I1RDX3#PHI:1254#FGSG_01842#5518#Fusarium_graminearum#unaffected_pathogenicity	70.2	742	209	1	736	1	736	6e-279	955.7
SX13_15034	I1REC4#PHI:6095#FgVps5#5518#Fusarium_graminearum#reduced_virulence	87.7	561	64	1	559	1	558	5.7e-221	762.7
SX13_15037	I1REC7#PHI:6272#FgHSP90#5518#Fusarium_graminearum#reduced_virulence	93	704	44	1	703	1	700	0	1140.6
SX13_15041	Q2KN79#PHI:522__PHI:2808#GAS1__Gas1#5507#Fusarium_oxysporum#reduced_virulence	73.7	540	137	1	536	1	539	6e-220	759.2
SX13_15094	I1REF2#PHI:3138#ELP3#5518#Fusarium_graminearum#reduced_virulence	97.9	572	12	1	572	1	572	0	1153.7
SX13_15114	Q4X099#PHI:2638#Ilv3A#746128#Aspergillus_fumigatus#reduced_virulence	74.3	603	141	128	716	2	604	1.2e-258	888.3
SX13_15156	E9EYA3#PHI:9532#Mep2_(MAA_05002)#568076#Metarhizium_robertsii#unaffected_pathogenicity	78.4	472	91	317	777	5	476	5.7e-227	783.1
SX13_15157	I1REK5#PHI:733#FBP1#5518#Fusarium_graminearum#reduced_virulence	80.5	707	89	37	743	41	698	1.7e-164	575.5
SX13_15195	I1RER0#PHI:5860#GCD8#5518#Fusarium_graminearum#unaffected_pathogenicity	71.4	448	125	61	506	1	447	3.4e-188	653.7
SX13_15235	I1RL30#PHI:1094#FGSG_04610#5518#Fusarium_graminearum#unaffected_pathogenicity	75.3	546	119	1	536	1	540	8.7e-235	808.5
SX13_15247	I1RDW3#PHI:9245#Fghyd5_(FGSG_01831)#5518#Fusarium_graminearum#reduced_virulence__unaffected_pathogenicity	77.6	98	20	1	96	1	98	2.8e-43	169.9
SX13_15265	Q9C1K0#PHI:224#PEP2#169388#Fusarium_solani#reduced_virulence	85	233	35	1	233	1	233	9.3e-125	441.8
SX13_15281	I1RHQ4#PHI:5898#FGSG_03315#5518#Fusarium_graminearum#unaffected_pathogenicity	74.8	413	99	149	561	1	408	2.7e-170	594.3
SX13_15340	G4N6S1#PHI:8610__PHI:10771#Gcn5_(MGG_03677)__MoGCN5_(MGG_03677)#318829#Magnaporthe_oryzae#reduced_virulence__unaffected_pathogenicity	74.7	356	90	31	386	44	399	4.4e-164	573.2
SX13_15445	Q9C441#PHI:223#PEP1#169388#Fusarium_solani#reduced_virulence	75.9	108	26	5	112	199	306	2.4e-48	188
SX13_15590	Q9C441#PHI:223#PEP1#169388#Fusarium_solani#reduced_virulence	70.1	187	56	1	187	138	324	1.3e-75	281.2
SX13_15791	I1RIQ3#PHI:1575#GzOB015#5518#Fusarium_graminearum#unaffected_pathogenicity	73.7	243	62	1	243	1	241	1.2e-103	371.7
SX13_15885	G4MMK2#PHI:3975#MoIlv2#318829#Magnaporthe_oryzae#loss_of_pathogenicity	70.3	609	179	77	685	76	682	4.6e-257	882.9
SX13_15908	I1RXJ4#PHI:1762#GzZC077#5518#Fusarium_graminearum#unaffected_pathogenicity	72.6	621	157	38	647	34	652	2.4e-263	903.7
SX13_16214	I1RYB0#PHI:5826#GIV4#5518#Fusarium_graminearum#reduced_virulence	72.4	381	100	1	381	1	376	8.8e-157	548.9
SX13_16350	I1RN13#PHI:1010#SID1#5518#Fusarium_graminearum#reduced_virulence	85.3	536	79	1	536	1	536	2.5e-258	886.7
SX13_16379	Q7Z7T9#PHI:821#Tub2#38448#Monilinia_fructicola#chemistry_target:_resistance_to_chemical	82.3	435	40	1	435	1	398	3.4e-209	723.4
SX13_16488	E9F082#PHI:2323#Mhk1#568076#Metarhizium_robertsii#reduced_virulence	86.8	1253	138	1	1226	1	1253	0	2036.2
SX13_16562	G2X4G0#PHI:11606#Vd424Y#27337#Verticillium_dahliae#effector_(plant_avirulence_determinant)	71.3	223	59	1	218	1	223	5.5e-87	316.2
SX13_16563	G4MWS3#PHI:2211#Endo-1_4-beta-xylanase_B_[GH10_family]#318829#Magnaporthe_oryzae#reduced_virulence	72.3	155	41	38	190	81	235	1.1e-62	235.3
SX13_16566	W7MCR6#PHI:2461#FLBA2#117187#Fusarium_verticillioides#unaffected_pathogenicity	74.1	282	73	1	282	217	498	3.8e-115	411
