# Supplementary material for: Draft Genome and Biological Characteristics of Fusarium solani and Fusarium oxysporum Causing Black Rot in Gastrodia elata
Source: Int J Mol Sci. 2023 Feb 25;24(5):4545. doi: 10.3390/ijms24054545 (PMC10003674; doi:10.3390/ijms24054545)
Supplement: Supplementary file 1 [file ijms-24-04545-s001.zip › Table/Table S2 Drug resistance test of strain SX13.xlsx]

## Sheet: Sheet1
Drug resistance test of strain SX13
	drug	virulence regression equation	Correlation Coefficient (R)	EC50 (μg/ml)
botanical agents	0.3% Tetramycin	y=5.7420+4.6117x	0.8775	0.6904
	1% Osthole	y=1.7717+3.3269x	0.8626	9.3406
	1% Shenzinomycin	y=3.6700+1.2070x	0.9715	12.6442
	80% Acetalin	y=0.5591+4.2143x	0.9112	20.8504
	3% neutrophils	y=0.5652+2.6657x	0.9963	122.37
	0.5% ningnanmycin	y=2.8458+0.8972	0.9777	251.733
	5% ningnanmycin	y=2.0623+1.1703x	0.9876	323.731
chemical agent	75% Oxime Tebuconazole	y=5.3691+0.3424x	0.9045	0.0836
	43% Tebuconazole	y=5.5559+0.6861x	0.9382	0.1548
	40% Pentachloronitrobenzene	y=4.8907+0.8481x	0.9334	1.3453
	30% thiram·carbendazim	y=4.5577+1.0781x	0.9121	2.5722
	20% imazalil	y=3.8233+1.9229x	0.9118	4.092
	40%myclobutanil	y=4.0456+0.8932x	0.996	11.7093
	10% Difenoconazole	y=4.5656+0.3714x	0.9476	14.7711
	70%trifloxystrobin·tebuconazole	y=3.6210+1.1757x	0.9938	14.8894
	25% bromoxynil	y=0.9621+2.0092x	0.9965	102.259
	25% pyraclostrobin	y=4.4765+0.1681x	0.9951	1300.49
