# Supplementary material for: Draft Genome and Biological Characteristics of Fusarium solani and Fusarium oxysporum Causing Black Rot in Gastrodia elata
Source: Int J Mol Sci. 2023 Feb 25;24(5):4545. doi: 10.3390/ijms24054545 (PMC10003674; doi:10.3390/ijms24054545)
Supplement: Supplementary file 1 [file ijms-24-04545-s001.zip › Table/Table S20 The results of secretory protein and effector protein analysis of strains QK8 and SX13.xlsx]

## Sheet: Sheet1
The results of secretory protein and effector protein analysis of strains QK8 and SX13
Strain condition	Signalp	TMHMM and phobius	ProtComp and WoLF	PredGPI	Amino acid≤300，Cys＞4
QK8	1356	1102	606	521	167	Predicted number of genes
SX13	1351	1075	604	525	167
