# Supplementary material for: Draft Genome and Biological Characteristics of Fusarium solani and Fusarium oxysporum Causing Black Rot in Gastrodia elata
Source: Int J Mol Sci. 2023 Feb 25;24(5):4545. doi: 10.3390/ijms24054545 (PMC10003674; doi:10.3390/ijms24054545)
Supplement: Supplementary file 1 [file ijms-24-04545-s001.zip › Table/Table S21 Analysis of Pfam and P450 annotation of strain QK8 Genome.xlsx]

## Sheet: Sheet1
Analysis of Pfam and P450 annotation of strain QK8 Genome
gene_ID	Function_code
QK8_00001	OTT_1508_deam
QK8_00001	zf-MYND
QK8_00004	Bac_rhamnosid6H
QK8_00004	F5_F8_type_C
QK8_00004	RicinB_lectin_2
QK8_00007	NmrA
QK8_00008	Cu-oxidase
QK8_00008	Cu-oxidase_2
QK8_00008	Cu-oxidase_3
QK8_00009	Abhydrolase_3
QK8_00011	ADH_N
QK8_00011	ADH_zinc_N
QK8_00013	FAD_binding_8
QK8_00013	Ferric_reduct
QK8_00013	NAD_binding_6
QK8_00014	ArAE_2
QK8_00014	ArAE_2_N
QK8_00014	FUSC_2
QK8_00015	Glyco_transf_28
QK8_00015	UDPGT
QK8_00016	DUF2985
QK8_00017	DDE_1
QK8_00017	HTH_Tnp_Tc5
QK8_00017	HTH_psq
QK8_00018	ArAE_2
QK8_00018	ArAE_2_N
QK8_00018	FUSC_2
QK8_00021	Methyltransf_23
QK8_00022	adh_short
QK8_00023	Pkinase
QK8_00026	HET
QK8_00027	Inhibitor_I9
QK8_00027	Peptidase_S8
QK8_00029	adh_short
QK8_00030	p450
QK8_00031	FAD_binding_8
QK8_00031	Ferric_reduct
QK8_00031	NAD_binding_1
QK8_00031	NAD_binding_6
QK8_00032	Sacchrp_dh_NADP
QK8_00033	APH
QK8_00036	adh_short
QK8_00037	adh_short
QK8_00038	Epimerase
QK8_00039	Fungal_trans_2
QK8_00039	Zn_clus
QK8_00040	DJ-1_PfpI
QK8_00042	Epimerase
QK8_00042	NAD_binding_10
QK8_00044	p450
QK8_00045	Abhydrolase_3
QK8_00047	Glyco_hydro_36C
QK8_00047	Glyco_hydro_36N
QK8_00047	Melibiase
QK8_00048	Fungal_trans
QK8_00048	Zn_clus
QK8_00049	Sugar_tr
QK8_00050	AA_permease_2
QK8_00052	2OG-FeII_Oxy
QK8_00052	DIOX_N
QK8_00053	Ribonuc_L-PSP
QK8_00054	Fungal_trans
QK8_00054	zf-C2H2
QK8_00055	MFS_1
QK8_00056	HpcH_HpaI
QK8_00057	DUF3129
QK8_00058	DUF2236
QK8_00059	Terpene_synth_C
QK8_00060	Fungal_trans
QK8_00060	Zn_clus
QK8_00062	BTB
QK8_00063	TPP_enzyme_C
QK8_00063	TPP_enzyme_M
QK8_00063	TPP_enzyme_N
QK8_00064	DUF1989
QK8_00065	Sugar_tr
QK8_00066	PhoD
QK8_00067	Podoplanin
QK8_00068	MFS_1
QK8_00069	MFS_1
QK8_00070	Abhydrolase_3
QK8_00072	MMR_HSR1
QK8_00079	RVT_2
QK8_00079	gag_pre-integrs
QK8_00079	rve
QK8_00084	C2
QK8_00084	PI-PLC-X
QK8_00084	PI-PLC-Y
QK8_00085	C2
QK8_00085	EF-hand_like
QK8_00085	PI-PLC-X
QK8_00085	PI-PLC-Y
QK8_00086	Peptidase_C2
QK8_00087	Fungal_trans_2
QK8_00087	Zn_clus
QK8_00088	Asp
QK8_00089	Pec_lyase_C
QK8_00090	Glyco_hydro_12
QK8_00092	HeLo
QK8_00092	NACHT
QK8_00093	HeLo
QK8_00093	NACHT
QK8_00094	Fungal_trans_2
QK8_00095	Abhydrolase_3
QK8_00096	Form_Nir_trans
QK8_00097	Carb_anhydrase
QK8_00098	Abhydrolase_6
QK8_00101	Transferase
QK8_00102	Bgal_small_N
QK8_00102	DUF4981
QK8_00102	Glyco_hydro_2
QK8_00102	Glyco_hydro_2_C
QK8_00102	Glyco_hydro_2_N
QK8_00103	NmrA
QK8_00104	HET
QK8_00106	CN_hydrolase
QK8_00107	Fungal_trans_2
QK8_00107	Zn_clus
QK8_00109	AA_permease_2
QK8_00110	Glyco_hydro_106
QK8_00113	Glyco_transf_28
QK8_00113	UDPGT
QK8_00114	SnoaL_4
QK8_00115	Transferase
QK8_00117	DDE_1
QK8_00117	HTH_Tnp_Tc5
QK8_00117	HTH_psq
QK8_00118	ADH_N
QK8_00118	ADH_zinc_N
QK8_00118	ADH_zinc_N_2
QK8_00118	Acyl_transf_1
QK8_00118	KAsynt_C_assoc
QK8_00118	KR
QK8_00118	Ketoacyl-synt_C
QK8_00118	Methyltransf_12
QK8_00118	PP-binding
QK8_00118	PS-DH
QK8_00118	ketoacyl-synt
QK8_00120	Zn_clus
QK8_00121	Fungal_trans
QK8_00121	Zn_clus
QK8_00122	FAD_binding_3
QK8_00122	Phe_hydrox_dim
QK8_00123	GST_C
QK8_00123	GST_C_3
QK8_00123	GST_N
QK8_00123	GST_N_3
QK8_00124	HeLo
QK8_00126	Chitin_synth_1
QK8_00126	Chitin_synth_1N
QK8_00126	Glyco_trans_2_3
QK8_00127	Pkinase
QK8_00128	ADH_N
QK8_00128	ADH_zinc_N
QK8_00128	ADH_zinc_N_2
QK8_00129	Aminotran_4
QK8_00129	Fungal_trans
QK8_00130	MFS_1
QK8_00131	Fungal_trans
QK8_00131	Zn_clus
QK8_00134	Sugar_tr
QK8_00135	Amino_oxidase
QK8_00141	Epimerase
QK8_00141	NAD_binding_10
QK8_00142	Oxidored_FMN
QK8_00143	Fungal_trans
QK8_00144	DeoC
QK8_00146	CHAT
QK8_00146	TPR_10
QK8_00148	MFS_1
QK8_00148	TRI12
QK8_00149	SnoaL_4
QK8_00150	p450
QK8_00152	NmrA
QK8_00153	FAD_binding_4
QK8_00154	adh_short_C2
QK8_00155	RPE65
QK8_00156	FAD-oxidase_C
QK8_00156	FAD_binding_4
QK8_00157	Dioxygenase_C
QK8_00157	Dioxygenase_N
QK8_00158	Fe-ADH
QK8_00159	p450
QK8_00160	Aldedh
QK8_00161	Abhydrolase_3
QK8_00161	DLH
QK8_00162	Zn_clus
QK8_00163	ADH_N
QK8_00163	ADH_zinc_N
QK8_00164	DLH
QK8_00166	PLDc_N
QK8_00167	Sugar_tr
QK8_00168	Fn3-like
QK8_00168	Glyco_hydro_3
QK8_00168	Glyco_hydro_3_C
QK8_00168	PA14
QK8_00173	zf-MYND
QK8_00174	FMO-like
QK8_00174	NAD_binding_8
QK8_00175	HET
QK8_00176	CPSF_A
QK8_00176	MMS1_N
QK8_00177	Pkinase
QK8_00183	SBF
QK8_00184	Rhodanese
QK8_00186	Lipase_GDSL_2
QK8_00187	MFS_1
QK8_00189	SesA
QK8_00190	SesA
QK8_00191	Ank_2
QK8_00193	Dimer_Tnp_hAT
QK8_00195	Aa_trans
QK8_00196	Abhydrolase_6
QK8_00196	Hydrolase_4
QK8_00197	Zn_clus
QK8_00198	Glyco_transf_90
QK8_00200	Ank
QK8_00200	Ank_2
QK8_00200	Ank_4
QK8_00201	Aldedh
QK8_00202	Epimerase
QK8_00202	NAD_binding_10
QK8_00204	Fungal_trans_2
QK8_00204	Zn_clus
QK8_00205	DHDPS
QK8_00207	Aa_trans
QK8_00208	ADH_N_2
QK8_00208	ADH_zinc_N
QK8_00209	Zn_clus
QK8_00212	FMN_red
QK8_00213	MFS_1
QK8_00213	Sugar_tr
QK8_00215	NACHT
QK8_00216	Fungal_trans
QK8_00216	Zn_clus
QK8_00217	Amino_oxidase
QK8_00217	Ribonuc_L-PSP
QK8_00218	Aldedh
QK8_00225	MFS_1
QK8_00226	Glyco_hydro_88
QK8_00227	Fn3-like
QK8_00227	Glyco_hydro_3
QK8_00227	Glyco_hydro_3_C
QK8_00228	CWC25
QK8_00228	Cir_N
QK8_00229	Ras
QK8_00231	AAA_11
QK8_00231	AAA_12
QK8_00232	GST_C_2
QK8_00232	GST_N_3
QK8_00233	Glyco_hydro_16
QK8_00234	Acetyltransf_1
QK8_00234	Acetyltransf_10
QK8_00235	ICL
QK8_00236	adh_short_C2
QK8_00237	Gln-synt_C
QK8_00238	Methyltransf_23
QK8_00239	Peptidase_C65
QK8_00240	PCI
QK8_00241	MFS_1
QK8_00242	CorA
QK8_00243	Glyco_hydro_16
QK8_00244	NUDIX
QK8_00245	NUDIX
QK8_00247	Abhydrolase_1
QK8_00249	Isy1
QK8_00250	DDOST_48kD
QK8_00252	Beach
QK8_00252	DUF4704
QK8_00252	Laminin_G_3
QK8_00252	PH_BEACH
QK8_00252	WD40
QK8_00253	Inhibitor_I9
QK8_00253	Peptidase_S8
QK8_00255	PAF-AH_p_II
QK8_00256	MFS_1
QK8_00257	Fungal_trans
QK8_00257	Zn_clus
QK8_00259	GMC_oxred_C
QK8_00259	GMC_oxred_N
QK8_00261	Acetyltransf_1
QK8_00261	Acetyltransf_10
QK8_00261	Acetyltransf_7
QK8_00263	AA_permease_2
QK8_00264	Fungal_trans_2
QK8_00264	Zn_clus
QK8_00265	MFS_1
QK8_00266	DUF885
QK8_00267	NAD_binding_10
QK8_00267	NmrA
QK8_00269	KGG
QK8_00270	Fungal_trans
QK8_00270	Zn_clus
QK8_00271	MFS_1
QK8_00272	HAD_2
QK8_00272	Hydrolase
QK8_00273	3Beta_HSD
QK8_00274	MFS_1
QK8_00275	Peptidase_M19
QK8_00276	SNF
QK8_00277	NmrA
QK8_00278	AMP-binding
QK8_00278	NAD_binding_4
QK8_00278	PP-binding
QK8_00280	Fungal_trans
QK8_00280	Zn_clus
QK8_00281	GFA
QK8_00282	HET
QK8_00285	Ank_2
QK8_00285	Ank_4
QK8_00289	Response_reg
QK8_00290	Acetyltransf_1
QK8_00291	adh_short
QK8_00292	LIM
QK8_00293	Macro_2
QK8_00294	Fungal_trans_2
QK8_00295	ADH_N
QK8_00295	ADH_zinc_N
QK8_00296	Fungal_trans_2
QK8_00297	RTA1
QK8_00298	p450
QK8_00299	NmrA
QK8_00300	BBE
QK8_00300	FAD_binding_4
QK8_00301	BBE
QK8_00301	FAD_binding_4
QK8_00302	IPPT
QK8_00302	Lysine_decarbox
QK8_00303	p450
QK8_00304	AA_permease
QK8_00305	Fungal_trans_2
QK8_00305	Zn_clus
QK8_00306	RTA1
QK8_00307	Zn_clus
QK8_00310	GMC_oxred_C
QK8_00310	GMC_oxred_N
QK8_00315	adh_short
QK8_00316	DUF3632
QK8_00318	HET
QK8_00319	His_Phos_2
QK8_00321	DUF2235
QK8_00322	Dimer_Tnp_hAT
QK8_00327	AhpC-TSA
QK8_00327	AhpC-TSA_2
QK8_00329	NTP_transf_2
QK8_00329	PAP_assoc
QK8_00334	DUF1929
QK8_00334	F5_F8_type_C
QK8_00334	Kelch_1
QK8_00334	Kelch_4
QK8_00334	Kelch_6
QK8_00337	BTB
QK8_00338	SLC35F
QK8_00339	Metallophos
QK8_00341	DUF1620
QK8_00341	PQQ_2
QK8_00344	Complex1_LYR
QK8_00345	WD40
QK8_00348	CLN3
QK8_00349	NAPRTase
QK8_00350	WD40
QK8_00351	Rad4
QK8_00351	Transglut_core
QK8_00352	ADH_N
QK8_00352	ADH_zinc_N_2
QK8_00356	PQ-loop
QK8_00358	BATS
QK8_00358	Radical_SAM
QK8_00360	Acetyltransf_1
QK8_00360	Bromodomain
QK8_00361	Ost5
QK8_00361	Rad1
QK8_00363	ANAPC_CDC26
QK8_00364	Metallophos
QK8_00365	PhoD
QK8_00367	IF4E
QK8_00368	AMP-binding
QK8_00368	AMP-binding_C
QK8_00369	BolA
QK8_00370	TPP1
QK8_00371	Cpn60_TCP1
QK8_00371	FYVE
QK8_00371	PIP5K
QK8_00372	MMM1
QK8_00373	VPS28
QK8_00374	Noc2
QK8_00375	Cep57_CLD_2
QK8_00375	Cep57_MT_bd
QK8_00376	Cep57_CLD_2
QK8_00376	Cep57_MT_bd
QK8_00377	Glyco_hydro_76
QK8_00378	PALP
QK8_00378	Thr_dehydrat_C
QK8_00380	HMGL-like
QK8_00381	F-box
QK8_00381	F-box-like
QK8_00381	LRR_6
QK8_00381	cNMP_binding
QK8_00381	cNMPbd_u2
QK8_00382	Bax1-I
QK8_00383	PMSR
QK8_00384	Amidohydro_2
QK8_00385	Fungal_trans
QK8_00385	Zn_clus
QK8_00387	MIP
QK8_00388	2-Hacid_dh
QK8_00388	2-Hacid_dh_C
QK8_00389	adh_short
QK8_00390	HMGL-like
QK8_00391	Ras
QK8_00392	Glyco_hydro_2
QK8_00392	Glyco_hydro_2_C
QK8_00393	ABM
QK8_00394	Inhibitor_I9
QK8_00394	Peptidase_S8
QK8_00395	Fic
QK8_00396	Sugar_tr
QK8_00397	Malic_M
QK8_00397	malic
QK8_00398	DUF5427
QK8_00400	Ribosomal_L14
QK8_00401	NUDIX
QK8_00402	Fic
QK8_00403	Fungal_trans
QK8_00403	Zn_clus
QK8_00404	Slx4
QK8_00405	Ribosomal_S21e
QK8_00406	DNA_photolyase
QK8_00406	FAD_binding_7
QK8_00407	XLF
QK8_00408	Forkhead
QK8_00409	CactinC_cactus
QK8_00409	Cactin_mid
QK8_00411	Pkinase
QK8_00413	PD40
QK8_00413	PIG-H
QK8_00413	Peptidase_S9
QK8_00414	Aldolase_II
QK8_00417	DUF1275
QK8_00418	MFS_1
QK8_00419	Pkinase
QK8_00422	Cutinase
QK8_00424	JAB
QK8_00424	MitMem_reg
QK8_00425	Hist_deacetyl
QK8_00426	RNA_pol_Rpc34
QK8_00427	Pro_isomerase
QK8_00428	ENTH
QK8_00429	MARVEL
QK8_00431	Fungal_trans_2
QK8_00431	Zn_clus
QK8_00432	Ctr
QK8_00433	NAD_binding_10
QK8_00435	Zip
QK8_00436	Fn3-like
QK8_00436	Glyco_hydro_3
QK8_00436	Glyco_hydro_3_C
QK8_00436	PA14
QK8_00437	Rhodanese
QK8_00438	LSM
QK8_00439	NTR2
QK8_00440	p450
QK8_00441	FMO-like
QK8_00441	NAD_binding_8
QK8_00441	Pyr_redox_3
QK8_00442	zf-LITAF-like
QK8_00443	GST_C_2
QK8_00443	GST_N_3
QK8_00444	OTT_1508_deam
QK8_00445	zf-C2H2
QK8_00446	FAD_binding_6
QK8_00446	Globin
QK8_00446	NAD_binding_1
QK8_00447	TPR_1
QK8_00447	TPR_11
QK8_00447	TPR_12
QK8_00447	TPR_16
QK8_00447	TPR_2
QK8_00447	TPR_8
QK8_00448	DALR_1
QK8_00448	tRNA-synt_1d
QK8_00449	DUF3844
QK8_00449	Fungal_trans
QK8_00451	Bromodomain
QK8_00452	Maf
QK8_00453	HLH
QK8_00454	HGTP_anticodon
QK8_00454	tRNA-synt_2b
QK8_00455	IBN_N
QK8_00455	Xpo1
QK8_00456	ADH_N
QK8_00456	ADH_zinc_N
QK8_00457	UBA
QK8_00457	ubiquitin
QK8_00458	NPR2
QK8_00459	TyrRSs_C
QK8_00459	tRNA-synt_1b
QK8_00460	CybS
QK8_00461	DUF3419
QK8_00461	Methyltransf_23
QK8_00461	Methyltransf_25
QK8_00461	Methyltransf_31
QK8_00462	Ada3
QK8_00463	Amidohydro_1
QK8_00463	Urease_alpha
QK8_00463	Urease_beta
QK8_00463	Urease_gamma
QK8_00464	FAD_binding_8
QK8_00464	Ferric_reduct
QK8_00464	NAD_binding_6
QK8_00465	C2
QK8_00466	HATPase_c
QK8_00466	HisKA
QK8_00466	PAS_3
QK8_00466	PAS_4
QK8_00466	PAS_8
QK8_00466	PAS_9
QK8_00466	Response_reg
QK8_00467	WLM
QK8_00467	zf-RanBP
QK8_00469	DUF1726
QK8_00469	GNAT_acetyltr_2
QK8_00469	Helicase_RecD
QK8_00469	tRNA_bind_2
QK8_00470	DUF1713
QK8_00471	Mpv17_PMP22
QK8_00473	HMG_box
QK8_00475	Het-C
QK8_00477	Fungal_trans
QK8_00477	Zn_clus
QK8_00478	Pex2_Pex12
QK8_00480	Pribosyltran
QK8_00481	Glyco_hydro_47
QK8_00481	PA
QK8_00484	Fungal_trans
QK8_00484	Zn_clus
QK8_00485	Fungal_trans
QK8_00485	Zn_clus
QK8_00486	Aldedh
QK8_00487	zf-Tim10_DDP
QK8_00489	CLTH
QK8_00489	zf-RING_UBOX
QK8_00491	Fungal_trans
QK8_00491	Zn_clus
QK8_00492	FMO-like
QK8_00492	NAD_binding_8
QK8_00493	MFS_1
QK8_00494	AAA_23
QK8_00494	Rad50_zn_hook
QK8_00494	SbcCD_C
QK8_00495	GATA
QK8_00495	PAS_3
QK8_00497	Amidase
QK8_00498	UPF0183
QK8_00499	FAD-oxidase_C
QK8_00499	FAD_binding_4
QK8_00500	Clr5
QK8_00501	ECH_1
QK8_00503	Glyco_tranf_2_3
QK8_00505	GWT1
QK8_00506	KA1
QK8_00506	Pkinase
QK8_00507	Na_Ca_ex
QK8_00508	SPRY
QK8_00509	PPP4R2
QK8_00510	Kinesin
QK8_00510	Microtub_bind
QK8_00511	RRN9
QK8_00512	BRCT
QK8_00512	BRCT_2
QK8_00512	Pescadillo_N
QK8_00513	PIG-U
QK8_00514	GST_C_6
QK8_00514	Tom37
QK8_00516	Anticodon_1
QK8_00516	tRNA-synt_1
QK8_00518	Syja_N
QK8_00519	Ras
QK8_00520	Mitofilin
QK8_00521	Mur_ligase_M
QK8_00522	Mur_ligase_M
QK8_00523	DUF3835
QK8_00523	Prefoldin_3
QK8_00526	Spc7
QK8_00526	Spc7_C2
QK8_00526	Spc7_N
QK8_00527	Ribosomal_S17
QK8_00527	Ribosomal_S17_N
QK8_00529	Atg14
QK8_00530	DUF3807
QK8_00531	Pkinase
QK8_00532	Scm3
QK8_00533	APG6
QK8_00534	AAA
QK8_00535	Fungal_trans
QK8_00535	Zn_clus
QK8_00536	ABC_membrane
QK8_00536	ABC_tran
QK8_00537	Sulfatase
QK8_00538	Sugar_tr
QK8_00539	WD40
QK8_00540	LigD_N
QK8_00541	Peroxin-13_N
QK8_00541	SH3_1
QK8_00541	SH3_2
QK8_00541	SH3_9
QK8_00542	Dus
QK8_00543	Kelch_1
QK8_00543	Kelch_2
QK8_00543	Kelch_4
QK8_00543	Kelch_5
QK8_00544	HIG_1_N
QK8_00546	zf-C2H2
QK8_00547	BTB
QK8_00547	Kelch_2
QK8_00547	Kelch_4
QK8_00547	Kelch_5
QK8_00548	ANAPC4_WD40
QK8_00548	WD40
QK8_00549	Glyco_hydro_47
QK8_00550	TFIIA
QK8_00551	Methyltransf_23
QK8_00552	ATP-synt_G
QK8_00553	ADH_N
QK8_00553	ADH_zinc_N
QK8_00554	Nfu_N
QK8_00554	NifU
QK8_00555	zf-HIT
QK8_00557	Complex1_LYR_2
QK8_00557	Ras
QK8_00557	RasGEF
QK8_00557	RasGEF_N
QK8_00560	Ribosomal_S5
QK8_00560	Ribosomal_S5_C
QK8_00562	HTH_9
QK8_00562	RNA_pol_Rpc82
QK8_00562	TFIIE_alpha
QK8_00563	Peptidase_M16
QK8_00563	Peptidase_M16_C
QK8_00564	LsmAD
QK8_00564	SM-ATX
QK8_00566	WW
QK8_00567	Pga1
QK8_00568	Tubulin
QK8_00568	Tubulin_C
QK8_00569	HMGL-like
QK8_00570	ATP-synt_ab
QK8_00570	ATP-synt_ab_N
QK8_00571	Diphthamide_syn
QK8_00572	Ctf8
QK8_00573	Ribosomal_S6e
QK8_00574	DUF4414
QK8_00574	DUF908
QK8_00574	DUF913
QK8_00574	HECT
QK8_00574	UBA
QK8_00575	RabGAP-TBC
QK8_00576	Ribosomal_S8e
QK8_00578	Steroid_dh
QK8_00579	GCN5L1
QK8_00580	LRR_4
QK8_00580	LRR_8
QK8_00580	SOG2
QK8_00581	DEAD
QK8_00581	Helicase_C
QK8_00581	RecQ_Zn_bind
QK8_00582	Fungal_trans
QK8_00582	Zn_clus
QK8_00583	Fungal_trans
QK8_00583	Zn_clus
QK8_00585	DUF2470
QK8_00587	DEAD
QK8_00587	Helicase_C
QK8_00588	DEAD
QK8_00588	Helicase_C
QK8_00589	Glycos_transf_1
QK8_00589	PIGA
QK8_00590	Bromodomain
QK8_00591	WD40
QK8_00592	Rgp1
QK8_00594	Aldedh
QK8_00597	Amidase
QK8_00598	DUF1776
QK8_00599	zf-CCCH
QK8_00599	zf-CCHC
QK8_00600	Methyltransf_23
QK8_00600	Methyltransf_25
QK8_00600	Methyltransf_31
QK8_00601	Glyco_hydro_18
QK8_00603	SNARE
QK8_00603	Syntaxin
QK8_00605	Cation_efflux
QK8_00606	DUF3395
QK8_00606	DnaJ
QK8_00608	Cyclin_C
QK8_00608	Cyclin_N
QK8_00609	HSF_DNA-bind
QK8_00610	Pro_isomerase
QK8_00612	Pro_isomerase
QK8_00614	DUF4448
QK8_00615	JmjC
QK8_00615	SET
QK8_00616	UDPGT
QK8_00617	GIT1_C
QK8_00617	GIT_SHD
QK8_00618	AATase
QK8_00619	Ssu72
QK8_00620	SH3_1
QK8_00620	SH3_9
QK8_00621	FAD_binding_6
QK8_00621	NAD_binding_1
QK8_00623	PA
QK8_00623	Peptidase_M28
QK8_00623	TFR_dimer
QK8_00624	MFS_1
QK8_00625	SprT-like
QK8_00626	F-box
QK8_00626	F-box-like
QK8_00628	HSP70
QK8_00629	Epimerase
QK8_00629	NAD_binding_10
QK8_00634	RNA_pol_Rpb1_1
QK8_00634	RNA_pol_Rpb1_2
QK8_00634	RNA_pol_Rpb1_3
QK8_00634	RNA_pol_Rpb1_4
QK8_00634	RNA_pol_Rpb1_5
QK8_00634	RNA_pol_Rpb1_6
QK8_00634	RNA_pol_Rpb1_7
QK8_00634	RNA_pol_Rpb1_R
QK8_00635	WD40
QK8_00636	Thg1
QK8_00636	Thg1C
QK8_00638	DUF726
QK8_00639	Med26
QK8_00639	TFIIS_C
QK8_00639	TFIIS_M
QK8_00640	PALP
QK8_00641	Methyltransf_28
QK8_00642	DHHA1
QK8_00642	tRNA-synt_2c
QK8_00642	tRNA_SAD
QK8_00644	RCR
QK8_00645	Sel1
QK8_00646	UDG
QK8_00647	DUF1708
QK8_00648	UIM
QK8_00648	XPG_I
QK8_00648	XPG_N
QK8_00649	Pil1
QK8_00650	SET
QK8_00651	Bap31
QK8_00652	DUF1479
QK8_00654	BBE
QK8_00654	FAD_binding_4
QK8_00655	4F5
QK8_00655	zf-met2
QK8_00656	WD40
QK8_00657	RNA_pol_N
QK8_00660	Methyltransf_16
QK8_00663	Dynein_light
QK8_00664	RRM_1
QK8_00665	TEA
QK8_00667	Pro_isomerase
QK8_00668	zf-RING_2
QK8_00669	DUF3752
QK8_00670	Vps8
QK8_00671	PIG-P
QK8_00676	DUF4440
QK8_00677	DEAD
QK8_00677	Helicase_C
QK8_00678	DUF2401
QK8_00678	DUF2403
QK8_00679	tRNA-synt_2
QK8_00679	tRNA_anti-codon
QK8_00680	tRNA-synt_2
QK8_00680	tRNA_anti-codon
QK8_00681	Actin
QK8_00682	UDG
QK8_00683	UDPGP
QK8_00684	VPS53_C
QK8_00684	Vps53_N
QK8_00685	fn3
QK8_00686	LNS2
QK8_00686	Lipin_N
QK8_00686	Lipin_mid
QK8_00687	Histidinol_dh
QK8_00687	PRA-CH
QK8_00687	PRA-PH
QK8_00688	TFIID-31kDa
QK8_00689	Peptidase_M16
QK8_00689	Peptidase_M16_C
QK8_00690	Raffinose_syn
QK8_00691	CBS
QK8_00691	IMPDH
QK8_00692	PLAC8
QK8_00693	Acetyltransf_1
QK8_00694	Complex1_LYR
QK8_00696	PH_6
QK8_00697	HATPase_c
QK8_00697	HisKA
QK8_00697	PAS
QK8_00697	PAS_3
QK8_00697	PAS_4
QK8_00697	PAS_8
QK8_00697	PAS_9
QK8_00697	Response_reg
QK8_00699	Aldedh
QK8_00700	RRF
QK8_00702	Metallophos
QK8_00702	STPPase_N
QK8_00704	HSP70
QK8_00705	SUR7
QK8_00706	WD40
QK8_00707	PSP1
QK8_00708	Ribosomal_L15e
QK8_00709	Rad51
QK8_00710	RNA_pol_Rpb2_1
QK8_00710	RNA_pol_Rpb2_2
QK8_00710	RNA_pol_Rpb2_3
QK8_00710	RNA_pol_Rpb2_4
QK8_00710	RNA_pol_Rpb2_5
QK8_00710	RNA_pol_Rpb2_6
QK8_00710	RNA_pol_Rpb2_7
QK8_00711	PUF
QK8_00712	Carn_acyltransf
QK8_00713	MFS_1
QK8_00715	HSP70
QK8_00716	DUF3128
QK8_00717	RNA12
QK8_00717	RRM_1
QK8_00718	CENP-C_C
QK8_00718	Mif2_N
QK8_00719	RNase_HII
QK8_00720	RHD3
QK8_00721	DLH
QK8_00722	MS_channel
QK8_00723	Sugar_tr
QK8_00724	Abp2
QK8_00726	Sds3
QK8_00728	Ala_racemase_N
QK8_00729	Adaptin_N
QK8_00729	Alpha_adaptinC2
QK8_00729	Alpha_adaptin_C
QK8_00730	Methyltransf_11
QK8_00730	Methyltransf_23
QK8_00731	P16-Arc
QK8_00733	CN_hydrolase
QK8_00734	TAF4
QK8_00735	Beta-Casp
QK8_00735	CPSF73-100_C
QK8_00735	Lactamase_B
QK8_00735	Lactamase_B_6
QK8_00735	RMMBL
QK8_00736	V_ATPase_I
QK8_00738	ING
QK8_00739	Prenyltransf
QK8_00740	Glyco_hydro_63
QK8_00741	Mob1_phocein
QK8_00742	DBR1
QK8_00742	Metallophos
QK8_00743	Ras
QK8_00744	GrpE
QK8_00745	PCI
QK8_00747	Mito_carr
QK8_00748	Mak10
QK8_00749	ATP-synt_Eps
QK8_00750	LtrA
QK8_00752	Fungal_trans_2
QK8_00752	Zn_clus
QK8_00753	Glyco_hydro_cc
QK8_00755	zf-RING_2
QK8_00756	CAP_GLY
QK8_00756	Ubiquitin_2
QK8_00757	Myb_DNA-binding
QK8_00758	Methyltransf_11
QK8_00759	GFO_IDH_MocA
QK8_00760	Aldo_ket_red
QK8_00762	DS
QK8_00763	Myb_DNA-binding
QK8_00764	DASH_Dad1
QK8_00766	AAA
QK8_00766	BRCT
QK8_00766	RFC1
QK8_00767	DNA_pol3_delta2
QK8_00768	ACAS_N
QK8_00768	AMP-binding
QK8_00768	AMP-binding_C
QK8_00769	Disintegrin
QK8_00769	Pep_M12B_propep
QK8_00769	Reprolysin_2
QK8_00769	Reprolysin_4
QK8_00769	Reprolysin_5
QK8_00771	ANAPC4_WD40
QK8_00771	LisH
QK8_00771	WD40
QK8_00772	DUF1751
QK8_00773	FAD_binding_8
QK8_00773	Ferric_reduct
QK8_00773	NAD_binding_6
QK8_00774	RRM_1
QK8_00775	Pkinase
QK8_00776	PAP2_3
QK8_00777	RNA_polI_A34
QK8_00778	CLP1_P
QK8_00780	zf-C2H2
QK8_00781	Lgl_C
QK8_00781	WD40
QK8_00783	MFS_1
QK8_00785	Sacchrp_dh_C
QK8_00785	Sacchrp_dh_NADP
QK8_00785	Spermine_synt_N
QK8_00785	Spermine_synth
QK8_00787	ArgoL1
QK8_00787	ArgoL2
QK8_00787	ArgoMid
QK8_00787	ArgoN
QK8_00787	PAZ
QK8_00787	Piwi
QK8_00788	Suf
QK8_00789	CorA
QK8_00790	CBFB_NFYA
QK8_00791	Redoxin
QK8_00792	RasGAP
QK8_00792	RasGAP_C
QK8_00793	APH
QK8_00794	MTS
QK8_00795	LSM
QK8_00796	Cullin
QK8_00796	Cullin_Nedd8
QK8_00797	DRMBL
QK8_00797	Lactamase_B_2
QK8_00798	Pkinase
QK8_00799	Telomere_reg-2
QK8_00800	E2_bind
QK8_00800	ThiF
QK8_00801	RNA_pol_A_bac
QK8_00801	RNA_pol_L
QK8_00802	NUP214
QK8_00803	Pr_beta_C
QK8_00803	Proteasome
QK8_00804	Sel1
QK8_00805	COPIIcoated_ERV
QK8_00805	ERGIC_N
QK8_00806	CSTF2_hinge
QK8_00806	CSTF_C
QK8_00806	RRM_1
QK8_00807	CorA
QK8_00808	Mt_ATP-synt_B
QK8_00809	HeH
QK8_00809	MSC
QK8_00810	FAD_binding_3
QK8_00811	Complex1_49kDa
QK8_00812	Acetyltransf_3
QK8_00813	Zn_clus
QK8_00814	Zn_clus
QK8_00815	Fringe
QK8_00815	PAN_1
QK8_00816	UCH
QK8_00819	APG17
QK8_00819	ATG11
QK8_00820	CENP-H
QK8_00821	HMG_box
QK8_00823	PGM_PMM_I
QK8_00823	PGM_PMM_II
QK8_00823	PGM_PMM_III
QK8_00823	PGM_PMM_IV
QK8_00824	RNase_T
QK8_00825	GFO_IDH_MocA
QK8_00825	GFO_IDH_MocA_C
QK8_00827	Cupin_2
QK8_00831	SET
QK8_00832	Ribosomal_S19
QK8_00834	Amidase
QK8_00835	Aminotran_3
QK8_00836	DAO
QK8_00838	Tubulin
QK8_00838	Tubulin_C
QK8_00839	RRM_1
QK8_00840	Sds3
QK8_00841	Coiled-coil_56
QK8_00842	DUF3453
QK8_00842	Symplekin_C
QK8_00843	SHE3
QK8_00845	Fungal_trans
QK8_00845	Zn_clus
QK8_00847	MFS_1
QK8_00848	His_Phos_2
QK8_00849	adh_short_C2
QK8_00850	Pkinase
QK8_00851	dCMP_cyt_deam_1
QK8_00855	HSP70
QK8_00856	WD40
QK8_00857	GPI-anchored
QK8_00858	MFS_1
QK8_00859	THF_DHG_CYH
QK8_00859	THF_DHG_CYH_C
QK8_00861	Apq12
QK8_00862	ATP_bind_1
QK8_00863	S-AdoMet_synt_C
QK8_00863	S-AdoMet_synt_M
QK8_00863	S-AdoMet_synt_N
QK8_00865	PI-PLC-X
QK8_00867	CAP_GLY
QK8_00867	LRR_6
QK8_00867	LRR_8
QK8_00867	LRR_9
QK8_00869	Aldo_ket_red
QK8_00870	WD40
QK8_00871	ATP-synt_E
QK8_00872	STT3
QK8_00874	FHA
QK8_00874	Pkinase
QK8_00875	PH
QK8_00876	PP2C_2
QK8_00876	SpoIIE
QK8_00877	DUF726
QK8_00879	DUF846
QK8_00880	HpcH_HpaI
QK8_00882	RRM_1
QK8_00883	ChaC
QK8_00884	EF-hand_1
QK8_00884	EF-hand_5
QK8_00884	EF-hand_6
QK8_00884	EF-hand_7
QK8_00884	EF-hand_8
QK8_00886	Hep_59
QK8_00887	Acylphosphatase
QK8_00888	DEAD
QK8_00888	HA2
QK8_00888	Helicase_C
QK8_00888	OB_NTP_bind
QK8_00889	WD40
QK8_00891	Terpene_synth_C
QK8_00892	Polysacc_deac_1
QK8_00894	Cys_Met_Meta_PP
QK8_00896	Methyltransf_11
QK8_00896	Methyltransf_25
QK8_00897	LSM
QK8_00898	Rad60-SLD
QK8_00899	SIR2
QK8_00900	Rhomboid
QK8_00904	IU_nuc_hydro
QK8_00905	Cyclin_N
QK8_00906	PRP4
QK8_00906	WD40
QK8_00907	Pkinase
QK8_00907	Pkinase_C
QK8_00908	CDH-cyt
QK8_00908	Cytochrom_B561
QK8_00908	DUF2427
QK8_00909	ATP_sub_h
QK8_00910	C2
QK8_00910	Pkinase
QK8_00910	Pkinase_C
QK8_00912	SUZ
QK8_00913	Fe_hyd_lg_C
QK8_00915	zf-C2H2
QK8_00915	zf-C2H2_6
QK8_00916	DAHP_synth_1
QK8_00917	Pro_isomerase
QK8_00917	WD40
QK8_00918	Far-17a_AIG1
QK8_00919	SLD5_C
QK8_00919	Sld5
QK8_00920	adh_short
QK8_00923	WD40
QK8_00924	Indigoidine_A
QK8_00924	PfkB
QK8_00925	adh_short
QK8_00926	FAD_binding_3
QK8_00926	Phe_hydrox_dim
QK8_00927	Aldedh
QK8_00928	Calreticulin
QK8_00930	Aldolase_II
QK8_00931	Sec20
QK8_00932	Pyrophosphatase
QK8_00933	Pil1
QK8_00934	Ribophorin_I
QK8_00935	Hexokinase_1
QK8_00935	Hexokinase_2
QK8_00936	Ank_4
QK8_00937	DUF202
QK8_00937	SPX
QK8_00937	VTC
QK8_00938	Cys_Met_Meta_PP
QK8_00939	MCM
QK8_00939	MCM_N
QK8_00939	MCM_OB
QK8_00940	Clat_adaptor_s
QK8_00941	SUA5
QK8_00941	Sua5_yciO_yrdC
QK8_00942	DDE_1
QK8_00942	HTH_Tnp_Tc5
QK8_00942	HTH_psq
QK8_00943	Cation_ATPase_C
QK8_00943	Cation_ATPase_N
QK8_00943	E1-E2_ATPase
QK8_00943	Hydrolase
QK8_00943	Hydrolase_3
QK8_00944	Rad21_Rec8
QK8_00944	Rad21_Rec8_N
QK8_00945	TBCA
QK8_00946	THOC7
QK8_00947	zf-CCCH
QK8_00948	Sel1
QK8_00949	bZIP_1
QK8_00949	bZIP_2
QK8_00949	bZIP_Maf
QK8_00950	DUF3237
QK8_00951	Mob1_phocein
QK8_00952	Leo1
QK8_00953	DUF3336
QK8_00953	Patatin
QK8_00955	GPI-anchored
QK8_00956	UDPGP
QK8_00957	DUF3605
QK8_00958	FolB
QK8_00959	7tm_2
QK8_00960	Cellulase
QK8_00961	CRT10
QK8_00962	Ammonium_transp
QK8_00963	His_Phos_2
QK8_00964	TauD
QK8_00966	Pkinase_Tyr
QK8_00967	SWIM
QK8_00968	RRM_1
QK8_00969	HhH-GPD
QK8_00970	SURF4
QK8_00971	MFS_1
QK8_00971	TRI12
QK8_00972	Acetyltransf_3
QK8_00973	ABC_membrane
QK8_00973	ABC_tran
QK8_00974	HeLo
QK8_00975	DSPc
QK8_00975	DSPn
QK8_00976	Pcc1
QK8_00977	HLH
QK8_00979	LRR_9
QK8_00979	NTF2
QK8_00979	TAP_C
QK8_00980	Helicase_C
QK8_00980	ResIII
QK8_00981	DUF1772
QK8_00982	Ank
QK8_00982	Ank_2
QK8_00982	Ank_3
QK8_00982	Ank_4
QK8_00983	DEAD
QK8_00983	HRDC
QK8_00983	Helicase_C
QK8_00983	Helicase_Sgs1
QK8_00983	RQC
QK8_00983	RecQ_Zn_bind
QK8_00984	GAS2
QK8_00984	KAR9
QK8_00986	HSP20
QK8_00987	Abhydrolase_3
QK8_00988	COX17
QK8_00990	Cpn60_TCP1
QK8_00991	AAA
QK8_00993	Cytochrom_C1
QK8_00994	LRR_6
QK8_00996	Proteasome
QK8_00996	Proteasome_A_N
QK8_00997	DNA_pol_phi
QK8_00999	Rhodanese
QK8_01000	CwfJ_C_1
QK8_01000	CwfJ_C_2
QK8_01000	zf-CCHC_2
QK8_01001	DRIM
QK8_01002	Fungal_trans
QK8_01002	Zn_clus
QK8_01003	MmgE_PrpD
QK8_01004	zf-DNL
QK8_01005	CAP
QK8_01006	GATA
QK8_01006	SNF5
QK8_01007	CBM_1
QK8_01007	Glyco_hydro_7
QK8_01008	Sugar_tr
QK8_01009	Fungal_trans
QK8_01009	Zn_clus
QK8_01010	Fungal_trans
QK8_01010	Zn_clus
QK8_01012	Aminotran_5
QK8_01013	Sod_Cu
QK8_01015	adh_short_C2
QK8_01016	HET
QK8_01017	DUF4291
QK8_01017	Git3
QK8_01018	CUE
QK8_01018	VPS9
QK8_01019	RNA_ligase
QK8_01020	TRP
QK8_01020	TRP_N
QK8_01021	zf-C2H2
QK8_01022	Zn_clus
QK8_01023	Abhydrolase_6
QK8_01023	Hydrolase_4
QK8_01024	CFEM
QK8_01025	2OG-FeII_Oxy_4
QK8_01025	Ofd1_CTDD
QK8_01027	CUE
QK8_01028	MFS_1
QK8_01029	Cation_ATPase
QK8_01029	E1-E2_ATPase
QK8_01029	Hydrolase
QK8_01029	PhoLip_ATPase_C
QK8_01029	PhoLip_ATPase_N
QK8_01030	Asparaginase
QK8_01031	TFIIB
QK8_01031	TF_Zn_Ribbon
QK8_01032	Glycos_trans_3N
QK8_01032	Glycos_transf_3
QK8_01033	CoA_transf_3
QK8_01034	PHD
QK8_01037	Asn_synthase
QK8_01037	GATase_7
QK8_01040	CAP59_mtransfer
QK8_01041	DUF3435
QK8_01044	CN_hydrolase
QK8_01045	NACHT
QK8_01046	bZIP_2
QK8_01047	Ank_2
QK8_01047	Ank_4
QK8_01047	NACHT
QK8_01047	PNP_UDP_1
QK8_01048	Pkinase
QK8_01050	Ank_2
QK8_01050	Ank_4
QK8_01050	NACHT
QK8_01050	PNP_UDP_1
QK8_01052	Ank_2
QK8_01052	Ank_4
QK8_01052	NACHT
QK8_01054	Peptidase_C2
QK8_01059	DUF3723
QK8_01061	DUF3723
QK8_01069	JmjC
QK8_01074	Acetyltransf_1
QK8_01081	NB-ARC
QK8_01081	TPR_10
QK8_01081	TPR_12
QK8_01082	Fungal_trans
QK8_01082	Zn_clus
QK8_01083	NB-ARC
QK8_01083	TPR_10
QK8_01083	TPR_12
QK8_01086	NB-ARC
QK8_01086	TPR_10
QK8_01086	TPR_12
QK8_01086	TPR_8
QK8_01087	HAD_2
QK8_01089	Ank_2
QK8_01089	Ank_4
QK8_01089	Ank_5
QK8_01089	NACHT
QK8_01089	PNP_UDP_1
QK8_01090	Ank_2
QK8_01090	Ank_4
QK8_01090	NACHT
QK8_01090	PNP_UDP_1
QK8_01090	SET
QK8_01091	NB-ARC
QK8_01091	Patatin
QK8_01091	TPR_10
QK8_01091	TPR_12
QK8_01091	TPR_7
QK8_01092	Ank_2
QK8_01092	Ank_4
QK8_01092	NACHT
QK8_01092	PNP_UDP_1
QK8_01092	SET
QK8_01093	MIR
QK8_01093	PMT
QK8_01093	PMT_4TMC
QK8_01094	Ribonuc_L-PSP
QK8_01095	WD40
QK8_01096	RRM_1
QK8_01097	Autophagy_act_C
QK8_01098	Glyco_hydro_47
QK8_01100	Sortilin-Vps10
QK8_01100	Sortilin_C
QK8_01102	Med16
QK8_01105	Ammonium_transp
QK8_01106	BRCT
QK8_01106	DNA_pol_B_palm
QK8_01106	DNA_pol_B_thumb
QK8_01106	DNA_pol_lambd_f
QK8_01106	HHH_8
QK8_01107	PCI
QK8_01108	Lipase_GDSL_2
QK8_01109	AICARFT_IMPCHas
QK8_01109	MGS
QK8_01110	Rad17
QK8_01111	DUF4243
QK8_01112	HECT_2
QK8_01113	Helicase_C
QK8_01113	SNF2_N
QK8_01119	Ppx-GppA
QK8_01122	BTB
QK8_01126	CBM-like
QK8_01126	RhgB_N
QK8_01126	fn3_3
QK8_01127	adh_short
QK8_01133	WH2
QK8_01134	Ribosomal_L37
QK8_01135	RRM_1
QK8_01137	p450
QK8_01138	DUF3074
QK8_01140	TAFII55_N
QK8_01142	Kinesin
QK8_01143	Stk19
QK8_01144	STAS
QK8_01144	Sulfate_transp
QK8_01144	cNMP_binding
QK8_01145	Sld5
QK8_01146	EF-1_beta_acid
QK8_01146	EF1_GNE
QK8_01147	Proteasom_Rpn13
QK8_01147	RPN13_C
QK8_01148	RRM_1
QK8_01150	DUF3405
QK8_01151	EMP24_GP25L
QK8_01152	Arf
QK8_01153	AAA
QK8_01153	AAA_2
QK8_01153	ClpB_D2-small
QK8_01154	Ribosomal_L6e
QK8_01154	Ribosomal_L6e_N
QK8_01155	Peptidase_M49
QK8_01156	AAA_33
QK8_01156	SKI
QK8_01157	2-oxoacid_dh
QK8_01157	Biotin_lipoyl
QK8_01157	E3_binding
QK8_01158	ATP-synt_10
QK8_01159	V-SNARE_C
QK8_01160	Ribosomal_L29
QK8_01161	zf-C2H2
QK8_01163	DEAD
QK8_01163	Helicase_C
QK8_01164	HCNGP
QK8_01165	DUF3712
QK8_01167	Cyt-b5
QK8_01167	FMN_dh
QK8_01168	DnaJ
QK8_01168	HSCB_C
QK8_01169	Arrestin_C
QK8_01169	Arrestin_N
QK8_01170	AAA
QK8_01170	AAA_16
QK8_01170	AAA_22
QK8_01170	Cdc6_C
QK8_01171	TspO_MBR
QK8_01172	Mito_carr
QK8_01173	Thymidylat_synt
QK8_01174	SHR3_chaperone
QK8_01175	Bac_rhamnosid6H
QK8_01175	Bac_rhamnosid_C
QK8_01176	BRCT_2
QK8_01176	DUF4414
QK8_01176	IMS
QK8_01176	IMS_C
QK8_01176	REV1_C
QK8_01177	RED_N
QK8_01178	IU_nuc_hydro
QK8_01179	Mito_carr
QK8_01181	Zn_clus
QK8_01182	MBOAT_2
QK8_01183	RVT_1
QK8_01183	Telomerase_RBD
QK8_01184	BAR
QK8_01184	RhoGEF
QK8_01185	MFS_2
QK8_01186	Pkr1
QK8_01189	ANAPC2
QK8_01189	Cullin
QK8_01190	zf-RING_2
QK8_01191	FAD_binding_1
QK8_01191	Flavodoxin_1
QK8_01191	p450
QK8_01194	Vezatin
QK8_01195	Phos_pyr_kin
QK8_01196	dUTPase
QK8_01197	CENP-K
QK8_01198	KH_1
QK8_01199	ABM
QK8_01200	Exo_endo_phos
QK8_01201	Pkinase
QK8_01202	FKBP_C
QK8_01203	DJ-1_PfpI
QK8_01204	Glyco_trans_2_3
QK8_01205	FimP
QK8_01206	HlyIII
QK8_01207	RabGAP-TBC
QK8_01208	STAS
QK8_01208	Sulfate_transp
QK8_01209	CorA
QK8_01211	PH
QK8_01211	PX
QK8_01211	RhoGAP
QK8_01212	DUF1993
QK8_01213	Fungal_trans
QK8_01213	Zn_clus
QK8_01215	WLM
QK8_01216	BTB
QK8_01218	Carb_kinase
QK8_01221	Helicase_C
QK8_01221	SNF2_N
QK8_01222	ATP-synt_ab
QK8_01222	ATP-synt_ab_C
QK8_01222	ATP-synt_ab_N
QK8_01223	Ribosomal_L5
QK8_01223	Ribosomal_L5_C
QK8_01224	LSM
QK8_01225	DnaJ
QK8_01226	Clr5
QK8_01228	PITH
QK8_01228	Thioredoxin
QK8_01231	PTPA
QK8_01232	RNase_PH
QK8_01232	RNase_PH_C
QK8_01233	NAD_kinase
QK8_01234	Homeobox
QK8_01235	Ras
QK8_01236	PWI
QK8_01237	NuA4
QK8_01238	PD40
QK8_01238	Peptidase_S9
QK8_01239	Bromo_TP
QK8_01240	PPR
QK8_01240	PPR_2
QK8_01241	RTC
QK8_01241	RTC_insert
QK8_01242	DUF1746
QK8_01243	tRNA-synt_2d
QK8_01245	ARS2
QK8_01245	DUF3546
QK8_01245	DUF4187
QK8_01246	Aminotran_5
QK8_01246	MOSC
QK8_01246	MOSC_N
QK8_01247	Glyco_hydro_15
QK8_01248	TPT
QK8_01249	RRM_1
QK8_01250	6PGD
QK8_01250	NAD_binding_2
QK8_01251	SWI-SNF_Ssr4
QK8_01252	Glyco_hydro_18
QK8_01255	HAD
QK8_01256	TFIIF_beta
QK8_01257	Elongin_A
QK8_01258	ubiquitin
QK8_01259	Band_7
QK8_01260	Methyltransf_11
QK8_01261	SUI1
QK8_01262	Nbl1_Borealin_N
QK8_01263	UIM
QK8_01263	VWA_2
QK8_01264	Sybindin
QK8_01265	RNA_pol_Rpb4
QK8_01266	DUF2235
QK8_01268	CPL
QK8_01269	DSPc
QK8_01270	DFRP_C
QK8_01270	RWD
QK8_01271	TPR_12
QK8_01271	TPR_16
QK8_01271	TPR_8
QK8_01272	Lum_binding
QK8_01273	ERCC4
QK8_01274	PGM_PMM_I
QK8_01274	PGM_PMM_IV
QK8_01275	Methyltransf_25
QK8_01275	PrmA
QK8_01276	Ribosomal_S8e
QK8_01277	Ribosomal_L21p
QK8_01278	Pkinase
QK8_01279	Per1
QK8_01280	HLH
QK8_01281	Aldedh
QK8_01283	DUF1765
QK8_01284	GFA
QK8_01285	BTB
QK8_01287	Fungal_trans_2
QK8_01287	Zn_clus
QK8_01288	Kelch_5
QK8_01288	Kelch_6
QK8_01289	Metallophos
QK8_01290	GCV_T
QK8_01290	GCV_T_C
QK8_01291	V-ATPase_H_C
QK8_01291	V-ATPase_H_N
QK8_01293	Ribosomal_L6
QK8_01294	Vps26
QK8_01295	Nup160
QK8_01296	HHH_5
QK8_01296	Rad51
QK8_01297	RRM_1
QK8_01297	YTH
QK8_01298	Proteasome
QK8_01299	PI3Ka
QK8_01299	PI3_PI4_kinase
QK8_01300	Cation_efflux
QK8_01300	ZT_dimer
QK8_01302	DMRL_synthase
QK8_01303	DNA_mis_repair
QK8_01303	HATPase_c
QK8_01303	HATPase_c_3
QK8_01304	TRP
QK8_01304	TRP_N
QK8_01305	RNase_T
QK8_01306	SET
QK8_01306	zf-MYND
QK8_01307	SIL1
QK8_01308	Glutaredoxin
QK8_01309	F-box
QK8_01311	ADH_N
QK8_01311	ADH_zinc_N
QK8_01312	Zn_clus
QK8_01313	HLH
QK8_01314	TPR_1
QK8_01314	TPR_16
QK8_01314	TPR_2
QK8_01314	TPR_8
QK8_01315	Brix
QK8_01316	Fungal_trans_2
QK8_01316	Zn_clus
QK8_01317	Cys_Met_Meta_PP
QK8_01320	Amidoligase_2
QK8_01322	CBFD_NFYB_HMF
QK8_01323	CRC_subunit
QK8_01324	PIN_4
QK8_01324	RNB
QK8_01324	Rrp44_CSD1
QK8_01324	Rrp44_S1
QK8_01325	GN3L_Grn1
QK8_01325	MMR_HSR1
QK8_01326	Aminotran_3
QK8_01327	SF3A2
QK8_01327	zf-met
QK8_01328	Pkinase
QK8_01329	Tim54
QK8_01330	Nefa_Nip30_N
QK8_01331	Cyclin
QK8_01332	CRC_subunit
QK8_01333	ClpS
QK8_01333	zf-UBR
QK8_01334	Cation_ATPase
QK8_01334	Cation_ATPase_C
QK8_01334	Cation_ATPase_N
QK8_01334	E1-E2_ATPase
QK8_01334	Hydrolase
QK8_01334	Hydrolase_3
QK8_01335	Mago-bind
QK8_01336	GATase_6
QK8_01336	SIS
QK8_01337	Proteasome
QK8_01338	HMG_box
QK8_01338	HMG_box_2
QK8_01340	3Beta_HSD
QK8_01341	LIM
QK8_01341	RhoGAP
QK8_01342	Abhydrolase_1
QK8_01342	Abhydrolase_6
QK8_01342	DUF2417
QK8_01345	UQ_con
QK8_01346	AAA
QK8_01346	Rep_fac_C
QK8_01348	DEAD
QK8_01348	Helicase_C
QK8_01348	Sec63
QK8_01349	Med26
QK8_01349	PWWP
QK8_01350	ORC3_N
QK8_01352	Sec66
QK8_01353	NPL4
QK8_01353	UN_NPL4
QK8_01353	zf-NPL4
QK8_01354	CPSase_L_D2
QK8_01354	CPSase_L_D3
QK8_01356	DUF962
QK8_01357	S1
QK8_01357	SHS2_Rpb7-N
QK8_01358	CHORD
QK8_01358	CS
QK8_01359	DUF3602
QK8_01360	ATG22
QK8_01361	BAH
QK8_01362	F_actin_cap_B
QK8_01363	Epimerase
QK8_01365	CBS
QK8_01366	UCH
QK8_01367	Yos1
QK8_01368	Glyco_transf_22
QK8_01369	Ad_cyc_g-alpha
QK8_01369	Guanylate_cyc
QK8_01369	LRR_8
QK8_01369	PP2C
QK8_01369	RA
QK8_01370	Alpha-amylase
QK8_01370	Malt_amylase_C
QK8_01371	Proteasome
QK8_01372	TUG-UBL1
QK8_01372	UBX
QK8_01373	Ribosomal_L36e
QK8_01375	Lipase_3
QK8_01376	2014-03-03
QK8_01378	Exo_endo_phos
QK8_01378	Syja_N
QK8_01379	Suf
QK8_01380	peroxidase
QK8_01381	Oxidored_FMN
QK8_01382	Thioredoxin
QK8_01382	Thioredoxin_6
QK8_01384	HGTP_anticodon
QK8_01384	TGS
QK8_01384	tRNA-synt_2b
QK8_01384	tRNA_SAD
QK8_01385	WD40
QK8_01387	RNB
QK8_01388	DUF1752
QK8_01389	Met_10
QK8_01390	2OG-FeII_Oxy_2
QK8_01391	Prenyltransf
QK8_01392	Sec10
QK8_01393	Dus
QK8_01394	IBR
QK8_01395	Complex1_LYR
QK8_01397	ThiS
QK8_01398	Ribosomal_S28e
QK8_01399	Dynamitin
QK8_01400	RTC4
QK8_01401	Cation_ATPase
QK8_01401	Cation_ATPase_C
QK8_01401	Cation_ATPase_N
QK8_01401	E1-E2_ATPase
QK8_01401	Hydrolase
QK8_01401	Hydrolase_3
QK8_01402	RhoGEF
QK8_01403	SBDS
QK8_01406	OPA3
QK8_01407	POLO_box
QK8_01407	Pkinase
QK8_01408	Chitin_synth_2
QK8_01409	Sel1
QK8_01410	Myb_DNA-bind_6
QK8_01411	Helicase_C
QK8_01411	SNF2_N
QK8_01412	VMA21
QK8_01413	DUF2406
QK8_01414	Ribosomal_L35Ae
QK8_01415	G6PD_C
QK8_01415	G6PD_N
QK8_01416	Med14
QK8_01417	Amino_oxidase
QK8_01417	NAD_binding_8
QK8_01418	zf-CCCH_2
QK8_01419	Glyco_hydro_20
QK8_01419	Glycohydro_20b2
QK8_01420	p450
QK8_01421	Aminotran_1_2
QK8_01423	RIC1
QK8_01424	CK_II_beta
QK8_01425	PAP2
QK8_01426	Ribosomal_L2
QK8_01426	Ribosomal_L2_C
QK8_01427	Cyclin_C
QK8_01427	Cyclin_N
QK8_01428	WD40
QK8_01429	Fungal_trans
QK8_01429	Zn_clus
QK8_01430	GST_C_2
QK8_01430	GST_N_3
QK8_01431	Sugar_tr
QK8_01432	Acetate_kinase
QK8_01433	zf-C2H2
QK8_01434	Nop
QK8_01434	Prp31_C
QK8_01435	HAT
QK8_01435	Suf
QK8_01435	TPR_14
QK8_01435	TPR_17
QK8_01435	TPR_19
QK8_01437	MFS_1
QK8_01438	La
QK8_01439	Got1
QK8_01440	HLH
QK8_01441	NPR3
QK8_01442	Choline_kinase
QK8_01444	Sugar_tr
QK8_01445	Pkinase
QK8_01445	Response_reg
QK8_01447	eIF-3_zeta
QK8_01448	CYSTM
QK8_01449	Cofilin_ADF
QK8_01449	SH3_1
QK8_01449	SH3_9
QK8_01450	Glutaredoxin
QK8_01450	Thioredoxin
QK8_01451	Fungal_trans
QK8_01451	Zn_clus
QK8_01452	F-box
QK8_01453	Dynamin_M
QK8_01453	Dynamin_N
QK8_01453	GED
QK8_01454	LIM
QK8_01455	Rad60-SLD
QK8_01456	Nup84_Nup100
QK8_01458	F-box
QK8_01458	F-box-like
QK8_01460	V-ATPase_C
QK8_01461	APS_kinase
QK8_01462	4HBT
QK8_01464	CBF
QK8_01465	HGTP_anticodon
QK8_01465	tRNA-synt_2b
QK8_01466	Prefoldin
QK8_01468	AAA
QK8_01468	BAH
QK8_01469	WD40
QK8_01470	Ank_2
QK8_01470	Ank_3
QK8_01470	Ank_4
QK8_01470	Ank_5
QK8_01471	TMF_DNA_bd
QK8_01471	TMF_TATA_bd
QK8_01474	zf-C2H2
QK8_01475	AOX
QK8_01476	eIF3_subunit
QK8_01477	MDM31_MDM32
QK8_01479	Enolase_C
QK8_01479	Enolase_N
QK8_01480	Mad3_BUB1_I
QK8_01480	Mad3_BUB1_II
QK8_01480	Pkinase
QK8_01481	AP_endonuc_2
QK8_01482	DAGAT
QK8_01483	zf-C2H2
QK8_01483	zf-C2H2_6
QK8_01484	SUN
QK8_01485	MFS_1
QK8_01486	Glyco_hydro_114
QK8_01487	Hist_deacetyl
QK8_01488	ING
QK8_01490	Complex1_LYR_2
QK8_01491	DEAD
QK8_01491	HA2
QK8_01491	Helicase_C
QK8_01491	OB_NTP_bind
QK8_01493	GTP_EFTU
QK8_01494	Rab5ip
QK8_01495	URO-D
QK8_01496	DUF3602
QK8_01497	Velvet
QK8_01498	HisG
QK8_01498	HisG_C
QK8_01501	Ion_trans
QK8_01502	PHD
QK8_01503	HMG_box
QK8_01504	MutS_III
QK8_01504	MutS_IV
QK8_01504	MutS_V
QK8_01506	WD40
QK8_01507	Glyco_hydro_127
QK8_01508	A_deaminase
QK8_01509	DUF1720
QK8_01509	SH3_1
QK8_01509	SH3_9
QK8_01509	SHD1
QK8_01510	TRAM_LAG1_CLN8
QK8_01511	Dor1
QK8_01512	Mito_carr
QK8_01514	Prefoldin_2
QK8_01515	Fungal_trans
QK8_01515	Zn_clus
QK8_01516	adh_short
QK8_01516	adh_short_C2
QK8_01519	LSM
QK8_01520	Aa_trans
QK8_01521	adh_short_C2
QK8_01525	DUF218
QK8_01526	MMR_HSR1
QK8_01526	NGP1NT
QK8_01528	ABC2_membrane
QK8_01528	ABC_tran
QK8_01528	EGF_2
QK8_01529	Aminotran_1_2
QK8_01530	Asp
QK8_01531	EFG_C
QK8_01531	EFG_II
QK8_01531	EFG_IV
QK8_01531	GTP_EFTU
QK8_01531	GTP_EFTU_D2
QK8_01532	Iso_dh
QK8_01534	Ribosomal_S8
QK8_01535	FAD_binding_3
QK8_01536	Peptidase_M24
QK8_01536	zf-C6H2
QK8_01537	Cornichon
QK8_01538	WD40
QK8_01540	SET
QK8_01541	F-box
QK8_01541	Helo_like_N
QK8_01543	FMN_red
QK8_01546	IMS
QK8_01546	IMS_C
QK8_01546	IMS_HHH
QK8_01547	TrkH
QK8_01548	FKBP_C
QK8_01550	RPEL
QK8_01551	Myosin_TH1
QK8_01551	Myosin_head
QK8_01551	Pkinase
QK8_01551	SH3_1
QK8_01551	SH3_9
QK8_01552	DHHC
QK8_01556	DUF2012
QK8_01557	WW
QK8_01558	LtrA
QK8_01560	Cys_Met_Meta_PP
QK8_01561	MARVEL
QK8_01562	WD40
QK8_01563	Mito_carr
QK8_01564	Citrate_synt
QK8_01565	CTD_bind
QK8_01565	RRM_1
QK8_01566	Cation_ATPase_N
QK8_01566	E1-E2_ATPase
QK8_01566	Hydrolase
QK8_01570	DUF3425
QK8_01571	Nic96
QK8_01571	Nucleoporin_FG
QK8_01572	FGGY_C
QK8_01572	FGGY_N
QK8_01574	DUF202
QK8_01574	SPX
QK8_01574	VTC
QK8_01575	Fer4_20
QK8_01575	GATase_2
QK8_01575	GXGXG
QK8_01575	Glu_syn_central
QK8_01575	Glu_synthase
QK8_01575	Pyr_redox_2
QK8_01576	Apc15p
QK8_01578	CHZ
QK8_01581	Cyclin
QK8_01582	Arm
QK8_01583	Bac_rhodopsin
QK8_01584	Velvet
QK8_01586	Ank
QK8_01586	Ank_2
QK8_01586	Ank_4
QK8_01586	Ank_5
QK8_01586	TIG
QK8_01587	Peptidase_S28
QK8_01588	Cauli_VI
QK8_01588	RNase_H
QK8_01589	dCMP_cyt_deam_1
QK8_01590	6PF2K
QK8_01590	His_Phos_1
QK8_01591	Sof1
QK8_01591	WD40
QK8_01592	RNA_pol_A_bac
QK8_01592	RNA_pol_L
QK8_01593	Mito_carr
QK8_01594	FDX-ACB
QK8_01594	tRNA-synt_2d
QK8_01595	Calcipressin
QK8_01596	DUF2236
QK8_01597	Neugrin
QK8_01598	adh_short
QK8_01599	Pkinase
QK8_01599	Pkinase_Tyr
QK8_01602	Myb_DNA-binding
QK8_01602	TRF
QK8_01605	Putative_PNPOx
QK8_01606	RRM_1
QK8_01606	Smg4_UPF3
QK8_01607	Metallophos
QK8_01608	Met_10
QK8_01609	EF-hand_5
QK8_01609	EF-hand_6
QK8_01609	EF-hand_7
QK8_01610	ORC6
QK8_01613	AA_permease
QK8_01614	zf-ZPR1
QK8_01615	Rpr2
QK8_01616	DUF866
QK8_01618	Ank_2
QK8_01618	Ank_4
QK8_01618	GDPD
QK8_01618	SPX
QK8_01619	zf-C2H2
QK8_01620	AAA
QK8_01620	Peptidase_M41
QK8_01623	tRNA_int_end_N2
QK8_01624	Arrestin_C
QK8_01627	Ribosomal_S5
QK8_01627	Ribosomal_S5_C
QK8_01628	Rhodanese
QK8_01631	Pkinase
QK8_01632	UQ_con
QK8_01633	Ribosomal_L31e
QK8_01634	RGS
QK8_01635	PCI
QK8_01636	E1-E2_ATPase
QK8_01636	HMA
QK8_01636	Hydrolase
QK8_01637	TPT
QK8_01638	DUF155
QK8_01639	CH
QK8_01639	IQ
QK8_01639	RasGAP
QK8_01639	RasGAP_C
QK8_01640	Choline_sulf_C
QK8_01640	Sulfatase
QK8_01641	Med8
QK8_01644	RNase_P_p30
QK8_01645	zinc_ribbon_15
QK8_01646	AT_hook
QK8_01646	BRCT
QK8_01648	DAHP_synth_2
QK8_01649	Aldose_epim
QK8_01650	Sugar_tr
QK8_01651	Rif1_N
QK8_01652	Ric8
QK8_01653	DUF1772
QK8_01654	Acetyltransf_3
QK8_01655	Fungal_trans
QK8_01655	Zn_clus
QK8_01656	Ribosomal_L18A
QK8_01657	PCI
QK8_01658	BTB
QK8_01659	Abhydrolase_3
QK8_01659	Abhydrolase_6
QK8_01660	LRR_4
QK8_01660	LRR_6
QK8_01660	LRR_8
QK8_01661	Aldo_ket_red
QK8_01662	Pkinase
QK8_01663	ABC_membrane_2
QK8_01663	ABC_tran
QK8_01664	NIF
QK8_01665	Sec61_beta
QK8_01667	Glyco_transf_28
QK8_01667	UDPGT
QK8_01667	UIM
QK8_01668	FMN_dh
QK8_01670	Arginase
QK8_01671	Choline_transpo
QK8_01672	Ras
QK8_01672	Roc
QK8_01673	MIR
QK8_01673	PMT
QK8_01673	PMT_4TMC
QK8_01674	zf-CHY
QK8_01674	zf-RING_2
QK8_01674	zinc_ribbon_6
QK8_01675	MOZART1
QK8_01676	Spindle_Spc25
QK8_01677	Rrn6
QK8_01678	Ribosomal_L3
QK8_01679	Coa1
QK8_01681	Ank_2
QK8_01681	Ank_4
QK8_01681	GDPD
QK8_01681	SPX
QK8_01682	CUE
QK8_01683	DEAD
QK8_01683	HA2
QK8_01683	Helicase_C
QK8_01683	OB_NTP_bind
QK8_01685	Mid2
QK8_01685	SKG6
QK8_01687	DASH_Dad2
QK8_01688	Shugoshin_C
QK8_01688	Shugoshin_N
QK8_01689	Metallophos_2
QK8_01690	NUC173
QK8_01691	DUF2293
QK8_01693	bZIP_1
QK8_01694	HET
QK8_01695	His_Phos_2
QK8_01696	JmjC
QK8_01696	JmjN
QK8_01696	zf-HC5HC2H
QK8_01696	zf-HC5HC2H_2
QK8_01697	Pkinase
QK8_01698	Aminotran_1_2
QK8_01699	Ald_Xan_dh_C
QK8_01699	Ald_Xan_dh_C2
QK8_01699	CO_deh_flav_C
QK8_01699	FAD_binding_5
QK8_01699	Fer2
QK8_01699	Fer2_2
[truncated: 16,677 more rows]
