# Supplementary material for: Draft Genome and Biological Characteristics of Fusarium solani and Fusarium oxysporum Causing Black Rot in Gastrodia elata
Source: Int J Mol Sci. 2023 Feb 25;24(5):4545. doi: 10.3390/ijms24054545 (PMC10003674; doi:10.3390/ijms24054545)
Supplement: Supplementary file 1 [file ijms-24-04545-s001.zip › Table/Table S22 Analysis of Pfam and P450 annotation of strain SX13 Genome.xlsx]

## Sheet: Sheet1
Analysis of Pfam and P450 annotation of strain SX13 Genome
gene_ID	Function_code
SX13_00002	DEAD
SX13_00002	Helicase_C
SX13_00002	OrsD
SX13_00003	DEAD
SX13_00003	Helicase_C
SX13_00003	OrsD
SX13_00005	DEAD
SX13_00005	Helicase_C
SX13_00005	OrsD
SX13_00006	DUF4939
SX13_00006	Retrotrans_gag
SX13_00006	zf-CCHC
SX13_00007	Asp_protease_2
SX13_00007	Chromo
SX13_00007	Peptidase_A2E
SX13_00007	RVT_1
SX13_00007	Retrotrans_gag
SX13_00007	rve
SX13_00007	zf-CCHC
SX13_00007	zf-H2C2
SX13_00008	DDE_1
SX13_00008	HTH_Tnp_Tc5
SX13_00008	HTH_psq
SX13_00009	DDE_1
SX13_00009	HTH_Tnp_Tc5
SX13_00009	HTH_psq
SX13_00010	DDE_3
SX13_00010	HTH_23
SX13_00010	HTH_33
SX13_00011	FAD_binding_4
SX13_00013	Acetyltransf_1
SX13_00013	Acetyltransf_10
SX13_00015	AA_permease_2
SX13_00016	bZIP_1
SX13_00016	bZIP_2
SX13_00017	DDE_1
SX13_00017	HTH_Tnp_Tc5
SX13_00017	HTH_psq
SX13_00018	DDE_1
SX13_00018	HTH_Tnp_Tc5
SX13_00018	HTH_psq
SX13_00019	F-box
SX13_00019	F-box-like
SX13_00020	Chitin_bind_1
SX13_00020	Glyco_hydro_18
SX13_00021	DDE_1
SX13_00021	HTH_Tnp_Tc5
SX13_00021	HTH_psq
SX13_00026	CBM_1
SX13_00026	Cellulase
SX13_00028	Amino_oxidase
SX13_00029	AA_permease_2
SX13_00031	Aa_trans
SX13_00032	Polysacc_deac_1
SX13_00033	ADH_N
SX13_00033	ADH_zinc_N
SX13_00034	Amidase
SX13_00035	adh_short_C2
SX13_00036	Fungal_trans
SX13_00036	zf-C2H2
SX13_00037	M20_dimer
SX13_00037	Peptidase_M20
SX13_00038	Fungal_trans_2
SX13_00038	Zn_clus
SX13_00039	EHN
SX13_00040	Fungal_trans
SX13_00040	Zn_clus
SX13_00041	3Beta_HSD
SX13_00041	Epimerase
SX13_00041	NAD_binding_10
SX13_00043	MMR_HSR1
SX13_00044	MMR_HSR1
SX13_00045	MFS_1
SX13_00045	UNC-93
SX13_00046	FAD_binding_3
SX13_00047	FAD_binding_3
SX13_00048	NmrA
SX13_00049	AAA
SX13_00050	Yippee-Mis18
SX13_00052	DDE_1
SX13_00052	HTH_Tnp_Tc5
SX13_00052	HTH_psq
SX13_00053	Asp
SX13_00055	Beta-lactamase
SX13_00055	DUF3471
SX13_00056	Beta-lactamase
SX13_00056	DUF3471
SX13_00059	CFEM
SX13_00060	DJ-1_PfpI
SX13_00061	NAD_binding_10
SX13_00061	NmrA
SX13_00062	Hydrolase_4
SX13_00063	MFS_1
SX13_00064	p450
SX13_00065	LysM
SX13_00066	Glyco_hydro_18
SX13_00066	Hce2
SX13_00066	LysM
SX13_00067	Glyco_hydro_18
SX13_00067	Hce2
SX13_00067	LysM
SX13_00068	Zn_clus
SX13_00069	Glyco_transf_28
SX13_00069	UDPGT
SX13_00070	MARVEL
SX13_00071	Cupin_2
SX13_00072	CDC24
SX13_00072	PB1
SX13_00072	PH_10
SX13_00072	RhoGEF
SX13_00074	zf-LITAF-like
SX13_00075	Rtt106
SX13_00076	Vfa1
SX13_00081	adh_short
SX13_00082	OPT
SX13_00083	AMP-binding
SX13_00083	Condensation
SX13_00083	PP-binding
SX13_00084	SAPS
SX13_00085	Inhibitor_I9
SX13_00085	Peptidase_S8
SX13_00086	G-patch
SX13_00086	GCFC
SX13_00086	TIP_N
SX13_00087	CLASP_N
SX13_00088	DUF3429
SX13_00089	ATG_C
SX13_00089	Chorein_N
SX13_00089	SHR-BD
SX13_00089	VPS13
SX13_00089	VPS13_C
SX13_00089	VPS13_mid_rpt
SX13_00090	Nucleos_tra2_C
SX13_00090	Nucleos_tra2_N
SX13_00094	DUF2985
SX13_00095	COesterase
SX13_00095	TB2_DP1_HVA22
SX13_00096	Aminotran_3
SX13_00097	Fungal_trans
SX13_00097	Zn_clus
SX13_00098	CBM_1
SX13_00099	FAD_binding_8
SX13_00099	Ferric_reduct
SX13_00099	NAD_binding_6
SX13_00100	Sugar_tr
SX13_00101	HTH_Tnp_Tc5
SX13_00101	Homeobox_KN
SX13_00102	PhzC-PhzF
SX13_00103	Asparaginase
SX13_00104	FA_hydroxylase
SX13_00105	FA_hydroxylase
SX13_00106	CrtC
SX13_00106	Lipocalin_9
SX13_00109	AAA_16
SX13_00109	NACHT
SX13_00112	Fungal_trans
SX13_00112	Zn_clus
SX13_00113	p450
SX13_00114	Methyltransf_23
SX13_00116	DUF829
SX13_00118	ADH_N
SX13_00118	Acyl_transf_1
SX13_00118	KAsynt_C_assoc
SX13_00118	KR
SX13_00118	Ketoacyl-synt_C
SX13_00118	Methyltransf_12
SX13_00118	PP-binding
SX13_00118	PS-DH
SX13_00118	ketoacyl-synt
SX13_00119	Methyltransf_23
SX13_00123	MFS_1
SX13_00124	Fungal_trans
SX13_00124	Zn_clus
SX13_00125	F-box-like
SX13_00125	WD40
SX13_00126	Snf7
SX13_00131	DUF3292
SX13_00132	Lactamase_B
SX13_00135	DUF3425
SX13_00135	Zn_clus
SX13_00137	CorA
SX13_00139	WW
SX13_00140	AAA_22
SX13_00140	NB-ARC
SX13_00140	PNP_UDP_1
SX13_00140	RelA_SpoT
SX13_00140	TPR_10
SX13_00140	TPR_12
SX13_00140	TPR_4
SX13_00141	Sugar_tr
SX13_00142	Med18
SX13_00143	DUF1264
SX13_00144	Enolase_C
SX13_00144	Enolase_N
SX13_00146	DUF3883
SX13_00147	Sugar_tr
SX13_00148	Oxidored_FMN
SX13_00149	MFS_1
SX13_00151	PEP_mutase
SX13_00152	GATase_6
SX13_00152	GATase_7
SX13_00152	Pribosyltran
SX13_00153	Clr5
SX13_00154	NACHT
SX13_00155	tRNA-synt_2
SX13_00155	tRNA_anti-codon
SX13_00157	AAA
SX13_00162	Glyco_hydro_47
SX13_00163	Utp11
SX13_00165	Cmc1
SX13_00166	FA_desaturase
SX13_00172	2OG-FeII_Oxy_3
SX13_00173	MARVEL
SX13_00174	ADH_N
SX13_00174	ADH_zinc_N
SX13_00176	Na_H_Exchanger
SX13_00177	Cation_ATPase
SX13_00177	Cation_ATPase_C
SX13_00177	Cation_ATPase_N
SX13_00177	E1-E2_ATPase
SX13_00177	Hydrolase
SX13_00179	DUF4440
SX13_00182	RRM_1
SX13_00183	Fn3-like
SX13_00183	Glyco_hydro_3
SX13_00183	Glyco_hydro_3_C
SX13_00183	PA14
SX13_00184	DUF202
SX13_00186	AA_kinase
SX13_00186	NAT
SX13_00186	Semialdhyde_dh
SX13_00186	Semialdhyde_dhC
SX13_00187	AA_kinase
SX13_00187	NAT
SX13_00187	Semialdhyde_dh
SX13_00187	Semialdhyde_dhC
SX13_00189	ERO1
SX13_00190	CKS
SX13_00191	HVSL
SX13_00192	Pal1
SX13_00193	CPSF_A
SX13_00193	MMS1_N
SX13_00194	LMBR1
SX13_00196	Mannosyl_trans3
SX13_00197	FAD_binding_6
SX13_00197	NAD_binding_1
SX13_00200	DUF3176
SX13_00203	Abhydrolase_3
SX13_00204	Aminotran_5
SX13_00204	GGACT
SX13_00205	Ribonuc_L-PSP
SX13_00206	Tautomerase_3
SX13_00207	Aminotran_4
SX13_00211	Fungal_trans
SX13_00211	Zn_clus
SX13_00212	Flavin_Reduct
SX13_00213	Pro_dh
SX13_00214	Aldedh
SX13_00216	Ank
SX13_00216	Ank_2
SX13_00216	Pkinase
SX13_00217	HET
SX13_00220	TPR_2
SX13_00221	GST_C
SX13_00221	GST_C_3
SX13_00221	GST_N
SX13_00221	GST_N_3
SX13_00226	MFS_1
SX13_00227	Ribosomal_L24e
SX13_00228	LVIVD
SX13_00229	Zn_clus
SX13_00230	Fungal_trans
SX13_00231	MFS_1
SX13_00232	PRK
SX13_00232	Zeta_toxin
SX13_00233	Iso_dh
SX13_00234	IBR
SX13_00235	Cyt-b5
SX13_00235	FAD_binding_2
SX13_00236	Fasciclin
SX13_00237	SRF-TF
SX13_00238	DUF3591
SX13_00238	zf-CCHC_6
SX13_00242	Sacchrp_dh_C
SX13_00242	Sacchrp_dh_NADP
SX13_00242	Spermine_synt_N
SX13_00242	Spermine_synth
SX13_00243	Glyco_hydro_28
SX13_00244	Sugar_tr
SX13_00245	HET
SX13_00246	FAD_binding_3
SX13_00248	MFS_1
SX13_00250	Fungal_trans
SX13_00250	Zn_clus
SX13_00251	Fungal_trans
SX13_00251	Zn_clus
SX13_00251	zf-C2H2
SX13_00252	Oxidored_q6
SX13_00255	Fungal_trans
SX13_00255	Zn_clus
SX13_00256	MFS_1
SX13_00257	HET
SX13_00258	Amidase
SX13_00259	FAD_binding_3
SX13_00260	ABM
SX13_00261	FAD_binding_3
SX13_00263	AA_permease
SX13_00264	MFS_1
SX13_00266	Peptidase_M57
SX13_00266	Reprolysin_4
SX13_00266	Reprolysin_5
SX13_00267	UbiA
SX13_00268	ABC2_membrane
SX13_00268	ABC_tran
SX13_00268	ABC_trans_N
SX13_00268	PDR_CDR
SX13_00269	Zn_clus
SX13_00271	MBOAT
SX13_00272	Far-17a_AIG1
SX13_00274	F-box-like
SX13_00275	Mito_carr
SX13_00276	FRG1
SX13_00277	2OG-FeII_Oxy
SX13_00277	DIOX_N
SX13_00278	Zip
SX13_00279	Thioredoxin_4
SX13_00281	Chromate_transp
SX13_00282	Fungal_trans
SX13_00282	Zn_clus
SX13_00283	FeS_assembly_P
SX13_00284	EFG_C
SX13_00284	EFG_II
SX13_00284	EFG_IV
SX13_00284	EFTUD2
SX13_00284	GTP_EFTU
SX13_00284	GTP_EFTU_D2
SX13_00285	Thiolase_C
SX13_00285	Thiolase_N
SX13_00286	HMGL-like
SX13_00287	PAH
SX13_00287	Sin3_corepress
SX13_00287	Sin3a_C
SX13_00288	Peptidase_M1
SX13_00289	SAS4
SX13_00290	IQ
SX13_00291	Pkinase
SX13_00292	ERCC3_RAD25_C
SX13_00292	Helicase_C_3
SX13_00292	ResIII
SX13_00293	PX
SX13_00295	CDP-OH_P_transf
SX13_00296	adh_short
SX13_00297	Peptidase_M28
SX13_00298	Acetyltransf_2
SX13_00299	Ribophorin_II
SX13_00300	Abhydrolase_1
SX13_00300	Abhydrolase_6
SX13_00300	Hydrolase_4
SX13_00301	NMT
SX13_00301	NMT_C
SX13_00303	AIRC
SX13_00303	ATP-grasp
SX13_00305	DUF1773
SX13_00305	TLD
SX13_00306	HIG_1_N
SX13_00307	EF-hand_1
SX13_00307	EF-hand_5
SX13_00307	EF-hand_6
SX13_00307	ZZ
SX13_00311	Ada_Zn_binding
SX13_00311	HTH_AraC
SX13_00312	Aldedh
SX13_00314	Abhydrolase_6
SX13_00315	Abhydrolase_6
SX13_00316	Translin
SX13_00317	Mannosyl_trans
SX13_00319	Methyltransf_24
SX13_00321	ADC
SX13_00322	AA_permease_2
SX13_00323	adh_short_C2
SX13_00324	adh_short_C2
SX13_00325	Inhibitor_I9
SX13_00325	Peptidase_S8
SX13_00326	SQS_PSY
SX13_00327	DnaJ
SX13_00327	DnaJ-X
SX13_00329	Cyt-b5
SX13_00330	FHA
SX13_00330	NIBRIN_BRCT_II
SX13_00331	MFS_1
SX13_00332	Glyco_tranf_2_3
SX13_00333	Grp1_Fun34_YaaH
SX13_00334	FAD_binding_2
SX13_00336	NAPRTase
SX13_00337	WD40
SX13_00338	Rad4
SX13_00338	Transglut_core
SX13_00341	PQ-loop
SX13_00343	BATS
SX13_00343	Radical_SAM
SX13_00345	Acetyltransf_1
SX13_00345	Bromodomain
SX13_00346	Ost5
SX13_00346	Rad1
SX13_00350	ANAPC_CDC26
SX13_00351	Metallophos
SX13_00352	PhoD
SX13_00354	IF4E
SX13_00355	AMP-binding
SX13_00355	AMP-binding_C
SX13_00357	BolA
SX13_00358	TPP1
SX13_00359	Cpn60_TCP1
SX13_00359	FYVE
SX13_00359	PIP5K
SX13_00360	MMM1
SX13_00361	VPS28
SX13_00362	Noc2
SX13_00363	Cep57_CLD_2
SX13_00363	Cep57_MT_bd
SX13_00364	Glyco_hydro_76
SX13_00366	PALP
SX13_00366	Thr_dehydrat_C
SX13_00368	F-box
SX13_00368	F-box-like
SX13_00368	LRR_6
SX13_00368	cNMP_binding
SX13_00368	cNMPbd_u2
SX13_00369	F-box
SX13_00369	F-box-like
SX13_00369	LRR_6
SX13_00369	cNMP_binding
SX13_00369	cNMPbd_u2
SX13_00370	PMSR
SX13_00373	Amidohydro_2
SX13_00374	Fungal_trans
SX13_00374	Zn_clus
SX13_00376	MIP
SX13_00377	2-Hacid_dh
SX13_00377	2-Hacid_dh_C
SX13_00378	Ras
SX13_00380	Glyco_hydro_2
SX13_00380	Glyco_hydro_2_C
SX13_00381	Cupin_3
SX13_00382	ABM
SX13_00383	Zn_clus
SX13_00384	Inhibitor_I9
SX13_00384	Peptidase_S8
SX13_00385	Sugar_tr
SX13_00386	Malic_M
SX13_00386	malic
SX13_00387	DUF5427
SX13_00389	Ribosomal_L14
SX13_00390	NUDIX
SX13_00391	Fungal_trans
SX13_00391	Zn_clus
SX13_00392	Slx4
SX13_00393	Ribosomal_S21e
SX13_00398	DNA_photolyase
SX13_00398	FAD_binding_7
SX13_00399	XLF
SX13_00400	Forkhead
SX13_00401	CactinC_cactus
SX13_00401	Cactin_mid
SX13_00403	Pkinase
SX13_00405	PD40
SX13_00405	PIG-H
SX13_00405	Peptidase_S9
SX13_00406	Fungal_trans
SX13_00406	Zn_clus
SX13_00407	NmrA
SX13_00408	NmrA
SX13_00409	Aldolase_II
SX13_00412	DUF1275
SX13_00413	MFS_1
SX13_00414	Pkinase
SX13_00416	Cutinase
SX13_00418	JAB
SX13_00418	MitMem_reg
SX13_00419	Hist_deacetyl
SX13_00420	RNA_pol_Rpc34
SX13_00421	Pro_isomerase
SX13_00422	ENTH
SX13_00423	MARVEL
SX13_00424	MARVEL
SX13_00425	Fungal_trans_2
SX13_00425	Zn_clus
SX13_00426	Ctr
SX13_00428	NAD_binding_10
SX13_00430	Zip
SX13_00431	Fn3-like
SX13_00431	Glyco_hydro_3
SX13_00431	Glyco_hydro_3_C
SX13_00431	PA14
SX13_00432	TPR_1
SX13_00432	TPR_11
SX13_00432	TPR_12
SX13_00432	TPR_16
SX13_00432	TPR_2
SX13_00432	TPR_8
SX13_00433	FAD_binding_6
SX13_00433	Globin
SX13_00433	NAD_binding_1
SX13_00434	zf-C2H2
SX13_00435	OTT_1508_deam
SX13_00436	GST_C_2
SX13_00436	GST_N_3
SX13_00437	zf-LITAF-like
SX13_00438	Zn_clus
SX13_00440	FMO-like
SX13_00440	NAD_binding_8
SX13_00440	Pyr_redox_3
SX13_00441	p450
SX13_00442	NTR2
SX13_00443	LSM
SX13_00444	Rhodanese
SX13_00445	DALR_1
SX13_00445	tRNA-synt_1d
SX13_00446	DUF3844
SX13_00446	Fungal_trans
SX13_00447	DUF3844
SX13_00447	Fungal_trans
SX13_00449	Bromodomain
SX13_00450	Maf
SX13_00451	Maf
SX13_00452	HGTP_anticodon
SX13_00452	tRNA-synt_2b
SX13_00453	IBN_N
SX13_00453	Xpo1
SX13_00454	ADH_N
SX13_00454	ADH_zinc_N
SX13_00456	UBA
SX13_00456	ubiquitin
SX13_00457	NPR2
SX13_00458	TyrRSs_C
SX13_00458	tRNA-synt_1b
SX13_00459	CybS
SX13_00460	DUF3419
SX13_00460	Methyltransf_23
SX13_00460	Methyltransf_25
SX13_00460	Methyltransf_31
SX13_00461	Ada3
SX13_00462	Amidohydro_1
SX13_00462	Urease_alpha
SX13_00462	Urease_beta
SX13_00462	Urease_gamma
SX13_00463	HMG_box
SX13_00464	Het-C
SX13_00465	zf-RING_2
SX13_00467	Fungal_trans
SX13_00467	Zn_clus
SX13_00468	Pex2_Pex12
SX13_00470	Pribosyltran
SX13_00471	Glyco_hydro_47
SX13_00471	PA
SX13_00473	Fungal_trans
SX13_00473	Zn_clus
SX13_00475	Aldedh
SX13_00476	zf-Tim10_DDP
SX13_00478	CLTH
SX13_00478	zf-RING_UBOX
SX13_00480	Fungal_trans
SX13_00480	Zn_clus
SX13_00481	FMO-like
SX13_00481	NAD_binding_8
SX13_00482	AAA_23
SX13_00482	Rad50_zn_hook
SX13_00482	SbcCD_C
SX13_00483	AAA_23
SX13_00483	Rad50_zn_hook
SX13_00483	SbcCD_C
SX13_00484	GATA
SX13_00484	PAS
SX13_00484	PAS_3
SX13_00486	Amidase
SX13_00487	UPF0183
SX13_00488	FAD-oxidase_C
SX13_00488	FAD_binding_4
SX13_00489	Clr5
SX13_00490	ECH_1
SX13_00491	PNP_phzG_C
SX13_00491	Putative_PNPOx
SX13_00493	Glyco_tranf_2_3
SX13_00495	GWT1
SX13_00496	KA1
SX13_00496	Pkinase
SX13_00498	Fungal_trans
SX13_00499	KA1
SX13_00499	Pkinase
SX13_00500	SPRY
SX13_00501	PPP4R2
SX13_00502	Kinesin
SX13_00502	Microtub_bind
SX13_00503	RRN9
SX13_00504	BRCT
SX13_00504	BRCT_2
SX13_00504	Pescadillo_N
SX13_00505	PIG-U
SX13_00506	GST_C_6
SX13_00506	Tom37
SX13_00508	Anticodon_1
SX13_00508	tRNA-synt_1
SX13_00510	Syja_N
SX13_00511	Ras
SX13_00512	Mitofilin
SX13_00514	Mur_ligase_M
SX13_00515	Mur_ligase_M
SX13_00516	GFA
SX13_00517	DUF3835
SX13_00517	Prefoldin_3
SX13_00520	Ribosomal_S17
SX13_00520	Ribosomal_S17_N
SX13_00521	Spc7
SX13_00521	Spc7_C2
SX13_00521	Spc7_N
SX13_00523	Atg14
SX13_00524	DUF3807
SX13_00525	Pkinase
SX13_00526	Scm3
SX13_00527	APG6
SX13_00528	AAA
SX13_00529	ABC_membrane
SX13_00529	ABC_tran
SX13_00530	WD40
SX13_00531	LigD_N
SX13_00532	Peroxin-13_N
SX13_00532	SH3_1
SX13_00532	SH3_2
SX13_00532	SH3_9
SX13_00533	Dus
SX13_00534	Kelch_1
SX13_00534	Kelch_2
SX13_00534	Kelch_4
SX13_00534	Kelch_5
SX13_00535	HIG_1_N
SX13_00536	zf-C2H2
SX13_00537	BTB
SX13_00537	Kelch_2
SX13_00537	Kelch_4
SX13_00537	Kelch_5
SX13_00538	ANAPC4_WD40
SX13_00538	WD40
SX13_00539	Glyco_hydro_47
SX13_00540	TFIIA
SX13_00541	Methyltransf_23
SX13_00542	ATP-synt_G
SX13_00543	ADH_N
SX13_00543	ADH_zinc_N
SX13_00545	WD40
SX13_00546	SUR7
SX13_00547	Metallophos
SX13_00547	STPPase_N
SX13_00549	Aldedh
SX13_00550	Aldedh
SX13_00551	HATPase_c
SX13_00551	HisKA
SX13_00551	PAS
SX13_00551	PAS_3
SX13_00551	PAS_4
SX13_00551	PAS_8
SX13_00551	PAS_9
SX13_00551	Response_reg
SX13_00552	PH_6
SX13_00554	Ribosomal_L36
SX13_00555	Acetyltransf_1
SX13_00556	PLAC8
SX13_00557	CBS
SX13_00557	IMPDH
SX13_00558	Raffinose_syn
SX13_00559	Peptidase_M16
SX13_00559	Peptidase_M16_C
SX13_00560	TFIID-31kDa
SX13_00561	Histidinol_dh
SX13_00561	PRA-CH
SX13_00561	PRA-PH
SX13_00562	LNS2
SX13_00562	Lipin_N
SX13_00562	Lipin_mid
SX13_00564	fn3
SX13_00565	VPS53_C
SX13_00565	Vps53_N
SX13_00566	UDPGP
SX13_00567	UDG
SX13_00568	Actin
SX13_00569	tRNA-synt_2
SX13_00569	tRNA_anti-codon
SX13_00570	DUF2401
SX13_00570	DUF2403
SX13_00571	DEAD
SX13_00571	Helicase_C
SX13_00572	DUF4440
SX13_00574	B3_4
SX13_00578	PIG-P
SX13_00579	Vps8
SX13_00580	DUF3752
SX13_00581	zf-RING_2
SX13_00582	Pro_isomerase
SX13_00584	TEA
SX13_00585	RRM_1
SX13_00586	Dynein_light
SX13_00589	Methyltransf_16
SX13_00592	RNA_pol_N
SX13_00593	WD40
SX13_00594	2OG-FeII_Oxy
SX13_00594	DIOX_N
SX13_00595	4F5
SX13_00595	zf-met2
SX13_00596	BBE
SX13_00596	FAD_binding_4
SX13_00597	DUF1479
SX13_00598	Bap31
SX13_00599	SET
SX13_00600	Pil1
SX13_00601	UIM
SX13_00601	XPG_I
SX13_00601	XPG_N
SX13_00602	Med26
SX13_00602	TFIIS_C
SX13_00602	TFIIS_M
SX13_00603	PALP
SX13_00604	Methyltransf_28
SX13_00605	DHHA1
SX13_00605	tRNA-synt_2c
SX13_00605	tRNA_SAD
SX13_00607	RCR
SX13_00608	Sel1
SX13_00609	UDG
SX13_00610	DUF1708
SX13_00611	DUF726
SX13_00614	Thg1
SX13_00614	Thg1C
SX13_00615	RNA_pol_Rpb1_1
SX13_00615	RNA_pol_Rpb1_2
SX13_00615	RNA_pol_Rpb1_3
SX13_00615	RNA_pol_Rpb1_4
SX13_00615	RNA_pol_Rpb1_5
SX13_00615	RNA_pol_Rpb1_6
SX13_00615	RNA_pol_Rpb1_7
SX13_00615	RNA_pol_Rpb1_R
SX13_00618	HSP70
SX13_00619	Epimerase
SX13_00619	NAD_binding_10
SX13_00622	F-box
SX13_00622	F-box-like
SX13_00623	SprT-like
SX13_00624	PA
SX13_00624	Peptidase_M28
SX13_00624	TFR_dimer
SX13_00625	MFS_1
SX13_00626	GIT1_C
SX13_00626	GIT_SHD
SX13_00627	Ssu72
SX13_00628	SH3_1
SX13_00628	SH3_9
SX13_00629	DDE_1
SX13_00630	FAD_binding_6
SX13_00630	NAD_binding_1
SX13_00631	UDPGT
SX13_00633	DHDPS
SX13_00635	DUF4448
SX13_00636	JmjC
SX13_00636	SET
SX13_00637	DUF1726
SX13_00637	GNAT_acetyltr_2
SX13_00637	Helicase_RecD
SX13_00637	tRNA_bind_2
SX13_00638	DUF1713
SX13_00639	Mpv17_PMP22
SX13_00641	FAD_binding_8
SX13_00641	Ferric_reduct
SX13_00641	NAD_binding_6
SX13_00642	C2
SX13_00643	HATPase_c
SX13_00643	HisKA
SX13_00643	PAS_3
SX13_00643	PAS_4
SX13_00643	PAS_8
SX13_00643	PAS_9
SX13_00643	Response_reg
SX13_00644	WLM
SX13_00644	zf-RanBP
SX13_00645	Amidase
SX13_00646	DUF1776
SX13_00647	zf-CCCH
SX13_00647	zf-CCHC
SX13_00648	Methyltransf_23
SX13_00648	Methyltransf_25
SX13_00648	Methyltransf_31
SX13_00649	Glyco_hydro_18
SX13_00651	SNARE
SX13_00651	Syntaxin
SX13_00652	Memo
SX13_00655	Cation_efflux
SX13_00656	DUF3395
SX13_00656	DnaJ
SX13_00661	Cyclin_C
SX13_00661	Cyclin_N
SX13_00663	Pro_isomerase
SX13_00667	HSF_DNA-bind
SX13_00668	Pro_isomerase
SX13_00669	Aldedh
SX13_00672	Rgp1
SX13_00673	WD40
SX13_00674	Glycos_transf_1
SX13_00674	PIGA
SX13_00675	DEAD
SX13_00675	Helicase_C
SX13_00678	DUF2470
SX13_00680	Fungal_trans
SX13_00680	Zn_clus
SX13_00682	MFS_1
SX13_00683	Fungal_trans
SX13_00683	Zn_clus
SX13_00684	LRR_4
SX13_00684	LRR_8
SX13_00684	SOG2
SX13_00685	DEAD
SX13_00685	Helicase_C
SX13_00685	RecQ_Zn_bind
SX13_00686	GCN5L1
SX13_00687	Steroid_dh
SX13_00689	Ribosomal_S8e
SX13_00690	RabGAP-TBC
SX13_00691	DUF4414
SX13_00691	DUF908
SX13_00691	DUF913
SX13_00691	HECT
SX13_00691	UBA
SX13_00692	Ribosomal_S6e
SX13_00693	Ctf8
SX13_00694	Diphthamide_syn
SX13_00695	ATP-synt_ab
SX13_00695	ATP-synt_ab_N
SX13_00696	Tubulin
SX13_00696	Tubulin_C
SX13_00697	Pga1
SX13_00698	WW
SX13_00700	LsmAD
SX13_00700	SM-ATX
SX13_00701	Peptidase_M16
SX13_00701	Peptidase_M16_C
SX13_00702	HTH_9
SX13_00702	RNA_pol_Rpc82
SX13_00702	TFIIE_alpha
SX13_00703	Mito_carr
SX13_00705	DASH_Dad3
SX13_00706	Ribosomal_S5
SX13_00706	Ribosomal_S5_C
SX13_00709	Complex1_LYR_2
SX13_00709	Ras
SX13_00709	RasGEF
SX13_00709	RasGEF_N
SX13_00711	zf-HIT
SX13_00712	Nfu_N
SX13_00712	NifU
SX13_00713	PSP1
SX13_00715	Ribosomal_L15e
SX13_00716	PUF
SX13_00717	RNA_pol_Rpb2_1
SX13_00717	RNA_pol_Rpb2_2
SX13_00717	RNA_pol_Rpb2_3
SX13_00717	RNA_pol_Rpb2_4
SX13_00717	RNA_pol_Rpb2_5
SX13_00717	RNA_pol_Rpb2_6
SX13_00717	RNA_pol_Rpb2_7
SX13_00718	Rad51
SX13_00721	adh_short
SX13_00722	RNA12
SX13_00722	RRM_1
SX13_00723	DUF3128
SX13_00724	HSP70
SX13_00725	MFS_1
SX13_00726	MFS_1
SX13_00727	Carn_acyltransf
SX13_00728	CENP-C_C
SX13_00728	Mif2_N
SX13_00730	HET
SX13_00731	HET
SX13_00732	RNase_HII
SX13_00733	RHD3
SX13_00734	DDE_1
SX13_00734	HTH_Tnp_Tc5
SX13_00734	HTH_psq
SX13_00735	DLH
SX13_00736	MS_channel
SX13_00737	Sugar_tr
SX13_00738	Abp2
SX13_00740	Sds3
SX13_00742	Ala_racemase_N
SX13_00743	Adaptin_N
SX13_00743	Alpha_adaptinC2
SX13_00743	Alpha_adaptin_C
SX13_00744	Methyltransf_11
SX13_00744	Methyltransf_23
SX13_00745	P16-Arc
SX13_00747	CN_hydrolase
SX13_00748	TAF4
SX13_00749	Beta-Casp
SX13_00749	CPSF73-100_C
SX13_00749	Lactamase_B
SX13_00749	Lactamase_B_6
SX13_00749	RMMBL
SX13_00750	V_ATPase_I
SX13_00751	ING
SX13_00752	Prenyltransf
SX13_00753	Glyco_hydro_63
SX13_00754	DBR1
SX13_00754	Metallophos
SX13_00755	Skp1_POZ
SX13_00756	Ras
SX13_00757	GrpE
SX13_00758	PCI
SX13_00760	Mito_carr
SX13_00761	Mak10
SX13_00762	ATP-synt_Eps
SX13_00763	LtrA
SX13_00765	Fungal_trans_2
SX13_00765	Zn_clus
SX13_00766	Glyco_hydro_cc
SX13_00768	zf-RING_2
SX13_00769	Aminotran_1_2
SX13_00770	CAP_GLY
SX13_00770	Ubiquitin_2
SX13_00771	Myb_DNA-binding
SX13_00772	Methyltransf_11
SX13_00773	GFO_IDH_MocA
SX13_00774	Aldo_ket_red
SX13_00776	DS
SX13_00777	Myb_DNA-binding
SX13_00778	DASH_Dad1
SX13_00780	AAA
SX13_00780	BRCT
SX13_00780	RFC1
SX13_00781	Ribosomal_L16
SX13_00782	DNA_pol3_delta2
SX13_00783	ACAS_N
SX13_00783	AMP-binding
SX13_00783	AMP-binding_C
SX13_00785	Disintegrin
SX13_00785	Pep_M12B_propep
SX13_00785	Reprolysin_2
SX13_00785	Reprolysin_4
SX13_00785	Reprolysin_5
SX13_00787	ANAPC4_WD40
SX13_00787	LisH
SX13_00787	WD40
SX13_00788	DUF1751
SX13_00789	FAD_binding_8
SX13_00789	Ferric_reduct
SX13_00789	NAD_binding_6
SX13_00790	RRM_1
SX13_00791	Pkinase
SX13_00792	PAP2_3
SX13_00793	RNA_polI_A34
SX13_00794	CLP1_P
SX13_00795	Fungal_trans
SX13_00795	Zn_clus
SX13_00797	Aminotran_4
SX13_00800	Glyco_transf_28
SX13_00800	UDPGT
SX13_00800	UIM
SX13_00801	BBE
SX13_00801	FAD_binding_4
SX13_00802	BBE
SX13_00802	FAD_binding_4
SX13_00804	Cys_Met_Meta_PP
SX13_00805	AA_permease
SX13_00806	AA_permease
SX13_00808	zf-C2H2
SX13_00809	Lgl_C
SX13_00809	WD40
SX13_00814	MFS_1
SX13_00815	ArgoL1
SX13_00815	ArgoL2
SX13_00815	ArgoMid
SX13_00815	ArgoN
SX13_00815	PAZ
SX13_00815	Piwi
SX13_00816	ASF1_hist_chap
SX13_00819	CorA
SX13_00820	RasGAP
SX13_00820	RasGAP_C
SX13_00822	Redoxin
SX13_00824	CBFB_NFYA
SX13_00825	APH
SX13_00826	MTS
SX13_00827	LSM
SX13_00828	Cullin
SX13_00828	Cullin_Nedd8
SX13_00829	LSM
SX13_00830	DRMBL
SX13_00830	Lactamase_B_2
SX13_00832	Git3
SX13_00833	Pkinase
SX13_00834	Telomere_reg-2
SX13_00835	E2_bind
SX13_00835	ThiF
SX13_00836	RNA_pol_A_bac
SX13_00836	RNA_pol_L
SX13_00837	NUP214
SX13_00838	Pr_beta_C
SX13_00838	Proteasome
SX13_00839	Sel1
SX13_00840	COPIIcoated_ERV
SX13_00840	ERGIC_N
SX13_00841	CSTF2_hinge
SX13_00841	CSTF_C
SX13_00841	RRM_1
SX13_00842	CorA
SX13_00843	CBF
SX13_00844	Mt_ATP-synt_B
SX13_00845	HeH
SX13_00845	MSC
SX13_00846	FAD_binding_3
SX13_00847	Complex1_49kDa
SX13_00848	Acetyltransf_3
SX13_00849	Zn_clus
SX13_00850	Zn_clus
SX13_00851	Fringe
SX13_00851	PAN_1
SX13_00852	UCH
SX13_00855	APG17
SX13_00855	ATG11
SX13_00856	CENP-H
SX13_00857	HMG_box
SX13_00859	PGM_PMM_I
SX13_00859	PGM_PMM_II
SX13_00859	PGM_PMM_III
SX13_00859	PGM_PMM_IV
SX13_00860	RNase_T
SX13_00861	GFO_IDH_MocA
SX13_00861	GFO_IDH_MocA_C
SX13_00863	Cupin_2
SX13_00866	adh_short
SX13_00868	SET
SX13_00869	Ribosomal_S19
SX13_00871	Tubulin
SX13_00871	Tubulin_C
SX13_00872	RRM_1
SX13_00873	Sds3
SX13_00874	Coiled-coil_56
SX13_00875	DUF3453
SX13_00875	Symplekin_C
SX13_00876	SHE3
SX13_00878	Fungal_trans
SX13_00878	Zn_clus
SX13_00879	MFS_1
SX13_00880	His_Phos_2
SX13_00881	adh_short_C2
SX13_00883	Pkinase
SX13_00884	dCMP_cyt_deam_1
SX13_00885	Sugar_tr
SX13_00889	HSP70
SX13_00890	WD40
SX13_00891	GPI-anchored
SX13_00892	MFS_1
SX13_00893	THF_DHG_CYH
SX13_00893	THF_DHG_CYH_C
SX13_00895	Apq12
SX13_00896	ATP_bind_1
SX13_00897	S-AdoMet_synt_C
SX13_00897	S-AdoMet_synt_M
SX13_00897	S-AdoMet_synt_N
SX13_00899	PI-PLC-X
SX13_00901	MaoC_dehydrat_N
SX13_00901	MaoC_dehydratas
SX13_00902	CAP_GLY
SX13_00902	LRR_6
SX13_00902	LRR_8
SX13_00902	LRR_9
SX13_00904	Glyco_hydro_47
SX13_00905	Asp
SX13_00906	Aldo_ket_red
SX13_00907	WD40
SX13_00908	ATP-synt_E
SX13_00909	STT3
SX13_00911	FHA
SX13_00911	Pkinase
SX13_00912	PH
SX13_00913	PP2C_2
SX13_00913	SpoIIE
SX13_00914	Fcf1
SX13_00915	DUF726
SX13_00917	DUF846
SX13_00918	HpcH_HpaI
SX13_00920	RRM_1
SX13_00921	ChaC
SX13_00922	EF-hand_1
SX13_00922	EF-hand_5
SX13_00922	EF-hand_6
SX13_00922	EF-hand_7
SX13_00922	EF-hand_8
SX13_00924	Hep_59
SX13_00925	Acylphosphatase
SX13_00926	DEAD
SX13_00926	HA2
SX13_00926	Helicase_C
SX13_00926	OB_NTP_bind
SX13_00927	WD40
SX13_00929	Terpene_synth_C
SX13_00930	Polysacc_deac_1
SX13_00932	Cys_Met_Meta_PP
SX13_00934	Methyltransf_11
SX13_00934	Methyltransf_25
SX13_00935	LSM
SX13_00936	Rad60-SLD
SX13_00937	SIR2
SX13_00938	Rhomboid
SX13_00942	IU_nuc_hydro
SX13_00943	LSM
SX13_00944	Cyclin_N
SX13_00945	Pkinase
SX13_00945	Pkinase_C
SX13_00946	CDH-cyt
SX13_00946	Cytochrom_B561
SX13_00946	DUF2427
SX13_00947	ATP_sub_h
SX13_00948	C2
SX13_00948	Pkinase
SX13_00948	Pkinase_C
SX13_00951	SUZ
SX13_00952	Fe_hyd_lg_C
SX13_00954	zf-C2H2
SX13_00954	zf-C2H2_6
SX13_00955	DAHP_synth_1
SX13_00956	Pro_isomerase
SX13_00956	WD40
SX13_00957	Far-17a_AIG1
SX13_00958	SLD5_C
SX13_00958	Sld5
SX13_00959	adh_short
SX13_00962	Indigoidine_A
SX13_00962	PfkB
SX13_00963	Indigoidine_A
SX13_00963	PfkB
SX13_00964	adh_short
SX13_00965	FAD_binding_3
SX13_00965	Phe_hydrox_dim
SX13_00967	Aldedh
SX13_00968	Calreticulin
SX13_00969	Aldolase_II
SX13_00970	Sec20
SX13_00971	MRP_L53
SX13_00972	Pyrophosphatase
SX13_00973	Pil1
SX13_00974	Ribophorin_I
SX13_00975	Hexokinase_1
SX13_00975	Hexokinase_2
SX13_00976	Ank_4
SX13_00977	DUF202
SX13_00977	SPX
SX13_00977	VTC
SX13_00978	Cys_Met_Meta_PP
SX13_00979	MCM
SX13_00979	MCM_N
SX13_00979	MCM_OB
SX13_00980	Clat_adaptor_s
SX13_00981	SUA5
SX13_00981	Sua5_yciO_yrdC
SX13_00982	Cation_ATPase_C
SX13_00982	Cation_ATPase_N
SX13_00982	E1-E2_ATPase
SX13_00982	Hydrolase
SX13_00982	Hydrolase_3
SX13_00983	Rad21_Rec8
SX13_00983	Rad21_Rec8_N
SX13_00984	TBCA
SX13_00985	THOC7
SX13_00986	zf-CCCH
SX13_00987	Sel1
SX13_00988	bZIP_1
SX13_00988	bZIP_2
SX13_00988	bZIP_Maf
SX13_00989	DUF3237
SX13_00990	Mob1_phocein
SX13_00991	Leo1
SX13_00992	DUF3336
SX13_00992	Patatin
SX13_00995	GPI-anchored
SX13_00996	UDPGP
SX13_00997	DUF3605
SX13_00998	FolB
SX13_00999	7tm_2
SX13_01000	Cellulase
SX13_01001	CRT10
SX13_01002	Ammonium_transp
SX13_01003	His_Phos_2
SX13_01004	TauD
SX13_01006	Pkinase_Tyr
SX13_01007	SWIM
SX13_01008	RRM_1
SX13_01009	HhH-GPD
SX13_01010	SURF4
SX13_01011	MFS_1
SX13_01011	TRI12
SX13_01012	Acetyltransf_3
SX13_01013	ABC_membrane
SX13_01013	ABC_tran
SX13_01014	HeLo
SX13_01015	DSPc
SX13_01015	DSPn
SX13_01016	Pcc1
SX13_01017	HLH
SX13_01019	LRR_9
SX13_01019	NTF2
SX13_01019	TAP_C
SX13_01020	Helicase_C
SX13_01020	ResIII
SX13_01021	DUF1772
SX13_01022	Ank
SX13_01022	Ank_2
SX13_01022	Ank_3
SX13_01022	Ank_4
SX13_01024	DEAD
SX13_01024	HRDC
SX13_01024	Helicase_C
SX13_01024	Helicase_Sgs1
SX13_01024	RQC
SX13_01024	RecQ_Zn_bind
SX13_01025	GAS2
SX13_01025	KAR9
SX13_01027	HSP20
SX13_01028	Abhydrolase_3
SX13_01029	COX17
SX13_01031	Cpn60_TCP1
SX13_01032	AAA
SX13_01034	Cytochrom_C1
SX13_01035	LRR_6
SX13_01037	Proteasome
SX13_01037	Proteasome_A_N
SX13_01038	DNA_pol_phi
SX13_01039	Rhodanese
SX13_01040	CwfJ_C_1
SX13_01040	CwfJ_C_2
SX13_01040	zf-CCHC_2
SX13_01041	DRIM
SX13_01042	zf-DNL
SX13_01043	CAP
SX13_01044	GATA
SX13_01044	SNF5
SX13_01045	CBM_1
SX13_01045	Glyco_hydro_7
SX13_01046	Sugar_tr
SX13_01047	Fungal_trans
SX13_01047	Zn_clus
SX13_01048	Fungal_trans
SX13_01048	Zn_clus
SX13_01049	Aminotran_5
SX13_01049	MOSC
SX13_01049	MOSC_N
SX13_01050	Aminotran_5
SX13_01050	MOSC
SX13_01050	MOSC_N
SX13_01051	Sod_Cu
SX13_01052	adh_short_C2
SX13_01053	DUF4291
SX13_01054	AICARFT_IMPCHas
SX13_01054	MGS
SX13_01055	CUE
SX13_01055	VPS9
SX13_01056	RNA_ligase
SX13_01057	TRP
SX13_01057	TRP_N
SX13_01058	zf-C2H2
SX13_01060	Zn_clus
SX13_01061	Abhydrolase_6
SX13_01061	Hydrolase_4
SX13_01062	CFEM
SX13_01063	2OG-FeII_Oxy_4
SX13_01063	Ofd1_CTDD
SX13_01065	CUE
SX13_01066	MFS_1
SX13_01067	Cation_ATPase
SX13_01067	E1-E2_ATPase
SX13_01067	Hydrolase
SX13_01067	PhoLip_ATPase_C
SX13_01067	PhoLip_ATPase_N
SX13_01068	Asparaginase
SX13_01069	TFIIB
SX13_01069	TF_Zn_Ribbon
SX13_01070	Glycos_trans_3N
SX13_01070	Glycos_transf_3
SX13_01072	CoA_transf_3
SX13_01073	PHD
SX13_01076	Asn_synthase
SX13_01076	GATase_7
SX13_01080	CAP59_mtransfer
SX13_01081	MIR
SX13_01081	PMT
SX13_01081	PMT_4TMC
SX13_01082	Ribonuc_L-PSP
SX13_01084	WD40
SX13_01085	RRM_1
SX13_01086	Autophagy_act_C
SX13_01087	Glyco_hydro_47
SX13_01088	AA_permease
SX13_01090	Sortilin-Vps10
SX13_01090	Sortilin_C
SX13_01092	Med16
SX13_01094	Ammonium_transp
SX13_01096	BRCT
SX13_01096	DNA_pol_B_palm
SX13_01096	DNA_pol_B_thumb
SX13_01096	DNA_pol_lambd_f
SX13_01096	HHH_8
SX13_01097	PCI
SX13_01098	Lipase_GDSL_2
SX13_01099	Rad17
SX13_01100	DUF4243
SX13_01101	HECT_2
SX13_01102	Helicase_C
SX13_01102	SNF2_N
SX13_01106	Ppx-GppA
SX13_01108	BTB
SX13_01110	Annexin
SX13_01114	CBM-like
SX13_01114	RhgB_N
SX13_01114	fn3_3
SX13_01115	adh_short
SX13_01119	Abhydrolase_1
SX13_01122	WH2
SX13_01123	Ribosomal_L37
SX13_01124	RRM_1
SX13_01126	p450
SX13_01127	DUF3074
SX13_01129	TAFII55_N
SX13_01131	Kinesin
SX13_01132	Stk19
SX13_01133	STAS
SX13_01133	Sulfate_transp
SX13_01133	cNMP_binding
SX13_01134	EF-1_beta_acid
SX13_01134	EF1_GNE
SX13_01135	Proteasom_Rpn13
SX13_01135	RPN13_C
SX13_01137	DUF3405
SX13_01138	EMP24_GP25L
SX13_01139	Arf
SX13_01140	AAA
SX13_01140	AAA_2
SX13_01140	ClpB_D2-small
SX13_01141	Ribosomal_L6e
SX13_01141	Ribosomal_L6e_N
SX13_01142	Peptidase_M49
SX13_01144	AAA_33
SX13_01144	SKI
SX13_01145	2-oxoacid_dh
SX13_01145	Biotin_lipoyl
SX13_01145	E3_binding
SX13_01146	ATP-synt_10
SX13_01147	V-SNARE_C
SX13_01148	Ribosomal_L29
SX13_01149	zf-C2H2
SX13_01151	DEAD
SX13_01151	Helicase_C
SX13_01152	HCNGP
SX13_01153	Cyt-b5
SX13_01153	FMN_dh
SX13_01154	DnaJ
SX13_01154	HSCB_C
SX13_01155	Arrestin_C
SX13_01155	Arrestin_N
SX13_01156	AAA
SX13_01156	AAA_16
SX13_01156	AAA_22
SX13_01156	Cdc6_C
SX13_01157	TspO_MBR
SX13_01158	Mito_carr
SX13_01159	Thymidylat_synt
SX13_01160	SHR3_chaperone
SX13_01161	WSC
SX13_01162	BRCT_2
SX13_01162	DUF4414
SX13_01162	IMS
SX13_01162	IMS_C
SX13_01162	REV1_C
SX13_01163	RED_N
SX13_01164	IU_nuc_hydro
SX13_01165	Mito_carr
SX13_01167	Zn_clus
SX13_01168	MBOAT_2
SX13_01169	RVT_1
SX13_01169	Telomerase_RBD
SX13_01170	BAR
SX13_01170	RhoGEF
SX13_01171	MFS_2
SX13_01172	Pkr1
SX13_01174	ANAPC2
SX13_01174	Cullin
SX13_01175	zf-RING_2
SX13_01178	Vezatin
SX13_01179	Phos_pyr_kin
SX13_01180	dUTPase
SX13_01181	CENP-K
SX13_01182	KH_1
SX13_01183	ABM
SX13_01184	Exo_endo_phos
SX13_01185	Pkinase
SX13_01186	DJ-1_PfpI
SX13_01187	Glyco_trans_2_3
SX13_01188	FimP
SX13_01189	HlyIII
SX13_01190	RabGAP-TBC
SX13_01191	STAS
SX13_01191	Sulfate_transp
SX13_01192	WLM
SX13_01194	PH
SX13_01194	PX
SX13_01194	RhoGAP
SX13_01195	PH
SX13_01195	PX
SX13_01195	RhoGAP
SX13_01197	CorA
SX13_01199	PITH
SX13_01199	Thioredoxin
SX13_01201	Clr5
SX13_01202	DnaJ
SX13_01204	LSM
SX13_01205	Ribosomal_L5
SX13_01205	Ribosomal_L5_C
SX13_01206	ATP-synt_ab
SX13_01206	ATP-synt_ab_C
SX13_01206	ATP-synt_ab_N
SX13_01207	Carb_kinase
SX13_01209	ABC2_membrane_3
SX13_01209	ABC_tran
SX13_01210	PTPA
SX13_01211	RNase_PH
SX13_01211	RNase_PH_C
SX13_01212	NAD_kinase
SX13_01213	Homeobox
SX13_01214	Ras
SX13_01215	PWI
SX13_01217	NuA4
SX13_01218	PD40
SX13_01218	Peptidase_S9
SX13_01219	PPR
SX13_01219	PPR_2
SX13_01220	RTC
SX13_01220	RTC_insert
SX13_01221	DUF1746
SX13_01222	tRNA-synt_2d
SX13_01223	G-patch
SX13_01224	ARS2
SX13_01224	DUF3546
SX13_01224	DUF4187
SX13_01225	Aminotran_5
SX13_01225	MOSC
SX13_01225	MOSC_N
SX13_01226	Glyco_hydro_15
SX13_01227	TPT
SX13_01228	RRM_1
SX13_01229	6PGD
SX13_01229	NAD_binding_2
SX13_01230	SWI-SNF_Ssr4
SX13_01232	Glyco_hydro_18
SX13_01235	HAD
SX13_01236	TFIIF_beta
SX13_01237	Elongin_A
SX13_01238	ubiquitin
SX13_01239	Methyltransf_11
SX13_01240	SUI1
SX13_01241	Nbl1_Borealin_N
SX13_01242	UIM
SX13_01242	VWA_2
SX13_01243	Sybindin
SX13_01244	RNA_pol_Rpb4
SX13_01245	DUF2235
SX13_01247	CPL
SX13_01248	DSPc
SX13_01249	DFRP_C
SX13_01249	RWD
SX13_01250	TPR_12
SX13_01250	TPR_16
SX13_01250	TPR_8
SX13_01251	Lum_binding
SX13_01252	ERCC4
SX13_01253	Methyltransf_25
SX13_01253	PrmA
SX13_01254	Ribosomal_S8e
SX13_01255	Ribosomal_L21p
SX13_01256	Pkinase
SX13_01257	Per1
SX13_01258	HLH
SX13_01259	Aldedh
SX13_01261	DUF1765
SX13_01262	GFA
SX13_01263	Fungal_trans_2
SX13_01263	Zn_clus
SX13_01264	Kelch_5
SX13_01265	Metallophos
SX13_01266	GCV_T
SX13_01266	GCV_T_C
SX13_01267	V-ATPase_H_C
SX13_01267	V-ATPase_H_N
SX13_01269	Ribosomal_L6
SX13_01270	Vps26
SX13_01271	Nup160
SX13_01272	HSP20
SX13_01273	RRM_1
SX13_01273	YTH
SX13_01274	Proteasome
SX13_01275	PI3Ka
SX13_01275	PI3_PI4_kinase
SX13_01276	Cation_efflux
SX13_01276	ZT_dimer
SX13_01278	DMRL_synthase
SX13_01279	DNA_mis_repair
SX13_01279	HATPase_c
SX13_01279	HATPase_c_3
SX13_01280	TRP
SX13_01280	TRP_N
SX13_01281	RNase_T
SX13_01282	SET
SX13_01282	zf-MYND
SX13_01283	SIL1
SX13_01284	Glutaredoxin
SX13_01286	ADH_N
SX13_01286	ADH_zinc_N
SX13_01288	Zn_clus
SX13_01289	HLH
SX13_01290	TPR_1
SX13_01290	TPR_16
SX13_01290	TPR_2
SX13_01290	TPR_8
SX13_01291	Brix
SX13_01292	Fungal_trans_2
SX13_01292	Zn_clus
SX13_01293	PGM_PMM_I
SX13_01293	PGM_PMM_IV
SX13_01294	Cys_Met_Meta_PP
SX13_01297	Amidoligase_2
SX13_01299	CBFD_NFYB_HMF
SX13_01300	CRC_subunit
SX13_01301	PIN_4
SX13_01301	RNB
SX13_01301	Rrp44_CSD1
SX13_01301	Rrp44_S1
SX13_01302	GN3L_Grn1
SX13_01302	MMR_HSR1
SX13_01303	Aminotran_3
SX13_01304	SF3A2
SX13_01304	zf-met
SX13_01305	Pkinase
SX13_01306	Tim54
SX13_01307	Nefa_Nip30_N
SX13_01308	Cyclin
SX13_01309	ClpS
SX13_01309	zf-UBR
SX13_01310	Mago-bind
SX13_01311	AAA
SX13_01312	GATase_6
SX13_01312	SIS
SX13_01313	Proteasome
SX13_01314	HMG_box
SX13_01314	HMG_box_2
SX13_01316	3Beta_HSD
SX13_01317	LIM
SX13_01317	RhoGAP
SX13_01318	Abhydrolase_1
SX13_01318	Abhydrolase_6
SX13_01318	DUF2417
SX13_01321	UQ_con
SX13_01322	AAA
SX13_01322	Rep_fac_C
SX13_01324	DEAD
SX13_01324	Helicase_C
SX13_01324	Sec63
SX13_01325	Med26
SX13_01325	PWWP
SX13_01326	ORC3_N
SX13_01328	Sec66
SX13_01329	NPL4
SX13_01329	UN_NPL4
SX13_01329	zf-NPL4
SX13_01330	CPSase_L_D2
SX13_01330	CPSase_L_D3
SX13_01332	DUF962
SX13_01333	S1
SX13_01333	SHS2_Rpb7-N
SX13_01334	HpcH_HpaI
SX13_01335	DUF836
SX13_01336	CHORD
SX13_01336	CS
SX13_01337	Lipase_GDSL_2
SX13_01338	DUF3602
SX13_01339	ATG22
SX13_01341	BAH
SX13_01342	F_actin_cap_B
SX13_01343	Epimerase
SX13_01345	CBS
SX13_01346	Mito_carr
SX13_01347	UCH
SX13_01348	Yos1
SX13_01349	Glyco_transf_22
SX13_01350	Ad_cyc_g-alpha
SX13_01350	Guanylate_cyc
SX13_01350	LRR_8
SX13_01350	PP2C
SX13_01350	RA
SX13_01351	Alpha-amylase
SX13_01351	Malt_amylase_C
SX13_01352	RTC4
SX13_01353	Dynamitin
SX13_01354	Ribosomal_S28e
SX13_01355	Ribosomal_S28e
SX13_01355	ThiS
SX13_01358	Complex1_LYR
SX13_01359	IBR
SX13_01360	Sec10
SX13_01361	Prenyltransf
SX13_01362	2OG-FeII_Oxy_2
SX13_01363	Met_10
SX13_01364	DUF1752
SX13_01365	RNB
SX13_01368	WD40
SX13_01369	HGTP_anticodon
SX13_01369	TGS
SX13_01369	tRNA-synt_2b
SX13_01369	tRNA_SAD
SX13_01370	zf-HIT
SX13_01372	Thioredoxin
SX13_01372	Thioredoxin_6
SX13_01373	Thioredoxin
SX13_01373	Thioredoxin_6
SX13_01374	peroxidase
SX13_01375	Suf
SX13_01376	Exo_endo_phos
SX13_01376	Syja_N
SX13_01378	2014-03-03
SX13_01379	Lipase_3
SX13_01381	Ribosomal_L36e
SX13_01382	TUG-UBL1
SX13_01382	UBX
SX13_01383	Proteasome
SX13_01384	Cation_ATPase
SX13_01384	Cation_ATPase_C
SX13_01384	Cation_ATPase_N
SX13_01384	E1-E2_ATPase
SX13_01384	Hydrolase
SX13_01384	Hydrolase_3
SX13_01385	RhoGEF
SX13_01386	DUF1688
SX13_01388	OPA3
SX13_01389	POLO_box
SX13_01389	Pkinase
SX13_01390	Chitin_synth_2
SX13_01391	Sel1
SX13_01393	Myb_DNA-bind_6
SX13_01394	Helicase_C
SX13_01394	SNF2_N
SX13_01395	VMA21
SX13_01396	DUF2406
SX13_01397	Ribosomal_L35Ae
SX13_01398	G6PD_C
SX13_01398	G6PD_N
SX13_01399	Med14
SX13_01400	Amino_oxidase
SX13_01400	NAD_binding_8
SX13_01401	zf-CCCH_2
SX13_01402	Glyco_hydro_20
SX13_01402	Glycohydro_20b2
SX13_01403	p450
SX13_01404	Aminotran_1_2
SX13_01406	RIC1
SX13_01407	CK_II_beta
SX13_01408	PAP2
SX13_01409	Ribosomal_L2
SX13_01409	Ribosomal_L2_C
SX13_01410	Cyclin_C
SX13_01410	Cyclin_N
SX13_01411	Fungal_trans
SX13_01411	Zn_clus
SX13_01412	GST_C_2
SX13_01412	GST_N_3
SX13_01413	Sugar_tr
SX13_01415	Acetate_kinase
SX13_01416	zf-C2H2
SX13_01417	Nop
SX13_01417	Prp31_C
SX13_01418	HAT
SX13_01418	Suf
SX13_01418	TPR_14
SX13_01418	TPR_17
SX13_01418	TPR_19
SX13_01420	MFS_1
SX13_01422	La
SX13_01423	Got1
SX13_01424	HLH
SX13_01425	NPR3
SX13_01426	Choline_kinase
SX13_01428	Sugar_tr
SX13_01429	Pkinase
SX13_01429	Response_reg
SX13_01430	Acyltransf_C
SX13_01430	Acyltransferase
SX13_01432	eIF-3_zeta
SX13_01433	Cofilin_ADF
SX13_01433	SH3_1
SX13_01433	SH3_9
SX13_01434	Glutaredoxin
SX13_01434	Thioredoxin
SX13_01435	F-box
SX13_01436	Dynamin_M
SX13_01436	Dynamin_N
SX13_01436	GED
SX13_01437	CHCH
SX13_01438	LIM
SX13_01439	Rad60-SLD
SX13_01440	Nup84_Nup100
SX13_01442	F-box
SX13_01442	F-box-like
SX13_01444	V-ATPase_C
SX13_01445	APS_kinase
SX13_01446	4HBT
SX13_01448	CBF
SX13_01449	HGTP_anticodon
SX13_01449	tRNA-synt_2b
SX13_01451	Trypsin
SX13_01451	Trypsin_2
SX13_01452	AAA
SX13_01452	BAH
SX13_01453	WD40
SX13_01454	Ank_2
SX13_01454	Ank_3
SX13_01454	Ank_4
SX13_01454	Ank_5
SX13_01457	zf-C2H2
SX13_01458	AOX
SX13_01459	eIF3_subunit
SX13_01460	MDM31_MDM32
SX13_01462	Enolase_C
SX13_01462	Enolase_N
SX13_01463	Mad3_BUB1_I
SX13_01463	Mad3_BUB1_II
SX13_01463	Pkinase
SX13_01464	AP_endonuc_2
SX13_01465	DAGAT
SX13_01466	zf-C2H2
SX13_01466	zf-C2H2_6
SX13_01467	SUN
SX13_01468	MFS_1
SX13_01469	Glyco_hydro_114
SX13_01470	Hist_deacetyl
SX13_01471	ING
SX13_01473	Complex1_LYR_2
SX13_01474	DEAD
SX13_01474	HA2
SX13_01474	Helicase_C
SX13_01474	OB_NTP_bind
SX13_01476	GTP_EFTU
SX13_01477	Rab5ip
SX13_01478	URO-D
SX13_01479	DUF3602
SX13_01480	Velvet
SX13_01481	HisG
SX13_01481	HisG_C
SX13_01484	Ion_trans
SX13_01485	PHD
SX13_01486	HMG_box
SX13_01487	MMgT
SX13_01488	MutS_III
SX13_01488	MutS_IV
SX13_01488	MutS_V
SX13_01489	Formyl_trans_N
SX13_01491	WD40
SX13_01492	UAA
SX13_01493	Glyco_hydro_127
SX13_01494	A_deaminase
SX13_01495	DUF1720
SX13_01495	SH3_1
SX13_01495	SH3_9
SX13_01495	SHD1
SX13_01496	TRAM_LAG1_CLN8
SX13_01497	Dor1
SX13_01498	Mito_carr
SX13_01500	Prefoldin_2
SX13_01502	Fungal_trans
SX13_01502	Zn_clus
SX13_01503	adh_short
SX13_01503	adh_short_C2
SX13_01505	LSM
SX13_01507	Aa_trans
SX13_01508	adh_short_C2
SX13_01511	Fungal_trans
SX13_01512	DUF218
SX13_01513	ADH_N
SX13_01513	ADH_zinc_N
SX13_01514	DeoC
SX13_01516	MMR_HSR1
SX13_01516	NGP1NT
SX13_01518	ABC2_membrane
SX13_01518	ABC_tran
SX13_01518	EGF_2
SX13_01519	Aminotran_1_2
SX13_01520	EFG_C
SX13_01520	EFG_II
SX13_01520	EFG_IV
SX13_01520	GTP_EFTU
SX13_01520	GTP_EFTU_D2
SX13_01521	Iso_dh
SX13_01523	Ribosomal_S8
SX13_01524	FAD_binding_3
SX13_01525	Peptidase_M24
SX13_01525	zf-C6H2
SX13_01526	Cornichon
SX13_01527	WD40
SX13_01528	SET
SX13_01529	F-box
SX13_01529	Helo_like_N
SX13_01532	FMN_red
SX13_01535	IMS
SX13_01535	IMS_C
SX13_01535	IMS_HHH
SX13_01536	TrkH
SX13_01537	FKBP_C
SX13_01539	RPEL
SX13_01540	Myosin_TH1
SX13_01540	Myosin_head
SX13_01540	Pkinase
SX13_01540	SH3_1
SX13_01540	SH3_9
SX13_01541	DHHC
SX13_01546	ATP-grasp_3
SX13_01547	WW
SX13_01548	DUF2012
SX13_01549	Cys_Met_Meta_PP
SX13_01550	MARVEL
SX13_01551	WD40
SX13_01552	Mito_carr
SX13_01553	Citrate_synt
SX13_01554	CTD_bind
SX13_01554	RRM_1
SX13_01557	Cation_ATPase_N
SX13_01557	E1-E2_ATPase
SX13_01557	Hydrolase
SX13_01560	DUF3425
SX13_01561	Nic96
SX13_01561	Nucleoporin_FG
SX13_01562	FGGY_C
SX13_01562	FGGY_N
SX13_01564	DUF202
SX13_01564	SPX
SX13_01564	VTC
SX13_01565	Fer4_20
SX13_01565	GATase_2
SX13_01565	GXGXG
SX13_01565	Glu_syn_central
SX13_01565	Glu_synthase
SX13_01565	Pyr_redox_2
SX13_01566	Apc15p
SX13_01568	CHZ
SX13_01570	Cyclin
SX13_01571	Arm
SX13_01572	Bac_rhodopsin
SX13_01573	Velvet
SX13_01575	Ank
SX13_01575	Ank_2
SX13_01575	Ank_4
SX13_01575	Ank_5
SX13_01575	TIG
SX13_01576	dCMP_cyt_deam_1
SX13_01577	6PF2K
SX13_01577	His_Phos_1
SX13_01578	Sof1
SX13_01578	WD40
SX13_01579	RNA_pol_A_bac
SX13_01579	RNA_pol_L
SX13_01580	Mito_carr
SX13_01581	FDX-ACB
SX13_01581	tRNA-synt_2d
SX13_01582	Calcipressin
SX13_01584	DUF2236
SX13_01585	adh_short
SX13_01586	Pkinase
SX13_01586	Pkinase_Tyr
SX13_01589	Myb_DNA-binding
SX13_01589	TRF
SX13_01592	Putative_PNPOx
SX13_01594	RRM_1
SX13_01594	Smg4_UPF3
SX13_01595	Metallophos
SX13_01596	Met_10
SX13_01597	EF-hand_5
SX13_01597	EF-hand_6
SX13_01597	EF-hand_7
SX13_01598	ORC6
SX13_01600	adh_short_C2
SX13_01602	Epimerase
SX13_01603	AAA
SX13_01603	Peptidase_M41
SX13_01604	zf-C2H2
SX13_01606	Ank_2
SX13_01606	Ank_4
SX13_01606	GDPD
SX13_01606	SPX
SX13_01607	DUF866
SX13_01608	DUF866
SX13_01608	Rpr2
SX13_01609	zf-ZPR1
SX13_01610	AA_permease
SX13_01613	tRNA_int_end_N2
SX13_01614	Arrestin_C
SX13_01617	Ribosomal_S5
SX13_01617	Ribosomal_S5_C
SX13_01618	Rhodanese
SX13_01619	Pkinase
SX13_01620	UQ_con
SX13_01621	Ribosomal_L31e
SX13_01622	RGS
SX13_01623	PCI
SX13_01624	E1-E2_ATPase
SX13_01624	HMA
SX13_01624	Hydrolase
SX13_01625	TPT
SX13_01626	DUF155
SX13_01627	CH
SX13_01627	IQ
SX13_01627	RasGAP
SX13_01627	RasGAP_C
SX13_01628	Choline_sulf_C
SX13_01628	Sulfatase
SX13_01629	Med8
SX13_01631	GFA
SX13_01632	DUF1295
SX13_01634	RNase_P_p30
SX13_01635	zinc_ribbon_15
SX13_01636	APH
SX13_01637	Glyco_transf_28
SX13_01637	UDPGT
SX13_01637	UIM
SX13_01639	Sec61_beta
SX13_01640	NIF
SX13_01641	ABC_membrane_2
SX13_01641	ABC_tran
SX13_01643	Pkinase
SX13_01644	Aldo_ket_red
SX13_01645	LRR_4
SX13_01645	LRR_6
SX13_01645	LRR_8
SX13_01646	Abhydrolase_3
SX13_01646	Abhydrolase_6
SX13_01647	BTB
SX13_01648	PCI
SX13_01649	Ribosomal_L18A
SX13_01650	Fungal_trans
SX13_01650	Zn_clus
SX13_01651	Ric8
SX13_01652	DUF1772
SX13_01653	Acetyltransf_3
SX13_01654	Rif1_N
SX13_01655	Sugar_tr
SX13_01656	Aldose_epim
SX13_01657	DAHP_synth_2
SX13_01659	AT_hook
SX13_01659	BRCT
SX13_01660	FMN_dh
SX13_01662	Arginase
SX13_01663	Choline_transpo
SX13_01664	Ras
SX13_01664	Roc
SX13_01665	MIR
SX13_01665	PMT
SX13_01665	PMT_4TMC
SX13_01666	zf-CHY
SX13_01666	zf-RING_2
SX13_01666	zinc_ribbon_6
SX13_01667	MOZART1
SX13_01668	Spindle_Spc25
SX13_01669	Rrn6
SX13_01670	PITH
SX13_01671	Ribosomal_L3
SX13_01672	Coa1
SX13_01674	Ank_2
SX13_01674	Ank_4
SX13_01674	GDPD
SX13_01674	SPX
SX13_01675	CUE
SX13_01676	DEAD
SX13_01676	HA2
SX13_01676	Helicase_C
SX13_01676	OB_NTP_bind
SX13_01678	Mid2
SX13_01678	SKG6
SX13_01680	DASH_Dad2
SX13_01681	Shugoshin_C
SX13_01681	Shugoshin_N
SX13_01682	Metallophos_2
SX13_01683	NUC173
SX13_01684	DUF2293
SX13_01685	bZIP_1
SX13_01686	HET
SX13_01687	His_Phos_2
SX13_01689	JmjC
SX13_01689	JmjN
SX13_01689	zf-HC5HC2H
SX13_01689	zf-HC5HC2H_2
SX13_01691	Pkinase
[truncated: 17,424 more rows]
