# Supplementary material for: Draft Genome and Biological Characteristics of Fusarium solani and Fusarium oxysporum Causing Black Rot in Gastrodia elata
Source: Int J Mol Sci. 2023 Feb 25;24(5):4545. doi: 10.3390/ijms24054545 (PMC10003674; doi:10.3390/ijms24054545)
Supplement: Supplementary file 1 [file ijms-24-04545-s001.zip › Table/Table S23 The intersection sequence gene ID among secretory protein, PHI and CAZymes of strain QK8.xlsx]

## Sheet: Sheet1
The intersection sequence gene ID among secretory protein, PHI and CAZymes of strain QK8
Secretory protein and pathogen-host interaction	Carbohydrate and pathogen-host interaction	Secretory protein and Carbohydrate	Secretory protein, Carbohydrate and pathogen-host interaction
QK8_00394	QK8_00118	QK8_00027	QK8_00394
QK8_02231	QK8_00229	QK8_00089	QK8_03382
QK8_03382	QK8_00253	QK8_00090	QK8_05108
QK8_03580	QK8_00394	QK8_00186	QK8_05407
QK8_04158	QK8_00419	QK8_00243	QK8_06396
QK8_05108	QK8_00427	QK8_00310	QK8_06791
QK8_05407	QK8_00503	QK8_00334	QK8_08365
QK8_06396	QK8_00506	QK8_00394	QK8_09007
QK8_06791	QK8_00667	QK8_00565	QK8_10804
QK8_08365	QK8_00684	QK8_01007	QK8_11686
QK8_09007	QK8_00743	QK8_01126	QK8_11952
QK8_09321	QK8_00762	QK8_01252	QK8_12183
QK8_10804	QK8_00775	QK8_01484	QK8_12392
QK8_11686	QK8_00798	QK8_01706	QK8_12496
QK8_11952	QK8_00850	QK8_01747	QK8_13111
QK8_12183	QK8_00872	QK8_01763	QK8_13162
QK8_12392	QK8_00874	QK8_01812	QK8_13504
QK8_12496	QK8_00907	QK8_01920	QK8_13694
QK8_13111	QK8_01093	QK8_01939	QK8_13822
QK8_13162	QK8_01201	QK8_02222	QK8_13861
QK8_13406	QK8_01250	QK8_02241	QK8_14052
QK8_13504	QK8_01328	QK8_02361	QK8_14345
QK8_13694	QK8_01380	QK8_02384	QK8_14346
QK8_13720	QK8_01407	QK8_02390	QK8_15067
QK8_13822	QK8_01408	QK8_02598	QK8_15191
QK8_13861	QK8_01445	QK8_02726
QK8_14052	QK8_01543	QK8_02742
QK8_14066	QK8_01551	QK8_02754
QK8_14116	QK8_01560	QK8_02816
QK8_14251	QK8_01563	QK8_02820
QK8_14345	QK8_01631	QK8_03014
QK8_14346	QK8_01673	QK8_03127
QK8_14764	QK8_01729	QK8_03374
QK8_15067	QK8_01782	QK8_03382
QK8_15191	QK8_02403	QK8_03406
	QK8_02459	QK8_03504
	QK8_02500	QK8_03686
	QK8_02509	QK8_03793
	QK8_02569	QK8_03830
	QK8_02576	QK8_03831
	QK8_02581	QK8_03893
	QK8_02582	QK8_03894
	QK8_02686	QK8_03903
	QK8_02967	QK8_03993
	QK8_03016	QK8_04007
	QK8_03024	QK8_04011
	QK8_03075	QK8_04037
	QK8_03134	QK8_04091
	QK8_03291	QK8_04148
	QK8_03325	QK8_04306
	QK8_03382	QK8_05088
	QK8_03443	QK8_05108
	QK8_03456	QK8_05173
	QK8_03492	QK8_05407
	QK8_03651	QK8_05468
	QK8_03658	QK8_05987
	QK8_04090	QK8_06006
	QK8_04118	QK8_06138
	QK8_04195	QK8_06303
	QK8_04296	QK8_06329
	QK8_04320	QK8_06396
	QK8_04343	QK8_06420
	QK8_04368	QK8_06593
	QK8_04474	QK8_06603
	QK8_04530	QK8_06685
	QK8_04591	QK8_06706
	QK8_04592	QK8_06724
	QK8_04608	QK8_06786
	QK8_04610	QK8_06791
	QK8_04624	QK8_06803
	QK8_04776	QK8_06881
	QK8_04778	QK8_07030
	QK8_04881	QK8_07036
	QK8_04896	QK8_07048
	QK8_04910	QK8_07272
	QK8_04963	QK8_07971
	QK8_04965	QK8_08226
	QK8_04978	QK8_08284
	QK8_04993	QK8_08305
	QK8_05022	QK8_08306
	QK8_05075	QK8_08365
	QK8_05085	QK8_08385
	QK8_05094	QK8_08519
	QK8_05108	QK8_09007
	QK8_05268	QK8_09359
	QK8_05274	QK8_09387
	QK8_05275	QK8_09515
	QK8_05276	QK8_09558
	QK8_05407	QK8_09581
	QK8_05418	QK8_09701
	QK8_05426	QK8_09743
	QK8_05501	QK8_09805
	QK8_05620	QK8_10025
	QK8_05691	QK8_10115
	QK8_05733	QK8_10700
	QK8_05735	QK8_10723
	QK8_05821	QK8_10786
	QK8_05850	QK8_10792
	QK8_05865	QK8_10804
	QK8_06043	QK8_10868
	QK8_06161	QK8_11059
	QK8_06162	QK8_11146
	QK8_06229	QK8_11332
	QK8_06350	QK8_11440
	QK8_06377	QK8_11591
	QK8_06396	QK8_11646
	QK8_06490	QK8_11682
	QK8_06568	QK8_11686
	QK8_06791	QK8_11687
	QK8_06861	QK8_11732
	QK8_06982	QK8_11776
	QK8_07125	QK8_11948
	QK8_07180	QK8_11952
	QK8_07239	QK8_11960
	QK8_07391	QK8_11996
	QK8_07400	QK8_12034
	QK8_07417	QK8_12099
	QK8_07429	QK8_12165
	QK8_07431	QK8_12177
	QK8_07459	QK8_12183
	QK8_07469	QK8_12190
	QK8_07519	QK8_12214
	QK8_07549	QK8_12251
	QK8_07550	QK8_12267
	QK8_07617	QK8_12303
	QK8_07622	QK8_12308
	QK8_07727	QK8_12340
	QK8_07805	QK8_12341
	QK8_07915	QK8_12344
	QK8_08002	QK8_12390
	QK8_08053	QK8_12392
	QK8_08143	QK8_12441
	QK8_08365	QK8_12482
	QK8_08643	QK8_12485
	QK8_08697	QK8_12496
	QK8_08711	QK8_12518
	QK8_08720	QK8_12548
	QK8_08760	QK8_12593
	QK8_08900	QK8_12594
	QK8_08919	QK8_12652
	QK8_08970	QK8_12733
	QK8_09007	QK8_12751
	QK8_09111	QK8_12798
	QK8_09116	QK8_12877
	QK8_09118	QK8_12943
	QK8_09129	QK8_12944
	QK8_09140	QK8_12958
	QK8_09200	QK8_13004
	QK8_09229	QK8_13009
	QK8_09340	QK8_13016
	QK8_09444	QK8_13032
	QK8_09696	QK8_13083
	QK8_09822	QK8_13111
	QK8_10019	QK8_13116
	QK8_10232	QK8_13162
	QK8_10296	QK8_13174
	QK8_10333	QK8_13264
	QK8_10361	QK8_13282
	QK8_10375	QK8_13298
	QK8_10378	QK8_13304
	QK8_10390	QK8_13307
	QK8_10417	QK8_13362
	QK8_10492	QK8_13430
	QK8_10648	QK8_13462
	QK8_10804	QK8_13487
	QK8_11058	QK8_13495
	QK8_11078	QK8_13504
	QK8_11083	QK8_13582
	QK8_11157	QK8_13593
	QK8_11176	QK8_13670
	QK8_11193	QK8_13672
	QK8_11236	QK8_13694
	QK8_11259	QK8_13704
	QK8_11348	QK8_13724
	QK8_11524	QK8_13759
	QK8_11541	QK8_13822
	QK8_11686	QK8_13861
	QK8_11952	QK8_13862
	QK8_12183	QK8_13877
	QK8_12336	QK8_14041
	QK8_12392	QK8_14052
	QK8_12479	QK8_14077
	QK8_12496	QK8_14083
	QK8_12690	QK8_14093
	QK8_12693	QK8_14114
	QK8_13111	QK8_14125
	QK8_13162	QK8_14142
	QK8_13361	QK8_14208
	QK8_13504	QK8_14236
	QK8_13514	QK8_14280
	QK8_13694	QK8_14345
	QK8_13813	QK8_14346
	QK8_13822	QK8_14386
	QK8_13823	QK8_14411
	QK8_13861	QK8_14581
	QK8_13883	QK8_14582
	QK8_14052	QK8_14797
	QK8_14268	QK8_14811
	QK8_14296	QK8_15067
	QK8_14345	QK8_15191
	QK8_14346	QK8_15344
	QK8_14349	QK8_15351
	QK8_14646	QK8_15466
	QK8_15067	QK8_15507
	QK8_15191	QK8_15534
		QK8_15693
		QK8_15695
		QK8_15809
