# Supplementary material for: Draft Genome and Biological Characteristics of Fusarium solani and Fusarium oxysporum Causing Black Rot in Gastrodia elata
Source: Int J Mol Sci. 2023 Feb 25;24(5):4545. doi: 10.3390/ijms24054545 (PMC10003674; doi:10.3390/ijms24054545)
Supplement: Supplementary file 1 [file ijms-24-04545-s001.zip › Table/Table S24. The intersection sequence gene ID among secretory protein, PHI and CAZymes of strain SX13.xlsx]

## Sheet: Sheet1
The intersection sequence gene ID among secretory protein, PHI and CAZymes of strain SX13
Secretory protein and pathogen-host interaction	Carbohydrate and pathogen-host interaction	Secretory protein and Carbohydrate	Secretory protein, Carbohydrate and pathogen-host interaction
SX13_00325	SX13_00118	SX13_01923	SX13_00325
SX13_00384	SX13_00237	SX13_03431	SX13_00384
SX13_01870	SX13_00325	SX13_06440	SX13_03528
SX13_03073	SX13_00384	SX13_11869	SX13_03735
SX13_03528	SX13_00414	SX13_01991	SX13_06445
SX13_03735	SX13_00421	SX13_09875	SX13_06859
SX13_06445	SX13_00493	SX13_10900	SX13_08562
SX13_06859	SX13_00496	SX13_06532	SX13_10672
SX13_08562	SX13_00565	SX13_11506	SX13_11052
SX13_10672	SX13_00582	SX13_03408	SX13_11087
SX13_11052	SX13_00756	SX13_07747	SX13_11282
SX13_11087	SX13_00776	SX13_03519	SX13_12754
SX13_11111	SX13_00791	SX13_11988	SX13_13306
SX13_11282	SX13_00833	SX13_16264	SX13_13476
SX13_12754	SX13_00883	SX13_09484	SX13_13480
SX13_13306	SX13_00909	SX13_10980	SX13_14042
SX13_13476	SX13_00911	SX13_12650	SX13_15791
SX13_13480	SX13_00945	SX13_04231	SX13_16562
SX13_13961	SX13_01081	SX13_08728
SX13_14042	SX13_01185	SX13_11360
SX13_14486	SX13_01229	SX13_07713
SX13_15247	SX13_01305	SX13_08474
SX13_15791	SX13_01389	SX13_00699
SX13_16562	SX13_01390	SX13_01827
	SX13_01429	SX13_03499
	SX13_01532	SX13_08422
	SX13_01540	SX13_08736
	SX13_01549	SX13_10672
	SX13_01552	SX13_05502
	SX13_01665	SX13_08340
	SX13_01736	SX13_10408
	SX13_01790	SX13_04894
	SX13_02397	SX13_05361
	SX13_02398	SX13_05524
	SX13_02402	SX13_07267
	SX13_02409	SX13_09870
	SX13_02489	SX13_10089
	SX13_02589	SX13_13537
	SX13_02628	SX13_13635
	SX13_02664	SX13_10277
	SX13_02678	SX13_11336
	SX13_02827	SX13_15839
	SX13_02829	SX13_01822
	SX13_02912	SX13_11052
	SX13_02977	SX13_05318
	SX13_02978	SX13_07223
	SX13_02995	SX13_08632
	SX13_02997	SX13_14080
	SX13_03012	SX13_02615
	SX13_03097	SX13_04686
	SX13_03121	SX13_05051
	SX13_03145	SX13_08085
	SX13_03170	SX13_09677
	SX13_03278	SX13_13819
	SX13_03379	SX13_00085
	SX13_03409	SX13_01924
	SX13_03528	SX13_03529
	SX13_03735	SX13_04862
	SX13_03950	SX13_05283
	SX13_04010	SX13_06850
	SX13_04227	SX13_07952
	SX13_04300	SX13_08634
	SX13_04301	SX13_08795
	SX13_04354	SX13_11080
	SX13_04362	SX13_08075
	SX13_04380	SX13_09939
	SX13_04394	SX13_02337
	SX13_04400	SX13_03560
	SX13_04487	SX13_05133
	SX13_04507	SX13_09963
	SX13_04576	SX13_14042
	SX13_04624	SX13_14779
	SX13_04723	SX13_01232
	SX13_04828	SX13_02219
	SX13_04904	SX13_02468
	SX13_05063	SX13_03158
	SX13_05232	SX13_05180
	SX13_05301	SX13_06640
	SX13_05470	SX13_06697
	SX13_05487	SX13_07913
	SX13_05549	SX13_08329
	SX13_05550	SX13_10465
	SX13_05714	SX13_11087
	SX13_05881	SX13_14984
	SX13_05924	SX13_03760
	SX13_06029	SX13_07712
	SX13_06071	SX13_08988
	SX13_06128	SX13_12133
	SX13_06382	SX13_02004
	SX13_06445	SX13_03821
	SX13_06558	SX13_09609
	SX13_06678	SX13_11699
	SX13_06707	SX13_14181
	SX13_06826	SX13_15918
	SX13_06859	SX13_01114
	SX13_06950	SX13_04668
	SX13_07098	SX13_06859
	SX13_07137	SX13_07700
	SX13_07288	SX13_09442
	SX13_07291	SX13_11282
	SX13_07813	SX13_11405
	SX13_08244	SX13_12002
	SX13_08479	SX13_12792
	SX13_08562	SX13_13529
	SX13_08972	SX13_14596
	SX13_09047	SX13_15829
	SX13_09080	SX13_03757
	SX13_09099	SX13_06468
	SX13_09190	SX13_08562
	SX13_09238	SX13_11792
	SX13_09250	SX13_13480
	SX13_09253	SX13_03764
	SX13_09267	SX13_07983
	SX13_09296	SX13_11591
	SX13_09331	SX13_13306
	SX13_09396	SX13_13764
	SX13_09659	SX13_14044
	SX13_09749	SX13_00325
	SX13_10200	SX13_00384
	SX13_10355	SX13_05129
	SX13_10378	SX13_07063
	SX13_10492	SX13_11151
	SX13_10521	SX13_13942
	SX13_10532	SX13_03504
	SX13_10534	SX13_05408
	SX13_10548	SX13_07962
	SX13_10564	SX13_13611
	SX13_10593	SX13_01045
	SX13_10670	SX13_06192
	SX13_10672	SX13_08034
	SX13_10694	SX13_09961
	SX13_10902	SX13_11669
	SX13_11017	SX13_06171
	SX13_11019	SX13_08633
	SX13_11052	SX13_08966
	SX13_11070	SX13_16305
	SX13_11087	SX13_00364
	SX13_11282	SX13_05125
	SX13_11316	SX13_06466
	SX13_11548	SX13_07677
	SX13_12151	SX13_08601
	SX13_12168	SX13_10865
	SX13_12602	SX13_13476
	SX13_12659	SX13_02208
	SX13_12685	SX13_10831
	SX13_12754	SX13_13496
	SX13_12826	SX13_14020
	SX13_12888	SX13_14055
	SX13_12902	SX13_01907
	SX13_12914	SX13_03735
	SX13_13006	SX13_03736
	SX13_13025	SX13_07089
	SX13_13222	SX13_09601
	SX13_13230	SX13_10785
	SX13_13232	SX13_14531
	SX13_13246	SX13_03733
	SX13_13306	SX13_04645
	SX13_13341	SX13_08744
	SX13_13352	SX13_10151
	SX13_13476	SX13_16562
	SX13_13480	SX13_01712
	SX13_13498	SX13_03343
	SX13_13823	SX13_03527
	SX13_13867	SX13_03528
	SX13_14042	SX13_04683
	SX13_14153	SX13_05066
	SX13_14329	SX13_06445
	SX13_14428	SX13_07876
	SX13_14571	SX13_08485
	SX13_14783	SX13_12701
	SX13_14830	SX13_01467
	SX13_14847	SX13_02061
	SX13_14893	SX13_05124
	SX13_14910	SX13_06188
	SX13_14971	SX13_06627
	SX13_15041	SX13_11169
	SX13_15281	SX13_11774
	SX13_15791	SX13_03574
	SX13_16488	SX13_03734
	SX13_16562	SX13_08534
	SX13_16563	SX13_09611
		SX13_04939
		SX13_07383
		SX13_08941
		SX13_11365
		SX13_11795
		SX13_13626
		SX13_14423
		SX13_07377
		SX13_11565
		SX13_12754
		SX13_03863
		SX13_09004
		SX13_12712
		SX13_13539
		SX13_15937
		SX13_01896
		SX13_05179
		SX13_10254
		SX13_07873
		SX13_12058
		SX13_03795
		SX13_15900
		SX13_00095
		SX13_12795
		SX13_01702
		SX13_07235
		SX13_10247
		SX13_11846
		SX13_06995
		SX13_11069
		SX13_15791
		SX13_00026
		SX13_11582
		SX13_15833
		SX13_14695
		SX13_06268
		SX13_07445
		SX13_03594
