# Supplementary material for: Draft Genome and Biological Characteristics of Fusarium solani and Fusarium oxysporum Causing Black Rot in Gastrodia elata
Source: Int J Mol Sci. 2023 Feb 25;24(5):4545. doi: 10.3390/ijms24054545 (PMC10003674; doi:10.3390/ijms24054545)
Supplement: Supplementary file 1 [file ijms-24-04545-s001.zip › Table/Table S25 Phylogenetic tree strains information.xlsx]

## Sheet: Sheet1
Phylogenetic tree strains information
Organism Name	Strain	BioSample	BioProject	Assembly	Download connection
					Genome	Proteome
Fusarium oxysporum	Fo47	SAMN14572364	PRJNA624237	GCA_013085055.1	https://ftp.ncbi.nlm.nih.gov/genomes/all/GCA/013/085/055/GCA_013085055.1_ASM1308505v1/GCA_013085055.1_ASM1308505v1_genomic.fna.gz	https://ftp.ncbi.nlm.nih.gov/genomes/all/GCA/013/085/055/GCA_013085055.1_ASM1308505v1/GCA_013085055.1_ASM1308505v1_protein.faa.gz
Fusarium oxysporum	160527	SAMN11282975	PRJNA529756	GCA_005930515.1	https://ftp.ncbi.nlm.nih.gov/genomes/all/GCA/005/930/515/GCA_005930515.1_ASM593051v1/GCA_005930515.1_ASM593051v1_genomic.fna.gz	https://ftp.ncbi.nlm.nih.gov/genomes/all/GCA/005/930/515/GCA_005930515.1_ASM593051v1/GCA_005930515.1_ASM593051v1_protein.faa.gz
Fusarium graminearum	PH-1	SAMEA3283145	PRJEB5475	GCA_900044135.1	https://ftp.ncbi.nlm.nih.gov/genomes/all/GCA/900/044/135/GCA_900044135.1_GZPH1RResV1/GCA_900044135.1_GZPH1RResV1_genomic.fna.gz	https://ftp.ncbi.nlm.nih.gov/genomes/all/GCA/900/044/135/GCA_900044135.1_GZPH1RResV1/GCA_900044135.1_GZPH1RResV1_protein.faa.gz
Fusarium fujikuroi	IMI 58289	SAMEA3724789	PRJNA322155	GCA_900079805.1	https://ftp.ncbi.nlm.nih.gov/genomes/all/GCA/900/079/805/GCA_900079805.1_Fusarium_fujikuroi_IMI58289_V2/GCA_900079805.1_Fusarium_fujikuroi_IMI58289_V2_genomic.fna.gz	https://ftp.ncbi.nlm.nih.gov/genomes/all/GCA/900/079/805/GCA_900079805.1_Fusarium_fujikuroi_IMI58289_V2/GCA_900079805.1_Fusarium_fujikuroi_IMI58289_V2_protein.faa.gz
Fusarium proliferatum	MPVP 328	SAMN08122926	PRJNA420866	GCA_017309895.1	https://ftp.ncbi.nlm.nih.gov/genomes/all/GCA/017/309/895/GCA_017309895.1_FPRO06/GCA_017309895.1_FPRO06_genomic.fna.gz	https://ftp.ncbi.nlm.nih.gov/genomes/all/GCA/017/309/895/GCA_017309895.1_FPRO06/GCA_017309895.1_FPRO06_protein.faa.gz
Fusarium pseudograminearum	Class2-1C	SAMN15354316	PRJNA643593	GCA_016952305.1	https://ftp.ncbi.nlm.nih.gov/genomes/all/GCA/016/952/305/GCA_016952305.1_ASM1695230v1/GCA_016952305.1_ASM1695230v1_genomic.fna.gz	https://ftp.ncbi.nlm.nih.gov/genomes/all/GCA/016/952/305/GCA_016952305.1_ASM1695230v1/GCA_016952305.1_ASM1695230v1_protein.faa.gz
Fusarium culmorum	Class2-1B	SAMN15354315	PRJNA643593	GCA_016952355.1	https://ftp.ncbi.nlm.nih.gov/genomes/all/GCA/016/952/355/GCA_016952355.1_ASM1695235v1/GCA_016952355.1_ASM1695235v1_genomic.fna.gz	https://ftp.ncbi.nlm.nih.gov/genomes/all/GCA/016/952/355/GCA_016952355.1_ASM1695235v1/GCA_016952355.1_ASM1695235v1_protein.faa.gz
Fusarium solani	FSSC 5 MPI-SDFR-AT-0091	SAMN06297339	PRJNA801211	GCA_020744495.1	https://ftp.ncbi.nlm.nih.gov/genomes/all/GCA/020/744/495/GCA_020744495.1_Fusso1/GCA_020744495.1_Fusso1_genomic.fna.gz	https://ftp.ncbi.nlm.nih.gov/genomes/all/GCA/020/744/495/GCA_020744495.1_Fusso1/GCA_020744495.1_Fusso1_protein.faa.gz
Fusarium redolens	MPI-CAGE-AT-0023	SAMN05878234	PRJNA801210	GCA_020744475.1	https://ftp.ncbi.nlm.nih.gov/genomes/all/GCA/020/744/475/GCA_020744475.1_Fusre1/GCA_020744475.1_Fusre1_genomic.fna.gz	https://ftp.ncbi.nlm.nih.gov/genomes/all/GCA/020/744/475/GCA_020744475.1_Fusre1/GCA_020744475.1_Fusre1_protein.faa.gz
Fusarium flagelliforme	FIESC 12 MPI-CAGE-AA-0113	SAMN06296991	PRJNA801208	GCA_020744385.1	https://ftp.ncbi.nlm.nih.gov/genomes/all/GCA/020/744/385/GCA_020744385.1_Fuseq1/GCA_020744385.1_Fuseq1_genomic.fna.gz	https://ftp.ncbi.nlm.nih.gov/genomes/all/GCA/020/744/385/GCA_020744385.1_Fuseq1/GCA_020744385.1_Fuseq1_protein.faa.gz
Fusarium musae	F31	SAMN18537367	PRJNA774198	GCA_019915245.1	https://ftp.ncbi.nlm.nih.gov/genomes/all/GCA/019/915/245/GCA_019915245.1_ASM1991524v1/GCA_019915245.1_ASM1991524v1_genomic.fna.gz	https://ftp.ncbi.nlm.nih.gov/genomes/all/GCA/019/915/245/GCA_019915245.1_ASM1991524v1/GCA_019915245.1_ASM1991524v1_protein.faa.gz
Fusarium odoratissimum	NRRL 54006	SAMN02981379	PRJNA309638	GCA_000260195.2	https://ftp.ncbi.nlm.nih.gov/genomes/all/GCA/000/260/195/GCA_000260195.2_FO_II5_V1/GCA_000260195.2_FO_II5_V1_genomic.fna.gz	https://ftp.ncbi.nlm.nih.gov/genomes/all/GCA/000/260/195/GCA_000260195.2_FO_II5_V1/GCA_000260195.2_FO_II5_V1_protein.faa.gz
Fusarium annulatum	FFSC RH5	SAMN21240823	PRJNA761077	GCA_022627115.1	https://ftp.ncbi.nlm.nih.gov/genomes/all/GCA/022/627/115/GCA_022627115.1_ASM2262711v1/GCA_022627115.1_ASM2262711v1_genomic.fna.gz	https://ftp.ncbi.nlm.nih.gov/genomes/all/GCA/022/627/115/GCA_022627115.1_ASM2262711v1/GCA_022627115.1_ASM2262711v1_protein.faa.gz
Fusarium verticillioides	7600	SAMN02953630	PRJNA15553	GCA_000149555.1	https://ftp.ncbi.nlm.nih.gov/genomes/all/GCA/000/149/555/GCA_000149555.1_ASM14955v1/GCA_000149555.1_ASM14955v1_genomic.fna.gz	https://ftp.ncbi.nlm.nih.gov/genomes/all/GCA/000/149/555/GCA_000149555.1_ASM14955v1/GCA_000149555.1_ASM14955v1_protein.faa.gz
Fusarium xylarioides	IMI 392674	SAMN15901422	PRJNA659227	GCA_018296325.1	https://ftp.ncbi.nlm.nih.gov/genomes/all/GCA/018/296/325/GCA_018296325.1_ASM1829632v1/GCA_018296325.1_ASM1829632v1_genomic.fna.gz	https://ftp.ncbi.nlm.nih.gov/genomes/all/GCA/018/296/325/GCA_018296325.1_ASM1829632v1/GCA_018296325.1_ASM1829632v1_protein.faa.gz
Fusarium venenatum	A3/5	SAMEA2827224	PRJNA479922	GCA_900007375.1	https://ftp.ncbi.nlm.nih.gov/genomes/all/GCA/900/007/375/GCA_900007375.1_ASM90000737v1/GCA_900007375.1_ASM90000737v1_genomic.fna.gz	https://ftp.ncbi.nlm.nih.gov/genomes/all/GCA/900/007/375/GCA_900007375.1_ASM90000737v1/GCA_900007375.1_ASM90000737v1_protein.faa.gz
Fusarium tricinctum	MPI-SDFR-AT-0068	SAMN08150283	PRJNA347189	GCA_020744515.1	https://ftp.ncbi.nlm.nih.gov/genomes/all/GCA/020/744/515/GCA_020744515.1_Fustr1/GCA_020744515.1_Fustr1_genomic.fna.gz	https://ftp.ncbi.nlm.nih.gov/genomes/all/GCA/020/744/515/GCA_020744515.1_Fustr1/GCA_020744515.1_Fustr1_protein.faa.gz
Fusarium poae	DAOMC 252244	SAMN13054494	PRJNA774197	GCA_019609905.1	https://ftp.ncbi.nlm.nih.gov/genomes/all/GCA/019/609/905/GCA_019609905.1_ASM1960990v1/GCA_019609905.1_ASM1960990v1_genomic.fna.gz	https://ftp.ncbi.nlm.nih.gov/genomes/all/GCA/019/609/905/GCA_019609905.1_ASM1960990v1/GCA_019609905.1_ASM1960990v1_protein.faa.gz
Fusarium avenaceum	MPI-SDFR-AT-0044	SAMN09062724	PRJNA455443	GCA_020744115.1	https://ftp.ncbi.nlm.nih.gov/genomes/all/GCA/020/744/115/GCA_020744115.1_Fustri1/GCA_020744115.1_Fustri1_genomic.fna.gz	https://ftp.ncbi.nlm.nih.gov/genomes/all/GCA/020/744/115/GCA_020744115.1_Fustri1/GCA_020744115.1_Fustri1_protein.faa.gz
Fusarium equiseti	K31	SAMEA7112172	PRJEB39686	GCA_910393935.1	https://ftp.ncbi.nlm.nih.gov/genomes/all/GCA/910/393/935/GCA_910393935.1_fusarium_equiseti_K3.embl.gz/GCA_910393935.1_fusarium_equiseti_K3.embl.gz_genomic.fna.gz	https://ftp.ncbi.nlm.nih.gov/genomes/all/GCA/910/393/935/GCA_910393935.1_fusarium_equiseti_K3.embl.gz/GCA_910393935.1_fusarium_equiseti_K3.embl.gz_protein.faa.gz
Fusarium solani	CRI 24-3	SAMN21559421	PRJNA765467	GCA_023101225.1	https://ftp.ncbi.nlm.nih.gov/genomes/all/GCA/023/101/225/GCA_023101225.1_ASM2310122v1/GCA_023101225.1_ASM2310122v1_genomic.fna.gz	https://ftp.ncbi.nlm.nih.gov/genomes/all/GCA/023/101/225/GCA_023101225.1_ASM2310122v1/GCA_023101225.1_ASM2310122v1_protein.faa.gz
Fusarium subglutinans	NRRL 66333	SAMN13683616	PRJNA670753	GCA_013396075.1	https://ftp.ncbi.nlm.nih.gov/genomes/all/GCA/013/396/075/GCA_013396075.1_ASM1339607v1/GCA_013396075.1_ASM1339607v1_genomic.fna.gz	https://ftp.ncbi.nlm.nih.gov/genomes/all/GCA/013/396/075/GCA_013396075.1_ASM1339607v1/GCA_013396075.1_ASM1339607v1_protein.faa.gz
Fusarium circinatum	NRRL 25331	SAMN13683613	PRJNA670753	GCA_013396185.1	https://ftp.ncbi.nlm.nih.gov/genomes/all/GCA/013/396/185/GCA_013396185.1_ASM1339618v1/GCA_013396185.1_ASM1339618v1_genomic.fna.gz	https://ftp.ncbi.nlm.nih.gov/genomes/all/GCA/013/396/185/GCA_013396185.1_ASM1339618v1/GCA_013396185.1_ASM1339618v1_protein.faa.gz
Fusarium nygamai	CS10214	SAMN06240347	PRJNA361522	GCA_002894225.1	https://ftp.ncbi.nlm.nih.gov/genomes/all/GCA/002/894/225/GCA_002894225.1_CS10214v1/GCA_002894225.1_CS10214v1_genomic.fna.gz	https://ftp.ncbi.nlm.nih.gov/genomes/all/GCA/002/894/225/GCA_002894225.1_CS10214v1/GCA_002894225.1_CS10214v1_protein.faa.gz
Bipolaris sorokiniana	(Sacc.) Shoemaker	SAMN13164483	PRJNA582456	GCA_013416765.1	https://ftp.ncbi.nlm.nih.gov/genomes/all/GCA/013/416/765/GCA_013416765.1_ASM1341676v1/GCA_013416765.1_ASM1341676v1_genomic.fna.gz	https://ftp.ncbi.nlm.nih.gov/genomes/all/GCA/013/416/765/GCA_013416765.1_ASM1341676v1/GCA_013416765.1_ASM1341676v1_protein.faa.gz
