# Supplementary material for: Draft Genome and Biological Characteristics of Fusarium solani and Fusarium oxysporum Causing Black Rot in Gastrodia elata
Source: Int J Mol Sci. 2023 Feb 25;24(5):4545. doi: 10.3390/ijms24054545 (PMC10003674; doi:10.3390/ijms24054545)
Supplement: Supplementary file 1 [file ijms-24-04545-s001.zip › Table/Table S26 Various conditions of biological characteristics experiment.xlsx]

## Sheet: Sheet1
Various conditions of biological characteristics experiment
Growth temperature (℃)	PH value	Lethal temperature (℃)	Carbon source	Nitrogen source	Culture medium	Light
5	4	40	Carbon deficiency	Nitrogen deficiency	Oat Agar medium (OA)	Full illumination
10	5	45	glucose	beef extract	Bengal red Agar medium (BRAM)	Alternating light and dark
15	6	50	starch	urea	synthetic low nutrient agar medium (SNA)	Dark
20	7	55	maltose	ammonium oxalate	Czapek-Dox Agar (CDM)
25	8	60	Cha's complete medium	glycine	MEA medium (MEA)
28	9	65	mannitol	ammonium chloride	Potato Dextrose Agar (PDA)
30	10		fructose	sodium nitrate	Nutrient Agar (NA)
37				peptone
