# Supplementary material for: Draft Genome and Biological Characteristics of Fusarium solani and Fusarium oxysporum Causing Black Rot in Gastrodia elata
Source: Int J Mol Sci. 2023 Feb 25;24(5):4545. doi: 10.3390/ijms24054545 (PMC10003674; doi:10.3390/ijms24054545)
Supplement: Supplementary file 1 [file ijms-24-04545-s001.zip › Table/Table S27 Pharmaceutical information for the test.xlsx]

## Sheet: Sheet1
Pharmaceutical information for the test
Drugs used in the experiment		Manufacturer
Botanical fungicide	0.3% Tetramycin (AS)	Liaoning Weike Bioengineering Co., Ltd.
	1% Osthole (ME)	Yunnan Nanbao Biotechnology Co., Ltd.
	1% Shenzinomycin (SC)	Shanghai Nongle Biological Products Co., Ltd.
	80% Acetalin (EC)	Nanyang New Wolong Biochemical Co., Ltd.
	3% neutrophil (WP)	Shenzhen Nuopusin Agrochemical Co., Ltd.
	0.5% ningnanmycin (AS)	Hebei Zhongbao Green Crop Technology Co., Ltd.
	5% ningnanmycin (AS)	Shanghai Hulian Biopharmaceutical (Xiayi) Co., Ltd.
chemical fungicide	75% Oxime Tebuconazole (WDG)	Bayer CropScience (China) Co., Ltd. Beijing Branch
	40% Pentachloronitrobenzene (DP)	Sichuan Runer Co., Ltd.
	30% Carbendazim·Formisole (WP)	Heilongjiang Qiqihar Siyou Chemical Co., Ltd.
	10% Difenoconazole (WDG)	Syngenta Nantong Crop Protection Co., Ltd.
	25% Bromoxanil (EC)	Jiangsu Tuoqiu Agrochemical Co., Ltd.
	25% pyraclostrobin (SC)	Jiangsu Tuoqiu Agrochemical Co., Ltd.
	43%Tebuconazole (SC)	Shanghai Hulian Biopharmaceutical (Xiayi) Co., Ltd.
	20%emulsioninwater (EW)	Jiangxi Heyi Chemical Co., Ltd.
	70% trifloxystrobin·tebuconazole (WDG)	Jingbo Agrochemical Technology Co., Ltd.
	40% thiram carbendazim (WP)	Corteva Agricultural Technology Co., Ltd.
