# Supplementary material for: Draft Genome and Biological Characteristics of Fusarium solani and Fusarium oxysporum Causing Black Rot in Gastrodia elata
Source: Int J Mol Sci. 2023 Feb 25;24(5):4545. doi: 10.3390/ijms24054545 (PMC10003674; doi:10.3390/ijms24054545)
Supplement: Supplementary file 1 [file ijms-24-04545-s001.zip › Table/Table S3 Analysis of genomic repeat sequences of strains QK8 and SX13.xlsx]

## Sheet: Sheet1
Analysis of genomic repeat sequences of strains QK8 and SX13
type	gene count		Total Size
	QK8	SX13	QK8	SX13
DNA:	2032	2352	1969992	1767541
Academ	31	/	20012	/
PiggyBac	171	267	97195	122308
TcMar-Fot1	1633	1957	1738719	1597655
TcMar-Tc1	37	/	6595	/
hAT	75	69	11079	10942
hAT-Restless	85	59	96392	36636
LINE:	141	263	139546	181079
Tad1	141	263	139546	181079
LTR:	910	646	889510	854014
Copia	/	135	/	20812
Gypsy	910	511	889510	833202
Others：	9304	12133	1147552	2120099
DNA	48	/	16244	/
Low_complexity	788	982	38409	47340
SINE	60	/	5661	/
Simple_repeat	6233	8230	263048	345718
Unknown	2108	2921	814889	1727041
rRNA	67	/	9301	/
