# Supplementary material for: Draft Genome and Biological Characteristics of Fusarium solani and Fusarium oxysporum Causing Black Rot in Gastrodia elata
Source: Int J Mol Sci. 2023 Feb 25;24(5):4545. doi: 10.3390/ijms24054545 (PMC10003674; doi:10.3390/ijms24054545)
Supplement: Supplementary file 1 [file ijms-24-04545-s001.zip › Table/Table S4 Analysis of NR annotation of strain QK8 Genome.xlsx]

## Sheet: Sheet1
Analysis of NR annotation of strain QK8 Genome
Query_id	Query_length	Query_start	Query_end	Subject_id	Subject_length	Subject_start	Subject_end	Identity(%)	Align_length	Mismatch	Gap	Score	E_value	Subject_annotation
QK8_00001	403	23	397	OBS15047.1	407	25	403	78.6	379	77	4	633.6	4.8e-179	OBS15047.1 hypothetical protein FPOA_14065 [Fusarium poae]
QK8_00002	1801	1	1603	KPA40108.1	1595	1	1595	89.7	1638	90	78	2908.6	0	KPA40108.1 hypothetical protein FLAG1_07004 [Fusarium langsethiae]
QK8_00003	348	3	302	PTD05366.1	319	11	301	64	300	99	9	362.1	2.3e-97	PTD05366.1 hypothetical protein FCULG_00000001, partial [Fusarium culmorum]
QK8_00004	144	5	143	EYB30272.1	822	15	153	77	139	32	0	243	6.6e-62	EYB30272.1 hypothetical protein FG05_07698 [Fusarium graminearum]
QK8_00005	182	1	181	KFY00272.1	182	1	182	57.6	184	73	5	211.5	2.7e-52	KFY00272.1 hypothetical protein V490_01423 [Pseudogymnoascus sp. VKM F-3557]
QK8_00006	105	1	50	XP_018252735.1	170	36	85	88	50	6	0	90.9	3e-16	XP_018252735.1 hypothetical protein FOXG_21180 [Fusarium oxysporum f. sp. lycopersici 4287]
QK8_00007	203	4	194	SCO90020.1	313	47	311	50.2	265	58	74	240	7.8e-61	SCO90020.1 related to isoflavone reductase homolog A622 [Fusarium oxysporum]
QK8_00008	588	1	587	RSM06867.1	588	1	588	80.5	589	112	3	1029.2	5.8e-298	RSM06867.1 hypothetical protein CEP52_005478 [Fusarium sp. AF-4]
QK8_00009	343	28	339	ENH69421.1	324	12	320	50.2	313	151	5	334	6.7e-89	ENH69421.1 Putative sterigmatocystin biosynthesis lipase/esterase stcI [Fusarium oxysporum f. sp. cubense race 1]
QK8_00010	1551	1	1550	SCO78538.1	1551	1	1551	96	1551	61	1	2926	0	SCO78538.1 uncharacterized protein FRV6_02751 [Fusarium oxysporum]
QK8_00011	347	1	342	OPB38932.1	344	1	344	69.2	344	104	2	486.1	1.1e-134	OPB38932.1 zinc binding dehydrogenase [Trichoderma guizhouense]
QK8_00012	667	20	666	EWZ83135.1	698	51	698	40.1	680	342	65	464.2	8.4e-128	EWZ83135.1 hypothetical protein FOWG_13067 [Fusarium oxysporum f. sp. lycopersici MN25]
QK8_00013	753	360	752	RYC77875.1	431	1	431	88.9	431	10	38	735.7	1.7e-209	RYC77875.1 hypothetical protein BFJ63_vAg19251 [Fusarium oxysporum f. sp. narcissi]
QK8_00014	726	15	715	RKK67908.1	896	1	720	48.7	723	346	25	659.8	1.1e-186	RKK67908.1 hypothetical protein BFJ69_g14093 [Fusarium oxysporum]
QK8_00015	830	7	828	KPM40401.1	1060	150	1058	59.8	914	270	97	1073.2	5.5e-311	KPM40401.1 Sterol 3-beta-glucosyltransferase UGT80B1 [Neonectria ditissima]
QK8_00016	917	1	312	EXL41471.1	375	1	353	85.3	353	11	41	604	9.3e-170	EXL41471.1 hypothetical protein FOCG_16275 [Fusarium oxysporum f. sp. radicis-lycopersici 26381]
QK8_00017	552	1	551	RKK94315.1	553	1	551	73.3	551	147	0	819.3	8.5e-235	RKK94315.1 hypothetical protein BFJ70_g17711 [Fusarium oxysporum]
QK8_00018	940	1	939	RKK63847.1	1012	74	1012	99.5	939	5	0	1851.3	0	RKK63847.1 hypothetical protein BFJ69_g16860 [Fusarium oxysporum]
QK8_00019	101	62	100	EQK99175.1	203	164	202	59	39	16	0	56.6	6.1e-06	EQK99175.1 hypothetical protein OCS_05111 [Ophiocordyceps sinensis CO18]
QK8_00020	421	2	405	RPB06807.1	2289	1800	2257	37.2	470	217	78	269.6	1.9e-69	RPB06807.1 hypothetical protein P167DRAFT_580005 [Morchella conica CCBAS932]
QK8_00021	364	1	312	RKK93889.1	348	1	312	97.1	312	9	0	590.9	3.2e-166	RKK93889.1 hypothetical protein BFJ68_g15366 [Fusarium oxysporum]
QK8_00022	323	1	318	OBS26119.1	321	1	318	83.3	318	53	0	551.2	2.5e-154	OBS26119.1 hypothetical protein FPOA_00062 [Fusarium poae]
QK8_00023	267	10	266	KAF3177949.1	272	15	272	68.6	258	80	1	372.9	1e-100	KAF3177949.1 hypothetical protein TWF751_001897 [Arthrobotrys oligospora]
QK8_00024	203	12	158	OCK78740.1	233	12	158	33.3	147	98	0	94.7	4.1e-17	OCK78740.1 hypothetical protein K432DRAFT_356280 [Lepidopterella palustris CBS 459.81]
QK8_00025	532	61	531	KAF2177223.1	470	60	470	39.6	492	195	102	297	1.4e-77	KAF2177223.1 zincin [Zopfia rhizophila CBS 207.26]
QK8_00026	492	229	491	SCO78574.1	470	1	369	68.3	369	11	106	484.2	5.8e-134	SCO78574.1 uncharacterized protein FRV6_02787 [Fusarium oxysporum]
QK8_00027	414	1	413	RGP81807.1	413	1	413	96.9	413	13	0	764.2	2.4e-218	RGP81807.1 alkaline ase [Fusarium longipes]
QK8_00028	251	91	246	CVK97721.1	308	136	300	37.9	169	88	17	108.6	3.4e-21	CVK97721.1 uncharacterized protein FMAN_11715 [Fusarium mangiferae]
QK8_00029	300	24	298	CVK95261.1	304	3	274	45.5	277	144	7	233.8	8.3e-59	CVK95261.1 related to peroxisomal short-chain alcohol dehydrogenase [Fusarium mangiferae]
QK8_00030	513	1	512	SCO56587.1	518	1	515	76.3	515	119	3	831.6	1.5e-238	SCO56587.1 related to pisatin demethylase cytochrome P450 [Fusarium fujikuroi]
QK8_00031	946	1	945	RBR03086.1	1535	49	978	80.3	992	86	109	1590.9	0	RBR03086.1 hypothetical protein FVER53590_00029 [Fusarium verticillioides]
QK8_00032	379	1	378	QGI59799.1	400	1	400	75.2	407	65	36	577.8	3e-162	QGI59799.1 hypothetical protein CEK27_001924 [Fusarium fujikuroi]
QK8_00033	310	26	307	OAA34761.1	300	18	298	46.1	282	151	1	293.9	7e-77	OAA34761.1 phosphotransferase enzyme family protein [Metarhizium rileyi RCEF 4871]
QK8_00034	347	106	198	RBR02780.1	256	16	108	86	93	13	0	158.3	5.1e-36	RBR02780.1 hypothetical protein FVER53590_00032 [Fusarium verticillioides]
QK8_00035	456	1	448	EXK76799.1	455	1	444	47.5	448	231	4	403.3	1.2e-109	EXK76799.1 hypothetical protein FOQG_18472 [Fusarium oxysporum f. sp. raphani 54005]
QK8_00036	176	1	146	RSL81067.1	271	1	161	58.4	161	52	15	185.7	1.5e-44	RSL81067.1 hypothetical protein CEP51_006115 [Fusarium floridanum]
QK8_00037	256	21	255	CVK84678.1	249	15	249	89.8	235	24	0	426.4	7.4e-117	CVK84678.1 related to ketoreductase [Fusarium proliferatum]
QK8_00038	337	1	336	KLP07166.1	336	1	336	93.2	336	23	0	631.3	2e-178	KLP07166.1 aldehyde reductase II [Fusarium fujikuroi]
QK8_00039	469	20	434	EGU84118.1	1037	294	680	91.3	415	8	28	750	5.4e-214	EGU84118.1 hypothetical protein FOXB_05365 [Fusarium oxysporum Fo5176]
QK8_00040	238	1	234	XP_031074329.1	235	1	234	93.6	234	15	0	452.6	9e-125	XP_031074329.1 related to NonF protein, involved in nonactin biosynthesis [Fusarium proliferatum ET1]
QK8_00041	106	1	104	RSL88050.1	117	13	116	84.6	104	16	0	193	5.7e-47	RSL88050.1 hypothetical protein CEP51_001921 [Fusarium floridanum]
QK8_00042	337	20	336	RBQ87624.1	343	3	343	77.7	341	52	24	523.1	7.7e-146	RBQ87624.1 hypothetical protein FVER53263_00025 [Fusarium verticillioides]
QK8_00043	227	1	226	RKK70499.1	226	1	226	92	226	18	0	408.7	1.4e-111	RKK70499.1 hypothetical protein BFJ69_g11761 [Fusarium oxysporum]
QK8_00044	457	2	456	QGI59790.1	501	45	501	89.5	457	46	2	849.7	4.9e-244	QGI59790.1 hypothetical protein CEK27_001915 [Fusarium fujikuroi]
QK8_00045	323	1	320	OCK85075.1	327	1	321	49.8	323	157	5	320.1	9.5e-85	OCK85075.1 alpha/beta hydrolase domain-containing protein [Lepidopterella palustris CBS 459.81]
QK8_00046	160	1	159	XP_031041104.1	139	1	139	76.7	159	17	20	214.5	2.8e-53	XP_031041104.1 uncharacterized protein FOYG_05771 [Fusarium oxysporum NRRL 32931]
QK8_00047	1238	1	1237	TXC03805.1	1235	13	1235	94.9	1241	41	22	2405.2	0	TXC03805.1 hypothetical protein FocTR4_00000044, partial [Fusarium oxysporum f. sp. cubense]
QK8_00048	600	1	599	RBA12737.1	609	1	609	91.6	609	41	10	1068.9	6.7e-310	RBA12737.1 hypothetical protein FPRO05_04187 [Fusarium proliferatum]
QK8_00049	545	1	542	RFN45468.1	543	1	540	87.5	542	66	2	995.7	6.5e-288	RFN45468.1 putative alpha-glucoside transport protein [Fusarium fasciculatum]
QK8_00050	511	1	507	RGP81183.1	510	1	507	93.9	507	31	0	942.6	6.2e-272	RGP81183.1 choline permease [Fusarium longipes]
QK8_00051	357	1	355	RGP81841.1	360	1	359	87.5	359	41	4	642.1	1.2e-181	RGP81841.1 hypothetical protein FLONG3_38 [Fusarium longipes]
QK8_00052	402	1	401	RMJ15166.1	402	1	402	88.3	402	46	1	763.1	5.3e-218	RMJ15166.1 hypothetical protein CDV36_005174 [Fusarium kuroshium]
QK8_00053	117	1	116	KAF1931522.1	116	1	116	98.3	116	2	0	231.1	2.1e-58	KAF1931522.1 YjgF-like protein [Didymella exigua CBS 183.55]
QK8_00054	657	1	656	EXL41423.1	656	1	656	99.5	656	3	0	1323.9	0	EXL41423.1 hypothetical protein FOCG_16230 [Fusarium oxysporum f. sp. radicis-lycopersici 26381]
QK8_00055	485	1	484	XP_031074348.1	499	1	499	95.6	499	7	15	926.4	4.3e-267	XP_031074348.1 related to nicotinamide mononucleotide permease [Fusarium proliferatum ET1]
QK8_00056	270	6	269	OQE40140.1	266	3	266	89.4	264	28	0	484.2	3.2e-134	OQE40140.1 hypothetical protein PENCOP_c006G07648 [Penicillium coprophilum]
QK8_00057	279	1	203	XP_018741988.1	273	1	203	98.5	203	3	0	397.5	4e-108	XP_018741988.1 hypothetical protein FVEG_00014 [Fusarium verticillioides 7600]
QK8_00058	462	1	460	RBA12748.1	461	1	460	94.6	460	25	0	909.4	5.2e-262	RBA12748.1 hypothetical protein FPRO05_04198 [Fusarium proliferatum]
QK8_00059	354	1	318	RKK27157.1	891	1	353	87.8	353	8	35	617.5	3.1e-174	RKK27157.1 hypothetical protein BFJ67_g16271 [Fusarium oxysporum f. sp. cepae]
QK8_00060	490	1	489	XP_023425411.1	489	1	489	91.4	489	42	0	919.5	5.4e-265	XP_023425411.1 uncharacterized protein FFUJ_00035 [Fusarium fujikuroi IMI 58289]
QK8_00061	326	1	325	XP_018742000.1	325	1	325	84.7	326	48	2	578.6	1.5e-162	XP_018742000.1 hypothetical protein FVEG_00018 [Fusarium verticillioides 7600]
QK8_00062	316	1	314	RKL36716.1	331	1	330	81.2	330	46	16	567.4	3.3e-159	RKL36716.1 hypothetical protein BFJ72_g8265 [Fusarium proliferatum]
QK8_00063	584	1	580	KAE8352289.1	574	1	571	59.7	580	225	9	707.2	5e-201	KAE8352289.1 thiamine diphosphate-binding protein [Aspergillus coremiiformis]
QK8_00064	201	1	197	RBR22566.1	200	1	197	84.8	197	30	0	362.5	1e-97	RBR22566.1 hypothetical protein FVER53590_00043 [Fusarium verticillioides]
QK8_00065	485	1	484	RBQ88505.1	483	1	483	96.7	484	15	1	927.5	1.9e-267	RBQ88505.1 hypothetical protein FVER53263_00041 [Fusarium verticillioides]
QK8_00066	534	29	533	RBA12721.1	537	33	537	89.3	505	54	0	941	1.9e-271	RBA12721.1 hypothetical protein FPRO05_04171 [Fusarium proliferatum]
QK8_00067	274	1	272	SCN68779.1	282	1	275	92	275	19	3	397.5	4e-108	SCN68779.1 uncharacterized protein FFC1_00093 [Fusarium fujikuroi]
QK8_00068	367	1	366	PNP85042.1	366	1	366	96.7	366	12	0	710.7	2.8e-202	PNP85042.1 hypothetical protein FNYG_01567 [Fusarium nygamai]
QK8_00069	491	1	490	RKL19459.1	490	1	490	99.2	490	4	0	956.8	3e-276	RKL19459.1 putative transporter [Fusarium oxysporum]
QK8_00070	336	1	335	KLP01383.1	335	1	335	95.2	335	16	0	675.2	1.2e-191	KLP01383.1 lipase 2 [Fusarium fujikuroi]
QK8_00071	326	1	325	XP_031055534.1	325	1	325	89.5	325	34	0	301.6	3.5e-79	XP_031055534.1 uncharacterized protein FOIG_13579 [Fusarium oxysporum f. sp. cubense tropical race 4 54006]
QK8_00072	238	82	230	XP_031055535.1	203	55	203	96	149	6	0	263.1	1e-67	XP_031055535.1 uncharacterized protein FOIG_13580 [Fusarium oxysporum f. sp. cubense tropical race 4 54006]
QK8_00073	1765	1	1764	EXK49831.1	1764	1	1764	98.5	1764	27	0	3427.9	0	EXK49831.1 hypothetical protein FOMG_02311 [Fusarium oxysporum f. sp. melonis 26406]
QK8_00074	1206	1	1205	EXK49830.1	1205	1	1205	98.9	1205	13	0	2329.7	0	EXK49830.1 hypothetical protein FOMG_02310 [Fusarium oxysporum f. sp. melonis 26406]
QK8_00075	1392	2	1391	SCO78638.1	1390	1	1390	99.3	1390	10	0	2818.1	0	SCO78638.1 uncharacterized protein FRV6_02851 [Fusarium oxysporum]
QK8_00076	266	11	262	OQO31196.1	302	11	295	35.2	287	149	37	140.2	1.1e-30	OQO31196.1 hypothetical protein B0A51_01575 [Rachicladosporium sp. CCFEE 5018]
QK8_00077	778	5	718	PGG97676.1	695	3	659	35	743	368	115	298.1	9.3e-78	PGG97676.1 hypothetical protein AJ80_09659 [Polytolypa hystricis UAMH7299]
QK8_00078	496	82	495	EXL70239.1	418	1	418	92.3	430	5	28	710.3	5e-202	EXL70239.1 hypothetical protein FOPG_13938 [Fusarium oxysporum f. sp. conglutinans race 2 54008]
QK8_00079	1640	1	1639	TVY62651.1	1640	1	1640	98.5	1640	23	1	3150.9	0	TVY62651.1 Retrovirus-related Pol polyprotein from transposon TNT [Fusarium oxysporum f. sp. cubense]
QK8_00080	372	73	370	XP_031041140.1	377	79	376	97.3	298	8	0	606.7	5.8e-171	XP_031041140.1 uncharacterized protein FOYG_05804 [Fusarium oxysporum NRRL 32931]
QK8_00081	1000	1	999	RKK68010.1	999	1	999	98.5	999	15	0	1926.8	0	RKK68010.1 hypothetical protein BFJ69_g14012 [Fusarium oxysporum]
QK8_00082	702	1	699	KPM38978.1	759	1	733	56.2	740	276	48	569.3	1.9e-159	KPM38978.1 hypothetical protein AK830_g7598 [Neonectria ditissima]
QK8_00083	144	1	133	EXK76379.1	184	1	133	72.2	133	37	0	173.7	4.9e-41	EXK76379.1 hypothetical protein FOQG_18877 [Fusarium oxysporum f. sp. raphani 54005]
QK8_00084	421	1	420	RFN55089.1	1091	347	905	53.2	562	118	145	559.7	9.3e-157	RFN55089.1 phosphatidylinositol phospholipase c, gamma-1 [Fusarium fasciculatum]
QK8_00085	192	1	133	EGU72383.1	434	283	416	91	134	11	1	251.5	2.5e-64	EGU72383.1 hypothetical protein FOXB_17107 [Fusarium oxysporum Fo5176]
QK8_00086	525	1	524	EXM15404.1	555	31	555	91.8	525	42	1	995.3	8.2e-288	EXM15404.1 hypothetical protein FOTG_16244 [Fusarium oxysporum f. sp. vasinfectum 25433]
QK8_00087	412	9	406	RKK21455.1	415	2	413	64.3	412	133	14	541.6	2.6e-151	RKK21455.1 hypothetical protein BFJ67_g17265 [Fusarium oxysporum f. sp. cepae]
QK8_00088	391	1	390	RSL43306.1	389	1	389	89	390	42	1	651.7	1.7e-184	RSL43306.1 hypothetical protein CEP54_015144 [Fusarium sp. AF-8]
QK8_00089	378	3	377	RSL47860.1	376	4	376	66.9	375	122	2	513.5	6.8e-143	RSL47860.1 putative pectin lyase D [Fusarium sp. AF-8]
QK8_00090	372	1	371	CVK85087.1	351	1	351	82.7	371	44	20	599.7	7.1e-169	CVK85087.1 related to endoglucanase I precursor [Fusarium mangiferae]
QK8_00091	314	173	313	ENH75739.1	288	149	288	73.9	142	34	3	218	4.9e-54	ENH75739.1 hypothetical protein FOC1_g10003901 [Fusarium oxysporum f. sp. cubense race 1]
QK8_00092	301	1	300	SCV33754.1	954	1	294	82	300	48	6	469.2	1.2e-129	SCV33754.1 related to small s protein [Fusarium fujikuroi]
QK8_00093	537	1	536	XP_031055554.1	960	407	960	94.9	554	10	18	1072.4	5.3e-311	XP_031055554.1 uncharacterized protein FOIG_13599 [Fusarium oxysporum f. sp. cubense tropical race 4 54006]
QK8_00094	702	1	700	RKL36587.1	578	1	576	70.5	701	81	126	947.6	2.6e-273	RKL36587.1 hypothetical protein BFJ72_g8136 [Fusarium proliferatum]
QK8_00095	366	1	365	RYP02164.1	365	1	365	88.2	365	43	0	692.2	1e-196	RYP02164.1 hypothetical protein DL765_010775 [Monosporascus sp. GIB2]
QK8_00096	331	9	330	XP_031011065.1	319	2	319	83.5	322	49	4	532.7	9.5e-149	XP_031011065.1 uncharacterized protein FIESC28_10767 [Fusarium coffeatum]
QK8_00097	276	1	275	RGP81191.1	275	1	275	90.9	275	25	0	534.6	2.1e-149	RGP81191.1 carbonic anhydrase [Fusarium longipes]
QK8_00098	315	1	302	GAT26441.1	390	1	300	53.9	304	134	6	354	5.8e-95	GAT26441.1 similar to An02g02460 [Aspergillus luchuensis]
QK8_00099	1157	128	1026	PNP79790.1	1241	236	1112	43.9	902	478	28	736.9	1.2e-209	PNP79790.1 hypothetical protein FNYG_06883 [Fusarium nygamai]
QK8_00100	613	1	612	XP_031074391.1	609	1	609	77.2	619	124	17	766.9	5.6e-219	XP_031074391.1 uncharacterized protein FPRO_02083 [Fusarium proliferatum ET1]
QK8_00101	455	1	454	BAD89530.1	454	1	454	89.2	454	49	0	823.5	3.7e-236	BAD89530.1 trichothecene 3-O-acetyltransferase [Fusarium nisikadoi]
QK8_00102	1006	2	1005	BAD89519.1	1004	1	1004	98.5	1004	15	0	2095.1	0	BAD89519.1 hypothetical protein similar to beta-D-galactosidase [Fusarium oxysporum f. sp. fragariae]
QK8_00103	360	1	359	KLP00028.1	359	1	359	92.5	359	27	0	709.1	8.1e-202	KLP00028.1 nitrogen metabolic regulation protein nmr [Fusarium fujikuroi]
QK8_00104	328	3	327	RSL97993.1	608	7	338	55.1	332	142	7	378.6	2.3e-102	RSL97993.1 hypothetical protein CDV31_012790 [Fusarium ambrosium]
QK8_00105	905	327	896	CVK85069.1	1135	1	569	69.2	574	168	9	625.5	3e-176	CVK85069.1 uncharacterized protein FMAN_01987 [Fusarium mangiferae]
QK8_00106	221	1	127	RKK94339.1	161	1	161	65.2	161	22	34	201.8	2.6e-49	RKK94339.1 hypothetical protein BFJ71_g8990 [Fusarium oxysporum]
QK8_00107	413	1	411	XP_014539893.1	537	40	536	42.3	499	198	90	355.1	3.4e-95	XP_014539893.1 C6 transcription factor OefC, partial [Metarhizium brunneum ARSEF 3297]
QK8_00108	440	1	437	TVY72966.1	636	1	446	62.6	447	156	11	498.8	2e-138	TVY72966.1 Guanine nucleotide-binding protein alpha-3 subunit [Fusarium oxysporum f. sp. cubense]
QK8_00109	325	1	301	RFN42541.1	502	49	363	87.3	316	24	16	531.9	1.6e-148	RFN42541.1 amino acid transporter [Fusarium fasciculatum]
QK8_00110	996	1	995	SCO78667.1	1007	1	1007	96.6	1007	22	12	1938.3	0	SCO78667.1 uncharacterized protein FRV6_02880 [Fusarium oxysporum]
QK8_00111	195	1	193	CVK85059.1	194	1	193	73.6	193	51	0	273.1	8e-71	CVK85059.1 uncharacterized protein FMAN_16030 [Fusarium mangiferae]
QK8_00112	171	1	161	XP_018742066.1	161	1	161	89.4	161	17	0	286.6	6.1e-75	XP_018742066.1 hypothetical protein FVEG_00072 [Fusarium verticillioides 7600]
QK8_00113	852	1	851	PNP85073.1	854	1	853	93	853	58	2	1607	0	PNP85073.1 hypothetical protein FNYG_01598 [Fusarium nygamai]
QK8_00114	175	29	174	XP_031041171.1	150	5	150	95.9	146	6	0	307.8	2.6e-81	XP_031041171.1 uncharacterized protein FOYG_05834 [Fusarium oxysporum NRRL 32931]
QK8_00115	507	1	465	RKK94371.1	518	1	465	97.4	465	12	0	949.9	3.8e-274	RKK94371.1 hypothetical protein BFJ71_g9022 [Fusarium oxysporum]
QK8_00116	413	13	412	SCV33701.1	402	3	402	96.8	400	13	0	792.7	6.4e-227	SCV33701.1 related to integral membrane protein PTH11 [Fusarium fujikuroi]
QK8_00117	552	1	551	RKK94315.1	553	1	551	73.3	551	147	0	819.3	8.5e-235	RKK94315.1 hypothetical protein BFJ70_g17711 [Fusarium oxysporum]
QK8_00118	398	1	362	SCV26211.1	2538	1	390	86.7	390	24	28	661.4	2.1e-187	SCV26211.1 polyketide synthase [Fusarium fujikuroi]
QK8_00119	641	6	615	KAF2470573.1	1217	492	1088	34.5	621	372	35	337	1.5e-89	KAF2470573.1 hypothetical protein BDR25DRAFT_393691 [Lindgomyces ingoldianus]
QK8_00120	418	1	417	PNP85082.1	418	1	418	92.6	418	30	1	780.4	3.3e-223	PNP85082.1 hypothetical protein FNYG_01607 [Fusarium nygamai]
QK8_00121	609	74	608	EWZ86481.1	512	1	512	92.1	535	19	23	973.8	3e-281	EWZ86481.1 hypothetical protein FOWG_10049 [Fusarium oxysporum f. sp. lycopersici MN25]
QK8_00122	623	1	622	RAQ59549.1	620	1	620	76.8	622	142	2	981.1	1.9e-283	RAQ59549.1 phenol 2-monooxygenase [Aspergillus flavus]
QK8_00123	242	1	218	KAB2568898.1	220	1	219	53	219	102	1	253.1	1.1e-64	KAB2568898.1 Glutathione S-transferase-like protein OpS6 [Lasiodiplodia theobromae]
QK8_00124	220	3	146	KAE8442729.1	263	77	225	41.6	149	82	5	102.1	2.8e-19	KAE8442729.1 hypothetical protein EG329_002920 [Venturia inaequalis]
QK8_00125	530	214	504	RGP65229.1	708	247	551	28.8	320	184	44	125.2	7.3e-26	RGP65229.1 hypothetical protein FSPOR_7363 [Fusarium sporotrichioides]
QK8_00126	690	27	642	XP_031074428.1	817	1	666	81.1	671	67	60	1074.3	2.3e-311	XP_031074428.1 CHS-3 chitin synthase 3 [Fusarium proliferatum ET1]
QK8_00127	1493	93	614	RKK94376.1	550	1	522	97.3	522	14	0	1020.8	5.2e-295	RKK94376.1 hypothetical protein BFJ71_g9027 [Fusarium oxysporum]
QK8_00128	361	1	360	QGI59693.1	360	1	360	88.3	360	42	0	646.4	6.4e-183	QGI59693.1 hypothetical protein CEK27_001818 [Fusarium fujikuroi]
QK8_00129	343	1	342	CVK85037.1	342	1	342	95.3	342	16	0	661.4	1.8e-187	CVK85037.1 related to D-alanine aminotransferase [Fusarium mangiferae]
QK8_00130	495	1	494	XP_023425314.1	494	1	494	96.6	494	17	0	951.4	1.3e-274	XP_023425314.1 related to allantoate permease [Fusarium fujikuroi IMI 58289]
QK8_00131	661	1	660	EXK49775.1	660	1	660	98.8	660	8	0	1304.3	0	EXK49775.1 hypothetical protein FOMG_02257 [Fusarium oxysporum f. sp. melonis 26406]
QK8_00132	322	1	321	KLP00080.1	331	1	331	87.9	331	30	10	427.9	3.2e-117	KLP00080.1 Uncharacterized protein Y057_8634 [Fusarium fujikuroi]
QK8_00133	1876	1	133	RSM04297.1	1405	1	136	63.2	136	47	3	156.4	1.1e-34	RSM04297.1 hypothetical protein CEP52_006933 [Fusarium sp. AF-4]
QK8_00134	522	2	519	RGP62963.1	520	3	520	90.7	518	48	0	982.6	5.5e-284	RGP62963.1 hypothetical protein FSPOR_8947 [Fusarium sporotrichioides]
QK8_00135	557	1	556	TVY69193.1	607	1	607	89.6	607	12	51	1072.4	5.5e-311	TVY69193.1 L-amino-acid oxidase [Fusarium oxysporum f. sp. cubense]
QK8_00136	583	1	581	RBA12662.1	558	1	557	80.6	581	89	24	908.3	1.5e-261	RBA12662.1 hypothetical protein FPRO05_04112 [Fusarium proliferatum]
QK8_00137	242	1	171	RBA12661.1	259	89	259	93	171	12	0	318.9	1.6e-84	RBA12661.1 hypothetical protein FPRO05_04111 [Fusarium proliferatum]
QK8_00138	664	1	663	KDB12093.1	680	1	680	58.9	684	256	25	772.7	1.1e-220	KDB12093.1 hypothetical protein UV8b_7086 [Ustilaginoidea virens]
QK8_00139	248	41	219	GAO18647.1	218	9	187	37.2	183	107	8	123.2	1.3e-25	GAO18647.1 hypothetical protein UVI_02058610 [Ustilaginoidea virens]
QK8_00140	494	1	447	KAF3920136.1	441	1	435	37.3	448	267	14	245	5.9e-62	KAF3920136.1 hypothetical protein AA313_de0202905 [Arthrobotrys entomopaga]
QK8_00141	648	298	647	XP_018742100.1	350	1	350	96.9	350	11	0	692.2	1.8e-196	XP_018742100.1 hypothetical protein FVEG_00098 [Fusarium verticillioides 7600]
QK8_00142	369	1	368	RBR04360.1	368	1	368	91	368	33	0	693	6.1e-197	RBR04360.1 hypothetical protein FVER53590_00100 [Fusarium verticillioides]
QK8_00143	669	6	668	SCN66011.1	739	76	739	78.1	667	139	7	1012.3	8.3e-293	SCN66011.1 uncharacterized protein FFE2_00190 [Fusarium fujikuroi]
QK8_00144	264	1	263	PNP85101.1	263	1	263	87.1	263	34	0	458.4	1.8e-126	PNP85101.1 hypothetical protein FNYG_01626 [Fusarium nygamai]
QK8_00145	519	119	518	EXL79006.1	378	1	378	85.5	400	36	22	663.3	7.3e-188	EXL79006.1 hypothetical protein FOPG_06988 [Fusarium oxysporum f. sp. conglutinans race 2 54008]
QK8_00146	1878	1	1877	TVY70609.1	1894	1	1894	89.8	1894	177	17	3398.2	0	TVY70609.1 hypothetical protein Focb16_v001933 [Fusarium oxysporum f. sp. cubense]
QK8_00147	351	26	349	XP_009262798.1	448	60	447	48.3	391	132	70	365.9	1.6e-98	XP_009262798.1 hypothetical protein FPSE_11406 [Fusarium pseudograminearum CS3096]
QK8_00148	586	1	585	SCV33614.1	595	1	595	84.9	595	80	10	888.6	1.2e-255	SCV33614.1 related to potential drug facilitator PEP5 [Fusarium fujikuroi]
QK8_00149	236	1	234	SCV33611.1	235	1	234	90.6	234	22	0	469.5	7.1e-130	SCV33611.1 Pea pathogenicity protein 2 [Fusarium fujikuroi]
QK8_00150	798	1	506	KLO81223.1	521	1	506	94.1	506	30	0	973	6.6e-281	KLO81223.1 Uncharacterized protein LW93_4797 [Fusarium fujikuroi]
QK8_00151	158	1	157	EXK49747.1	157	1	157	91.7	157	13	0	309.3	8.2e-82	EXK49747.1 hypothetical protein FOMG_02230 [Fusarium oxysporum f. sp. melonis 26406]
QK8_00152	334	1	325	RBA12641.1	324	1	324	93.5	325	20	1	627.5	2.9e-177	RBA12641.1 hypothetical protein FPRO05_04091 [Fusarium proliferatum]
QK8_00153	915	443	914	RBA12640.1	472	1	472	93.4	472	31	0	925.6	1.4e-266	RBA12640.1 hypothetical protein FPRO05_04090 [Fusarium proliferatum]
QK8_00154	257	1	256	CVK84999.1	256	1	256	94.5	256	14	0	481.9	1.5e-133	CVK84999.1 related to short chain dehydrogenase [Fusarium mangiferae]
QK8_00155	522	1	521	EGU75179.1	521	1	521	99.8	521	1	0	1117.4	0	EGU75179.1 hypothetical protein FOXB_14318 [Fusarium oxysporum Fo5176]
QK8_00156	558	1	557	RKL06856.1	557	1	557	98.6	557	8	0	1139	0	RKL06856.1 hypothetical protein BFJ70_g16965 [Fusarium oxysporum]
QK8_00157	329	1	328	CVK84325.1	328	1	328	92.1	328	26	0	621.7	1.5e-175	CVK84325.1 probable hydroxyquinol-1,2-dioxygenase [Fusarium proliferatum]
QK8_00158	360	1	359	RYC80409.1	359	1	359	96.7	359	12	0	670.2	4.2e-190	RYC80409.1 Maleylacetate reductase [Fusarium oxysporum f. sp. narcissi]
QK8_00159	513	3	512	SCV33588.1	510	1	510	95.7	510	22	0	1020.8	1.8e-295	SCV33588.1 related to cytochrome P450 [Fusarium fujikuroi]
QK8_00160	1168	1	1167	TVY70687.1	1164	1	1164	97.6	1167	25	3	2231.4	0	TVY70687.1 Vanillin dehydrogenase [Fusarium oxysporum f. sp. cubense]
QK8_00161	307	1	306	XP_031074482.1	306	1	306	86.3	306	42	0	556.6	5.7e-156	XP_031074482.1 uncharacterized protein FPRO_01991 [Fusarium proliferatum ET1]
QK8_00162	673	1	672	EXK85394.1	672	1	672	95.8	672	28	0	1292.7	0	EXK85394.1 hypothetical protein FOQG_10750 [Fusarium oxysporum f. sp. raphani 54005]
QK8_00163	382	1	381	XP_031074484.1	380	1	380	92.7	381	27	1	710.7	2.9e-202	XP_031074484.1 related to ADH3-alcohol dehydrogenase III [Fusarium proliferatum ET1]
QK8_00164	275	1	273	XP_031074485.1	277	1	276	86.2	276	35	3	497.3	3.7e-138	XP_031074485.1 related to dienelactone hydrolase family protein [Fusarium proliferatum ET1]
QK8_00165	960	1	649	EXL79032.1	683	34	682	79.7	649	132	0	1048.9	1.1e-303	EXL79032.1 hypothetical protein FOPG_07014 [Fusarium oxysporum f. sp. conglutinans race 2 54008]
QK8_00166	107	1	106	KIL87925.1	107	1	107	82.2	107	18	1	184.9	1.6e-44	KIL87925.1 hypothetical protein FAVG1_08806 [Fusarium avenaceum]
QK8_00167	500	1	499	SCV33568.1	499	1	499	98.4	499	8	0	991.1	1.5e-286	SCV33568.1 related to hexose transporter protein [Fusarium fujikuroi]
QK8_00168	1412	13	1411	RKK72142.1	1381	21	1381	94.6	1399	37	38	2679	0	RKK72142.1 putative beta-glucosidase I [Fusarium oxysporum]
QK8_00169	315	1	310	CZT43170.1	285	1	282	42.7	314	144	36	223	1.5e-55	CZT43170.1 uncharacterized protein RSE6_03164 [Rhynchosporium secalis]
QK8_00170	578	1	577	SCO92434.1	606	28	604	87.3	577	73	0	1070.5	2.3e-310	SCO92434.1 uncharacterized protein FRV6_16562 [Fusarium oxysporum]
QK8_00171	328	22	326	OBS25876.1	623	315	622	48.9	311	150	9	277.7	5.5e-72	OBS25876.1 hypothetical protein FPOA_06410 [Fusarium poae]
QK8_00172	1101	344	965	RGP75361.1	1254	600	1241	59.3	643	240	22	749.2	2.2e-213	RGP75361.1 hypothetical protein FLONG3_5751 [Fusarium longipes]
QK8_00173	357	1	356	CVK84268.1	356	1	356	92.4	356	27	0	693.7	3.5e-197	CVK84268.1 uncharacterized protein FPRN_01891 [Fusarium proliferatum]
QK8_00174	423	67	422	RYC79104.1	356	1	356	96.6	356	12	0	740	5e-211	RYC79104.1 hypothetical protein BFJ63_vAg18014 [Fusarium oxysporum f. sp. narcissi]
QK8_00175	665	346	664	RBR08069.1	818	463	781	77.1	319	73	0	536.2	1.7e-149	RBR08069.1 hypothetical protein FVER53590_00129 [Fusarium verticillioides]
QK8_00176	1351	220	1350	SCO78739.1	1318	218	1318	91.1	1131	71	30	2079.7	0	SCO78739.1 related to Pre-mRNA-splicing factor rse-1 [Fusarium oxysporum]
QK8_00177	341	2	339	RBA12613.1	353	12	349	67.8	338	109	0	518.1	2.5e-144	RBA12613.1 hypothetical protein FPRO05_04063 [Fusarium proliferatum]
QK8_00178	257	68	256	XP_025585372.1	186	1	186	84.7	189	26	3	314.7	3.2e-83	XP_025585372.1 uncharacterized protein FVRRES_06088 [Fusarium venenatum]
QK8_00179	147	12	137	RUP52014.1	350	195	344	28	150	84	24	57.8	4e-06	RUP52014.1 hypothetical protein BC936DRAFT_143527 [Jimgerdemannia flammicorona]
QK8_00180	1706	961	1447	XP_016618478.1	594	107	594	32.3	505	307	35	252.7	9.8e-64	XP_016618478.1 hypothetical protein Z519_07779 [Cladophialophora bantiana CBS 173.52]
QK8_00181	631	2	626	RYP36003.1	658	13	654	27.2	702	374	137	153.3	3e-34	RYP36003.1 hypothetical protein DL767_003570 [Monosporascus sp. MG133]
QK8_00182	689	389	688	PCD46483.1	307	1	307	88.9	307	27	7	521.5	4.6e-145	PCD46483.1 hypothetical protein AU210_001889 [Fusarium oxysporum f. sp. radicis-cucumerinum]
QK8_00183	398	5	397	EXK27450.1	392	1	392	89.8	393	39	1	684.1	3.1e-194	EXK27450.1 arsenical-resistance protein [Fusarium oxysporum f. sp. melonis 26406]
QK8_00184	206	45	205	EGU88732.1	154	1	154	86.3	161	15	7	293.9	4.6e-77	EGU88732.1 hypothetical protein FOXB_00750 [Fusarium oxysporum Fo5176]
QK8_00185	215	81	214	TVY70765.1	136	1	131	76.1	134	29	3	220.3	6.8e-55	TVY70765.1 hypothetical protein Focb16_v001891 [Fusarium oxysporum f. sp. cubense]
QK8_00186	259	1	258	RKL36623.1	258	1	258	96.9	258	8	0	508.8	1.2e-141	RKL36623.1 hypothetical protein BFJ72_g8172 [Fusarium proliferatum]
QK8_00187	505	4	504	EXL79056.1	501	1	501	94.8	501	26	0	940.6	2.3e-271	EXL79056.1 hypothetical protein FOPG_07035 [Fusarium oxysporum f. sp. conglutinans race 2 54008]
QK8_00188	212	1	192	ENH65218.1	194	1	186	92.2	192	9	6	343.6	5.2e-92	ENH65218.1 hypothetical protein FOC1_g10000881 [Fusarium oxysporum f. sp. cubense race 1]
QK8_00189	223	1	220	RBA12602.1	220	1	220	82.3	220	39	0	351.3	2.6e-94	RBA12602.1 hypothetical protein FPRO05_04052 [Fusarium proliferatum]
QK8_00190	207	4	203	RSL75455.1	205	2	202	50.2	201	99	1	196.1	1.3e-47	RSL75455.1 hypothetical protein CEP51_010842 [Fusarium floridanum]
QK8_00191	1172	1	1170	EXA51360.1	1184	1	1183	96.1	1183	33	13	1762.7	0	EXA51360.1 hypothetical protein FOVG_00010 [Fusarium oxysporum f. sp. pisi HDV247]
QK8_00192	828	55	788	XP_018742150.1	763	1	739	66.7	747	228	21	559.7	1.8e-156	XP_018742150.1 hypothetical protein FVEG_00138 [Fusarium verticillioides 7600]
QK8_00193	816	3	814	KID94878.1	823	2	813	64.7	821	272	18	1070.8	2.4e-310	KID94878.1 restless-like transposase, partial [Metarhizium majus ARSEF 297]
QK8_00194	139	25	85	QGI59648.1	496	436	496	44.3	61	34	0	61.2	3.4e-07	QGI59648.1 hypothetical protein CEK27_001773 [Fusarium fujikuroi]
QK8_00195	506	43	505	KLP00126.1	479	17	479	98.7	463	6	0	882.9	5.7e-254	KLP00126.1 neutral amino acid permease [Fusarium fujikuroi]
QK8_00196	320	1	319	KLP07846.1	319	1	319	95.6	319	14	0	642.5	8.2e-182	KLP07846.1 uncharacterized protein Y057_13093 [Fusarium fujikuroi]
QK8_00197	471	1	470	SCO30791.1	473	1	473	90.7	473	41	3	860.9	2.2e-247	SCO30791.1 uncharacterized protein FFMR_01992 [Fusarium fujikuroi]
QK8_00198	810	1	809	RKK72145.1	823	1	823	96.7	823	13	14	1583.5	0	RKK72145.1 hypothetical protein BFJ69_g10408 [Fusarium oxysporum]
QK8_00199	287	9	282	XP_023425265.1	290	9	284	48.4	279	136	8	268.5	2.9e-69	XP_023425265.1 uncharacterized protein FFUJ_00194 [Fusarium fujikuroi IMI 58289]
QK8_00200	1046	1	1045	PCD46464.1	1045	1	1045	99.3	1045	7	0	1746.1	0	PCD46464.1 hypothetical protein AU210_001871 [Fusarium oxysporum f. sp. radicis-cucumerinum]
QK8_00201	502	1	501	OBS26176.1	501	1	501	94.8	501	26	0	953.4	3.4e-275	OBS26176.1 hypothetical protein FPOA_00118 [Fusarium poae]
QK8_00202	338	1	337	QGI76840.1	337	1	337	95.8	337	14	0	634.4	2.4e-179	QGI76840.1 hypothetical protein CEK25_001746 [Fusarium fujikuroi]
QK8_00203	464	1	449	CVL07242.1	782	282	743	41.7	472	242	33	327	1.1e-86	CVL07242.1 uncharacterized protein FMAN_15348 [Fusarium mangiferae]
QK8_00204	713	1	712	RKK28252.1	712	1	712	99.9	712	1	0	1436.4	0	RKK28252.1 hypothetical protein BFJ65_g199 [Fusarium oxysporum f. sp. cepae]
QK8_00205	298	1	297	RGP76563.1	297	1	297	92.6	297	22	0	559.7	6.5e-157	RGP76563.1 dihydrodipicolinate synthase [Fusarium longipes]
QK8_00206	447	290	446	RYC81303.1	446	290	446	95.5	157	7	0	306.2	2e-80	RYC81303.1 hypothetical protein BFJ63_vAg15800 [Fusarium oxysporum f. sp. narcissi]
QK8_00207	476	9	475	CEF71986.1	474	10	474	89.9	467	45	2	828.2	1.6e-237	CEF71986.1 unnamed protein product [Fusarium graminearum]
QK8_00208	349	1	348	XP_018742168.1	348	1	348	97.1	348	10	0	692.6	7.6e-197	XP_018742168.1 hypothetical protein FVEG_00156 [Fusarium verticillioides 7600]
QK8_00209	695	1	694	EXK49676.1	694	1	694	99	694	7	0	1388.2	0	EXK49676.1 hypothetical protein FOMG_02163 [Fusarium oxysporum f. sp. melonis 26406]
QK8_00210	267	1	266	RKL30775.1	646	378	646	72.9	269	70	3	414.5	3e-113	RKL30775.1 hypothetical protein BFJ72_g11340 [Fusarium proliferatum]
QK8_00211	382	139	365	TVY70343.1	326	1	227	95.6	227	10	0	405.6	2e-110	TVY70343.1 Heterokaryon incompatibility protein 6, OR allele [Fusarium oxysporum f. sp. cubense]
QK8_00212	336	1	330	CVK84939.1	334	1	332	84.4	333	48	4	563.5	5.1e-158	CVK84939.1 related to arsenic resistance protein ArsH [Fusarium mangiferae]
QK8_00213	583	1	582	CVK84188.1	584	1	584	96.9	585	14	4	1029.6	4.4e-298	CVK84188.1 related to tetracycline resistance protein (probable transport protein) [Fusarium proliferatum]
QK8_00214	155	1	151	PBK82377.1	147	1	142	44.7	161	60	29	117.9	3.4e-24	PBK82377.1 hypothetical protein ARMGADRAFT_736255 [Armillaria gallica]
QK8_00215	1152	30	1150	EGU89002.1	1125	22	1124	67.3	1149	302	74	1449.5	0	EGU89002.1 hypothetical protein FOXB_00514 [Fusarium oxysporum Fo5176]
QK8_00216	764	52	763	EXA51389.1	769	58	769	97.5	712	18	0	1375.5	0	EXA51389.1 hypothetical protein FOVG_00038 [Fusarium oxysporum f. sp. pisi HDV247]
QK8_00217	459	1	458	RKL30756.1	458	1	458	92.6	458	34	0	879	7.5e-253	RKL30756.1 hypothetical protein BFJ72_g11321 [Fusarium proliferatum]
QK8_00218	499	1	498	PNP79875.1	498	1	498	94.6	498	27	0	940.6	2.3e-271	PNP79875.1 hypothetical protein FNYG_06572 [Fusarium nygamai]
QK8_00219	210	1	200	EGU88999.1	1143	513	711	88.5	200	22	1	339	1.3e-90	EGU88999.1 hypothetical protein FOXB_00511 [Fusarium oxysporum Fo5176]
QK8_00220	236	36	235	EXL75466.1	279	80	279	86	200	28	0	271.6	2.8e-70	EXL75466.1 hypothetical protein FOPG_09632 [Fusarium oxysporum f. sp. conglutinans race 2 54008]
QK8_00221	88	1	80	RKL30812.1	88	1	80	52.5	80	38	0	93.2	5.1e-17	RKL30812.1 hypothetical protein BFJ72_g11377 [Fusarium proliferatum]
QK8_00222	126	1	125	RBQ73144.1	125	1	125	49.6	125	63	0	137.9	2.6e-30	RBQ73144.1 hypothetical protein FVER14953_20503 [Fusarium verticillioides]
QK8_00223	110	16	106	QGI76821.1	347	89	178	72.5	91	24	1	152.9	6.8e-35	QGI76821.1 hypothetical protein CEK25_001727 [Fusarium fujikuroi]
QK8_00224	263	46	261	EXM19024.1	218	1	218	96.8	218	5	2	414.5	3e-113	EXM19024.1 hypothetical protein FOTG_13003 [Fusarium oxysporum f. sp. vasinfectum 25433]
QK8_00225	516	4	515	RSL68728.1	517	6	517	89.3	512	55	0	929.1	7.1e-268	RSL68728.1 hypothetical protein CEP54_002616 [Fusarium sp. AF-8]
QK8_00226	373	1	371	XP_003051064.1	372	1	371	89.2	371	40	0	713	5.8e-203	XP_003051064.1 hypothetical protein NECHADRAFT_40704 [[Nectria] haematococca mpVI 77-13-4]
QK8_00227	949	1	948	XP_018233978.1	948	1	948	99.4	948	6	0	1920.6	0	XP_018233978.1 beta-glucosidase [Fusarium oxysporum f. sp. lycopersici 4287]
QK8_00228	378	1	158	PNP79886.1	377	1	158	98.1	158	3	0	302.4	2.4e-79	PNP79886.1 hypothetical protein FNYG_06583 [Fusarium nygamai]
QK8_00229	204	1	203	POR37662.1	208	1	208	91.3	208	13	5	318.2	2.3e-84	POR37662.1 Uncharacterized protein TPAR_02149 [Tolypocladium paradoxum]
QK8_00230	161	1	96	RGP66265.1	164	1	100	86	100	10	4	76.6	9.1e-12	RGP66265.1 GTP-binding rho3 [Fusarium sporotrichioides]
QK8_00231	1904	1	1903	XP_018233973.1	1910	1	1910	98.4	1910	23	7	3628.2	0	XP_018233973.1 hypothetical protein FOXG_01308 [Fusarium oxysporum f. sp. lycopersici 4287]
QK8_00232	238	1	232	XP_031019942.1	238	1	232	78	232	51	0	369.8	7.7e-100	XP_031019942.1 uncharacterized protein FIESC28_01788 [Fusarium coffeatum]
QK8_00233	372	1	368	RFN53834.1	368	1	366	87	370	42	6	660.2	4.4e-187	RFN53834.1 glycosyl hydrolase family 16 [Fusarium fasciculatum]
QK8_00234	191	1	189	XP_009258310.1	192	1	192	75.5	192	44	3	293.9	4.3e-77	XP_009258310.1 hypothetical protein FPSE_06917 [Fusarium pseudograminearum CS3096]
QK8_00235	599	1	598	EXA51420.1	598	1	598	100	598	0	0	1191.4	0	EXA51420.1 isocitrate lyase [Fusarium oxysporum f. sp. pisi HDV247]
QK8_00236	280	2	279	RSL68668.1	288	11	288	91.7	278	23	0	515	1.7e-143	RSL68668.1 hypothetical protein CEP54_002685 [Fusarium sp. AF-8]
QK8_00237	610	152	609	KPA41580.1	479	4	479	89.5	476	32	18	886.3	6.3e-255	KPA41580.1 glutamine synthetase [Fusarium langsethiae]
QK8_00238	344	1	343	CVK84125.1	370	1	367	91	368	7	26	677.2	3.2e-192	CVK84125.1 uncharacterized protein FPRN_01829 [Fusarium proliferatum]
QK8_00239	625	1	624	XP_023425220.1	619	1	619	89.1	624	63	5	833.6	4.9e-239	XP_023425220.1 uncharacterized protein FFUJ_00241 [Fusarium fujikuroi IMI 58289]
QK8_00240	493	1	489	OBS26222.1	492	1	489	94.5	489	27	0	866.7	4.1e-249	OBS26222.1 hypothetical protein FPOA_00163 [Fusarium poae]
QK8_00241	523	1	522	EXK49625.1	538	1	538	96.3	538	4	16	994.2	1.8e-287	EXK49625.1 hypothetical protein FOMG_02121 [Fusarium oxysporum f. sp. melonis 26406]
QK8_00242	890	1	889	TVY71139.1	889	1	889	98.5	889	13	0	1800.4	0	TVY71139.1 hypothetical protein Focb16_v001835 [Fusarium oxysporum f. sp. cubense]
QK8_00243	319	1	318	RGP67920.1	315	1	315	83	318	51	3	564.7	2.2e-158	RGP67920.1 hypothetical protein FSPOR_5581 [Fusarium sporotrichioides]
QK8_00244	205	6	204	RBR07380.1	385	187	385	96	199	8	0	392.9	7.3e-107	RBR07380.1 hypothetical protein FVER53590_00202 [Fusarium verticillioides]
QK8_00245	269	1	268	CVK84108.1	268	1	268	95.1	268	13	0	512.3	1.1e-142	CVK84108.1 related to nucleoside diphosphate-sugar hydrolase of the MutT (NUDIX) family [Fusarium proliferatum]
QK8_00246	323	1	322	RKL30804.1	326	16	326	92.9	323	10	13	618.6	1.3e-174	RKL30804.1 hypothetical protein BFJ72_g11369 [Fusarium proliferatum]
QK8_00247	501	1	500	XP_031019955.1	502	2	502	91.8	502	38	3	936.8	3.3e-270	XP_031019955.1 uncharacterized protein FIESC28_01801 [Fusarium coffeatum]
QK8_00248	845	1	844	EXM18990.1	860	1	860	93.1	867	30	30	1250	0	EXM18990.1 hypothetical protein FOTG_12976 [Fusarium oxysporum f. sp. vasinfectum 25433]
QK8_00249	244	1	243	XP_003051018.1	253	1	244	91.8	244	19	1	457.2	3.7e-126	XP_003051018.1 hypothetical protein NECHADRAFT_80870 [[Nectria] haematococca mpVI 77-13-4]
QK8_00250	459	1	458	KIL87991.1	459	1	459	83.2	459	76	1	794.3	2.4e-227	KIL87991.1 oligosaccharyl transferase complex subunit ost4 [Fusarium avenaceum]
QK8_00251	77	1	76	XP_018178497.1	105	30	105	84.2	76	12	0	149.8	4e-34	XP_018178497.1 hypothetical protein VFPFJ_06192 [Purpureocillium lilacinum]
QK8_00252	2610	1	2609	EXM18983.1	2609	1	2609	99.8	2609	4	0	5160.5	0	EXM18983.1 hypothetical protein FOTG_12972 [Fusarium oxysporum f. sp. vasinfectum 25433]
QK8_00253	533	1	532	RFN53814.1	1527	1	533	92.3	533	40	1	974.9	1.2e-281	RFN53814.1 hypothetical protein FIE12Z_1848 [Fusarium fasciculatum]
QK8_00254	1035	1	1034	EXK85278.1	1034	1	1034	98.7	1034	13	0	1927.5	0	EXK85278.1 hypothetical protein FOQG_10650 [Fusarium oxysporum f. sp. raphani 54005]
QK8_00255	538	1	537	CVK84086.1	538	1	538	96.3	538	19	1	1050.4	2.2e-304	CVK84086.1 related to acetylhydrolase [Fusarium proliferatum]
QK8_00256	497	46	496	XP_025587489.1	446	1	446	86.3	452	55	7	775.8	9.7e-222	XP_025587489.1 uncharacterized protein FVRRES_00281 [Fusarium venenatum]
QK8_00257	691	48	690	EXK49604.1	643	1	643	99.4	643	4	0	1310.4	0	EXK49604.1 hypothetical protein FOMG_02105 [Fusarium oxysporum f. sp. melonis 26406]
QK8_00258	387	3	380	XP_031019980.1	385	4	382	81.9	382	62	7	604	3.9e-170	XP_031019980.1 uncharacterized protein FIESC28_01826 [Fusarium coffeatum]
QK8_00259	565	1	564	RKK74200.1	564	1	564	99.3	564	4	0	1148.3	0	RKK74200.1 hypothetical protein BFJ69_g8649 [Fusarium oxysporum]
QK8_00260	296	1	295	SCV33392.1	295	1	295	79.7	295	60	0	507.3	3.8e-141	SCV33392.1 uncharacterized protein FFB14_04480 [Fusarium fujikuroi]
QK8_00261	238	1	237	KLO81114.1	237	1	237	93.7	237	15	0	486.1	7.3e-135	KLO81114.1 uncharacterized protein LW93_4687 [Fusarium fujikuroi]
QK8_00262	385	1	380	QGI90496.1	609	1	376	95.5	380	13	4	692.2	1.1e-196	QGI90496.1 hypothetical protein CEK26_001711 [Fusarium fujikuroi]
QK8_00263	527	5	525	XP_003045400.1	522	4	522	88.1	521	60	2	917.1	2.9e-264	XP_003045400.1 hypothetical protein NECHADRAFT_70566 [[Nectria] haematococca mpVI 77-13-4]
QK8_00264	526	110	525	RBQ67870.1	413	1	413	91.3	416	33	3	686.4	8.2e-195	RBQ67870.1 hypothetical protein FVER14953_00222 [Fusarium verticillioides]
QK8_00265	416	1	415	KIL88018.1	446	32	446	92.3	415	32	0	770.8	2.6e-220	KIL88018.1 hypothetical protein FAVG1_08900 [Fusarium avenaceum]
QK8_00266	570	1	569	EXK85262.1	605	29	597	99.5	569	3	0	1160.2	0	EXK85262.1 hypothetical protein FOQG_10638 [Fusarium oxysporum f. sp. raphani 54005]
QK8_00267	328	1	327	RKL30784.1	321	1	321	95.4	327	9	6	624.8	1.8e-176	RKL30784.1 hypothetical protein BFJ72_g11349 [Fusarium proliferatum]
QK8_00268	92	1	91	CVK84877.1	104	1	104	70	110	8	25	149.8	4.8e-34	CVK84877.1 uncharacterized protein FMAN_01801 [Fusarium mangiferae]
QK8_00269	78	4	74	RFU76589.1	74	2	72	90.1	71	7	0	72.4	8.3e-11	RFU76589.1 conidiation-specific 10 [Trichoderma arundinaceum]
QK8_00270	706	1	705	EGU83997.1	705	1	705	99.3	705	5	0	1414.4	0	EGU83997.1 hypothetical protein FOXB_05490 [Fusarium oxysporum Fo5176]
QK8_00271	531	1	530	XP_031074619.1	526	1	526	91.5	531	39	6	914.1	2.4e-263	XP_031074619.1 related to multidrug resistant protein [Fusarium proliferatum ET1]
QK8_00272	492	1	147	XP_023425173.1	230	29	175	96.6	147	5	0	299.7	2e-78	XP_023425173.1 probable pyrimidine 5`-nucleotidase [Fusarium fujikuroi IMI 58289]
QK8_00273	350	1	349	CVK84858.1	349	1	349	89.1	349	38	0	624.8	1.9e-176	CVK84858.1 related to C-3 sterol dehydrogenase (C-4 decarboxylase) [Fusarium mangiferae]
QK8_00274	924	423	923	CVK84859.1	501	1	501	95.2	501	24	0	966.8	5.5e-279	CVK84859.1 related to DAL5-Allantoate and ureidosuccinate permease [Fusarium mangiferae]
QK8_00275	412	1	411	SCN66187.1	414	1	414	93.7	414	23	3	814.3	2e-233	SCN66187.1 related to microsomal dipeptidase precursor [Fusarium fujikuroi]
QK8_00276	696	1	695	XP_031058737.1	695	1	695	99.7	695	2	0	1393.6	0	XP_031058737.1 uncharacterized protein FOIG_11023 [Fusarium oxysporum f. sp. cubense tropical race 4 54006]
QK8_00277	304	1	303	XP_023425182.1	303	1	303	89.4	303	32	0	553.5	4.8e-155	XP_023425182.1 uncharacterized protein FFUJ_00283 [Fusarium fujikuroi IMI 58289]
QK8_00278	1074	1	1073	TVY69784.1	1073	1	1073	97.8	1073	24	0	2122.4	0	TVY69784.1 Non-canonical non-ribosomal peptide synthetase FUB8 [Fusarium oxysporum f. sp. cubense]
QK8_00279	649	1	647	SCN66177.1	647	1	646	65.8	647	220	1	802	1.6e-229	SCN66177.1 uncharacterized protein FFE2_00329 [Fusarium fujikuroi]
QK8_00280	703	13	702	SCO78853.1	690	1	690	99.6	690	3	0	1371.3	0	SCO78853.1 related to C6 transcription factor [Fusarium oxysporum]
QK8_00281	137	1	136	RSM06415.1	136	1	136	77.2	136	31	0	253.4	4.6e-65	RSM06415.1 hypothetical protein CDV31_009189 [Fusarium ambrosium]
QK8_00282	700	1	699	TVY69220.1	699	1	699	98.6	699	10	0	1417.5	0	TVY69220.1 Heterokaryon incompatibility protein 6, OR allele [Fusarium oxysporum f. sp. cubense]
QK8_00283	467	1	463	XP_018742273.1	444	1	444	86.3	466	39	25	791.6	1.6e-226	XP_018742273.1 hypothetical protein FVEG_00243 [Fusarium verticillioides 7600]
QK8_00284	313	1	259	PNP79929.1	312	1	259	85.7	259	37	0	460.3	5.7e-127	PNP79929.1 hypothetical protein FNYG_06626 [Fusarium nygamai]
QK8_00285	503	1	502	XP_018742275.1	502	1	502	91.4	502	43	0	855.5	9.7e-246	XP_018742275.1 hypothetical protein FVEG_00245 [Fusarium verticillioides 7600]
QK8_00286	600	324	513	EXL50886.1	693	459	673	27.3	216	130	27	64.7	1.3e-07	EXL50886.1 hypothetical protein FOCG_09060 [Fusarium oxysporum f. sp. radicis-lycopersici 26381]
QK8_00287	305	150	304	RKK86387.1	155	1	155	95.5	155	7	0	302.4	1.9e-79	RKK86387.1 hypothetical protein BFJ71_g13801 [Fusarium oxysporum]
QK8_00288	270	1	254	RYC85533.1	262	1	254	94.5	254	14	0	518.5	1.5e-144	RYC85533.1 hypothetical protein BFJ63_vAg11633 [Fusarium oxysporum f. sp. narcissi]
QK8_00289	157	1	156	PNP79948.1	154	1	154	80.8	156	28	2	264.6	2.3e-68	PNP79948.1 hypothetical protein FNYG_06645 [Fusarium nygamai]
QK8_00290	194	1	191	RBA12503.1	191	1	191	89.5	191	20	0	355.1	1.6e-95	RBA12503.1 hypothetical protein FPRO05_03953 [Fusarium proliferatum]
QK8_00291	305	1	304	PNP79951.1	304	1	304	90.5	304	29	0	557.4	3.3e-156	PNP79951.1 hypothetical protein FNYG_06648 [Fusarium nygamai]
QK8_00292	891	1	882	RKL30760.1	815	1	812	57.5	884	302	74	944.9	2.2e-272	RKL30760.1 hypothetical protein BFJ72_g11325 [Fusarium proliferatum]
QK8_00293	238	1	237	KLP09250.1	237	1	237	94.9	237	12	0	479.2	9e-133	KLP09250.1 uncharacterized protein Y057_6987 [Fusarium fujikuroi]
QK8_00294	351	1	350	EGU83021.1	460	111	460	95.1	350	17	0	660.2	4.2e-187	EGU83021.1 hypothetical protein FOXB_06452 [Fusarium oxysporum Fo5176]
QK8_00295	352	1	351	CVK83983.1	351	1	351	91.7	351	29	0	669.8	5.3e-190	CVK83983.1 probable Alcohol dehydrogenase [Fusarium proliferatum]
QK8_00296	389	7	385	CVK83980.1	396	6	384	87.9	379	46	0	681.4	1.9e-193	CVK83980.1 uncharacterized protein FPRN_01768 [Fusarium proliferatum]
QK8_00297	301	3	290	RSL81901.1	300	5	289	71.2	288	80	3	430.6	4.6e-118	RSL81901.1 hypothetical protein CEP51_005509 [Fusarium floridanum]
QK8_00298	277	1	274	KLO89480.1	440	70	343	71.5	274	78	0	414.5	3.2e-113	KLO89480.1 pisatin demethylase cytochrome P450 [Fusarium fujikuroi]
QK8_00299	336	1	330	RBQ87376.1	331	1	331	56.2	331	144	1	402.5	1.5e-109	RBQ87376.1 hypothetical protein FVER53263_03055 [Fusarium verticillioides]
QK8_00300	100	3	99	PTD08677.1	562	465	560	45.4	97	52	1	97.8	2.4e-18	PTD08677.1 FAD-linked oxidoreductase patO [Fusarium culmorum]
QK8_00301	456	30	454	KAB2573418.1	574	27	468	47.1	444	214	21	392.1	2.8e-106	KAB2573418.1 FAD-linked oxidoreductase patO [Lasiodiplodia theobromae]
QK8_00302	485	1	483	EXM20382.1	489	1	488	56.6	489	205	7	562	2.1e-157	EXM20382.1 hypothetical protein FOTG_11748 [Fusarium oxysporum f. sp. vasinfectum 25433]
QK8_00303	516	1	515	KLP13870.1	515	1	515	92.4	515	39	0	954.1	2.1e-275	KLP13870.1 Uncharacterized protein LW94_11387 [Fusarium fujikuroi]
QK8_00304	692	48	560	RSL55975.1	565	40	553	55	515	229	3	568.9	2.5e-159	RSL55975.1 hypothetical protein CEP51_014462 [Fusarium floridanum]
QK8_00305	445	118	436	KAF3005369.1	331	1	319	42.2	320	183	2	269.6	2e-69	KAF3005369.1 hypothetical protein E8E14_007078 [Neopestalotiopsis sp. 37M]
QK8_00306	286	1	285	CVK83970.1	290	1	285	93	285	20	0	526.6	5.9e-147	CVK83970.1 related to Rtm1p [Fusarium proliferatum]
QK8_00307	388	21	387	RKK67342.1	375	6	375	95.4	370	14	3	709.1	8.7e-202	RKK67342.1 hypothetical protein BFJ69_g14591 [Fusarium oxysporum]
QK8_00308	499	169	498	RKK28449.1	331	2	331	95.8	330	14	0	694.5	2.9e-197	RKK28449.1 hypothetical protein BFJ65_g393 [Fusarium oxysporum f. sp. cepae]
QK8_00309	660	26	656	KPM38379.1	619	8	617	37.9	634	367	27	397.5	9.5e-108	KPM38379.1 hypothetical protein AK830_g8194 [Neonectria ditissima]
QK8_00310	639	1	638	EWZ52240.1	638	1	638	99.5	638	3	0	1326.2	0	EWZ52240.1 hypothetical protein FOZG_02033 [Fusarium oxysporum Fo47]
QK8_00311	185	1	179	RSL88515.1	186	1	185	52.4	187	79	10	195.3	2e-47	RSL88515.1 hypothetical protein CEP51_001712 [Fusarium floridanum]
QK8_00312	185	28	93	RKK67345.1	118	20	85	84.8	66	10	0	111.3	3.8e-22	RKK67345.1 hypothetical protein BFJ69_g14594 [Fusarium oxysporum]
QK8_00313	127	20	126	XP_031074642.1	107	1	107	90.7	107	10	0	215.7	9.9e-54	XP_031074642.1 uncharacterized protein FPRO_01831 [Fusarium proliferatum ET1]
QK8_00314	207	1	206	RBQ76606.1	206	1	206	85	206	31	0	365.2	1.6e-98	RBQ76606.1 hypothetical protein FVER14953_00266 [Fusarium verticillioides]
QK8_00315	268	1	267	EGU84314.1	285	1	285	93.3	285	1	18	515	1.7e-143	EGU84314.1 hypothetical protein FOXB_05173 [Fusarium oxysporum Fo5176]
QK8_00316	301	1	300	CVK83949.1	306	1	301	70.4	301	88	1	453	8.7e-125	CVK83949.1 uncharacterized protein FPRN_01756 [Fusarium proliferatum]
QK8_00317	234	1	228	RKK86394.1	240	1	236	55.7	237	95	10	235.3	2.2e-59	RKK86394.1 hypothetical protein BFJ71_g13808 [Fusarium oxysporum]
QK8_00318	737	1	736	SCO78893.1	736	1	736	98.2	736	13	0	1487.2	0	SCO78893.1 related to heterokaryon incompatibility protein het-6 [Fusarium oxysporum]
QK8_00319	542	62	541	KLO81057.1	480	1	480	96.9	480	15	0	990.3	2.7e-286	KLO81057.1 uncharacterized protein LW93_4628 [Fusarium fujikuroi]
QK8_00320	483	1	29	SCO78896.1	312	1	29	96.6	29	1	0	62.4	5.3e-07	SCO78896.1 uncharacterized protein FRV6_03109 [Fusarium oxysporum]
QK8_00321	446	1	445	CVK83927.1	495	1	445	85.1	456	46	22	806.6	4.6e-231	CVK83927.1 uncharacterized protein FPRN_01746 [Fusarium proliferatum]
QK8_00322	1132	3	817	KID94878.1	823	2	816	64.6	824	274	18	1072.4	1.1e-310	KID94878.1 restless-like transposase, partial [Metarhizium majus ARSEF 297]
QK8_00323	385	48	384	XP_018233843.1	359	23	359	97.9	337	7	0	638.3	1.9e-180	XP_018233843.1 hypothetical protein FOXG_18041 [Fusarium oxysporum f. sp. lycopersici 4287]
QK8_00324	901	341	739	EXM30754.1	421	1	399	99	399	4	0	823.9	5.6e-236	EXM30754.1 hypothetical protein FOTG_04639 [Fusarium oxysporum f. sp. vasinfectum 25433]
QK8_00325	484	294	483	XP_018233836.1	190	1	190	98.9	190	2	0	404.8	4.4e-110	XP_018233836.1 hypothetical protein FOXG_18036 [Fusarium oxysporum f. sp. lycopersici 4287]
QK8_00326	655	1	654	PNP79976.1	697	1	697	71.5	698	154	45	966.1	6.7e-279	PNP79976.1 hypothetical protein FNYG_06673 [Fusarium nygamai]
QK8_00327	277	1	276	PNP79981.1	253	1	253	88.8	276	8	23	491.1	2.7e-136	PNP79981.1 hypothetical protein FNYG_06678 [Fusarium nygamai]
QK8_00328	347	1	345	RBQ74691.1	366	1	365	85.2	365	34	20	654.4	2.3e-185	RBQ74691.1 hypothetical protein FVER14953_00287 [Fusarium verticillioides]
QK8_00329	1280	1	1279	SCO78905.1	1279	1	1279	98.5	1279	19	0	2047.7	0	SCO78905.1 probable polynucleotide adenylyltransferase [Fusarium oxysporum]
QK8_00330	317	1	316	RGP64382.1	322	1	315	84.5	317	46	3	533.1	7e-149	RGP64382.1 dehydrogenase protein [Fusarium longipes]
QK8_00331	976	1	975	XP_031058664.1	976	1	976	99.7	976	2	1	1891.3	0	XP_031058664.1 uncharacterized protein FOIG_10955 [Fusarium oxysporum f. sp. cubense tropical race 4 54006]
QK8_00332	168	19	158	PNP79986.1	225	1	140	65	140	49	0	191	3.4e-46	PNP79986.1 hypothetical protein FNYG_06683 [Fusarium nygamai]
QK8_00333	56	1	29	EXA51557.1	90	58	86	96.6	29	1	0	56.2	4.4e-06	EXA51557.1 hypothetical protein FOVG_00177 [Fusarium oxysporum f. sp. pisi HDV247]
QK8_00334	1067	1	1066	EXA51558.1	1069	1	1069	97.8	1071	17	7	1677.9	0	EXA51558.1 sialidase-1 [Fusarium oxysporum f. sp. pisi HDV247]
QK8_00335	753	397	752	RKK73813.1	378	1	378	43.8	379	189	24	292	6.4e-76	RKK73813.1 hypothetical protein BFJ69_g8980 [Fusarium oxysporum]
QK8_00336	392	1	386	TVY70409.1	358	1	351	31.8	390	223	43	226.5	1.7e-56	TVY70409.1 hypothetical protein Focb16_v001743 [Fusarium oxysporum f. sp. cubense]
QK8_00337	1281	130	472	EXL44241.1	387	1	343	98.5	343	5	0	680.2	1.4e-192	EXL44241.1 hypothetical protein FOCG_14387 [Fusarium oxysporum f. sp. radicis-lycopersici 26381]
QK8_00338	409	1	406	KAF0642690.1	427	27	427	90.5	409	28	11	729.9	5e-208	KAF0642690.1 hypothetical protein FPSE5266_04333 [Fusarium pseudograminearum]
QK8_00339	609	1	608	EGU76499.1	608	1	608	100	608	0	0	1263.4	0	EGU76499.1 hypothetical protein FOXB_12950 [Fusarium oxysporum Fo5176]
QK8_00340	83	1	81	CEF72151.1	77	1	77	75.6	82	14	6	128.3	1.4e-27	CEF72151.1 unnamed protein product [Fusarium graminearum]
QK8_00341	967	1	966	XP_018233815.1	966	1	966	100	966	0	0	1911.7	0	XP_018233815.1 hypothetical protein FOXG_01201 [Fusarium oxysporum f. sp. lycopersici 4287]
QK8_00342	340	2	339	CVK83859.1	355	17	355	93.2	339	22	1	589.3	8.8e-166	CVK83859.1 uncharacterized protein FPRN_01719 [Fusarium proliferatum]
QK8_00343	874	1	609	KLO84989.1	856	1	609	87.4	609	77	0	688.3	3.6e-195	KLO84989.1 apopolysialoglycoprotein [Fusarium fujikuroi]
QK8_00344	144	1	143	RMJ14218.1	113	1	113	69.9	143	13	30	179.1	1.2e-42	RMJ14218.1 hypothetical protein CDV36_006131 [Fusarium kuroshium]
QK8_00345	429	1	428	QGI59505.1	428	1	428	97.4	428	11	0	832.8	5.8e-239	QGI59505.1 hypothetical protein CEK27_001630 [Fusarium fujikuroi]
QK8_00346	683	43	682	EWZ52188.1	653	1	653	95.7	653	15	13	1074.7	2.2e-311	EWZ52188.1 hypothetical protein FOZG_01987 [Fusarium oxysporum Fo47]
QK8_00347	576	1	575	ENH61684.1	575	1	575	99.1	575	5	0	1193.3	0	ENH61684.1 hypothetical protein FOC1_g10016508 [Fusarium oxysporum f. sp. cubense race 1]
QK8_00348	788	414	786	CVK84782.1	397	24	396	96.2	373	14	0	719.5	1.3e-204	CVK84782.1 related to nicotinate phosphoribosyltransferase [Fusarium mangiferae]
QK8_00349	460	1	458	XP_009255739.1	459	1	458	94.5	458	25	0	893.6	3e-257	XP_009255739.1 hypothetical protein FPSE_04346 [Fusarium pseudograminearum CS3096]
QK8_00350	880	1	879	EWZ52181.1	879	1	879	100	879	0	0	1723	0	EWZ52181.1 hypothetical protein FOZG_01982 [Fusarium oxysporum Fo47]
QK8_00351	451	1	450	XP_003054598.1	450	1	450	87.7	455	46	10	810.1	4.2e-232	XP_003054598.1 predicted protein [[Nectria] haematococca mpVI 77-13-4]
QK8_00352	713	348	712	ENH61677.1	365	1	365	99.2	365	3	0	720.7	5.3e-205	ENH61677.1 hypothetical protein FOC1_g10016501 [Fusarium oxysporum f. sp. cubense race 1]
QK8_00354	364	1	358	AHC70721.1	440	78	438	63.7	361	128	3	436.4	1e-119	AHC70721.1 hypothetical protein [Fusarium ramigenum]
QK8_00355	204	1	203	RGP66348.1	203	1	203	75.9	203	49	0	316.6	6.6e-84	RGP66348.1 orf21 protein [Fusarium sporotrichioides]
QK8_00356	289	1	288	RSL55814.1	287	1	287	88.6	289	30	3	476.5	7.1e-132	RSL55814.1 hypothetical protein CEP54_009178 [Fusarium sp. AF-8]
QK8_00357	567	1	566	PNP80016.1	563	1	563	93.5	566	34	3	627.1	6.4e-177	PNP80016.1 hypothetical protein FNYG_06726 [Fusarium nygamai]
QK8_00358	411	1	410	XP_009255748.1	410	1	410	94.9	410	21	0	767.3	2.9e-219	XP_009255748.1 hypothetical protein FPSE_04355 [Fusarium pseudograminearum CS3096]
QK8_00359	331	1	329	QGI76692.1	313	1	312	83.3	329	38	17	552	1.5e-154	QGI76692.1 hypothetical protein CEK25_001598 [Fusarium fujikuroi]
QK8_00360	397	1	396	RMJ11092.1	396	1	396	97	396	12	0	789.3	6.8e-226	RMJ11092.1 Histone acetyltransferase GCN5 [Fusarium kuroshium]
QK8_00361	394	70	372	XP_018742417.1	324	1	303	98.7	303	4	0	595.1	1.9e-167	XP_018742417.1 cell cycle checkpoint protein [Fusarium verticillioides 7600]
QK8_00362	762	1	761	EXL44193.1	761	1	761	99.6	761	3	0	1352	0	EXL44193.1 hypothetical protein FOCG_14350 [Fusarium oxysporum f. sp. radicis-lycopersici 26381]
QK8_00363	81	1	79	GAO13754.1	63	1	63	46.8	79	26	16	56.6	4.9e-06	GAO13754.1 hypothetical protein UVI_02018510 [Ustilaginoidea virens]
QK8_00364	693	1	692	XP_031058610.1	692	1	692	99.9	692	1	0	1428.7	0	XP_031058610.1 uncharacterized protein FOIG_10910 [Fusarium oxysporum f. sp. cubense tropical race 4 54006]
QK8_00365	1700	1	1699	EXA51614.1	1699	1	1699	96.9	1699	53	0	2895.1	0	EXA51614.1 hypothetical protein FOVG_00224 [Fusarium oxysporum f. sp. pisi HDV247]
QK8_00366	439	121	438	TVY70558.1	318	1	318	99.7	318	1	0	647.9	2.7e-183	TVY70558.1 hypothetical protein Focb16_v001705 [Fusarium oxysporum f. sp. cubense]
QK8_00367	257	1	255	PHH90443.1	256	1	255	87.8	255	31	0	476.5	6.3e-132	PHH90443.1 hypothetical protein CDD83_3651 [Cordyceps sp. RAO-2017]
QK8_00368	566	1	565	RBR13886.1	596	32	596	96.5	565	20	0	1071.6	9.3e-311	RBR13886.1 hypothetical protein FVER53590_00344 [Fusarium verticillioides]
QK8_00369	140	1	112	RZR68692.1	136	1	111	85.7	112	15	1	184.5	2.7e-44	RZR68692.1 hypothetical protein I1G_00003729 [Pochonia chlamydosporia 123]
QK8_00370	742	1	741	RBA12429.1	736	1	736	74.8	743	178	9	1007.7	2.3e-291	RBA12429.1 hypothetical protein FPRO05_03879 [Fusarium proliferatum]
QK8_00371	2669	160	2668	EWZ52141.1	2516	1	2516	98.3	2525	17	25	4527.6	0	EWZ52141.1 1-phosphatidylinositol-3-phosphate 5-kinase [Fusarium oxysporum Fo47]
QK8_00372	420	1	419	PCD18172.1	2909	2491	2909	94.3	421	20	4	690.3	4.5e-196	PCD18172.1 hypothetical protein FGRA07_06809 [Fusarium graminearum]
QK8_00373	239	13	238	KIL88079.1	256	1	256	82.4	256	15	30	388.7	1.6e-105	KIL88079.1 vacuolar protein sorting-associated protein vps28 [Fusarium avenaceum]
QK8_00374	778	1	727	ENH61655.1	777	1	727	100	727	0	0	1269.2	0	ENH61655.1 Nucleolar complex protein 2 [Fusarium oxysporum f. sp. cubense race 1]
QK8_00375	773	24	772	CVK84751.1	1056	308	1056	95.2	749	36	0	737.6	4.6e-210	CVK84751.1 related to rho coiled-coil associated kinase alpha [Fusarium mangiferae]
QK8_00376	140	1	136	XP_031074719.1	1056	1	136	99.3	136	1	0	279.3	8e-73	XP_031074719.1 related to rho coiled-coil associated kinase alpha [Fusarium proliferatum ET1]
QK8_00377	490	4	489	RBQ69020.1	616	131	616	97.1	486	14	0	1025	9e-297	RBQ69020.1 hypothetical protein FVER14953_00352 [Fusarium verticillioides]
QK8_00378	815	236	814	KPA46063.1	581	5	581	94	579	33	2	1073.2	5.4e-311	KPA46063.1 threonine ammonia- biosynthetic [Fusarium langsethiae]
QK8_00379	1539	513	1338	RBR13911.1	819	13	769	54.9	843	277	103	859.8	1.6e-246	RBR13911.1 hypothetical protein FVER53590_25709 [Fusarium verticillioides]
QK8_00380	444	1	438	CVL05408.1	465	1	464	72.6	482	70	62	659.1	1.2e-186	CVL05408.1 probable homocitrate synthase, mitochondrial precursor [Fusarium mangiferae]
QK8_00381	993	1	992	XP_031041506.1	992	1	992	99.8	992	2	0	1639.4	0	XP_031041506.1 uncharacterized protein FOYG_06123 [Fusarium oxysporum NRRL 32931]
QK8_00382	346	5	345	QGI76669.1	336	1	336	97.1	341	5	5	625.2	1.5e-176	QGI76669.1 hypothetical protein CEK25_001575 [Fusarium fujikuroi]
QK8_00383	206	2	205	RSL90826.1	206	4	206	87.3	204	25	1	387.5	3.1e-105	RSL90826.1 hypothetical protein CEP52_014468 [Fusarium sp. AF-4]
QK8_00384	297	1	296	SCV33101.1	296	1	296	93.2	296	20	0	575.1	1.5e-161	SCV33101.1 related to TIM barrel metal-dependent hydrolase [Fusarium fujikuroi]
QK8_00385	651	8	650	RKK70733.1	679	37	679	99.5	643	3	0	1299.6	0	RKK70733.1 hypothetical protein BFJ69_g11618 [Fusarium oxysporum]
QK8_00386	192	1	191	QGI76665.1	190	1	190	88	191	22	1	334	3.8e-89	QGI76665.1 hypothetical protein CEK25_001571 [Fusarium fujikuroi]
QK8_00387	321	1	318	RGP73336.1	319	1	318	83.1	319	52	2	529.6	7.8e-148	RGP73336.1 hypothetical protein FSPOR_2295 [Fusarium sporotrichioides]
QK8_00388	362	1	361	RGP81210.1	360	1	360	83.1	361	60	1	610.9	3e-172	RGP81210.1 glycerate dehydrogenase [Fusarium longipes]
QK8_00389	269	7	268	XP_025588226.1	262	1	262	91.6	262	22	0	470.7	3.6e-130	XP_025588226.1 uncharacterized protein FVRRES_01018 [Fusarium venenatum]
QK8_00390	399	1	398	SCN66453.1	405	1	405	89.6	405	35	7	697.6	2.7e-198	SCN66453.1 probable homocitrate synthase, mitochondrial precursor [Fusarium fujikuroi]
QK8_00391	339	1	338	RSL70957.1	337	1	337	93.2	340	18	5	601.7	1.7e-169	RSL70957.1 hypothetical protein CEP53_001663 [Fusarium sp. AF-6]
QK8_00392	856	1	855	XP_018233727.1	855	1	855	99.9	855	1	0	1799.6	0	XP_018233727.1 beta-mannosidase [Fusarium oxysporum f. sp. lycopersici 4287]
QK8_00393	187	7	186	QGI76660.1	180	1	180	96.7	180	6	0	363.2	5.6e-98	QGI76660.1 hypothetical protein CEK25_001566 [Fusarium fujikuroi]
QK8_00394	417	1	416	OBS27071.1	413	1	413	85.1	416	59	3	646.4	7.4e-183	OBS27071.1 hypothetical protein FPOA_01012 [Fusarium poae]
QK8_00395	391	1	378	KLO79117.1	381	1	378	81.9	382	61	8	623.6	4.8e-176	KLO79117.1 uncharacterized protein LW93_2482 [Fusarium fujikuroi]
QK8_00396	560	1	559	RSL90760.1	560	1	560	90.7	560	51	1	1023.1	3.9e-296	RSL90760.1 hypothetical protein CEP51_000568 [Fusarium floridanum]
QK8_00397	618	1	617	TVY70635.1	617	1	617	99.7	617	2	0	1240.3	0	TVY70635.1 NAD-dependent malic enzyme [Fusarium oxysporum f. sp. cubense]
QK8_00398	502	1	501	RSL70992.1	498	1	498	85.1	502	70	5	790	5e-226	RSL70992.1 hypothetical protein CEP53_001654 [Fusarium sp. AF-6]
QK8_00399	1467	1	1466	RKK29702.1	1458	1	1458	98.2	1466	18	8	1711.4	0	RKK29702.1 hypothetical protein BFJ65_g1617 [Fusarium oxysporum f. sp. cepae]
QK8_00400	140	1	139	KDN62914.1	139	1	139	97.8	139	3	0	278.1	1.8e-72	KDN62914.1 putative 60S ribosomal protein L23 [Colletotrichum sublineola]
QK8_00401	349	1	348	RKL46200.1	348	1	348	96.6	348	12	0	674.1	2.8e-191	RKL46200.1 hypothetical protein BFJ72_g3107 [Fusarium proliferatum]
QK8_00402	318	1	308	XP_023425044.1	338	19	323	59.6	312	115	11	353.2	9.9e-95	XP_023425044.1 uncharacterized protein FFUJ_00432 [Fusarium fujikuroi IMI 58289]
QK8_00403	920	1	909	EGU79361.1	951	1	909	99.7	909	3	0	1806.6	0	EGU79361.1 hypothetical protein FOXB_10144 [Fusarium oxysporum Fo5176]
QK8_00404	894	1	893	EXK96421.1	893	1	893	99.8	893	2	0	1538.1	0	EXK96421.1 hypothetical protein FOQG_03462 [Fusarium oxysporum f. sp. raphani 54005]
QK8_00405	88	1	87	XP_018660615.1	87	1	87	94.3	87	5	0	172.9	5.1e-41	XP_018660615.1 40S ribosomal protein S21 [Trichoderma gamsii]
QK8_00406	590	1	589	TVY70807.1	589	1	589	99.3	589	4	0	1210.7	0	TVY70807.1 Deoxyribodipyrimidine photo-lyase [Fusarium oxysporum f. sp. cubense]
QK8_00407	543	1	495	SCO30298.1	543	1	496	73.4	496	131	1	678.3	2.3e-192	SCO30298.1 uncharacterized protein FFMR_01745 [Fusarium fujikuroi]
QK8_00408	615	1	614	ENH61621.1	614	1	614	99.8	614	1	0	1237.2	0	ENH61621.1 Forkhead box protein O4 [Fusarium oxysporum f. sp. cubense race 1]
QK8_00409	485	1	468	XP_031041561.1	489	1	468	98.9	468	5	0	902.5	6.7e-260	XP_031041561.1 uncharacterized protein FOYG_06155 [Fusarium oxysporum NRRL 32931]
QK8_00410	222	1	221	KIL88109.1	223	1	223	75.3	223	53	2	330.9	3.7e-88	KIL88109.1 hypothetical protein FAVG1_08992 [Fusarium avenaceum]
QK8_00411	625	1	624	XP_018233689.1	624	1	624	100	624	0	0	1261.5	0	XP_018233689.1 STE protein kinase [Fusarium oxysporum f. sp. lycopersici 4287]
QK8_00412	402	1	401	XP_018742492.1	400	1	400	97.3	401	10	1	759.6	5.8e-217	XP_018742492.1 hypothetical protein FVEG_00388 [Fusarium verticillioides 7600]
QK8_00413	649	1	648	SCO79002.1	648	1	648	99.4	648	4	0	1325.8	0	SCO79002.1 related to dipeptidyl aminopeptidases/acylaminoacyl-peptidases [Fusarium oxysporum]
QK8_00414	341	1	340	CVK84711.1	340	1	340	95.9	340	14	0	661.8	1.4e-187	CVK84711.1 related to novobiocin biosynthesis protein novR [Fusarium mangiferae]
QK8_00415	332	1	331	XP_025588204.1	348	18	348	81.6	331	61	0	599.4	8.3e-169	XP_025588204.1 uncharacterized protein FVRRES_00996 [Fusarium venenatum]
QK8_00416	698	1	697	KLO79138.1	705	1	705	91.3	705	53	8	1025.8	7.6e-297	KLO79138.1 MUC1 Extracellular alpha-1,4-glucan glucosidase [Fusarium fujikuroi]
QK8_00417	275	1	274	CZS76057.1	275	1	275	84	275	43	1	447.2	4.4e-123	CZS76057.1 unnamed protein product [Fusarium graminearum]
QK8_00418	498	20	497	XP_025588202.1	491	14	491	93.7	478	30	0	909.8	4.3e-262	XP_025588202.1 uncharacterized protein FVRRES_00994 [Fusarium venenatum]
QK8_00419	576	1	575	SCN66513.1	592	1	592	96.1	592	6	17	1035.4	7.9e-300	SCN66513.1 related to serine/threonine-protein kinase [Fusarium fujikuroi]
QK8_00420	184	1	170	XP_018233666.1	172	1	159	92.9	170	1	11	324.7	2.2e-86	XP_018233666.1 hypothetical protein FOXG_01120 [Fusarium oxysporum f. sp. lycopersici 4287]
QK8_00421	167	1	166	PNP80082.1	166	1	166	86.1	166	23	0	308.5	1.5e-81	PNP80082.1 hypothetical protein FNYG_06792 [Fusarium nygamai]
QK8_00422	455	230	454	EXL44077.1	227	1	227	97.4	227	4	2	443.7	8e-122	EXL44077.1 hypothetical protein FOCG_14283 [Fusarium oxysporum f. sp. radicis-lycopersici 26381]
QK8_00423	389	187	388	RBQ84111.1	202	1	202	96	202	8	0	411	4.9e-112	RBQ84111.1 hypothetical protein FVER53263_00398 [Fusarium verticillioides]
QK8_00424	338	1	337	XP_013953280.1	337	1	337	93.2	337	23	0	625.5	1.1e-176	XP_013953280.1 hypothetical protein TRIVIDRAFT_81353 [Trichoderma virens Gv29-8]
QK8_00425	651	1	520	XP_018742511.1	650	1	520	98.3	520	9	0	1056.6	3.7e-306	XP_018742511.1 histone deacetylase 1/2 [Fusarium verticillioides 7600]
QK8_00426	384	1	383	OBS27100.1	383	1	383	93.5	383	25	0	743.8	3.2e-212	OBS27100.1 hypothetical protein FPOA_01041 [Fusarium poae]
QK8_00427	225	1	224	RMJ08268.1	239	11	239	83.8	229	32	5	392.5	1e-106	RMJ08268.1 Peptidyl-prolyl cis-trans isomerase, mitochondrial [Fusarium kuroshium]
QK8_00428	540	1	539	RKL33736.1	519	1	519	85.9	539	56	20	548.9	2.1e-153	RKL33736.1 ENTH domain-containing protein [Fusarium oxysporum]
QK8_00429	189	1	188	XP_031018143.1	187	1	187	91.5	188	15	1	348.6	1.5e-93	XP_031018143.1 uncharacterized protein FIESC28_03734 [Fusarium coffeatum]
QK8_00430	113	12	112	EXM30574.1	101	1	101	90.1	101	10	0	109	1.2e-21	EXM30574.1 hypothetical protein FOTG_04509 [Fusarium oxysporum f. sp. vasinfectum 25433]
QK8_00431	610	1	557	RGP73298.1	610	1	556	85.1	558	80	3	963.4	4e-278	RGP73298.1 c6 transcription factor [Fusarium sporotrichioides]
QK8_00432	289	5	288	EMT61274.1	197	1	197	58.5	284	31	87	271.9	2.6e-70	EMT61274.1 Copper transport protein ctr4 [Fusarium oxysporum f. sp. cubense race 4]
QK8_00433	485	1	253	XP_031056024.1	265	1	255	95.3	255	10	2	472.6	1.7e-130	XP_031056024.1 uncharacterized protein FOIG_13198 [Fusarium oxysporum f. sp. cubense tropical race 4 54006]
QK8_00434	258	85	257	RBR21851.1	180	1	180	57.8	185	61	17	89.4	2.2e-15	RBR21851.1 hypothetical protein FVER53590_25012 [Fusarium verticillioides]
QK8_00435	727	1	447	XP_031018135.1	447	1	447	84.9	449	64	4	632.5	1.9e-178	XP_031018135.1 uncharacterized protein FIESC28_03726 [Fusarium coffeatum]
QK8_00436	837	1	836	EXM30560.1	836	1	836	99.8	836	2	0	1687.5	0	EXM30560.1 hypothetical protein FOTG_04501 [Fusarium oxysporum f. sp. vasinfectum 25433]
QK8_00437	160	1	159	XP_025588170.1	159	1	159	84.9	159	24	0	298.9	1.1e-78	XP_025588170.1 uncharacterized protein FVRRES_00962 [Fusarium venenatum]
QK8_00438	85	20	82	RMJ09628.1	83	20	82	92.1	63	5	0	119.8	4.9e-25	RMJ09628.1 Small nuclear ribonucleoprotein G [Fusarium kuroshium]
QK8_00439	462	1	461	XP_023425004.1	461	1	461	94.1	461	27	0	813.1	5.1e-233	XP_023425004.1 uncharacterized protein FFUJ_00472 [Fusarium fujikuroi IMI 58289]
QK8_00440	505	1	504	SCV26920.1	507	1	507	92.9	507	33	3	962.6	5.7e-278	SCV26920.1 related to pisatin demethylase (cytochrome P450) [Fusarium fujikuroi]
QK8_00441	493	1	492	CVK84667.1	492	1	492	90.7	492	46	0	929.5	5.2e-268	CVK84667.1 related to monooxygenase [Fusarium mangiferae]
QK8_00442	248	1	247	SCN66569.1	238	1	238	85	247	28	9	419.9	6.7e-115	SCN66569.1 uncharacterized protein FFE2_00523 [Fusarium fujikuroi]
QK8_00443	242	1	241	XP_031018130.1	241	1	241	83.4	241	40	0	438	2.3e-120	XP_031018130.1 uncharacterized protein FIESC28_03721 [Fusarium coffeatum]
QK8_00444	519	1	518	RBA12353.1	518	1	518	91.3	518	45	0	966.8	3.1e-279	RBA12353.1 hypothetical protein FPRO05_03803 [Fusarium proliferatum]
QK8_00445	221	71	220	RBA12352.1	150	1	150	94	150	9	0	302.4	1.4e-79	RBA12352.1 hypothetical protein FPRO05_03802 [Fusarium proliferatum]
QK8_00446	456	1	455	RSL60123.1	470	1	468	89.8	469	33	15	847.4	2.4e-243	RSL60123.1 hypothetical protein CEP53_005533 [Fusarium sp. AF-6]
QK8_00447	579	1	578	PTD11267.1	568	1	568	85.5	578	74	10	698.4	2.3e-198	PTD11267.1 Heat shock protein sti1 [Fusarium culmorum]
QK8_00448	1774	581	1772	RBQ84133.1	1180	1	1179	92.4	1194	74	17	2214.1	0	RBQ84133.1 hypothetical protein FVER53263_00424 [Fusarium verticillioides]
QK8_00449	1059	1	1058	ENH61575.1	1068	1	1068	85.3	1140	14	154	1842	0	ENH61575.1 hypothetical protein FOC1_g10016396 [Fusarium oxysporum f. sp. cubense race 1]
QK8_00450	439	1	438	EWZ86975.1	454	1	454	95.6	454	4	16	870.5	2.6e-250	EWZ86975.1 hypothetical protein FOWG_10435 [Fusarium oxysporum f. sp. lycopersici MN25]
QK8_00451	681	1	680	CVK84641.1	678	1	678	93.1	680	45	2	998	1.6e-288	CVK84641.1 uncharacterized protein FMAN_01596 [Fusarium mangiferae]
QK8_00452	270	1	269	RSL64949.1	272	1	270	87.4	270	33	1	472.6	9.5e-131	RSL64949.1 hypothetical protein CEP54_004420 [Fusarium sp. AF-8]
QK8_00453	117	1	107	KPA44380.1	121	1	108	84.4	109	14	3	169.5	7.5e-40	KPA44380.1 transcription factor [Fusarium langsethiae]
QK8_00454	500	1	499	XP_031074808.1	499	1	499	97.4	499	13	0	1004.2	1.7e-290	XP_031074808.1 related to threonine--tRNA ligase [Fusarium proliferatum ET1]
QK8_00455	1047	1	1046	EXL44017.1	1047	1	1046	99.9	1046	1	0	2038.8	0	EXL44017.1 hypothetical protein FOCG_14242 [Fusarium oxysporum f. sp. radicis-lycopersici 26381]
QK8_00456	337	1	336	OBS27132.1	336	1	336	93.5	336	22	0	645.2	1.3e-182	OBS27132.1 hypothetical protein FPOA_01073 [Fusarium poae]
QK8_00457	448	1	446	XP_009252660.1	439	1	439	74.7	447	104	9	484.2	5.3e-134	XP_009252660.1 hypothetical protein FPSE_01265 [Fusarium pseudograminearum CS3096]
QK8_00458	412	1	411	RSL75108.1	411	1	411	95.1	411	20	0	825.9	6.8e-237	RSL75108.1 hypothetical protein CEP51_011173 [Fusarium floridanum]
QK8_00459	616	1	604	PCD39617.1	611	1	603	84.3	604	94	1	1049.3	5.6e-304	PCD39617.1 tyrosyl-tRNA synthetase [Fusarium graminearum]
QK8_00460	169	1	168	RGP74843.1	182	15	182	91.2	170	11	4	311.6	1.8e-82	RGP74843.1 succinate dehydrogenase ubiquinone membrane anchor subunit [Fusarium longipes]
QK8_00461	841	1	840	XP_031041652.1	840	1	840	100	840	0	0	1713.4	0	XP_031041652.1 uncharacterized protein FOYG_06215 [Fusarium oxysporum NRRL 32931]
QK8_00462	638	1	637	XP_031055979.1	637	1	637	99.8	637	1	0	1197.6	0	XP_031055979.1 uncharacterized protein FOIG_13163 [Fusarium oxysporum f. sp. cubense tropical race 4 54006]
QK8_00463	837	1	836	EXL89256.1	836	1	836	100	836	0	0	1698.3	0	EXL89256.1 urease [Fusarium oxysporum f. sp. conglutinans race 2 54008]
QK8_00464	558	1	557	XP_018233594.1	557	1	557	100	557	0	0	1175.6	0	XP_018233594.1 NADPH oxidase [Fusarium oxysporum f. sp. lycopersici 4287]
QK8_00465	1225	1	1224	EGU89109.1	1224	1	1224	98.9	1224	13	0	2290	0	EGU89109.1 hypothetical protein FOXB_00382 [Fusarium oxysporum Fo5176]
QK8_00466	1368	1	1367	EXM30518.1	1367	1	1367	100	1367	0	0	2720.3	0	EXM30518.1 hypothetical protein FOTG_04468 [Fusarium oxysporum f. sp. vasinfectum 25433]
QK8_00467	679	273	678	CVK83517.1	406	1	406	97.8	406	9	0	702.6	1.4e-199	CVK83517.1 related to WSS1 Protein involved in sister chromatid separation and segregation [Fusarium proliferatum]
QK8_00468	157	1	156	CVK84611.1	244	89	244	61.6	159	55	6	169.5	1e-39	CVK84611.1 uncharacterized protein FMAN_01578 [Fusarium mangiferae]
QK8_00469	1067	1	1066	XP_031041666.1	1066	1	1066	100	1066	0	0	1984.9	0	XP_031041666.1 tRNA(Met) cytidine acetyltransferase [Fusarium oxysporum NRRL 32931]
QK8_00470	335	1	334	OBS27147.1	333	1	333	85.9	334	46	1	529.3	1.1e-147	OBS27147.1 hypothetical protein FPOA_01088 [Fusarium poae]
QK8_00471	176	1	175	KIL84485.1	174	1	174	85.1	175	25	1	312.8	8.2e-83	KIL84485.1 protein sym1 [Fusarium avenaceum]
QK8_00472	258	1	238	RBR21840.1	458	1	238	95.4	238	11	0	443	7.7e-122	RBR21840.1 hypothetical protein FVER53590_00452 [Fusarium verticillioides]
QK8_00473	355	63	274	KPM37144.1	329	44	255	89.2	212	23	0	379.8	1.1e-102	KPM37144.1 hypothetical protein AK830_g9419 [Neonectria ditissima]
QK8_00474	99	1	52	XP_031055959.1	247	1	52	98.1	52	1	0	105.5	1.1e-20	XP_031055959.1 uncharacterized protein FOIG_13149 [Fusarium oxysporum f. sp. cubense tropical race 4 54006]
QK8_00475	1523	1	699	XP_031041673.1	933	1	690	98.6	699	1	9	1351.7	0	XP_031041673.1 uncharacterized protein FOYG_06231 [Fusarium oxysporum NRRL 32931]
QK8_00476	602	1	601	RKK66480.1	601	1	601	99.3	601	4	0	1068.5	8.7e-310	RKK66480.1 hypothetical protein BFJ69_g15365 [Fusarium oxysporum]
QK8_00477	424	1	422	XP_023424971.1	629	112	629	69.3	518	63	96	697.2	3.7e-198	XP_023424971.1 uncharacterized protein FFUJ_00512 [Fusarium fujikuroi IMI 58289]
QK8_00478	438	1	437	XP_025588134.1	439	1	437	92.9	437	31	0	824.3	2.1e-236	XP_025588134.1 uncharacterized protein FVRRES_00926 [Fusarium venenatum]
QK8_00479	604	1	602	CEG05680.1	604	1	603	85.1	611	74	17	1030.4	2.7e-298	CEG05680.1 unnamed protein product [Fusarium sp. FIESC_5 CS3069]
QK8_00480	223	44	222	KIL84493.1	222	44	222	90.5	179	17	0	327.4	4.1e-87	KIL84493.1 hypothetical protein FAVG1_12284 [Fusarium avenaceum]
QK8_00481	1106	53	1105	EXA51828.1	1053	1	1053	99.9	1053	1	0	2177.1	0	EXA51828.1 mannosyl-oligosaccharide alpha-1,2-mannosidase [Fusarium oxysporum f. sp. pisi HDV247]
QK8_00482	364	1	363	RBQ76748.1	417	55	417	92.3	363	28	0	696	7.2e-198	RBQ76748.1 hypothetical protein FVER14953_00464 [Fusarium verticillioides]
QK8_00483	133	1	132	EXK96272.1	132	1	132	99.2	132	1	0	193.7	4.2e-47	EXK96272.1 hypothetical protein FOQG_03368 [Fusarium oxysporum f. sp. raphani 54005]
QK8_00484	257	26	256	RBR21850.1	743	513	743	95.2	231	11	0	373.2	7.5e-101	RBR21850.1 hypothetical protein FVER53590_00466 [Fusarium verticillioides]
QK8_00485	481	1	450	XP_018742617.1	748	1	450	98.9	450	5	0	827.4	2.7e-237	XP_018742617.1 hypothetical protein FVEG_14668 [Fusarium verticillioides 7600]
QK8_00486	478	1	477	KPA44348.1	477	1	477	87.8	477	58	0	840.5	3.1e-241	KPA44348.1 aldehyde dehydrogenase [Fusarium langsethiae]
QK8_00487	97	1	96	XP_024760136.1	163	67	163	86.6	97	12	1	174.5	1.9e-41	XP_024760136.1 hypothetical protein M441DRAFT_57984 [Trichoderma asperellum CBS 433.97]
QK8_00488	932	38	931	EXA51843.1	898	5	898	99.6	894	4	0	1775.8	0	EXA51843.1 hypothetical protein FOVG_00370 [Fusarium oxysporum f. sp. pisi HDV247]
QK8_00489	432	5	431	RFN47359.1	430	4	430	82.5	429	71	4	696	8.5e-198	RFN47359.1 hypothetical protein FIE12Z_8361 [Fusarium fasciculatum]
QK8_00490	439	62	438	RFN47360.1	415	39	415	92.3	377	29	0	677.2	4.1e-192	RFN47360.1 upf0658 golgi apparatus membrane protein [Fusarium fasciculatum]
QK8_00491	747	1	746	TVY69767.1	746	1	746	99.9	746	1	0	1388.2	0	TVY69767.1 Protein STB5 [Fusarium oxysporum f. sp. cubense]
QK8_00492	490	1	489	RFN47362.1	489	1	489	90	489	49	0	921.8	1.1e-265	RFN47362.1 thiol-specific monooxygenase [Fusarium fasciculatum]
QK8_00493	607	1	606	RKK28504.1	606	1	606	99.8	606	1	0	1072	8.0e-311	RKK28504.1 hypothetical protein BFJ65_g448 [Fusarium oxysporum f. sp. cepae]
QK8_00494	1308	1	1307	SCO79095.1	1307	1	1307	99	1307	13	0	2085.5	0	SCO79095.1 probable RAD50 homolog uvs-6 [Fusarium oxysporum]
QK8_00495	509	1	508	EXM30463.1	485	1	485	94.1	508	7	23	918.7	9.5e-265	EXM30463.1 cutinase palindrome-binding protein [Fusarium oxysporum f. sp. vasinfectum 25433]
QK8_00496	252	1	251	XP_009251716.1	265	1	265	79.8	267	36	18	285.8	1.5e-74	XP_009251716.1 hypothetical protein FPSE_00321 [Fusarium pseudograminearum CS3096]
QK8_00497	593	1	592	SCO79099.1	592	1	592	99.8	592	1	0	1171.4	0	SCO79099.1 related to amidase [Fusarium oxysporum]
QK8_00498	619	1	465	XP_018742654.1	512	1	465	97.4	465	12	0	930.2	3.8e-268	XP_018742654.1 hypothetical protein FVEG_14670 [Fusarium verticillioides 7600]
QK8_00499	591	1	590	XP_018233526.1	616	27	616	100	590	0	0	1183.7	0	XP_018233526.1 D-lactate dehydrogenase (cytochrome) [Fusarium oxysporum f. sp. lycopersici 4287]
QK8_00500	677	1	676	SCO79103.1	676	1	676	95.3	676	32	0	1271.5	0	SCO79103.1 uncharacterized protein FRV6_03316 [Fusarium oxysporum]
QK8_00501	303	1	302	XP_009251711.1	302	1	302	95.7	302	13	0	582.8	7.3e-164	XP_009251711.1 hypothetical protein FPSE_00316 [Fusarium pseudograminearum CS3096]
QK8_00502	471	1	470	EWZ51890.1	472	3	472	95.7	470	20	0	709.9	6.2e-202	EWZ51890.1 hypothetical protein FOZG_01799 [Fusarium oxysporum Fo47]
QK8_00503	710	180	709	KIL84515.1	528	1	528	91.5	530	43	2	1017.7	2.1e-294	KIL84515.1 hypothetical protein FAVG1_12306 [Fusarium avenaceum]
QK8_00504	393	1	392	RBQ95394.1	392	1	392	89	392	43	0	675.6	1.1e-191	RBQ95394.1 hypothetical protein FVER53263_20853 [Fusarium verticillioides]
QK8_00505	500	1	499	KIL84517.1	499	1	499	93.8	499	31	0	898.7	1e-258	KIL84517.1 gpi-anchored wall transfer protein 1 [Fusarium avenaceum]
QK8_00506	1103	1	1102	ENH61517.1	1102	1	1102	100	1102	0	0	1912.9	0	ENH61517.1 Serine/threonine-protein kinase KIN4 [Fusarium oxysporum f. sp. cubense race 1]
QK8_00507	715	1	714	RBQ78983.1	750	1	740	91.8	740	35	26	968.8	1.1e-279	RBQ78983.1 hypothetical protein FVER14953_00491 [Fusarium verticillioides]
QK8_00508	391	1	390	CVK83408.1	395	1	395	95.4	395	13	5	617.1	4.5e-174	CVK83408.1 uncharacterized protein FPRN_01537 [Fusarium proliferatum]
QK8_00509	456	1	360	XP_023424939.1	458	1	360	95.3	360	17	0	635.6	1.4e-179	XP_023424939.1 uncharacterized protein FFUJ_00545 [Fusarium fujikuroi IMI 58289]
QK8_00510	1161	87	1160	XP_031074311.1	1163	1	1163	90.2	1163	25	89	1809.3	0	XP_031074311.1 kinesin family member 11 [Fusarium oxysporum f. sp. cubense tropical race 4 54006]
QK8_00511	637	1	636	CVK83400.1	638	1	638	85.4	638	91	2	1012.3	7.9e-293	CVK83400.1 uncharacterized protein FPRN_01534 [Fusarium proliferatum]
QK8_00512	660	1	509	QGI76539.1	1271	1	509	99.6	509	2	0	942.6	8e-272	QGI76539.1 hypothetical protein CEK25_001445 [Fusarium fujikuroi]
QK8_00513	505	84	504	RBQ78989.1	421	1	421	98.6	421	6	0	776.5	5.8e-222	RBQ78989.1 hypothetical protein FVER14953_00497 [Fusarium verticillioides]
QK8_00514	428	1	427	RKL46151.1	426	1	426	96	427	16	1	830.9	2.2e-238	RKL46151.1 hypothetical protein BFJ72_g3059 [Fusarium proliferatum]
QK8_00515	278	1	276	XP_009252059.1	280	1	279	80	280	51	5	421.4	2.6e-115	XP_009252059.1 hypothetical protein FPSE_00664 [Fusarium pseudograminearum CS3096]
QK8_00516	946	1	945	SCO79122.1	941	1	941	99	945	5	4	1908.3	0	SCO79122.1 related to isoleucine tRNA ligase [Fusarium oxysporum]
QK8_00517	1157	1	1156	ENH61504.1	1216	1	1216	93.5	1216	19	60	2083.9	0	ENH61504.1 hypothetical protein FOC1_g10016321 [Fusarium oxysporum f. sp. cubense race 1]
QK8_00518	710	1	709	XP_031074295.1	709	1	709	99.9	709	1	0	1415.2	0	XP_031074295.1 uncharacterized protein FOIG_01566 [Fusarium oxysporum f. sp. cubense tropical race 4 54006]
QK8_00519	221	1	220	XP_022284410.1	220	1	220	94.1	220	13	0	410.6	3.6e-112	XP_022284410.1 rab5-like protein ypt5 protein [Pochonia chlamydosporia 170]
QK8_00520	637	1	606	ENH61501.1	664	1	606	99.2	606	5	0	1070.5	2.5e-310	ENH61501.1 Formation of crista junctions protein 1 [Fusarium oxysporum f. sp. cubense race 1]
QK8_00521	493	1	492	XP_031074885.1	492	1	492	90.4	492	47	0	883.6	3.3e-254	XP_031074885.1 related to folylpolyglutamate synthetase [Fusarium proliferatum ET1]
QK8_00522	921	431	920	RKK68233.1	490	1	490	99.4	490	3	0	981.1	2.8e-283	RKK68233.1 Folylpolyglutamate synthase [Fusarium oxysporum]
QK8_00523	581	1	580	QGI59315.1	580	1	580	89.5	580	61	0	912.9	5.9e-263	QGI59315.1 hypothetical protein CEK27_001440 [Fusarium fujikuroi]
QK8_00524	122	65	121	XP_022473812.1	58	1	58	74.6	59	12	3	86.3	8.7e-15	XP_022473812.1 hypothetical protein CORC01_07973 [Colletotrichum orchidophilum]
QK8_00525	1401	1	1392	RBR08982.1	1386	1	1383	55.9	1463	494	151	1018.1	3.2e-294	RBR08982.1 hypothetical protein FVER53590_00511 [Fusarium verticillioides]
QK8_00526	1482	1	1481	RKK68239.1	1481	1	1481	99.5	1481	7	0	1830.8	0	RKK68239.1 hypothetical protein BFJ69_g13802 [Fusarium oxysporum]
QK8_00527	168	8	167	RSL98011.1	177	18	177	97.5	160	4	0	316.6	5.4e-84	RSL98011.1 40S ribosomal protein S11-B [Fusarium sp. AF-4]
QK8_00528	307	1	306	RGP64086.1	306	1	306	87.3	306	39	0	531.9	1.5e-148	RGP64086.1 autophagy-related 6 [Fusarium sporotrichioides]
QK8_00529	468	1	463	RBQ95385.1	494	1	463	94.6	463	25	0	872.5	7.2e-251	RBQ95385.1 hypothetical protein FVER53263_00516 [Fusarium verticillioides]
QK8_00530	369	4	368	RFN47400.1	326	1	326	58.4	365	113	39	312.8	1.7e-82	RFN47400.1 hypothetical protein FIE12Z_8402 [Fusarium fasciculatum]
QK8_00531	412	49	406	ODA77541.1	426	54	421	89.7	368	28	10	672.5	9.6e-191	ODA77541.1 hypothetical protein RJ55_07170 [Drechmeria coniospora]
QK8_00532	977	1	976	RKL01843.1	976	1	976	95.5	976	44	0	1696.8	0	RKL01843.1 hypothetical protein BFJ68_g12221 [Fusarium oxysporum]
QK8_00533	726	1	472	RBQ79010.1	486	1	472	98.1	472	9	0	759.6	1.1e-216	RBQ79010.1 hypothetical protein FVER14953_00520 [Fusarium verticillioides]
QK8_00534	781	1	780	SCO79143.1	822	43	822	99.9	780	1	0	1599.7	0	SCO79143.1 related to TOB3 (member of AAA-ATPase family) [Fusarium oxysporum]
QK8_00535	679	1	678	RKK39835.1	678	1	678	99.9	678	1	0	1399	0	RKK39835.1 hypothetical protein BFJ67_g11246 [Fusarium oxysporum f. sp. cepae]
QK8_00536	1551	1	1550	RKK67810.1	1550	1	1550	99.9	1550	1	0	2961	0	RKK67810.1 ATP-dependent bile acid permease [Fusarium oxysporum]
QK8_00537	557	1	556	XP_003046362.1	555	1	555	85.3	556	81	1	1032.7	4.9e-299	XP_003046362.1 hypothetical protein NECHADRAFT_90701 [[Nectria] haematococca mpVI 77-13-4]
QK8_00538	526	11	520	XP_023424910.1	521	1	510	96.5	510	18	0	969.5	4.8e-280	XP_023424910.1 RGT2-like protein [Fusarium fujikuroi IMI 58289]
QK8_00539	712	1	711	XP_009252034.1	711	1	711	89.3	711	76	0	1053.1	4.5e-305	XP_009252034.1 hypothetical protein FPSE_00639 [Fusarium pseudograminearum CS3096]
QK8_00540	408	1	407	KLO96082.1	407	1	407	89.7	407	42	0	657.9	2.4e-186	KLO96082.1 uncharacterized protein Y057_14854 [Fusarium fujikuroi]
QK8_00541	415	128	414	EXA51931.1	351	65	351	99.7	287	1	0	563.9	4.8e-158	EXA51931.1 hypothetical protein FOVG_00437 [Fusarium oxysporum f. sp. pisi HDV247]
QK8_00542	765	1	764	TVY70039.1	764	1	764	99.6	764	3	0	1546.2	0	TVY70039.1 tRNA-dihydrouridine(47) synthase [Fusarium oxysporum f. sp. cubense]
QK8_00543	508	1	507	XP_031018027.1	519	1	519	86.8	522	51	18	402.1	3e-109	XP_031018027.1 uncharacterized protein FIESC28_03618 [Fusarium coffeatum]
QK8_00544	217	1	215	RSL69790.1	231	1	230	81.7	230	27	15	371.3	2.4e-100	RSL69790.1 hypothetical protein CEP53_002097 [Fusarium sp. AF-6]
QK8_00546	695	1	694	RKK67819.1	692	1	692	99.3	694	3	2	1170.6	0	RKK67819.1 hypothetical protein BFJ69_g14174 [Fusarium oxysporum]
QK8_00547	745	1	744	XP_031041813.1	757	1	757	97.8	757	4	13	1474.5	0	XP_031041813.1 uncharacterized protein FOYG_06319 [Fusarium oxysporum NRRL 32931]
QK8_00548	603	1	602	XP_031074257.1	602	1	602	100	602	0	0	1152.5	0	XP_031074257.1 cell division cycle 20, cofactor-APC complex [Fusarium oxysporum f. sp. cubense tropical race 4 54006]
QK8_00549	609	1	608	XP_018233440.1	608	1	608	99.8	608	1	0	1255	0	XP_018233440.1 hypothetical protein FOXG_00977 [Fusarium oxysporum f. sp. lycopersici 4287]
QK8_00550	398	1	397	RFN53229.1	415	1	415	82.9	415	53	18	456.8	8e-126	RFN53229.1 transcription factor iia [Fusarium fasciculatum]
QK8_00551	314	4	313	EXA51947.1	432	123	432	99.7	310	1	0	664.5	2e-188	EXA51947.1 hypothetical protein FOVG_00446 [Fusarium oxysporum f. sp. pisi HDV247]
QK8_00552	198	1	197	RFN53227.1	196	1	196	87.5	200	18	7	262.7	1.1e-67	RFN53227.1 f-type h+-transporting atpase subunit g [Fusarium fasciculatum]
QK8_00553	595	220	594	RMJ17115.1	375	1	375	91.7	375	31	0	709.5	1e-201	RMJ17115.1 L-arabinitol 4-dehydrogenase [Fusarium kuroshium]
QK8_00554	306	1	305	CVK84458.1	305	1	305	91.5	305	26	0	538.5	1.6e-150	CVK84458.1 related to NFU-1 protein (iron homeostasis) [Fusarium mangiferae]
QK8_00555	235	3	234	KAF0645649.1	239	6	239	72.2	237	58	8	325.1	2.1e-86	KAF0645649.1 hypothetical protein FPSE5266_04718 [Fusarium pseudograminearum]
QK8_00556	434	1	433	RKL45961.1	431	1	431	92.1	433	32	2	763.8	3.3e-218	RKL45961.1 hypothetical protein BFJ72_g2870 [Fusarium proliferatum]
QK8_00557	918	1	917	TXC03292.1	917	1	917	99.7	917	3	0	1741.1	0	TXC03292.1 hypothetical protein FocTR4_00000628 [Fusarium oxysporum f. sp. cubense]
QK8_00558	539	1	538	RKK67925.1	538	1	538	98.5	538	8	0	1068.5	7.8e-310	RKK67925.1 hypothetical protein BFJ69_g14072 [Fusarium oxysporum]
QK8_00559	78	1	29	XP_008094004.1	71	1	29	89.7	29	3	0	57.4	2.8e-06	XP_008094004.1 hypothetical protein GLRG_05128 [Colletotrichum graminicola M1.001]
QK8_00560	503	1	502	KPA45268.1	504	1	504	92.3	504	37	2	927.5	2e-267	KPA45268.1 30s ribosomal protein s5 [Fusarium langsethiae]
QK8_00561	2799	1	2713	RGP79696.1	2772	1	2740	85.4	2772	314	91	2984.9	0	RGP79696.1 transport uso1 [Fusarium longipes]
QK8_00562	634	1	633	EXA51974.1	633	1	633	99.5	633	3	0	1216.8	0	EXA51974.1 DNA-directed RNA polymerase III subunit RPC3 [Fusarium oxysporum f. sp. pisi HDV247]
QK8_00563	512	58	511	CEF72612.1	454	1	454	89.4	454	48	0	778.1	2e-222	CEF72612.1 unnamed protein product [Fusarium graminearum]
QK8_00564	917	1	916	SCO79177.1	916	1	916	97.6	916	22	0	1595.5	0	SCO79177.1 related to PBP1-Pab1p interacting protein [Fusarium oxysporum]
QK8_00565	420	1	419	QGI76481.1	445	1	445	89.9	447	15	30	546.2	1.1e-152	QGI76481.1 hypothetical protein CEK25_001387 [Fusarium fujikuroi]
QK8_00566	511	1	231	EMT61440.1	244	1	231	100	231	0	0	265	5.7e-68	EMT61440.1 hypothetical protein FOC4_g10014499 [Fusarium oxysporum f. sp. cubense race 4]
QK8_00567	185	1	184	RBR04453.1	243	1	243	65.4	243	25	59	283.5	5.6e-74	RBR04453.1 hypothetical protein FVER53590_00556 [Fusarium verticillioides]
QK8_00568	450	1	449	POR32334.1	449	1	449	98.2	449	8	0	914.1	2.1e-263	POR32334.1 Tubulin alpha chain [Tolypocladium paradoxum]
QK8_00569	370	1	366	XP_009257791.1	379	1	367	91.3	367	31	1	656	8.3e-186	XP_009257791.1 hypothetical protein FPSE_06398 [Fusarium pseudograminearum CS3096]
QK8_00570	512	1	511	KIL83864.1	511	1	511	95.5	511	23	0	961.1	1.7e-277	KIL83864.1 hypothetical protein FAVG1_12927 [Fusarium avenaceum]
QK8_00571	454	1	452	PTD12761.1	462	1	462	91.1	462	31	10	832.8	6.1e-239	PTD12761.1 Diphthamide biosynthesis protein 1 [Fusarium culmorum]
QK8_00572	147	1	145	RFN53205.1	146	1	145	82.8	145	25	0	243.4	5.1e-62	RFN53205.1 chromosome transmission fidelity protein 8 [Fusarium fasciculatum]
QK8_00573	240	1	239	XP_022284765.1	239	1	239	96.2	239	9	0	454.5	2.4e-125	XP_022284765.1 ribosomal protein S6, eukaryotic [Pochonia chlamydosporia 170]
QK8_00574	3993	1	3992	RKK65300.1	3992	1	3992	99.6	3992	14	0	7081.1	0	RKK65300.1 E3 ubiquitin-protein ligase TOM1-like [Fusarium oxysporum]
QK8_00575	976	1	929	XP_018233381.1	973	1	927	97.6	929	20	2	1312	0	XP_018233381.1 hypothetical protein FOXG_00949 [Fusarium oxysporum f. sp. lycopersici 4287]
QK8_00576	207	1	206	RDA83862.1	206	1	206	91.3	206	18	0	366.7	5.7e-99	RDA83862.1 hypothetical protein CP532_1189 [Ophiocordyceps sp. 'camponoti-leonardi']
QK8_00577	790	1	789	EXA52007.1	789	1	789	99	789	8	0	1393.3	0	EXA52007.1 hypothetical protein FOVG_00476 [Fusarium oxysporum f. sp. pisi HDV247]
QK8_00578	309	1	308	OBS26694.1	308	1	308	88.3	308	36	0	567.8	2.5e-159	OBS26694.1 hypothetical protein FPOA_00636 [Fusarium poae]
QK8_00579	274	76	273	XP_031074950.1	275	74	275	79.7	202	37	4	266.5	1.1e-68	XP_031074950.1 uncharacterized protein FPRO_01523 [Fusarium proliferatum ET1]
QK8_00580	983	1	982	PCD46059.1	982	1	982	100	982	0	0	1629.8	0	PCD46059.1 hypothetical protein AU210_001473 [Fusarium oxysporum f. sp. radicis-cucumerinum]
QK8_00581	479	1	478	KIL83875.1	476	1	476	90.8	478	42	2	893.3	4e-257	KIL83875.1 hypothetical protein FAVG1_12938 [Fusarium avenaceum]
QK8_00582	761	1	760	EXM30295.1	783	24	783	99.5	760	4	0	1465.3	0	EXM30295.1 hypothetical protein FOTG_04330 [Fusarium oxysporum f. sp. vasinfectum 25433]
QK8_00583	817	1	816	EGU79564.1	816	1	816	100	816	0	0	1655.2	0	EGU79564.1 hypothetical protein FOXB_09847 [Fusarium oxysporum Fo5176]
QK8_00584	476	1	474	CVK84405.1	517	26	516	89.2	491	36	17	872.8	5.6e-251	CVK84405.1 uncharacterized protein FMAN_01455 [Fusarium mangiferae]
QK8_00585	221	1	220	RGP63346.1	220	1	220	87.7	220	27	0	429.1	9.9e-118	RGP63346.1 integral membrane [Fusarium longipes]
QK8_00586	879	1	573	XP_031074173.1	575	1	573	91.3	573	50	0	989.6	7.6e-286	XP_031074173.1 uncharacterized protein FOIG_01491 [Fusarium oxysporum f. sp. cubense tropical race 4 54006]
QK8_00587	597	8	596	ENH61428.1	901	278	901	87.4	626	40	39	921.8	1.3e-265	ENH61428.1 ATP-dependent RNA helicase dbp6 [Fusarium oxysporum f. sp. cubense race 1]
QK8_00588	247	21	93	PCD46051.1	839	25	97	97.3	73	2	0	144.4	5.4e-32	PCD46051.1 hypothetical protein AU210_001465 [Fusarium oxysporum f. sp. radicis-cucumerinum]
QK8_00589	494	28	493	RFN53352.1	501	1	501	89.6	501	17	35	892.5	7.1e-257	RFN53352.1 phosphatidylinositol n-acetylglucosaminyltransferase gpi3 subunit [Fusarium fasciculatum]
QK8_00590	1031	1	1030	RKK71915.1	1030	1	1030	99.7	1030	3	0	1555.8	0	RKK71915.1 hypothetical protein BFJ69_g10559 [Fusarium oxysporum]
QK8_00591	1020	1	1019	XP_031041902.1	1019	1	1019	100	1019	0	0	2008	0	XP_031041902.1 uncharacterized protein FOYG_06366 [Fusarium oxysporum NRRL 32931]
QK8_00592	822	1	821	SCO79205.1	821	1	821	99.9	821	1	0	1586.2	0	SCO79205.1 related to RGP1 Reduced growth phenotype protein [Fusarium oxysporum]
QK8_00593	316	1	315	XP_031074164.1	336	1	336	92	336	6	21	595.9	8.7e-168	XP_031074164.1 uncharacterized protein FOIG_01484 [Fusarium oxysporum f. sp. cubense tropical race 4 54006]
QK8_00594	494	1	493	RMJ19522.1	493	1	493	92.9	493	35	0	948	1.4e-273	RMJ19522.1 Aldehyde dehydrogenase [Fusarium kuroshium]
QK8_00595	478	1	167	RKL13441.1	177	1	177	75.1	177	34	10	243.4	1.7e-61	RKL13441.1 hypothetical protein BFJ68_g7108 [Fusarium oxysporum]
QK8_00596	388	1	387	EWZ51702.1	416	12	416	88.9	405	27	18	565.5	1.6e-158	EWZ51702.1 hypothetical protein FOZG_01687 [Fusarium oxysporum Fo47]
QK8_00597	552	6	551	EXA52043.1	560	15	560	99.8	546	1	0	1133.2	0	EXA52043.1 hypothetical protein FOVG_00498 [Fusarium oxysporum f. sp. pisi HDV247]
QK8_00598	496	1	495	RSL55320.1	502	1	502	78.7	502	100	7	778.5	1.5e-222	RSL55320.1 hypothetical protein CEP53_007145 [Fusarium sp. AF-6]
QK8_00599	253	1	193	XP_031019597.1	252	1	193	97.9	193	4	0	309.7	1e-81	XP_031019597.1 uncharacterized protein FIESC28_02276 [Fusarium coffeatum]
QK8_00600	360	1	357	RKL46185.1	353	1	351	93.6	357	17	6	672.9	6.4e-191	RKL46185.1 hypothetical protein BFJ72_g3092 [Fusarium proliferatum]
QK8_00601	358	1	357	XP_009252839.1	359	1	357	95.8	357	15	0	712.6	7.3e-203	XP_009252839.1 hypothetical protein FPSE_01444 [Fusarium pseudograminearum CS3096]
QK8_00602	238	1	223	RKL46055.1	239	1	223	94.2	223	13	0	411.4	2.3e-112	RKL46055.1 hypothetical protein BFJ72_g2964 [Fusarium proliferatum]
QK8_00603	673	1	301	RKK71896.1	324	1	317	92.7	317	7	16	604.4	5.2e-170	RKK71896.1 hypothetical protein BFJ69_g10541 [Fusarium oxysporum]
QK8_00604	681	1	680	EXA52064.1	680	1	680	99.6	680	3	0	1375.9	0	EXA52064.1 hypothetical protein FOVG_00506 [Fusarium oxysporum f. sp. pisi HDV247]
QK8_00605	601	1	558	SCO79220.1	581	1	539	93.6	562	9	27	867.8	2.3e-249	SCO79220.1 related to cobalt accumulation protein COT1 [Fusarium oxysporum]
QK8_00606	813	1	812	XP_031074131.1	812	1	812	99.8	812	2	0	1588.2	0	XP_031074131.1 uncharacterized protein FOIG_01467 [Fusarium oxysporum f. sp. cubense tropical race 4 54006]
QK8_00607	431	1	293	SCO47754.1	338	1	294	90.8	294	26	1	548.5	2.2e-153	SCO47754.1 uncharacterized protein FFMR_08827 [Fusarium fujikuroi]
QK8_00608	394	1	393	PTD11621.1	400	1	400	92.5	400	23	7	740.3	3.6e-211	PTD11621.1 G1/S-specific cyclin CCN1 [Fusarium culmorum]
QK8_00609	742	1	741	ENH61404.1	747	7	747	99.7	741	2	0	1313.1	0	ENH61404.1 Heat shock factor protein [Fusarium oxysporum f. sp. cubense race 1]
QK8_00610	550	1	549	RBQ91489.1	550	1	550	93.6	550	34	1	891.7	1.3e-256	RBQ91489.1 hypothetical protein FVER53263_00604 [Fusarium verticillioides]
QK8_00611	293	2	292	RBR05498.1	302	1	299	65.6	314	70	38	394.4	3.6e-107	RBR05498.1 hypothetical protein FVER53590_00605 [Fusarium verticillioides]
QK8_00612	168	1	167	XP_031019585.1	167	1	167	94.6	167	9	0	338.2	1.7e-90	XP_031019585.1 uncharacterized protein FIESC28_02264 [Fusarium coffeatum]
QK8_00613	272	1	144	KLO79350.1	363	130	250	60.4	144	34	23	163.7	9.5e-38	KLO79350.1 uncharacterized protein LW93_2718 [Fusarium fujikuroi]
QK8_00614	374	1	373	KPA40971.1	370	1	370	83.4	373	59	3	630.6	3.8e-178	KPA40971.1 hypothetical protein FLAG1_06164 [Fusarium langsethiae]
QK8_00615	483	1	482	CVK83109.1	485	1	485	96.5	485	14	3	915.6	7.6e-264	CVK83109.1 related to transcription factor jumonji [Fusarium proliferatum]
QK8_00616	552	1	551	XP_018233304.1	535	1	535	95.5	551	9	16	1072.8	3.6e-311	XP_018233304.1 hypothetical protein FOXG_00906 [Fusarium oxysporum f. sp. lycopersici 4287]
QK8_00617	923	1	922	XP_031074107.1	922	1	922	100	922	0	0	1554.3	0	XP_031074107.1 uncharacterized protein FOIG_01453 [Fusarium oxysporum f. sp. cubense tropical race 4 54006]
QK8_00618	505	1	504	KLO79441.1	504	1	504	93.5	504	33	0	979.9	3.4e-283	KLO79441.1 uncharacterized protein LW93_2809 [Fusarium fujikuroi]
QK8_00619	256	1	210	Q4IPC8.1	255	1	210	95.7	210	9	0	420.2	5.3e-115	Q4IPC8.1 RecName: Full=RNA polymerase II subunit A C-terminal domain phosphatase SSU72; Short=CTD phosphatase SSU72; AltName: Full=Suppressor of SUA7 protein 2 homolog [Fusarium graminearum PH-1]
QK8_00620	504	1	503	XP_031041964.1	481	7	481	92.4	503	10	28	928.7	9.1e-268	XP_031041964.1 uncharacterized protein FOYG_06401 [Fusarium oxysporum NRRL 32931]
QK8_00621	333	1	332	XP_009263433.1	331	1	331	86.1	332	45	1	545	1.9e-152	XP_009263433.1 hypothetical protein FPSE_12041 [Fusarium pseudograminearum CS3096]
QK8_00622	514	9	121	RMJ08277.1	264	13	131	32.8	119	74	6	60.5	2.2e-06	RMJ08277.1 hypothetical protein CDV36_012099 [Fusarium kuroshium]
QK8_00623	801	1	800	ENH61390.1	800	1	800	99.6	800	3	0	1585.1	0	ENH61390.1 Vacuolar protein sorting-associated protein 70 [Fusarium oxysporum f. sp. cubense race 1]
QK8_00624	515	1	514	SCO29477.1	558	27	558	94.5	532	11	18	859	9e-247	SCO29477.1 related to E.coli tetracycline resistance protein TCR1 [Fusarium fujikuroi]
QK8_00625	493	1	492	XP_023424759.1	498	1	498	94	498	24	6	873.2	4.4e-251	XP_023424759.1 uncharacterized protein FFUJ_00747 [Fusarium fujikuroi IMI 58289]
QK8_00626	506	1	505	EXK95994.1	621	117	621	99.4	505	3	0	1023.5	2.7e-296	EXK95994.1 hypothetical protein FOQG_03198 [Fusarium oxysporum f. sp. raphani 54005]
QK8_00627	830	10	829	PCD46009.1	820	1	820	97.3	820	22	0	1598.9	0	PCD46009.1 hypothetical protein AU210_001425 [Fusarium oxysporum f. sp. radicis-cucumerinum]
QK8_00628	999	1	998	RAO72745.1	877	1	877	52.3	1091	213	307	973.4	6.4e-281	RAO72745.1 hypothetical protein BHQ10_008757 [Talaromyces amestolkiae]
QK8_00629	350	1	349	XP_023425524.1	349	1	349	88.5	349	40	0	641.3	2e-181	XP_023425524.1 related to nucleoside-diphosphate-sugar epimerase [Fusarium fujikuroi IMI 58289]
QK8_00630	79	1	36	KPA40956.1	78	1	36	83.3	36	6	0	65.9	7.9e-09	KPA40956.1 hypothetical protein FLAG1_06149 [Fusarium langsethiae]
QK8_00631	417	1	320	KLP03059.1	337	1	280	38.7	323	152	46	189.1	3.3e-45	KLP03059.1 Uncharacterized protein Y057_9862 [Fusarium fujikuroi]
QK8_00632	256	1	255	RFN47132.1	258	1	258	80.6	258	47	3	431	3e-118	RFN47132.1 hypothetical protein FIE12Z_8657 [Fusarium fasciculatum]
QK8_00633	92	1	91	RGP65981.1	89	1	89	70.3	91	25	2	81.3	2.1e-13	RGP65981.1 hypothetical protein FLONG3_8984 [Fusarium longipes]
QK8_00634	1742	1	1741	XP_031041994.1	1751	1	1741	99.9	1741	1	0	3149.4	0	XP_031041994.1 DNA-directed RNA polymerase II subunit RPB1 [Fusarium oxysporum NRRL 32931]
QK8_00635	464	1	463	KPM37377.1	466	1	466	89.5	467	44	5	845.1	1.2e-242	KPM37377.1 hypothetical protein AK830_g9189 [Neonectria ditissima]
QK8_00636	286	33	285	XP_031041999.1	282	30	282	100	253	0	0	498	2.2e-138	XP_031041999.1 tRNA(His) guanylyltransferase [Fusarium oxysporum NRRL 32931]
QK8_00637	220	1	108	OBS26955.1	218	1	108	93.5	108	7	0	217.2	5.9e-54	OBS26955.1 hypothetical protein FPOA_00896 [Fusarium poae]
QK8_00638	815	1	814	TVY69857.1	814	1	814	98.9	814	9	0	1252.7	0	TVY69857.1 putative membrane protein [Fusarium oxysporum f. sp. cubense]
QK8_00639	308	1	307	XP_025588340.1	307	1	307	86.3	307	42	0	443.4	7.1e-122	XP_025588340.1 uncharacterized protein FVRRES_01132 [Fusarium venenatum]
QK8_00640	446	1	441	RGP70335.1	445	1	441	91.8	441	36	0	812.8	6.4e-233	RGP70335.1 cysteine synthase a [Fusarium longipes]
QK8_00641	501	1	500	KIL94736.1	506	1	506	92.9	506	30	6	961.8	9.6e-278	KIL94736.1 hypothetical protein FAVG1_01667 [Fusarium avenaceum]
QK8_00642	960	1	959	EXA52140.1	1097	139	1097	100	959	0	0	1921	0	EXA52140.1 alanyl-tRNA synthetase [Fusarium oxysporum f. sp. pisi HDV247]
QK8_00643	220	1	219	KIL94734.1	218	1	218	82.3	220	36	3	331.3	2.8e-88	KIL94734.1 hypothetical protein FAVG1_01665 [Fusarium avenaceum]
QK8_00644	167	40	166	RSL83906.1	178	50	178	72	132	29	8	139.8	9.1e-31	RSL83906.1 hypothetical protein CEP51_004208 [Fusarium floridanum]
QK8_00645	824	1	823	EGU79628.1	823	1	823	100	823	0	0	1486.5	0	EGU79628.1 hypothetical protein FOXB_09911 [Fusarium oxysporum Fo5176]
QK8_00646	480	112	415	KPA45814.1	371	1	306	88.2	306	34	2	565.8	1.5e-158	KPA45814.1 uracil-dna glycosylase [Fusarium langsethiae]
QK8_00647	1051	1	1050	EGU79630.1	1046	1	1046	99	1050	6	4	1798.9	0	EGU79630.1 hypothetical protein FOXB_09913 [Fusarium oxysporum Fo5176]
QK8_00648	1234	1	1219	ENH61363.1	1234	1	1220	98.5	1220	17	1	2104.3	0	ENH61363.1 DNA repair protein rad13 [Fusarium oxysporum f. sp. cubense race 1]
QK8_00649	374	1	373	XP_009263074.1	352	1	352	90.9	373	13	21	592.8	8.8e-167	XP_009263074.1 hypothetical protein FPSE_11682 [Fusarium pseudograminearum CS3096]
QK8_00650	1144	1	1143	TVY69998.1	1143	1	1143	99.8	1143	2	0	2164.4	0	TVY69998.1 Histone-lysine N-methyltransferase EZH2 [Fusarium oxysporum f. sp. cubense]
QK8_00651	214	1	211	KFA63025.1	213	1	211	85.3	211	31	0	338.6	1.7e-90	KFA63025.1 hypothetical protein S40285_07253 [Stachybotrys chlorohalonata IBT 40285]
QK8_00652	479	1	478	PNP83310.1	478	1	478	96.4	478	17	0	980.7	1.9e-283	PNP83310.1 hypothetical protein FNYG_03632 [Fusarium nygamai]
QK8_00653	315	49	313	QGI59176.1	248	1	247	86	265	19	18	431.4	2.8e-118	QGI59176.1 hypothetical protein CEK27_001301 [Fusarium fujikuroi]
QK8_00654	514	43	513	KLO88490.1	481	11	481	96.8	471	15	0	937.6	2e-270	KLO88490.1 6-hydroxy-D-nicotine oxidase [Fusarium fujikuroi]
QK8_00655	75	1	74	KXJ91243.1	75	1	75	80	75	14	1	113.6	3.1e-23	KXJ91243.1 hypothetical protein Micbo1qcDRAFT_162877 [Microdochium bolleyi]
QK8_00656	1330	1	1329	PCD22363.1	1224	1	1224	79.8	1329	164	105	2076.6	0	PCD22363.1 hypothetical protein FGRA07_03733 [Fusarium graminearum]
QK8_00657	81	1	75	KEY70470.1	103	25	99	94.7	75	4	0	159.1	7e-37	KEY70470.1 hypothetical protein S7711_08666 [Stachybotrys chartarum IBT 7711]
QK8_00658	685	1	684	SCB64138.1	705	25	705	83.6	685	107	5	1059.3	6.1e-307	SCB64138.1 unnamed protein product [Fusarium graminearum]
QK8_00659	351	1	241	XP_018233213.1	263	19	259	96.3	241	9	0	462.2	1.7e-127	XP_018233213.1 hypothetical protein FOXG_00858 [Fusarium oxysporum f. sp. lycopersici 4287]
QK8_00660	344	1	337	RBQ89103.1	564	11	347	95.8	337	14	0	664.1	2.8e-188	RBQ89103.1 hypothetical protein FVER53263_00653 [Fusarium verticillioides]
QK8_00661	261	1	260	RBQ67268.1	260	1	260	84.6	260	40	0	466.5	6.6e-129	RBQ67268.1 hypothetical protein FVER14953_00652 [Fusarium verticillioides]
QK8_00662	663	1	662	CVK83018.1	662	1	662	92.6	662	49	0	884.8	2e-254	CVK83018.1 uncharacterized protein FPRN_01381 [Fusarium proliferatum]
QK8_00663	104	1	103	XP_018158554.1	100	1	100	91.3	103	6	3	187.6	2.4e-45	XP_018158554.1 Dynein light chain [Colletotrichum higginsianum IMI 349063]
QK8_00664	856	1	855	XP_031042060.1	855	1	855	99.8	855	2	0	1630.2	0	XP_031042060.1 uncharacterized protein FOYG_06457 [Fusarium oxysporum NRRL 32931]
QK8_00665	992	77	991	PCD45969.1	1757	843	1757	99.8	915	2	0	1860.5	0	PCD45969.1 hypothetical protein AU210_001387 [Fusarium oxysporum f. sp. radicis-cucumerinum]
QK8_00666	520	1	519	CVK84298.1	519	1	519	90.2	520	49	2	790	5.2e-226	CVK84298.1 uncharacterized protein FMAN_01389 [Fusarium mangiferae]
QK8_00667	183	1	182	ODA76101.1	182	1	182	87.4	182	23	0	350.9	2.8e-94	ODA76101.1 hypothetical protein RJ55_08384 [Drechmeria coniospora]
QK8_00668	449	57	448	KPA45784.1	447	58	447	80.2	393	74	4	608.6	1.9e-171	KPA45784.1 ring-8 protein [Fusarium langsethiae]
QK8_00669	311	1	310	RGP68434.1	308	1	308	81.9	310	54	2	317.8	4.5e-84	RGP68434.1 hypothetical protein FSPOR_5313 [Fusarium sporotrichioides]
QK8_00670	1599	1	1598	SCO79289.1	1596	1	1596	98.8	1598	17	2	3093.1	0	SCO79289.1 related to VPS8-vacuolar sorting protein, 134 kD [Fusarium oxysporum]
QK8_00671	242	1	238	RSL64076.1	238	1	236	89.1	238	24	2	370.5	4.6e-100	RSL64076.1 hypothetical protein CEP54_004879 [Fusarium sp. AF-8]
QK8_00672	619	1	618	PCD45961.1	552	1	552	84.1	618	32	66	980.3	3.2e-283	PCD45961.1 hypothetical protein AU210_001379 [Fusarium oxysporum f. sp. radicis-cucumerinum]
QK8_00673	606	10	213	EMT61565.1	204	1	204	98.5	204	3	0	417.9	6.3e-114	EMT61565.1 hypothetical protein FOC4_g10014628 [Fusarium oxysporum f. sp. cubense race 4]
QK8_00674	539	1	538	CVK84312.1	544	1	542	81.9	542	94	4	850.1	4.4e-244	CVK84312.1 uncharacterized protein FMAN_01397 [Fusarium mangiferae]
QK8_00675	279	43	278	SCN73614.1	235	2	235	51.6	273	56	76	175.3	3.3e-41	SCN73614.1 uncharacterized protein FFM5_00716 [Fusarium fujikuroi]
QK8_00676	209	1	207	RSL71413.1	206	1	205	77.8	207	44	2	323.2	7.2e-86	RSL71413.1 hypothetical protein CEP53_001494 [Fusarium sp. AF-6]
QK8_00677	694	1	693	EWZ51529.1	693	1	693	99.9	693	1	0	1191.4	0	EWZ51529.1 ATP-dependent RNA helicase ROK1 [Fusarium oxysporum Fo47]
QK8_00678	463	1	459	PTD13223.1	440	1	439	72.2	461	104	24	641	3.5e-181	PTD13223.1 PGA52-like protein [Fusarium culmorum]
QK8_00679	438	1	437	XP_018233164.1	627	197	627	98.2	437	2	6	826.6	4.2e-237	XP_018233164.1 lysyl-tRNA synthetase, class II [Fusarium oxysporum f. sp. lycopersici 4287]
QK8_00680	158	1	154	XP_023424810.1	632	1	154	93.5	154	10	0	277.3	3.4e-72	XP_023424810.1 related to lysyl-tRNA synthetase (lysine--tRNA ligase) [Fusarium fujikuroi IMI 58289]
QK8_00681	473	1	472	KPA45774.1	471	1	471	90.7	472	43	1	884.4	1.8e-254	KPA45774.1 actin 4 [Fusarium langsethiae]
QK8_00682	237	1	232	XP_025588303.1	317	1	314	63.1	314	34	82	348.6	1.8e-93	XP_025588303.1 uncharacterized protein FVRRES_01095 [Fusarium venenatum]
QK8_00683	503	1	469	XP_009263040.1	500	1	486	89.7	486	33	17	860.5	3e-247	XP_009263040.1 hypothetical protein FPSE_11648 [Fusarium pseudograminearum CS3096]
QK8_00684	1041	1	1040	KIL94774.1	1177	1	1177	82.3	1183	60	149	1835.1	0	KIL94774.1 subunit of vp52-54 complex [Fusarium avenaceum]
QK8_00685	1135	1	1134	EXK95873.1	1134	1	1134	99.6	1134	4	0	1797.7	0	EXK95873.1 hypothetical protein FOQG_03123 [Fusarium oxysporum f. sp. raphani 54005]
QK8_00686	783	1	782	XP_031042098.1	782	1	782	99.9	782	1	0	1323.5	0	XP_031042098.1 uncharacterized protein FOYG_06482 [Fusarium oxysporum NRRL 32931]
QK8_00687	854	1	853	XP_018233149.1	853	1	853	99.8	853	2	0	1633.2	0	XP_018233149.1 histidine biosynthesis trifunctional protein [Fusarium oxysporum f. sp. lycopersici 4287]
QK8_00688	254	1	252	RMJ17126.1	250	1	249	86.1	252	32	3	313.9	5.3e-83	RMJ17126.1 hypothetical protein CDV36_003201 [Fusarium kuroshium]
QK8_00689	475	1	474	XP_018175942.1	474	1	474	89.2	474	51	0	843.2	4.7e-242	XP_018175942.1 mitochondrial processing peptidase beta subunit [Purpureocillium lilacinum]
QK8_00690	893	1	892	EXA52242.1	892	1	892	99.6	892	4	0	1836.2	0	EXA52242.1 hypothetical protein FOVG_00612 [Fusarium oxysporum f. sp. pisi HDV247]
QK8_00691	533	2	532	XP_018144016.1	539	9	539	90.8	531	49	0	948.3	1.2e-273	XP_018144016.1 inosine-5'-monophosphate dehydrogenase [Pochonia chlamydosporia 170]
QK8_00692	198	1	150	XP_031012980.1	191	1	150	92	150	12	0	305.8	1.1e-80	XP_031012980.1 uncharacterized protein FIESC28_08861 [Fusarium coffeatum]
QK8_00693	243	1	242	XP_018742907.1	243	1	243	94.2	243	13	1	474.2	3e-131	XP_018742907.1 hypothetical protein FVEG_00616 [Fusarium verticillioides 7600]
QK8_00694	103	1	100	PCD39737.1	176	1	101	86.1	101	13	1	176	7e-42	PCD39737.1 hypothetical protein FGRA07_01008 [Fusarium graminearum]
QK8_00695	806	1	805	SCO79316.1	805	1	805	99.5	805	4	0	1627.5	0	SCO79316.1 uncharacterized protein FRV6_03529 [Fusarium oxysporum]
QK8_00696	569	1	516	KLP02991.1	582	1	510	87.8	516	57	6	461.8	3.5e-127	KLP02991.1 uncharacterized protein Y057_9794 [Fusarium fujikuroi]
QK8_00697	1506	81	1505	SCO79318.1	1508	84	1508	99.8	1425	3	0	2797.7	0	SCO79318.1 related to sensory transduction histidine kinase [Fusarium oxysporum]
QK8_00698	288	1	285	PCD39732.1	287	1	286	80.8	286	54	1	471.5	2.3e-130	PCD39732.1 hypothetical protein FGRA07_01003 [Fusarium graminearum]
QK8_00699	505	1	504	XP_009263021.1	528	25	528	89.3	504	54	0	910.2	3.3e-262	XP_009263021.1 hypothetical protein FPSE_11629 [Fusarium pseudograminearum CS3096]
QK8_00700	272	16	271	RBQ89146.1	258	2	258	96.5	257	8	1	467.6	3.1e-129	RBQ89146.1 hypothetical protein FVER53263_00702 [Fusarium verticillioides]
QK8_00701	349	1	348	SCO29459.1	348	1	348	93.7	348	22	0	467.2	5.2e-129	SCO29459.1 uncharacterized protein FFMR_01403 [Fusarium fujikuroi]
QK8_00702	533	1	532	XP_018175958.1	538	1	538	81.8	543	83	16	836.6	5e-240	XP_018175958.1 serine/threonine-protein phosphatase PP-Z [Purpureocillium lilacinum]
QK8_00703	438	1	436	CVK82893.1	450	15	449	49.1	436	221	1	407.1	8e-111	CVK82893.1 uncharacterized protein FPRN_01327 [Fusarium proliferatum]
QK8_00704	587	1	474	EGU77456.1	551	1	483	96.7	483	7	9	955.3	1.1e-275	EGU77456.1 hypothetical protein FOXB_12069 [Fusarium oxysporum Fo5176]
QK8_00705	340	1	339	XP_003053796.1	329	1	329	59.2	343	122	18	397.9	3.8e-108	XP_003053796.1 hypothetical protein NECHADRAFT_98939 [[Nectria] haematococca mpVI 77-13-4]
QK8_00706	1078	1	1077	SCO79327.1	1077	1	1077	99.2	1077	9	0	2162.9	0	SCO79327.1 related to WD repeat protein WDR6 [Fusarium oxysporum]
QK8_00707	896	1	895	EXK95812.1	894	1	894	98.4	895	13	1	1642.1	0	EXK95812.1 hypothetical protein FOQG_03091 [Fusarium oxysporum f. sp. raphani 54005]
QK8_00708	475	93	474	RYC60596.1	527	140	527	59	398	137	26	428.3	3.6e-117	RYC60596.1 hypothetical protein CHU98_g5605 [Xylaria longipes]
QK8_00709	440	1	439	KIL94801.1	449	1	449	89.8	449	36	10	784.6	1.8e-224	KIL94801.1 hypothetical protein FAVG1_01732 [Fusarium avenaceum]
QK8_00710	1158	1	1157	XP_018743044.1	1157	1	1157	100	1157	0	0	2338.9	0	XP_018743044.1 DNA-directed RNA polymerase III subunit RPC2 [Fusarium verticillioides 7600]
QK8_00711	1108	1	1107	EXK95800.1	1061	1	1061	89.7	1107	68	46	1417.9	0	EXK95800.1 hypothetical protein FOQG_03085 [Fusarium oxysporum f. sp. raphani 54005]
QK8_00712	860	1	859	XP_031042160.1	859	1	859	100	859	0	0	1722.2	0	XP_031042160.1 carnitine O-acetyltransferase [Fusarium oxysporum NRRL 32931]
QK8_00713	638	1	637	XP_031073906.1	637	1	637	99.5	637	3	0	1252.3	0	XP_031073906.1 uncharacterized protein FOIG_01337 [Fusarium oxysporum f. sp. cubense tropical race 4 54006]
QK8_00714	243	5	241	XP_003053705.1	927	687	926	74.7	241	56	5	380.6	4.4e-103	XP_003053705.1 hypothetical protein NECHADRAFT_31225 [[Nectria] haematococca mpVI 77-13-4]
QK8_00715	653	1	652	XP_018233093.1	652	1	652	99.8	652	1	0	1204.1	0	XP_018233093.1 hsp70-like protein [Fusarium oxysporum f. sp. lycopersici 4287]
QK8_00716	219	1	218	SCV27555.1	218	1	218	90.4	218	21	0	325.9	1.2e-86	SCV27555.1 uncharacterized protein FFFS_00843 [Fusarium fujikuroi]
QK8_00717	872	1	871	RKK29346.1	871	1	871	99.9	871	1	0	1705.6	0	RKK29346.1 Mitochondrial escape protein 2 [Fusarium oxysporum f. sp. cepae]
QK8_00718	654	1	653	PNP83370.1	650	1	650	92.7	654	43	5	781.2	3e-223	PNP83370.1 hypothetical protein FNYG_03692 [Fusarium nygamai]
QK8_00719	340	1	339	RFN44992.1	339	1	339	89.1	339	37	0	617.8	2.3e-174	RFN44992.1 ribonuclease h2 subunit a [Fusarium fasciculatum]
QK8_00720	861	1	860	ENH61278.1	860	1	860	99.9	860	1	0	1686.4	0	ENH61278.1 Protein SEY1 [Fusarium oxysporum f. sp. cubense race 1]
QK8_00721	284	1	283	RFN44990.1	280	1	280	94	283	14	3	552.4	1e-154	RFN44990.1 carboxymethylenebutenolidase [Fusarium fasciculatum]
QK8_00722	902	1	901	XP_031042175.1	901	1	901	100	901	0	0	1667.1	0	XP_031042175.1 uncharacterized protein FOYG_06531 [Fusarium oxysporum NRRL 32931]
QK8_00723	654	1	653	XP_031073895.1	653	1	653	100	653	0	0	1333.2	0	XP_031073895.1 uncharacterized protein FOIG_01327 [Fusarium oxysporum f. sp. cubense tropical race 4 54006]
QK8_00724	657	1	656	XP_018233081.1	656	1	656	98.6	656	9	0	1191	0	XP_018233081.1 hypothetical protein FOXG_00785 [Fusarium oxysporum f. sp. lycopersici 4287]
QK8_00725	283	1	282	RSL84558.1	282	1	282	83.3	282	47	0	500	5.8e-139	RSL84558.1 hypothetical protein CEP52_016406 [Fusarium sp. AF-4]
QK8_00726	543	1	542	XP_031012943.1	545	1	545	87.7	546	62	5	894.4	2e-257	XP_031012943.1 uncharacterized protein FIESC28_08824 [Fusarium coffeatum]
QK8_00727	375	1	374	RBA12067.1	374	1	374	91.2	374	33	0	635.6	1.2e-179	RBA12067.1 hypothetical protein FPRO05_03517 [Fusarium proliferatum]
QK8_00728	264	1	263	PTD12092.1	263	1	263	85.9	263	37	0	451.8	1.7e-124	PTD12092.1 UPF0001 protein [Fusarium culmorum]
QK8_00729	986	1	985	XP_031073888.1	985	1	985	99.9	985	1	0	1946	0	XP_031073888.1 uncharacterized protein FOIG_01321 [Fusarium oxysporum f. sp. cubense tropical race 4 54006]
QK8_00730	349	2	348	KIL94822.1	358	12	358	88.8	347	39	0	636.7	4.9e-180	KIL94822.1 hypothetical protein FAVG1_01753 [Fusarium avenaceum]
QK8_00731	202	1	201	POR38712.1	216	1	216	81	216	26	15	339.7	7.2e-91	POR38712.1 Actin-related protein 2/3 complex subunit 5 [Tolypocladium paradoxum]
QK8_00732	102	1	58	EWZ51429.1	110	1	58	96.6	58	2	0	117.9	2.3e-24	EWZ51429.1 hypothetical protein FOZG_01514 [Fusarium oxysporum Fo47]
QK8_00733	290	29	283	RKK29535.1	289	35	289	98.8	255	3	0	514.2	3.1e-143	RKK29535.1 hypothetical protein BFJ65_g1454 [Fusarium oxysporum f. sp. cepae]
QK8_00734	640	17	639	RFN49625.1	648	23	648	90.9	626	54	3	897.9	2.2e-258	RFN49625.1 hypothetical protein FIE12Z_6139 [Fusarium fasciculatum]
QK8_00735	895	1	894	EGU81098.1	858	1	858	93.8	894	19	36	1605.9	0	EGU81098.1 hypothetical protein FOXB_08372 [Fusarium oxysporum Fo5176]
QK8_00736	845	1	844	XP_018233064.1	857	14	857	100	844	0	0	1655.6	0	XP_018233064.1 V-type proton ATPase subunit A [Fusarium oxysporum f. sp. lycopersici 4287]
QK8_00737	615	1	614	XP_031042192.1	614	1	614	100	614	0	0	1192.9	0	XP_031042192.1 uncharacterized protein FOYG_06547 [Fusarium oxysporum NRRL 32931]
QK8_00738	720	1	699	EWZ51417.1	716	1	699	99	699	7	0	859.4	9.7e-247	EWZ51417.1 hypothetical protein FOZG_01505 [Fusarium oxysporum Fo47]
QK8_00739	364	1	363	RMJ11139.1	363	1	363	91.7	363	30	0	657.9	2.2e-186	RMJ11139.1 hypothetical protein CDV36_009200 [Fusarium kuroshium]
QK8_00740	1015	1	1014	SCO79364.1	1014	1	1014	99.9	1014	1	0	2180.6	0	SCO79364.1 probable glucosidase I [Fusarium oxysporum]
QK8_00741	491	1	237	EWZ51409.1	269	1	237	99.6	237	1	0	488.8	2.3e-135	EWZ51409.1 maintenance-ploidy protein mob1 [Fusarium oxysporum Fo47]
QK8_00742	684	141	660	XP_023424708.1	553	1	524	94.7	524	24	4	963	5.9e-278	XP_023424708.1 related to lariat-debranching enzyme [Fusarium fujikuroi IMI 58289]
QK8_00743	270	3	269	CEJ85637.1	271	2	271	82.6	270	44	3	448.4	1.9e-123	CEJ85637.1 Putative Ras family protein [Torrubiella hemipterigena]
QK8_00744	245	1	244	RFN49614.1	246	1	246	88.6	246	26	2	369.8	7.9e-100	RFN49614.1 molecular chaperone grpe [Fusarium fasciculatum]
QK8_00745	424	1	423	XP_018149090.1	423	1	423	84.2	423	67	0	664.1	3.5e-188	XP_018149090.1 26S proteasome non-ATPase regulatory subunit 11 [Pochonia chlamydosporia 170]
QK8_00746	1541	1	1540	TVY69732.1	1539	1	1539	97.8	1541	31	3	2505.7	0	TVY69732.1 hypothetical protein Focb16_v001305 [Fusarium oxysporum f. sp. cubense]
QK8_00747	347	1	346	RSL65069.1	344	1	344	89.1	348	32	6	566.2	8.1e-159	RSL65069.1 hypothetical protein CEP53_003825 [Fusarium sp. AF-6]
QK8_00748	758	1	757	XP_031042216.1	757	1	757	99.9	757	1	0	1484.9	0	XP_031042216.1 uncharacterized protein FOYG_06562 [Fusarium oxysporum NRRL 32931]
QK8_00749	73	1	71	RYC54957.1	76	1	71	81.7	71	13	0	115.9	6.1e-24	RYC54957.1 hypothetical protein CHU98_g11252 [Xylaria longipes]
QK8_00750	653	1	652	SCO79376.1	652	1	652	99.8	652	1	0	1320.1	0	SCO79376.1 uncharacterized protein FRV6_03589 [Fusarium oxysporum]
QK8_00751	317	8	315	RBA12042.1	309	1	308	92.5	308	23	0	565.5	1.3e-158	RBA12042.1 hypothetical protein FPRO05_03492 [Fusarium proliferatum]
QK8_00752	439	1	437	RGP80347.1	453	11	451	86.8	441	54	4	785	1.4e-224	RGP80347.1 hypothetical protein FLONG3_1496 [Fusarium longipes]
QK8_00753	389	1	388	RFN49605.1	386	1	386	78.4	388	82	2	505.4	1.9e-140	RFN49605.1 glycoside hydrolase [Fusarium fasciculatum]
QK8_00754	427	1	424	KIL94845.1	422	1	421	81.4	424	76	3	649.4	9e-184	KIL94845.1 hypothetical protein FAVG1_01776 [Fusarium avenaceum]
QK8_00755	518	12	517	RBQ75256.1	506	1	506	96.2	506	19	0	871.7	1.4e-250	RBQ75256.1 hypothetical protein FVER14953_00763 [Fusarium verticillioides]
QK8_00756	243	1	242	EMT61664.1	280	1	280	86.4	280	0	38	470.3	4.3e-130	EMT61664.1 Cell polarity protein alp11 [Fusarium oxysporum f. sp. cubense race 4]
QK8_00757	609	178	499	ENH61239.1	407	36	357	98.8	322	4	0	626.3	1.2e-176	ENH61239.1 hypothetical protein FOC1_g10016053 [Fusarium oxysporum f. sp. cubense race 1]
QK8_00758	281	1	280	XP_031010059.1	284	1	284	79.6	284	54	4	441.4	2.5e-121	XP_031010059.1 uncharacterized protein FIESC28_11770 [Fusarium coffeatum]
QK8_00759	392	1	391	PTD13071.1	391	1	391	93.4	391	26	0	751.1	2e-214	PTD13071.1 D-xylose 1-dehydrogenase [Fusarium culmorum]
QK8_00760	384	87	382	RFN48985.1	300	4	299	85.5	296	43	0	533.1	8.5e-149	RFN48985.1 hypothetical protein FIE12Z_6762 [Fusarium fasciculatum]
QK8_00761	279	1	278	SCV32221.1	278	1	278	75.9	278	67	0	340.1	7.6e-91	SCV32221.1 uncharacterized protein FFB14_03903 [Fusarium fujikuroi]
QK8_00762	358	1	355	RMJ10251.1	358	1	355	95.5	355	16	0	702.2	9.8e-200	RMJ10251.1 Deoxyhypusine synthase [Fusarium kuroshium]
QK8_00763	2239	1	2238	SCO79391.1	2236	1	2236	99.3	2238	13	2	3196.4	0	SCO79391.1 uncharacterized protein FRV6_03604 [Fusarium oxysporum]
QK8_00764	108	11	57	RKL33585.1	97	1	47	95.7	47	2	0	89.7	7e-16	RKL33585.1 hypothetical protein BFJ72_g9809 [Fusarium proliferatum]
QK8_00765	974	1	649	RKK97604.1	687	1	649	97.4	649	17	0	1062	1.3e-307	RKK97604.1 hypothetical protein BFJ71_g7197 [Fusarium oxysporum]
QK8_00766	1121	74	1051	RYC82623.1	1047	1	978	99.7	978	3	0	1459.1	0	RYC82623.1 Replication factor C subunit 1 [Fusarium oxysporum f. sp. narcissi]
QK8_00767	634	282	633	KLP15328.1	352	1	352	99.4	352	2	0	678.3	2.7e-192	KLP15328.1 putative replication factor C 38K chain [Fusarium fujikuroi]
QK8_00768	720	1	719	XP_031073817.1	719	1	719	99.9	719	1	0	1424.1	0	XP_031073817.1 acetyl-coenzyme A synthetase [Fusarium oxysporum f. sp. cubense tropical race 4 54006]
QK8_00769	774	1	773	RKK28964.1	773	1	773	99.9	773	1	0	1534.6	0	RKK28964.1 Disintegrin and metalloproteinase domain-containing protein B [Fusarium oxysporum f. sp. cepae]
QK8_00770	140	1	132	XP_031012859.1	158	1	119	61.8	136	31	21	150.2	5.6e-34	XP_031012859.1 uncharacterized protein FIESC28_08934 [Fusarium coffeatum]
QK8_00771	640	1	639	RYC82622.1	639	1	639	99.7	639	2	0	1225.7	0	RYC82622.1 hypothetical protein BFJ63_vAg14500 [Fusarium oxysporum f. sp. narcissi]
QK8_00772	360	1	359	RFN53107.1	360	1	360	91.9	360	28	1	633.3	5.6e-179	RFN53107.1 hypothetical protein FIE12Z_2691 [Fusarium fasciculatum]
QK8_00773	572	1	571	EXK48620.1	571	1	571	99.5	571	3	0	1130.9	0	EXK48620.1 hypothetical protein FOMG_01473 [Fusarium oxysporum f. sp. melonis 26406]
QK8_00774	862	1	861	ENH61220.1	861	1	861	99.3	861	6	0	1289.6	0	ENH61220.1 Putative RNA-binding protein C3H8.09c [Fusarium oxysporum f. sp. cubense race 1]
QK8_00775	411	3	410	OHW99594.1	422	7	422	84.6	416	56	8	707.2	3.5e-201	OHW99594.1 CAMK CAMK1 protein kinase [Colletotrichum incanum]
QK8_00776	455	1	454	XP_003053669.1	455	1	455	85.3	456	64	3	803.9	3e-230	XP_003053669.1 predicted protein [[Nectria] haematococca mpVI 77-13-4]
QK8_00777	665	1	664	SCO29239.1	659	1	659	89.6	664	64	5	505	4.3e-140	SCO29239.1 related to SRP40-suppressor of mutant AC40 of RNA polymerase I and III [Fusarium fujikuroi]
QK8_00778	1384	1	730	EXM27922.1	736	1	730	99.3	730	5	0	1370.5	0	EXM27922.1 polynucleotide 5'-hydroxyl-kinase GRC3 [Fusarium oxysporum f. sp. vasinfectum 25433]
QK8_00779	339	1	100	CVL13870.1	102	1	100	88	100	12	0	173.7	1.1e-40	CVL13870.1 uncharacterized protein FPRN_01242 [Fusarium proliferatum]
QK8_00780	220	9	219	XP_003053665.1	212	7	212	65.6	212	66	7	212.2	1.9e-52	XP_003053665.1 hypothetical protein NECHADRAFT_75051 [[Nectria] haematococca mpVI 77-13-4]
QK8_00781	985	1	984	RKK29891.1	984	1	984	99.9	984	1	0	1994.5	0	RKK29891.1 Lethal(2) giant larvae SRO77 [Fusarium oxysporum f. sp. cepae]
QK8_00782	247	1	246	QGI59057.1	211	1	211	50	246	88	35	196.8	9.2e-48	QGI59057.1 hypothetical protein CEK27_001182 [Fusarium fujikuroi]
QK8_00783	525	21	524	PNP77519.1	529	23	529	98.2	507	6	3	1006.9	2.7e-291	PNP77519.1 hypothetical protein FNYG_09395 [Fusarium nygamai]
QK8_00784	132	1	129	RBQ89995.1	131	1	129	76	129	31	0	203.4	5.3e-50	RBQ89995.1 hypothetical protein FVER53263_00800 [Fusarium verticillioides]
QK8_00785	451	1	450	OBS26407.1	450	1	450	90.9	450	41	0	823.2	4.8e-236	OBS26407.1 hypothetical protein FPOA_00348 [Fusarium poae]
QK8_00786	340	1	339	QGI76267.1	345	1	345	95.1	345	11	6	461.5	2.8e-127	QGI76267.1 hypothetical protein CEK25_001173 [Fusarium fujikuroi]
QK8_00787	989	1	988	XP_018232952.1	988	1	988	99.6	988	4	0	1968.4	0	XP_018232952.1 hypothetical protein FOXG_00711 [Fusarium oxysporum f. sp. lycopersici 4287]
QK8_00788	993	1	992	RKK86691.1	992	1	992	99.8	992	2	0	1917.5	0	RKK86691.1 mRNA 3'-end-processing protein RNA14 [Fusarium oxysporum]
QK8_00789	1041	1	1040	RBQ90000.1	1052	1	1052	94.2	1054	45	16	1776.5	0	RBQ90000.1 hypothetical protein FVER53263_00806 [Fusarium verticillioides]
QK8_00790	303	1	272	XP_025587713.1	305	1	274	83.7	276	39	6	399.4	1.2e-108	XP_025587713.1 uncharacterized protein FVRRES_00505 [Fusarium venenatum]
QK8_00791	185	1	184	RGP70433.1	197	1	197	86.3	197	14	13	337.8	2.5e-90	RGP70433.1 peroxiredoxin alkyl hydroperoxide reductase subunit c [Fusarium sporotrichioides]
QK8_00792	1150	1	1149	EGU76381.1	1163	4	1163	98.7	1160	4	11	2252.6	0	EGU76381.1 hypothetical protein FOXB_13059 [Fusarium oxysporum Fo5176]
QK8_00793	738	1	737	XP_031073749.1	737	1	737	99.9	737	1	0	1463.7	0	XP_031073749.1 uncharacterized protein FOIG_01237 [Fusarium oxysporum f. sp. cubense tropical race 4 54006]
QK8_00794	255	1	254	CEF72275.1	254	1	254	90.2	254	25	0	468.4	1.7e-129	CEF72275.1 unnamed protein product [Fusarium graminearum]
QK8_00795	124	1	99	EPE06461.1	133	1	99	89.9	99	10	0	180.6	3.4e-43	EPE06461.1 small nuclear ribonucleoprotein sm d1 [Ophiostoma piceae UAMH 11346]
QK8_00796	933	1	839	ENH61194.1	839	1	839	100	839	0	0	1595.1	0	ENH61194.1 Cullin-3 [Fusarium oxysporum f. sp. cubense race 1]
QK8_00797	850	1	849	RKK97621.1	849	1	849	99.8	849	2	0	1648.6	0	RKK97621.1 hypothetical protein BFJ71_g7214 [Fusarium oxysporum]
QK8_00798	840	1	839	RKK67665.1	839	1	839	100	839	0	0	1640.9	0	RKK67665.1 hypothetical protein BFJ69_g14291 [Fusarium oxysporum]
QK8_00799	989	1	988	TVY71129.1	988	1	988	99.6	988	4	0	1807.7	0	TVY71129.1 DNA replication checkpoint protein tel2 [Fusarium oxysporum f. sp. cubense]
QK8_00800	442	13	441	RFN53076.1	444	15	444	91.9	430	34	1	804.7	1.7e-230	RFN53076.1 ubiquitin-activating enzyme e1 c [Fusarium fasciculatum]
QK8_00801	382	1	381	KIL94897.1	381	1	381	96.3	381	14	0	750	4.4e-214	KIL94897.1 dna-directed rna polymerase i and iii subunit rpac1 [Fusarium avenaceum]
QK8_00802	1515	16	1514	TVY69081.1	1499	1	1499	97.1	1499	44	0	2291.2	0	TVY69081.1 Nucleoporin NUP159 [Fusarium oxysporum f. sp. cubense]
QK8_00803	271	1	270	RSL67464.1	271	1	271	92.6	271	19	1	509.6	7.1e-142	RSL67464.1 Proteasome subunit beta type-2 [Fusarium sp. AF-8]
QK8_00804	736	1	735	XP_031073730.1	735	1	735	99.7	735	2	0	1381.3	0	XP_031073730.1 uncharacterized protein FOIG_01223 [Fusarium oxysporum f. sp. cubense tropical race 4 54006]
QK8_00805	440	1	438	KPM40959.1	440	1	439	86.8	439	57	1	805.8	7.7e-231	KPM40959.1 hypothetical protein AK830_g5603 [Neonectria ditissima]
QK8_00806	294	1	293	XP_031018212.1	294	1	294	85.7	294	41	1	419.9	8e-115	XP_031018212.1 uncharacterized protein FIESC28_03550 [Fusarium coffeatum]
QK8_00807	1417	42	1416	POR30857.1	1457	37	1457	64.7	1446	415	96	1687.2	0	POR30857.1 Putative metal ion transporter [Tolypocladium paradoxum]
QK8_00808	243	1	242	KPM40938.1	243	1	243	88.9	243	26	1	390.2	5.6e-106	KPM40938.1 ATP synthase subunit 4, mitochondrial [Neonectria ditissima]
QK8_00809	690	1	689	XP_018232897.1	689	1	689	100	689	0	0	1349	0	XP_018232897.1 hypothetical protein FOXG_00682 [Fusarium oxysporum f. sp. lycopersici 4287]
QK8_00810	488	1	487	XP_018743211.1	487	1	487	96.7	487	16	0	950.7	2.2e-274	XP_018743211.1 ubiquinone biosynthesis monooxygenase Coq6 [Fusarium verticillioides 7600]
QK8_00811	469	1	468	XP_018743212.1	468	1	468	95.1	468	23	0	909.4	5.3e-262	XP_018743212.1 NADH-ubiquinone oxidoreductase 49 kDa subunit, mitochondrial [Fusarium verticillioides 7600]
QK8_00812	153	1	129	OBS26440.1	251	45	174	51.9	131	60	3	141	3.7e-31	OBS26440.1 hypothetical protein FPOA_00381 [Fusarium poae]
QK8_00813	289	1	287	XP_031075219.1	743	456	742	96.9	287	9	0	570.1	4.7e-160	XP_031075219.1 uncharacterized protein FPRO_01254 [Fusarium proliferatum ET1]
QK8_00814	458	1	451	RKL33682.1	743	1	452	84.3	452	70	1	535.4	2e-149	RKL33682.1 hypothetical protein BFJ72_g9906 [Fusarium proliferatum]
QK8_00815	455	1	454	CEF72301.1	454	1	454	89.6	454	47	0	873.2	4.1e-251	CEF72301.1 unnamed protein product [Fusarium graminearum]
QK8_00816	622	1	621	XP_031042361.1	621	1	621	100	621	0	0	1194.1	0	XP_031042361.1 uncharacterized protein FOYG_06650 [Fusarium oxysporum NRRL 32931]
QK8_00817	332	11	326	RSL51576.1	325	10	325	82.6	316	55	0	555.1	1.8e-155	RSL51576.1 hypothetical protein CEP51_015186 [Fusarium floridanum]
QK8_00818	434	197	433	EWZ51250.1	261	1	237	97.5	237	6	0	465.7	1.9e-128	EWZ51250.1 hypothetical protein FOZG_01403 [Fusarium oxysporum Fo47]
QK8_00819	1480	61	1469	RKK69135.1	1447	1	1409	99.1	1409	13	0	2240.3	0	RKK69135.1 Autophagy-related protein 11 [Fusarium oxysporum]
QK8_00820	233	1	232	XP_031018224.1	233	1	233	74.2	233	59	1	318.9	1.5e-84	XP_031018224.1 uncharacterized protein FIESC28_03562 [Fusarium coffeatum]
QK8_00821	126	24	82	KPM40976.1	104	1	58	93.2	59	3	1	106.3	8.4e-21	KPM40976.1 hypothetical protein AK830_g5587 [Neonectria ditissima]
QK8_00822	480	1	450	EXK86684.1	506	1	450	100	450	0	0	927.2	2.5e-267	EXK86684.1 hypothetical protein FOQG_09526 [Fusarium oxysporum f. sp. raphani 54005]
QK8_00823	554	1	553	XP_031042388.1	553	1	553	100	553	0	0	1121.7	0	XP_031042388.1 phosphoglucomutase [Fusarium oxysporum NRRL 32931]
QK8_00824	215	1	214	KPA46155.1	215	1	214	96.3	214	8	0	424.1	3.1e-116	KPA46155.1 rex2- 3`-5` exonuclease [Fusarium langsethiae]
QK8_00825	542	1	541	EWZ51223.1	541	1	541	99.8	541	1	0	1133.6	0	EWZ51223.1 oxidoreductase [Fusarium oxysporum Fo47]
QK8_00826	417	1	416	XP_023424620.1	404	1	404	78.3	420	71	20	375.2	3.2e-101	XP_023424620.1 uncharacterized protein FFUJ_00902 [Fusarium fujikuroi IMI 58289]
QK8_00827	184	1	182	RSM11358.1	185	1	182	69.8	182	55	0	298.5	1.7e-78	RSM11358.1 hypothetical protein CDV31_006796 [Fusarium ambrosium]
QK8_00828	422	44	421	RBQ72419.1	379	1	379	92.9	379	26	1	741.1	2.2e-211	RBQ72419.1 hypothetical protein FVER14953_00848 [Fusarium verticillioides]
QK8_00829	109	1	108	XP_009251449.1	110	1	110	87.3	110	12	2	172.2	1.1e-40	XP_009251449.1 hypothetical protein FPSE_00054 [Fusarium pseudograminearum CS3096]
QK8_00830	166	1	165	KIL94925.1	200	1	200	69.5	200	26	35	266.5	6.4e-69	KIL94925.1 hypothetical protein FAVG1_01856 [Fusarium avenaceum]
QK8_00831	225	12	80	SCO79472.1	107	39	107	100	69	0	0	143.3	1.1e-31	SCO79472.1 uncharacterized protein FRV6_03685 [Fusarium oxysporum]
QK8_00832	203	74	202	XP_007911861.1	152	1	129	93.8	129	8	0	240.7	4.6e-61	XP_007911861.1 putative 40s ribosomal protein s15 protein [Phaeoacremonium minimum UCRPA7]
QK8_00833	516	187	515	XP_031075240.1	372	44	372	93	329	23	0	557.4	5.6e-156	XP_031075240.1 uncharacterized protein FPRO_01233 [Fusarium proliferatum ET1]
QK8_00834	401	70	400	RKK29155.1	331	1	331	98.2	331	6	0	671	2.7e-190	RKK29155.1 hypothetical protein BFJ65_g1091 [Fusarium oxysporum f. sp. cepae]
QK8_00835	312	80	297	EWZ51203.1	209	2	197	81.7	218	18	22	346.7	9.1e-93	EWZ51203.1 glutamate-1-semialdehyde 2,1-aminomutase [Fusarium oxysporum Fo47]
QK8_00836	464	3	463	XP_023424610.1	473	13	473	93.5	461	30	0	885.6	8.1e-255	XP_023424610.1 uncharacterized protein FFUJ_00913 [Fusarium fujikuroi IMI 58289]
QK8_00837	521	1	520	QGI58993.1	548	1	522	76.8	544	80	46	786.9	4.4e-225	QGI58993.1 hypothetical protein CEK27_001118 [Fusarium fujikuroi]
QK8_00838	454	1	453	KFA52507.1	476	1	476	89.7	476	26	23	866.7	3.8e-249	KFA52507.1 hypothetical protein S40293_05672 [Stachybotrys chartarum IBT 40293]
QK8_00839	561	5	560	EWZ51191.1	608	51	608	98.9	558	4	2	894.4	2.1e-257	EWZ51191.1 nucleolar protein 12 [Fusarium oxysporum Fo47]
QK8_00840	636	1	635	RKK29157.1	635	1	635	96.7	635	21	0	1070.8	1.9e-310	RKK29157.1 hypothetical protein BFJ65_g1093 [Fusarium oxysporum f. sp. cepae]
QK8_00841	75	4	69	CEJ82654.1	73	3	68	86.4	66	9	0	124.8	1.4e-26	CEJ82654.1 Putative Cytochrome oxidase assembly protein 3, mitochondrial [Torrubiella hemipterigena]
QK8_00842	717	1	716	XP_018232822.1	716	1	716	99.9	716	1	0	1404	0	XP_018232822.1 hypothetical protein FOXG_00652 [Fusarium oxysporum f. sp. lycopersici 4287]
QK8_00843	415	1	414	EXM27779.1	414	1	414	95.7	414	18	0	653.7	4.6e-185	EXM27779.1 hypothetical protein FOTG_06126 [Fusarium oxysporum f. sp. vasinfectum 25433]
QK8_00844	1050	44	1049	TVY69468.1	1006	1	1006	98.4	1006	16	0	1958	0	TVY69468.1 hypothetical protein Focb16_v001196 [Fusarium oxysporum f. sp. cubense]
QK8_00845	706	1	705	EXA52599.1	704	1	704	94.6	707	33	5	1338.9	0	EXA52599.1 hypothetical protein FOVG_00818 [Fusarium oxysporum f. sp. pisi HDV247]
QK8_00846	104	1	103	EWZ51176.1	114	12	114	96.1	103	4	0	196.4	5.1e-48	EWZ51176.1 hypothetical protein FOZG_01370 [Fusarium oxysporum Fo47]
QK8_00847	573	1	572	RGP65291.1	574	1	572	90.7	572	53	0	1048.9	6.8e-304	RGP65291.1 transporter hol1 [Fusarium longipes]
QK8_00848	471	1	470	KIL94938.1	471	1	471	87	471	60	1	755	1.7e-215	KIL94938.1 acid phosphatase [Fusarium avenaceum]
QK8_00849	308	1	307	OBS26468.1	307	1	307	91.5	307	26	0	560.8	3e-157	OBS26468.1 hypothetical protein FPOA_00411 [Fusarium poae]
QK8_00850	1341	1	1340	ENH61136.1	1340	1	1340	100	1340	0	0	2617.8	0	ENH61136.1 MAP kinase kinase kinase wis4 [Fusarium oxysporum f. sp. cubense race 1]
QK8_00851	166	1	164	CZS75600.1	182	1	181	81.8	181	16	17	289.7	7e-76	CZS75600.1 unnamed protein product [Fusarium graminearum]
QK8_00852	347	1	346	KPA42567.1	340	1	340	90.5	347	25	8	391	4.7e-106	KPA42567.1 basic proline-rich protein [Fusarium langsethiae]
QK8_00853	555	442	473	ENH61133.1	449	345	376	96.9	32	1	0	61.6	1e-06	ENH61133.1 Repetitive proline-rich cell wall protein 1 [Fusarium oxysporum f. sp. cubense race 1]
QK8_00854	479	28	478	CVK83906.1	451	1	451	76.5	451	106	0	693.7	4.7e-197	CVK83906.1 uncharacterized protein FMAN_01165 [Fusarium mangiferae]
QK8_00855	586	1	585	RKL33579.1	585	1	585	85.5	585	85	0	1035.4	8e-300	RKL33579.1 hypothetical protein BFJ72_g9803 [Fusarium proliferatum]
QK8_00856	491	1	488	RGP65282.1	488	1	486	79.2	490	96	6	294.7	6.5e-77	RGP65282.1 hypothetical protein FLONG3_9258 [Fusarium longipes]
QK8_00857	263	1	134	CEF72343.1	276	1	131	87.3	134	14	3	231.5	3.6e-58	CEF72343.1 unnamed protein product [Fusarium graminearum]
QK8_00858	658	142	657	SCB64054.1	520	3	520	90.7	518	46	2	979.5	5.9e-283	SCB64054.1 unnamed protein product [Fusarium graminearum]
QK8_00859	339	1	338	RGP74358.1	338	1	338	95.9	338	14	0	659.8	5.3e-187	RGP74358.1 methylenetetrahydrofolate dehydrogenase nad+ [Fusarium longipes]
QK8_00860	900	1	899	XP_031073626.1	899	1	899	99.3	899	6	0	1488.4	0	XP_031073626.1 uncharacterized protein FOIG_01157 [Fusarium oxysporum f. sp. cubense tropical race 4 54006]
QK8_00861	180	4	179	RSL51188.1	176	1	176	69.9	176	53	0	252.3	1.4e-64	RSL51188.1 hypothetical protein CEP53_008528 [Fusarium sp. AF-6]
QK8_00862	301	1	300	XP_007820469.2	301	1	300	89.7	300	31	0	536.2	7.8e-150	XP_007820469.2 putative protein family, ATP binding protein [Metarhizium robertsii ARSEF 23]
QK8_00863	404	3	403	PTD12829.1	400	2	400	93.5	401	24	2	753.8	3.2e-215	PTD12829.1 S-adenosylmethionine synthase [Fusarium culmorum]
QK8_00864	207	1	187	RGP74353.1	208	1	185	69.5	187	55	2	247.3	5e-63	RGP74353.1 hypothetical protein FLONG3_6132 [Fusarium longipes]
QK8_00865	455	1	453	RTE70474.1	471	1	470	80.2	470	76	17	788.5	1.3e-225	RTE70474.1 hypothetical protein BHE90_015132 [Fusarium euwallaceae]
QK8_00866	442	1	441	KLP09195.1	441	1	441	97.3	441	12	0	828.2	1.5e-237	KLP09195.1 uncharacterized protein Y057_3869 [Fusarium fujikuroi]
QK8_00867	574	1	573	XP_031073616.1	573	1	573	99.1	573	5	0	1136.3	0	XP_031073616.1 uncharacterized protein FOIG_01150 [Fusarium oxysporum f. sp. cubense tropical race 4 54006]
QK8_00868	316	1	315	CVK95051.1	315	1	315	81	315	60	0	495.7	1.2e-137	CVK95051.1 uncharacterized protein FPRN_01146 [Fusarium proliferatum]
QK8_00869	330	35	329	PNP77423.1	295	1	295	94.9	295	15	0	570.9	3.1e-160	PNP77423.1 hypothetical protein FNYG_09299 [Fusarium nygamai]
QK8_00870	693	1	692	XP_031073613.1	692	1	692	100	692	0	0	1293.5	0	XP_031073613.1 dynein intermediate chain, cytosolic [Fusarium oxysporum f. sp. cubense tropical race 4 54006]
QK8_00871	91	1	90	POR31990.1	92	1	92	72.8	92	23	2	132.9	6e-29	POR31990.1 ATP synthase subunit e, mitochondrial [Tolypocladium paradoxum]
QK8_00872	769	1	768	RKK87556.1	768	1	768	99.9	768	1	0	1514.6	0	RKK87556.1 Dolichyl-diphosphooligosaccharide--protein glycosyltransferase subunit stt3 [Fusarium oxysporum]
QK8_00873	1015	1	1014	ENH61114.1	1010	1	1010	97.6	1014	20	4	1689.5	0	ENH61114.1 hypothetical protein FOC1_g10015920 [Fusarium oxysporum f. sp. cubense race 1]
QK8_00874	1199	1	1198	ENH61113.1	1198	1	1198	99.8	1198	2	0	2392.5	0	ENH61113.1 Serine/threonine-protein kinase RAD53 [Fusarium oxysporum f. sp. cubense race 1]
QK8_00875	1390	1	1389	EWZ91396.1	1389	1	1389	98.7	1389	18	0	2323.5	0	EWZ91396.1 hypothetical protein FOWG_06993 [Fusarium oxysporum f. sp. lycopersici MN25]
QK8_00876	703	46	602	KYK59982.1	728	47	623	63.1	594	165	54	703	1.1e-199	KYK59982.1 rRNA-processing protein UTP23 [Drechmeria coniospora]
QK8_00877	1167	1	1166	RKK72735.1	1166	1	1166	99.7	1166	3	0	1851.3	0	RKK72735.1 putative membrane protein [Fusarium oxysporum]
QK8_00878	391	1	390	RKL37627.1	418	1	418	79.2	418	59	28	416.8	9e-114	RKL37627.1 hypothetical protein BFJ72_g7712 [Fusarium proliferatum]
QK8_00879	195	1	168	KDN70371.1	195	1	169	83.4	169	27	1	278.5	1.9e-72	KDN70371.1 putative golgi apparatus membrane protein TVP23 [Colletotrichum sublineola]
QK8_00880	321	1	320	RFN55652.1	320	1	320	93.8	320	20	0	578.9	1.1e-162	RFN55652.1 citrate lyase subunit beta-like protein [Fusarium fasciculatum]
QK8_00881	745	233	744	RKK72772.1	522	11	522	97.7	512	12	0	1000.7	2.8e-289	RKK72772.1 hypothetical protein BFJ69_g9865 [Fusarium oxysporum]
QK8_00882	171	1	108	XP_031042490.1	177	1	133	81.2	133	0	25	181.8	2.1e-43	XP_031042490.1 uncharacterized protein FOYG_06726 [Fusarium oxysporum NRRL 32931]
QK8_00883	232	1	231	PCD18323.1	231	1	231	90.9	231	21	0	448	2.2e-123	PCD18323.1 cation transporter ChaC [Fusarium graminearum]
QK8_00884	284	1	283	RSL67525.1	271	1	271	86.3	284	25	14	427.2	4.8e-117	RSL67525.1 hypothetical protein CEP54_003193 [Fusarium sp. AF-8]
QK8_00885	477	58	476	PNP77407.1	419	1	419	98.8	419	5	0	837	3.4e-240	PNP77407.1 hypothetical protein FNYG_09283 [Fusarium nygamai]
QK8_00886	366	1	365	XP_031075293.1	352	1	352	80.5	370	49	23	538.9	1.5e-150	XP_031075293.1 uncharacterized protein FPRO_01179 [Fusarium proliferatum ET1]
QK8_00887	92	1	91	EXF78460.1	92	1	92	67.4	92	29	1	132.1	1e-28	EXF78460.1 acylphosphatase [Colletotrichum fioriniae PJ7]
QK8_00888	975	1	974	XP_031042533.1	974	1	974	100	974	0	0	1880.9	0	XP_031042533.1 adenosinetriphosphatase [Fusarium oxysporum NRRL 32931]
QK8_00889	541	1	516	KPA39608.1	541	1	518	92.1	518	39	2	652.9	1e-184	KPA39608.1 hypothetical protein FLAG1_07542 [Fusarium langsethiae]
QK8_00890	301	1	300	CEG05457.1	298	1	298	80.5	307	44	16	346.7	8.8e-93	CEG05457.1 unnamed protein product [Fusarium sp. FIESC_5 CS3069]
QK8_00891	359	1	358	XP_018743393.1	369	12	369	91.1	358	32	0	659.4	7.3e-187	XP_018743393.1 hypothetical protein FVEG_00910 [Fusarium verticillioides 7600]
QK8_00892	273	5	269	KIL94982.1	270	6	270	93.2	265	18	0	501.9	1.5e-139	KIL94982.1 hypothetical protein FAVG1_01913 [Fusarium avenaceum]
QK8_00893	212	1	211	RFN55639.1	212	1	212	76.7	215	43	7	325.1	1.9e-86	RFN55639.1 hypothetical protein FIE12Z_97 [Fusarium fasciculatum]
QK8_00894	696	1	688	OPB39264.1	656	1	653	61.6	696	216	51	802.4	1.4e-229	OPB39264.1 hypothetical protein A0O28_0049700 [Trichoderma guizhouense]
QK8_00895	278	1	214	KLO96283.1	275	1	216	93.1	216	13	2	393.3	7.6e-107	KLO96283.1 uncharacterized protein LW93_2275 [Fusarium fujikuroi]
QK8_00896	283	19	282	QGI58936.1	480	217	480	95.5	264	12	0	531.9	1.4e-148	QGI58936.1 hypothetical protein CEK27_001061 [Fusarium fujikuroi]
QK8_00897	93	1	92	PKS06387.1	83	1	83	85.9	92	4	9	154.1	2.6e-35	PKS06387.1 hypothetical protein jhhlp_007135 [Lomentospora prolificans]
QK8_00898	487	1	485	KIL94989.1	478	1	477	55.1	490	202	18	460.3	8.8e-127	KIL94989.1 hypothetical protein FAVG1_01920 [Fusarium avenaceum]
QK8_00899	626	1	625	EGU88371.1	625	1	625	99.8	625	1	0	1167.1	0	EGU88371.1 hypothetical protein FOXB_01170 [Fusarium oxysporum Fo5176]
QK8_00900	562	1	561	RBQ74756.1	561	1	561	93.2	561	38	0	959.9	4.1e-277	RBQ74756.1 hypothetical protein FVER14953_00920 [Fusarium verticillioides]
QK8_00901	202	1	201	CVK83824.1	201	1	201	96	201	8	0	368.2	1.9e-99	CVK83824.1 uncharacterized protein FMAN_01119 [Fusarium mangiferae]
QK8_00902	409	1	408	RSL55734.1	409	1	409	82.7	410	68	3	628.2	2.1e-177	RSL55734.1 hypothetical protein CEP53_007018 [Fusarium sp. AF-6]
QK8_00903	402	4	321	XP_031010173.1	404	6	324	80.4	321	58	5	248.8	3.3e-63	XP_031010173.1 uncharacterized protein FIESC28_11647 [Fusarium coffeatum]
QK8_00904	433	1	432	RFN55627.1	432	1	432	93.5	432	28	0	835.1	1.2e-239	RFN55627.1 inosine-uridine preferring nucleoside hydrolase [Fusarium fasciculatum]
QK8_00905	592	1	440	RGP74311.1	435	1	432	86.1	440	53	8	715.7	1.4e-203	RGP74311.1 hypothetical protein FLONG3_6090 [Fusarium longipes]
QK8_00906	503	1	502	CVK83815.1	519	1	519	75.9	519	108	17	701.4	2.4e-199	CVK83815.1 related to U4/U6 small nuclear ribonucleoprotein [Fusarium mangiferae]
QK8_00907	516	1	513	XP_003054324.1	511	1	509	91	513	42	4	923.7	3e-266	XP_003054324.1 AGC family protein serine/threonine kinase domain-containing protein [[Nectria] haematococca mpVI 77-13-4]
QK8_00908	392	71	391	EXK48300.1	321	1	321	95.6	321	14	0	579.7	8e-163	EXK48300.1 hypothetical protein FOMG_01302 [Fusarium oxysporum f. sp. melonis 26406]
QK8_00909	129	23	128	RSL66187.1	130	23	130	87	108	12	2	184.5	2.5e-44	RSL66187.1 hypothetical protein CEP53_003423 [Fusarium sp. AF-6]
QK8_00910	894	1	893	XP_031073512.1	893	1	893	99.8	893	2	0	1747.3	0	XP_031073512.1 AGC/AKT protein kinase [Fusarium oxysporum f. sp. cubense tropical race 4 54006]
QK8_00911	83	19	80	XP_024776199.1	80	11	74	43.8	64	34	2	60.1	4.5e-07	XP_024776199.1 hypothetical protein M431DRAFT_506278 [Trichoderma harzianum CBS 226.95]
QK8_00912	283	1	282	XP_031075322.1	286	1	286	84.3	286	41	4	442.2	1.4e-121	XP_031075322.1 uncharacterized protein FPRO_01150 [Fusarium proliferatum ET1]
QK8_00913	577	1	576	EXA52744.1	576	1	576	99.5	576	3	0	1148.3	0	EXA52744.1 cytosolic Fe-S cluster assembly factor NAR1 [Fusarium oxysporum f. sp. pisi HDV247]
QK8_00914	190	1	189	XP_023425507.1	172	1	172	87.3	189	7	17	316.2	8e-84	XP_023425507.1 uncharacterized protein FFUJ_00994 [Fusarium fujikuroi IMI 58289]
QK8_00915	368	1	364	KPM34980.1	365	1	364	81.4	366	64	4	597.8	2.7e-168	KPM34980.1 hypothetical protein AK830_g11591 [Neonectria ditissima]
QK8_00916	373	2	370	KPA39590.1	375	3	371	96.5	369	13	0	712.6	7.6e-203	KPA39590.1 phospho-2-dehydro-3-deoxyheptonate phenylalanine-inhibited [Fusarium langsethiae]
QK8_00917	622	1	621	ENH61067.1	621	1	621	100	621	0	0	1235.3	0	ENH61067.1 Peptidyl-prolyl cis-trans isomerase cyp15 [Fusarium oxysporum f. sp. cubense race 1]
QK8_00918	186	2	185	OBS26543.1	235	52	235	81	184	35	0	306.6	6.2e-81	OBS26543.1 hypothetical protein FPOA_00486 [Fusarium poae]
QK8_00919	222	1	221	RGP62380.1	221	1	221	91	221	20	0	410.2	4.8e-112	RGP62380.1 DNA replication complex gins sld5 [Fusarium longipes]
QK8_00920	251	1	250	RSL71360.1	250	1	250	67.6	250	81	0	336.7	7.6e-90	RSL71360.1 hypothetical protein CEP51_012052 [Fusarium floridanum]
QK8_00921	1252	1	1251	RKK69562.1	1250	1	1250	99.4	1251	7	1	2301.9	0	RKK69562.1 hypothetical protein BFJ69_g12646 [Fusarium oxysporum]
QK8_00922	137	7	136	XP_011316157.1	167	38	167	61.5	130	50	0	168.3	2e-39	XP_011316157.1 hypothetical protein FGSG_00484 [Fusarium graminearum PH-1]
QK8_00923	582	1	581	SCO79568.1	581	1	581	100	581	0	0	1116.7	0	SCO79568.1 related to UTP18 Possible U3 snoRNP protein involved in maturation of pre-18S rRNA [Fusarium oxysporum]
QK8_00924	786	1	785	RKL45465.1	785	1	785	99.9	785	1	0	1510	0	RKL45465.1 Pseudouridine-metabolizing bifunctional protein [Fusarium oxysporum]
QK8_00925	653	1	628	KAB5536501.1	683	1	650	54.6	650	273	22	680.2	7.3e-193	KAB5536501.1 hypothetical protein GE09DRAFT_1062744 [Coniochaeta sp. 2T2.1]
QK8_00926	659	1	658	XP_031042601.1	658	1	658	100	658	0	0	1345.9	0	XP_031042601.1 uncharacterized protein FOYG_06775 [Fusarium oxysporum NRRL 32931]
QK8_00927	571	62	570	RGP62388.1	584	59	584	93.3	526	18	17	939.5	5.8e-271	RGP62388.1 methylmalonate-semialdehyde dehydrogenase acylating [Fusarium longipes]
QK8_00928	562	1	561	KPA45290.1	562	1	562	92.7	562	40	1	783.1	6.9e-224	KPA45290.1 calnexin [Fusarium langsethiae]
QK8_00929	198	1	197	OBS26554.1	197	1	197	78.7	197	42	0	184.1	5e-44	OBS26554.1 hypothetical protein FPOA_00497 [Fusarium poae]
QK8_00930	256	4	255	RMJ13187.1	262	11	262	96.8	252	8	0	524.6	2e-146	RMJ13187.1 Methylthioribulose-1-phosphate dehydratase [Fusarium kuroshium]
QK8_00931	386	1	385	RSM16505.1	390	1	390	68.7	390	117	5	476.1	1.2e-131	RSM16505.1 hypothetical protein CEP52_000125 [Fusarium sp. AF-4]
QK8_00932	419	117	418	RKK68991.1	362	61	362	100	302	0	0	629.8	7.2e-178	RKK68991.1 Inorganic pyrophosphatase [Fusarium oxysporum]
QK8_00933	340	27	339	EXL49876.1	1040	728	1040	97.8	313	7	0	578.2	2e-162	EXL49876.1 hypothetical protein FOCG_10060 [Fusarium oxysporum f. sp. radicis-lycopersici 26381]
QK8_00934	500	1	499	QGI89805.1	499	1	499	97.4	499	13	0	984.6	1.4e-284	QGI89805.1 hypothetical protein CEK26_001020 [Fusarium fujikuroi]
QK8_00935	482	1	481	EXL49869.1	498	1	498	96.4	498	1	17	971.1	1.5e-280	EXL49869.1 hexokinase [Fusarium oxysporum f. sp. radicis-lycopersici 26381]
QK8_00936	432	5	431	CVK95236.1	427	1	427	88.8	427	48	0	774.6	1.9e-221	CVK95236.1 related to protein-arginine N-methyltransferase [Fusarium proliferatum]
QK8_00937	807	1	806	ENH61044.1	806	1	806	100	806	0	0	1541.2	0	ENH61044.1 Vacuolar transporter chaperone 4 [Fusarium oxysporum f. sp. cubense race 1]
QK8_00938	556	1	551	KLO94309.1	566	1	551	91.7	551	46	0	1045	9.6e-303	KLO94309.1 O-succinylhomoserine (thiol)-lyase [Fusarium fujikuroi]
QK8_00939	1016	1	1015	EWZ50981.1	1015	1	1015	99.8	1015	2	0	1886.7	0	EWZ50981.1 minichromosome maintenance protein 4 (cell division control protein 54) [Fusarium oxysporum Fo47]
QK8_00940	198	1	197	PTB79553.1	197	1	197	85.3	197	29	0	335.9	1e-89	PTB79553.1 coatomer complex, zeta subunit [Trichoderma longibrachiatum ATCC 18648]
QK8_00941	432	1	431	RBQ94929.1	431	1	431	96.5	431	15	0	835.1	1.2e-239	RBQ94929.1 hypothetical protein FVER53263_00963 [Fusarium verticillioides]
QK8_00942	552	1	551	RKK94315.1	553	1	551	73.3	551	147	0	819.3	8.5e-235	RKK94315.1 hypothetical protein BFJ70_g17711 [Fusarium oxysporum]
QK8_00943	1851	1	1850	EGU80613.1	1850	1	1850	99.9	1850	2	0	3588.9	0	EGU80613.1 hypothetical protein FOXB_08836 [Fusarium oxysporum Fo5176]
QK8_00944	618	1	617	KPA41021.1	624	1	624	88	624	68	7	1068.5	8.9e-310	KPA41021.1 cohesin complex subunit scc1 [Fusarium langsethiae]
QK8_00945	119	1	118	PTD12787.1	119	1	119	78.2	119	25	1	169.5	7.6e-40	PTD12787.1 hypothetical protein FCULG_00003137 [Fusarium culmorum]
QK8_00946	355	1	354	RMJ13208.1	355	1	355	80.1	356	68	3	528.9	1.5e-147	RMJ13208.1 hypothetical protein CDV36_007137 [Fusarium kuroshium]
QK8_00947	467	1	466	XP_031073422.1	464	1	464	93.1	481	1	32	870.9	2.1e-250	XP_031073422.1 uncharacterized protein FOIG_01057 [Fusarium oxysporum f. sp. cubense tropical race 4 54006]
QK8_00948	441	1	333	XP_031075362.1	354	1	298	88.3	333	4	35	550.8	4.5e-154	XP_031075362.1 uncharacterized protein FPRO_01110 [Fusarium proliferatum ET1]
QK8_00949	613	1	612	KIL95041.1	611	1	611	82.3	615	102	7	969.1	7.4e-280	KIL95041.1 hypothetical protein FAVG1_01972 [Fusarium avenaceum]
QK8_00950	175	1	172	RGP67259.1	174	1	172	86.6	172	23	0	312.4	1.1e-82	RGP67259.1 hypothetical protein FLONG3_8550 [Fusarium longipes]
QK8_00951	349	9	348	RGP67260.1	429	91	429	87.9	340	40	1	612.8	7.6e-173	RGP67260.1 hypothetical protein FLONG3_8551 [Fusarium longipes]
QK8_00952	408	1	329	CEG03129.1	336	1	334	77.5	334	70	5	502.7	1.3e-139	CEG03129.1 unnamed protein product [Fusarium acuminatum CS5907]
QK8_00953	561	1	541	RBQ99401.1	568	1	568	90.5	568	27	27	991.9	9.7e-287	RBQ99401.1 hypothetical protein FVER53263_00975 [Fusarium verticillioides]
QK8_00954	191	1	190	SCO28754.1	196	1	196	82.1	196	29	6	291.2	2.8e-76	SCO28754.1 uncharacterized protein FFMR_01114 [Fusarium fujikuroi]
QK8_00955	213	1	208	QGI58874.1	278	1	208	97.1	208	6	0	296.2	9.7e-78	QGI58874.1 hypothetical protein CEK27_000999 [Fusarium fujikuroi]
QK8_00956	600	1	599	KEY65614.1	526	1	526	81.5	605	27	85	936	6.8e-270	KEY65614.1 hypothetical protein S7711_09617 [Stachybotrys chartarum IBT 7711]
QK8_00957	225	1	224	RGP67267.1	224	1	224	76.3	224	53	0	398.3	1.9e-108	RGP67267.1 hypothetical protein FLONG3_8558 [Fusarium longipes]
QK8_00958	314	1	313	KPA41006.1	323	1	313	91.4	313	27	0	543.9	3.9e-152	KPA41006.1 dihydroneopterin aldolase family protein [Fusarium langsethiae]
QK8_00959	490	47	489	RBQ68987.1	443	1	443	98.9	443	5	0	874.8	1.5e-251	RBQ68987.1 hypothetical protein FVER14953_00981 [Fusarium verticillioides]
QK8_00960	516	25	515	KLO96216.1	492	2	492	95.1	491	24	0	993.8	2.4e-287	KLO96216.1 endo-beta-1,4-glucanase [Fusarium fujikuroi]
QK8_00961	763	1	762	EXA52875.1	762	1	762	99.7	762	2	0	1485.7	0	EXA52875.1 hypothetical protein FOVG_00960 [Fusarium oxysporum f. sp. pisi HDV247]
QK8_00962	514	1	513	XP_009255828.1	513	1	513	94	513	31	0	996.5	3.6e-288	XP_009255828.1 hypothetical protein FPSE_04435 [Fusarium pseudograminearum CS3096]
QK8_00963	594	1	593	TVY69143.1	593	1	593	99.8	593	1	0	1199.1	0	TVY69143.1 3-phytase A [Fusarium oxysporum f. sp. cubense]
QK8_00964	386	1	382	RKK81723.1	562	1	382	96.3	382	14	0	758.8	9.5e-217	RKK81723.1 hypothetical protein BFJ71_g15508 [Fusarium oxysporum]
QK8_00965	722	3	721	EXM27450.1	767	9	767	94.3	759	3	40	1457.6	0	EXM27450.1 hypothetical protein FOTG_05973 [Fusarium oxysporum f. sp. vasinfectum 25433]
QK8_00966	576	1	575	EGU78836.1	575	1	575	99.7	575	2	0	1175.6	0	EGU78836.1 hypothetical protein FOXB_10658 [Fusarium oxysporum Fo5176]
QK8_00967	454	1	453	KLO94337.1	454	1	454	93.2	454	30	1	778.1	1.8e-222	KLO94337.1 uncharacterized protein Y057_14727 [Fusarium fujikuroi]
QK8_00968	117	1	116	RMJ19055.1	116	1	116	96.6	116	4	0	231.1	2.1e-58	RMJ19055.1 hypothetical protein CDV36_001323 [Fusarium kuroshium]
QK8_00969	529	1	528	RBQ99322.1	528	1	528	92.2	528	41	0	1011.9	8.6e-293	RBQ99322.1 hypothetical protein FVER53590_00994 [Fusarium verticillioides]
QK8_00970	303	1	302	EQK98966.1	300	1	300	84.2	303	44	4	511.5	2.1e-142	EQK98966.1 COPII-coated vesicle protein SurF4/Erv29 [Ophiocordyceps sinensis CO18]
QK8_00971	594	1	593	XP_011316218.1	609	1	609	91.8	609	34	16	1050.8	1.9e-304	XP_011316218.1 siderophore iron transporter mirB [Fusarium graminearum PH-1]
QK8_00972	195	1	194	RGP67282.1	194	1	194	89.2	194	21	0	377.1	3.9e-102	RGP67282.1 gnat family acetyltransferase [Fusarium longipes]
QK8_00973	1346	1	1345	EXA52939.1	1345	1	1345	99.9	1345	1	0	2507.2	0	EXA52939.1 hypothetical protein FOVG_00976 [Fusarium oxysporum f. sp. pisi HDV247]
QK8_00974	560	1	559	XP_031073336.1	559	1	559	97	561	13	4	1068.5	8.1e-310	XP_031073336.1 uncharacterized protein FOIG_01022 [Fusarium oxysporum f. sp. cubense tropical race 4 54006]
QK8_00975	651	1	650	RBQ84402.1	658	9	658	99.4	650	4	0	1305.4	0	RBQ84402.1 hypothetical protein FVER53263_01001 [Fusarium verticillioides]
QK8_00976	113	1	112	KPA46804.1	120	1	119	77.9	122	14	13	159.5	7.5e-37	KPA46804.1 transcription factor [Fusarium langsethiae]
QK8_00977	658	1	657	EXL49770.1	657	1	657	96.2	657	25	0	1072.4	6.5e-311	EXL49770.1 hypothetical protein FOCG_10004 [Fusarium oxysporum f. sp. radicis-lycopersici 26381]
QK8_00978	746	1	745	XP_031019165.1	791	1	791	72	797	165	58	910.6	3.8e-262	XP_031019165.1 uncharacterized protein FIESC28_02624 [Fusarium coffeatum]
QK8_00979	659	1	658	ENH60998.1	658	1	658	99.8	658	1	0	1281.2	0	ENH60998.1 mRNA export factor MEX67 [Fusarium oxysporum f. sp. cubense race 1]
QK8_00980	1092	1	1091	ENH60997.1	1091	1	1091	99.9	1091	1	0	2095.1	0	ENH60997.1 ATP-dependent DNA helicase MPH1 [Fusarium oxysporum f. sp. cubense race 1]
QK8_00981	280	123	254	RSM16386.1	194	41	172	73.5	132	35	0	172.2	2.8e-40	RSM16386.1 hypothetical protein CEP52_000064 [Fusarium sp. AF-4]
QK8_00982	1852	1	1851	EWZ91698.1	1851	1	1851	99.8	1851	4	0	3515.7	0	EWZ91698.1 hypothetical protein FOWG_07127 [Fusarium oxysporum f. sp. lycopersici MN25]
QK8_00983	1669	1	1668	ENH60994.1	1668	1	1668	99.6	1668	6	0	3134	0	ENH60994.1 ATP-dependent DNA helicase hus2/rqh1 [Fusarium oxysporum f. sp. cubense race 1]
QK8_00984	1086	1	1085	EXK88200.1	1085	1	1085	100	1085	0	0	1901.7	0	EXK88200.1 hypothetical protein FOQG_08577 [Fusarium oxysporum f. sp. raphani 54005]
QK8_00985	535	1	534	CEF72506.1	533	2	533	83.2	535	86	4	894	2.6e-257	CEF72506.1 unnamed protein product [Fusarium graminearum]
QK8_00986	343	1	342	RBA16265.1	350	1	350	88	350	34	8	471.1	3.5e-130	RBA16265.1 hypothetical protein FPRO05_11600 [Fusarium proliferatum]
QK8_00987	334	1	333	ENH60990.1	317	1	317	94.6	333	2	16	652.1	1.1e-184	ENH60990.1 AB hydrolase superfamily protein B1A11.02 [Fusarium oxysporum f. sp. cubense race 1]
QK8_00988	77	11	76	XP_018708169.1	72	7	72	71.2	66	19	0	104.4	1.9e-20	XP_018708169.1 cytochrome c oxidase copper chaperone protein [Cordyceps fumosorosea ARSEF 2679]
QK8_00989	126	1	125	RSL40284.1	126	1	126	53.2	126	58	1	125.9	1e-26	RSL40284.1 hypothetical protein CEP53_013465 [Fusarium sp. AF-6]
QK8_00990	538	1	537	RSM06954.1	592	56	592	97.8	537	12	0	979.2	6.3e-283	RSM06954.1 T-complex protein 1 subunit delta [Fusarium ambrosium]
QK8_00991	523	83	522	XP_018179542.1	440	1	440	98.2	440	8	0	865.1	1.3e-248	XP_018179542.1 26S protease regulatory subunit 7 [Purpureocillium lilacinum]
QK8_00992	229	1	228	XP_025587941.1	219	1	219	64.2	229	71	11	293.1	8.8e-77	XP_025587941.1 uncharacterized protein FVRRES_00733 [Fusarium venenatum]
QK8_00993	323	54	322	XP_018743587.1	346	78	346	100	269	0	0	568.5	1.5e-159	XP_018743587.1 cytochrome c1, heme protein, mitochondrial [Fusarium verticillioides 7600]
QK8_00994	419	1	356	KPA46785.1	419	1	356	90.7	356	33	0	635.6	1.3e-179	KPA46785.1 ran gtpase activating protein 1 [Fusarium langsethiae]
QK8_00995	252	1	251	XP_031075411.1	251	8	251	95.2	251	5	7	479.6	7.3e-133	XP_031075411.1 uncharacterized protein FPRO_01061 [Fusarium proliferatum ET1]
QK8_00996	323	33	298	RSL66714.1	291	5	270	94.7	266	14	0	520.4	4.8e-145	RSL66714.1 hypothetical protein CEP54_003613 [Fusarium sp. AF-8]
QK8_00997	1012	1	1011	RKK81431.1	1011	1	1011	99.9	1011	1	0	1734.2	0	RKK81431.1 hypothetical protein BFJ69_g3711 [Fusarium oxysporum]
QK8_00998	87	5	42	SCV31732.1	87	52	85	81.6	38	3	4	60.8	2.8e-07	SCV31732.1 uncharacterized protein FFB14_03617 [Fusarium fujikuroi]
QK8_00999	565	1	564	KPA46781.1	563	1	563	88.8	569	53	11	989.6	4.9e-286	KPA46781.1 m-phase inducer phosphatase [Fusarium langsethiae]
QK8_01000	553	1	551	XP_023425503.1	553	1	552	96	552	21	1	1068.5	8.0e-310	XP_023425503.1 mug161-like protein [Fusarium fujikuroi IMI 58289]
QK8_01001	3009	1	3008	RBA16234.1	3004	1	3004	95.7	3011	119	10	5473.7	0	RBA16234.1 hypothetical protein FPRO05_11569 [Fusarium proliferatum]
QK8_01002	692	246	691	XP_018743621.1	533	4	467	86	464	47	18	801.2	3e-229	XP_018743621.1 hypothetical protein FVEG_01043 [Fusarium verticillioides 7600]
QK8_01003	485	1	484	EXK48046.1	455	1	455	91.9	484	10	29	877.1	3e-252	EXK48046.1 hypothetical protein FOMG_01187 [Fusarium oxysporum f. sp. melonis 26406]
QK8_01004	181	1	180	KIL95091.1	181	1	181	81.3	182	31	3	296.6	6.3e-78	KIL95091.1 hypothetical protein FAVG1_02023 [Fusarium avenaceum]
QK8_01005	146	1	121	RBQ98097.1	121	1	121	69.4	121	37	0	164.9	2.3e-38	RBQ98097.1 hypothetical protein FVER53263_01039 [Fusarium verticillioides]
QK8_01006	581	1	580	XP_031042823.1	580	1	580	100	580	0	0	1171.8	0	XP_031042823.1 uncharacterized protein FOYG_06865 [Fusarium oxysporum NRRL 32931]
QK8_01007	515	1	514	AAS82857.1	513	1	513	88.9	515	54	3	916.8	3.6e-264	AAS82857.1 exoglucanase type C precursor [Fusarium avenaceum]
QK8_01008	506	1	505	SCB64082.1	580	76	580	87.5	505	63	0	849.4	7e-244	SCB64082.1 unnamed protein product [Fusarium graminearum]
QK8_01009	636	1	635	XP_031073277.1	635	1	635	100	635	0	0	1268.4	0	XP_031073277.1 uncharacterized protein FOIG_00985 [Fusarium oxysporum f. sp. cubense tropical race 4 54006]
QK8_01010	937	1	936	XP_031073275.1	936	1	936	99.7	936	3	0	1832.4	0	XP_031073275.1 uncharacterized protein FOIG_00984 [Fusarium oxysporum f. sp. cubense tropical race 4 54006]
QK8_01011	758	1	757	EXL74991.1	757	1	757	99.6	757	3	0	1379.8	0	EXL74991.1 hypothetical protein FOPG_09950 [Fusarium oxysporum f. sp. conglutinans race 2 54008]
QK8_01012	541	1	540	RKK81483.1	540	1	540	100	540	0	0	1120.9	0	RKK81483.1 Molybdenum cofactor sulfurase [Fusarium oxysporum]
QK8_01013	264	1	263	KIL95099.1	257	1	257	71.2	264	68	8	379.4	1.1e-102	KIL95099.1 hypothetical protein FAVG1_02031 [Fusarium avenaceum]
QK8_01014	88	1	87	RCI15438.1	88	1	87	78.2	87	19	0	143.7	3.3e-32	RCI15438.1 hypothetical protein L249_3555 [Ophiocordyceps polyrhachis-furcata BCC 54312]
QK8_01015	299	1	298	PCD18453.1	321	1	321	88.2	321	15	23	560.8	2.9e-157	PCD18453.1 general stress protein 39 [Fusarium graminearum]
QK8_01016	586	1	585	OBS26641.1	586	1	585	83.9	585	94	0	1014.6	1.5e-293	OBS26641.1 hypothetical protein FPOA_00583 [Fusarium poae]
QK8_01017	212	1	211	RBQ76843.1	211	1	211	93.4	211	14	0	399.8	6.2e-109	RBQ76843.1 hypothetical protein FVER14953_01028 [Fusarium verticillioides]
QK8_01018	785	1	784	SCO79668.1	783	1	783	98.9	784	8	1	1348.2	0	SCO79668.1 related to VPS9 [Fusarium oxysporum]
QK8_01019	371	1	370	RKL37565.1	338	1	338	83.5	370	29	32	619.4	8.7e-175	RKL37565.1 hypothetical protein BFJ72_g7650 [Fusarium proliferatum]
QK8_01020	768	1	767	ENH60955.1	767	1	767	98.4	767	12	0	1433.7	0	ENH60955.1 Flavin carrier protein 2 [Fusarium oxysporum f. sp. cubense race 1]
QK8_01021	1153	1	1152	EGU77389.1	1152	1	1152	99.7	1152	3	0	2220.3	0	EGU77389.1 hypothetical protein FOXB_12112 [Fusarium oxysporum Fo5176]
QK8_01022	432	1	431	XP_023424431.1	461	31	461	93.5	431	28	0	812.4	8.1e-233	XP_023424431.1 uncharacterized protein FFUJ_01109 [Fusarium fujikuroi IMI 58289]
QK8_01023	401	1	400	RGP60033.1	400	1	400	93.5	400	26	0	681.4	2e-193	RGP60033.1 phosphatase methylesterase 1 [Fusarium longipes]
QK8_01024	157	1	156	RFN53159.1	156	1	156	85.3	156	23	0	192.2	1.4e-46	RFN53159.1 cfem domain-containing protein [Fusarium fasciculatum]
QK8_01025	917	276	916	EXK88125.1	641	1	641	99.2	641	5	0	1069.3	7.8e-310	EXK88125.1 hypothetical protein FOQG_08523 [Fusarium oxysporum f. sp. raphani 54005]
QK8_01026	403	1	400	OBS26653.1	403	1	401	85.8	401	56	1	677.9	2.2e-192	OBS26653.1 hypothetical protein FPOA_00595 [Fusarium poae]
QK8_01027	926	1	925	EWZ50758.1	900	1	900	96.4	925	8	25	888.6	1.9e-255	EWZ50758.1 hypothetical protein FOZG_01150 [Fusarium oxysporum Fo47]
QK8_01028	1000	1	999	QGI58801.1	986	1	986	92.4	1000	61	15	1815	0	QGI58801.1 hypothetical protein CEK27_000926 [Fusarium fujikuroi]
QK8_01029	1437	1	1436	EXM24149.1	1436	1	1436	99.7	1436	4	0	2783.8	0	EXM24149.1 hypothetical protein FOTG_08651 [Fusarium oxysporum f. sp. vasinfectum 25433]
QK8_01030	437	1	436	SCN67717.1	437	1	437	97	437	12	1	826.6	4.2e-237	SCN67717.1 probable ASP3-1-L-asparaginase II [Fusarium fujikuroi]
QK8_01031	346	1	339	KPM43855.1	347	2	342	85	341	49	2	577.8	2.7e-162	KPM43855.1 hypothetical protein AK830_g2679 [Neonectria ditissima]
QK8_01032	412	1	411	PTD12595.1	411	1	411	94.6	411	22	0	783.1	5e-224	PTD12595.1 Anthranilate phosphoribosyltransferase [Fusarium culmorum]
QK8_01033	439	1	438	XP_018232424.1	453	1	453	95.8	453	4	15	836.6	4.1e-240	XP_018232424.1 hypothetical protein FOXG_00449 [Fusarium oxysporum f. sp. lycopersici 4287]
QK8_01034	414	2	413	CVK95485.1	412	1	412	93.9	412	25	0	757.7	2.3e-216	CVK95485.1 uncharacterized protein FPRN_00972 [Fusarium proliferatum]
QK8_01035	304	1	303	OBS26664.1	305	1	305	76.7	305	69	2	491.9	1.7e-136	OBS26664.1 hypothetical protein FPOA_00606 [Fusarium poae]
QK8_01036	277	1	228	RYC91973.1	260	1	228	99.6	228	1	0	439.1	1.2e-120	RYC91973.1 hypothetical protein BFJ63_vAg5139 [Fusarium oxysporum f. sp. narcissi]
QK8_01037	539	1	537	RBQ95820.1	538	1	537	95	537	27	0	1046.6	3.2e-303	RBQ95820.1 hypothetical protein FVER53263_01066 [Fusarium verticillioides]
QK8_01038	739	1	738	XP_018232415.1	738	1	738	100	738	0	0	1464.1	0	XP_018232415.1 zinc finger transcription factor ace1 [Fusarium oxysporum f. sp. lycopersici 4287]
QK8_01039	261	93	260	SCO79693.1	176	9	176	96.4	168	6	0	324.7	3.1e-86	SCO79693.1 uncharacterized protein FRV6_03906 [Fusarium oxysporum]
QK8_01040	407	1	406	KLO87336.1	406	1	406	97	406	12	0	828.9	7.9e-238	KLO87336.1 putative polysaccharide export protein (CAP59) [Fusarium fujikuroi]
QK8_01041	1044	10	437	RSL81990.1	415	14	413	47.6	450	164	72	396.7	2.6e-107	RSL81990.1 hypothetical protein CEP52_017071 [Fusarium sp. AF-4]
QK8_01042	305	3	170	XP_024324269.1	303	2	169	45.8	168	91	0	145.2	3.9e-32	XP_024324269.1 hypothetical protein VC83_06144 [Pseudogymnoascus destructans]
QK8_01043	273	8	149	KND86251.1	280	3	136	34.5	142	85	8	81.6	4.8e-13	KND86251.1 hypothetical protein TOPH_09126 [Tolypocladium ophioglossoides CBS 100239]
QK8_01044	1040	1	1039	RKK81720.1	1039	1	1039	99.6	1039	4	0	1733	0	RKK81720.1 hypothetical protein BFJ71_g15505 [Fusarium oxysporum]
QK8_01045	454	146	427	OKP10630.1	1086	38	347	55.8	310	109	28	327	1.1e-86	OKP10630.1 Vegetative incompatibility protein HET-E-1 [Penicillium subrubescens]
QK8_01046	461	1	228	EXK80756.1	618	78	305	92.1	228	18	0	409.5	1.7e-111	EXK80756.1 hypothetical protein FOQG_14789 [Fusarium oxysporum f. sp. raphani 54005]
QK8_01047	1085	2	880	KAF2798107.1	1060	57	933	53.8	889	389	22	928.3	2.6e-267	KAF2798107.1 hypothetical protein K505DRAFT_322131, partial [Melanomma pulvis-pyrius CBS 109.77]
QK8_01048	595	9	592	EXK77771.1	783	9	779	49.3	773	201	191	716.5	8.4e-204	EXK77771.1 hypothetical protein FOQG_17540 [Fusarium oxysporum f. sp. raphani 54005]
QK8_01049	227	1	200	OBT60159.1	192	1	191	43.3	201	103	11	156.4	1.3e-35	OBT60159.1 hypothetical protein VE03_10414, partial [Pseudogymnoascus sp. 23342-1-I1]
QK8_01050	299	4	298	RYP66170.1	789	7	311	45	307	155	14	251.1	5e-64	RYP66170.1 hypothetical protein DL771_007946 [Monosporascus sp. 5C6A]
QK8_01051	108	10	99	XP_031088637.1	126	14	107	50	94	43	4	95.5	1.3e-17	XP_031088637.1 uncharacterized protein FPRO_12714 [Fusarium proliferatum ET1]
QK8_01052	495	1	410	POR38318.1	1610	9	462	57.7	456	145	48	473	1.3e-130	POR38318.1 Uncharacterized protein TPAR_01489 [Tolypocladium paradoxum]
QK8_01053	264	34	74	EXK80361.1	372	144	184	87.8	41	5	0	77.8	6.7e-12	EXK80361.1 hypothetical protein FOQG_15143 [Fusarium oxysporum f. sp. raphani 54005]
QK8_01054	647	4	521	PCD38688.1	552	28	549	71.3	523	144	6	803.1	7.4e-230	PCD38688.1 hypothetical protein AU210_007154 [Fusarium oxysporum f. sp. radicis-cucumerinum]
QK8_01055	530	228	509	PWI65444.1	712	395	710	39.2	324	147	50	174.9	8.1e-41	PWI65444.1 hypothetical protein PCL_07045 [Purpureocillium lilacinum]
QK8_01056	211	9	206	RKK10551.1	213	5	200	37.3	201	118	8	93.2	1.2e-16	RKK10551.1 hypothetical protein BFJ65_g14548 [Fusarium oxysporum f. sp. cepae]
QK8_01057	413	76	209	RKU49236.1	1293	515	657	29.8	151	81	25	79.3	3.6e-12	RKU49236.1 hypothetical protein DL546_009572 [Coniochaeta pulveracea]
QK8_01058	268	15	266	RKK65989.1	290	20	276	38.3	261	148	13	145.6	2.7e-32	RKK65989.1 hypothetical protein BFJ69_g15800 [Fusarium oxysporum]
QK8_01059	933	1	402	XP_022285071.1	448	1	403	42	405	230	5	322.4	5.5e-85	XP_022285071.1 hypothetical protein VFPPC_18311 [Pochonia chlamydosporia 170]
QK8_01060	131	1	130	CVK92435.1	140	1	140	51.1	141	57	12	123.6	5.3e-26	CVK92435.1 uncharacterized protein FMAN_07331 [Fusarium mangiferae]
QK8_01061	157	1	156	CVK92434.1	171	1	171	52	171	67	15	68.2	3.2e-09	CVK92434.1 uncharacterized protein FMAN_07330 [Fusarium mangiferae]
QK8_01062	333	54	131	ELQ59064.1	181	19	99	37	81	48	3	58.9	4.1e-06	ELQ59064.1 hypothetical protein OOW_P131scaffold01392g2 [Pyricularia oryzae P131]
QK8_01063	290	18	153	KEY74076.1	325	136	266	36.2	141	75	15	75.9	2.8e-11	KEY74076.1 hypothetical protein S7711_09958 [Stachybotrys chartarum IBT 7711]
QK8_01064	587	300	517	KEY72888.1	306	2	219	36.3	226	128	16	139.8	3.2e-30	KEY72888.1 hypothetical protein S7711_11074 [Stachybotrys chartarum IBT 7711]
QK8_01065	159	9	158	RKK18529.1	162	5	162	74.1	158	33	8	214.2	3.6e-53	RKK18529.1 hypothetical protein BFJ65_g8829 [Fusarium oxysporum f. sp. cepae]
QK8_01066	394	1	170	SCV35393.1	738	1	193	59.1	193	56	23	201.8	4.6e-49	SCV35393.1 uncharacterized protein FFFS_04715 [Fusarium fujikuroi]
QK8_01067	163	1	154	XP_018752740.1	161	1	153	64.3	154	54	1	181	3.5e-43	XP_018752740.1 hypothetical protein FVEG_15978 [Fusarium verticillioides 7600]
QK8_01068	160	1	157	CVK92423.1	206	48	202	41.7	168	74	24	100.5	5.8e-19	CVK92423.1 uncharacterized protein FMAN_07319 [Fusarium mangiferae]
QK8_01069	841	254	810	EGU77112.1	784	223	765	37.7	573	311	46	344.4	1.2e-91	EGU77112.1 hypothetical protein FOXB_12377, partial [Fusarium oxysporum Fo5176]
QK8_01070	266	135	197	RKL31118.1	95	4	66	79.4	63	13	0	63.2	1.7e-07	RKL31118.1 hypothetical protein BFJ70_g9862 [Fusarium oxysporum]
QK8_01071	665	283	372	EXK77671.1	135	1	88	52.2	90	41	2	85.5	8.1e-14	EXK77671.1 hypothetical protein FOQG_17634 [Fusarium oxysporum f. sp. raphani 54005]
QK8_01072	196	116	195	EXA53668.1	79	1	79	71.2	80	22	1	117.9	4.3e-24	EXA53668.1 hypothetical protein FOVG_01402 [Fusarium oxysporum f. sp. pisi HDV247]
QK8_01073	291	30	264	RTE72483.1	442	14	234	33.9	236	140	16	107.8	6.7e-21	RTE72483.1 hypothetical protein BHE90_013108 [Fusarium euwallaceae]
QK8_01074	271	33	270	KKZ60710.1	301	53	290	52.1	238	114	0	269.2	1.6e-69	KKZ60710.1 hypothetical protein EMCG_04637 [Emmonsia crescens UAMH 3008]
QK8_01075	330	66	318	OJD10139.1	311	7	240	41	261	119	35	161.4	5.7e-37	OJD10139.1 hypothetical protein ACJ73_09922, partial [Blastomyces percursus]
QK8_01076	359	9	297	RKK79587.1	307	14	300	67.1	295	83	14	343.6	8.9e-92	RKK79587.1 hypothetical protein BFJ71_g16171 [Fusarium oxysporum]
QK8_01077	376	114	235	SCN81983.1	131	1	129	79.1	129	20	7	166.8	1.6e-38	SCN81983.1 uncharacterized protein FFE2_04883 [Fusarium fujikuroi]
QK8_01078	747	79	739	PWI65444.1	712	50	711	32.3	690	410	57	302	6.2e-79	PWI65444.1 hypothetical protein PCL_07045 [Purpureocillium lilacinum]
QK8_01079	740	1	717	KDB17638.1	738	1	722	60.4	728	271	17	804.3	3.8e-230	KDB17638.1 hypothetical protein UV8b_1522 [Ustilaginoidea virens]
QK8_01080	550	3	323	OAA35194.1	445	6	334	38.6	345	172	40	214.2	1.2e-52	OAA35194.1 hypothetical protein NOR_08117 [Metarhizium rileyi RCEF 4871]
QK8_01081	431	26	235	XP_018752707.1	902	583	792	83.3	210	35	0	370.9	6.2e-100	XP_018752707.1 hypothetical protein FVEG_06980 [Fusarium verticillioides 7600]
QK8_01082	813	56	812	XP_018173154.1	826	56	826	57.8	801	264	74	832	1.9e-238	XP_018173154.1 nitrogen assimilation transcription factor nirA [Purpureocillium lilacinum]
QK8_01083	1092	203	704	EXK81073.1	770	31	532	93.6	502	32	0	954.5	3.3e-275	EXK81073.1 hypothetical protein FOQG_14415 [Fusarium oxysporum f. sp. raphani 54005]
QK8_01084	382	48	377	XP_031061303.1	396	61	396	70.2	336	94	6	479.2	1.4e-132	XP_031061303.1 uncharacterized protein FOIG_09081 [Fusarium oxysporum f. sp. cubense tropical race 4 54006]
QK8_01085	349	1	330	CEF83417.1	576	265	573	64.2	330	97	21	416.8	8e-114	CEF83417.1 unnamed protein product [Fusarium graminearum]
QK8_01086	1646	1	1645	KFY50002.1	1645	1	1645	84.6	1665	216	40	2771.9	0	KFY50002.1 hypothetical protein V495_00372 [Pseudogymnoascus sp. VKM F-4514 (FW-929)]
QK8_01087	261	1	260	RHZ53611.1	310	50	310	80.5	261	50	1	421.8	1.9e-115	RHZ53611.1 hypothetical protein CDV55_104576 [Aspergillus turcosus]
QK8_01089	1162	116	1000	OCK95650.1	925	45	882	60.4	887	300	51	1074.3	3.8e-311	OCK95650.1 purine and uridine phosphorylase [Cenococcum geophilum 1.58]
QK8_01090	1441	75	622	AAS80312.1	628	1	578	68.4	579	151	32	768.5	4.5e-219	AAS80312.1 Het-eN, partial [[Nectria] haematococca]
QK8_01091	376	12	331	KAF2186398.1	344	7	330	43.1	327	176	10	255.8	2.6e-65	KAF2186398.1 FabD/lysophospholipase-like protein [Zopfia rhizophila CBS 207.26]
QK8_01092	797	94	640	RKL19649.1	576	1	550	69.3	551	164	5	772.7	1.3e-220	RKL19649.1 hypothetical protein BFJ72_g15145 [Fusarium proliferatum]
QK8_01093	771	1	770	XP_018232402.1	770	1	770	100	770	0	0	1579.7	0	XP_018232402.1 dolichyl-phosphate-mannose-protein mannosyltransferase [Fusarium oxysporum f. sp. lycopersici 4287]
QK8_01094	210	85	209	XP_031042902.1	125	1	125	99.2	125	1	0	248.1	3e-63	XP_031042902.1 TdcF protein [Fusarium oxysporum NRRL 32931]
QK8_01095	364	1	362	RFN53179.1	363	1	362	95	362	18	0	713.4	4.3e-203	RFN53179.1 actin like protein 2/3 complex, subunit 1a/1b [Fusarium fasciculatum]
QK8_01096	204	1	179	XP_025587996.1	203	1	179	87.3	181	19	4	292.4	1.3e-76	XP_025587996.1 uncharacterized protein FVRRES_00788 [Fusarium venenatum]
QK8_01097	234	1	233	KPA41610.1	235	1	234	89.7	234	23	1	461.1	2.5e-127	KPA41610.1 hypothetical protein FLAG1_05506 [Fusarium langsethiae]
QK8_01098	1353	2	1352	XP_030992928.1	1407	3	1407	59.1	1466	423	176	1640.2	0	XP_030992928.1 uncharacterized protein E0L32_001035 [Phialemoniopsis curvata]
QK8_01099	698	1	697	XP_031073202.1	697	1	697	99.7	697	2	0	1232.6	0	XP_031073202.1 uncharacterized protein FOIG_00935 [Fusarium oxysporum f. sp. cubense tropical race 4 54006]
QK8_01100	1517	1	1516	EGU80957.1	1516	1	1516	100	1516	0	0	3120.1	0	EGU80957.1 hypothetical protein FOXB_08516 [Fusarium oxysporum Fo5176]
QK8_01101	775	1	774	RKK81388.1	774	1	774	97.2	774	22	0	1436	0	RKK81388.1 hypothetical protein BFJ69_g3668 [Fusarium oxysporum]
QK8_01102	952	1	951	XP_031042922.1	951	1	951	99.9	951	1	0	1895.9	0	XP_031042922.1 uncharacterized protein FOYG_06919 [Fusarium oxysporum NRRL 32931]
QK8_01103	1152	1	1151	XP_031073197.1	1151	1	1151	99.7	1151	3	0	2076.2	0	XP_031073197.1 uncharacterized protein FOIG_00931 [Fusarium oxysporum f. sp. cubense tropical race 4 54006]
QK8_01104	324	1	306	XP_023424398.1	413	1	329	76	329	56	23	487.3	4.5e-135	XP_023424398.1 uncharacterized protein FFUJ_01143 [Fusarium fujikuroi IMI 58289]
QK8_01105	545	43	544	OBS26685.1	502	1	502	94.8	502	26	0	989.6	4.7e-286	OBS26685.1 hypothetical protein FPOA_00627 [Fusarium poae]
QK8_01106	809	1	808	TVY69359.1	808	1	808	99.6	808	3	0	1577.4	0	TVY69359.1 DNA polymerase lambda [Fusarium oxysporum f. sp. cubense]
QK8_01107	724	303	723	EXA53108.1	421	1	421	98.8	421	5	0	791.6	2.5e-226	EXA53108.1 hypothetical protein FOVG_01075 [Fusarium oxysporum f. sp. pisi HDV247]
QK8_01108	248	1	247	RMJ02468.1	241	1	241	72.1	247	63	6	385.6	1.4e-104	RMJ02468.1 hypothetical protein CDV36_015258 [Fusarium kuroshium]
QK8_01109	596	1	595	TVY69355.1	595	1	595	100	595	0	0	1182.9	0	TVY69355.1 Bifunctional purine biosynthesis protein ADE17 [Fusarium oxysporum f. sp. cubense]
QK8_01110	859	25	858	TVY69358.1	859	25	859	99.6	835	2	1	1523.5	0	TVY69358.1 Checkpoint protein rad17 [Fusarium oxysporum f. sp. cubense]
QK8_01111	408	1	372	QGI58766.1	388	1	372	97	372	11	0	751.9	1.2e-214	QGI58766.1 hypothetical protein CEK27_000891 [Fusarium fujikuroi]
QK8_01112	468	71	467	RGP71456.1	399	2	399	76.9	398	91	1	617.1	5.4e-174	RGP71456.1 hypothetical protein FSPOR_3303 [Fusarium sporotrichioides]
QK8_01113	1161	1	1160	EXA53114.1	1160	1	1160	99.8	1160	2	0	2303.1	0	EXA53114.1 hypothetical protein FOVG_01082 [Fusarium oxysporum f. sp. pisi HDV247]
QK8_01114	940	1	939	EGU80943.1	841	1	841	88.1	939	14	98	1565.1	0	EGU80943.1 hypothetical protein FOXB_08502 [Fusarium oxysporum Fo5176]
QK8_01115	1128	1	1127	EXM24227.1	1141	15	1141	100	1127	0	0	2083.5	0	EXM24227.1 hypothetical protein FOTG_08691 [Fusarium oxysporum f. sp. vasinfectum 25433]
QK8_01116	485	1	484	QGI75977.1	1159	1	485	95.3	485	22	1	949.9	3.7e-274	QGI75977.1 hypothetical protein CEK25_000883 [Fusarium fujikuroi]
QK8_01117	98	1	46	RKL06301.1	58	1	46	60.9	46	18	0	57.4	3.5e-06	RKL06301.1 hypothetical protein BFJ71_g2860 [Fusarium oxysporum]
QK8_01118	619	1	618	EWZ50675.1	618	1	618	97.4	618	16	0	1186	0	EWZ50675.1 hypothetical protein FOZG_01104 [Fusarium oxysporum Fo47]
QK8_01119	656	36	655	EXK47910.1	620	1	620	100	620	0	0	1221.5	0	EXK47910.1 retrograde regulation protein 2 [Fusarium oxysporum f. sp. melonis 26406]
QK8_01120	113	46	100	SCO29970.1	88	16	70	83.6	55	9	0	97.8	2.7e-18	SCO29970.1 uncharacterized protein FFNC_01238 [Fusarium fujikuroi]
QK8_01121	630	1	629	XP_031010864.1	629	1	629	85.9	629	89	0	1068.5	9.1e-310	XP_031010864.1 uncharacterized protein FIESC28_10951 [Fusarium coffeatum]
QK8_01122	365	1	364	RYC91984.1	366	1	366	98.6	366	3	2	679.9	5.3e-193	RYC91984.1 hypothetical protein BFJ63_vAg5150 [Fusarium oxysporum f. sp. narcissi]
QK8_01123	1188	130	1187	RKL18331.1	1162	130	1162	94.9	1058	29	25	1894.4	0	RKL18331.1 hypothetical protein BFJ68_g4033 [Fusarium oxysporum]
QK8_01124	350	1	349	RBQ65207.1	342	1	342	83.2	351	48	11	320.9	6e-85	RBQ65207.1 hypothetical protein FVER14953_01111 [Fusarium verticillioides]
QK8_01125	78	1	66	OBS26866.1	103	26	93	52.9	68	30	2	71.2	1.8e-10	OBS26866.1 hypothetical protein FPOA_00809 [Fusarium poae]
QK8_01126	541	1	540	OBS26864.1	540	1	540	91.7	540	45	0	989.2	6.1e-286	OBS26864.1 hypothetical protein FPOA_00807 [Fusarium poae]
QK8_01127	344	1	343	EMT62063.1	318	1	318	91.8	343	3	25	623.2	5.6e-176	EMT62063.1 WW domain-containing oxidoreductase [Fusarium oxysporum f. sp. cubense race 4]
QK8_01128	689	1	688	EGU87276.1	688	1	688	99.7	688	2	0	1299.6	0	EGU87276.1 hypothetical protein FOXB_02152 [Fusarium oxysporum Fo5176]
QK8_01129	306	1	304	QGI58748.1	327	1	304	91.8	304	25	0	584.3	2.5e-164	QGI58748.1 hypothetical protein CEK27_000873 [Fusarium fujikuroi]
QK8_01130	290	1	289	XP_023424372.1	289	1	289	93.4	289	19	0	586.3	6.4e-165	XP_023424372.1 uncharacterized protein FFUJ_01171 [Fusarium fujikuroi IMI 58289]
QK8_01131	298	1	297	SCB64162.1	365	65	365	60.5	301	115	4	346.3	1.1e-92	SCB64162.1 unnamed protein product [Fusarium graminearum]
QK8_01132	413	1	412	XP_009252885.1	412	1	412	88.6	412	47	0	729.9	5.1e-208	XP_009252885.1 hypothetical protein FPSE_01490 [Fusarium pseudograminearum CS3096]
QK8_01133	436	36	405	RBQ89467.1	415	36	405	98.1	370	7	0	236.5	1.9e-59	RBQ89467.1 hypothetical protein FVER53263_01118 [Fusarium verticillioides]
QK8_01134	373	179	372	XP_023424368.1	194	1	194	97.4	194	5	0	364.4	5.1e-98	XP_023424368.1 related to mitochondrial ribosomal protein L37p [Fusarium fujikuroi IMI 58289]
QK8_01135	506	251	505	XP_031073141.1	505	251	505	100	255	0	0	410.2	1.1e-111	XP_031073141.1 nucleolin [Fusarium oxysporum f. sp. cubense tropical race 4 54006]
QK8_01136	395	1	394	SCO16136.1	393	1	393	96.4	394	13	1	678.7	1.3e-192	SCO16136.1 uncharacterized protein FFB20_14921 [Fusarium fujikuroi]
QK8_01137	528	1	527	XP_023424364.1	527	1	527	98.9	527	6	0	1072	6.9e-311	XP_023424364.1 probable cytochrome P450 51 (eburicol 14 alpha-demethylase) [Fusarium fujikuroi IMI 58289]
QK8_01138	314	1	313	KPA46600.1	316	1	313	82.7	313	54	0	546.2	7.9e-153	KPA46600.1 hypothetical protein FLAG1_00463 [Fusarium langsethiae]
QK8_01139	351	23	350	RKL31797.1	319	1	319	89	328	27	9	544.3	3.4e-152	RKL31797.1 hypothetical protein BFJ72_g10808 [Fusarium proliferatum]
QK8_01140	495	1	494	RKL31798.1	492	1	492	94.3	494	26	2	711.4	2.2e-202	RKL31798.1 hypothetical protein BFJ72_g10809 [Fusarium proliferatum]
QK8_01141	612	1	611	EXA53155.1	612	2	612	100	611	0	0	1251.9	0	EXA53155.1 hypothetical protein FOVG_01112 [Fusarium oxysporum f. sp. pisi HDV247]
QK8_01142	961	1	960	EXA53156.1	960	1	960	99.8	960	2	0	1690.6	0	EXA53156.1 centromeric protein E [Fusarium oxysporum f. sp. pisi HDV247]
QK8_01143	365	1	364	RGP59133.1	364	1	364	86.3	364	50	0	620.5	3.8e-175	RGP59133.1 hypothetical protein FSPOR_11546 [Fusarium sporotrichioides]
QK8_01144	1083	1	1082	TVY69757.1	1082	1	1082	100	1082	0	0	2102	0	TVY69757.1 Uncharacterized protein Focb16_v000936 [Fusarium oxysporum f. sp. cubense]
QK8_01145	215	1	214	XP_014546339.1	215	1	215	90.7	215	19	1	389	1.1e-105	XP_014546339.1 DNA replication complex GINS protein PSF1, partial [Metarhizium brunneum ARSEF 3297]
QK8_01146	232	1	231	RYP39727.1	229	1	229	75.8	231	54	2	297	6.2e-78	RYP39727.1 hypothetical protein DL767_002108 [Monosporascus sp. MG133]
QK8_01147	390	1	389	RSL70667.1	389	1	389	82.9	392	61	6	630.9	3e-178	RSL70667.1 hypothetical protein CEP53_001825 [Fusarium sp. AF-6]
QK8_01148	378	1	377	RGP59138.1	376	1	376	84.4	377	58	1	555.8	1.2e-155	RGP59138.1 rna recognition motif family protein [Fusarium sporotrichioides]
QK8_01149	301	1	300	CEF73069.1	300	1	300	84	300	48	0	546.6	5.8e-153	CEF73069.1 unnamed protein product [Fusarium graminearum]
QK8_01150	1000	1	999	EGU87298.1	999	1	999	100	999	0	0	1822.4	0	EGU87298.1 hypothetical protein FOXB_02174 [Fusarium oxysporum Fo5176]
QK8_01151	204	1	203	XP_965242.2	203	1	203	79.8	203	41	0	354.4	2.9e-95	XP_965242.2 endosomal P24B protein [Neurospora crassa OR74A]
QK8_01152	184	1	183	XP_008086386.1	183	1	183	97.8	183	4	0	369	1e-99	XP_008086386.1 P-loop containing nucleoside triphosphate hydrolase [Glarea lozoyensis ATCC 20868]
QK8_01153	790	1	789	EXM24286.1	797	9	797	98.9	789	9	0	1389.4	0	EXM24286.1 heat shock protein 78, mitochondrial [Fusarium oxysporum f. sp. vasinfectum 25433]
QK8_01154	201	1	200	PHH89106.1	200	1	200	89	200	22	0	347.4	3.4e-93	PHH89106.1 hypothetical protein CDD83_6633 [Cordyceps sp. RAO-2017]
QK8_01155	763	1	762	EXA53179.1	762	1	762	99.9	762	1	0	1537.7	0	EXA53179.1 dipeptidyl-peptidase III [Fusarium oxysporum f. sp. pisi HDV247]
QK8_01156	224	1	219	RMJ11022.1	237	9	233	72.4	225	56	6	329.3	1.1e-87	RMJ11022.1 hypothetical protein CDV36_009330 [Fusarium kuroshium]
QK8_01157	489	1	488	XP_031075530.1	490	1	490	93.5	490	30	2	840.5	3.2e-241	XP_031075530.1 probable branched-chain alpha-keto acid dehydrogenase complex [Fusarium proliferatum ET1]
QK8_01158	415	69	414	PNP77567.1	346	1	346	97.7	346	8	0	692.6	9e-197	PNP77567.1 hypothetical protein FNYG_09059 [Fusarium nygamai]
QK8_01159	229	1	225	KPM38933.1	228	1	225	78.7	225	48	0	335.5	1.5e-89	KPM38933.1 hypothetical protein AK830_g7647 [Neonectria ditissima]
QK8_01160	125	1	124	KJZ73536.1	125	1	124	90.3	124	12	0	210.7	3.1e-52	KJZ73536.1 60S ribosomal protein L35 [Hirsutella minnesotensis 3608]
QK8_01161	633	1	521	XP_031043016.1	632	1	521	97.3	521	14	0	836.6	5.9e-240	XP_031043016.1 uncharacterized protein FOYG_06984 [Fusarium oxysporum NRRL 32931]
QK8_01162	121	1	119	KPA46576.1	122	1	121	79.3	121	23	2	119	1.2e-24	KPA46576.1 hypothetical protein FLAG1_00439 [Fusarium langsethiae]
QK8_01163	1231	1	1230	ENH60854.1	1230	1	1230	98.5	1230	18	0	1803.1	0	ENH60854.1 Pre-mRNA-processing ATP-dependent RNA helicase PRP5 [Fusarium oxysporum f. sp. cubense race 1]
QK8_01164	253	1	252	XP_025588498.1	255	1	255	68.6	255	77	3	339	1.5e-90	XP_025588498.1 uncharacterized protein FVRRES_01290 [Fusarium venenatum]
QK8_01165	344	1	343	XP_003053508.1	345	1	344	72.1	344	95	1	503.1	8.4e-140	XP_003053508.1 hypothetical protein NECHADRAFT_74729 [[Nectria] haematococca mpVI 77-13-4]
QK8_01166	431	1	293	SCO47754.1	338	1	294	90.8	294	26	1	548.5	2.2e-153	SCO47754.1 uncharacterized protein FFMR_08827 [Fusarium fujikuroi]
QK8_01167	512	1	511	RFN48601.1	488	1	488	88.8	511	34	23	924.1	2.3e-266	RFN48601.1 l-lactate dehydrogenase (cytochrome) [Fusarium fasciculatum]
QK8_01168	261	1	260	RBQ74312.1	260	1	260	89.6	260	27	0	446	9.2e-123	RBQ74312.1 hypothetical protein FVER14953_01154 [Fusarium verticillioides]
QK8_01169	857	1	856	XP_018232270.1	856	1	856	96.6	856	29	0	1479.5	0	XP_018232270.1 hypothetical protein FOXG_00363 [Fusarium oxysporum f. sp. lycopersici 4287]
QK8_01170	604	1	603	RMJ03744.1	603	1	603	87.7	604	72	2	1017.3	2.3e-294	RMJ03744.1 hypothetical protein CDV36_014727 [Fusarium kuroshium]
QK8_01171	186	1	185	RGP65652.1	185	1	185	90.3	185	18	0	347.1	4.2e-93	RGP65652.1 benzodiazapine receptor [Fusarium longipes]
QK8_01172	332	1	330	XP_025588505.1	331	1	329	89.4	330	34	1	606.3	6.8e-171	XP_025588505.1 uncharacterized protein FVRRES_01297 [Fusarium venenatum]
QK8_01173	324	1	323	EXL49510.1	325	3	325	98.8	323	4	0	671	2.2e-190	EXL49510.1 thymidylate synthase [Fusarium oxysporum f. sp. radicis-lycopersici 26381]
QK8_01174	223	1	222	KJZ73523.1	219	1	219	69.1	223	64	5	297.7	3.5e-78	KJZ73523.1 hypothetical protein HIM_07079 [Hirsutella minnesotensis 3608]
QK8_01175	832	1	831	EXL80732.1	831	1	831	99.9	831	1	0	1686.4	0	EXL80732.1 hypothetical protein FOPG_05740 [Fusarium oxysporum f. sp. conglutinans race 2 54008]
QK8_01176	1140	1	1139	XP_018232259.1	1139	1	1139	98.1	1139	22	0	2191.4	0	XP_018232259.1 DNA repair protein REV1 [Fusarium oxysporum f. sp. lycopersici 4287]
QK8_01177	545	1	544	CVK95709.1	545	1	545	92.7	545	39	1	840.9	2.7e-241	CVK95709.1 uncharacterized protein FPRN_00878 [Fusarium proliferatum]
QK8_01178	383	1	381	XP_031017228.1	375	1	375	92.7	381	22	6	718	1.8e-204	XP_031017228.1 uncharacterized protein FIESC28_04572 [Fusarium coffeatum]
QK8_01179	324	1	323	RGP65645.1	323	1	323	91.3	323	28	0	605.5	1.1e-170	RGP65645.1 tpc1-mitochondrial transport [Fusarium longipes]
QK8_01180	407	1	359	RKL45484.1	357	1	357	95	359	16	2	624.8	2.3e-176	RKL45484.1 hypothetical protein BFJ70_g3494 [Fusarium oxysporum]
QK8_01181	424	1	423	XP_023424324.1	423	1	423	93.6	423	27	0	801.6	1.4e-229	XP_023424324.1 uncharacterized protein FFUJ_01222 [Fusarium fujikuroi IMI 58289]
QK8_01182	540	1	539	RGP76335.1	541	1	541	73.2	541	143	2	847	3.7e-243	RGP76335.1 hypothetical protein FSPOR_215 [Fusarium sporotrichioides]
QK8_01183	1102	1	1101	XP_018232244.1	1139	1	1139	92.7	1142	39	44	2045	0	XP_018232244.1 telomerase reverse transcriptase [Fusarium oxysporum f. sp. lycopersici 4287]
QK8_01184	2119	123	2118	QGI89604.1	1993	1	1993	92.9	1999	132	9	3401.7	0	QGI89604.1 hypothetical protein CEK26_000819 [Fusarium fujikuroi]
QK8_01185	667	1	666	EGU87333.1	686	1	686	96.6	686	3	20	1226.1	0	EGU87333.1 hypothetical protein FOXB_02209 [Fusarium oxysporum Fo5176]
QK8_01186	168	1	167	KIL95224.1	168	1	168	84	169	24	3	189.5	1e-45	KIL95224.1 v-type atpase assembly factor pkr1 [Fusarium avenaceum]
QK8_01187	119	1	118	XP_018232232.1	121	1	121	90.1	121	9	3	212.2	1e-52	XP_018232232.1 hypothetical protein FOXG_17864 [Fusarium oxysporum f. sp. lycopersici 4287]
QK8_01188	454	19	453	RFN46950.1	426	1	426	81.9	436	68	11	674.9	2.1e-191	RFN46950.1 hypothetical protein FIE12Z_8779 [Fusarium fasciculatum]
QK8_01189	869	1	868	RKK81294.1	868	1	868	99.5	868	4	0	1681	0	RKK81294.1 hypothetical protein BFJ69_g3874 [Fusarium oxysporum]
QK8_01190	600	49	599	KLO86173.1	545	6	545	69.1	569	129	47	726.1	1.1e-206	KLO86173.1 uncharacterized protein Y057_14090 [Fusarium fujikuroi]
QK8_01191	548	1	547	RGP76343.1	548	1	548	85	548	81	1	961.8	1.1e-277	RGP76343.1 hypothetical protein FSPOR_223 [Fusarium sporotrichioides]
QK8_01192	6899	1	6898	TVY70186.1	6937	1	6937	97.5	6937	135	39	9981.7	0	TVY70186.1 putative ubiquitin-conjugating enzyme E2 [Fusarium oxysporum f. sp. cubense]
QK8_01193	757	1	756	EXM28171.1	756	1	756	99.1	756	7	0	1530	0	EXM28171.1 hypothetical protein FOTG_05579 [Fusarium oxysporum f. sp. vasinfectum 25433]
QK8_01194	850	1	849	OBS26796.1	873	1	873	80.2	873	149	24	1305	0	OBS26796.1 hypothetical protein FPOA_00739 [Fusarium poae]
QK8_01195	353	1	352	SCB64174.1	352	1	352	91.5	352	30	0	644.8	1.8e-182	SCB64174.1 unnamed protein product [Fusarium graminearum]
QK8_01196	170	11	169	KFG86967.1	177	10	169	87.5	160	19	1	279.3	9.7e-73	KFG86967.1 dUTP pyrophosphatase [Metarhizium anisopliae]
QK8_01197	324	1	322	RMJ11607.1	322	1	322	78.6	322	69	0	477.2	4.6e-132	RMJ11607.1 hypothetical protein CDV36_008762 [Fusarium kuroshium]
QK8_01198	472	1	469	RGP76350.1	474	1	472	96.2	472	15	3	736.5	6.2e-210	RGP76350.1 hypothetical protein FSPOR_230 [Fusarium sporotrichioides]
QK8_01199	215	1	214	SCV28085.1	214	1	214	94.4	214	12	0	424.1	3.1e-116	SCV28085.1 uncharacterized protein FFFS_01324 [Fusarium fujikuroi]
QK8_01200	541	1	540	SCV31595.1	540	1	540	97.4	540	14	0	1072	7.1e-311	SCV31595.1 related to human and mouse neutral sphingomyelinase [Fusarium fujikuroi]
QK8_01201	809	1	808	EGU81984.1	808	1	808	99	808	8	0	1610.5	0	EGU81984.1 hypothetical protein FOXB_07508 [Fusarium oxysporum Fo5176]
QK8_01202	499	1	498	KPA38991.1	467	1	467	81.1	503	54	41	486.9	9e-135	KPA38991.1 hypothetical protein FLAG1_08157 [Fusarium langsethiae]
QK8_01203	258	6	257	RBR18030.1	786	534	785	90.5	252	24	0	474.9	1.8e-131	RBR18030.1 hypothetical protein FVER53590_01194 [Fusarium verticillioides]
QK8_01204	628	1	627	EXA53279.1	642	16	642	100	627	0	0	1212.6	0	EXA53279.1 hypothetical protein FOVG_01180 [Fusarium oxysporum f. sp. pisi HDV247]
QK8_01205	212	1	211	XP_003053490.1	211	1	211	85.3	211	31	0	345.9	1.1e-92	XP_003053490.1 predicted protein [[Nectria] haematococca mpVI 77-13-4]
QK8_01206	498	1	497	XP_025588543.1	497	1	497	93.6	497	32	0	948	1.4e-273	XP_025588543.1 uncharacterized protein FVRRES_01335 [Fusarium venenatum]
QK8_01207	483	2	482	CEF73131.1	491	3	491	87.3	496	41	22	767.7	2.6e-219	CEF73131.1 unnamed protein product [Fusarium graminearum]
QK8_01208	822	2	821	EXK89856.1	820	1	820	99.8	820	2	0	1603.6	0	EXK89856.1 SulP family sulfate permease [Fusarium oxysporum f. sp. raphani 54005]
QK8_01209	1153	1	1152	EXL83506.1	1152	1	1152	99.2	1152	9	0	2261.1	0	EXL83506.1 hypothetical protein FOPG_03658 [Fusarium oxysporum f. sp. conglutinans race 2 54008]
QK8_01210	203	158	202	CEG04925.1	222	178	222	88.9	45	5	0	87.8	5e-15	CEG04925.1 unnamed protein product [Fusarium sp. FIESC_5 CS3069]
QK8_01211	1498	1	1497	XP_018232182.1	1497	1	1497	99.9	1497	2	0	2567	0	XP_018232182.1 RalA-binding protein 1 [Fusarium oxysporum f. sp. lycopersici 4287]
QK8_01212	174	1	171	RGP60121.1	171	1	171	85.4	171	25	0	287.7	2.8e-75	RGP60121.1 hypothetical protein FLONG3_10988 [Fusarium longipes]
QK8_01213	891	1	890	EGU80768.1	910	1	910	96.6	910	11	20	1687.5	0	EGU80768.1 hypothetical protein FOXB_08635 [Fusarium oxysporum Fo5176]
QK8_01214	293	1	289	XP_025588547.1	291	1	290	83.4	290	47	1	443	8.8e-122	XP_025588547.1 uncharacterized protein FVRRES_01339 [Fusarium venenatum]
QK8_01215	478	1	477	XP_018743871.1	472	1	472	82.2	477	80	5	746.9	4.6e-213	XP_018743871.1 hypothetical protein FVEG_01206 [Fusarium verticillioides 7600]
QK8_01216	390	1	389	XP_031075584.1	407	1	407	90.4	407	21	18	654.1	3.3e-185	XP_031075584.1 uncharacterized protein FPRO_00888 [Fusarium proliferatum ET1]
QK8_01217	305	121	262	PCD45429.1	193	1	142	96.5	142	5	0	293.5	9e-77	PCD45429.1 hypothetical protein AU210_000863 [Fusarium oxysporum f. sp. radicis-cucumerinum]
QK8_01218	351	10	350	QGI58657.1	346	1	346	97.7	346	3	5	656	7.9e-186	QGI58657.1 hypothetical protein CEK27_000782 [Fusarium fujikuroi]
QK8_01219	65	6	64	KLP16225.1	630	1	59	69.5	59	18	0	82.4	6.7e-14	KLP16225.1 Uncharacterized protein LW94_9366 [Fusarium fujikuroi]
QK8_01220	481	19	160	RKK71903.1	483	139	283	29.1	148	96	9	73.2	3e-10	RKK71903.1 hypothetical protein BFJ69_g10547 [Fusarium oxysporum]
QK8_01221	98	26	62	SCO79828.1	502	464	500	89.2	37	4	0	62	1.4e-07	SCO79828.1 uncharacterized protein FRV6_04041 [Fusarium oxysporum]
QK8_01222	696	85	695	POR31325.1	617	9	617	87.8	615	65	10	1016.9	3.5e-294	POR31325.1 ATP synthase subunit alpha [Tolypocladium paradoxum]
QK8_01223	174	1	173	XP_018148823.1	173	1	173	97.7	173	4	0	339	1.1e-90	XP_018148823.1 60S ribosomal protein L11 [Pochonia chlamydosporia 170]
QK8_01224	230	17	149	PNP73246.1	207	12	144	89.5	133	14	0	220.3	7.3e-55	PNP73246.1 hypothetical protein FNYG_13376 [Fusarium nygamai]
QK8_01225	233	2	232	PNH38526.1	246	3	246	68.4	244	64	13	323.9	4.7e-86	PNH38526.1 hypothetical protein VD0004_g8296 [Verticillium dahliae]
QK8_01226	497	1	496	ENH60791.1	435	1	435	87.3	496	2	61	798.9	1.1e-228	ENH60791.1 hypothetical protein FOC1_g10015593 [Fusarium oxysporum f. sp. cubense race 1]
QK8_01227	303	3	301	RMJ08576.1	307	5	306	60.7	303	114	5	360.9	4.5e-97	RMJ08576.1 hypothetical protein CDV36_011805 [Fusarium kuroshium]
QK8_01228	356	31	355	XP_009260431.1	313	1	313	74.2	326	70	14	471.9	2.1e-130	XP_009260431.1 hypothetical protein FPSE_09039 [Fusarium pseudograminearum CS3096]
QK8_01229	532	1	531	ENH60787.1	531	1	531	94.9	531	27	0	969.9	3.7e-280	ENH60787.1 hypothetical protein FOC1_g10015589 [Fusarium oxysporum f. sp. cubense race 1]
QK8_01230	69	1	34	RKK81228.1	34	1	34	97.1	34	1	0	64.7	1.5e-08	RKK81228.1 hypothetical protein BFJ69_g3811 [Fusarium oxysporum]
QK8_01231	428	1	427	XP_018743889.1	427	1	427	93	427	30	0	799.7	5.4e-229	XP_018743889.1 serine/threonine-protein phosphatase 2A activator 2 [Fusarium verticillioides 7600]
QK8_01232	251	1	250	KPA39689.1	250	1	250	90.8	250	23	0	444.5	2.6e-122	KPA39689.1 exosome complex subunit rrp46 [Fusarium langsethiae]
QK8_01233	522	3	521	RFN54811.1	689	169	689	89.3	524	48	8	909.4	5.9e-262	RFN54811.1 nad+ kinase [Fusarium fasciculatum]
QK8_01234	585	1	584	PNP73256.1	583	1	583	97.8	584	12	1	1072.8	3.8e-311	PNP73256.1 hypothetical protein FNYG_13386 [Fusarium nygamai]
QK8_01235	476	1	475	TAQ86046.1	913	1	385	63.5	479	77	98	564.3	4.2e-158	TAQ86046.1 hypothetical protein B7494_g5623 [Chlorociboria aeruginascens]
QK8_01236	429	1	226	PNP73259.1	428	1	226	93.4	226	15	0	380.2	1e-102	PNP73259.1 hypothetical protein FNYG_13389 [Fusarium nygamai]
QK8_01237	181	19	180	RFN54817.1	162	1	162	95.7	162	7	0	233	8.5e-59	RFN54817.1 chromatin modification-like protein eaf6 [Fusarium fasciculatum]
QK8_01238	704	1	703	XP_018232127.1	703	1	703	100	703	0	0	1473.4	0	XP_018232127.1 hypothetical protein FOXG_00292 [Fusarium oxysporum f. sp. lycopersici 4287]
QK8_01239	233	1	231	KPA44198.1	233	1	232	93.1	232	15	1	389	1.2e-105	KPA44198.1 bromoassociated protein [Fusarium langsethiae]
QK8_01240	822	1	821	EXK47686.1	903	83	903	99.6	821	3	0	1632.8	0	EXK47686.1 hypothetical protein FOMG_00963 [Fusarium oxysporum f. sp. melonis 26406]
QK8_01241	405	1	404	RSL48768.1	404	1	404	92.8	404	29	0	751.5	1.6e-214	RSL48768.1 hypothetical protein CEP54_012752 [Fusarium sp. AF-8]
QK8_01242	356	1	355	CEF73177.1	357	1	357	87.1	357	44	2	565.5	1.4e-158	CEF73177.1 unnamed protein product [Fusarium graminearum]
QK8_01243	566	68	565	XP_018743915.1	511	1	511	96.5	511	5	13	967.6	2e-279	XP_018743915.1 phenylalanyl-tRNA synthetase alpha chain [Fusarium verticillioides 7600]
QK8_01244	72	1	71	KEY71059.1	70	1	70	61.1	72	25	3	77	3.1e-12	KEY71059.1 hypothetical protein S7711_00883 [Stachybotrys chartarum IBT 7711]
QK8_01245	1278	72	1062	EGU80801.1	1228	22	1015	95.2	997	39	9	1590.5	0	EGU80801.1 hypothetical protein FOXB_08668 [Fusarium oxysporum Fo5176]
QK8_01246	829	1	828	SCO79854.1	828	1	828	99.2	828	7	0	1675.2	0	SCO79854.1 probable molybdenum cofactor sulfurase HxB protein [Fusarium oxysporum]
QK8_01247	697	1	696	TXC04963.1	696	1	696	99.3	696	5	0	1439.5	0	TXC04963.1 hypothetical protein FocTR4_00001390 [Fusarium oxysporum f. sp. cubense]
QK8_01248	652	80	651	CEF73184.1	628	53	628	81.8	577	99	6	863.6	4.6e-248	CEF73184.1 unnamed protein product [Fusarium graminearum]
QK8_01249	351	1	350	CVK83310.1	350	1	350	92.3	350	27	0	374.4	4.6e-101	CVK83310.1 related to RNA-binding protein [Fusarium mangiferae]
QK8_01250	530	43	529	RSL48746.1	492	6	492	95.3	487	23	0	956.8	3.3e-276	RSL48746.1 6-phosphogluconate dehydrogenase, decarboxylating 2 [Fusarium sp. AF-8]
QK8_01251	704	1	703	TVY69272.1	703	1	703	100	703	0	0	1279.6	0	TVY69272.1 SWI/SNF and RSC complexes subunit ssr4 [Fusarium oxysporum f. sp. cubense]
QK8_01252	708	1	707	CVL10293.1	707	1	707	90	708	69	2	1040.4	3e-301	CVL10293.1 probable endochitinase [Fusarium proliferatum]
QK8_01253	635	1	634	EXK47661.1	634	1	634	99.7	634	2	0	1298.5	0	EXK47661.1 hypothetical protein FOMG_00948 [Fusarium oxysporum f. sp. melonis 26406]
QK8_01254	98	1	97	XP_031072926.1	108	1	96	85.6	97	13	1	57	4.5e-06	XP_031072926.1 uncharacterized protein FOIG_00757 [Fusarium oxysporum f. sp. cubense tropical race 4 54006]
QK8_01255	269	1	267	CEG03642.1	273	1	267	78.7	267	57	0	448.7	1.5e-123	CEG03642.1 unnamed protein product [Fusarium acuminatum CS5907]
QK8_01256	370	1	369	RSM16646.1	507	138	507	75.5	371	88	3	547	5.5e-153	RSM16646.1 hypothetical protein CEP52_000193 [Fusarium sp. AF-4]
QK8_01257	383	1	382	KPA44177.1	382	1	382	67.4	386	118	8	410.2	8.2e-112	KPA44177.1 rna polymerase ii transcription factor siii subunit [Fusarium langsethiae]
QK8_01258	81	1	76	XP_018148863.1	77	1	76	96.1	76	3	0	144.4	1.8e-32	XP_018148863.1 ubiquitin family domain-containing protein [Pochonia chlamydosporia 170]
QK8_01259	307	53	306	KJZ72635.1	305	50	303	93.3	254	17	0	453.4	6.8e-125	KJZ72635.1 Prohibitin-2 [Hirsutella minnesotensis 3608]
QK8_01260	988	1	987	SCO79867.1	987	1	987	100	987	0	0	1878.6	0	SCO79867.1 related to verprolin [Fusarium oxysporum]
QK8_01261	240	35	236	RFN52681.1	181	1	176	78.7	202	17	26	289.3	1.3e-75	RFN52681.1 translation machinery-associated protein 22 [Fusarium fasciculatum]
QK8_01262	360	1	359	CVK83289.1	364	1	364	84.9	364	50	5	429.9	9.5e-118	CVK83289.1 uncharacterized protein FMAN_00801 [Fusarium mangiferae]
QK8_01263	290	1	199	RFN52679.1	287	1	199	97.5	199	5	0	378.3	2.6e-102	RFN52679.1 26s proteasome regulatory subunit n10 [Fusarium fasciculatum]
QK8_01264	118	10	117	KIL94666.1	163	56	163	97.2	108	3	0	218	1.9e-54	KIL94666.1 hypothetical protein FAVG1_01597 [Fusarium avenaceum]
QK8_01265	159	16	158	KOS20725.1	143	1	143	86.7	143	19	0	239.2	1e-60	KOS20725.1 DNA-directed RNA polymerase II subunit rpb4 [Escovopsis weberi]
QK8_01266	587	1	586	CEF73203.1	581	1	581	85.2	586	82	5	1057.7	1.5e-306	CEF73203.1 unnamed protein product [Fusarium graminearum]
QK8_01267	337	1	336	EWZ92125.1	336	1	336	90.2	336	33	0	450.3	6.3e-124	EWZ92125.1 hypothetical protein FOWG_07395 [Fusarium oxysporum f. sp. lycopersici MN25]
QK8_01268	684	1	683	XP_018743951.1	683	1	683	93.9	683	42	0	1009.2	7.2e-292	XP_018743951.1 hypothetical protein FVEG_01255 [Fusarium verticillioides 7600]
QK8_01269	265	35	258	RSL49872.1	230	5	228	72.8	224	61	0	331.3	3.4e-88	RSL49872.1 hypothetical protein CEP53_009015 [Fusarium sp. AF-6]
QK8_01270	228	1	226	OBS27223.1	229	1	228	85.5	228	31	2	379.8	7.1e-103	OBS27223.1 hypothetical protein FPOA_01165 [Fusarium poae]
QK8_01271	374	1	373	RGP79102.1	375	1	375	89.1	375	39	2	656.8	4.9e-186	RGP79102.1 tetratricopeptide repeat [Fusarium longipes]
QK8_01272	235	1	233	RGP79101.1	234	1	233	93.1	233	16	0	431.8	1.6e-118	RGP79101.1 riboflavin alpha subunit [Fusarium longipes]
QK8_01273	582	1	581	TVY69829.1	581	1	581	99.5	581	3	0	1155.2	0	TVY69829.1 Crossover junction endonuclease MUS81 [Fusarium oxysporum f. sp. cubense]
QK8_01274	538	1	537	XP_031075652.1	537	1	537	99.3	537	4	0	1072	7.1e-311	XP_031075652.1 probable phosphoacetylglucosamine mutase [Fusarium proliferatum ET1]
QK8_01275	346	38	345	RBQ68171.1	308	1	308	99.7	308	1	0	619	1.1e-174	RBQ68171.1 hypothetical protein FVER14953_01261 [Fusarium verticillioides]
QK8_01276	261	7	260	PNP73298.1	254	1	254	99.6	254	1	0	491.1	2.5e-136	PNP73298.1 hypothetical protein FNYG_13428 [Fusarium nygamai]
QK8_01277	207	1	206	KIL94654.1	205	1	205	90.8	206	18	1	322.4	1.2e-85	KIL94654.1 hypothetical protein FAVG1_01585 [Fusarium avenaceum]
QK8_01278	886	1	885	EXL49331.1	885	1	885	99.7	885	3	0	1431	0	EXL49331.1 TTK protein kinase [Fusarium oxysporum f. sp. radicis-lycopersici 26381]
QK8_01279	331	1	311	EXM28315.1	312	1	311	99.4	311	2	0	663.7	3.6e-188	EXM28315.1 hypothetical protein FOTG_05677 [Fusarium oxysporum f. sp. vasinfectum 25433]
QK8_01280	408	1	407	RGP61046.1	407	1	407	78.9	407	86	0	448.4	2.9e-123	RGP61046.1 sterol regulatory element-binding protein 2 [Fusarium sporotrichioides]
QK8_01281	577	1	576	XP_018232064.1	576	1	576	100	576	0	0	1145.6	0	XP_018232064.1 delta-1-pyrroline-5-carboxylate dehydrogenase, mitochondrial [Fusarium oxysporum f. sp. lycopersici 4287]
QK8_01282	803	1	802	EGU80837.1	802	1	802	99	802	8	0	1619.4	0	EGU80837.1 hypothetical protein FOXB_08704 [Fusarium oxysporum Fo5176]
QK8_01283	1217	1	1216	XP_031072890.1	1216	1	1216	99.7	1216	4	0	2285	0	XP_031072890.1 uncharacterized protein FOIG_00727 [Fusarium oxysporum f. sp. cubense tropical race 4 54006]
QK8_01284	220	1	219	CVL10324.1	219	1	219	90.9	219	20	0	421.4	2.1e-115	CVL10324.1 uncharacterized protein FPRN_00771 [Fusarium proliferatum]
QK8_01285	375	1	350	PNP77703.1	354	1	350	91.1	350	31	0	659.4	7.6e-187	PNP77703.1 hypothetical protein FNYG_09006 [Fusarium nygamai]
QK8_01286	576	1	575	XP_031075664.1	576	1	576	84	576	91	1	960.7	2.5e-277	XP_031075664.1 uncharacterized protein FPRO_00807 [Fusarium proliferatum ET1]
QK8_01287	540	1	539	RKL45152.1	539	1	539	98.7	539	7	0	1069.7	3.5e-310	RKL45152.1 hypothetical protein BFJ70_g3171 [Fusarium oxysporum]
QK8_01288	796	1	795	TVY69153.1	795	1	795	98.7	795	10	0	1589.7	0	TVY69153.1 Kelch repeat-containing protein [Fusarium oxysporum f. sp. cubense]
QK8_01289	714	1	713	EXM28337.1	713	1	713	96.6	713	24	0	1166.4	0	EXM28337.1 hypothetical protein FOTG_05688 [Fusarium oxysporum f. sp. vasinfectum 25433]
QK8_01290	440	2	439	RBQ68887.1	441	3	441	97.7	439	9	1	864.8	1.4e-248	RBQ68887.1 hypothetical protein FVER14953_01276 [Fusarium verticillioides]
QK8_01291	480	1	479	XP_031014157.1	479	1	479	93.5	479	31	0	882.5	7.1e-254	XP_031014157.1 uncharacterized protein FIESC28_07595 [Fusarium coffeatum]
QK8_01292	399	1	319	XP_018743982.1	397	1	319	97.2	319	9	0	490.3	6.5e-136	XP_018743982.1 hypothetical protein FVEG_01278 [Fusarium verticillioides 7600]
QK8_01293	194	9	193	RGP79081.1	186	2	186	93	185	13	0	334.7	2.2e-89	RGP79081.1 60s ribosomal l9-b [Fusarium longipes]
QK8_01294	322	1	321	XP_018148908.1	327	1	322	95	322	15	1	607.4	3e-171	XP_018148908.1 vacuolar protein sorting 26 [Pochonia chlamydosporia 170]
QK8_01295	1163	1	1162	TVY70775.1	1162	1	1162	99.8	1162	2	0	2324.3	0	TVY70775.1 Nucleoporin NUP120 [Fusarium oxysporum f. sp. cubense]
QK8_01296	601	253	600	KEY64800.1	347	1	347	96.6	348	11	1	671.4	3.1e-190	KEY64800.1 hypothetical protein S7711_08078 [Stachybotrys chartarum IBT 7711]
QK8_01297	638	1	637	SCO79905.1	637	1	637	97.6	637	15	0	1226.5	0	SCO79905.1 uncharacterized protein FRV6_04118 [Fusarium oxysporum]
QK8_01298	265	1	264	XP_006966364.1	264	1	264	90.5	264	25	0	500	5.5e-139	XP_006966364.1 proteosome beta subunit protease [Trichoderma reesei QM6a]
QK8_01299	1936	1	1935	ENH60716.1	1935	1	1935	100	1935	0	0	3774.6	0	ENH60716.1 Phosphatidylinositol 4-kinase stt4 [Fusarium oxysporum f. sp. cubense race 1]
QK8_01300	589	1	588	OBS27254.1	587	1	587	84.4	589	89	3	959.1	7.3e-277	OBS27254.1 hypothetical protein FPOA_01196 [Fusarium poae]
QK8_01301	909	1	908	EWZ50305.1	908	1	908	99.8	908	2	0	1561.2	0	EWZ50305.1 hypothetical protein FOZG_00895 [Fusarium oxysporum Fo47]
QK8_01302	197	2	196	XP_018148918.1	199	3	199	84.3	197	29	2	334	3.9e-89	XP_018148918.1 6,7-dimethyl-8-ribityllumazine synthase [Pochonia chlamydosporia 170]
QK8_01303	987	1	986	SCO79911.1	959	1	959	96.3	986	9	27	1726.8	0	SCO79911.1 related to DNA mismatch repair protein PMS2 [Fusarium oxysporum]
QK8_01304	1212	1	1211	TXC04708.1	1225	15	1225	99.8	1211	2	0	2394.8	0	TXC04708.1 hypothetical protein FocTR4_00001448, partial [Fusarium oxysporum f. sp. cubense]
QK8_01305	718	1	717	TVY69911.1	717	1	717	99.3	717	5	0	1450.6	0	TVY69911.1 putative exonuclease [Fusarium oxysporum f. sp. cubense]
QK8_01306	531	1	530	XP_023424203.1	530	1	530	97	530	16	0	1028.9	6.8e-298	XP_023424203.1 uncharacterized protein FFUJ_01357 [Fusarium fujikuroi IMI 58289]
QK8_01307	417	1	416	XP_018744030.1	421	4	421	94	418	23	2	787.3	2.7e-225	XP_018744030.1 hypothetical protein FVEG_01294 [Fusarium verticillioides 7600]
QK8_01308	384	124	381	XP_003054164.1	287	23	279	72.2	259	69	3	308.1	4.4e-81	XP_003054164.1 hypothetical protein NECHADRAFT_74598 [[Nectria] haematococca mpVI 77-13-4]
QK8_01309	312	7	311	CVK83217.1	305	1	305	95.1	305	15	0	615.1	1.4e-173	CVK83217.1 uncharacterized protein FMAN_00755 [Fusarium mangiferae]
QK8_01310	94	3	93	RSL59797.1	101	7	101	63.6	99	24	12	98.2	1.7e-18	RSL59797.1 hypothetical protein CEP54_007117 [Fusarium sp. AF-8]
QK8_01311	376	1	375	KIL94619.1	375	1	375	85.3	375	55	0	662.1	1.2e-187	KIL94619.1 hypothetical protein FAVG1_01550 [Fusarium avenaceum]
QK8_01312	555	104	551	XP_025588657.1	454	1	451	80.3	456	77	13	745.7	1.2e-212	XP_025588657.1 uncharacterized protein FVRRES_01449 [Fusarium venenatum]
QK8_01313	493	1	492	KIL94617.1	498	1	494	83	495	80	4	739.6	7.6e-211	KIL94617.1 hypothetical protein FAVG1_01548 [Fusarium avenaceum]
QK8_01314	636	1	635	EXL49230.1	638	4	638	99.7	635	2	0	1068.5	9.2e-310	EXL49230.1 hypothetical protein FOCG_09678 [Fusarium oxysporum f. sp. radicis-lycopersici 26381]
QK8_01315	317	1	289	OBS27271.1	319	1	289	95.5	289	13	0	546.6	6.1e-153	OBS27271.1 hypothetical protein FPOA_01213 [Fusarium poae]
QK8_01316	475	7	474	PTD12794.1	488	24	488	92.1	469	32	5	762.3	1.1e-217	PTD12794.1 hypothetical protein FCULG_00003872 [Fusarium culmorum]
QK8_01317	423	1	399	RFN51585.1	421	1	399	98.2	399	7	0	771.5	1.6e-220	RFN51585.1 cystathionine gamma-lyase [Fusarium fasciculatum]
QK8_01318	542	1	540	CZS76535.1	541	1	540	90.6	540	51	0	1030.8	1.8e-298	CZS76535.1 unnamed protein product [Fusarium graminearum]
QK8_01319	203	1	202	RSL59787.1	206	1	206	74.3	206	49	4	209.9	8.7e-52	RSL59787.1 hypothetical protein CEP54_007105 [Fusarium sp. AF-8]
QK8_01320	482	1	481	RBQ67008.1	636	1	481	78.4	481	104	0	746.9	4.7e-213	RBQ67008.1 hypothetical protein FVER14953_01307 [Fusarium verticillioides]
QK8_01321	266	1	265	CEG02382.1	261	1	261	83.5	266	38	6	424.9	2.2e-116	CEG02382.1 unnamed protein product [Fusarium pseudograminearum CS3427]
QK8_01322	300	1	253	RBR03010.1	306	1	260	85.8	260	30	7	267.3	6.8e-69	RBR03010.1 hypothetical protein FVER53590_01310 [Fusarium verticillioides]
QK8_01323	634	1	633	XP_031075705.1	633	1	633	95.9	633	26	0	1072	8.3e-311	XP_031075705.1 related to nuclear localization protein NPL6 [Fusarium proliferatum ET1]
QK8_01324	984	1	983	ENH60688.1	983	1	983	97.4	983	26	0	1844.3	0	ENH60688.1 Exosome complex exonuclease dis3 [Fusarium oxysporum f. sp. cubense race 1]
QK8_01325	580	40	579	XP_009253222.1	541	5	541	86.1	541	70	5	806.2	7.8e-231	XP_009253222.1 hypothetical protein FPSE_01828 [Fusarium pseudograminearum CS3096]
QK8_01326	437	1	436	KLO87578.1	436	1	436	94.7	436	23	0	839	8.2e-241	KLO87578.1 glutamate-1-semialdehyde 2,1-aminomutase [Fusarium fujikuroi]
QK8_01327	241	1	240	CEJ81761.1	238	1	238	90.8	240	20	2	449.5	7.7e-124	CEJ81761.1 Putative CWF complex protein sap62 [Torrubiella hemipterigena]
QK8_01328	642	1	641	XP_031043375.1	641	1	641	100	641	0	0	1233	0	XP_031043375.1 AGC/NDR/NDR protein kinase [Fusarium oxysporum NRRL 32931]
QK8_01329	460	1	459	RGP60086.1	464	1	464	85.1	464	64	5	747.3	3.4e-213	RGP60086.1 putative tim54 component of the mitochondrial tim22 translocase [Fusarium sporotrichioides]
QK8_01330	234	1	233	KIL94600.1	231	1	231	77.3	233	51	2	317.4	4.4e-84	KIL94600.1 hypothetical protein FAVG1_01531 [Fusarium avenaceum]
QK8_01331	334	1	333	XP_003053433.1	334	1	334	90.1	334	32	1	621.7	1.6e-175	XP_003053433.1 predicted protein [[Nectria] haematococca mpVI 77-13-4]
QK8_01332	522	1	521	RKL40622.1	522	1	522	96	522	20	1	872.5	8e-251	RKL40622.1 hypothetical protein BFJ72_g6222 [Fusarium proliferatum]
QK8_01333	2234	5	2233	TXC04205.1	2257	29	2257	99.8	2229	5	0	4173.2	0	TXC04205.1 hypothetical protein FocTR4_00001485 [Fusarium oxysporum f. sp. cubense]
QK8_01334	1259	1	1258	RBA11712.1	1241	1	1241	94.8	1258	48	17	2342.4	0	RBA11712.1 hypothetical protein FPRO05_04884 [Fusarium proliferatum]
QK8_01335	193	1	192	CEF73284.1	191	1	191	77.1	192	43	1	216.1	1.2e-53	CEF73284.1 unnamed protein product [Fusarium graminearum]
QK8_01336	1089	1	1088	TQW07079.1	1129	1	1129	88.8	1129	85	41	1958.3	0	TQW07079.1 26S protease regulatory subunit S10B [Cordyceps javanica]
QK8_01337	346	97	345	PNY28354.1	310	62	310	85.5	249	36	0	432.6	1.4e-118	PNY28354.1 Proteasome subunit beta type, partial [Tolypocladium capitatum]
QK8_01338	311	1	310	CVK83164.1	310	1	310	89.4	310	33	0	404.1	4.8e-110	CVK83164.1 uncharacterized protein FMAN_00724 [Fusarium mangiferae]
QK8_01339	452	1	451	RKL40512.1	451	1	451	92.5	451	34	0	837.4	2.5e-240	RKL40512.1 hypothetical protein BFJ72_g6113 [Fusarium proliferatum]
QK8_01340	378	1	365	RGP60073.1	373	1	365	91.8	365	30	0	690.3	4.1e-196	RGP60073.1 sterol-4alpha-carboxylate 3-dehydrogenase decarboxylating [Fusarium sporotrichioides]
QK8_01341	1155	1	1154	XP_031072732.1	1154	1	1154	99.9	1154	1	0	2208.3	0	XP_031072732.1 uncharacterized protein FOIG_00658 [Fusarium oxysporum f. sp. cubense tropical race 4 54006]
QK8_01342	532	1	531	RFN51598.1	534	1	534	90.9	536	42	7	974.5	1.5e-281	RFN51598.1 hypothetical protein FIE12Z_4072 [Fusarium fasciculatum]
QK8_01343	169	1	168	CEF73293.1	168	1	168	75.6	168	41	0	236.1	9.4e-60	CEF73293.1 unnamed protein product [Fusarium graminearum]
QK8_01344	257	1	255	RSM10726.1	250	1	250	72.5	255	65	5	315.1	2.4e-83	RSM10726.1 hypothetical protein CDV31_007102 [Fusarium ambrosium]
QK8_01345	464	1	463	TVY70488.1	447	1	447	96.3	463	1	16	918.3	1.1e-264	TVY70488.1 Ubiquitin-conjugating enzyme E2 Z [Fusarium oxysporum f. sp. cubense]
QK8_01346	383	1	382	XP_011316982.1	382	1	382	93.5	382	25	0	694.5	2.2e-197	XP_011316982.1 replication factor C subunit 2 [Fusarium graminearum PH-1]
QK8_01347	517	1	516	RBQ95218.1	516	1	516	91.7	516	43	0	856.7	4.5e-246	RBQ95218.1 hypothetical protein FVER53263_01337 [Fusarium verticillioides]
QK8_01348	2208	1	2183	RKK28277.1	2209	1	2185	99.7	2185	5	2	4236.4	0	RKK28277.1 Pre-mRNA-splicing factor brr2 [Fusarium oxysporum f. sp. cepae]
QK8_01349	577	1	576	XP_023424160.1	576	1	576	95	576	29	0	572	2.5e-160	XP_023424160.1 uncharacterized protein FFUJ_01403 [Fusarium fujikuroi IMI 58289]
QK8_01350	702	1	701	TVY69942.1	701	1	701	99.6	701	3	0	1323.1	0	TVY69942.1 Origin recognition complex subunit 3 [Fusarium oxysporum f. sp. cubense]
QK8_01351	148	1	144	XP_018656307.1	156	2	149	70.9	148	39	4	211.5	2.2e-52	XP_018656307.1 hypothetical protein TGAM01_v205156 [Trichoderma gamsii]
QK8_01352	223	1	216	PTD12228.1	215	1	214	88.4	216	23	2	368.2	2.1e-99	PTD12228.1 Translocation protein sec66 [Fusarium culmorum]
QK8_01353	633	1	632	ENH60657.1	646	1	646	97.2	646	4	14	1268.8	0	ENH60657.1 Nuclear protein localization protein 4 [Fusarium oxysporum f. sp. cubense race 1]
QK8_01354	1163	1	1162	XP_031043426.1	1175	1	1175	98.9	1175	0	13	2279.6	0	XP_031043426.1 carbamoyl-phosphate synthase arginine-specific large chain [Fusarium oxysporum NRRL 32931]
QK8_01355	323	1	263	XP_031043429.1	269	1	263	93.5	263	17	0	399.1	1.6e-108	XP_031043429.1 uncharacterized protein FOYG_07207 [Fusarium oxysporum NRRL 32931]
QK8_01356	189	31	188	XP_031072707.1	168	11	168	96.2	158	6	0	309.7	7.5e-82	XP_031072707.1 uncharacterized protein FOIG_00643 [Fusarium oxysporum f. sp. cubense tropical race 4 54006]
QK8_01357	173	1	170	PNY23620.1	171	1	170	88.8	170	19	0	322.4	1e-85	PNY23620.1 DNA-directed RNA polymerase II subunit RPB7 [Tolypocladium capitatum]
QK8_01358	998	706	997	EXK89338.1	303	12	303	99.3	292	2	0	609	3.2e-171	EXK89338.1 hypothetical protein FOQG_07965 [Fusarium oxysporum f. sp. raphani 54005]
QK8_01359	128	1	127	XP_031019409.1	127	1	127	66.9	127	42	0	151	3e-34	XP_031019409.1 uncharacterized protein FIESC28_02386 [Fusarium coffeatum]
QK8_01360	638	1	637	XP_018231850.1	653	1	653	97.2	653	2	16	1248.4	0	XP_018231850.1 autophagy-like protein 22 [Fusarium oxysporum f. sp. lycopersici 4287]
QK8_01361	427	1	426	XP_018256485.1	426	1	426	74.2	426	110	0	644	3.8e-182	XP_018256485.1 hypothetical protein FOXG_15866 [Fusarium oxysporum f. sp. lycopersici 4287]
QK8_01362	304	24	303	XP_007810482.1	283	4	283	90.4	280	27	0	517.7	2.9e-144	XP_007810482.1 F-actin capping protein beta subunit [Metarhizium acridum CQMa 102]
QK8_01363	376	1	375	RBA11682.1	365	1	365	97.1	375	1	10	734.6	1.9e-209	RBA11682.1 hypothetical protein FPRO05_04854 [Fusarium proliferatum]
QK8_01364	187	1	184	XP_003054127.1	187	1	183	77.2	184	41	1	302.8	9.1e-80	XP_003054127.1 predicted protein [[Nectria] haematococca mpVI 77-13-4]
QK8_01365	169	1	168	RSL81114.1	166	1	166	90.5	168	14	2	295.8	1e-77	RSL81114.1 hypothetical protein CEP51_006068 [Fusarium floridanum]
QK8_01366	1271	537	1270	TVY71092.1	734	1	734	99.9	734	1	0	1151	0	TVY71092.1 putative ubiquitin carboxyl-terminal hydrolase creB [Fusarium oxysporum f. sp. cubense]
QK8_01367	111	1	110	PHH86171.1	83	1	83	50.4	115	20	37	84	3.9e-14	PHH86171.1 hypothetical protein CDD83_10627 [Cordyceps sp. RAO-2017]
QK8_01368	553	1	552	EWZ50144.1	552	1	552	98.7	552	7	0	1071.6	9.1e-311	EWZ50144.1 alpha-1,6-mannosyltransferase [Fusarium oxysporum Fo47]
QK8_01369	2265	148	2264	RKL25897.1	2264	148	2264	100	2117	0	0	3499.9	0	RKL25897.1 Adenylate cyclase [Fusarium oxysporum]
QK8_01370	572	1	571	ENH60637.1	571	1	571	100	571	0	0	1212.6	0	ENH60637.1 Alpha-glucosidase [Fusarium oxysporum f. sp. cubense race 1]
QK8_01371	192	1	191	XP_013939124.1	205	15	205	97.4	191	5	0	388.3	1.7e-105	XP_013939124.1 beta subunit Pup3 of the 20S proteasome [Trichoderma atroviride IMI 206040]
QK8_01372	508	1	507	KIL94552.1	507	1	507	79.3	507	105	0	783.1	6.2e-224	KIL94552.1 tether containing ubx domain for glut4 [Fusarium avenaceum]
QK8_01373	106	1	105	KUI65993.1	106	1	106	90.6	106	9	1	179.9	5e-43	KUI65993.1 60S ribosomal protein L36 [Valsa mali]
QK8_01374	172	1	169	OBS27334.1	169	1	168	72.8	169	45	1	263.1	7.3e-68	OBS27334.1 hypothetical protein FPOA_01277 [Fusarium poae]
QK8_01375	406	10	405	KIL94549.1	399	3	399	85.5	399	53	5	721.1	2.3e-205	KIL94549.1 triacylglycerol lipase [Fusarium avenaceum]
QK8_01376	384	120	358	CVK83088.1	276	13	251	98.3	239	4	0	461.8	2.4e-127	CVK83088.1 probable 14-3-3-like protein [Fusarium mangiferae]
QK8_01377	163	1	162	XP_031019390.1	161	1	161	85.2	162	23	1	216.1	9.7e-54	XP_031019390.1 uncharacterized protein FIESC28_02367 [Fusarium coffeatum]
QK8_01378	1322	1	1321	EXA53752.1	1321	1	1321	99.8	1321	3	0	2570.8	0	EXA53752.1 hypothetical protein FOVG_01456 [Fusarium oxysporum f. sp. pisi HDV247]
QK8_01379	588	1	587	XP_031072650.1	587	1	587	100	587	0	0	1196	0	XP_031072650.1 uncharacterized protein FOIG_00613 [Fusarium oxysporum f. sp. cubense tropical race 4 54006]
QK8_01380	359	1	358	XP_009258998.1	358	1	358	91.9	358	29	0	681	2.3e-193	XP_009258998.1 hypothetical protein FPSE_07605 [Fusarium pseudograminearum CS3096]
QK8_01381	414	6	413	SCV31399.1	414	1	414	94.7	414	16	6	793.9	2.9e-227	SCV31399.1 related to flavin oxidoreductase [Fusarium fujikuroi]
QK8_01382	507	1	475	RGP76663.1	503	1	475	94.3	475	27	0	898.3	1.3e-258	RGP76663.1 disulfide-isomerase [Fusarium sporotrichioides]
QK8_01383	104	1	103	RGP76662.1	104	1	104	77.9	104	22	1	142.5	8.7e-32	RGP76662.1 lipo leucine-zipper domain-containing [Fusarium sporotrichioides]
QK8_01384	1045	113	1044	EGU89228.1	940	1	940	98.1	940	10	8	1794.2	0	EGU89228.1 hypothetical protein FOXB_00181 [Fusarium oxysporum Fo5176]
QK8_01385	805	1	804	TVY70299.1	804	1	804	100	804	0	0	1583.5	0	TVY70299.1 putative WD repeat-containing protein [Fusarium oxysporum f. sp. cubense]
QK8_01386	611	1	609	KPA40654.1	613	1	611	82.4	621	87	22	746.5	7.7e-213	KPA40654.1 beta-glucosidase btge [Fusarium langsethiae]
QK8_01387	1029	8	1028	EGU89231.1	1039	18	1039	98.8	1022	11	1	2036.5	0	EGU89231.1 hypothetical protein FOXB_00184 [Fusarium oxysporum Fo5176]
QK8_01388	585	1	584	RKL40538.1	557	1	557	94	584	8	27	944.9	1.4e-272	RKL40538.1 hypothetical protein BFJ72_g6139 [Fusarium proliferatum]
QK8_01389	457	1	456	XP_031075781.1	456	10	456	95.6	456	11	9	882.1	8.8e-254	XP_031075781.1 probable protein MET-10 [Fusarium proliferatum ET1]
QK8_01390	326	1	324	OBS27350.1	329	1	324	91	324	29	0	622.9	6.9e-176	OBS27350.1 hypothetical protein FPOA_01293 [Fusarium poae]
QK8_01391	328	1	327	PTD12402.1	327	1	327	89.6	327	34	0	600.1	4.8e-169	PTD12402.1 Dehydrodolichyl diphosphate synthase complex subunit NUS1 [Fusarium culmorum]
QK8_01392	848	1	847	XP_031043514.1	847	1	847	100	847	0	0	1623.6	0	XP_031043514.1 uncharacterized protein FOYG_07252 [Fusarium oxysporum NRRL 32931]
QK8_01393	389	1	388	OBS27353.1	388	1	388	92	388	31	0	729.2	8.1e-208	OBS27353.1 hypothetical protein FPOA_01296 [Fusarium poae]
QK8_01394	718	1	717	XP_031043516.1	724	8	724	99.2	717	6	0	1233	0	XP_031043516.1 uncharacterized protein FOYG_07254 [Fusarium oxysporum NRRL 32931]
QK8_01395	79	3	78	PNP43753.1	77	2	77	81.6	76	14	0	130.2	3.4e-28	PNP43753.1 hypothetical protein TGAMA5MH_04034 [Trichoderma gamsii]
QK8_01396	505	32	475	XP_025588755.1	676	105	647	45.6	544	195	101	391.7	4e-106	XP_025588755.1 uncharacterized protein FVRRES_01547 [Fusarium venenatum]
QK8_01397	97	3	96	PTD11971.1	109	16	109	87.2	94	12	0	170.6	2.8e-40	PTD11971.1 Molybdopterin synthase sulfur carrier subunit [Fusarium culmorum]
QK8_01398	69	1	68	KUI56796.1	68	1	68	97.1	68	2	0	131	1.7e-28	KUI56796.1 40S ribosomal protein S28 [Valsa mali var. pyri] [Valsa mali]
QK8_01399	425	1	402	RBR07300.1	618	1	402	92.8	402	29	0	693.3	5.4e-197	RBR07300.1 hypothetical protein FVER53590_01393 [Fusarium verticillioides]
QK8_01400	555	1	554	RBR07301.1	554	1	554	81.1	555	103	2	815.5	1.2e-233	RBR07301.1 hypothetical protein FVER53590_01394 [Fusarium verticillioides]
QK8_01401	1063	66	1062	XP_031043524.1	997	1	997	99.9	997	1	0	1916	0	XP_031043524.1 Ca2+ transporting ATPase, sarcoplasmic/endoplasmic reticulum [Fusarium oxysporum NRRL 32931]
QK8_01402	927	1	926	TVY69683.1	926	1	926	98.9	926	10	0	1775.8	0	TVY69683.1 hypothetical protein Focb16_v000671 [Fusarium oxysporum f. sp. cubense]
QK8_01403	114	1	113	OLN82051.1	114	1	114	73.7	114	29	1	182.6	8.3e-44	OLN82051.1 SDO1-like protein C21C3.19 [Colletotrichum chlorophyti]
QK8_01404	147	1	142	TKW58579.1	144	1	142	77.5	142	32	0	242.7	8.7e-62	TKW58579.1 hypothetical protein CTA1_11453 [Colletotrichum tanaceti]
QK8_01405	239	124	238	PNP80318.1	115	1	115	86.1	115	16	0	209.9	1e-51	PNP80318.1 hypothetical protein FNYG_06394 [Fusarium nygamai]
QK8_01406	213	1	212	RGP76638.1	210	1	210	84.9	212	30	2	283.1	8.5e-74	RGP76638.1 opa3 domain [Fusarium sporotrichioides]
QK8_01407	1006	1	1005	XP_031072609.1	1005	1	1005	100	1005	0	0	1885.2	0	XP_031072609.1 PLK protein kinase [Fusarium oxysporum f. sp. cubense tropical race 4 54006]
QK8_01408	1223	1	1222	XP_018231759.1	1222	1	1222	99.9	1222	1	0	2466.4	0	XP_018231759.1 chitin synthase 4 [Fusarium oxysporum f. sp. lycopersici 4287]
QK8_01409	733	1	732	XP_031072604.1	732	1	732	100	732	0	0	1354	0	XP_031072604.1 uncharacterized protein FOIG_00579 [Fusarium oxysporum f. sp. cubense tropical race 4 54006]
QK8_01410	251	1	249	XP_031011252.1	248	1	247	87.6	249	29	2	315.5	1.8e-83	XP_031011252.1 uncharacterized protein FIESC28_10557 [Fusarium coffeatum]
QK8_01411	1023	1	1022	ENH60591.1	1022	1	1022	100	1022	0	0	1973.7	0	ENH60591.1 Putative ATP-dependent helicase fft2 [Fusarium oxysporum f. sp. cubense race 1]
QK8_01412	105	1	104	KPA42886.1	92	1	92	77.9	104	11	12	147.9	2.1e-33	KPA42886.1 vacuolar atpase assembly integral membrane protein vma21 [Fusarium langsethiae]
QK8_01413	391	1	390	RBA11635.1	393	1	393	84.5	393	58	3	571.6	2.2e-160	RBA11635.1 hypothetical protein FPRO05_04807 [Fusarium proliferatum]
QK8_01414	110	1	109	QGI58451.1	128	1	128	84.4	128	1	19	209.9	4.7e-52	QGI58451.1 hypothetical protein CEK27_000576 [Fusarium fujikuroi]
QK8_01415	501	1	499	RSL70533.1	499	1	498	95.4	499	22	1	985.3	8.1e-285	RSL70533.1 Glucose-6-phosphate 1-dehydrogenase [Fusarium sp. AF-8]
QK8_01416	1020	1	1019	RKK68048.1	1019	1	1019	99.6	1019	4	0	2054.3	0	RKK68048.1 Mediator of RNA polymerase II transcription subunit 14 [Fusarium oxysporum]
QK8_01417	596	1	595	XP_031043555.1	595	1	595	100	595	0	0	1180.2	0	XP_031043555.1 protoporphyrinogen oxidase [Fusarium oxysporum NRRL 32931]
QK8_01418	487	1	485	XP_025588780.1	488	1	487	86.9	488	60	4	749.2	9.5e-214	XP_025588780.1 uncharacterized protein FVRRES_01572 [Fusarium venenatum]
QK8_01419	612	1	611	XP_031072583.1	611	1	611	100	611	0	0	1281.9	0	XP_031072583.1 beta-N-acetylhexosaminidase [Fusarium oxysporum f. sp. cubense tropical race 4 54006]
QK8_01420	534	1	533	XP_018744264.1	533	1	533	97.6	533	13	0	1071.6	8.8e-311	XP_018744264.1 hypothetical protein FVEG_01415 [Fusarium verticillioides 7600]
QK8_01421	560	1	559	XP_018231732.1	559	1	559	100	559	0	0	1136.3	0	XP_018231732.1 aromatic amino acid aminotransferase I [Fusarium oxysporum f. sp. lycopersici 4287]
QK8_01422	254	101	253	RKL40660.1	151	1	151	87.1	155	14	6	251.1	4.2e-64	RKL40660.1 hypothetical protein BFJ72_g6260 [Fusarium proliferatum]
QK8_01423	1088	1	1087	XP_031072576.1	1087	1	1087	99.7	1087	3	0	2114	0	XP_031072576.1 uncharacterized protein FOIG_00563 [Fusarium oxysporum f. sp. cubense tropical race 4 54006]
QK8_01424	257	1	256	RGP76621.1	270	1	270	92.6	270	6	14	490.3	4.2e-136	RGP76621.1 casein kinase ii subunit beta-2 [Fusarium sporotrichioides]
QK8_01425	465	1	442	XP_009262992.1	463	1	441	89.4	444	42	5	796.2	6.5e-228	XP_009262992.1 hypothetical protein FPSE_11600 [Fusarium pseudograminearum CS3096]
QK8_01426	373	1	372	RSL70607.1	373	1	373	93.8	373	22	1	703	6e-200	RSL70607.1 hypothetical protein CEP54_001765 [Fusarium sp. AF-8]
QK8_01427	480	40	479	XP_031072567.1	440	1	440	97	440	13	0	755	1.7e-215	XP_031072567.1 cyclin B [Fusarium oxysporum f. sp. cubense tropical race 4 54006]
QK8_01428	337	1	336	XP_031011233.1	336	1	336	95.5	336	15	0	673.3	4.6e-191	XP_031011233.1 uncharacterized protein FIESC28_10538 [Fusarium coffeatum]
QK8_01429	926	69	925	EXA53851.1	857	1	857	99.9	857	1	0	1737.2	0	EXA53851.1 hypothetical protein FOVG_01515 [Fusarium oxysporum f. sp. pisi HDV247]
QK8_01430	558	1	557	EXK47267.1	597	63	597	94.3	557	10	22	1070.5	2.2e-310	EXK47267.1 hypothetical protein FOMG_00736 [Fusarium oxysporum f. sp. melonis 26406]
QK8_01431	682	1	681	ENH60572.1	681	1	681	100	681	0	0	1375.1	0	ENH60572.1 Inorganic phosphate transporter PHO84 [Fusarium oxysporum f. sp. cubense race 1]
QK8_01432	932	517	931	RKK66505.1	415	1	415	99.5	415	2	0	811.2	3.9e-232	RKK66505.1 putative acetate kinase [Fusarium oxysporum]
QK8_01433	305	1	304	EXK89184.1	304	1	304	94.4	304	17	0	332.4	1.7e-88	EXK89184.1 hypothetical protein FOQG_07877 [Fusarium oxysporum f. sp. raphani 54005]
QK8_01434	592	1	591	SCN68409.1	592	40	592	91.4	591	13	38	1005.7	6.9e-291	SCN68409.1 related to U4/U6 snRNP-associated 61 kDa protein [Fusarium fujikuroi]
QK8_01435	675	1	674	XP_009262345.1	674	1	674	94.1	674	40	0	958.4	1.4e-276	XP_009262345.1 hypothetical protein FPSE_10953 [Fusarium pseudograminearum CS3096]
QK8_01436	711	1	709	XP_031075830.1	713	1	712	93.3	712	45	3	901	2.9e-259	XP_031075830.1 uncharacterized protein FPRO_00641 [Fusarium proliferatum ET1]
QK8_01437	535	1	533	XP_018744293.1	534	1	533	96.1	533	21	0	1011.9	8.7e-293	XP_018744293.1 hypothetical protein FVEG_01432 [Fusarium verticillioides 7600]
QK8_01438	776	1	775	EXL80537.1	775	1	775	100	775	0	0	1245.7	0	EXL80537.1 hypothetical protein FOPG_05882 [Fusarium oxysporum f. sp. conglutinans race 2 54008]
QK8_01439	464	250	463	PHH86224.1	215	1	215	88.9	216	21	3	374.8	4.7e-101	PHH86224.1 hypothetical protein CDD83_10546 [Cordyceps sp. RAO-2017]
QK8_01440	522	1	520	OBS27405.1	522	1	521	87.4	522	63	3	835.5	1.1e-239	OBS27405.1 hypothetical protein FPOA_01347 [Fusarium poae]
QK8_01441	709	1	708	TVY70951.1	708	1	708	99.9	708	1	0	1324.3	0	TVY70951.1 Nitrogen permease regulator 3 [Fusarium oxysporum f. sp. cubense]
QK8_01442	437	1	436	KAF0637832.1	421	1	421	83.7	436	56	15	745.7	9.4e-213	KAF0637832.1 hypothetical protein FPSE5266_01405 [Fusarium pseudograminearum]
QK8_01443	1112	1	1111	EGU89287.1	1115	1	1115	99.6	1115	1	4	2207.2	0	EGU89287.1 hypothetical protein FOXB_00240 [Fusarium oxysporum Fo5176]
QK8_01444	671	1	670	ENH60558.1	670	1	670	99.9	670	1	0	1390.2	0	ENH60558.1 Inorganic phosphate transporter 1-2 [Fusarium oxysporum f. sp. cubense race 1]
QK8_01445	1918	1	1898	XP_031043631.1	1916	1	1898	99.4	1898	12	0	3594.3	0	XP_031043631.1 AGC protein kinase [Fusarium oxysporum NRRL 32931]
QK8_01446	363	1	335	XP_031072504.1	335	1	335	99.1	335	3	0	647.1	3.8e-183	XP_031072504.1 uncharacterized protein FOIG_00530 [Fusarium oxysporum f. sp. cubense tropical race 4 54006]
QK8_01447	577	1	576	XP_011317100.1	576	1	576	94.8	576	30	0	1008.8	7.9e-292	XP_011317100.1 eukaryotic translation initiation factor 3 subunit 7 [Fusarium graminearum PH-1]
QK8_01449	819	1	818	EXA53914.1	818	1	818	100	818	0	0	1201.4	0	EXA53914.1 cortactin [Fusarium oxysporum f. sp. pisi HDV247]
QK8_01450	253	1	250	RSL70558.1	256	1	252	84.1	252	38	2	404.8	2.3e-110	RSL70558.1 hypothetical protein CEP54_001734 [Fusarium sp. AF-8]
QK8_01451	1003	177	1002	PCD45173.1	842	1	842	98.1	842	0	16	1540.4	0	PCD45173.1 hypothetical protein AU210_000615 [Fusarium oxysporum f. sp. radicis-cucumerinum]
QK8_01452	1411	1	1410	SCO80070.1	1410	1	1410	99.1	1410	12	0	2816.2	0	SCO80070.1 uncharacterized protein FRV6_04283 [Fusarium oxysporum]
QK8_01453	817	1	816	XP_018231646.1	816	1	816	100	816	0	0	1535	0	XP_018231646.1 dynamin GTPase [Fusarium oxysporum f. sp. lycopersici 4287]
QK8_01454	793	1	792	XP_031043653.1	792	1	792	99.2	792	6	0	1498	0	XP_031043653.1 uncharacterized protein FOYG_07330 [Fusarium oxysporum NRRL 32931]
QK8_01455	99	2	98	POS80387.1	102	3	101	79.8	99	18	2	159.1	8.6e-37	POS80387.1 hypothetical protein DHEL01_v201197 [Diaporthe helianthi]
QK8_01456	1168	1	1138	EGU89301.1	1174	1	1138	99.4	1138	7	0	2204.9	0	EGU89301.1 hypothetical protein FOXB_00254 [Fusarium oxysporum Fo5176]
QK8_01457	362	1	361	OBS27425.1	374	1	374	79.7	374	63	13	540.8	3.8e-151	OBS27425.1 hypothetical protein FPOA_01367 [Fusarium poae]
QK8_01458	527	1	526	RFN51812.1	531	1	531	86.5	533	63	9	912.5	7e-263	RFN51812.1 cyclin-like f-box [Fusarium fasciculatum]
QK8_01459	962	1	919	XP_031072466.1	961	1	919	95.6	919	40	0	1638.2	0	XP_031072466.1 uncharacterized protein FOIG_00514 [Fusarium oxysporum f. sp. cubense tropical race 4 54006]
QK8_01460	411	1	410	KPA45645.1	396	1	396	92	410	19	14	724.9	1.6e-206	KPA45645.1 v-type h+-transporting atpase subunit c [Fusarium langsethiae]
QK8_01461	208	1	207	XP_013950614.1	210	1	207	87.9	207	25	0	372.1	1.4e-100	XP_013950614.1 hypothetical protein TRIVIDRAFT_210664 [Trichoderma virens Gv29-8]
QK8_01462	273	1	272	KPA45647.1	272	1	272	88.2	272	32	0	485.7	1.1e-134	KPA45647.1 thioesterase family protein [Fusarium langsethiae]
QK8_01463	148	1	147	OBS27431.1	147	1	147	90.5	147	14	0	284.3	2.6e-74	OBS27431.1 hypothetical protein FPOA_01373 [Fusarium poae]
QK8_01464	984	1	983	SCO80086.1	986	1	986	99.6	986	1	3	1763.4	0	SCO80086.1 related to MAK21-protein required for 60S ribosomal subunit biogenesis [Fusarium oxysporum]
QK8_01465	606	1	605	EWZ49926.1	605	1	605	99.8	605	1	0	1204.1	0	EWZ49926.1 prolyl-tRNA synthetase [Fusarium oxysporum Fo47]
QK8_01466	160	1	159	PTD12704.1	154	1	154	88.1	159	14	5	266.5	6.2e-69	PTD12704.1 putative prefoldin subunit 5 [Fusarium culmorum]
QK8_01467	479	1	478	RBQ93906.1	478	1	478	88.3	478	56	0	862.8	5.8e-248	RBQ93906.1 hypothetical protein FVER53263_01467 [Fusarium verticillioides]
QK8_01468	704	1	703	ENH71875.1	703	1	703	99.9	703	1	0	1375.9	0	ENH71875.1 Origin recognition complex subunit 1 [Fusarium oxysporum f. sp. cubense race 1]
QK8_01469	460	1	459	RGP62840.1	457	1	457	94.1	459	25	2	465.7	2e-128	RGP62840.1 pre-mrna-splicing factor prp46 [Fusarium sporotrichioides]
QK8_01470	236	1	235	RFN42991.1	235	1	235	93.2	235	16	0	83.6	1.1e-13	RFN42991.1 26s proteasome non-atpase regulatory subunit 10 [Fusarium fasciculatum]
QK8_01471	867	1	802	RBA11577.1	867	1	803	80.7	804	152	3	843.6	6.6e-242	RBA11577.1 hypothetical protein FPRO05_04749 [Fusarium proliferatum]
QK8_01472	3334	36	3051	EWZ49904.1	3372	53	3090	96.3	3044	79	34	1818.5	0	EWZ49904.1 hypothetical protein FOZG_00680 [Fusarium oxysporum Fo47]
QK8_01473	198	1	193	RSL70489.1	196	1	190	58.5	193	77	3	233.4	7.1e-59	RSL70489.1 hypothetical protein CEP54_001704 [Fusarium sp. AF-8]
QK8_01474	724	1	704	ENH71868.1	723	1	704	100	704	0	0	1202.2	0	ENH71868.1 Transcriptional regulator CRZ1 [Fusarium oxysporum f. sp. cubense race 1]
QK8_01475	365	12	364	KAF0638703.1	353	1	353	89	353	39	0	648.7	1.3e-183	KAF0638703.1 hypothetical protein FPSE5266_03380 [Fusarium pseudograminearum]
QK8_01476	277	121	276	RGP63536.1	276	121	276	88.5	156	18	0	266.9	8.2e-69	RGP63536.1 translation initiation factor 3 subunit j [Fusarium sporotrichioides]
QK8_01477	546	1	545	CVK82902.1	744	200	744	100	545	0	0	1111.3	0	CVK82902.1 related to MDM31-Mitochondrial Distribution and Morphology [Fusarium mangiferae]
QK8_01478	257	1	256	XP_003054072.1	248	1	248	89.9	257	16	10	449.1	1.1e-123	XP_003054072.1 predicted protein [[Nectria] haematococca mpVI 77-13-4]
QK8_01479	439	1	438	XP_007810934.1	438	1	438	90.6	438	41	0	797.3	2.7e-228	XP_007810934.1 putative enolase [Metarhizium acridum CQMa 102]
QK8_01480	1224	1	1223	EXK89050.1	1229	1	1229	99.2	1229	4	6	2130.9	0	EXK89050.1 BUB protein kinase [Fusarium oxysporum f. sp. raphani 54005]
QK8_01481	448	1	423	RBA11567.1	455	1	431	82.1	431	69	8	674.5	2.7e-191	RBA11567.1 AP endonuclease 1 [Fusarium proliferatum]
QK8_01482	511	1	510	KLO82061.1	511	1	511	92.4	512	36	3	926.4	4.6e-267	KLO82061.1 diacylglycerol acyltransferase type 2a [Fusarium fujikuroi]
QK8_01483	613	1	612	XP_031010773.1	614	1	614	90.9	614	54	2	881.3	2e-253	XP_031010773.1 uncharacterized protein FIESC28_11015 [Fusarium coffeatum]
QK8_01484	440	1	439	CEG02633.1	438	1	438	74.7	442	105	7	580.9	4.1e-163	CEG02633.1 unnamed protein product [Fusarium pseudograminearum CS3487]
QK8_01485	559	1	558	TXC05280.1	558	1	558	99.1	558	5	0	1071.6	9.2e-311	TXC05280.1 hypothetical protein FocTR4_00001672 [Fusarium oxysporum f. sp. cubense]
QK8_01486	335	1	334	RFN49106.1	336	1	336	80.7	337	61	4	583.2	6.2e-164	RFN49106.1 endo alpha-1,4 polygalactosaminidase precursor [Fusarium fasciculatum]
QK8_01487	500	1	499	RSL68475.1	497	1	497	92.4	499	36	2	968.4	1e-279	RSL68475.1 hypothetical protein CEP53_002584 [Fusarium sp. AF-6]
QK8_01488	439	14	438	XP_018744413.1	407	1	407	89.2	425	28	18	676.8	5.4e-192	XP_018744413.1 hypothetical protein FVEG_01490 [Fusarium verticillioides 7600]
QK8_01489	359	1	357	OBS27455.1	359	1	358	85.8	358	50	1	602.8	8.1e-170	OBS27455.1 hypothetical protein FPOA_01397 [Fusarium poae]
QK8_01490	131	1	129	KPA45674.1	130	1	129	93	129	9	0	241.9	1.3e-61	KPA45674.1 acetate non-utilizing protein mitochondrial [Fusarium langsethiae]
QK8_01491	780	1	779	EXM28832.1	779	1	779	96.3	779	29	0	1459.5	0	EXM28832.1 hypothetical protein FOTG_05938 [Fusarium oxysporum f. sp. vasinfectum 25433]
QK8_01492	424	1	408	EGU84740.1	495	65	472	99.3	408	3	0	617.1	4.9e-174	EGU84740.1 hypothetical protein FOXB_04751 [Fusarium oxysporum Fo5176]
QK8_01493	878	1	877	XP_031072390.1	877	1	877	99.8	877	2	0	1714.1	0	XP_031072390.1 uncharacterized protein FOIG_00475 [Fusarium oxysporum f. sp. cubense tropical race 4 54006]
QK8_01494	119	1	118	RSL70600.1	118	1	118	87.3	118	15	0	217.2	3.2e-54	RSL70600.1 hypothetical protein CEP54_001684 [Fusarium sp. AF-8]
QK8_01495	367	1	366	XP_011317152.1	366	1	366	95.9	366	15	0	748.8	9.4e-214	XP_011317152.1 uroporphyrinogen decarboxylase [Fusarium graminearum PH-1]
QK8_01496	135	1	133	RSL70500.1	132	1	131	82.7	133	21	2	119.4	1e-24	RSL70500.1 hypothetical protein CEP54_001682 [Fusarium sp. AF-8]
QK8_01497	492	135	491	XP_023424020.1	472	135	472	77.1	358	61	21	517.7	4.7e-144	XP_023424020.1 related to VeA protein [Fusarium fujikuroi IMI 58289]
QK8_01498	326	1	325	XP_003054063.1	325	1	325	93.5	325	21	0	592.8	7.6e-167	XP_003054063.1 hypothetical protein NECHADRAFT_65366 [[Nectria] haematococca mpVI 77-13-4]
QK8_01499	152	1	147	XP_025588877.1	152	1	147	82.3	147	26	0	254.6	2.3e-65	XP_025588877.1 uncharacterized protein FVRRES_01669 [Fusarium venenatum]
QK8_01500	95	4	94	EXF84678.1	95	3	93	58.2	91	38	0	102.8	7e-20	EXF84678.1 hypothetical protein CFIO01_08132 [Colletotrichum fioriniae PJ7]
QK8_01501	2119	1	2118	RKK80757.1	2118	1	2118	100	2118	0	0	4109.7	0	RKK80757.1 Calcium-channel protein cch1 [Fusarium oxysporum]
QK8_01502	719	1	718	SCV51381.1	717	1	717	81.8	718	130	1	902.5	9.9e-260	SCV51381.1 related to nasopharyngeal carcinoma susceptibility protein LZ16 [Fusarium fujikuroi]
QK8_01503	641	1	503	XP_023424015.1	512	1	503	93.2	503	34	0	954.5	2e-275	XP_023424015.1 related to mating type 1-2 protein [Fusarium fujikuroi IMI 58289]
QK8_01504	951	1	950	TVY70345.1	950	1	950	99.6	950	4	0	1767.7	0	TVY70345.1 MutS protein-like protein 5 [Fusarium oxysporum f. sp. cubense]
QK8_01505	560	1	308	CVK82851.1	309	1	308	88	308	37	0	518.1	4.1e-144	CVK82851.1 uncharacterized protein FMAN_00545 [Fusarium mangiferae]
QK8_01506	480	1	479	KXJ92192.1	481	1	481	95.4	481	20	2	928.3	1.1e-267	KXJ92192.1 protein phosphatase PP2A regulatory subunit B [Microdochium bolleyi]
QK8_01507	1212	578	1211	XP_003054056.1	674	45	674	71.7	636	172	8	989.9	8e-286	XP_003054056.1 hypothetical protein NECHADRAFT_89872 [[Nectria] haematococca mpVI 77-13-4]
QK8_01508	1079	74	1078	SCO80133.1	1005	1	1005	99.6	1005	4	0	2003.4	0	SCO80133.1 probable AMP deaminase [Fusarium oxysporum]
QK8_01509	1124	1	1123	SCO80134.1	1121	1	1121	95.9	1132	26	20	1704.5	0	SCO80134.1 related to cytoskeleton assembly control protein SLA1 [Fusarium oxysporum]
QK8_01510	331	1	330	XP_031021227.1	330	1	330	91.2	330	29	0	629	9.8e-178	XP_031021227.1 uncharacterized protein FIESC28_00544 [Fusarium coffeatum]
QK8_01511	418	1	417	XP_031021226.1	421	1	421	91.7	421	31	4	718.8	1.2e-204	XP_031021226.1 uncharacterized protein FIESC28_00543 [Fusarium coffeatum]
QK8_01512	331	1	330	XP_009262941.1	330	1	330	91.8	330	27	0	577.4	3.4e-162	XP_009262941.1 hypothetical protein FPSE_11549 [Fusarium pseudograminearum CS3096]
QK8_01513	537	363	536	KLO93861.1	401	228	401	98.9	174	2	0	350.5	1.1e-93	KLO93861.1 Uncharacterized protein LW93_12176 [Fusarium fujikuroi]
QK8_01514	119	1	118	XP_018180179.1	118	1	118	79.7	118	24	0	174.9	1.8e-41	XP_018180179.1 prefoldin subunit 1 [Purpureocillium lilacinum]
QK8_01515	987	1	986	EGU72433.1	986	1	986	99.1	986	9	0	1919.1	0	EGU72433.1 hypothetical protein FOXB_17056 [Fusarium oxysporum Fo5176]
QK8_01516	266	1	265	RYP09141.1	266	1	266	66.2	266	89	1	357.8	3.4e-96	RYP09141.1 hypothetical protein DL764_001468 [Monosporascus ibericus]
QK8_01517	112	1	106	OAA52093.1	110	1	106	83	106	18	0	120.2	5e-25	OAA52093.1 hypothetical protein NOR_00686 [Metarhizium rileyi RCEF 4871]
QK8_01518	155	39	151	OIW28990.1	610	118	232	42.6	115	64	2	89.7	1e-15	OIW28990.1 hypothetical protein CONLIGDRAFT_704286 [Coniochaeta ligniaria NRRL 30616]
QK8_01519	80	1	79	CEJ93443.1	105	11	105	65.3	98	12	22	124.8	1.4e-26	CEJ93443.1 Putative Small nuclear ribonucleoprotein SmF [Torrubiella hemipterigena]
QK8_01520	598	1	596	OBS27484.1	599	1	598	93	598	40	2	1074.3	2.0e-311	OBS27484.1 hypothetical protein FPOA_01426 [Fusarium poae]
QK8_01521	316	1	315	QGI89253.1	315	1	315	92.7	315	23	0	576.2	7.2e-162	QGI89253.1 hypothetical protein CEK26_000468 [Fusarium fujikuroi]
QK8_01522	190	1	189	KPA37698.1	189	1	189	82.5	189	33	0	240.4	5.6e-61	KPA37698.1 hypothetical protein FLAG1_09485 [Fusarium langsethiae]
QK8_01523	324	1	323	RBA11524.1	332	10	332	90.7	323	30	0	604.4	2.5e-170	RBA11524.1 hypothetical protein FPRO05_04696 [Fusarium proliferatum]
QK8_01524	75	1	59	RKL27369.1	396	1	59	74.6	59	15	0	87	3.1e-15	RKL27369.1 hypothetical protein BFJ72_g13174 [Fusarium proliferatum]
QK8_01525	322	1	321	RKL27387.1	320	1	320	86.9	321	41	1	548.5	1.6e-153	RKL27387.1 hypothetical protein BFJ72_g13192 [Fusarium proliferatum]
QK8_01526	642	22	523	XP_031021706.1	619	1	504	97.2	504	12	2	984.2	2.3e-284	XP_031021706.1 uncharacterized protein FIESC28_00088 [Fusarium coffeatum]
QK8_01527	303	1	302	RSM10558.1	302	1	302	79.8	302	61	0	461.5	2.5e-127	RSM10558.1 hypothetical protein CDV31_007144 [Fusarium ambrosium]
QK8_01528	455	1	454	RBA11519.1	1077	624	1077	98.7	454	6	0	856.7	4e-246	RBA11519.1 ATP-binding cassette, subfamily G (WHITE), member 2 [Fusarium proliferatum]
QK8_01529	386	1	385	PTD13398.1	398	13	398	79.8	386	77	1	633.3	6e-179	PTD13398.1 Capreomycidine synthase [Fusarium culmorum]
QK8_01530	495	1	490	KPA36519.1	492	1	489	85.5	490	70	1	859.4	6.6e-247	KPA36519.1 aspartic-type endopeptidase opsb [Fusarium langsethiae]
QK8_01531	826	1	825	XP_018249478.1	825	1	825	99.8	825	2	0	1641.3	0	XP_018249478.1 elongation factor G, mitochondrial [Fusarium oxysporum f. sp. lycopersici 4287]
QK8_01532	357	1	356	PTD12181.1	345	1	345	94.1	356	10	11	633.6	4.3e-179	PTD12181.1 Homoisocitrate dehydrogenase [Fusarium culmorum]
QK8_01533	720	1	719	XP_023423986.1	716	1	716	75.8	720	169	5	531.9	3.5e-148	XP_023423986.1 uncharacterized protein FFUJ_01597 [Fusarium fujikuroi IMI 58289]
QK8_01534	167	1	166	CEF73519.1	166	1	166	86.7	166	22	0	302.4	1.1e-79	CEF73519.1 unnamed protein product [Fusarium graminearum]
QK8_01535	533	30	531	XP_009259954.1	503	1	503	92.2	503	38	1	942.6	6.4e-272	XP_009259954.1 hypothetical protein FPSE_08561 [Fusarium pseudograminearum CS3096]
QK8_01536	402	1	401	EWZ49794.1	384	1	384	95.3	401	2	17	808.1	1.4e-231	EWZ49794.1 methionyl aminopeptidase [Fusarium oxysporum Fo47]
QK8_01537	140	2	139	OLN92825.1	138	1	138	93.5	138	9	0	263.5	4.6e-68	OLN92825.1 ER-derived vesicles protein ERV14 [Colletotrichum chlorophyti]
QK8_01538	530	1	529	RSM10570.1	529	1	529	92.4	529	40	0	944.5	1.7e-272	RSM10570.1 hypothetical protein CDV31_007156 [Fusarium ambrosium]
QK8_01539	504	1	503	RBA11509.1	862	360	862	90.5	503	48	0	936.4	4.4e-270	RBA11509.1 hypothetical protein FPRO05_04681 [Fusarium proliferatum]
QK8_01540	352	1	351	XP_031075944.1	352	1	352	80.4	352	68	1	576.2	8e-162	XP_031075944.1 uncharacterized protein FPRO_00526 [Fusarium proliferatum ET1]
QK8_01541	234	1	177	RSL38368.1	236	1	185	57.4	188	66	14	206.1	1.4e-50	RSL38368.1 hypothetical protein CEP53_014927 [Fusarium sp. AF-6]
QK8_01542	312	1	311	RFN48673.1	311	1	311	92.6	311	23	0	563.1	6.2e-158	RFN48673.1 hypothetical protein FIE12Z_7072 [Fusarium fasciculatum]
QK8_01543	251	4	196	SCB64234.1	204	8	200	93.8	193	12	0	373.6	5.6e-101	SCB64234.1 unnamed protein product [Fusarium graminearum]
QK8_01544	456	1	455	KLO86208.1	455	1	455	93.4	455	30	0	579.7	9.4e-163	KLO86208.1 uncharacterized protein LW93_3783 [Fusarium fujikuroi]
QK8_01545	423	1	422	XP_025588921.1	423	1	423	85.6	424	58	3	613.2	7.1e-173	XP_025588921.1 uncharacterized protein FVRRES_01713 [Fusarium venenatum]
QK8_01546	641	1	640	EWZ49780.1	640	1	640	98.9	640	7	0	1265	0	EWZ49780.1 DNA polymerase kappa subunit [Fusarium oxysporum Fo47]
QK8_01547	766	1	765	XP_018249453.1	765	1	765	99.5	765	4	0	1469.1	0	XP_018249453.1 hypothetical protein FOXG_11308 [Fusarium oxysporum f. sp. lycopersici 4287]
QK8_01548	196	1	142	QGI58315.1	217	1	164	82.9	164	6	22	263.8	4.9e-68	QGI58315.1 hypothetical protein CEK27_000440 [Fusarium fujikuroi]
QK8_01549	90	1	78	KPM34690.1	92	1	80	50	80	38	2	77.8	2.3e-12	KPM34690.1 hypothetical protein AK830_g11882 [Neonectria ditissima]
QK8_01550	120	4	119	KJZ77554.1	119	5	119	72.5	120	24	9	166.8	5e-39	KJZ77554.1 hypothetical protein HIM_03278 [Hirsutella minnesotensis 3608]
QK8_01551	1229	1	1228	XP_031072303.1	1228	1	1228	100	1228	0	0	2266.9	0	XP_031072303.1 myosin-1 [Fusarium oxysporum f. sp. cubense tropical race 4 54006]
QK8_01552	430	1	429	RFN48662.1	429	1	429	88.8	429	48	0	739.2	8.7e-211	RFN48662.1 palmitoyltransferase pfa4 [Fusarium fasciculatum]
QK8_01553	983	1	982	TVY71107.1	982	1	982	99.7	982	3	0	2001.5	0	TVY71107.1 Beta-1,2-xylosyltransferase 1 [Fusarium oxysporum f. sp. cubense]
QK8_01554	632	84	631	XP_031072297.1	657	84	657	95.1	574	2	26	946.8	4e-273	XP_031072297.1 uncharacterized protein FOIG_00405 [Fusarium oxysporum f. sp. cubense tropical race 4 54006]
QK8_01555	773	1	414	RBR05753.1	772	1	414	99	414	4	0	195.7	6.4e-47	RBR05753.1 hypothetical protein FVER53590_09490 [Fusarium verticillioides]
QK8_01556	243	1	242	RGP72756.1	257	1	248	81	248	41	6	383.6	5.2e-104	RGP72756.1 er membrane complex subunit [Fusarium sporotrichioides]
QK8_01557	324	1	186	RGP72755.1	315	1	179	81.2	186	28	7	263.8	8.1e-68	RGP72755.1 rna-binding fus [Fusarium sporotrichioides]
QK8_01558	882	437	881	TVY71108.1	438	1	438	98.2	445	1	7	864.8	2.8e-248	TVY71108.1 hypothetical protein Focb16_v000510 [Fusarium oxysporum f. sp. cubense]
QK8_01559	271	8	270	KLO86223.1	263	1	263	85.6	263	38	0	456.1	9.3e-126	KLO86223.1 uncharacterized protein LW93_3798 [Fusarium fujikuroi]
QK8_01560	479	25	478	RGP72752.1	454	1	454	96.5	454	16	0	877.5	2.3e-252	RGP72752.1 o-acetylhomoserine thiol-lyase [Fusarium sporotrichioides]
QK8_01561	158	1	157	XP_011317219.1	157	1	157	82.2	157	28	0	248.4	1.7e-63	XP_011317219.1 hypothetical protein FGSG_01418 [Fusarium graminearum PH-1]
QK8_01562	1727	1	1726	PCD45054.1	1677	1	1677	96.2	1726	17	49	3301.5	0	PCD45054.1 hypothetical protein AU210_000500 [Fusarium oxysporum f. sp. radicis-cucumerinum]
QK8_01563	319	3	318	RMJ14110.1	317	2	317	92.1	316	25	0	595.9	8.8e-168	RMJ14110.1 Citrate/oxoglutarate carrier protein [Fusarium kuroshium]
QK8_01564	471	1	470	XP_013950202.1	472	1	472	93.4	472	29	2	900.2	3.2e-259	XP_013950202.1 hypothetical protein TRIVIDRAFT_74911 [Trichoderma virens Gv29-8]
QK8_01565	688	1	687	KLP11136.1	628	1	628	78.6	687	88	59	1003.4	4e-290	KLP11136.1 RNA binding protein NRD1 protein [Fusarium fujikuroi]
QK8_01566	924	1	923	XP_031072274.1	923	1	923	99.9	923	1	0	1647.5	0	XP_031072274.1 plasma membrane ATPase [Fusarium oxysporum f. sp. cubense tropical race 4 54006]
QK8_01567	449	1	421	XP_031075975.1	485	1	421	93.3	421	28	0	808.1	1.6e-231	XP_031075975.1 related to myocyte-specific enhancer factor 2d [Fusarium proliferatum ET1]
QK8_01568	1202	438	477	XP_031060740.1	367	237	276	75	40	10	0	60.1	6.6e-06	XP_031060740.1 uncharacterized protein FOIG_09396 [Fusarium oxysporum f. sp. cubense tropical race 4 54006]
QK8_01569	391	188	275	XP_009259919.1	575	410	500	38.5	91	53	3	69.3	3.5e-09	XP_009259919.1 hypothetical protein FPSE_08526 [Fusarium pseudograminearum CS3096]
QK8_01570	595	7	594	PTD11650.1	602	17	602	73.4	594	144	14	775.8	1.2e-221	PTD11650.1 hypothetical protein FCULG_00004152 [Fusarium culmorum]
QK8_01571	1162	1	1161	XP_031029091.1	1161	1	1161	99.9	1161	1	0	1963	0	XP_031029091.1 uncharacterized protein FOYG_16242 [Fusarium oxysporum NRRL 32931]
QK8_01572	601	1	600	RKK77468.1	600	1	600	99.8	600	1	0	1235.3	0	RKK77468.1 putative sugar kinase [Fusarium oxysporum]
QK8_01573	819	1	818	TVY71005.1	818	1	818	99.8	818	2	0	1633.2	0	TVY71005.1 hypothetical protein Focb16_v000494 [Fusarium oxysporum f. sp. cubense]
QK8_01574	770	1	769	EXK93886.1	769	1	769	99.6	769	3	0	1513.4	0	EXK93886.1 hypothetical protein FOQG_05057 [Fusarium oxysporum f. sp. raphani 54005]
QK8_01575	2378	87	2377	RKK77465.1	2257	1	2257	96.5	2295	38	42	4432.9	0	RKK77465.1 putative glutamate synthase [NADPH] [Fusarium oxysporum]
QK8_01576	352	1	350	CVL04305.1	356	1	355	96.4	357	4	9	409.1	1.7e-111	CVL04305.1 uncharacterized protein FPRN_00460 [Fusarium proliferatum]
QK8_01577	180	7	179	RSL44454.1	177	2	177	85.2	176	23	3	250.4	5.1e-64	RSL44454.1 hypothetical protein CEP51_016220 [Fusarium floridanum]
QK8_01578	117	1	115	XP_018138774.1	125	1	124	68.8	125	28	11	72.4	1.2e-10	XP_018138774.1 histone chaperone domain CHZ domain-containing protein [Pochonia chlamydosporia 170]
QK8_01579	223	9	222	OAA38653.1	437	227	419	34.5	220	111	33	95.9	2e-17	OAA38653.1 hypothetical protein BBO_06900 [Beauveria brongniartii RCEF 3172]
QK8_01580	191	1	158	RGP68021.1	189	1	158	87.3	158	20	0	268.1	2.5e-69	RGP68021.1 hypothetical protein FLONG3_8356 [Fusarium longipes]
QK8_01581	409	60	386	RSL63916.1	362	1	338	79.9	338	57	11	492.7	1.3e-136	RSL63916.1 Nuc-1 negative regulatory protein preg [Fusarium sp. AF-8]
QK8_01582	1010	1	1009	XP_018249385.1	1009	1	1009	99.5	1009	5	0	1923.3	0	XP_018249385.1 hypothetical protein FOXG_11275 [Fusarium oxysporum f. sp. lycopersici 4287]
QK8_01583	294	3	289	RSL37878.1	291	2	290	76.1	289	67	2	454.9	2.2e-125	RSL37878.1 hypothetical protein CEP53_015403 [Fusarium sp. AF-6]
QK8_01584	532	124	531	EXA54175.1	409	1	409	99.8	409	0	1	800.4	3.9e-229	EXA54175.1 hypothetical protein FOVG_01708 [Fusarium oxysporum f. sp. pisi HDV247]
QK8_01585	478	1	477	XP_018756437.1	477	1	477	88.9	477	53	0	712.6	9.7e-203	XP_018756437.1 hypothetical protein FVEG_09522 [Fusarium verticillioides 7600]
QK8_01586	1592	188	1591	XP_031072234.1	1404	1	1404	99.9	1404	1	0	2437.5	0	XP_031072234.1 uncharacterized protein FOIG_00368 [Fusarium oxysporum f. sp. cubense tropical race 4 54006]
QK8_01587	537	1	536	XP_023423937.1	536	1	536	93.3	536	36	0	1074.7	1.8e-311	XP_023423937.1 related to serine protease [Fusarium fujikuroi IMI 58289]
QK8_01588	474	131	470	KYK61178.1	330	1	326	50.4	341	153	16	325.9	2.5e-86	KYK61178.1 RNase H domain protein [Drechmeria coniospora]
QK8_01589	436	1	435	RKL29716.1	435	1	435	97.2	435	12	0	872.8	5.1e-251	RKL29716.1 hypothetical protein BFJ72_g11916 [Fusarium proliferatum]
QK8_01590	937	1	936	EGU83321.1	920	1	920	97.6	936	6	16	1771.5	0	EGU83321.1 hypothetical protein FOXB_06172 [Fusarium oxysporum Fo5176]
QK8_01591	446	1	433	PTD11945.1	487	21	453	91.5	433	37	0	718.4	1.6e-204	PTD11945.1 Protein sof1 [Fusarium culmorum]
QK8_01592	341	1	340	KFA68700.1	340	1	340	87.1	340	44	0	585.5	1.3e-164	KFA68700.1 hypothetical protein S40285_02607 [Stachybotrys chlorohalonata IBT 40285]
QK8_01593	319	1	318	RFN51551.1	322	1	322	88.6	325	27	10	575.9	9.5e-162	RFN51551.1 putative dicarboxylate carrier protein [Fusarium fasciculatum]
QK8_01594	478	1	477	XP_025588975.1	484	8	484	93.3	477	32	0	923.7	2.8e-266	XP_025588975.1 uncharacterized protein FVRRES_01767 [Fusarium venenatum]
QK8_01595	254	1	253	KND94093.1	254	1	254	71.6	257	66	7	359	1.4e-96	KND94093.1 Calcipressin-1 [Tolypocladium ophioglossoides CBS 100239]
QK8_01596	501	1	500	RBR07698.1	484	1	484	92.4	500	22	16	927.2	2.6e-267	RBR07698.1 hypothetical protein FVER53590_09533 [Fusarium verticillioides]
QK8_01597	374	68	343	EGU83314.1	304	1	274	90.6	276	24	2	477.2	5.4e-132	EGU83314.1 hypothetical protein FOXB_06165 [Fusarium oxysporum Fo5176]
QK8_01598	354	4	353	RSL77848.1	355	6	355	91.1	350	31	0	650.6	3.4e-184	RSL77848.1 hypothetical protein CEP51_008702 [Fusarium floridanum]
QK8_01599	602	1	601	TVY69966.1	601	1	601	100	601	0	0	1237.2	0	TVY69966.1 hypothetical protein Focb16_v000469 [Fusarium oxysporum f. sp. cubense]
QK8_01600	152	1	151	CEF73594.1	151	1	151	83.7	153	21	4	228.8	1.4e-57	CEF73594.1 unnamed protein product [Fusarium graminearum]
QK8_01601	107	49	92	RKL23709.1	131	53	96	90.9	44	4	0	87	4.5e-15	RKL23709.1 hypothetical protein BFJ68_g875 [Fusarium oxysporum]
QK8_01602	921	1	920	EGU83309.1	920	1	920	99.3	920	6	0	1310.8	0	EGU83309.1 hypothetical protein FOXB_06160 [Fusarium oxysporum Fo5176]
QK8_01603	222	1	220	RGP70350.1	227	1	226	87.6	226	22	6	411	2.8e-112	RGP70350.1 zn2cys6 transcription regulator [Fusarium sporotrichioides]
QK8_01604	422	316	421	XP_025588986.1	423	318	423	91.5	106	9	0	203	2.2e-49	XP_025588986.1 uncharacterized protein FVRRES_01778 [Fusarium venenatum]
QK8_01605	277	1	270	RFN46603.1	269	1	269	92.2	270	20	1	511.1	2.5e-142	RFN46603.1 pyridoxamine phosphate oxidase family protein [Fusarium fasciculatum]
QK8_01606	664	1	604	SCV51190.1	663	1	604	91.9	604	49	0	609.8	1.2e-171	SCV51190.1 related to nucleolar phosphoprotein [Fusarium fujikuroi]
QK8_01607	402	1	401	KPM35366.1	405	1	405	93.3	405	23	4	780	4.2e-223	KPM35366.1 Serine/threonine-protein phosphatase SIT4 [Neonectria ditissima]
QK8_01608	379	1	378	CVL04335.1	378	1	378	92.6	378	28	0	726.1	6.7e-207	CVL04335.1 related to TRM12 tRNA methyltransferase, required for the formation of the hypermodified nucleoside wybutosine in the phenylalanine-accepting tRNA [Fusarium proliferatum]
QK8_01609	201	1	200	XP_031015316.1	196	1	196	78	200	40	4	323.9	4.1e-86	XP_031015316.1 uncharacterized protein FIESC28_06487 [Fusarium coffeatum]
QK8_01610	383	1	382	RFN46608.1	382	1	381	81.7	383	67	3	627.9	2.5e-177	RFN46608.1 origin recognition complex subunit 6 [Fusarium fasciculatum]
QK8_01611	481	1	480	RBA11442.1	470	1	470	78	486	85	22	127.5	1.3e-26	RBA11442.1 hypothetical protein FPRO05_04614 [Fusarium proliferatum]
QK8_01612	661	1	350	CVL03115.1	350	1	350	95.7	350	15	0	682.9	1.1e-193	CVL03115.1 uncharacterized protein FMAN_00439 [Fusarium mangiferae]
QK8_01613	329	101	328	RKL39147.1	228	1	228	96.9	228	7	0	443	9.9e-122	RKL39147.1 hypothetical protein BFJ70_g6128 [Fusarium oxysporum]
QK8_01614	484	1	457	PCD44999.1	459	1	457	100	457	0	0	926.8	3.3e-267	PCD44999.1 hypothetical protein AU210_000447 [Fusarium oxysporum f. sp. radicis-cucumerinum]
QK8_01615	187	1	186	KIL85612.1	330	143	330	76.1	188	43	2	278.9	1.4e-72	KIL85612.1 hypothetical protein FAVG1_11106 [Fusarium avenaceum]
QK8_01616	161	1	154	RGP72123.1	360	1	154	92.9	154	11	0	306.2	7.1e-81	RGP72123.1 duf866 domain protein [Fusarium sporotrichioides]
QK8_01617	731	1	730	XP_018249323.1	730	1	730	99.5	730	4	0	1389.4	0	XP_018249323.1 hypothetical protein FOXG_11240 [Fusarium oxysporum f. sp. lycopersici 4287]
QK8_01618	1176	1	1175	XP_031072187.1	1175	1	1175	99.8	1175	2	0	2332	0	XP_031072187.1 uncharacterized protein FOIG_00331 [Fusarium oxysporum f. sp. cubense tropical race 4 54006]
QK8_01619	420	1	419	RMI99076.1	421	1	421	80.8	421	79	2	474.9	3e-131	RMI99076.1 hypothetical protein CDV36_016067 [Fusarium kuroshium]
QK8_01620	1247	1	1246	KLP11079.1	1171	6	1171	91	1246	32	80	2150.6	0	KLP11079.1 putative AAA protease IAP-1 (mitochondrial intermembrane space) [Fusarium fujikuroi]
QK8_01621	418	1	417	CVL03098.1	418	1	418	95.7	418	17	1	643.3	6.3e-182	CVL03098.1 uncharacterized protein FMAN_00428 [Fusarium mangiferae]
QK8_01622	825	1	824	TXC04014.1	824	1	824	98.9	824	9	0	1421.4	0	TXC04014.1 hypothetical protein FocTR4_00001826 [Fusarium oxysporum f. sp. cubense]
QK8_01623	454	1	421	PNP79097.1	453	1	421	93.6	421	27	0	846.7	4.1e-243	PNP79097.1 hypothetical protein FNYG_07535 [Fusarium nygamai]
QK8_01624	592	188	585	RMJ06470.1	410	13	410	91.5	398	34	0	756.9	5.6e-216	RMJ06470.1 hypothetical protein CDV36_013927 [Fusarium kuroshium]
QK8_01625	634	1	631	XP_031076038.1	634	1	634	83.8	634	100	3	1053.1	4e-305	XP_031076038.1 uncharacterized protein FPRO_00432 [Fusarium proliferatum ET1]
QK8_01626	1398	1	1397	EXM29256.1	1424	1	1424	95.6	1425	34	29	2473	0	EXM29256.1 hypothetical protein FOTG_05433 [Fusarium oxysporum f. sp. vasinfectum 25433]
QK8_01627	258	39	257	EQK97857.1	263	45	263	95.9	219	9	0	422.9	8.3e-116	EQK97857.1 Ribosomal protein S5 [Ophiocordyceps sinensis CO18]
QK8_01628	339	1	338	KPA45562.1	338	1	338	87	338	44	0	622.5	9.4e-176	KPA45562.1 thiosulfate sulfurtransferase [Fusarium langsethiae]
QK8_01629	546	1	545	SCO27538.1	544	1	542	86.4	545	71	3	891.7	1.3e-256	SCO27538.1 uncharacterized protein FFMR_00418 [Fusarium fujikuroi]
QK8_01630	445	11	444	XP_031072163.1	564	132	564	66.1	434	146	1	424.9	3.8e-116	XP_031072163.1 uncharacterized protein FOIG_00313 [Fusarium oxysporum f. sp. cubense tropical race 4 54006]
QK8_01631	558	1	557	EGU88257.1	557	1	557	99.1	557	5	0	1134	0	EGU88257.1 hypothetical protein FOXB_01220 [Fusarium oxysporum Fo5176]
QK8_01632	177	1	176	POR32243.1	314	139	314	92	176	14	0	332.4	1e-88	POR32243.1 Ubiquitin-conjugating enzyme E2-20 kDa [Tolypocladium paradoxum]
QK8_01633	123	1	122	RSL85948.1	204	83	204	92.6	122	9	0	226.5	5.4e-57	RSL85948.1 hypothetical protein CEP51_003054 [Fusarium floridanum]
QK8_01634	364	1	363	KFA62084.1	366	2	366	86.6	366	45	4	613.2	6.1e-173	KFA62084.1 hypothetical protein S40285_06782 [Stachybotrys chlorohalonata IBT 40285]
QK8_01635	277	1	276	KIL85628.1	277	1	277	80.5	277	53	1	414.5	3.2e-113	KIL85628.1 hypothetical protein FAVG1_11122 [Fusarium avenaceum]
QK8_01636	1167	1	1166	EXK46858.1	1166	1	1166	99.9	1166	1	0	2233	0	EXK46858.1 Cu2+-exporting ATPase [Fusarium oxysporum f. sp. melonis 26406]
QK8_01637	370	3	369	XP_003049875.1	371	2	371	92.2	370	26	3	632.1	1.3e-178	XP_003049875.1 predicted protein [[Nectria] haematococca mpVI 77-13-4]
QK8_01638	634	1	633	XP_031072149.1	633	1	633	99.8	633	1	0	1224.2	0	XP_031072149.1 uncharacterized protein FOIG_00304 [Fusarium oxysporum f. sp. cubense tropical race 4 54006]
QK8_01639	1765	1	1764	EXA54269.1	1764	1	1764	99.5	1764	8	0	2385.9	0	EXA54269.1 IQ domain-containing protein containing GTPase activating protein [Fusarium oxysporum f. sp. pisi HDV247]
QK8_01640	553	1	552	XP_031072144.1	552	1	552	100	552	0	0	1153.3	0	XP_031072144.1 choline-sulfatase [Fusarium oxysporum f. sp. cubense tropical race 4 54006]
QK8_01641	261	1	260	XP_025589023.1	266	1	266	83.5	267	36	8	363.2	7.9e-98	XP_025589023.1 uncharacterized protein FVRRES_01815 [Fusarium venenatum]
QK8_01642	336	1	335	CVL04372.1	335	1	335	92.8	335	24	0	634.4	2.4e-179	CVL04372.1 uncharacterized protein FPRN_00393 [Fusarium proliferatum]
QK8_01643	518	156	517	XP_031072139.1	376	15	376	99.2	362	3	0	328.9	3.3e-87	XP_031072139.1 uncharacterized protein FOIG_00296 [Fusarium oxysporum f. sp. cubense tropical race 4 54006]
QK8_01644	298	1	297	KPA45579.1	308	1	308	76.1	309	61	13	417.2	5.2e-114	KPA45579.1 ribonuclease p mrp protein subunit rpp1 [Fusarium langsethiae]
QK8_01645	111	1	81	OLN80992.1	110	1	81	74.1	81	21	0	143.3	5.4e-32	OLN80992.1 hypothetical protein CCHL11_10209 [Colletotrichum chlorophyti]
QK8_01646	1144	1	1143	XP_018249267.1	1143	1	1143	99.3	1143	8	0	1677.1	0	XP_018249267.1 hypothetical protein FOXG_11206 [Fusarium oxysporum f. sp. lycopersici 4287]
QK8_01647	108	2	106	RMJ09699.1	111	4	110	81.3	107	18	2	153.3	5.1e-35	RMJ09699.1 hypothetical protein CDV36_010686 [Fusarium kuroshium]
QK8_01648	472	5	471	RMJ09708.1	470	2	470	91.5	469	38	2	866.3	5.2e-249	RMJ09708.1 Phospho-2-dehydro-3-deoxyheptonate aldolase [Fusarium kuroshium]
QK8_01649	314	1	312	KIL85643.1	313	1	312	94.9	312	16	0	593.6	4.3e-167	KIL85643.1 glucose-6-phosphate 1-epimerase [Fusarium avenaceum]
QK8_01650	549	1	547	PNP79069.1	548	1	547	99.3	547	4	0	1073.2	3.6e-311	PNP79069.1 hypothetical protein FNYG_07507 [Fusarium nygamai]
QK8_01651	1774	1	1773	TVY70659.1	1773	1	1773	99.4	1773	11	0	3209.1	0	TVY70659.1 Telomere length regulator protein rif1 [Fusarium oxysporum f. sp. cubense]
QK8_01652	854	1	469	PNP79067.1	470	1	470	92.3	470	35	1	855.1	2.2e-245	PNP79067.1 hypothetical protein FNYG_07505 [Fusarium nygamai]
QK8_01653	163	61	162	XP_018249260.1	102	1	102	99	102	1	0	196.8	6.1e-48	XP_018249260.1 hypothetical protein FOXG_11198 [Fusarium oxysporum f. sp. lycopersici 4287]
QK8_01654	228	1	227	XP_031013950.1	409	1	226	63.4	227	82	1	312.4	1.4e-82	XP_031013950.1 uncharacterized protein FIESC28_07831 [Fusarium coffeatum]
QK8_01655	707	1	706	EXA54290.1	706	1	706	99.9	706	1	0	1419.1	0	EXA54290.1 hypothetical protein FOVG_01797 [Fusarium oxysporum f. sp. pisi HDV247]
QK8_01656	177	1	176	RGP79856.1	176	1	176	94.9	176	9	0	340.1	4.8e-91	RGP79856.1 60s ribosomal l20 [Fusarium longipes]
QK8_01657	456	1	455	RFN51693.1	455	1	455	93	455	32	0	879.8	4.4e-253	RFN51693.1 protein csn12 [Fusarium fasciculatum]
QK8_01658	240	19	239	RSL48728.1	286	66	286	90.5	221	21	0	408.3	2e-111	RSL48728.1 hypothetical protein CEP53_009441 [Fusarium sp. AF-6]
QK8_01659	334	14	293	EMT64569.1	339	26	298	94.6	280	8	7	555.1	1.8e-155	EMT64569.1 Protein bem46 [Fusarium oxysporum f. sp. cubense race 4]
QK8_01660	397	1	396	XP_009256416.1	378	1	378	86.1	396	37	18	262.3	2.9e-67	XP_009256416.1 hypothetical protein FPSE_05023 [Fusarium pseudograminearum CS3096]
QK8_01661	325	1	323	KPA45549.1	324	1	323	92.9	323	23	0	633.6	3.9e-179	KPA45549.1 nad h-dependent d-xylose reductase xyl1 [Fusarium langsethiae]
QK8_01662	735	21	578	CVL04393.1	734	23	578	67.9	564	167	14	788.5	2.1e-225	CVL04393.1 uncharacterized protein FPRN_00372 [Fusarium proliferatum]
QK8_01663	1214	1	811	QGI58196.1	818	1	811	99.8	811	2	0	1584.3	0	QGI58196.1 hypothetical protein CEK27_000321 [Fusarium fujikuroi]
QK8_01664	497	1	496	XP_003049646.1	495	1	495	78.5	498	102	5	614.4	3.7e-173	XP_003049646.1 hypothetical protein NECHADRAFT_89759 [[Nectria] haematococca mpVI 77-13-4]
QK8_01665	114	2	113	KEY65071.1	127	16	127	91.1	112	10	0	182.6	8.3e-44	KEY65071.1 hypothetical protein S7711_08141 [Stachybotrys chartarum IBT 7711]
QK8_01666	330	1	329	XP_018249234.1	302	1	302	75.4	346	24	61	472.6	1.2e-130	XP_018249234.1 hypothetical protein FOXG_11184 [Fusarium oxysporum f. sp. lycopersici 4287]
QK8_01667	1269	1	1268	TVY70518.1	1268	1	1268	99.9	1268	1	0	2234.9	0	TVY70518.1 Sterol 3-beta-glucosyltransferase UGT80B1 [Fusarium oxysporum f. sp. cubense]
QK8_01668	384	15	383	XP_003049853.1	369	1	369	90.2	369	36	0	689.1	9.2e-196	XP_003049853.1 predicted protein [[Nectria] haematococca mpVI 77-13-4]
QK8_01669	441	1	205	KLO86701.1	437	1	205	81.5	205	38	0	266.2	2.2e-68	KLO86701.1 uncharacterized protein LW93_11484 [Fusarium fujikuroi]
QK8_01670	286	1	281	CVL04404.1	301	1	297	82.8	297	35	16	502.7	9.1e-140	CVL04404.1 related to arginase [Fusarium proliferatum]
QK8_01671	767	1	766	XP_031029271.1	766	1	766	99.7	766	2	0	1466.4	0	XP_031029271.1 uncharacterized protein FOYG_16364 [Fusarium oxysporum NRRL 32931]
QK8_01672	255	1	254	XP_003049851.1	254	1	254	91.3	254	22	0	464.9	1.9e-128	XP_003049851.1 predicted protein [[Nectria] haematococca mpVI 77-13-4]
QK8_01673	741	1	740	XP_031029273.1	740	1	740	100	740	0	0	1510.4	0	XP_031029273.1 dolichyl-phosphate-mannose-protein mannosyltransferase [Fusarium oxysporum NRRL 32931]
QK8_01674	622	1	579	RGP72062.1	618	1	578	83.3	581	92	5	1014.2	2e-293	RGP72062.1 hypothetical protein FSPOR_2907 [Fusarium sporotrichioides]
QK8_01675	71	1	62	GAO17678.1	75	2	63	87.1	62	8	0	109.4	5.6e-22	GAO17678.1 hypothetical protein UVI_02058490 [Ustilaginoidea virens]
QK8_01676	258	1	257	RGP79874.1	257	1	257	93.8	257	16	0	467.6	2.9e-129	RGP79874.1 kinetochore spc25 [Fusarium longipes]
QK8_01677	1249	1	1248	QGI75401.1	1262	1	1262	91.9	1262	88	14	2261.9	0	QGI75401.1 hypothetical protein CEK25_000307 [Fusarium fujikuroi]
QK8_01678	391	59	390	OBS27642.1	333	1	332	92.8	332	24	0	594.3	3.1e-167	OBS27642.1 hypothetical protein FPOA_01584 [Fusarium poae]
QK8_01679	216	1	215	OBS27643.1	216	1	216	90.7	216	19	1	403.7	4.4e-110	OBS27643.1 hypothetical protein FPOA_01585 [Fusarium poae]
QK8_01680	241	1	240	OBS27644.1	336	97	336	87.9	240	29	0	420.6	3.8e-115	OBS27644.1 hypothetical protein FPOA_01586 [Fusarium poae]
QK8_01681	1088	15	1087	EGU80110.1	1063	2	1063	98.2	1073	8	11	1964.1	0	EGU80110.1 hypothetical protein FOXB_09385 [Fusarium oxysporum Fo5176]
QK8_01682	417	8	416	RGP72053.1	417	3	417	89.7	417	33	10	546.6	8e-153	RGP72053.1 hypothetical protein FSPOR_2898 [Fusarium sporotrichioides]
QK8_01683	675	1	674	XP_031029288.1	674	1	674	99.7	674	2	0	1276.5	0	XP_031029288.1 uncharacterized protein FOYG_16378 [Fusarium oxysporum NRRL 32931]
QK8_01684	724	1	723	SCO80324.1	723	1	723	99.7	723	2	0	1297	0	SCO80324.1 uncharacterized protein FRV6_04537 [Fusarium oxysporum]
QK8_01685	442	153	441	KLO86684.1	457	169	457	99.7	289	1	0	391.7	3.5e-106	KLO86684.1 uncharacterized protein LW93_11466 [Fusarium fujikuroi]
QK8_01686	676	1	675	XP_031029299.1	669	1	669	96.9	675	15	6	985.3	1.1e-284	XP_031029299.1 uncharacterized protein FOYG_16382 [Fusarium oxysporum NRRL 32931]
QK8_01687	144	1	143	XP_025589080.1	143	1	143	93	143	10	0	235	1.8e-59	XP_025589080.1 uncharacterized protein FVRRES_01872 [Fusarium venenatum]
QK8_01688	679	1	678	PNP79028.1	678	1	678	88.8	678	76	0	1059.3	6e-307	PNP79028.1 hypothetical protein FNYG_07466 [Fusarium nygamai]
QK8_01689	203	1	201	PTB73246.1	201	1	201	90.5	201	19	0	379	1.1e-102	PTB73246.1 vacuolar sorting protein [Trichoderma longibrachiatum ATCC 18648]
QK8_01690	1241	1	1240	SCO80330.1	1240	1	1240	99.8	1240	2	0	2083.9	0	SCO80330.1 probable ribosomal RNA-processing protein 12 [Fusarium oxysporum]
QK8_01691	719	1	718	RKL09497.1	825	108	825	98.7	718	9	0	1350.9	0	RKL09497.1 hypothetical protein BFJ71_g1358 [Fusarium oxysporum]
QK8_01692	228	154	227	EMT64610.1	606	551	606	63.5	74	9	18	84.3	6.2e-14	EMT64610.1 hypothetical protein FOC4_g10007288 [Fusarium oxysporum f. sp. cubense race 4]
QK8_01693	571	1	563	KIL85687.1	1216	1	565	90.1	565	54	2	891.7	1.4e-256	KIL85687.1 hypothetical protein FAVG1_11182 [Fusarium avenaceum]
QK8_01694	609	1	608	EMT64612.1	608	1	608	99.7	608	2	0	1279.2	0	EMT64612.1 Heterokaryon incompatibility protein 6, OR allele [Fusarium oxysporum f. sp. cubense race 4]
QK8_01695	586	1	585	XP_031072048.1	585	1	585	99.1	585	5	0	1171.4	0	XP_031072048.1 uncharacterized protein FOIG_00236 [Fusarium oxysporum f. sp. cubense tropical race 4 54006]
QK8_01696	1518	1	1517	EXK93664.1	1497	1	1497	97.4	1517	19	20	2543.8	0	EXK93664.1 hypothetical protein FOQG_04908 [Fusarium oxysporum f. sp. raphani 54005]
QK8_01697	303	1	302	SCV51015.1	302	1	302	81.8	302	55	0	523.1	6.9e-146	SCV51015.1 related to CDC5-protein kinase involved in regulation of DNA replication [Fusarium fujikuroi]
QK8_01698	453	27	452	RBQ66785.1	426	1	426	98.8	426	5	0	871.7	1.2e-250	RBQ66785.1 hypothetical protein FVER14953_09641 [Fusarium verticillioides]
QK8_01699	1369	1	1368	XP_018249172.1	1368	1	1368	100	1368	0	0	2740.3	0	XP_018249172.1 xanthine dehydrogenase [Fusarium oxysporum f. sp. lycopersici 4287]
QK8_01700	1460	1	1459	RKL09342.1	1441	1	1441	95.1	1479	14	58	2677.1	0	RKL09342.1 hypothetical protein BFJ71_g1205 [Fusarium oxysporum]
QK8_01701	846	1	845	PCD44907.1	845	1	845	99.9	845	1	0	1600.9	0	PCD44907.1 hypothetical protein AU210_000356 [Fusarium oxysporum f. sp. radicis-cucumerinum]
QK8_01702	354	1	353	CEG03522.1	353	1	353	95.2	353	17	0	686.8	4.2e-195	CEG03522.1 unnamed protein product [Fusarium acuminatum CS5907]
QK8_01703	1104	1	1103	TXC04731.1	1103	1	1103	99.9	1103	1	0	2036.2	0	TXC04731.1 hypothetical protein FocTR4_00001918 [Fusarium oxysporum f. sp. cubense]
QK8_01704	530	48	529	XP_009252161.1	529	47	529	89.4	483	50	1	906	6.6e-261	XP_009252161.1 hypothetical protein FPSE_00766 [Fusarium pseudograminearum CS3096]
QK8_01705	925	1	924	EXM29113.1	924	1	924	99.6	924	4	0	1643.6	0	EXM29113.1 hypothetical protein FOTG_05342 [Fusarium oxysporum f. sp. vasinfectum 25433]
QK8_01706	344	168	342	KIL85699.1	402	226	400	85.1	175	26	0	298.9	2.4e-78	KIL85699.1 cutinase precursor [Fusarium avenaceum]
QK8_01707	740	1	739	TVY70376.1	739	1	739	99.9	739	1	0	1458.4	0	TVY70376.1 Hormone-sensitive lipase [Fusarium oxysporum f. sp. cubense]
QK8_01708	579	1	578	OBS27674.1	570	1	570	90.9	582	37	16	1068.9	6.5e-310	OBS27674.1 hypothetical protein FPOA_01616 [Fusarium poae]
QK8_01709	447	1	446	XP_031076133.1	446	1	446	97.8	446	10	0	877.5	2.1e-252	XP_031076133.1 probable acetylornithine aminotransferase precursor [Fusarium proliferatum ET1]
QK8_01710	516	1	515	KLO86658.1	515	1	515	93.8	515	32	0	982.2	7.1e-284	KLO86658.1 uncharacterized protein LW93_11439 [Fusarium fujikuroi]
QK8_01711	290	3	289	RMJ06653.1	289	2	289	83.3	288	47	1	480.3	4.9e-133	RMJ06653.1 hypothetical protein CDV36_013744 [Fusarium kuroshium]
QK8_01712	249	1	248	KPA44822.1	243	1	243	70.4	250	65	9	252.3	1.9e-64	KPA44822.1 hypothetical protein FLAG1_02270 [Fusarium langsethiae]
QK8_01713	336	1	331	PNP77859.1	379	1	378	77	379	38	49	580.9	3.1e-163	PNP77859.1 hypothetical protein FNYG_08940 [Fusarium nygamai]
QK8_01714	756	1	755	EXK93637.1	755	1	755	99.1	755	7	0	1533.9	0	EXK93637.1 hypothetical protein FOQG_04887 [Fusarium oxysporum f. sp. raphani 54005]
QK8_01715	365	1	364	RTE74232.1	364	1	364	87.1	365	45	2	639	1e-180	RTE74232.1 C2H2 type master regulator of conidiophore development brlA [Fusarium euwallaceae]
QK8_01716	552	1	551	RBQ74021.1	551	1	551	97.6	551	13	0	895.2	1.2e-257	RBQ74021.1 hypothetical protein FVER14953_09662 [Fusarium verticillioides]
QK8_01717	411	1	410	EMT64637.1	370	1	370	86.6	410	15	40	688	2.2e-195	EMT64637.1 hypothetical protein FOC4_g10007316 [Fusarium oxysporum f. sp. cubense race 4]
QK8_01718	1363	1	947	QGI58142.1	996	1	944	89.3	947	98	3	1021.1	3.6e-295	QGI58142.1 hypothetical protein CEK27_000267 [Fusarium fujikuroi]
QK8_01719	1267	1	1266	XP_031029359.1	1274	1	1274	98.1	1274	16	8	2529.6	0	XP_031029359.1 uncharacterized protein FOYG_16419 [Fusarium oxysporum NRRL 32931]
QK8_01720	535	1	534	CEG03842.1	534	1	534	89.5	534	56	0	997.3	2.2e-288	CEG03842.1 unnamed protein product [Fusarium acuminatum CS5907]
QK8_01721	575	1	574	XP_031029361.1	579	6	579	99.5	574	3	0	1100.1	0	XP_031029361.1 uncharacterized protein FOYG_16421 [Fusarium oxysporum NRRL 32931]
QK8_01722	377	1	376	CVL02887.1	376	1	376	94.9	376	19	0	707.6	2.5e-201	CVL02887.1 uncharacterized protein FMAN_00312 [Fusarium mangiferae]
QK8_01723	851	403	850	SCV53657.1	448	1	448	91.1	448	40	0	847	5.9e-243	SCV53657.1 uncharacterized protein FFFS_10869 [Fusarium fujikuroi]
QK8_01724	727	1	726	EXM29078.1	726	1	726	99.9	726	1	0	1425.2	0	EXM29078.1 hypothetical protein FOTG_05315 [Fusarium oxysporum f. sp. vasinfectum 25433]
QK8_01725	781	1	45	QGI89044.1	432	1	46	93.5	46	2	1	88.6	1.1e-14	QGI89044.1 hypothetical protein CEK26_000259 [Fusarium fujikuroi]
QK8_01726	1179	1	1178	RKK28914.1	1178	1	1178	99.7	1178	4	0	2354.3	0	RKK28914.1 L-2-aminoadipate reductase large subunit [Fusarium oxysporum f. sp. cepae]
QK8_01727	78	27	75	PTD13279.1	98	49	97	57.1	49	21	0	65.5	1e-08	PTD13279.1 hypothetical protein FCULG_00004324 [Fusarium culmorum]
QK8_01728	2089	1	2085	TVY70286.1	2085	1	2085	98.4	2085	33	0	4069.6	0	TVY70286.1 Ankyrin-1 [Fusarium oxysporum f. sp. cubense]
QK8_01729	322	1	321	CZS77015.1	369	1	369	84.6	369	9	48	589.3	8.3e-166	CZS77015.1 unnamed protein product [Fusarium graminearum]
QK8_01730	741	1	740	KLP01928.1	705	1	705	94.9	740	3	35	1048.9	8.8e-304	KLP01928.1 SDA1 protein, required for normal organization of the actin cytoskeleton [Fusarium fujikuroi]
QK8_01731	150	54	120	SCV50943.1	115	6	72	67.2	67	22	0	95.5	1.8e-17	SCV50943.1 uncharacterized protein FFB14_11728 [Fusarium fujikuroi]
QK8_01732	545	80	542	XP_031016353.1	464	1	463	89	463	51	0	817.4	3.2e-234	XP_031016353.1 uncharacterized protein FIESC28_05467 [Fusarium coffeatum]
QK8_01733	576	1	575	XP_003049607.1	575	1	575	89.9	576	56	2	1005	1.1e-290	XP_003049607.1 hypothetical protein NECHADRAFT_89688 [[Nectria] haematococca mpVI 77-13-4]
QK8_01734	1217	1	1216	XP_023425470.1	1148	1	1148	79.4	1220	175	76	512.7	3.7e-142	XP_023425470.1 uncharacterized protein FFUJ_01811 [Fusarium fujikuroi IMI 58289]
QK8_01735	609	1	608	ENH72602.1	608	1	608	98.8	608	7	0	1250.7	0	ENH72602.1 Dimethylaniline monooxygenase [N-oxide-forming] 2 [Fusarium oxysporum f. sp. cubense race 1]
QK8_01736	575	25	574	EGU73964.1	1186	637	1186	97.8	550	12	0	1028.5	9.6e-298	EGU73964.1 hypothetical protein FOXB_15527 [Fusarium oxysporum Fo5176]
QK8_01737	272	1	271	KLP01920.1	305	1	305	56	307	97	38	317	6.7e-84	KLP01920.1 uncharacterized protein Y057_8865 [Fusarium fujikuroi]
QK8_01738	193	1	192	KPA44800.1	192	1	192	92.7	192	14	0	336.3	7.6e-90	KPA44800.1 trna (adenine-n-)-methyltransferase non-catalytic subunit [Fusarium langsethiae]
QK8_01739	455	25	454	RBA11312.1	456	27	456	99.3	430	3	0	881.3	1.5e-253	RBA11312.1 hypothetical protein FPRO05_04485 [Fusarium proliferatum]
QK8_01740	585	1	582	KIL85742.1	1596	1	582	85.7	582	83	0	1023.5	3.1e-296	KIL85742.1 hypothetical protein FAVG1_11237 [Fusarium avenaceum]
QK8_01741	881	1	880	EXK93598.1	880	1	880	100	880	0	0	1805.8	0	EXK93598.1 glutamyl aminopeptidase [Fusarium oxysporum f. sp. raphani 54005]
QK8_01742	1014	1	1013	XP_031071957.1	1011	1	1011	99.5	1013	3	2	1751.5	0	XP_031071957.1 uncharacterized protein FOIG_00178 [Fusarium oxysporum f. sp. cubense tropical race 4 54006]
QK8_01743	973	1	972	XP_031071954.1	986	15	986	99.6	972	4	0	1831.2	0	XP_031071954.1 uncharacterized protein FOIG_00177 [Fusarium oxysporum f. sp. cubense tropical race 4 54006]
QK8_01744	151	1	149	CVL02847.1	191	1	149	59.7	149	60	0	107.1	5.9e-21	CVL02847.1 uncharacterized protein FMAN_00288 [Fusarium mangiferae]
QK8_01745	501	112	500	CEJ94045.1	389	1	389	97.7	389	9	0	749.2	9.8e-214	CEJ94045.1 Putative Protease regulatory subunit 8 homolog (SUG1 protein) (CIM3 protein) (TAT-binding protein TBY1) [Torrubiella hemipterigena]
QK8_01746	1115	1	1114	EWZ89123.1	1114	1	1114	100	1114	0	0	1991.1	0	EWZ89123.1 Ca2+:H+ antiporter [Fusarium oxysporum f. sp. lycopersici MN25]
QK8_01747	376	16	375	PTD11305.1	380	21	380	88.6	360	41	0	654.8	1.9e-185	PTD11305.1 putative pectin lyase D [Fusarium culmorum]
QK8_01748	465	1	460	XP_023423775.1	468	1	460	80.7	460	89	0	817.4	2.7e-234	XP_023423775.1 uncharacterized protein FFUJ_01826 [Fusarium fujikuroi IMI 58289]
QK8_01749	81	9	48	RBA11303.1	271	3	42	65	40	14	0	56.6	4.9e-06	RBA11303.1 hypothetical protein FPRO05_04476 [Fusarium proliferatum]
QK8_01750	512	1	441	KLP10830.1	461	1	449	46	452	230	14	397.5	7.4e-108	KLP10830.1 uncharacterized protein Y057_14100 [Fusarium fujikuroi]
QK8_01751	561	1	560	RKK78249.1	560	1	560	98.8	560	7	0	1068.9	6.3e-310	RKK78249.1 hypothetical protein BFJ69_g5750 [Fusarium oxysporum]
QK8_01752	365	1	364	XP_023423771.1	360	1	360	92	364	25	4	641.7	1.6e-181	XP_023423771.1 related to methyltransferase [Fusarium fujikuroi IMI 58289]
QK8_01753	291	11	290	RBA11299.1	280	1	280	93.9	280	17	0	527.7	2.7e-147	RBA11299.1 hypothetical protein FPRO05_04472 [Fusarium proliferatum]
QK8_01754	1027	1	1026	TVY69642.1	1026	1	1026	99.5	1026	5	0	2052.3	0	TVY69642.1 Vacuolar protein sorting-associated protein 11-like protein [Fusarium oxysporum f. sp. cubense]
QK8_01755	381	1	373	EGU74054.1	1351	1	368	90.6	373	30	5	608.2	2.1e-171	EGU74054.1 hypothetical protein FOXB_15444 [Fusarium oxysporum Fo5176]
QK8_01756	858	1	856	TVY69654.1	857	1	856	97.1	856	25	0	1623.6	0	TVY69654.1 DNA mismatch repair protein MLH3 [Fusarium oxysporum f. sp. cubense]
QK8_01757	311	1	307	RGP75406.1	312	1	312	86.5	312	37	5	569.7	6.6e-160	RGP75406.1 hypothetical protein FSPOR_762 [Fusarium sporotrichioides]
QK8_01758	400	158	337	KJZ79538.1	236	55	229	31.1	183	115	11	95.9	3.6e-17	KJZ79538.1 hypothetical protein HIM_01007 [Hirsutella minnesotensis 3608]
QK8_01759	512	1	510	RSL64312.1	512	1	511	86.9	511	66	1	907.5	2.2e-261	RSL64312.1 hypothetical protein CEP54_004775 [Fusarium sp. AF-8]
QK8_01760	313	19	312	KAF0645104.1	1036	736	1036	84.8	302	37	9	545.8	1e-152	KAF0645104.1 hypothetical protein FPSE5266_07007 [Fusarium pseudograminearum]
QK8_01761	836	1	835	EXK46644.1	835	1	835	99.8	835	2	0	1501.1	0	EXK46644.1 hypothetical protein FOMG_00323 [Fusarium oxysporum f. sp. melonis 26406]
QK8_01762	357	1	355	XP_009258399.1	360	1	359	84.4	360	50	6	589.7	7.1e-166	XP_009258399.1 hypothetical protein FPSE_07006 [Fusarium pseudograminearum CS3096]
QK8_01763	334	1	333	XP_025589165.1	335	1	335	82.7	335	56	2	577	4.4e-162	XP_025589165.1 uncharacterized protein FVRRES_01957 [Fusarium venenatum]
QK8_01764	92	1	81	SCB64284.1	100	20	100	96.3	81	3	0	169.9	4.5e-40	SCB64284.1 unnamed protein product [Fusarium graminearum]
QK8_01765	189	38	188	OPB45763.1	191	41	191	94	151	9	0	290	6.1e-76	OPB45763.1 Subunit of TFIID and SAGA complexe [Trichoderma guizhouense]
QK8_01766	216	1	215	XP_018146191.1	215	1	215	86.5	215	29	0	385.6	1.2e-104	XP_018146191.1 HDEL sequence binding protein [Pochonia chlamydosporia 170]
QK8_01767	239	16	229	CVL02798.1	280	1	215	64.7	215	75	1	287.7	3.9e-75	CVL02798.1 uncharacterized protein FMAN_00261 [Fusarium mangiferae]
QK8_01768	144	1	142	RYO93405.1	143	1	142	93.7	142	9	0	230.7	3.4e-58	RYO93405.1 hypothetical protein DL762_001104 [Monosporascus cannonballus]
QK8_01769	164	11	74	CVL02800.1	248	72	135	57.8	64	27	0	78.2	3.2e-12	CVL02800.1 uncharacterized protein FMAN_00262 [Fusarium mangiferae]
QK8_01770	625	1	624	XP_031071915.1	624	1	624	100	624	0	0	1219.9	0	XP_031071915.1 uncharacterized protein FOIG_00144 [Fusarium oxysporum f. sp. cubense tropical race 4 54006]
QK8_01771	381	19	380	PNP77786.1	362	1	362	97.2	362	10	0	717.2	3.1e-204	PNP77786.1 hypothetical protein FNYG_08867 [Fusarium nygamai]
QK8_01772	344	1	343	RBR13253.1	343	1	343	93	343	24	0	649.4	7.3e-184	RBR13253.1 hypothetical protein FVER53590_09728 [Fusarium verticillioides]
QK8_01773	1593	1	1592	EWZ49387.1	1592	1	1592	99.9	1592	1	0	2664.4	0	EWZ49387.1 hypothetical protein FOZG_00320 [Fusarium oxysporum Fo47]
QK8_01774	1325	1	1324	EXM29009.1	1324	1	1324	98	1324	26	0	1385.2	0	EXM29009.1 hypothetical protein FOTG_05255 [Fusarium oxysporum f. sp. vasinfectum 25433]
QK8_01775	256	39	235	XP_031017963.1	653	329	524	36.8	201	118	9	122.1	3e-25	XP_031017963.1 uncharacterized protein FIESC28_03848 [Fusarium coffeatum]
QK8_01776	344	1	342	XP_031076206.1	343	1	342	89.2	342	37	0	637.1	3.7e-180	XP_031076206.1 related to triacylglycerol lipase [Fusarium proliferatum ET1]
QK8_01777	556	1	555	XP_025589181.1	555	1	555	70.6	555	163	0	584.3	4.6e-164	XP_025589181.1 uncharacterized protein FVRRES_01973 [Fusarium venenatum]
QK8_01778	664	1	663	XP_031071905.1	663	1	663	99.8	663	1	0	1287.7	0	XP_031071905.1 uncharacterized protein FOIG_00136 [Fusarium oxysporum f. sp. cubense tropical race 4 54006]
QK8_01779	1017	1	1016	EGU86188.1	1018	1	1018	99.5	1018	3	2	2026.1	0	EGU86188.1 hypothetical protein FOXB_03267 [Fusarium oxysporum Fo5176]
QK8_01780	275	1	274	PTD11766.1	274	1	274	91.2	274	24	0	519.6	6.9e-145	PTD11766.1 Enoyl-CoA delta isomerase 3 [Fusarium culmorum]
QK8_01781	474	1	473	CVL02772.1	473	1	473	97.7	473	11	0	909.1	7e-262	CVL02772.1 related to mannosyltransferase alg2 [Fusarium mangiferae]
QK8_01782	1246	36	1245	EXL81005.1	1245	36	1245	99.9	1210	1	0	2234.5	0	EXL81005.1 CAMKK protein kinase [Fusarium oxysporum f. sp. conglutinans race 2 54008]
QK8_01783	501	102	498	RBQ95453.1	397	1	397	96.5	397	14	0	780.4	4e-223	RBQ95453.1 hypothetical protein FVER53263_09740 [Fusarium verticillioides]
QK8_01784	394	1	388	KFA70350.1	400	1	388	82	388	70	0	652.9	7.5e-185	KFA70350.1 hypothetical protein S40285_01777 [Stachybotrys chlorohalonata IBT 40285]
QK8_01785	1056	1	1055	TVY70487.1	1055	1	1055	99.9	1055	1	0	1792.7	0	TVY70487.1 TBC domain-containing protein [Fusarium oxysporum f. sp. cubense]
QK8_01786	1832	1	1831	RKL09643.1	1831	1	1831	98.8	1831	22	0	3299.2	0	RKL09643.1 hypothetical protein BFJ68_g9067 [Fusarium oxysporum]
QK8_01787	1016	1	1015	EXM28991.1	1014	1	1014	98.9	1015	10	1	1902.9	0	EXM28991.1 hypothetical protein FOTG_05240 [Fusarium oxysporum f. sp. vasinfectum 25433]
QK8_01788	1520	60	1519	EXA54516.1	1460	1	1460	99.2	1460	12	0	2575	0	EXA54516.1 hypothetical protein FOVG_01962 [Fusarium oxysporum f. sp. pisi HDV247]
QK8_01789	506	1	505	RKL30382.1	505	1	505	95	505	25	0	981.5	1.2e-283	RKL30382.1 hypothetical protein BFJ72_g11495 [Fusarium proliferatum]
QK8_01790	611	1	304	QGI58062.1	777	449	774	85.3	326	26	22	544.3	5.8e-152	QGI58062.1 hypothetical protein CEK27_000187 [Fusarium fujikuroi]
QK8_01791	249	1	248	SCO12452.1	248	1	248	87.1	248	32	0	446.4	6.8e-123	SCO12452.1 related to RSM25-mitochondrial ribosomal protein, small subunit [Fusarium fujikuroi]
QK8_01792	608	1	607	OBS27754.1	611	1	611	81.7	611	108	4	1030	3.5e-298	OBS27754.1 hypothetical protein FPOA_01697 [Fusarium poae]
QK8_01793	189	111	187	RSM03559.1	112	35	111	88.3	77	9	0	147.5	4.9e-33	RSM03559.1 hypothetical protein CEP52_007295 [Fusarium sp. AF-4]
QK8_01794	1095	1	1094	XP_031029468.1	1094	1	1094	99.8	1094	2	0	2071.2	0	XP_031029468.1 uncharacterized protein FOYG_16509 [Fusarium oxysporum NRRL 32931]
QK8_01795	281	1	280	RGP69038.1	277	1	277	83.2	280	44	3	461.8	1.8e-127	RGP69038.1 conserved membrane [Fusarium sporotrichioides]
QK8_01796	696	1	694	EXL81024.1	695	1	694	99.4	694	4	0	1380.2	0	EXL81024.1 hypothetical protein FOPG_05697 [Fusarium oxysporum f. sp. conglutinans race 2 54008]
QK8_01797	380	1	378	XP_009262891.1	380	1	379	92.1	379	29	1	698	2e-198	XP_009262891.1 hypothetical protein FPSE_11499 [Fusarium pseudograminearum CS3096]
QK8_01798	544	15	543	RFN43801.1	543	15	543	92.2	529	41	0	1020.4	2.5e-295	RFN43801.1 hypothetical protein FIE12Z_11967 [Fusarium fasciculatum]
QK8_01799	256	1	255	KLP00996.1	273	1	273	83.9	273	26	18	461.5	2.1e-127	KLP00996.1 Uncharacterized protein Y057_14820 [Fusarium fujikuroi]
QK8_01800	297	1	296	XP_018756792.1	296	1	296	94.9	296	15	0	576.6	5.2e-162	XP_018756792.1 hypothetical protein FVEG_09769 [Fusarium verticillioides 7600]
QK8_01801	824	1	823	EWZ49348.1	823	1	823	100	823	0	0	1548.9	0	EWZ49348.1 striatin Pro11 [Fusarium oxysporum Fo47]
QK8_01802	383	1	382	RFN52243.1	381	1	381	90.8	382	34	1	706.4	5.6e-201	RFN52243.1 DNA-repair protein [Fusarium fasciculatum]
QK8_01803	192	3	191	KAF3014430.1	192	4	192	79.9	189	38	0	310.1	5.8e-82	KAF3014430.1 hypothetical protein E8E14_007268 [Neopestalotiopsis sp. 37M]
QK8_01804	291	1	290	EMT64732.1	222	1	222	75.2	290	4	68	384	4.8e-104	EMT64732.1 hypothetical protein FOC4_g10007415 [Fusarium oxysporum f. sp. cubense race 4]
QK8_01805	208	1	207	RGP78426.1	211	1	211	86	215	18	12	195.7	1.7e-47	RGP78426.1 transcription factor [Fusarium longipes]
QK8_01806	142	1	139	XP_025589213.1	143	1	139	90.6	139	13	0	258.1	1.9e-66	XP_025589213.1 uncharacterized protein FVRRES_02005 [Fusarium venenatum]
QK8_01807	311	1	310	KLO86557.1	310	1	310	96.1	310	12	0	540.8	3.3e-151	KLO86557.1 tyrosine-protein phosphatase SIW14 [Fusarium fujikuroi]
QK8_01808	343	1	339	XP_009262880.1	345	1	339	96.5	339	12	0	677.6	2.5e-192	XP_009262880.1 hypothetical protein FPSE_11488 [Fusarium pseudograminearum CS3096]
QK8_01809	285	1	284	CEF73843.1	284	1	284	83.2	286	44	4	506.9	4.8e-141	CEF73843.1 unnamed protein product [Fusarium graminearum]
QK8_01810	223	1	153	RKL30446.1	227	1	163	54.2	177	43	38	60.1	1.2e-06	RKL30446.1 hypothetical protein BFJ72_g11559 [Fusarium proliferatum]
QK8_01811	206	1	145	EXK46564.1	178	1	172	53.8	173	51	29	139.4	1.5e-30	EXK46564.1 hypothetical protein FOMG_00263 [Fusarium oxysporum f. sp. melonis 26406]
QK8_01812	622	1	621	ENH72680.1	621	1	621	100	621	0	0	1295	0	ENH72680.1 Beta-glucosidase 4 [Fusarium oxysporum f. sp. cubense race 1]
QK8_01813	578	8	577	RGP69054.1	575	4	575	90.7	572	51	2	1060.8	1.8e-307	RGP69054.1 dicarboxylic amino acid permease [Fusarium sporotrichioides]
QK8_01814	539	1	538	EWZ49322.1	544	7	544	99.8	538	1	0	1104.7	0	EWZ49322.1 hypothetical protein FOZG_00269 [Fusarium oxysporum Fo47]
QK8_01815	724	1	723	ENH72683.1	723	1	723	99.9	723	1	0	1145.2	0	ENH72683.1 Double-strand break repair protein mus-23 [Fusarium oxysporum f. sp. cubense race 1]
QK8_01816	398	1	397	PTD13235.1	413	1	413	82.9	414	53	18	677.6	2.9e-192	PTD13235.1 Nitrilase [Fusarium culmorum]
QK8_01817	349	1	348	RSL60844.1	352	1	352	82.3	355	53	10	572.4	1.1e-160	RSL60844.1 hypothetical protein CEP53_005335 [Fusarium sp. AF-6]
QK8_01819	201	1	199	RSM16783.1	209	1	203	77.3	203	42	4	349.7	6.9e-94	RSM16783.1 hypothetical protein CDV31_004392 [Fusarium ambrosium]
QK8_01820	479	151	478	CVL02701.1	338	1	338	87	339	32	12	356.7	1.4e-95	CVL02701.1 uncharacterized protein FMAN_00203 [Fusarium mangiferae]
QK8_01821	1632	1	1631	EXL81074.1	1658	68	1658	95.8	1631	28	40	1919.4	0	EXL81074.1 hypothetical protein FOPG_05729 [Fusarium oxysporum f. sp. conglutinans race 2 54008]
QK8_01822	677	1	676	RKL30441.1	677	1	677	91.4	677	57	1	939.5	6.9e-271	RKL30441.1 hypothetical protein BFJ72_g11554 [Fusarium proliferatum]
QK8_01823	1723	1	1722	XP_018248969.1	1722	1	1722	99.8	1722	3	0	2752.2	0	XP_018248969.1 hypothetical protein FOXG_11017 [Fusarium oxysporum f. sp. lycopersici 4287]
QK8_01824	132	1	129	KPA41066.1	132	1	129	88.4	129	15	0	245.7	9.3e-63	KPA41066.1 methylated-dna-protein-cysteine methyltransferase [Fusarium langsethiae]
QK8_01825	362	4	361	KPA41068.1	361	3	360	88.3	358	42	0	679.1	9e-193	KPA41068.1 alcohol dehydrogenase [Fusarium langsethiae]
QK8_01826	274	1	273	CVL02695.1	273	1	273	90.5	273	26	0	476.5	6.7e-132	CVL02695.1 uncharacterized protein FMAN_00197 [Fusarium mangiferae]
QK8_01827	191	1	190	XP_031029529.1	174	1	174	84.2	190	14	16	327.4	3.5e-87	XP_031029529.1 uncharacterized protein FOYG_16550 [Fusarium oxysporum NRRL 32931]
QK8_01828	561	1	560	EXA54589.1	560	1	560	99.3	560	4	0	1144.4	0	EXA54589.1 hypothetical protein FOVG_02011 [Fusarium oxysporum f. sp. pisi HDV247]
QK8_01829	526	1	525	SCN74339.1	526	1	525	88.8	525	59	0	932.9	5e-269	SCN74339.1 uncharacterized protein FFC1_02046 [Fusarium fujikuroi]
QK8_01830	322	2	321	XP_031076264.1	1193	846	1193	43.9	355	157	42	241.1	5.6e-61	XP_031076264.1 uncharacterized protein FPRO_00206 [Fusarium proliferatum ET1]
QK8_01831	838	1	833	TVY69186.1	1195	1	838	84.1	838	128	5	1322.8	0	TVY69186.1 hypothetical protein Focb16_v000225 [Fusarium oxysporum f. sp. cubense]
QK8_01832	392	1	391	EXM28919.1	391	1	391	89	391	43	0	706.1	7.4e-201	EXM28919.1 hypothetical protein FOTG_05189 [Fusarium oxysporum f. sp. vasinfectum 25433]
QK8_01833	541	1	540	KLO86526.1	536	1	536	90	540	50	4	902.9	5.7e-260	KLO86526.1 uncharacterized protein LW93_11302 [Fusarium fujikuroi]
QK8_01834	208	1	203	XP_018756824.1	203	3	198	63.5	203	67	7	179.5	1.3e-42	XP_018756824.1 hypothetical protein FVEG_09790 [Fusarium verticillioides 7600]
QK8_01835	266	1	265	KLP00972.1	261	1	261	95.5	265	8	4	522.7	7.9e-146	KLP00972.1 oxidoreductase [Fusarium fujikuroi]
QK8_01836	595	1	594	XP_023423667.1	595	1	595	93.8	595	36	1	897.9	2e-258	XP_023423667.1 uncharacterized protein FFUJ_01927 [Fusarium fujikuroi IMI 58289]
QK8_01837	594	78	593	XP_031012410.1	522	5	522	84.7	518	77	2	568.2	3.7e-159	XP_031012410.1 uncharacterized protein FIESC28_09461 [Fusarium coffeatum]
QK8_01838	262	1	261	XP_031029547.1	262	1	261	96.6	261	9	0	498.4	1.6e-138	XP_031029547.1 uncharacterized protein FOYG_16565 [Fusarium oxysporum NRRL 32931]
QK8_01839	334	1	333	KLP00969.1	333	1	333	95.5	333	15	0	625.2	1.4e-176	KLP00969.1 UDPglucose 4-epimerase [Fusarium fujikuroi]
QK8_01840	841	1	825	XP_031029542.1	840	1	825	99.4	825	5	0	1541.9	0	XP_031029542.1 pH-response regulator protein palA/rim-20 [Fusarium oxysporum NRRL 32931]
QK8_01841	271	153	248	ENH72709.1	79	1	77	80.2	96	0	19	137.9	5.6e-30	ENH72709.1 hypothetical protein FOC1_g10013373 [Fusarium oxysporum f. sp. cubense race 1]
QK8_01842	176	121	154	TXC01790.1	60	1	34	70.6	34	10	0	57	8.1e-06	TXC01790.1 hypothetical protein FocTR4_00009232 [Fusarium oxysporum f. sp. cubense]
QK8_01843	1907	1	781	EXL64773.1	1100	1	784	82.2	785	135	5	1280.4	0	EXL64773.1 hypothetical protein FOPG_18973 [Fusarium oxysporum f. sp. conglutinans race 2 54008]
QK8_01844	352	1	350	RBA11209.1	351	1	350	93.4	350	23	0	657.5	2.7e-186	RBA11209.1 hypothetical protein FPRO05_04382 [Fusarium proliferatum]
QK8_01845	462	1	461	XP_031076281.1	461	1	461	89.2	461	50	0	545.8	1.5e-152	XP_031076281.1 uncharacterized protein FPRO_00189 [Fusarium proliferatum ET1]
QK8_01846	584	1	583	EWZ89282.1	583	1	583	99.7	583	2	0	1207.2	0	EWZ89282.1 hypothetical protein FOWG_08993 [Fusarium oxysporum f. sp. lycopersici MN25]
QK8_01847	192	108	191	EWZ49262.1	155	72	155	94	84	5	0	154.1	5.3e-35	EWZ49262.1 hypothetical protein FOZG_00221 [Fusarium oxysporum Fo47]
QK8_01848	165	1	118	XP_031076283.1	302	180	292	42.3	123	56	15	75.1	2.7e-11	XP_031076283.1 uncharacterized protein FPRO_00187 [Fusarium proliferatum ET1]
QK8_01849	566	1	565	KLO86509.1	565	1	565	97.7	565	13	0	1072.4	5.6e-311	KLO86509.1 putative transporter MCH1 [Fusarium fujikuroi]
QK8_01850	587	1	586	TVY69147.1	586	1	586	98	586	12	0	1220.7	0	TVY69147.1 Carboxylesterase 4A [Fusarium oxysporum f. sp. cubense]
QK8_01851	514	12	513	PTD13299.1	514	13	514	92	502	40	0	952.6	6e-275	PTD13299.1 putative transporter [Fusarium culmorum]
QK8_01852	535	1	533	XP_031076288.1	537	1	534	97.2	534	14	1	1048.9	6.4e-304	XP_031076288.1 related to amidohydrolase family protein [Fusarium proliferatum ET1]
QK8_01853	50	1	42	RBQ65720.1	175	1	42	73.8	42	11	0	68.9	5.9e-10	RBQ65720.1 hypothetical protein FVER14953_09814 [Fusarium verticillioides]
QK8_01854	145	1	144	XP_018756859.1	144	1	144	77.1	144	33	0	242.3	1.1e-61	XP_018756859.1 hypothetical protein FVEG_09815 [Fusarium verticillioides 7600]
QK8_01855	73	1	72	RKL09649.1	68	1	68	94.4	72	0	4	128.3	1.2e-27	RKL09649.1 hypothetical protein BFJ68_g9072 [Fusarium oxysporum]
QK8_01856	605	1	604	TVY70125.1	604	1	604	99.7	604	2	0	1244.2	0	TVY70125.1 Sorbicillinoid biosynthetic cluster transcription factor sor3 [Fusarium oxysporum f. sp. cubense]
QK8_01857	328	13	327	RKK30233.1	609	295	609	99.4	315	2	0	662.9	6e-188	RKK30233.1 hypothetical protein BFJ65_g2131 [Fusarium oxysporum f. sp. cepae]
QK8_01858	344	1	343	EWZ89297.1	310	1	310	90.1	343	1	33	608.6	1.4e-171	EWZ89297.1 hypothetical protein FOWG_09006 [Fusarium oxysporum f. sp. lycopersici MN25]
QK8_01859	551	1	550	PNP58241.1	551	1	551	92.9	553	34	5	1042.3	6.2e-302	PNP58241.1 hypothetical protein FNYG_15159 [Fusarium nygamai]
QK8_01860	246	5	244	CVL02659.1	239	7	238	67.1	240	71	8	308.5	2.2e-81	CVL02659.1 uncharacterized protein FMAN_00162 [Fusarium mangiferae]
QK8_01861	518	178	517	ENH72729.1	340	1	340	95.6	340	15	0	685.3	1.8e-194	ENH72729.1 hypothetical protein FOC1_g10013395 [Fusarium oxysporum f. sp. cubense race 1]
QK8_01862	388	1	385	EGU81423.1	517	17	442	41.4	430	203	49	319.7	1.5e-84	EGU81423.1 hypothetical protein FOXB_08076 [Fusarium oxysporum Fo5176]
QK8_01863	545	150	544	EWZ49241.1	477	83	477	96.2	395	15	0	778.1	2.1e-222	EWZ49241.1 hypothetical protein FOZG_00203 [Fusarium oxysporum Fo47]
QK8_01864	355	1	344	CVL03009.1	350	1	344	80.5	344	67	0	595.9	9.8e-168	CVL03009.1 uncharacterized protein FPRN_00153 [Fusarium proliferatum]
QK8_01865	363	1	362	EXA54637.1	362	1	362	97.2	362	10	0	734.2	2.4e-209	EXA54637.1 D-amino-acid oxidase [Fusarium oxysporum f. sp. pisi HDV247]
QK8_01866	337	1	336	KPA36626.1	336	1	336	91.4	336	29	0	642.9	6.7e-182	KPA36626.1 proline racemase [Fusarium langsethiae]
QK8_01867	274	12	273	XP_025589277.1	324	62	323	85.5	262	38	0	490.7	3.4e-136	XP_025589277.1 uncharacterized protein FVRRES_02069 [Fusarium venenatum]
QK8_01868	469	1	468	RBR09493.1	469	1	469	93.4	469	30	1	922.2	7.9e-266	RBR09493.1 hypothetical protein FVER53590_09827 [Fusarium verticillioides]
QK8_01869	1087	1	1074	TXC03678.1	1103	1	1074	95.7	1074	46	0	1877.8	0	TXC03678.1 hypothetical protein FocTR4_00002111 [Fusarium oxysporum f. sp. cubense]
QK8_01870	413	1	319	EWZ49234.1	424	83	424	61.9	352	91	43	414.8	3.6e-113	EWZ49234.1 hypothetical protein FOZG_00196 [Fusarium oxysporum Fo47]
QK8_01871	131	1	119	XP_018248903.1	409	1	119	92.4	119	9	0	239.6	6.6e-61	XP_018248903.1 hypothetical protein FOXG_10971 [Fusarium oxysporum f. sp. lycopersici 4287]
QK8_01872	810	1	809	EWZ49231.1	809	1	809	98.8	809	10	0	1610.5	0	EWZ49231.1 hypothetical protein FOZG_00194 [Fusarium oxysporum Fo47]
QK8_01873	286	1	285	SCO80529.1	285	1	285	98.2	285	5	0	563.5	4.4e-158	SCO80529.1 related to 3-oxoadipate enol-lactonase II [Fusarium oxysporum]
QK8_01874	659	1	658	RKK84966.1	689	1	689	95.4	689	1	31	1268.4	0	RKK84966.1 hypothetical protein BFJ69_g1666 [Fusarium oxysporum]
QK8_01875	704	165	703	RKL31103.1	557	19	557	99.3	539	4	0	1073.5	2.3e-311	RKL31103.1 hypothetical protein BFJ70_g9847 [Fusarium oxysporum]
QK8_01876	1012	1	1011	EXM14779.1	1011	1	1011	99.7	1011	3	0	2011.1	0	EXM14779.1 hypothetical protein FOTG_16838 [Fusarium oxysporum f. sp. vasinfectum 25433]
QK8_01877	615	74	614	RKL08582.1	530	1	530	97.6	541	2	11	1072.8	4.0e-311	RKL08582.1 MFS glucose transporter mfs1 [Fusarium oxysporum]
QK8_01878	1289	668	1288	XP_031029602.1	543	19	543	74	623	62	100	839	2.4e-240	XP_031029602.1 uncharacterized protein FOYG_16613 [Fusarium oxysporum NRRL 32931]
QK8_01879	680	14	674	XP_013946929.1	684	13	680	50.4	693	287	57	543.9	8.5e-152	XP_013946929.1 hypothetical protein TRIATDRAFT_281559 [Trichoderma atroviride IMI 206040]
QK8_01880	586	1	584	SCV50655.1	594	1	593	85.8	593	75	9	1057.7	1.5e-306	SCV50655.1 related to 6-hydroxy-D-nicotine oxidase [Fusarium fujikuroi]
QK8_01881	233	1	220	SCO08854.1	259	40	258	73.2	220	58	1	304.7	3e-80	SCO08854.1 uncharacterized protein FFE2_11684 [Fusarium fujikuroi]
QK8_01882	668	18	360	CVL02605.1	460	98	457	79.7	360	56	17	574.3	5.8e-161	CVL02605.1 related to immune-responsive protein 1 [Fusarium mangiferae]
QK8_01883	349	42	348	EXK83781.1	307	1	307	94.8	307	16	0	591.7	1.8e-166	EXK83781.1 hypothetical protein FOQG_11942 [Fusarium oxysporum f. sp. raphani 54005]
QK8_01884	626	24	625	TVY69165.1	602	1	602	96	602	24	0	1203.7	0	TVY69165.1 FAD-linked oxidoreductase ZEB1 [Fusarium oxysporum f. sp. cubense]
QK8_01885	127	1	126	EYB34259.1	126	1	126	75.4	126	31	0	203.4	5.1e-50	EYB34259.1 hypothetical protein FG05_01756 [Fusarium graminearum]
QK8_01886	380	1	379	KLO86451.1	393	15	393	93.9	379	23	0	744.6	1.8e-212	KLO86451.1 beta-lactamase [Fusarium fujikuroi]
QK8_01887	95	1	76	RKK85012.1	107	1	76	93.4	76	5	0	140.6	3e-31	RKK85012.1 hypothetical protein BFJ69_g1711 [Fusarium oxysporum]
QK8_01888	713	1	712	EWZ89345.1	712	1	712	95.4	712	33	0	1399	0	EWZ89345.1 hypothetical protein FOWG_09049 [Fusarium oxysporum f. sp. lycopersici MN25]
QK8_01889	628	1	627	RBA11160.1	590	1	590	65.4	633	170	49	745	2.3e-212	RBA11160.1 hypothetical protein FPRO05_04333 [Fusarium proliferatum]
QK8_01890	427	1	426	SCO12845.1	426	1	426	95.3	426	20	0	811.2	1.8e-232	SCO12845.1 related to C4-dicarboxylate transport protein mae1 [Fusarium fujikuroi]
QK8_01891	512	10	511	RBQ72049.1	483	5	483	88.2	502	36	23	887.1	3.1e-255	RBQ72049.1 hypothetical protein FVER14953_09850 [Fusarium verticillioides]
QK8_01892	189	1	188	XP_018756899.1	183	1	183	83	188	27	5	293.1	7.3e-77	XP_018756899.1 hypothetical protein FVEG_09848 [Fusarium verticillioides 7600]
QK8_01893	149	3	139	XP_003039275.1	134	1	134	63	138	46	5	179.5	9.2e-43	XP_003039275.1 hypothetical protein NECHADRAFT_106617 [[Nectria] haematococca mpVI 77-13-4]
QK8_01894	186	131	185	RGP72493.1	120	64	114	63.6	55	16	4	71.2	4.4e-10	RGP72493.1 hydrophobin 1 [Fusarium sporotrichioides]
QK8_01895	204	4	203	QGI75168.1	328	22	221	53.5	200	93	0	233.8	5.6e-59	QGI75168.1 hypothetical protein CEK25_000074 [Fusarium fujikuroi]
QK8_01896	124	1	117	XP_018756907.1	146	22	138	84.6	117	18	0	208	2e-51	XP_018756907.1 hypothetical protein FVEG_09855 [Fusarium verticillioides 7600]
QK8_01897	443	62	442	RKK85102.1	381	1	381	98.4	381	6	0	775.8	8.6e-222	RKK85102.1 hypothetical protein BFJ69_g1803 [Fusarium oxysporum]
QK8_01898	69	14	68	XP_025583985.1	64	9	64	57.1	56	23	1	63.9	2.6e-08	XP_025583985.1 uncharacterized protein FVRRES_04701 [Fusarium venenatum]
QK8_01899	440	34	437	KLO97587.1	381	1	381	43	412	196	39	276.2	2.1e-71	KLO97587.1 uncharacterized protein Y057_6957 [Fusarium fujikuroi]
QK8_01900	334	1	333	XP_031076346.1	333	1	333	74.2	333	86	0	521.2	2.9e-145	XP_031076346.1 uncharacterized protein FPRO_00124 [Fusarium proliferatum ET1]
QK8_01901	346	1	345	EXF86443.1	346	1	346	66.5	346	115	1	495	2.3e-137	EXF86443.1 aldo/keto reductase [Colletotrichum fioriniae PJ7]
QK8_01902	651	3	585	SCO08912.1	630	49	630	78.7	583	123	1	993.8	3e-287	SCO08912.1 related to tol protein [Fusarium fujikuroi]
QK8_01903	306	1	305	EXL45994.1	304	1	304	97.7	305	6	1	608.2	1.6e-171	EXL45994.1 shikimate dehydrogenase [Fusarium oxysporum f. sp. radicis-lycopersici 26381]
QK8_01904	343	1	342	CVL02600.1	342	1	342	97.1	342	10	0	689.1	8.2e-196	CVL02600.1 related to dehydroshikimate dehydratase [Fusarium mangiferae]
QK8_01905	825	1	824	EXL71605.1	824	1	824	98.2	824	15	0	1609.7	0	EXL71605.1 hypothetical protein FOPG_12658 [Fusarium oxysporum f. sp. conglutinans race 2 54008]
QK8_01906	774	1	773	SCO80562.1	773	1	773	97.2	773	22	0	1492.6	0	SCO80562.1 related to quinic acid utilization activator [Fusarium oxysporum]
QK8_01907	322	1	320	SCV50585.1	321	1	320	87.2	320	41	0	561.2	2.4e-157	SCV50585.1 related to ARO1-arom pentafunctional enzyme [Fusarium fujikuroi]
QK8_01908	163	1	162	XP_024771661.1	536	260	428	60.9	169	59	7	222.2	1.4e-55	XP_024771661.1 hypothetical protein M431DRAFT_92399 [Trichoderma harzianum CBS 226.95]
QK8_01909	200	8	108	PNP81440.1	185	84	184	85.1	101	15	0	179.5	1.2e-42	PNP81440.1 hypothetical protein FNYG_05246 [Fusarium nygamai]
QK8_01910	456	1	454	CVL03151.1	455	1	454	88.3	454	53	0	832	1e-238	CVL03151.1 uncharacterized protein FPRN_00095 [Fusarium proliferatum]
QK8_01911	714	1	713	TVY69827.1	713	1	713	98	713	14	0	1460.3	0	TVY69827.1 Alpha-galactosidase Mel36A [Fusarium oxysporum f. sp. cubense]
QK8_01912	553	31	552	TVY69717.1	522	1	522	98.7	522	7	0	1050.4	2.3e-304	TVY69717.1 Maltose permease MAL31 [Fusarium oxysporum f. sp. cubense]
QK8_01913	843	1	842	EXL71594.1	971	130	971	97	842	25	0	1646.3	0	EXL71594.1 hypothetical protein FOPG_12649 [Fusarium oxysporum f. sp. conglutinans race 2 54008]
QK8_01914	554	1	553	RBQ80794.1	553	1	553	98.6	553	8	0	1072	7.3e-311	RBQ80794.1 hypothetical protein FVER14953_09867 [Fusarium verticillioides]
QK8_01915	370	1	369	CVL02588.1	369	1	369	91.1	369	33	0	672.2	1.1e-190	CVL02588.1 related to 2,4-dienoyl-CoA reductase precursor [Fusarium mangiferae]
QK8_01916	211	1	209	RGP81352.1	210	1	209	79.9	209	42	0	337.8	2.9e-90	RGP81352.1 hypothetical protein FLONG3_496 [Fusarium longipes]
QK8_01917	2561	1	2560	RYC87378.1	2560	1	2560	98.6	2560	35	0	5042.2	0	RYC87378.1 Nonribosomal peptide synthetase 3 [Fusarium oxysporum f. sp. narcissi]
QK8_01918	275	1	267	RKL31496.1	278	1	267	79	267	56	0	424.1	4e-116	RKL31496.1 hypothetical protein BFJ72_g11130 [Fusarium proliferatum]
QK8_01919	332	2	331	SCV50604.1	333	4	333	91.2	330	29	0	638.3	1.6e-180	SCV50604.1 uncharacterized protein FFB14_11523 [Fusarium fujikuroi]
QK8_01920	767	1	766	RKK85106.1	766	1	766	99.2	766	6	0	1568.1	0	RKK85106.1 putative exo-1,4-beta-xylosidase bxlB [Fusarium oxysporum]
QK8_01921	137	10	135	KXH53425.1	753	623	748	54.8	126	57	0	151.8	1.9e-34	KXH53425.1 geranylgeranyl pyrophosphate synthase [Colletotrichum nymphaeae SA-01]
QK8_01922	275	1	274	SCV50609.1	274	1	274	79.5	278	49	8	434.9	2.2e-119	SCV50609.1 uncharacterized protein FFB14_11526 [Fusarium fujikuroi]
QK8_01923	323	1	322	XP_023423571.1	325	1	322	89.4	322	34	0	602.1	1.2e-169	XP_023423571.1 related to 2`-hydroxyisoflavone reductase [Fusarium fujikuroi IMI 58289]
QK8_01924	329	1	323	KLO98410.1	342	1	323	81.1	323	61	0	527.7	3e-147	KLO98410.1 uncharacterized protein Y057_12858 [Fusarium fujikuroi]
QK8_01925	349	1	346	RBQ80806.1	348	1	346	95.4	346	16	0	678.3	1.5e-192	RBQ80806.1 hypothetical protein FVER14953_09882 [Fusarium verticillioides]
QK8_01926	460	11	459	XP_031053872.1	479	1	479	92.7	479	5	30	889.4	5.6e-256	XP_031053872.1 uncharacterized protein FOIG_15103 [Fusarium oxysporum f. sp. cubense tropical race 4 54006]
QK8_01927	847	4	846	EXK83834.1	843	1	843	98	843	17	0	1644.4	0	EXK83834.1 hypothetical protein FOQG_11992 [Fusarium oxysporum f. sp. raphani 54005]
QK8_01928	264	1	263	CVL03182.1	263	1	263	90.1	263	26	0	263.1	1.1e-67	CVL03182.1 uncharacterized protein FPRN_00082 [Fusarium proliferatum]
QK8_01929	282	1	276	RFN55264.1	279	1	273	72.5	276	73	3	372.9	1.1e-100	RFN55264.1 hypothetical protein FIE12Z_517 [Fusarium fasciculatum]
QK8_01930	264	1	263	SCV54137.1	263	1	263	94.7	263	14	0	535	1.5e-149	SCV54137.1 uncharacterized protein FFFS_11109 [Fusarium fujikuroi]
QK8_01931	265	1	261	RFN55262.1	265	1	261	81.2	261	49	0	465.7	1.1e-128	RFN55262.1 n- gnat protein [Fusarium fasciculatum]
QK8_01932	215	1	214	XP_007913499.1	510	271	510	67.1	240	53	26	317	5.3e-84	XP_007913499.1 putative allantoate permease protein [Phaeoacremonium minimum UCRPA7]
QK8_01933	1418	953	1417	EXL68336.1	465	1	465	98.3	465	8	0	911	5.5e-262	EXL68336.1 NAD-dependent aldehyde dehydrogenase [Fusarium oxysporum f. sp. conglutinans race 2 54008]
QK8_01934	526	11	524	KAF3065552.1	500	7	499	69.8	514	134	21	757.3	3.8e-216	KAF3065552.1 Type-1 glutamine synthetase 2 [Trichoderma lentiforme]
QK8_01935	507	8	505	PNP58319.1	500	1	498	80.5	498	97	0	819.3	7.8e-235	PNP58319.1 hypothetical protein THARTR1_01834 [Trichoderma harzianum]
QK8_01936	402	14	401	XP_018248069.1	577	1	386	66.2	388	129	2	546.6	7.7e-153	XP_018248069.1 hypothetical protein FOXG_20295 [Fusarium oxysporum f. sp. lycopersici 4287]
QK8_01937	108	3	106	KGQ03701.1	450	345	449	46.7	107	52	5	90.9	3.1e-16	KGQ03701.1 hypothetical protein BBAD15_g11062 [Beauveria bassiana D1-5]
QK8_01938	89	3	88	KGQ03700.1	461	36	109	53.5	86	28	12	95.9	8e-18	KGQ03700.1 putative monooxygenase [Beauveria bassiana D1-5]
QK8_01939	1132	873	1131	EXM15243.1	961	703	961	99.6	259	1	0	470.7	1.5e-129	EXM15243.1 hypothetical protein FOTG_16417 [Fusarium oxysporum f. sp. vasinfectum 25433]
QK8_01940	354	1	353	RKL31418.1	353	1	353	96	353	14	0	686.4	5.5e-195	RKL31418.1 hypothetical protein BFJ72_g11052 [Fusarium proliferatum]
QK8_01941	321	4	320	RKL31454.1	317	1	317	98.4	317	5	0	649.8	5.2e-184	RKL31454.1 hypothetical protein BFJ72_g11088 [Fusarium proliferatum]
QK8_01942	620	1	619	EXL45934.1	619	1	619	100	619	0	0	1268.8	0	EXL45934.1 hypothetical protein FOCG_11929 [Fusarium oxysporum f. sp. radicis-lycopersici 26381]
QK8_01943	261	1	260	KAF3805043.1	260	1	260	86.2	260	36	0	443.4	6e-122	KAF3805043.1 L-xylulose reductase [Colletotrichum gloeosporioides]
QK8_01944	503	1	502	RBR13220.1	502	1	502	96	502	20	0	1008.1	1.2e-291	RBR13220.1 hypothetical protein FVER53590_09908 [Fusarium verticillioides]
QK8_01945	496	1	495	RBQ80824.1	535	1	495	97.6	495	12	0	979.2	5.8e-283	RBQ80824.1 hypothetical protein FVER14953_09907 [Fusarium verticillioides]
QK8_01946	233	1	231	RSL51847.1	232	1	231	88.3	231	27	0	429.5	8e-118	RSL51847.1 hypothetical protein CEP54_011191 [Fusarium sp. AF-8]
QK8_01947	139	3	137	XP_031076387.1	137	2	136	96.3	135	5	0	249.2	8.8e-64	XP_031076387.1 uncharacterized protein FPRO_00083 [Fusarium proliferatum ET1]
QK8_01948	416	1	414	SCV50536.1	415	1	414	92.8	414	30	0	791.6	1.4e-226	SCV50536.1 related beta-lactamase [Fusarium fujikuroi]
QK8_01949	427	3	425	QGI75125.1	818	395	817	95.3	423	20	0	779.2	7.5e-223	QGI75125.1 hypothetical protein CEK25_000031 [Fusarium fujikuroi]
QK8_01950	346	1	345	RBA11111.1	346	1	346	91.9	346	27	1	662.5	8.3e-188	RBA11111.1 hypothetical protein FPRO05_04284 [Fusarium proliferatum]
QK8_01951	664	1	663	XP_018248801.1	663	1	663	100	663	0	0	1364	0	XP_018248801.1 acetyl-coenzyme A synthetase [Fusarium oxysporum f. sp. lycopersici 4287]
QK8_01952	380	1	379	EXA54735.1	380	1	380	88.4	380	43	1	652.9	7.2e-185	EXA54735.1 hypothetical protein FOVG_02143 [Fusarium oxysporum f. sp. pisi HDV247]
QK8_01953	484	8	319	PTB80573.1	681	6	332	33	327	204	15	152.5	3.9e-34	PTB80573.1 hypothetical protein M440DRAFT_1436133 [Trichoderma longibrachiatum ATCC 18648]
QK8_01954	785	132	783	EMT64895.1	612	1	577	83.6	652	32	75	1073.5	2.6e-311	EMT64895.1 hypothetical protein FOC4_g10007592, partial [Fusarium oxysporum f. sp. cubense race 4]
QK8_01955	545	1	544	RKL08685.1	532	1	532	97.6	544	1	12	1072.8	3.6e-311	RKL08685.1 hypothetical protein BFJ68_g9479 [Fusarium oxysporum]
QK8_01956	194	1	193	XP_025589299.1	193	1	193	87	193	25	0	331.3	2.5e-88	XP_025589299.1 uncharacterized protein FVRRES_02091 [Fusarium venenatum]
QK8_01957	337	1	336	RKL31385.1	336	1	336	84.8	336	51	0	556.2	8.2e-156	RKL31385.1 hypothetical protein BFJ72_g11019 [Fusarium proliferatum]
QK8_01958	963	63	962	TXC04527.1	957	60	957	98.9	900	8	2	1772.7	0	TXC04527.1 hypothetical protein FocTR4_00002213, partial [Fusarium oxysporum f. sp. cubense]
QK8_01959	632	1	631	EXK79918.1	631	1	631	98.9	631	7	0	1191.4	0	EXK79918.1 hypothetical protein FOQG_15536 [Fusarium oxysporum f. sp. raphani 54005]
QK8_01960	258	1	257	PCD36008.1	301	46	301	76.7	257	59	1	384.4	3.3e-104	PCD36008.1 hypothetical protein AU210_008563 [Fusarium oxysporum f. sp. radicis-cucumerinum]
QK8_01961	395	1	394	RFN47514.1	394	1	394	91.6	394	33	0	736.5	5.2e-210	RFN47514.1 d-aminopeptidase [Fusarium fasciculatum]
QK8_01962	500	87	263	KIM96236.1	379	195	379	29.4	201	102	40	69.3	4.5e-09	KIM96236.1 hypothetical protein OIDMADRAFT_133098, partial [Oidiodendron maius Zn]
QK8_01963	101	2	96	RYP03803.1	375	211	305	44.2	95	53	0	82.8	8e-14	RYP03803.1 hypothetical protein DL765_010392 [Monosporascus sp. GIB2]
QK8_01964	398	89	393	KAF3074351.1	307	2	302	60.3	305	117	4	376.7	1.1e-101	KAF3074351.1 hypothetical protein CFAM422_003680 [Trichoderma lentiforme]
QK8_01965	499	2	498	KLP14219.1	559	53	559	70.1	509	138	14	683.7	5e-194	KLP14219.1 C6 zink-finger protein PRO1A [Fusarium fujikuroi]
QK8_01966	1014	153	681	EXA54753.1	530	1	529	97.4	529	14	0	1070.1	5.0e-310	EXA54753.1 hypothetical protein FOVG_02161 [Fusarium oxysporum f. sp. pisi HDV247]
QK8_01967	660	1	659	XP_031029700.1	659	1	659	98	659	13	0	1286.2	0	XP_031029700.1 uncharacterized protein FOYG_16705 [Fusarium oxysporum NRRL 32931]
QK8_01968	232	1	231	RKL31393.1	231	1	231	92.6	231	17	0	436.8	5e-120	RKL31393.1 hypothetical protein BFJ72_g11027 [Fusarium proliferatum]
QK8_01969	298	1	297	RBQ79268.1	297	1	297	91.9	297	24	0	591.7	1.6e-166	RBQ79268.1 hypothetical protein FVER14953_09934 [Fusarium verticillioides]
QK8_01970	365	1	363	KLP02364.1	796	1	362	86.5	363	48	1	655.6	1.1e-185	KLP02364.1 Uncharacterized protein Y057_12608 [Fusarium fujikuroi]
QK8_01971	508	1	507	XP_024762470.1	539	41	539	62.3	507	183	8	654.8	2.5e-185	XP_024762470.1 hypothetical protein M441DRAFT_135148 [Trichoderma asperellum CBS 433.97]
QK8_01972	299	1	229	ENH65725.1	275	2	230	94.3	229	13	0	453.8	5.1e-125	ENH65725.1 hypothetical protein FOC1_g10001699 [Fusarium oxysporum f. sp. cubense race 1]
QK8_01973	660	4	659	RYC79521.1	669	13	669	59.2	657	267	1	825.1	1.9e-236	RYC79521.1 Acetoacetyl-CoA synthetase [Fusarium oxysporum f. sp. narcissi]
QK8_01974	596	1	590	XP_007829174.1	626	1	624	45.3	629	300	44	527.7	5.5e-147	XP_007829174.1 hypothetical protein PFICI_02402 [Pestalotiopsis fici W106-1]
QK8_01975	1226	725	1225	XP_031052815.1	498	1	498	94	503	23	7	934.5	4e-269	XP_031052815.1 uncharacterized protein FOIG_16020 [Fusarium oxysporum f. sp. cubense tropical race 4 54006]
QK8_01976	341	4	337	KAB5554730.1	362	28	362	58.5	335	138	1	418.3	2.7e-114	KAB5554730.1 Glyoxalase/Bleomycin resistance protein/Dihydroxybiphenyl dioxygenase [Coniochaeta sp. 2T2.1]
QK8_01977	289	1	288	PVH73616.1	273	1	273	47.8	291	131	21	274.2	5.3e-71	PVH73616.1 hypothetical protein DL98DRAFT_430983 [Cadophora sp. DSE1049]
QK8_01978	387	1	381	RBR07961.1	675	1	372	66.1	389	107	25	440.7	5.8e-121	RBR07961.1 hypothetical protein FVER53590_10834 [Fusarium verticillioides]
QK8_01979	395	1	394	XP_023423521.1	389	1	389	81	394	70	5	620.9	3.2e-175	XP_023423521.1 uncharacterized protein FFUJ_02084 [Fusarium fujikuroi IMI 58289]
QK8_01980	497	1	224	SCV50468.1	465	1	224	99.6	224	1	0	458	4.5e-126	SCV50468.1 uncharacterized protein FFB14_11450 [Fusarium fujikuroi]
QK8_01981	522	183	520	EMT64915.1	752	406	751	76.4	352	63	20	449.1	2.2e-123	EMT64915.1 hypothetical protein FOC4_g10007616 [Fusarium oxysporum f. sp. cubense race 4]
QK8_01982	1572	1	1462	RKK85134.1	1456	1	1456	97.3	1462	34	6	2728.4	0	RKK85134.1 ABC transporter C family member 12 [Fusarium oxysporum]
QK8_01983	1309	378	1295	XP_031078313.1	969	6	959	44.3	961	485	50	758.4	4.2e-216	XP_031078313.1 uncharacterized protein FPRO_07089 [Fusarium proliferatum ET1]
QK8_01984	512	81	501	SCN92174.1	444	8	434	55.2	431	179	14	456.8	1e-125	SCN92174.1 uncharacterized protein FFE2_07298 [Fusarium fujikuroi]
QK8_01985	695	1	553	RBQ95655.1	560	1	548	61.2	559	200	17	617.5	6.2e-174	RBQ95655.1 hypothetical protein FVER53263_12424 [Fusarium verticillioides]
QK8_01986	359	1	358	RGP62243.1	362	1	362	85.1	362	50	4	619	1.1e-174	RGP62243.1 integral membrane protein [Fusarium sporotrichioides]
QK8_01987	530	15	529	RBA11075.1	532	18	532	92.4	515	39	0	1026.5	3.4e-297	RBA11075.1 hypothetical protein FPRO05_04248 [Fusarium proliferatum]
QK8_01988	330	16	328	RFU24942.1	322	10	321	56.2	313	136	1	360.1	8.4e-97	RFU24942.1 hypothetical protein B7463_g11391, partial [Scytalidium lignicola]
QK8_01989	638	1	637	KAF2231870.1	632	1	632	72.5	640	165	11	1010.7	2.3e-292	KAF2231870.1 multicopper oxidase [Viridothelium virens]
QK8_01990	1135	1	1134	TVY69831.1	1134	1	1134	99.7	1134	3	0	2243	0	TVY69831.1 Alpha-glucosidase 2 [Fusarium oxysporum f. sp. cubense]
QK8_01991	328	22	327	KAE8315553.1	628	312	618	51.3	312	141	11	322.4	1.9e-85	KAE8315553.1 nucleoside phosphorylase domain-containing protein [Aspergillus transmontanensis]
QK8_01992	292	1	289	RFN47283.1	290	1	289	78.2	289	63	0	469.5	8.7e-130	RFN47283.1 hypothetical protein FIE12Z_8465 [Fusarium fasciculatum]
QK8_01993	900	388	899	RSL79120.1	527	12	525	68.7	514	159	2	776.5	1e-221	RSL79120.1 hypothetical protein CEP51_007602 [Fusarium floridanum]
QK8_01994	426	49	425	KLO86330.1	377	1	377	96.8	377	12	0	740.3	3.9e-211	KLO86330.1 Uncharacterized protein LW93_11104 [Fusarium fujikuroi]
QK8_01995	546	1	545	KLO86329.1	545	1	545	94.9	545	28	0	1071.6	9.0e-311	KLO86329.1 Uncharacterized protein LW93_11103 [Fusarium fujikuroi]
QK8_01996	675	1	673	PCD44588.1	674	1	673	97.9	673	14	0	1321.2	0	PCD44588.1 hypothetical protein AU210_000045 [Fusarium oxysporum f. sp. radicis-cucumerinum]
QK8_01997	557	1	556	XP_031052354.1	552	1	552	94.1	557	27	6	1073.2	3.7e-311	XP_031052354.1 uncharacterized protein FOIG_16473 [Fusarium oxysporum f. sp. cubense tropical race 4 54006]
QK8_01998	885	1	884	RKK89106.1	884	1	884	97.7	884	20	0	1831.2	0	RKK89106.1 hypothetical protein BFJ71_g12595 [Fusarium oxysporum]
QK8_01999	532	1	531	SCO80658.1	531	1	531	99.1	531	5	0	1073.9	1.7e-311	SCO80658.1 uncharacterized protein FRV6_04871 [Fusarium oxysporum]
QK8_02000	631	165	383	SCV50415.1	219	1	219	82.6	219	38	0	367.9	7.7e-99	SCV50415.1 uncharacterized protein FFB14_11423 [Fusarium fujikuroi]
QK8_02001	524	22	518	PVH68238.1	533	25	521	50.2	500	243	6	492.3	2.3e-136	PVH68238.1 maltose permease MAL61 [Cadophora sp. DSE1049]
QK8_02002	839	1	838	XP_031052360.1	838	1	838	97	838	25	0	1706	0	XP_031052360.1 uncharacterized protein FOIG_16478 [Fusarium oxysporum f. sp. cubense tropical race 4 54006]
QK8_02003	473	1	470	RBQ79286.1	473	1	471	83.9	472	73	3	781.9	1.3e-223	RBQ79286.1 hypothetical protein FVER14953_09956 [Fusarium verticillioides]
[truncated: 13,876 more rows]
