# Supplementary material for: Draft Genome and Biological Characteristics of Fusarium solani and Fusarium oxysporum Causing Black Rot in Gastrodia elata
Source: Int J Mol Sci. 2023 Feb 25;24(5):4545. doi: 10.3390/ijms24054545 (PMC10003674; doi:10.3390/ijms24054545)
Supplement: Supplementary file 1 [file ijms-24-04545-s001.zip › Table/Table S5 Analysis of NR annotation of strain SX13 Genome.xlsx]

## Sheet: Sheet1
Analysis of NR annotation of strain SX13 Genome
Query_id	Query_length	Query_start	Query_end	Subject_id	Subject_length	Subject_start	Subject_end	Identity(%)	Align_length	Mismatch	Gap	Score	E_value	Subject_annotation
SX13_00001	90	1	89	RMJ01436.1	89	1	89	98.9	89	1	0	189.1	7e-46	RMJ01436.1 hypothetical protein CDV36_015820 [Fusarium kuroshium]
SX13_00002	1612	69	1480	RMJ01438.1	1283	1	1283	83.1	1416	103	137	2120.9	0	RMJ01438.1 hypothetical protein CDV36_015819 [Fusarium kuroshium]
SX13_00003	1423	1	1412	RKL19512.1	1540	1	1439	70.5	1441	394	31	2036.5	0	RKL19512.1 hypothetical protein BFJ72_g15169 [Fusarium proliferatum]
SX13_00004	90	1	89	RMJ01436.1	89	1	89	91	89	8	0	175.6	8e-42	RMJ01436.1 hypothetical protein CDV36_015820 [Fusarium kuroshium]
SX13_00005	2865	17	2769	RSL58103.1	2527	128	2513	59.4	2843	608	547	2755.7	0	RSL58103.1 hypothetical protein CEP51_014126 [Fusarium floridanum]
SX13_00006	830	1	803	RKK59527.1	1637	1	738	37	835	397	129	433	2.6e-118	RKK59527.1 hypothetical protein BFJ69_g17302 [Fusarium oxysporum]
SX13_00007	1192	4	1153	RGP65280.1	2204	879	2045	58.3	1190	433	63	1339.7	0	RGP65280.1 pol poly [Fusarium sporotrichioides]
SX13_00008	516	1	334	EGU82053.1	463	1	334	86.8	334	44	0	606.7	8.1e-171	EGU82053.1 hypothetical protein FOXB_07434 [Fusarium oxysporum Fo5176]
SX13_00009	331	1	328	RKL03756.1	370	1	328	89.6	328	34	0	624	3.1e-176	RKL03756.1 hypothetical protein BFJ70_g17245 [Fusarium oxysporum]
SX13_00010	243	1	239	RKL03756.1	370	81	319	86.2	239	33	0	437.2	4e-120	RKL03756.1 hypothetical protein BFJ70_g17245 [Fusarium oxysporum]
SX13_00011	521	79	520	XP_018245944.1	495	6	495	79.3	493	48	54	762.3	1.2e-217	XP_018245944.1 hypothetical protein FOXG_08948 [Fusarium oxysporum f. sp. lycopersici 4287]
SX13_00012	435	30	434	CVL00459.1	397	4	385	76.5	405	72	23	585.9	1.2e-164	CVL00459.1 related to integral membrane protein [Fusarium mangiferae]
SX13_00013	240	1	239	XP_003039701.1	239	1	239	97.5	239	6	0	523.5	4.2e-146	XP_003039701.1 hypothetical protein NECHADRAFT_55801 [[Nectria] haematococca mpVI 77-13-4]
SX13_00014	394	1	393	XP_003039705.1	393	1	393	92.4	393	30	0	705.3	1.3e-200	XP_003039705.1 hypothetical protein NECHADRAFT_55806 [[Nectria] haematococca mpVI 77-13-4]
SX13_00015	550	26	549	XP_003039704.1	524	1	524	98.5	524	8	0	1010.4	2.6e-292	XP_003039704.1 predicted protein [[Nectria] haematococca mpVI 77-13-4]
SX13_00016	299	15	282	EXM15619.1	257	4	250	45.5	268	125	21	206.8	1.1e-50	EXM15619.1 hypothetical protein FOTG_16060 [Fusarium oxysporum f. sp. vasinfectum 25433]
SX13_00017	331	1	328	RKL03756.1	370	1	328	89.6	328	34	0	624	3.1e-176	RKL03756.1 hypothetical protein BFJ70_g17245 [Fusarium oxysporum]
SX13_00018	418	7	416	RYC80031.1	462	7	416	86.8	410	54	0	738.8	1.1e-210	RYC80031.1 hypothetical protein BFJ63_vAg17088 [Fusarium oxysporum f. sp. narcissi]
SX13_00019	536	1	535	RSM03032.1	530	1	530	77.6	535	115	5	833.2	5.5e-239	RSM03032.1 hypothetical protein CEP52_007637 [Fusarium sp. AF-4]
SX13_00020	677	27	674	RTE83675.1	1502	429	1077	77	651	145	5	1025	1.2e-296	RTE83675.1 hypothetical protein BHE90_001747 [Fusarium euwallaceae]
SX13_00021	350	1	322	RKL03756.1	370	1	322	86.6	322	43	0	594.7	2.2e-167	RKL03756.1 hypothetical protein BFJ70_g17245 [Fusarium oxysporum]
SX13_00022	126	1	125	RBR20844.1	392	268	392	58.4	125	52	0	159.5	8.3e-37	RBR20844.1 hypothetical protein FVER53590_13269 [Fusarium verticillioides]
SX13_00023	407	1	406	XP_018761429.1	564	1	418	59.6	418	157	12	489.6	1.1e-135	XP_018761429.1 hypothetical protein FVEG_13269 [Fusarium verticillioides 7600]
SX13_00024	1189	35	1186	KAF2244936.1	1283	35	1283	36.7	1286	643	171	704.9	5e-200	KAF2244936.1 hypothetical protein BU26DRAFT_89458 [Trematosphaeria pertusa]
SX13_00025	84	1	69	XP_003054030.1	385	309	377	79.7	69	14	0	131.3	1.6e-28	XP_003054030.1 hypothetical protein NECHADRAFT_90571 [[Nectria] haematococca mpVI 77-13-4]
SX13_00026	445	1	444	XP_003054031.1	444	1	444	93	444	31	0	866.7	3.7e-249	XP_003054031.1 glycoside hydrolase family 5 [[Nectria] haematococca mpVI 77-13-4]
SX13_00027	1068	1	413	XP_003054731.1	842	1	413	87.4	413	52	0	741.9	3.3e-211	XP_003054731.1 hypothetical protein NECHADRAFT_75765 [[Nectria] haematococca mpVI 77-13-4]
SX13_00028	517	1	516	XP_003054732.1	516	1	516	97.1	516	15	0	1048.5	8.1e-304	XP_003054732.1 hypothetical protein NECHADRAFT_31528 [[Nectria] haematococca mpVI 77-13-4]
SX13_00029	1089	1	470	RSL55940.1	505	32	501	98.7	470	6	0	912.9	1.1e-262	RSL55940.1 hypothetical protein CEP53_006934 [Fusarium sp. AF-6]
SX13_00030	735	1	734	XP_003054733.1	608	1	608	68.2	749	82	156	991.1	2.2e-286	XP_003054733.1 hypothetical protein NECHADRAFT_75769 [[Nectria] haematococca mpVI 77-13-4]
SX13_00031	566	98	565	XP_003054734.1	468	1	468	98.7	468	6	0	906.4	5.4e-261	XP_003054734.1 predicted protein [[Nectria] haematococca mpVI 77-13-4]
SX13_00032	309	1	308	XP_003054735.1	308	1	308	99.7	308	1	0	656.8	4.1e-186	XP_003054735.1 carbohydrate esterase family 4 [[Nectria] haematococca mpVI 77-13-4]
SX13_00033	362	1	361	RSL55944.1	363	1	362	89.2	362	38	1	659.4	7.4e-187	RSL55944.1 hypothetical protein CEP53_006930 [Fusarium sp. AF-6]
SX13_00034	564	10	563	RSL77026.1	564	11	564	92.8	554	40	0	1067	0	RSL77026.1 hypothetical protein CEP51_009434 [Fusarium floridanum]
SX13_00035	267	1	266	RTE73529.1	266	1	266	97.7	266	6	0	510.8	3.1e-142	RTE73529.1 hypothetical protein BHE90_012046 [Fusarium euwallaceae]
SX13_00036	782	1	781	RSL77015.1	781	1	781	94	781	47	0	1483.4	0	RSL77015.1 hypothetical protein CEP51_009436 [Fusarium floridanum]
SX13_00037	429	1	428	RSL95908.1	428	1	428	94.4	428	24	0	812.4	8.1e-233	RSL95908.1 hypothetical protein CDV31_013687 [Fusarium ambrosium]
SX13_00038	523	1	522	XP_003054738.1	522	1	522	94.8	522	27	0	1025	9.7e-297	XP_003054738.1 hypothetical protein NECHADRAFT_75777 [[Nectria] haematococca mpVI 77-13-4]
SX13_00039	453	20	451	XP_003054739.1	434	1	433	94.2	433	24	1	869	7.7e-250	XP_003054739.1 hypothetical protein NECHADRAFT_75778 [[Nectria] haematococca mpVI 77-13-4]
SX13_00040	565	1	564	XP_003054037.1	564	1	564	90.1	564	56	0	1036.6	3.5e-300	XP_003054037.1 hypothetical protein NECHADRAFT_75779 [[Nectria] haematococca mpVI 77-13-4]
SX13_00041	353	1	352	XP_003054740.1	349	1	349	94.9	352	15	3	681.4	1.8e-193	XP_003054740.1 hypothetical protein NECHADRAFT_103289 [[Nectria] haematococca mpVI 77-13-4]
SX13_00042	447	1	446	RSL95913.1	446	1	446	83.4	446	74	0	767.7	2.4e-219	RSL95913.1 hypothetical protein CDV31_013692 [Fusarium ambrosium]
SX13_00043	647	1	645	XP_003054741.1	646	1	645	83.4	645	107	0	1035.4	8.8e-300	XP_003054741.1 hypothetical protein NECHADRAFT_75781 [[Nectria] haematococca mpVI 77-13-4]
SX13_00044	484	1	483	RSL67666.1	436	1	436	81.4	484	41	49	672.5	1.1e-190	RSL67666.1 hypothetical protein CEP53_002878 [Fusarium sp. AF-6]
SX13_00045	468	1	465	RMJ02417.1	572	1	465	95.1	465	23	0	863.2	4.3e-248	RMJ02417.1 hypothetical protein CDV36_015315 [Fusarium kuroshium]
SX13_00046	447	1	446	RMJ02422.1	446	1	446	91.3	446	39	0	808.1	1.6e-231	RMJ02422.1 hypothetical protein CDV36_015314 [Fusarium kuroshium]
SX13_00047	447	1	446	RTE70222.1	446	1	446	92.4	446	34	0	828.2	1.5e-237	RTE70222.1 hypothetical protein BHE90_015383 [Fusarium euwallaceae]
SX13_00048	294	3	293	XP_003041208.1	310	1	310	82.9	310	34	19	512.7	9.1e-143	XP_003041208.1 hypothetical protein NECHADRAFT_55588 [[Nectria] haematococca mpVI 77-13-4]
SX13_00049	853	6	747	RGP72192.1	721	1	717	71.6	746	179	33	1063.1	5.2e-308	RGP72192.1 p-loop containing nucleoside triphosphate hydrolase [Fusarium sporotrichioides]
SX13_00050	195	22	194	XP_007840625.1	207	25	207	51.1	186	75	16	177.2	6e-42	XP_007840625.1 hypothetical protein PFICI_13853 [Pestalotiopsis fici W106-1]
SX13_00051	554	1	552	RGP72193.1	574	1	567	70.3	572	145	25	778.9	1.3e-222	RGP72193.1 hypothetical protein FSPOR_2865 [Fusarium sporotrichioides]
SX13_00052	308	1	305	RYC77389.1	361	1	305	93.4	305	20	0	614	3e-173	RYC77389.1 hypothetical protein BFJ63_vAg19737, partial [Fusarium oxysporum f. sp. narcissi]
SX13_00053	418	29	416	RSM01126.1	389	1	388	96.6	388	13	0	705.3	1.4e-200	RSM01126.1 hypothetical protein CDV31_011490 [Fusarium ambrosium]
SX13_00054	79	15	78	GAW17963.1	67	5	67	43.8	64	35	1	62.4	8.7e-08	GAW17963.1 hypothetical protein ANO14919_074320 [fungal sp. No.14919]
SX13_00055	340	23	325	XP_003042585.1	571	1	334	79.3	334	38	31	511.9	1.8e-142	XP_003042585.1 hypothetical protein NECHADRAFT_42336 [[Nectria] haematococca mpVI 77-13-4]
SX13_00056	103	1	101	XP_003042585.1	571	386	489	90.4	104	7	3	198	1.7e-48	XP_003042585.1 hypothetical protein NECHADRAFT_42336 [[Nectria] haematococca mpVI 77-13-4]
SX13_00057	302	1	301	XP_003054029.1	348	1	301	85.4	301	44	0	525.8	1.1e-146	XP_003054029.1 hypothetical protein NECHADRAFT_75762 [[Nectria] haematococca mpVI 77-13-4]
SX13_00058	678	1	614	RTE73919.1	971	1	730	45.9	751	248	158	509.6	1.8e-141	RTE73919.1 hypothetical protein BHE90_011633 [Fusarium euwallaceae]
SX13_00059	185	1	183	RSL47050.1	435	120	302	61.2	183	71	0	226.5	8.2e-57	RSL47050.1 hypothetical protein CEP54_013590 [Fusarium sp. AF-8]
SX13_00060	234	1	233	RMJ07481.1	233	1	233	93.1	233	16	0	463.4	5e-128	RMJ07481.1 hypothetical protein CDV36_012910 [Fusarium kuroshium]
SX13_00061	336	54	335	XP_003054727.1	302	2	302	88.4	301	16	19	535.4	1.5e-149	XP_003054727.1 hypothetical protein NECHADRAFT_75754 [[Nectria] haematococca mpVI 77-13-4]
SX13_00062	466	1	463	XP_003054024.1	466	1	463	93.7	463	29	0	879.8	4.5e-253	XP_003054024.1 hypothetical protein NECHADRAFT_75753 [[Nectria] haematococca mpVI 77-13-4]
SX13_00063	428	63	427	XP_003054023.1	420	56	420	97.5	365	9	0	713	6.6e-203	XP_003054023.1 hypothetical protein NECHADRAFT_75752 [[Nectria] haematococca mpVI 77-13-4]
SX13_00064	506	1	505	XP_003054022.1	538	29	538	91.6	510	38	5	951	1.7e-274	XP_003054022.1 hypothetical protein NECHADRAFT_90568 [[Nectria] haematococca mpVI 77-13-4]
SX13_00065	248	6	247	XP_003054021.1	340	29	340	58.7	312	59	70	341.3	3e-91	XP_003054021.1 hypothetical protein NECHADRAFT_90567 [[Nectria] haematococca mpVI 77-13-4]
SX13_00066	468	165	467	RGP63732.1	1479	41	392	53.8	353	112	51	360.1	1.2e-96	RGP63732.1 glycosylhydrolase family 18-6 [Fusarium sporotrichioides]
SX13_00067	947	3	946	KIL88357.1	1480	471	1480	58.6	1014	346	74	1182.2	0	KIL88357.1 hypothetical protein FAVG1_08436 [Fusarium avenaceum]
SX13_00068	689	204	688	RMJ07489.1	503	19	503	90.1	485	48	0	895.6	1.2e-257	RMJ07489.1 hypothetical protein CDV36_012904 [Fusarium kuroshium]
SX13_00069	818	5	812	RSM00252.1	878	70	878	93.2	809	54	1	1518.8	0	RSM00252.1 hypothetical protein CDV31_011873 [Fusarium ambrosium]
SX13_00070	176	1	175	RMJ07485.1	175	1	175	86.3	175	24	0	309.7	7e-82	RMJ07485.1 hypothetical protein CDV36_012902 [Fusarium kuroshium]
SX13_00071	208	1	207	RSM00254.1	207	1	207	95.7	207	9	0	427.6	2.7e-117	RSM00254.1 hypothetical protein CDV31_011875 [Fusarium ambrosium]
SX13_00072	979	1	978	RSL45943.1	1005	29	1005	95.5	978	43	1	1720.7	0	RSL45943.1 hypothetical protein CEP54_014064 [Fusarium sp. AF-8]
SX13_00073	93	1	92	RSL98948.1	100	1	92	96.7	92	3	0	188.7	9.5e-46	RSL98948.1 hypothetical protein CEP52_010020 [Fusarium sp. AF-4]
SX13_00074	152	1	151	XP_003054719.1	169	1	169	87.6	169	3	18	269.2	9e-70	XP_003054719.1 hypothetical protein NECHADRAFT_73448 [[Nectria] haematococca mpVI 77-13-4]
SX13_00075	499	1	498	RSL45944.1	496	1	496	98	498	8	2	781.9	1.4e-223	RSL45944.1 hypothetical protein CEP54_014067 [Fusarium sp. AF-8]
SX13_00076	187	1	185	RSL45946.1	188	1	187	97.3	187	3	2	187.2	5.5e-45	RSL45946.1 hypothetical protein CEP54_014068 [Fusarium sp. AF-8]
SX13_00077	353	1	345	XP_003054717.1	345	1	344	68.8	346	105	3	492.3	1.5e-136	XP_003054717.1 predicted protein [[Nectria] haematococca mpVI 77-13-4]
SX13_00078	1086	1	1085	RBA21274.1	1063	1	1063	78.2	1098	191	48	1643.2	0	RBA21274.1 hypothetical protein FPRO05_07588 [Fusarium proliferatum]
SX13_00079	152	1	150	XP_003054016.1	149	1	148	86.1	151	17	4	243	6.9e-62	XP_003054016.1 predicted protein [[Nectria] haematococca mpVI 77-13-4]
SX13_00080	522	1	521	XP_003054015.1	521	1	521	96.7	521	17	0	1009.6	4.2e-292	XP_003054015.1 hypothetical protein NECHADRAFT_75734 [[Nectria] haematococca mpVI 77-13-4]
SX13_00081	339	1	338	RMJ03265.1	338	1	338	94.1	338	20	0	643.7	3.9e-182	RMJ03265.1 hypothetical protein CDV36_015209 [Fusarium kuroshium]
SX13_00082	1273	392	1272	RMJ07301.1	881	1	881	98	881	18	0	1786.9	0	RMJ07301.1 hypothetical protein CDV36_013096 [Fusarium kuroshium]
SX13_00083	2602	1	2601	XP_003054014.1	2623	1	2623	94.6	2624	117	24	4899	0	XP_003054014.1 hypothetical protein NECHADRAFT_31971 [[Nectria] haematococca mpVI 77-13-4]
SX13_00084	1230	1	1183	XP_003054013.1	1221	1	1176	94.3	1183	60	7	1670.2	0	XP_003054013.1 hypothetical protein NECHADRAFT_20407, partial [[Nectria] haematococca mpVI 77-13-4]
SX13_00085	404	1	403	XP_003054012.1	403	1	403	97.8	403	9	0	786.6	4.5e-225	XP_003054012.1 hypothetical protein NECHADRAFT_75729 [[Nectria] haematococca mpVI 77-13-4]
SX13_00086	791	1	790	RSL47420.1	788	1	788	96.5	790	26	2	1324.7	0	RSL47420.1 hypothetical protein CEP54_013401 [Fusarium sp. AF-8]
SX13_00087	944	44	943	RSL47419.1	907	8	907	93.8	900	56	0	1540.8	0	RSL47419.1 hypothetical protein CEP54_013402 [Fusarium sp. AF-8]
SX13_00088	469	1	327	RSM04390.1	453	1	327	95.1	327	16	0	634	4.3e-179	RSM04390.1 hypothetical protein CDV31_010092 [Fusarium ambrosium]
SX13_00089	3214	1	3213	RMJ07298.1	3213	1	3213	98.2	3213	57	0	6017.6	0	RMJ07298.1 hypothetical protein CDV36_013103 [Fusarium kuroshium]
SX13_00090	654	1	653	RSL46333.1	652	1	652	91.7	654	51	3	1147.1	0	RSL46333.1 hypothetical protein CEP53_010383 [Fusarium sp. AF-6]
SX13_00091	81	2	80	RSM04387.1	212	112	181	51.2	86	19	23	80.5	3.2e-13	RSM04387.1 hypothetical protein CDV31_010089 [Fusarium ambrosium]
SX13_00093	321	1	320	XP_003054711.1	309	1	309	74.1	321	70	13	495	2.1e-137	XP_003054711.1 hypothetical protein NECHADRAFT_75723 [[Nectria] haematococca mpVI 77-13-4]
SX13_00094	1106	3	866	RSL94442.1	796	2	795	85.5	865	53	72	1309.3	0	RSL94442.1 hypothetical protein CEP52_012638 [Fusarium sp. AF-4]
SX13_00095	559	1	558	XP_003054710.1	557	1	557	95.9	558	22	1	1108.6	0	XP_003054710.1 hypothetical protein NECHADRAFT_90554 [[Nectria] haematococca mpVI 77-13-4]
SX13_00096	457	1	456	XP_003054007.1	456	1	456	95.8	456	19	0	882.5	6.8e-254	XP_003054007.1 hypothetical protein NECHADRAFT_30524 [[Nectria] haematococca mpVI 77-13-4]
SX13_00097	664	46	663	XP_003054006.1	626	11	626	95.6	618	25	2	1227.6	0	XP_003054006.1 hypothetical protein NECHADRAFT_75718 [[Nectria] haematococca mpVI 77-13-4]
SX13_00098	399	1	398	XP_003054709.1	401	1	401	95.3	402	14	5	636	9.6e-180	XP_003054709.1 hypothetical protein NECHADRAFT_75717 [[Nectria] haematococca mpVI 77-13-4]
SX13_00099	754	1	753	XP_003054708.1	751	1	751	95	753	36	2	1432.9	0	XP_003054708.1 hypothetical protein NECHADRAFT_99042 [[Nectria] haematococca mpVI 77-13-4]
SX13_00100	499	1	498	RTE78994.1	498	1	498	98	498	10	0	968.8	7.8e-280	RTE78994.1 hypothetical protein BHE90_006499 [Fusarium euwallaceae]
SX13_00101	1416	536	1414	XP_003054706.1	881	6	880	92.3	879	64	4	1581.6	0	XP_003054706.1 hypothetical protein NECHADRAFT_75711 [[Nectria] haematococca mpVI 77-13-4]
SX13_00102	318	1	317	RSL46317.1	317	1	317	95	317	16	0	583.2	5.9e-164	RSL46317.1 hypothetical protein CEP53_010369 [Fusarium sp. AF-6]
SX13_00103	371	1	370	XP_003054704.1	370	1	370	98.6	370	5	0	706.4	5.4e-201	XP_003054704.1 hypothetical protein NECHADRAFT_65975 [[Nectria] haematococca mpVI 77-13-4]
SX13_00104	247	1	246	RSM04371.1	247	1	246	95.1	246	12	0	486.9	4.5e-135	RSM04371.1 hypothetical protein CDV31_010073 [Fusarium ambrosium]
SX13_00105	696	2	657	XP_003054003.1	937	1	656	96.8	656	21	0	1345.5	0	XP_003054003.1 hypothetical protein NECHADRAFT_75708 [[Nectria] haematococca mpVI 77-13-4]
SX13_00106	332	1	331	XP_003054002.1	335	5	335	92.1	331	26	0	657.9	2e-186	XP_003054002.1 hypothetical protein NECHADRAFT_75707 [[Nectria] haematococca mpVI 77-13-4]
SX13_00107	550	3	549	RSL84673.1	568	20	568	84.7	549	82	2	933.7	3.1e-269	RSL84673.1 hypothetical protein CEP51_003769 [Fusarium floridanum]
SX13_00108	1645	950	1643	RTE78990.1	711	17	710	90.5	694	66	0	1258.8	0	RTE78990.1 hypothetical protein BHE90_006510 [Fusarium euwallaceae]
SX13_00109	1170	6	1128	RTE78989.1	1178	3	1142	79.3	1140	219	17	1268.8	0	RTE78989.1 hypothetical protein BHE90_006511 [Fusarium euwallaceae]
SX13_00110	660	379	659	RTE78987.1	663	381	663	93.6	283	16	2	277.3	1.4e-71	RTE78987.1 hypothetical protein BHE90_006513 [Fusarium euwallaceae]
SX13_00111	274	26	261	XP_003053999.1	260	1	237	74.7	237	59	1	321.2	3.6e-85	XP_003053999.1 predicted protein [[Nectria] haematococca mpVI 77-13-4]
SX13_00112	833	156	832	RSL62831.1	592	1	592	71.5	677	108	85	921.8	1.8e-265	RSL62831.1 hypothetical protein CEP53_004607 [Fusarium sp. AF-6]
SX13_00113	510	1	509	XP_003054700.1	509	1	509	95.9	509	21	0	1002.7	5e-290	XP_003054700.1 hypothetical protein NECHADRAFT_103282 [[Nectria] haematococca mpVI 77-13-4]
SX13_00114	321	14	320	RSL56963.1	371	65	371	96.7	307	10	0	626.7	4.7e-177	RSL56963.1 hypothetical protein CEP54_008530 [Fusarium sp. AF-8]
SX13_00115	713	6	711	EQB58030.1	714	6	713	52.5	713	327	12	724.2	4.8e-206	EQB58030.1 hypothetical protein CGLO_01770 [Colletotrichum gloeosporioides Cg-14]
SX13_00116	289	1	288	XP_003054698.1	288	1	288	99.3	288	2	0	587.4	2.8e-165	XP_003054698.1 hypothetical protein NECHADRAFT_99039 [[Nectria] haematococca mpVI 77-13-4]
SX13_00117	136	1	130	XP_003054697.1	678	1	130	91.5	130	11	0	254.2	2.7e-65	XP_003054697.1 hypothetical protein NECHADRAFT_75696 [[Nectria] haematococca mpVI 77-13-4]
SX13_00118	2542	1	2541	XP_003054695.1	2530	1	2530	93.2	2543	159	15	4677.8	0	XP_003054695.1 predicted protein [[Nectria] haematococca mpVI 77-13-4]
SX13_00119	402	49	401	RSL62827.1	440	45	406	81.8	363	55	11	614	3.9e-173	RSL62827.1 hypothetical protein CEP53_004600 [Fusarium sp. AF-6]
SX13_00120	286	15	282	ROV95110.1	291	21	290	71.9	270	74	2	434.1	4e-119	ROV95110.1 hypothetical protein VSDG_05845 [Valsa sordida]
SX13_00121	461	10	437	KPM34325.1	445	11	433	43.6	431	232	11	293.9	1e-76	KPM34325.1 hypothetical protein AK830_g12243 [Neonectria ditissima]
SX13_00123	493	45	492	XP_003053997.1	448	1	448	97.3	448	12	0	873.6	3.4e-251	XP_003053997.1 hypothetical protein NECHADRAFT_103279 [[Nectria] haematococca mpVI 77-13-4]
SX13_00124	657	1	656	RMJ14886.1	656	1	656	89.8	657	65	2	1202.6	0	RMJ14886.1 hypothetical protein CDV36_005417 [Fusarium kuroshium]
SX13_00125	961	10	960	XP_003054693.1	951	1	951	97.3	951	26	0	1683.7	0	XP_003054693.1 hypothetical protein NECHADRAFT_31774 [[Nectria] haematococca mpVI 77-13-4]
SX13_00126	213	1	212	XP_003053996.1	212	1	212	100	212	0	0	329.7	7.9e-88	XP_003053996.1 predicted protein [[Nectria] haematococca mpVI 77-13-4]
SX13_00127	1313	1	1312	RSL56969.1	1334	1	1334	81.9	1334	219	22	1777.7	0	RSL56969.1 hypothetical protein CEP54_008544 [Fusarium sp. AF-8]
SX13_00128	127	41	110	XP_003054692.1	1343	825	932	47.2	108	19	38	88.2	2.4e-15	XP_003054692.1 hypothetical protein NECHADRAFT_75689 [[Nectria] haematococca mpVI 77-13-4]
SX13_00130	571	1	570	XP_003053995.1	571	1	571	98.4	571	8	1	1030.4	2.5e-298	XP_003053995.1 hypothetical protein NECHADRAFT_75688 [[Nectria] haematococca mpVI 77-13-4]
SX13_00131	863	217	862	RMJ07963.1	659	14	659	94.1	646	38	0	1167.1	0	RMJ07963.1 hypothetical protein CDV36_012431 [Fusarium kuroshium]
SX13_00132	309	1	308	XP_003054685.1	308	1	308	96.8	308	10	0	617.8	2.1e-174	XP_003054685.1 hypothetical protein NECHADRAFT_103278 [[Nectria] haematococca mpVI 77-13-4]
SX13_00133	142	1	141	RMJ07948.1	141	1	141	96.5	141	5	0	269.6	6.4e-70	RMJ07948.1 hypothetical protein CDV36_012429 [Fusarium kuroshium]
SX13_00134	91	1	90	RSL44718.1	90	1	90	100	90	0	0	138.7	1.1e-30	RSL44718.1 hypothetical protein CEP51_016186 [Fusarium floridanum]
SX13_00135	439	1	438	RSL56941.1	457	1	457	90.6	457	24	19	843.2	4.4e-242	RSL56941.1 hypothetical protein CEP54_008558 [Fusarium sp. AF-8]
SX13_00136	147	1	145	XP_003054683.1	146	1	145	82.1	145	26	0	226.1	8.5e-57	XP_003054683.1 predicted protein [[Nectria] haematococca mpVI 77-13-4]
SX13_00137	426	1	425	RSL56982.1	425	1	425	90.6	425	40	0	734.6	2.1e-209	RSL56982.1 hypothetical protein CEP54_008560 [Fusarium sp. AF-8]
SX13_00138	224	1	222	RSM18701.1	262	22	261	45.7	245	105	28	107.5	6.7e-21	RSM18701.1 hypothetical protein CDV31_002421 [Fusarium ambrosium]
SX13_00139	632	1	631	XP_003054682.1	1022	409	1022	85.9	631	72	17	509.2	2.2e-141	XP_003054682.1 hypothetical protein NECHADRAFT_99034 [[Nectria] haematococca mpVI 77-13-4]
SX13_00140	1116	1	912	XP_003053988.1	1116	1	913	86.9	913	119	1	1557	0	XP_003053988.1 hypothetical protein NECHADRAFT_75671 [[Nectria] haematococca mpVI 77-13-4]
SX13_00141	1246	687	1245	RSL63527.1	559	1	559	97.3	559	15	0	1085.9	0	RSL63527.1 hypothetical protein CEP54_005119 [Fusarium sp. AF-8]
SX13_00142	277	1	275	XP_003054681.1	276	1	275	96.4	275	10	0	525	1.7e-146	XP_003054681.1 hypothetical protein NECHADRAFT_75667 [[Nectria] haematococca mpVI 77-13-4]
SX13_00143	225	1	223	XP_003053984.1	225	1	223	96.9	223	7	0	453	6.5e-125	XP_003053984.1 predicted protein [[Nectria] haematococca mpVI 77-13-4]
SX13_00144	442	1	439	RSL86653.1	441	1	439	94.3	439	25	0	823.9	2.8e-236	RSL86653.1 hypothetical protein CEP52_015762 [Fusarium sp. AF-4]
SX13_00145	402	1	401	XP_003053982.1	362	1	362	71.6	416	49	69	553.9	4.8e-155	XP_003053982.1 predicted protein [[Nectria] haematococca mpVI 77-13-4]
SX13_00146	3215	1410	3214	RSL63587.1	1803	1	1803	94.9	1806	89	4	3373.9	0	RSL63587.1 hypothetical protein CEP54_005125 [Fusarium sp. AF-8]
SX13_00147	738	90	736	XP_003054680.1	633	1	632	94.4	647	21	15	1249.6	0	XP_003054680.1 predicted protein [[Nectria] haematococca mpVI 77-13-4]
SX13_00148	1066	2	1065	RTE84867.1	899	11	899	67.5	1082	141	211	1330.5	0	RTE84867.1 hypothetical protein BHE90_000547 [Fusarium euwallaceae]
SX13_00149	501	1	500	RSM00099.1	483	1	483	93	500	18	17	922.5	6.5e-266	RSM00099.1 hypothetical protein CEP52_009348 [Fusarium sp. AF-4]
SX13_00150	799	44	798	RMJ12190.1	730	1	730	88.8	761	48	37	1333.9	0	RMJ12190.1 hypothetical protein CDV36_008146 [Fusarium kuroshium]
SX13_00151	347	1	346	RSL63537.1	346	1	346	97.7	346	8	0	692.6	7.5e-197	RSL63537.1 hypothetical protein CEP54_005133 [Fusarium sp. AF-8]
SX13_00152	553	1	552	RSL63532.1	550	1	550	98.9	552	4	2	1073.5	1.8e-311	RSL63532.1 hypothetical protein CEP54_005134 [Fusarium sp. AF-8]
SX13_00153	586	1	584	XP_003054677.1	584	1	579	62.2	585	214	7	679.9	8.5e-193	XP_003054677.1 hypothetical protein NECHADRAFT_75654 [[Nectria] haematococca mpVI 77-13-4]
SX13_00154	1105	1	1021	RSL60102.1	1015	1	1011	63.3	1045	325	58	1236.1	0	RSL60102.1 hypothetical protein CEP53_005550 [Fusarium sp. AF-6]
SX13_00155	704	1	702	RMJ12206.1	702	1	702	98	702	14	0	1385.5	0	RMJ12206.1 hypothetical protein CDV36_008154 [Fusarium kuroshium]
SX13_00156	162	1	161	XP_003053974.1	162	1	162	90.7	162	14	1	82	2.2e-13	XP_003053974.1 hypothetical protein NECHADRAFT_102409 [[Nectria] haematococca mpVI 77-13-4]
SX13_00157	727	12	716	RSL60084.1	823	48	763	64.4	734	214	47	885.9	9.7e-255	RSL60084.1 hypothetical protein CEP53_005547 [Fusarium sp. AF-6]
SX13_00158	336	1	323	XP_003054675.1	794	1	421	50.8	421	109	98	370.9	4.9e-100	XP_003054675.1 hypothetical protein NECHADRAFT_75649 [[Nectria] haematococca mpVI 77-13-4]
SX13_00159	348	3	347	XP_003054675.1	794	450	794	84.3	345	54	0	598.2	1.9e-168	XP_003054675.1 hypothetical protein NECHADRAFT_75649 [[Nectria] haematococca mpVI 77-13-4]
SX13_00160	581	5	580	RSL41593.1	634	1	569	52.9	605	220	65	452.2	2.9e-124	RSL41593.1 hypothetical protein CEP53_012666 [Fusarium sp. AF-6]
SX13_00161	460	1	458	RTE84861.1	469	1	468	69.3	469	132	12	617.8	3.1e-174	RTE84861.1 hypothetical protein BHE90_000563 [Fusarium euwallaceae]
SX13_00162	568	1	567	XP_003053970.1	567	1	567	97.7	567	13	0	1154.8	0	XP_003053970.1 hypothetical protein NECHADRAFT_75646 [[Nectria] haematococca mpVI 77-13-4]
SX13_00163	271	1	270	RMJ12200.1	268	1	268	91.5	271	19	4	363.6	6.3e-98	RMJ12200.1 hypothetical protein CDV36_008161 [Fusarium kuroshium]
SX13_00164	603	1	602	RSM18742.1	602	1	602	97.8	602	13	0	952.2	9.2e-275	RSM18742.1 hypothetical protein CDV31_002462 [Fusarium ambrosium]
SX13_00165	227	74	226	RMJ12201.1	153	1	153	94.1	153	9	0	287.7	3.7e-75	RMJ12201.1 hypothetical protein CDV36_008164 [Fusarium kuroshium]
SX13_00166	444	1	443	XP_003053967.1	446	1	446	92.8	446	29	3	837.8	1.9e-240	XP_003053967.1 hypothetical protein NECHADRAFT_90520 [[Nectria] haematococca mpVI 77-13-4]
SX13_00167	543	1	542	XP_003054673.1	542	1	542	94.8	542	28	0	1005.7	6.3e-291	XP_003054673.1 predicted protein [[Nectria] haematococca mpVI 77-13-4]
SX13_00168	569	1	506	RSM18746.1	722	1	694	58.2	694	102	188	708.4	2.2e-201	RSM18746.1 hypothetical protein CDV31_002466 [Fusarium ambrosium]
SX13_00169	283	1	282	XP_003054671.1	282	1	282	95.7	282	12	0	553.1	5.8e-155	XP_003054671.1 hypothetical protein NECHADRAFT_75639 [[Nectria] haematococca mpVI 77-13-4]
SX13_00170	219	1	206	XP_003054670.1	235	1	206	89.3	206	22	0	366.3	7.8e-99	XP_003054670.1 hypothetical protein NECHADRAFT_75638 [[Nectria] haematococca mpVI 77-13-4]
SX13_00171	421	1	420	RSL63557.1	836	73	491	80.2	420	82	1	692.6	9.1e-197	RSL63557.1 hypothetical protein CEP54_005154 [Fusarium sp. AF-8]
SX13_00172	791	335	789	XP_003054668.1	441	1	440	83.2	457	58	19	780.4	6.3e-223	XP_003054668.1 hypothetical protein NECHADRAFT_75636 [[Nectria] haematococca mpVI 77-13-4]
SX13_00173	356	1	228	RSL41582.1	356	1	228	96.5	228	8	0	436.8	7.6e-120	RSL41582.1 hypothetical protein CEP53_012678 [Fusarium sp. AF-6]
SX13_00174	354	1	353	RSL41581.1	353	1	353	98.9	353	4	0	709.5	6.1e-202	RSL41581.1 putative D-xylulose reductase A [Fusarium sp. AF-6]
SX13_00175	147	1	146	RMJ04647.1	146	1	146	93.2	146	10	0	270.8	3e-70	RMJ04647.1 hypothetical protein CDV36_014683 [Fusarium kuroshium]
SX13_00176	683	110	675	RTE84782.1	577	28	576	90.3	568	34	21	1009.6	5.5e-292	RTE84782.1 hypothetical protein BHE90_000578 [Fusarium euwallaceae]
SX13_00177	1090	1	1089	XP_003053962.1	1089	1	1089	99.3	1089	8	0	2116.7	0	XP_003053962.1 predicted protein [[Nectria] haematococca mpVI 77-13-4]
SX13_00179	138	1	137	RSL63607.1	137	1	137	99.3	137	1	0	291.6	1.5e-76	RSL63607.1 hypothetical protein CEP54_005161 [Fusarium sp. AF-8]
SX13_00180	965	1	964	XP_003053960.1	967	1	967	92	970	69	9	1509.6	0	XP_003053960.1 hypothetical protein NECHADRAFT_99027 [[Nectria] haematococca mpVI 77-13-4]
SX13_00181	293	26	289	RSL39028.1	254	1	250	60.5	266	87	18	299.7	1.2e-78	RSL39028.1 hypothetical protein CEP53_014376 [Fusarium sp. AF-6]
SX13_00182	342	212	341	RMJ06686.1	153	24	153	99.2	130	1	0	216.5	1.6e-53	RMJ06686.1 hypothetical protein CDV36_013720 [Fusarium kuroshium]
SX13_00183	834	1	833	XP_003053959.1	848	1	848	96.4	852	8	23	1668.7	0	XP_003053959.1 glycoside hydrolase family 3 [[Nectria] haematococca mpVI 77-13-4]
SX13_00184	201	1	200	XP_003054665.1	201	1	201	95	201	9	1	334.3	3e-89	XP_003054665.1 hypothetical protein NECHADRAFT_75626 [[Nectria] haematococca mpVI 77-13-4]
SX13_00185	272	1	269	RTE70117.1	272	1	272	78	273	55	5	388.3	2.4e-105	RTE70117.1 hypothetical protein BHE90_015491 [Fusarium euwallaceae]
SX13_00186	232	1	231	RSL88608.1	499	1	196	67.5	231	40	35	273.5	7.3e-71	RSL88608.1 hypothetical protein CEP52_015179 [Fusarium sp. AF-4]
SX13_00187	288	1	275	RSL78370.1	499	225	498	89.5	276	26	3	504.6	2.4e-140	RSL78370.1 hypothetical protein CEP51_008238 [Fusarium floridanum]
SX13_00188	540	1	398	XP_013951976.1	1260	294	724	67.3	431	108	33	592.8	1.3e-166	XP_013951976.1 hypothetical protein TRIVIDRAFT_205509 [Trichoderma virens Gv29-8]
SX13_00189	596	1	595	RMJ06683.1	595	1	595	97.8	595	13	0	1224.9	0	RMJ06683.1 Endoplasmic reticulum oxidoreductin-1 [Fusarium kuroshium]
SX13_00190	115	1	114	RSL41013.1	137	24	137	100	114	0	0	240.7	2.6e-61	RSL41013.1 Cyclin-dependent kinases regulatory subunit [Fusarium sp. AF-6]
SX13_00191	345	1	344	XP_003053955.1	344	1	344	86.9	344	45	0	590.9	3.1e-166	XP_003053955.1 hypothetical protein NECHADRAFT_75622 [[Nectria] haematococca mpVI 77-13-4]
SX13_00192	532	117	531	XP_003054664.1	435	17	435	94	419	21	4	595.5	1.9e-167	XP_003054664.1 hypothetical protein NECHADRAFT_99025 [[Nectria] haematococca mpVI 77-13-4]
SX13_00193	1431	1	1430	RSL63561.1	1430	1	1430	96.6	1430	48	0	2660.9	0	RSL63561.1 cft1-like protein [Fusarium sp. AF-8]
SX13_00194	598	1	577	XP_003054663.1	598	1	577	98.1	577	11	0	1062.4	6.2e-308	XP_003054663.1 predicted protein [[Nectria] haematococca mpVI 77-13-4]
SX13_00195	365	1	364	RTE78044.1	367	1	367	86.9	367	45	3	473	9.9e-131	RTE78044.1 hypothetical protein BHE90_007474 [Fusarium euwallaceae]
SX13_00196	519	1	518	XP_003054662.1	515	1	515	91.7	518	40	3	962.2	7.6e-278	XP_003054662.1 hypothetical protein NECHADRAFT_75617 [[Nectria] haematococca mpVI 77-13-4]
SX13_00197	297	1	296	RSM18772.1	296	1	296	96.6	296	10	0	585.5	1.1e-164	RSM18772.1 hypothetical protein CDV31_002492 [Fusarium ambrosium]
SX13_00198	276	1	275	RSL82724.1	275	1	275	93.5	275	18	0	481.5	2.1e-133	RSL82724.1 hypothetical protein CDV31_016906 [Fusarium ambrosium]
SX13_00199	216	23	202	XP_003054660.1	194	11	187	60.6	180	68	3	177.6	5.1e-42	XP_003054660.1 predicted protein [[Nectria] haematococca mpVI 77-13-4]
SX13_00200	552	1	551	XP_003053951.1	635	82	635	88.3	554	62	3	983.4	3.4e-284	XP_003053951.1 hypothetical protein NECHADRAFT_75613 [[Nectria] haematococca mpVI 77-13-4]
SX13_00201	327	1	189	XP_003054659.1	975	1	188	96.3	189	6	1	394.8	3.1e-107	XP_003054659.1 hypothetical protein NECHADRAFT_75612 [[Nectria] haematococca mpVI 77-13-4]
SX13_00202	1127	1	587	XP_003054659.1	975	390	975	91.5	587	49	1	1058.1	2.2e-306	XP_003054659.1 hypothetical protein NECHADRAFT_75612 [[Nectria] haematococca mpVI 77-13-4]
SX13_00203	379	1	377	XP_003054657.1	379	1	378	87.8	378	45	1	690.3	4.1e-196	XP_003054657.1 hypothetical protein NECHADRAFT_75609 [[Nectria] haematococca mpVI 77-13-4]
SX13_00204	761	325	756	RSL61647.1	441	4	440	88.1	437	47	5	798.5	2.1e-228	RSL61647.1 hypothetical protein CEP53_005015 [Fusarium sp. AF-6]
SX13_00205	133	1	132	XP_003053947.1	132	1	132	95.5	132	6	0	244.2	2.7e-62	XP_003053947.1 hypothetical protein NECHADRAFT_75606 [[Nectria] haematococca mpVI 77-13-4]
SX13_00206	175	1	174	RSL82530.1	174	1	174	90.8	174	16	0	333.6	4.5e-89	RSL82530.1 hypothetical protein CEP51_005082 [Fusarium floridanum]
SX13_00207	398	1	397	XP_003054655.1	393	1	393	90.2	397	35	4	736.1	6.8e-210	XP_003054655.1 hypothetical protein NECHADRAFT_90510 [[Nectria] haematococca mpVI 77-13-4]
SX13_00208	502	13	500	XP_018257439.1	498	15	497	64	489	169	7	589.7	1e-165	XP_018257439.1 hypothetical protein FOXG_16680 [Fusarium oxysporum f. sp. lycopersici 4287]
SX13_00209	357	1	355	RSL82528.1	354	1	353	94.6	355	17	2	710.7	2.8e-202	RSL82528.1 hypothetical protein CEP51_005084 [Fusarium floridanum]
SX13_00210	882	453	881	XP_003053944.1	429	1	429	77.6	429	96	0	653.7	9.9e-185	XP_003053944.1 hypothetical protein NECHADRAFT_75599 [[Nectria] haematococca mpVI 77-13-4]
SX13_00211	794	92	793	RSL52462.1	702	1	702	97.3	702	19	0	1359	0	RSL52462.1 hypothetical protein CEP54_010898 [Fusarium sp. AF-8]
SX13_00212	336	1	331	RTE78035.1	333	1	331	93.4	331	22	0	620.2	4.6e-175	RTE78035.1 hypothetical protein BHE90_007491 [Fusarium euwallaceae]
SX13_00213	461	1	460	RSL82525.1	460	1	460	98	460	9	0	895.6	7.8e-258	RSL82525.1 hypothetical protein CEP51_005089 [Fusarium floridanum]
SX13_00214	1204	1	574	RSL52465.1	574	1	574	97.2	574	16	0	1126.7	0	RSL52465.1 hypothetical protein CEP54_010895 [Fusarium sp. AF-8]
SX13_00216	1019	1	1018	XP_003053942.1	1043	1	1043	64.5	1048	337	35	1281.2	0	XP_003053942.1 hypothetical protein NECHADRAFT_75597 [[Nectria] haematococca mpVI 77-13-4]
SX13_00217	648	1	647	RSL82548.1	650	1	650	82.8	651	107	5	1111.7	0	RSL82548.1 hypothetical protein CEP51_005093 [Fusarium floridanum]
SX13_00218	535	1	534	XP_003053941.1	557	1	557	89.4	557	36	23	858.6	1.2e-246	XP_003053941.1 predicted protein [[Nectria] haematococca mpVI 77-13-4]
SX13_00219	561	1	539	XP_003054651.1	552	1	539	89.2	539	58	0	1010	3.4e-292	XP_003054651.1 hypothetical protein NECHADRAFT_75594 [[Nectria] haematococca mpVI 77-13-4]
SX13_00220	557	1	556	RSL82553.1	572	1	572	91.8	572	31	16	1071.2	1.3e-310	RSL82553.1 hypothetical protein CEP51_005096 [Fusarium floridanum]
SX13_00221	230	1	229	RSL52444.1	229	1	229	94.8	229	12	0	464.9	1.7e-128	RSL52444.1 hypothetical protein CEP54_010906 [Fusarium sp. AF-8]
SX13_00222	743	130	742	RSL95841.1	611	1	611	78	613	133	2	945.3	1.4e-272	RSL95841.1 hypothetical protein CDV31_013729 [Fusarium ambrosium]
SX13_00223	729	59	692	RMJ11543.1	651	1	609	67.4	641	170	39	619.4	1.7e-174	RMJ11543.1 hypothetical protein CDV36_008812 [Fusarium kuroshium]
SX13_00224	365	1	364	RSL61667.1	356	1	356	80.3	365	62	10	577.4	3.7e-162	RSL61667.1 hypothetical protein CEP53_005037 [Fusarium sp. AF-6]
SX13_00225	599	1	347	RSL90130.1	585	1	334	72.8	353	71	25	334	1.2e-88	RSL90130.1 hypothetical protein CEP52_014666 [Fusarium sp. AF-4]
SX13_00226	455	1	454	RTE78015.1	454	1	454	95.4	454	21	0	838.6	1.1e-240	RTE78015.1 hypothetical protein BHE90_007504 [Fusarium euwallaceae]
SX13_00227	208	1	207	RSL52459.1	207	1	207	93.2	207	14	0	361.7	1.8e-97	RSL52459.1 Ribosome biogenesis protein RLP24 [Fusarium sp. AF-8]
SX13_00228	934	486	933	RSL52452.1	448	1	448	97.1	448	13	0	898.7	1.9e-258	RSL52452.1 hypothetical protein CEP54_010914 [Fusarium sp. AF-8]
SX13_00229	211	1	210	RSL52451.1	210	1	210	91	210	19	0	393.7	4.4e-107	RSL52451.1 hypothetical protein CEP54_010915 [Fusarium sp. AF-8]
SX13_00230	739	1	738	RSL52461.1	740	1	740	93.7	741	43	4	1362.1	0	RSL52461.1 hypothetical protein CEP54_010916 [Fusarium sp. AF-8]
SX13_00231	515	27	514	RSL95831.1	488	1	488	98.8	488	6	0	971.5	1.2e-280	RSL95831.1 hypothetical protein CDV31_013719 [Fusarium ambrosium]
SX13_00232	305	1	304	XP_003053932.1	304	1	304	92.1	304	24	0	578.6	1.4e-162	XP_003053932.1 hypothetical protein NECHADRAFT_75579 [[Nectria] haematococca mpVI 77-13-4]
SX13_00233	442	1	364	RMJ11526.1	386	1	364	98.9	364	4	0	714.9	1.8e-203	RMJ11526.1 putative tartrate dehydrogenase/decarboxylase TtuC' [Fusarium kuroshium]
SX13_00234	646	1	578	XP_003053931.1	640	1	595	79.1	598	102	23	758.8	1.6e-216	XP_003053931.1 hypothetical protein NECHADRAFT_75577 [[Nectria] haematococca mpVI 77-13-4]
SX13_00235	1314	1	626	XP_003053929.1	630	1	625	99.2	626	4	1	1248	0	XP_003053929.1 predicted protein [[Nectria] haematococca mpVI 77-13-4]
SX13_00236	196	1	195	RSL52434.1	195	1	195	92.8	195	14	0	370.2	4.8e-100	RSL52434.1 hypothetical protein CEP54_010925 [Fusarium sp. AF-8]
SX13_00237	931	279	930	XP_003053928.1	653	1	653	92.8	653	46	1	908.7	1.8e-261	XP_003053928.1 hypothetical protein NECHADRAFT_75573 [[Nectria] haematococca mpVI 77-13-4]
SX13_00238	1097	1	1079	RSL53294.1	1114	1	1079	97.6	1079	26	0	2055.8	0	RSL53294.1 hypothetical protein CEP51_014914 [Fusarium floridanum]
SX13_00239	321	1	320	RSL41916.1	320	1	320	96.9	320	10	0	314.3	5.2e-83	RSL41916.1 hypothetical protein CEP53_012474 [Fusarium sp. AF-6]
SX13_00240	734	271	666	RSL47682.1	368	1	339	59.4	433	45	131	432.6	3e-118	RSL47682.1 hypothetical protein CEP53_009844 [Fusarium sp. AF-6]
SX13_00241	391	217	350	RMX69589.1	299	66	185	31.9	138	72	22	71.6	7.1e-10	RMX69589.1 hypothetical protein DD238_002029 [Peronospora effusa]
SX13_00242	492	78	491	XP_003661456.1	448	35	448	78.3	414	90	0	679.1	1.2e-192	XP_003661456.1 uncharacterized protein MYCTH_2300877 [Thermothelomyces thermophilus ATCC 42464]
SX13_00243	632	195	631	RSL76766.1	438	1	438	97.9	438	8	1	899.8	5.7e-259	RSL76766.1 Exopolygalacturonase X-2 [Fusarium floridanum]
SX13_00244	516	1	515	RSL96064.1	515	1	515	97.9	515	11	0	1013.8	2.2e-293	RSL96064.1 hypothetical protein CDV31_013623 [Fusarium ambrosium]
SX13_00245	689	1	688	XP_003053924.1	698	1	698	73.1	699	176	12	1035.8	7.2e-300	XP_003053924.1 hypothetical protein NECHADRAFT_75566 [[Nectria] haematococca mpVI 77-13-4]
SX13_00246	425	1	424	RMJ13296.1	424	1	424	96.5	424	15	0	853.6	3.1e-245	RMJ13296.1 hypothetical protein CDV36_007069 [Fusarium kuroshium]
SX13_00247	140	1	139	RSL96061.1	139	1	139	91.4	139	12	0	266.9	4.1e-69	RSL96061.1 hypothetical protein CDV31_013620 [Fusarium ambrosium]
SX13_00248	505	1	504	XP_003054639.1	504	1	504	97.4	504	13	0	984.2	1.8e-284	XP_003054639.1 hypothetical protein NECHADRAFT_32016 [[Nectria] haematococca mpVI 77-13-4]
SX13_00249	1398	18	1397	RSL46448.1	1537	50	1537	51.5	1546	526	224	854.7	4.6e-245	RSL46448.1 hypothetical protein CEP54_013846 [Fusarium sp. AF-8]
SX13_00250	709	60	708	RSL76763.1	786	138	786	92.9	649	46	0	1181.4	0	RSL76763.1 hypothetical protein CEP51_009661 [Fusarium floridanum]
SX13_00251	609	1	608	XP_003053921.1	607	1	607	88.3	608	70	1	1095.1	0	XP_003053921.1 hypothetical protein NECHADRAFT_75560 [[Nectria] haematococca mpVI 77-13-4]
SX13_00252	222	1	221	RSL76775.1	221	1	221	98.6	221	3	0	443	6.7e-122	RSL76775.1 NADH-ubiquinone oxidoreductase 19.3 kDa subunit, mitochondrial [Fusarium floridanum]
SX13_00253	797	203	622	CZR69604.1	635	101	538	37.6	455	232	52	309.7	3.2e-81	CZR69604.1 uncharacterized protein PAC_19504 [Phialocephala subalpina]
SX13_00254	165	1	164	XP_003054636.1	268	99	261	75.6	164	39	1	265	1.8e-68	XP_003054636.1 predicted protein [[Nectria] haematococca mpVI 77-13-4]
SX13_00255	540	1	539	RSL86094.1	540	1	539	97.6	539	13	0	1058.5	8.1e-307	RSL86094.1 Protein RDR1 [Fusarium sp. AF-4]
SX13_00256	432	1	431	RSL47697.1	431	1	431	95.4	431	20	0	816.6	4.3e-234	RSL47697.1 hypothetical protein CEP53_009830 [Fusarium sp. AF-6]
SX13_00257	615	1	614	XP_003054634.1	614	1	614	84.9	614	93	0	1117.1	0	XP_003054634.1 hypothetical protein NECHADRAFT_75555 [[Nectria] haematococca mpVI 77-13-4]
SX13_00258	537	1	536	RSL47694.1	537	1	537	94.4	537	29	1	1037.3	1.9e-300	RSL47694.1 hypothetical protein CEP53_009828 [Fusarium sp. AF-6]
SX13_00259	409	1	407	XP_003054633.1	408	1	407	96.1	407	16	0	810.4	2.9e-232	XP_003054633.1 hypothetical protein NECHADRAFT_103269 [[Nectria] haematococca mpVI 77-13-4]
SX13_00260	108	1	107	RSL76769.1	144	38	144	100	107	0	0	220.3	3.4e-55	RSL76769.1 hypothetical protein CEP51_009651 [Fusarium floridanum]
SX13_00261	458	18	457	XP_003054632.1	440	1	440	97	440	13	0	862.1	9.5e-248	XP_003054632.1 hypothetical protein NECHADRAFT_90486 [[Nectria] haematococca mpVI 77-13-4]
SX13_00262	538	1	537	RSL76764.1	535	1	535	78.6	537	113	2	855.5	1e-245	RSL76764.1 hypothetical protein CEP51_009649 [Fusarium floridanum]
SX13_00263	557	1	556	RSL42134.1	556	1	556	97.8	556	12	0	1106.7	0	RSL42134.1 hypothetical protein CEP53_012355 [Fusarium sp. AF-6]
SX13_00264	525	1	524	RSL76117.1	524	1	524	95.4	524	24	0	1000.7	2e-289	RSL76117.1 hypothetical protein CEP51_010255 [Fusarium floridanum]
SX13_00265	72	1	71	RMJ13275.1	70	1	70	77.5	71	15	1	119.4	5.5e-25	RMJ13275.1 hypothetical protein CDV36_007051 [Fusarium kuroshium]
SX13_00266	97	1	91	EXM13849.1	211	46	136	72.5	91	25	0	142.5	8.1e-32	EXM13849.1 hypothetical protein FOTG_17707 [Fusarium oxysporum f. sp. vasinfectum 25433]
SX13_00267	372	1	371	RMJ13276.1	355	1	355	84.4	371	42	16	634.8	2e-179	RMJ13276.1 hypothetical protein CDV36_007050 [Fusarium kuroshium]
SX13_00268	1478	1	1477	RSL88982.1	1476	1	1476	95.3	1477	68	1	2840.4	0	RSL88982.1 hypothetical protein CDV31_015962 [Fusarium ambrosium]
SX13_00269	688	175	687	RSL42128.1	557	47	557	94	513	29	2	944.1	2.8e-272	RSL42128.1 hypothetical protein CEP53_012361 [Fusarium sp. AF-6]
SX13_00270	93	1	92	RSL46360.1	92	1	92	97.8	92	2	0	208	1.5e-51	RSL46360.1 hypothetical protein CEP54_013893 [Fusarium sp. AF-8]
SX13_00271	622	1	621	XP_003054627.1	621	1	621	97.4	621	16	0	1245	0	XP_003054627.1 hypothetical protein NECHADRAFT_75542 [[Nectria] haematococca mpVI 77-13-4]
SX13_00272	290	1	289	XP_003053913.1	289	1	289	99.7	289	1	0	542.7	8.1e-152	XP_003053913.1 predicted protein [[Nectria] haematococca mpVI 77-13-4]
SX13_00273	750	2	749	RSL46358.1	749	1	749	86.7	752	93	7	1212.6	0	RSL46358.1 hypothetical protein CEP54_013896 [Fusarium sp. AF-8]
SX13_00274	533	1	532	XP_003039064.1	532	1	532	87.8	532	65	0	935.6	7.9e-270	XP_003039064.1 hypothetical protein NECHADRAFT_56797 [[Nectria] haematococca mpVI 77-13-4]
SX13_00275	824	28	821	RBR07038.1	812	26	811	82.5	805	111	30	1303.9	0	RBR07038.1 hypothetical protein FVER53590_03782 [Fusarium verticillioides]
SX13_00276	276	1	275	XP_003053911.1	275	1	275	96.7	275	9	0	440.3	5.4e-121	XP_003053911.1 hypothetical protein NECHADRAFT_75536 [[Nectria] haematococca mpVI 77-13-4]
SX13_00277	323	1	320	RSL39656.1	365	1	314	95.9	320	7	6	630.2	4.3e-178	RSL39656.1 hypothetical protein CEP53_013895 [Fusarium sp. AF-6]
SX13_00278	554	1	553	XP_003053910.1	553	1	553	96.9	553	17	0	978	1.4e-282	XP_003053910.1 hypothetical protein NECHADRAFT_65938 [[Nectria] haematococca mpVI 77-13-4]
SX13_00279	217	1	216	RSL46345.1	216	1	216	98.6	216	3	0	437.6	2.7e-120	RSL46345.1 hypothetical protein CEP54_013903 [Fusarium sp. AF-8]
SX13_00280	280	1	279	RSL46351.1	279	1	279	97.5	279	7	0	499.2	9.9e-139	RSL46351.1 hypothetical protein CEP54_013904 [Fusarium sp. AF-8]
SX13_00281	498	1	497	XP_003053909.1	497	1	497	97.8	497	11	0	966.1	5.1e-279	XP_003053909.1 hypothetical protein NECHADRAFT_32022 [[Nectria] haematococca mpVI 77-13-4]
SX13_00282	879	1	878	XP_003053908.1	862	1	862	96.6	878	14	16	1729.5	0	XP_003053908.1 predicted protein [[Nectria] haematococca mpVI 77-13-4]
SX13_00283	185	1	184	RSL60948.1	204	1	204	89.7	204	1	20	352.8	7.5e-95	RSL60948.1 hypothetical protein CEP53_005265 [Fusarium sp. AF-6]
SX13_00284	984	1	983	RSL81775.1	983	1	983	99.1	983	9	0	1952.6	0	RSL81775.1 hypothetical protein CEP51_005605 [Fusarium floridanum]
SX13_00285	397	1	396	XP_003054621.1	396	1	396	98.7	396	5	0	764.2	2.3e-218	XP_003054621.1 predicted protein [[Nectria] haematococca mpVI 77-13-4]
SX13_00286	468	16	467	RSL60951.1	415	20	415	87.2	452	2	56	765.8	9.4e-219	RSL60951.1 Homocitrate synthase, mitochondrial [Fusarium sp. AF-6]
SX13_00287	1545	7	1544	RSL55016.1	1540	6	1540	93.6	1544	84	15	2760.3	0	RSL55016.1 hypothetical protein CEP54_009611 [Fusarium sp. AF-8]
SX13_00288	1487	1	1486	RSM00294.1	1486	1	1486	96.6	1486	50	0	2647.8	0	RSM00294.1 hypothetical protein CEP52_009207 [Fusarium sp. AF-4]
SX13_00289	519	1	518	RSL55028.1	516	1	516	85.5	518	73	2	674.9	2.4e-191	RSL55028.1 hypothetical protein CEP54_009609 [Fusarium sp. AF-8]
SX13_00290	566	1	565	RTE79142.1	565	1	565	95	565	28	0	884.8	1.7e-254	RTE79142.1 hypothetical protein BHE90_006357 [Fusarium euwallaceae]
SX13_00291	522	1	521	RTE79136.1	521	1	521	91	521	47	0	946.8	3.3e-273	RTE79136.1 hypothetical protein BHE90_006358 [Fusarium euwallaceae]
SX13_00292	1612	846	1611	RSM00338.1	808	1	808	84.2	809	84	44	1300	0	RSM00338.1 DNA repair helicase RAD25 [Fusarium sp. AF-4]
SX13_00293	221	1	220	RSL54999.1	221	1	221	99.1	221	1	1	440.3	4.3e-121	RSL54999.1 hypothetical protein CEP54_009604 [Fusarium sp. AF-8]
SX13_00294	204	1	203	XP_003054617.1	201	1	201	84.7	203	29	2	315.5	1.5e-83	XP_003054617.1 hypothetical protein NECHADRAFT_99009 [[Nectria] haematococca mpVI 77-13-4]
SX13_00295	436	1	435	XP_003054616.1	435	1	435	99.3	435	3	0	861.3	1.5e-247	XP_003054616.1 predicted protein [[Nectria] haematococca mpVI 77-13-4]
SX13_00296	278	1	277	XP_003053901.1	291	1	278	80.9	278	52	1	427.9	2.8e-117	XP_003053901.1 hypothetical protein NECHADRAFT_75517 [[Nectria] haematococca mpVI 77-13-4]
SX13_00297	407	1	406	RTE79159.1	406	1	406	96.8	406	13	0	807.4	2.5e-231	RTE79159.1 hypothetical protein BHE90_006366 [Fusarium euwallaceae]
SX13_00298	322	1	321	RSM02555.1	321	1	321	98.4	321	5	0	656.4	5.6e-186	RSM02555.1 hypothetical protein CDV31_010860 [Fusarium ambrosium]
SX13_00299	345	63	344	XP_003054613.1	282	1	282	98.6	282	4	0	528.1	2.4e-147	XP_003054613.1 hypothetical protein NECHADRAFT_75514 [[Nectria] haematococca mpVI 77-13-4]
SX13_00300	357	1	356	RMJ11508.1	356	1	356	94.4	356	20	0	709.5	6.1e-202	RMJ11508.1 hypothetical protein CDV36_008845 [Fusarium kuroshium]
SX13_00301	1046	41	1045	XP_031015137.1	979	4	979	80.8	1008	159	35	1551.2	0	XP_031015137.1 uncharacterized protein FIESC28_06616 [Fusarium coffeatum]
SX13_00302	751	1	750	RMJ11514.1	751	1	751	93.8	752	44	3	958.7	1.2e-276	RMJ11514.1 hypothetical protein CDV36_008842 [Fusarium kuroshium]
SX13_00303	606	1	605	RSL60941.1	605	1	605	99.7	605	2	0	1179.1	0	RSL60941.1 hypothetical protein CEP53_005287 [Fusarium sp. AF-6]
SX13_00304	424	1	422	XP_003054610.1	423	1	422	81.6	423	76	2	684.1	3.3e-194	XP_003054610.1 predicted protein [[Nectria] haematococca mpVI 77-13-4]
SX13_00305	607	1	606	RMJ11518.1	606	1	606	97.9	606	13	0	1095.9	0	RMJ11518.1 Restriction of telomere capping protein 5 [Fusarium kuroshium]
SX13_00306	231	1	230	RMJ11517.1	231	1	231	84.8	231	34	1	266.5	8.9e-69	RMJ11517.1 Respiratory supercomplex factor 1, mitochondrial [Fusarium kuroshium]
SX13_00307	891	1	890	XP_003054608.1	888	1	888	97.3	890	22	2	1690.6	0	XP_003054608.1 hypothetical protein NECHADRAFT_30712 [[Nectria] haematococca mpVI 77-13-4]
SX13_00309	338	21	337	XP_003053896.1	317	1	317	92.4	317	24	0	548.5	1.7e-153	XP_003053896.1 hypothetical protein NECHADRAFT_75504 [[Nectria] haematococca mpVI 77-13-4]
SX13_00310	731	1	730	RSL54989.1	548	1	548	67.7	734	47	190	401.4	7.3e-109	RSL54989.1 hypothetical protein CEP54_009587 [Fusarium sp. AF-8]
SX13_00311	238	11	237	RSL54988.1	227	1	227	91.2	227	20	0	417.2	4.2e-114	RSL54988.1 hypothetical protein CEP54_009586 [Fusarium sp. AF-8]
SX13_00312	494	1	492	RSL60925.1	493	1	492	99	492	5	0	993	3.8e-287	RSL60925.1 Aldehyde dehydrogenase [Fusarium sp. AF-6]
SX13_00313	815	1	750	RSL54986.1	905	1	775	63	776	260	27	961.4	2e-277	RSL54986.1 hypothetical protein CEP54_009584 [Fusarium sp. AF-8]
SX13_00314	996	1	995	XP_003053893.1	1139	148	1139	69.5	1025	250	63	941	3.5e-271	XP_003053893.1 hypothetical protein NECHADRAFT_75500 [[Nectria] haematococca mpVI 77-13-4]
SX13_00315	130	16	129	RMJ04933.1	121	16	121	62.3	114	35	8	146	9.8e-33	RMJ04933.1 hypothetical protein CDV36_014392 [Fusarium kuroshium]
SX13_00316	320	60	319	RTE79150.1	260	1	260	96.9	260	8	0	514.2	3.4e-143	RTE79150.1 hypothetical protein BHE90_006385 [Fusarium euwallaceae]
SX13_00317	425	1	424	XP_003054606.1	424	1	424	97.6	424	10	0	817.4	2.5e-234	XP_003054606.1 glycosyltransferase family 50 [[Nectria] haematococca mpVI 77-13-4]
SX13_00318	623	1	622	RSM20962.1	622	1	622	94.1	622	37	0	1182.2	0	RSM20962.1 hypothetical protein CDV31_000009 [Fusarium ambrosium]
SX13_00319	225	1	224	XP_003053890.1	224	1	224	96.4	224	8	0	430.6	3.5e-118	XP_003053890.1 predicted protein [[Nectria] haematococca mpVI 77-13-4]
SX13_00320	445	1	444	RSL55027.1	474	31	474	93	444	31	0	827.8	1.9e-237	RSL55027.1 hypothetical protein CEP54_009578 [Fusarium sp. AF-8]
SX13_00321	285	1	284	RGP61069.1	284	1	284	92.3	284	22	0	556.2	6.9e-156	RGP61069.1 acetoacetate decarboxylase [Fusarium sporotrichioides]
SX13_00322	508	1	507	RKK76021.1	507	1	507	85.6	507	73	0	903.3	4.1e-260	RKK76021.1 Choline transport protein [Fusarium oxysporum]
SX13_00323	264	1	233	RSL55022.1	233	1	233	89.7	233	24	0	411	3.3e-112	RSL55022.1 hypothetical protein CEP54_009575 [Fusarium sp. AF-8]
SX13_00324	265	1	264	RSL55023.1	264	1	264	93.6	264	17	0	506.9	4.5e-141	RSL55023.1 hypothetical protein CEP54_009574 [Fusarium sp. AF-8]
SX13_00325	443	1	442	RSL55020.1	442	1	442	96.8	442	14	0	822.4	8.1e-236	RSL55020.1 hypothetical protein CEP54_009573 [Fusarium sp. AF-8]
SX13_00326	463	1	462	XP_003053888.1	462	1	462	98.7	462	6	0	937.6	1.8e-270	XP_003053888.1 predicted protein [[Nectria] haematococca mpVI 77-13-4]
SX13_00327	516	1	515	XP_003054603.1	519	1	519	97.7	519	8	4	744.2	3.2e-212	XP_003054603.1 hypothetical protein NECHADRAFT_75491 [[Nectria] haematococca mpVI 77-13-4]
SX13_00328	758	1	757	XP_003053887.1	758	1	758	90.6	758	70	1	1140.2	0	XP_003053887.1 hypothetical protein NECHADRAFT_99001 [[Nectria] haematococca mpVI 77-13-4]
SX13_00329	415	1	414	RSL44335.1	414	1	414	95.7	414	18	0	617.8	2.8e-174	RSL44335.1 hypothetical protein CEP53_011273 [Fusarium sp. AF-6]
SX13_00330	795	1	794	RSL49316.1	794	1	794	84.9	794	120	0	1114	0	RSL49316.1 hypothetical protein CEP51_015514 [Fusarium floridanum]
SX13_00331	503	1	502	XP_003053885.1	502	1	502	99.2	502	4	0	949.1	6.5e-274	XP_003053885.1 predicted protein [[Nectria] haematococca mpVI 77-13-4]
SX13_00332	466	1	461	XP_003054602.1	452	1	444	84.8	461	53	17	800.8	2.6e-229	XP_003054602.1 hypothetical protein NECHADRAFT_75486 [[Nectria] haematococca mpVI 77-13-4]
SX13_00333	276	1	275	XP_003054601.1	275	1	275	95.3	275	13	0	520.4	4.1e-145	XP_003054601.1 predicted protein [[Nectria] haematococca mpVI 77-13-4]
SX13_00334	521	1	520	RSL74917.1	520	1	520	99.2	520	4	0	1016.5	3.4e-294	RSL74917.1 hypothetical protein CEP51_011351 [Fusarium floridanum]
SX13_00335	226	1	179	RSL85139.1	234	1	188	60.8	189	63	11	202.2	2e-49	RSL85139.1 hypothetical protein CEP52_016230 [Fusarium sp. AF-4]
SX13_00336	460	1	459	XP_003053883.1	459	1	459	99.3	459	3	0	931.8	9.8e-269	XP_003053883.1 predicted protein [[Nectria] haematococca mpVI 77-13-4]
SX13_00337	880	1	879	RSL55811.1	879	1	879	98.7	879	11	0	1708	0	RSL55811.1 hypothetical protein CEP54_009172 [Fusarium sp. AF-8]
SX13_00338	1445	1	428	XP_003054598.1	450	1	428	94.2	428	25	0	834.3	6.7e-239	XP_003054598.1 predicted protein [[Nectria] haematococca mpVI 77-13-4]
SX13_00339	129	1	121	RTE71561.1	124	1	123	59.3	123	48	2	129.8	7.2e-28	RTE71561.1 hypothetical protein BHE90_014044 [Fusarium euwallaceae]
SX13_00340	203	1	202	XP_003054595.1	202	1	202	96	202	8	0	392.5	9.4e-107	XP_003054595.1 hypothetical protein NECHADRAFT_102403 [[Nectria] haematococca mpVI 77-13-4]
SX13_00341	288	1	287	XP_003053882.1	287	1	287	99	287	3	0	522.3	1.1e-145	XP_003053882.1 predicted protein [[Nectria] haematococca mpVI 77-13-4]
SX13_00342	575	1	574	XP_003054594.1	574	1	574	97	575	15	2	738.8	1.5e-210	XP_003054594.1 hypothetical protein NECHADRAFT_75475 [[Nectria] haematococca mpVI 77-13-4]
SX13_00343	412	1	411	RSL74919.1	410	1	410	98.8	411	4	1	788.9	9.2e-226	RSL74919.1 hypothetical protein CEP51_011340 [Fusarium floridanum]
SX13_00344	327	1	326	RSL70980.1	326	1	326	98.5	326	5	0	659.1	8.7e-187	RSL70980.1 hypothetical protein CEP53_001700 [Fusarium sp. AF-6]
SX13_00345	397	1	396	RSL90765.1	396	1	396	99.7	396	1	0	812.8	5.7e-233	RSL90765.1 Histone acetyltransferase GCN5 [Fusarium floridanum]
SX13_00346	403	1	385	EGU76522.1	393	1	372	82.1	385	56	13	634.4	2.8e-179	EGU76522.1 hypothetical protein FOXB_12973 [Fusarium oxysporum Fo5176]
SX13_00347	95	1	89	XP_031010214.1	97	1	92	38.5	96	48	11	61.2	2.3e-07	XP_031010214.1 uncharacterized protein FIESC28_11606 [Fusarium coffeatum]
SX13_00348	763	5	762	EGU76524.1	761	2	761	63.3	792	225	66	754.2	4.6e-215	EGU76524.1 hypothetical protein FOXB_12975 [Fusarium oxysporum Fo5176]
SX13_00349	209	1	198	XP_003054590.1	1033	712	1003	51	292	49	94	249.2	1.3e-63	XP_003054590.1 predicted protein [[Nectria] haematococca mpVI 77-13-4]
SX13_00350	87	1	82	RSL90768.1	79	1	79	84.1	82	10	3	73.6	4.2e-11	RSL90768.1 hypothetical protein CEP51_000529 [Fusarium floridanum]
SX13_00351	696	1	695	RMJ11095.1	695	1	695	97.3	695	19	0	1419.4	0	RMJ11095.1 hypothetical protein CDV36_009257 [Fusarium kuroshium]
SX13_00352	1666	1	1635	XP_003053879.1	1665	1	1635	94.7	1637	82	4	2641.7	0	XP_003053879.1 hypothetical protein NECHADRAFT_90440 [[Nectria] haematococca mpVI 77-13-4]
SX13_00353	647	1	358	RSL89988.1	402	1	359	68.9	363	104	9	508.1	4.9e-141	RSL89988.1 hypothetical protein CEP52_014725 [Fusarium sp. AF-4]
SX13_00354	256	1	255	RMJ11090.1	255	1	255	99.2	255	2	0	523.9	3.4e-146	RMJ11090.1 hypothetical protein CDV36_009261 [Fusarium kuroshium]
SX13_00355	596	1	595	RSM21002.1	595	1	595	97	595	18	0	1134.8	0	RSM21002.1 hypothetical protein CDV31_000049 [Fusarium ambrosium]
SX13_00357	141	1	112	RSL90807.1	138	1	109	97.3	112	0	3	213	7.1e-53	RSL90807.1 hypothetical protein CEP51_000536 [Fusarium floridanum]
SX13_00358	684	1	573	RMJ11086.1	907	161	731	89.2	573	60	2	981.9	1.2e-283	RMJ11086.1 hypothetical protein CDV36_009264 [Fusarium kuroshium]
SX13_00359	2536	48	2503	XP_003054588.1	2925	1	2456	98.3	2456	42	0	4417.8	0	XP_003054588.1 predicted protein [[Nectria] haematococca mpVI 77-13-4]
SX13_00360	423	1	422	RMJ11084.1	420	1	420	98.1	422	6	2	721.1	2.4e-205	RMJ11084.1 hypothetical protein CDV36_009266 [Fusarium kuroshium]
SX13_00361	238	1	237	XP_003053875.1	237	1	237	94.5	237	13	0	429.1	1.1e-117	XP_003053875.1 predicted protein [[Nectria] haematococca mpVI 77-13-4]
SX13_00362	776	1	723	RSL90747.1	774	1	721	98.3	724	8	4	1256.5	0	RSL90747.1 hypothetical protein CEP51_000541 [Fusarium floridanum]
SX13_00363	1050	1	1049	XP_003053874.1	1065	17	1065	96.1	1049	41	0	1294.3	0	XP_003053874.1 hypothetical protein NECHADRAFT_30608 [[Nectria] haematococca mpVI 77-13-4]
SX13_00364	613	1	612	XP_003054586.1	612	1	612	94.4	612	34	0	1234.9	0	XP_003054586.1 hypothetical protein NECHADRAFT_105851 [[Nectria] haematococca mpVI 77-13-4]
SX13_00365	179	1	178	RSL90820.1	178	1	178	95.5	178	8	0	287.7	2.9e-75	RSL90820.1 hypothetical protein CEP52_014464 [Fusarium sp. AF-4]
SX13_00366	580	1	579	RSL90819.1	579	1	579	99.1	579	5	0	1147.5	0	RSL90819.1 hypothetical protein CEP52_014465 [Fusarium sp. AF-4]
SX13_00367	638	118	602	RSL55783.1	526	9	495	71.9	488	133	4	700.3	6.6e-199	RSL55783.1 hypothetical protein CEP54_009204 [Fusarium sp. AF-8]
SX13_00368	999	1	998	RSL55782.1	998	1	998	97.4	998	26	0	1554.7	0	RSL55782.1 hypothetical protein CEP54_009205 [Fusarium sp. AF-8]
SX13_00369	343	1	342	RSL90750.1	342	1	342	98.5	342	5	0	574.7	2.3e-161	RSL90750.1 hypothetical protein CEP51_000548 [Fusarium floridanum]
SX13_00370	207	1	206	XP_003053873.1	206	1	206	97.6	206	5	0	434.5	2.2e-119	XP_003053873.1 predicted protein [[Nectria] haematococca mpVI 77-13-4]
SX13_00371	296	1	295	RSL90790.1	295	1	295	98.6	295	4	0	629.4	6.7e-178	RSL90790.1 hypothetical protein CEP51_000550 [Fusarium floridanum]
SX13_00372	300	136	299	RSL55774.1	261	98	261	86.6	164	22	0	287	8.2e-75	RSL55774.1 hypothetical protein CEP54_009209 [Fusarium sp. AF-8]
SX13_00373	414	1	413	RSL90833.1	409	1	409	93.2	414	22	6	723.4	4.8e-206	RSL90833.1 hypothetical protein CEP52_014471 [Fusarium sp. AF-4]
SX13_00374	685	1	684	XP_003053871.1	651	1	651	93.4	684	12	33	1259.2	0	XP_003053871.1 predicted protein [[Nectria] haematococca mpVI 77-13-4]
SX13_00375	198	1	197	XP_003054581.1	203	1	203	88.7	203	17	6	334.3	3e-89	XP_003054581.1 predicted protein [[Nectria] haematococca mpVI 77-13-4]
SX13_00376	325	1	324	RMJ08313.1	324	1	324	94.4	324	18	0	620.9	2.6e-175	RMJ08313.1 hypothetical protein CDV36_012081 [Fusarium kuroshium]
SX13_00377	632	1	628	KIL88093.1	629	1	626	81.8	628	112	2	994.2	2.2e-287	KIL88093.1 hypothetical protein FAVG1_08976 [Fusarium avenaceum]
SX13_00378	338	1	337	XP_003054580.1	428	92	428	99.4	337	2	0	649.4	7.1e-184	XP_003054580.1 hypothetical protein NECHADRAFT_75445 [[Nectria] haematococca mpVI 77-13-4]
SX13_00379	98	1	91	RMJ08309.1	98	1	91	72.5	91	25	0	144.1	2.8e-32	RMJ08309.1 hypothetical protein CDV36_012087 [Fusarium kuroshium]
SX13_00380	854	1	853	XP_003054579.1	853	1	853	97.5	853	21	0	1755.7	0	XP_003054579.1 hypothetical protein NECHADRAFT_90428 [[Nectria] haematococca mpVI 77-13-4]
SX13_00381	282	1	281	RSM21030.1	281	1	281	97.2	281	8	0	577.8	2.2e-162	RSM21030.1 hypothetical protein CDV31_000077 [Fusarium ambrosium]
SX13_00382	179	1	178	XP_003054578.1	178	1	178	98.9	178	2	0	383.6	3.9e-104	XP_003054578.1 hypothetical protein NECHADRAFT_75442 [[Nectria] haematococca mpVI 77-13-4]
SX13_00383	637	20	636	RMJ08291.1	729	111	729	93.5	619	38	2	1167.5	0	RMJ08291.1 hypothetical protein CDV36_012091 [Fusarium kuroshium]
SX13_00384	416	1	415	XP_003054576.1	415	1	415	94	415	25	0	758.4	1.3e-216	XP_003054576.1 hypothetical protein NECHADRAFT_75440 [[Nectria] haematococca mpVI 77-13-4]
SX13_00385	561	1	560	RSL90760.1	560	1	560	98.4	560	9	0	1114	0	RSL90760.1 hypothetical protein CEP51_000568 [Fusarium floridanum]
SX13_00386	599	1	598	RSL65019.1	601	1	601	98.3	601	7	3	1186.4	0	RSL65019.1 hypothetical protein CEP54_004494 [Fusarium sp. AF-8]
SX13_00387	497	1	496	XP_003053866.1	496	1	496	97.4	496	13	0	889.4	6e-256	XP_003053866.1 hypothetical protein NECHADRAFT_90424 [[Nectria] haematococca mpVI 77-13-4]
SX13_00388	1645	269	1510	RSL65017.1	1375	1	1256	86.2	1256	159	14	1660.6	0	RSL65017.1 hypothetical protein CEP54_004492 [Fusarium sp. AF-8]
SX13_00389	140	1	139	XP_003053865.1	139	1	139	100	139	0	0	281.6	1.6e-73	XP_003053865.1 60S ribosomal protein L23 [[Nectria] haematococca mpVI 77-13-4]
SX13_00390	463	72	462	RSL90794.1	391	1	391	95.7	391	17	0	743	6.5e-212	RSL90794.1 hypothetical protein CEP51_000574 [Fusarium floridanum]
SX13_00391	951	1	950	RSL64969.1	971	1	971	95.4	971	24	21	1756.1	0	RSL64969.1 hypothetical protein CEP54_004488 [Fusarium sp. AF-8]
SX13_00392	891	1	890	XP_003053863.1	891	1	891	91.4	891	76	1	1319.3	0	XP_003053863.1 hypothetical protein NECHADRAFT_98986 [[Nectria] haematococca mpVI 77-13-4]
SX13_00393	88	1	87	XP_003054571.1	87	1	87	100	87	0	0	179.9	4.2e-43	XP_003054571.1 40S ribosomal protein S21 [[Nectria] haematococca mpVI 77-13-4]
SX13_00394	296	2	294	RMJ10449.1	473	194	470	46.4	302	128	34	232.6	1.8e-58	RMJ10449.1 hypothetical protein CDV36_009914 [Fusarium kuroshium]
SX13_00396	319	1	309	RSM03415.1	857	1	368	64.9	368	70	59	467.6	3.6e-129	RSM03415.1 hypothetical protein CEP52_007395 [Fusarium sp. AF-4]
SX13_00397	453	1	435	XP_003054570.1	583	151	583	77.7	435	95	2	677.2	4.3e-192	XP_003054570.1 predicted protein [[Nectria] haematococca mpVI 77-13-4]
SX13_00398	594	1	593	RMJ10473.1	593	1	593	96.3	593	22	0	1190.3	0	RMJ10473.1 Deoxyribodipyrimidine photo-lyase [Fusarium kuroshium]
SX13_00399	541	1	540	RSL71000.1	542	1	542	88	542	63	2	717.2	4.5e-204	RSL71000.1 hypothetical protein CEP53_001639 [Fusarium sp. AF-6]
SX13_00400	638	1	637	XP_003053858.1	640	1	640	91.6	640	51	3	1050.4	2.6e-304	XP_003053858.1 hypothetical protein NECHADRAFT_75425 [[Nectria] haematococca mpVI 77-13-4]
SX13_00401	484	1	483	XP_003053857.1	482	1	482	97.9	483	9	1	900.6	2.5e-259	XP_003053857.1 predicted protein [[Nectria] haematococca mpVI 77-13-4]
SX13_00402	299	55	298	RSL64984.1	323	80	323	91.4	244	21	0	407.5	4.2e-111	RSL64984.1 hypothetical protein CEP54_004474 [Fusarium sp. AF-8]
SX13_00403	624	1	623	RSL64985.1	623	1	623	98.6	623	9	0	1241.1	0	RSL64985.1 hypothetical protein CEP54_004473 [Fusarium sp. AF-8]
SX13_00404	404	1	403	XP_003054567.1	400	1	400	92.3	403	28	3	735.3	1.2e-209	XP_003054567.1 hypothetical protein NECHADRAFT_75421 [[Nectria] haematococca mpVI 77-13-4]
SX13_00405	647	1	646	XP_003054566.1	646	1	646	95.4	646	30	0	1273.8	0	XP_003054566.1 hypothetical protein NECHADRAFT_90419 [[Nectria] haematococca mpVI 77-13-4]
SX13_00406	568	1	567	RTE82098.1	568	1	568	82.2	574	89	13	920.2	3.6e-265	RTE82098.1 hypothetical protein BHE90_003394 [Fusarium euwallaceae]
SX13_00407	315	1	314	XP_003053855.1	314	1	314	95.5	314	14	0	588.6	1.4e-165	XP_003053855.1 hypothetical protein NECHADRAFT_98984 [[Nectria] haematococca mpVI 77-13-4]
SX13_00408	310	1	309	XP_003054565.1	309	1	309	95.1	309	15	0	579.7	6.4e-163	XP_003054565.1 hypothetical protein NECHADRAFT_90418 [[Nectria] haematococca mpVI 77-13-4]
SX13_00409	596	1	331	RSL41626.1	333	1	331	97.6	331	8	0	652.1	1.9e-184	RSL41626.1 hypothetical protein CEP53_012650 [Fusarium sp. AF-6]
SX13_00410	333	1	332	XP_003053852.1	373	42	373	97.3	332	9	0	693	5.5e-197	XP_003053852.1 hypothetical protein NECHADRAFT_75415 [[Nectria] haematococca mpVI 77-13-4]
SX13_00411	739	1	625	RSL64931.1	707	1	626	96.5	626	21	1	1007.7	2.3e-291	RSL64931.1 hypothetical protein CEP54_004464 [Fusarium sp. AF-8]
SX13_00412	240	1	239	RSL60127.1	265	1	265	88.3	265	5	26	444.9	1.9e-122	RSL60127.1 hypothetical protein CEP53_005510 [Fusarium sp. AF-6]
SX13_00413	500	4	499	XP_003054562.1	496	1	496	99.4	496	3	0	976.5	3.8e-282	XP_003054562.1 predicted protein [[Nectria] haematococca mpVI 77-13-4]
SX13_00414	554	1	517	RMJ08269.1	582	1	524	96	524	14	7	1011.9	9e-293	RMJ08269.1 hypothetical protein CDV36_012114 [Fusarium kuroshium]
SX13_00415	209	18	168	RTE82134.1	172	1	154	87	154	17	3	283.9	4.9e-74	RTE82134.1 hypothetical protein BHE90_003386 [Fusarium euwallaceae]
SX13_00416	478	1	474	RKK29189.1	469	1	467	48.2	490	215	39	437.2	7.9e-120	RKK29189.1 hypothetical protein BFJ65_g1123 [Fusarium oxysporum f. sp. cepae]
SX13_00417	420	1	419	XP_003053851.1	421	1	421	90	421	40	2	511.9	2.2e-142	XP_003053851.1 hypothetical protein NECHADRAFT_75408 [[Nectria] haematococca mpVI 77-13-4]
SX13_00418	338	1	337	RSL64992.1	337	1	337	99.7	337	1	0	668.7	1.1e-189	RSL64992.1 26S proteasome regulatory subunit rpn11 [Fusarium sp. AF-8]
SX13_00419	658	1	574	RSM21072.1	649	1	566	96.7	574	11	8	1083.9	0	RSM21072.1 Histone deacetylase RPD3 [Fusarium ambrosium]
SX13_00420	382	1	381	RSL64990.1	381	1	381	99.2	381	3	0	778.1	1.5e-222	RSL64990.1 hypothetical protein CEP54_004454 [Fusarium sp. AF-8]
SX13_00421	280	46	279	RSL60147.1	265	32	265	97.4	234	6	0	462.2	1.3e-127	RSL60147.1 Peptidyl-prolyl cis-trans isomerase, mitochondrial [Fusarium sp. AF-6]
SX13_00422	719	141	718	RSL64996.1	619	42	619	93.8	579	34	2	624.4	5.2e-176	RSL64996.1 hypothetical protein CEP54_004452 [Fusarium sp. AF-8]
SX13_00423	191	1	190	RSL64993.1	190	1	190	98.9	190	2	0	377.5	3e-102	RSL64993.1 hypothetical protein CEP54_004451 [Fusarium sp. AF-8]
SX13_00424	109	1	108	RSL77531.1	110	3	110	67.6	108	35	0	134.4	2.5e-29	RSL77531.1 hypothetical protein CEP51_009012 [Fusarium floridanum]
SX13_00425	607	1	606	RSL77528.1	607	1	607	97.7	607	13	1	1203.3	0	RSL77528.1 hypothetical protein CEP51_009011 [Fusarium floridanum]
SX13_00426	219	51	218	XP_003053847.1	189	23	189	94.6	168	8	1	318.2	2.4e-84	XP_003053847.1 predicted protein [[Nectria] haematococca mpVI 77-13-4]
SX13_00427	113	1	111	XP_003053846.1	135	24	134	65.8	117	28	12	128.6	1.4e-27	XP_003053846.1 predicted protein [[Nectria] haematococca mpVI 77-13-4]
SX13_00428	263	1	262	XP_003053845.1	262	1	262	96.2	262	10	0	502.3	1.1e-139	XP_003053845.1 hypothetical protein NECHADRAFT_75398 [[Nectria] haematococca mpVI 77-13-4]
SX13_00429	105	1	104	RSL77534.1	104	1	104	53.8	104	48	0	92.4	1e-16	RSL77534.1 hypothetical protein CEP51_009007 [Fusarium floridanum]
SX13_00430	782	1	772	EGU83843.1	713	20	711	76.8	776	92	88	1041.2	1.9e-301	EGU83843.1 hypothetical protein FOXB_05625 [Fusarium oxysporum Fo5176]
SX13_00431	835	1	834	RSL60155.1	834	1	834	97.7	834	19	0	1660.2	0	RSL60155.1 hypothetical protein CEP53_005531 [Fusarium sp. AF-6]
SX13_00432	577	1	576	RSL60156.1	576	1	576	99.3	576	4	0	846.3	6.8e-243	RSL60156.1 hypothetical protein CEP53_005532 [Fusarium sp. AF-6]
SX13_00433	469	1	468	XP_003054553.1	468	1	468	99.8	468	1	0	952.2	7.1e-275	XP_003054553.1 predicted protein [[Nectria] haematococca mpVI 77-13-4]
SX13_00434	211	1	208	RSL65007.1	204	1	202	64.3	210	65	10	264.6	3.1e-68	RSL65007.1 hypothetical protein CEP54_004439 [Fusarium sp. AF-8]
SX13_00435	464	1	463	RMJ02276.1	514	1	514	58.8	560	88	143	580.5	5.6e-163	RMJ02276.1 hypothetical protein CDV36_015457 [Fusarium kuroshium]
SX13_00436	253	1	234	RSL60158.1	241	1	234	98.3	234	4	0	483.8	3.9e-134	RSL60158.1 hypothetical protein CEP53_005536 [Fusarium sp. AF-6]
SX13_00437	205	1	204	RSL65004.1	239	35	239	97.6	205	4	1	419.5	7.3e-115	RSL65004.1 hypothetical protein CEP54_004436 [Fusarium sp. AF-8]
SX13_00438	567	1	566	RSL60132.1	566	1	566	97.2	566	16	0	1119.4	0	RSL60132.1 hypothetical protein CEP53_005538 [Fusarium sp. AF-6]
SX13_00439	182	22	181	RSL65006.1	165	6	165	88.1	160	19	0	305.8	1e-80	RSL65006.1 hypothetical protein CEP54_004434 [Fusarium sp. AF-8]
SX13_00440	492	1	491	RSL64999.1	491	1	491	96.9	491	15	0	1001.9	8.2e-290	RSL64999.1 hypothetical protein CEP54_004433 [Fusarium sp. AF-8]
SX13_00441	509	1	508	RSL65000.1	508	1	508	96.9	508	16	0	1007.3	2e-291	RSL65000.1 hypothetical protein CEP54_004432 [Fusarium sp. AF-8]
SX13_00442	456	1	454	RSL77515.1	454	1	453	97.1	454	12	1	827.4	2.6e-237	RSL77515.1 hypothetical protein CEP51_008993 [Fusarium floridanum]
SX13_00443	104	1	103	EQB53133.1	102	1	101	81.6	103	17	2	153.3	4.9e-35	EQB53133.1 LSM domain-containing protein [Colletotrichum gloeosporioides Cg-14]
SX13_00444	190	1	189	RSL60134.1	190	1	190	93.7	190	11	1	373.6	4.2e-101	RSL60134.1 hypothetical protein CEP53_005544 [Fusarium sp. AF-6]
SX13_00445	1370	184	1369	RBQ84133.1	1180	13	1180	55.2	1214	470	74	1275.4	0	RBQ84133.1 hypothetical protein FVER53263_00424 [Fusarium verticillioides]
SX13_00446	795	52	794	RTE79657.1	745	1	745	97.4	745	17	2	1434.5	0	RTE79657.1 hypothetical protein BHE90_005832 [Fusarium euwallaceae]
SX13_00447	378	1	376	XP_003053835.1	1164	1	376	96.8	376	12	0	697.2	3.3e-198	XP_003053835.1 hypothetical protein NECHADRAFT_57655 [[Nectria] haematococca mpVI 77-13-4]
SX13_00448	415	1	414	XP_003054549.1	414	1	414	99	414	4	0	850.5	2.6e-244	XP_003054549.1 hypothetical protein NECHADRAFT_98971 [[Nectria] haematococca mpVI 77-13-4]
SX13_00449	681	1	680	RMJ09613.1	676	1	676	94.9	681	29	6	1073.9	2.2e-311	RMJ09613.1 hypothetical protein CDV36_010763 [Fusarium kuroshium]
SX13_00450	319	49	318	XP_003054548.1	383	1	270	97.4	270	7	0	518.8	1.4e-144	XP_003054548.1 hypothetical protein NECHADRAFT_75378 [[Nectria] haematococca mpVI 77-13-4]
SX13_00451	111	1	110	RSL65012.1	128	19	128	97.3	110	3	0	207.6	2.4e-51	RSL65012.1 hypothetical protein CEP54_004419 [Fusarium sp. AF-8]
SX13_00452	500	1	499	RMJ09612.1	499	1	499	99	499	5	0	1026.2	4.1e-297	RMJ09612.1 hypothetical protein CDV36_010760 [Fusarium kuroshium]
SX13_00453	1029	1	1028	RSL44626.1	1041	1	1041	97.6	1041	12	13	1980.3	0	RSL44626.1 hypothetical protein CEP53_011145 [Fusarium sp. AF-6]
SX13_00454	357	1	356	XP_003053832.1	336	1	336	92.7	356	6	20	661.8	1.5e-187	XP_003053832.1 predicted protein [[Nectria] haematococca mpVI 77-13-4]
SX13_00455	217	2	212	RSL88871.1	276	63	273	77.3	211	48	0	340.9	3.5e-91	RSL88871.1 hypothetical protein CEP52_015077 [Fusarium sp. AF-4]
SX13_00456	450	1	449	XP_003053831.1	446	1	446	91.5	449	35	3	610.9	3.7e-172	XP_003053831.1 hypothetical protein NECHADRAFT_75374 [[Nectria] haematococca mpVI 77-13-4]
SX13_00457	412	1	411	RSL65024.1	411	1	411	99.5	411	2	0	855.9	6.1e-246	RSL65024.1 hypothetical protein CEP54_004413 [Fusarium sp. AF-8]
SX13_00458	620	1	619	XP_003053830.1	608	1	608	91.1	619	44	11	1153.3	0	XP_003053830.1 hypothetical protein NECHADRAFT_103243 [[Nectria] haematococca mpVI 77-13-4]
SX13_00459	234	57	233	XP_003054545.1	177	1	177	99.4	177	1	0	353.6	5.6e-95	XP_003054545.1 predicted protein [[Nectria] haematococca mpVI 77-13-4]
SX13_00460	841	1	840	RSL44635.1	840	1	840	99.4	840	5	0	1668.3	0	RSL44635.1 hypothetical protein CEP53_011138 [Fusarium sp. AF-6]
SX13_00461	636	1	635	XP_003054544.1	635	1	635	96.9	635	20	0	1105.5	0	XP_003054544.1 predicted protein [[Nectria] haematococca mpVI 77-13-4]
SX13_00462	1009	174	1008	RSM21117.1	835	7	835	98.3	835	8	6	1649.8	0	RSM21117.1 Urease [Fusarium ambrosium]
SX13_00463	461	1	379	XP_003053828.1	346	1	265	66.8	379	12	114	414.8	4e-113	XP_003053828.1 hypothetical protein NECHADRAFT_75367 [[Nectria] haematococca mpVI 77-13-4]
SX13_00464	909	1	695	RSL64977.1	997	91	785	98.3	695	12	0	1270	0	RSL64977.1 hypothetical protein CEP54_004405 [Fusarium sp. AF-8]
SX13_00465	385	34	339	RSL64976.1	588	11	317	97.7	307	6	1	600.9	3.3e-169	RSL64976.1 hypothetical protein CEP54_004404 [Fusarium sp. AF-8]
SX13_00466	535	1	534	XP_003053827.1	597	1	595	72.6	603	88	77	743.8	4.4e-212	XP_003053827.1 hypothetical protein NECHADRAFT_75364 [[Nectria] haematococca mpVI 77-13-4]
SX13_00467	757	1	756	XP_003053826.1	748	1	748	68	835	101	166	936	8.5e-270	XP_003053826.1 hypothetical protein NECHADRAFT_75363 [[Nectria] haematococca mpVI 77-13-4]
SX13_00468	438	1	437	RSL75063.1	437	1	437	99.3	437	3	0	863.2	4.1e-248	RSL75063.1 Peroxisomal biogenesis factor 2 [Fusarium floridanum]
SX13_00469	615	1	614	XP_003054539.1	613	1	613	97.4	614	15	1	1195.3	0	XP_003054539.1 predicted protein [[Nectria] haematococca mpVI 77-13-4]
SX13_00470	493	311	492	RSL41397.1	196	15	196	98.9	182	2	0	360.5	9.6e-97	RSL41397.1 hypothetical protein CEP54_015836, partial [Fusarium sp. AF-8]
SX13_00471	1043	1	1042	XP_003053825.1	1042	1	1042	98.2	1042	19	0	2120.5	0	XP_003053825.1 hypothetical protein NECHADRAFT_65867 [[Nectria] haematococca mpVI 77-13-4]
SX13_00472	785	257	784	XP_003053824.1	528	1	528	96.8	528	17	0	985.3	1.3e-284	XP_003053824.1 hypothetical protein NECHADRAFT_98962 [[Nectria] haematococca mpVI 77-13-4]
SX13_00473	742	7	741	XP_003053823.1	736	1	736	98.5	737	8	3	1325.1	0	XP_003053823.1 predicted protein [[Nectria] haematococca mpVI 77-13-4]
SX13_00474	70	1	69	RSL53681.1	69	1	69	94.2	69	4	0	131.3	1.4e-28	RSL53681.1 hypothetical protein CEP54_010266 [Fusarium sp. AF-8]
SX13_00475	482	1	481	XP_003054537.1	481	1	481	97.7	481	11	0	927.2	2.5e-267	XP_003054537.1 hypothetical protein NECHADRAFT_90385 [[Nectria] haematococca mpVI 77-13-4]
SX13_00476	95	1	94	XP_003054536.1	94	1	94	100	94	0	0	192.6	6.7e-47	XP_003054536.1 predicted protein [[Nectria] haematococca mpVI 77-13-4]
SX13_00477	902	1	901	RSL53679.1	901	1	901	96.9	901	28	0	1760.3	0	RSL53679.1 hypothetical protein CEP54_010269 [Fusarium sp. AF-8]
SX13_00478	516	83	515	XP_003054535.1	435	1	435	98.4	435	5	2	817.8	2.3e-234	XP_003054535.1 predicted protein [[Nectria] haematococca mpVI 77-13-4]
SX13_00479	433	1	432	XP_003053821.1	432	1	432	98.8	432	5	0	833.9	2.6e-239	XP_003053821.1 predicted protein [[Nectria] haematococca mpVI 77-13-4]
SX13_00480	763	1	762	RSL53656.1	762	1	762	98	762	15	0	1389.8	0	RSL53656.1 hypothetical protein CEP54_010272 [Fusarium sp. AF-8]
SX13_00481	490	1	489	XP_003054534.1	489	1	489	98.2	489	9	0	982.6	5.1e-284	XP_003054534.1 predicted protein [[Nectria] haematococca mpVI 77-13-4]
SX13_00482	581	1	580	XP_003053819.1	1955	1375	1955	97.3	582	13	3	1078.5	0	XP_003053819.1 predicted protein [[Nectria] haematococca mpVI 77-13-4]
SX13_00483	1308	1	1307	RMJ07527.1	1307	1	1307	93.7	1307	82	0	2053.1	0	RMJ07527.1 hypothetical protein CDV36_012873 [Fusarium kuroshium]
SX13_00484	510	1	509	RSL53660.1	508	1	508	91.7	509	41	1	905.2	1.1e-260	RSL53660.1 Cutinase gene palindrome-binding protein [Fusarium sp. AF-8]
SX13_00485	280	51	279	RSL72979.1	229	1	229	95.6	229	10	0	285.4	2.2e-74	RSL72979.1 hypothetical protein CEP51_011825 [Fusarium floridanum]
SX13_00486	594	1	593	RSM12233.1	593	1	593	97.6	593	14	0	1197.2	0	RSM12233.1 hypothetical protein CDV31_006439 [Fusarium ambrosium]
SX13_00487	698	1	508	XP_003054531.1	513	1	508	98	508	10	0	1029.6	5.2e-298	XP_003054531.1 predicted protein [[Nectria] haematococca mpVI 77-13-4]
SX13_00488	732	118	731	XP_003053817.1	614	1	614	98.2	614	11	0	1192.9	0	XP_003053817.1 predicted protein [[Nectria] haematococca mpVI 77-13-4]
SX13_00489	632	1	631	XP_003053816.1	645	15	645	88	631	76	0	1084.7	0	XP_003053816.1 hypothetical protein NECHADRAFT_75344 [[Nectria] haematococca mpVI 77-13-4]
SX13_00490	304	1	303	XP_003054530.1	303	1	303	99.3	303	2	0	607.8	2.1e-171	XP_003054530.1 predicted protein [[Nectria] haematococca mpVI 77-13-4]
SX13_00491	225	5	224	KIL92183.1	222	3	222	69.5	220	67	0	327.8	3.2e-87	KIL92183.1 pyridoxamine 5 -phosphate oxidase [Fusarium avenaceum]
SX13_00492	471	1	470	XP_003053815.1	470	1	470	91.9	470	38	0	727.2	3.7e-207	XP_003053815.1 hypothetical protein NECHADRAFT_98956 [[Nectria] haematococca mpVI 77-13-4]
SX13_00493	882	351	881	RMJ09548.1	531	1	531	99.4	531	3	0	1117.8	0	RMJ09548.1 hypothetical protein CDV36_010830 [Fusarium kuroshium]
SX13_00494	418	1	417	RSM12223.1	383	1	383	84.7	417	30	34	656	9.4e-186	RSM12223.1 hypothetical protein CDV31_006429 [Fusarium ambrosium]
SX13_00495	500	1	499	XP_003054528.1	499	1	499	97.6	499	12	0	925.6	7.6e-267	XP_003054528.1 predicted protein [[Nectria] haematococca mpVI 77-13-4]
SX13_00496	1390	308	1389	XP_003054527.1	2001	26	1108	96.4	1083	38	1	1886.7	0	XP_003054527.1 hypothetical protein NECHADRAFT_31235 [[Nectria] haematococca mpVI 77-13-4]
SX13_00497	253	1	251	RSL98040.1	270	1	250	67.7	251	80	1	339.3	1.2e-90	RSL98040.1 hypothetical protein CEP52_010578 [Fusarium sp. AF-4]
SX13_00498	673	159	672	RSL98056.1	514	1	514	95.1	514	25	0	1010.7	2.4e-292	RSL98056.1 hypothetical protein CEP52_010577 [Fusarium sp. AF-4]
SX13_00499	769	1	768	RSL69780.1	786	1	786	92.1	786	44	18	1059.7	5.2e-307	RSL69780.1 hypothetical protein CEP53_002138 [Fusarium sp. AF-6]
SX13_00500	380	1	379	XP_003054526.1	379	1	379	98.7	379	5	0	639.8	6.3e-181	XP_003054526.1 predicted protein [[Nectria] haematococca mpVI 77-13-4]
SX13_00501	468	1	467	RMJ09534.1	467	1	467	93.8	468	27	2	725.7	1.1e-206	RMJ09534.1 hypothetical protein CDV36_010840 [Fusarium kuroshium]
SX13_00502	1208	1	1207	RSL69785.1	1206	1	1206	94.4	1209	63	5	1940.2	0	RSL69785.1 hypothetical protein CEP53_002135 [Fusarium sp. AF-6]
SX13_00503	614	1	612	RSL53662.1	616	1	612	95.9	612	25	0	1074.3	2.0e-311	RSL53662.1 hypothetical protein CEP54_010298 [Fusarium sp. AF-8]
SX13_00504	660	1	659	RSL69783.1	660	1	660	92	660	52	1	1070.5	2.6e-310	RSL69783.1 Pescadillo [Fusarium sp. AF-6]
SX13_00505	426	1	425	RMJ09533.1	425	1	425	98.8	425	5	0	783.5	4e-224	RMJ09533.1 hypothetical protein CDV36_010844 [Fusarium kuroshium]
SX13_00506	428	1	427	RSM12210.1	427	1	427	97	427	13	0	845.5	8.6e-243	RSM12210.1 hypothetical protein CDV31_006416 [Fusarium ambrosium]
SX13_00507	316	29	315	RSL84954.1	289	1	289	93.4	289	17	2	383.6	6.8e-104	RSL84954.1 hypothetical protein CEP51_003594 [Fusarium floridanum]
SX13_00508	951	1	950	RSM12207.1	950	1	950	98	950	19	0	1901.7	0	RSM12207.1 hypothetical protein CDV31_006413 [Fusarium ambrosium]
SX13_00509	1225	1	1224	XP_003054521.1	1224	1	1224	94.9	1225	60	2	2186.8	0	XP_003054521.1 hypothetical protein NECHADRAFT_30551 [[Nectria] haematococca mpVI 77-13-4]
SX13_00510	711	2	710	RMJ12934.1	709	1	709	98.6	709	10	0	1403.3	0	RMJ12934.1 hypothetical protein CDV36_007423 [Fusarium kuroshium]
SX13_00511	221	1	220	XP_003054520.1	220	1	220	100	220	0	0	432.6	9e-119	XP_003054520.1 predicted protein [[Nectria] haematococca mpVI 77-13-4]
SX13_00512	634	1	633	XP_003054519.1	633	1	633	97.8	633	14	0	1046.2	4.9e-303	XP_003054519.1 predicted protein [[Nectria] haematococca mpVI 77-13-4]
SX13_00513	233	1	218	XP_003054518.1	256	1	218	72.9	218	59	0	347.1	5.2e-93	XP_003054518.1 predicted protein [[Nectria] haematococca mpVI 77-13-4]
SX13_00514	498	1	497	RSL51726.1	497	1	497	96	497	20	0	955.7	6.9e-276	RSL51726.1 hypothetical protein CEP54_011290 [Fusarium sp. AF-8]
SX13_00515	491	1	490	XP_003053810.1	490	1	490	97.8	490	11	0	962.2	7.2e-278	XP_003053810.1 predicted protein [[Nectria] haematococca mpVI 77-13-4]
SX13_00516	357	1	356	RSL69777.1	356	1	356	93.5	356	23	0	723.8	3.1e-206	RSL69777.1 hypothetical protein CEP53_002119 [Fusarium sp. AF-6]
SX13_00517	594	1	593	RSL69778.1	594	1	594	90.1	594	58	1	791.6	2e-226	RSL69778.1 hypothetical protein CEP53_002118 [Fusarium sp. AF-6]
SX13_00518	100	43	99	RSM12197.1	57	1	57	100	57	0	0	121.7	1.5e-25	RSM12197.1 hypothetical protein CDV31_006403 [Fusarium ambrosium]
SX13_00519	307	1	306	RSL51712.1	306	1	306	87.6	306	38	0	523.1	7e-146	RSL51712.1 hypothetical protein CEP54_011284 [Fusarium sp. AF-8]
SX13_00520	236	21	235	RSL69776.1	284	93	284	84.7	215	10	23	355.5	1.5e-95	RSL69776.1 hypothetical protein CEP53_002114 [Fusarium sp. AF-6]
SX13_00521	1399	1	1398	RSL84963.1	1398	1	1398	88.8	1401	151	6	1564.7	0	RSL84963.1 hypothetical protein CEP51_003610 [Fusarium floridanum]
SX13_00522	1178	1	1094	RSL51715.1	1306	12	1221	65.6	1230	267	156	905.6	1.9e-260	RSL51715.1 hypothetical protein CEP54_011281 [Fusarium sp. AF-8]
SX13_00523	460	1	459	XP_003053806.1	459	1	459	97.2	459	13	0	884	2.3e-254	XP_003053806.1 hypothetical protein NECHADRAFT_75315 [[Nectria] haematococca mpVI 77-13-4]
SX13_00524	348	1	347	XP_003054513.1	353	1	353	92.4	353	21	6	552.4	1.2e-154	XP_003054513.1 hypothetical protein NECHADRAFT_75314 [[Nectria] haematococca mpVI 77-13-4]
SX13_00525	341	1	340	XP_003054512.1	340	1	340	100	340	0	0	705.3	1.1e-200	XP_003054512.1 predicted protein [[Nectria] haematococca mpVI 77-13-4]
SX13_00526	1104	1	1086	XP_003053805.1	1096	1	1094	77.7	1100	225	20	1037.3	4e-300	XP_003053805.1 hypothetical protein NECHADRAFT_75312 [[Nectria] haematococca mpVI 77-13-4]
SX13_00527	867	1	866	XP_003054511.1	786	1	786	84.9	866	51	80	1270.8	0	XP_003054511.1 hypothetical protein NECHADRAFT_30705 [[Nectria] haematococca mpVI 77-13-4]
SX13_00528	818	1	817	RTE73266.1	821	1	821	95.4	821	34	4	1554.7	0	RTE73266.1 hypothetical protein BHE90_012312 [Fusarium euwallaceae]
SX13_00529	1754	208	1753	XP_003053804.1	1548	1	1548	97.3	1548	40	2	2871.6	0	XP_003053804.1 hypothetical protein NECHADRAFT_65842 [[Nectria] haematococca mpVI 77-13-4]
SX13_00530	713	1	712	XP_003054510.1	712	1	712	96.8	712	23	0	1045	1.2e-302	XP_003054510.1 hypothetical protein NECHADRAFT_98945 [[Nectria] haematococca mpVI 77-13-4]
SX13_00531	428	1	426	RMJ12941.1	425	1	424	90.1	426	40	2	657.1	4.3e-186	RMJ12941.1 hypothetical protein CDV36_007399 [Fusarium kuroshium]
SX13_00532	407	1	406	RSL51720.1	407	1	407	90.9	407	36	1	580.5	4.9e-163	RSL51720.1 hypothetical protein CEP54_011269 [Fusarium sp. AF-8]
SX13_00533	771	1	770	RSL95158.1	769	1	769	98.1	770	14	1	1477.6	0	RSL95158.1 hypothetical protein CDV31_014008 [Fusarium ambrosium]
SX13_00534	503	1	502	XP_003054508.1	502	1	502	98.2	502	9	0	592.4	1.5e-166	XP_003054508.1 hypothetical protein NECHADRAFT_75303 [[Nectria] haematococca mpVI 77-13-4]
SX13_00535	232	1	231	XP_003053801.1	231	1	231	98.3	231	4	0	443.7	4.1e-122	XP_003053801.1 predicted protein [[Nectria] haematococca mpVI 77-13-4]
SX13_00536	720	28	705	XP_003054507.1	722	1	651	93.4	678	18	27	1111.7	0	XP_003054507.1 hypothetical protein NECHADRAFT_75301 [[Nectria] haematococca mpVI 77-13-4]
SX13_00537	766	1	765	XP_003053800.1	765	1	765	98.6	765	11	0	1553.9	0	XP_003053800.1 predicted protein [[Nectria] haematococca mpVI 77-13-4]
SX13_00538	603	1	602	RMJ17120.1	601	1	601	98.7	603	5	3	1164.8	0	RMJ17120.1 hypothetical protein CDV36_003229 [Fusarium kuroshium]
SX13_00539	604	1	603	XP_003054505.1	604	2	604	97	603	18	0	1211.8	0	XP_003054505.1 hypothetical protein NECHADRAFT_31115 [[Nectria] haematococca mpVI 77-13-4]
SX13_00540	396	1	395	XP_003054504.1	395	1	395	99.5	395	2	0	535.4	1.8e-149	XP_003054504.1 hypothetical protein NECHADRAFT_75297 [[Nectria] haematococca mpVI 77-13-4]
SX13_00541	317	1	316	RSL64053.1	316	1	316	98.4	316	5	0	674.5	1.9e-191	RSL64053.1 Secondary metabolism regulator LAE1 [Fusarium sp. AF-8]
SX13_00542	223	16	222	RSM10643.1	249	43	249	94.7	207	11	0	360.1	5.7e-97	RSM10643.1 hypothetical protein CEP52_003518 [Fusarium sp. AF-4]
SX13_00543	376	1	375	RSL64097.1	375	1	375	98.9	375	4	0	751.9	1.1e-214	RSL64097.1 L-arabinitol 4-dehydrogenase [Fusarium sp. AF-8]
SX13_00544	193	130	192	RSL64096.1	63	1	63	100	63	0	0	125.6	2e-26	RSL64096.1 hypothetical protein CEP54_004918 [Fusarium sp. AF-8]
SX13_00545	1093	1	1092	XP_003053797.1	1093	1	1093	95.7	1094	44	3	2110.5	0	XP_003053797.1 hypothetical protein NECHADRAFT_75293 [[Nectria] haematococca mpVI 77-13-4]
SX13_00546	330	1	329	XP_003053796.1	329	1	329	98.5	329	5	0	641.7	1.5e-181	XP_003053796.1 hypothetical protein NECHADRAFT_98939 [[Nectria] haematococca mpVI 77-13-4]
SX13_00547	944	471	943	RSL64102.1	533	61	533	98.9	473	5	0	883.2	8.2e-254	RSL64102.1 hypothetical protein CEP54_004915 [Fusarium sp. AF-8]
SX13_00548	344	1	343	RSL64101.1	333	1	333	84.3	344	42	12	439.1	1.5e-120	RSL64101.1 hypothetical protein CEP54_004914 [Fusarium sp. AF-8]
SX13_00549	281	1	280	RMJ17145.1	280	1	280	97.9	280	6	0	518.5	1.6e-144	RMJ17145.1 hypothetical protein CDV36_003217 [Fusarium kuroshium]
SX13_00550	836	19	835	RGP68409.1	817	15	817	80.3	818	145	16	1311.6	0	RGP68409.1 succinate-semialdehyde dehydrogenase [Fusarium sporotrichioides]
SX13_00551	1510	60	1509	RTE81158.1	1509	60	1509	96.8	1450	46	0	2795.8	0	RTE81158.1 hypothetical protein BHE90_004345 [Fusarium euwallaceae]
SX13_00552	569	1	568	XP_003053793.1	568	1	568	86.1	568	79	0	398.7	3.7e-108	XP_003053793.1 hypothetical protein NECHADRAFT_98938 [[Nectria] haematococca mpVI 77-13-4]
SX13_00553	721	1	720	XP_003054499.1	790	1	790	66.5	790	195	70	1024.2	2.3e-296	XP_003054499.1 hypothetical protein NECHADRAFT_75284 [[Nectria] haematococca mpVI 77-13-4]
SX13_00554	106	1	104	XP_003054498.1	105	1	104	98.1	104	2	0	199.1	8e-49	XP_003054498.1 hypothetical protein NECHADRAFT_75283 [[Nectria] haematococca mpVI 77-13-4]
SX13_00555	248	1	244	RSL64052.1	246	1	246	93.9	246	13	2	475.3	1.4e-131	RSL64052.1 hypothetical protein CEP54_004904 [Fusarium sp. AF-8]
SX13_00556	330	176	329	RSL64045.1	192	39	192	98.1	154	3	0	256.5	1.3e-65	RSL64045.1 hypothetical protein CEP54_004903 [Fusarium sp. AF-8]
SX13_00557	533	1	532	XP_003053792.1	532	1	532	98.3	532	9	0	1021.9	8.3e-296	XP_003053792.1 predicted protein [[Nectria] haematococca mpVI 77-13-4]
SX13_00558	893	1	892	RSL71401.1	893	1	893	94.8	893	45	1	1769.2	0	RSL71401.1 hypothetical protein CEP53_001478 [Fusarium sp. AF-6]
SX13_00559	475	1	474	RMJ17124.1	474	1	474	99.8	474	1	0	929.1	6.5e-268	RMJ17124.1 Mitochondrial-processing peptidase subunit beta [Fusarium kuroshium]
SX13_00560	250	1	249	RSL71379.1	249	1	249	91.2	249	22	0	352.8	1e-94	RSL71379.1 hypothetical protein CEP53_001481 [Fusarium sp. AF-6]
SX13_00561	854	1	853	XP_003054494.1	853	1	853	98.4	853	14	0	1619.8	0	XP_003054494.1 predicted protein [[Nectria] haematococca mpVI 77-13-4]
SX13_00562	839	70	830	RMJ17101.1	791	22	779	97.5	761	16	3	1302.3	0	RMJ17101.1 hypothetical protein CDV36_003199 [Fusarium kuroshium]
SX13_00563	197	1	196	RSM18883.1	314	93	288	91.3	196	17	0	399.8	5.7e-109	RSM18883.1 hypothetical protein CDV31_002205 [Fusarium ambrosium]
SX13_00564	1142	1	1141	RSL64067.1	1141	1	1141	97.9	1141	24	0	1749.2	0	RSL64067.1 hypothetical protein CEP54_004893 [Fusarium sp. AF-8]
SX13_00565	1285	44	1281	KIL94774.1	1177	14	1166	84.5	1239	105	87	2011.1	0	KIL94774.1 subunit of vp52-54 complex [Fusarium avenaceum]
SX13_00566	503	1	502	XP_003053788.1	502	1	502	98.6	502	7	0	990.3	2.5e-286	XP_003053788.1 predicted protein [[Nectria] haematococca mpVI 77-13-4]
SX13_00567	337	1	304	RSM10645.1	322	1	302	88.8	304	32	2	543.1	7.2e-152	RSM10645.1 hypothetical protein CEP52_003484 [Fusarium sp. AF-4]
SX13_00568	473	1	472	XP_003053787.1	472	1	472	98.9	472	5	0	962.2	7e-278	XP_003053787.1 Actin-related protein, ARP4 class [[Nectria] haematococca mpVI 77-13-4]
SX13_00569	617	3	616	RSL88812.1	633	20	633	97.1	614	18	0	1172.9	0	RSL88812.1 hypothetical protein CEP51_001560 [Fusarium floridanum]
SX13_00570	459	1	458	XP_003053785.1	458	1	458	96.5	458	16	0	800	4.4e-229	XP_003053785.1 hypothetical protein NECHADRAFT_75266 [[Nectria] haematococca mpVI 77-13-4]
SX13_00571	680	1	679	RMJ17131.1	694	1	694	92.8	696	31	19	1109.4	0	RMJ17131.1 ATP-dependent RNA helicase ROK1 [Fusarium kuroshium]
SX13_00572	195	1	194	RSL64022.1	206	1	206	91.7	206	5	12	353.6	4.7e-95	RSL64022.1 hypothetical protein CEP54_004885 [Fusarium sp. AF-8]
SX13_00573	327	67	326	RSL71412.1	244	1	244	38.1	260	145	16	151	7.7e-34	RSL71412.1 hypothetical protein CEP53_001495 [Fusarium sp. AF-6]
SX13_00574	243	1	241	RSL64021.1	242	1	241	96.7	241	8	0	463	6.8e-128	RSL64021.1 hypothetical protein CEP54_004884 [Fusarium sp. AF-8]
SX13_00575	605	1	603	RSL71411.1	855	1	606	69.2	607	182	5	788.5	1.8e-225	RSL71411.1 hypothetical protein CEP53_001496 [Fusarium sp. AF-6]
SX13_00576	646	1	645	XP_003053780.1	636	1	636	76.4	645	143	9	861.7	1.7e-247	XP_003053780.1 predicted protein [[Nectria] haematococca mpVI 77-13-4]
SX13_00577	671	1	670	XP_003054487.1	661	1	661	74.8	675	151	19	681	4.4e-193	XP_003054487.1 hypothetical protein NECHADRAFT_75259 [[Nectria] haematococca mpVI 77-13-4]
SX13_00578	241	1	240	RMJ17135.1	240	1	240	98.8	240	3	0	421.8	1.7e-115	RMJ17135.1 hypothetical protein CDV36_003183 [Fusarium kuroshium]
SX13_00579	1594	1	1593	RMJ17136.1	1596	1	1596	98.1	1596	28	3	3040	0	RMJ17136.1 hypothetical protein CDV36_003182 [Fusarium kuroshium]
SX13_00580	310	1	309	RSL71388.1	309	1	309	92.6	309	23	0	443.4	7.1e-122	RSL71388.1 hypothetical protein CEP53_001501 [Fusarium sp. AF-6]
SX13_00581	465	1	464	XP_003053778.1	462	1	462	92	464	35	2	577	6.2e-162	XP_003053778.1 hypothetical protein NECHADRAFT_103215 [[Nectria] haematococca mpVI 77-13-4]
SX13_00582	457	296	456	XP_003054485.1	182	22	182	100	161	0	0	347.4	7.8e-93	XP_003054485.1 predicted protein [[Nectria] haematococca mpVI 77-13-4]
SX13_00583	576	1	575	XP_003053777.1	575	1	575	90.3	575	56	0	885.6	1e-254	XP_003053777.1 hypothetical protein NECHADRAFT_75253 [[Nectria] haematococca mpVI 77-13-4]
SX13_00584	859	1	858	RSL64078.1	858	1	858	98.3	858	15	0	1659.8	0	RSL64078.1 Conidiophore development regulator abaA [Fusarium sp. AF-8]
SX13_00585	858	1	857	RMJ00529.1	857	1	857	95.9	857	35	0	1569.3	0	RMJ00529.1 hypothetical protein CDV36_015916 [Fusarium kuroshium]
SX13_00586	102	1	101	RSM18907.1	195	95	195	99	101	1	0	203	5.3e-50	RSM18907.1 hypothetical protein CDV31_002229 [Fusarium ambrosium]
SX13_00587	973	308	972	XP_003054483.1	665	1	665	96.4	665	24	0	1078.2	0	XP_003054483.1 hypothetical protein NECHADRAFT_31795 [[Nectria] haematococca mpVI 77-13-4]
SX13_00588	174	1	173	RSL64029.1	173	1	173	81.5	173	32	0	308.1	2e-81	RSL64029.1 hypothetical protein CEP54_004866 [Fusarium sp. AF-8]
SX13_00589	354	1	353	XP_003054482.1	353	1	353	98.9	353	4	0	705.7	8.8e-201	XP_003054482.1 hypothetical protein NECHADRAFT_98928 [[Nectria] haematococca mpVI 77-13-4]
SX13_00590	394	1	379	RSM10628.1	397	1	396	65.7	402	109	29	457.2	6.1e-126	RSM10628.1 hypothetical protein CEP52_003460 [Fusarium sp. AF-4]
SX13_00591	982	268	981	RSM10682.1	713	1	713	89.8	714	72	1	1194.9	0	RSM10682.1 hypothetical protein CEP52_003459 [Fusarium sp. AF-4]
SX13_00592	80	1	79	RMJ10976.1	79	1	79	100	79	0	0	171.8	1e-40	RMJ10976.1 DNA-directed RNA polymerases I, II, and III subunit RPABC5 [Fusarium kuroshium]
SX13_00593	969	1	968	RSL83919.1	968	1	968	97.5	968	24	0	1803.1	0	RSL83919.1 hypothetical protein CEP51_004225 [Fusarium floridanum]
SX13_00594	390	1	389	RSM18916.1	389	1	389	97.7	389	9	0	764.2	2.3e-218	RSM18916.1 hypothetical protein CDV31_002238 [Fusarium ambrosium]
SX13_00595	74	1	73	RMJ10975.1	73	1	73	100	73	0	0	145.2	9.6e-33	RMJ10975.1 hypothetical protein CDV36_009364 [Fusarium kuroshium]
SX13_00596	783	1	782	XP_031019541.1	795	1	795	62.8	801	273	25	984.9	1.7e-284	XP_031019541.1 uncharacterized protein FIESC28_02220 [Fusarium coffeatum]
SX13_00597	481	1	480	RSL83916.1	482	1	482	97.7	482	9	2	982.6	5.1e-284	RSL83916.1 hypothetical protein CEP51_004220 [Fusarium floridanum]
SX13_00598	213	1	212	RSL64091.1	212	1	212	97.6	212	5	0	377.5	3.3e-102	RSL64091.1 hypothetical protein CEP54_004854 [Fusarium sp. AF-8]
SX13_00599	1164	1	1163	XP_003053772.1	1163	1	1163	95.5	1165	48	4	1989.2	0	XP_003053772.1 hypothetical protein NECHADRAFT_123084 [[Nectria] haematococca mpVI 77-13-4]
SX13_00600	352	1	351	XP_003054475.1	351	1	351	100	351	0	0	655.2	1.4e-185	XP_003054475.1 predicted protein [[Nectria] haematococca mpVI 77-13-4]
SX13_00601	1208	1	1152	XP_003054474.1	1192	1	1137	92.9	1152	67	15	1709.9	0	XP_003054474.1 hypothetical protein NECHADRAFT_65808 [[Nectria] haematococca mpVI 77-13-4]
SX13_00602	304	1	303	XP_003054473.1	303	1	303	98.3	303	5	0	546.6	5.9e-153	XP_003054473.1 predicted protein [[Nectria] haematococca mpVI 77-13-4]
SX13_00603	447	1	446	RMJ10991.1	444	1	444	97.1	446	11	2	860.1	3.5e-247	RMJ10991.1 Cysteine synthase 2 [Fusarium kuroshium]
SX13_00604	505	1	504	RMJ10992.1	504	1	504	98.4	504	8	0	1031.2	1.3e-298	RMJ10992.1 hypothetical protein CDV36_009376 [Fusarium kuroshium]
SX13_00605	957	1	956	XP_003053770.1	956	1	956	98.7	956	12	0	1893.6	0	XP_003053770.1 predicted protein [[Nectria] haematococca mpVI 77-13-4]
SX13_00606	323	99	322	RMJ10994.1	224	1	224	93.8	224	14	0	398.7	2.1e-108	RMJ10994.1 hypothetical protein CDV36_009378 [Fusarium kuroshium]
SX13_00607	179	1	178	RSL64035.1	178	1	178	93.3	178	12	0	191.4	2.8e-46	RSL64035.1 hypothetical protein CEP54_004843 [Fusarium sp. AF-8]
SX13_00608	900	83	899	RSL64034.1	824	8	824	98.5	817	12	0	1633.6	0	RSL64034.1 hypothetical protein CEP54_004842 [Fusarium sp. AF-8]
SX13_00609	368	1	309	RSL64037.1	368	1	309	98.1	309	6	0	625.9	9.2e-177	RSL64037.1 hypothetical protein CEP54_004841 [Fusarium sp. AF-8]
SX13_00610	1040	1	1039	RSL64036.1	1037	1	1037	95.1	1039	49	2	1682.9	0	RSL64036.1 hypothetical protein CEP54_004840 [Fusarium sp. AF-8]
SX13_00611	789	1	788	RSL83907.1	783	1	783	93.1	794	38	17	1245.7	0	RSL83907.1 hypothetical protein CEP51_004203 [Fusarium floridanum]
SX13_00613	217	1	118	XP_003054468.1	216	1	118	98.3	118	2	0	242.3	1.7e-61	XP_003054468.1 hypothetical protein NECHADRAFT_75226 [[Nectria] haematococca mpVI 77-13-4]
SX13_00614	289	1	288	RMJ10984.1	288	1	288	98.6	288	4	0	557	4.1e-156	RMJ10984.1 tRNA(His) guanylyltransferase [Fusarium kuroshium]
SX13_00615	2313	1	2115	RCI12388.1	2581	119	2354	77.3	2238	383	125	3357.8	0	RCI12388.1 hypothetical protein L249_1290, partial [Ophiocordyceps polyrhachis-furcata BCC 54312]
SX13_00616	92	1	91	RSL62352.1	92	1	92	95.7	92	3	1	140.6	2.9e-31	RSL62352.1 hypothetical protein CEP54_005727 [Fusarium sp. AF-8]
SX13_00617	266	1	265	RSL38818.1	265	1	265	98.5	265	4	0	525.8	9.4e-147	RSL38818.1 hypothetical protein CEP53_014549 [Fusarium sp. AF-6]
SX13_00618	615	1	614	XP_003053763.1	614	1	614	98.9	614	7	0	1157.9	0	XP_003053763.1 predicted protein [[Nectria] haematococca mpVI 77-13-4]
SX13_00619	434	87	433	XP_003053762.1	347	1	347	94.8	347	18	0	672.9	7.7e-191	XP_003053762.1 hypothetical protein NECHADRAFT_98919 [[Nectria] haematococca mpVI 77-13-4]
SX13_00620	113	34	112	RMJ06532.1	79	1	79	91.1	79	7	0	70.1	6e-10	RMJ06532.1 hypothetical protein CDV36_013878 [Fusarium kuroshium]
SX13_00621	846	1	845	XP_003053761.1	803	1	803	90.3	845	40	42	1494.2	0	XP_003053761.1 hypothetical protein NECHADRAFT_75219 [[Nectria] haematococca mpVI 77-13-4]
SX13_00622	707	85	706	RSL62313.1	623	1	623	95.7	623	26	1	1218.4	0	RSL62313.1 hypothetical protein CEP54_005734 [Fusarium sp. AF-8]
SX13_00623	490	1	489	XP_003054464.1	493	1	493	94.7	493	22	4	913.7	2.9e-263	XP_003054464.1 predicted protein [[Nectria] haematococca mpVI 77-13-4]
SX13_00624	798	11	797	XP_003053760.1	787	1	787	98.2	787	14	0	1545.8	0	XP_003053760.1 predicted protein [[Nectria] haematococca mpVI 77-13-4]
SX13_00625	552	1	503	XP_003054463.1	507	1	503	99.4	503	3	0	957.6	2e-276	XP_003054463.1 hypothetical protein NECHADRAFT_13627, partial [[Nectria] haematococca mpVI 77-13-4]
SX13_00626	1656	734	1655	XP_003053759.1	926	5	926	93.2	922	63	0	1532.7	0	XP_003053759.1 hypothetical protein NECHADRAFT_65796 [[Nectria] haematococca mpVI 77-13-4]
SX13_00627	256	1	209	XP_003053757.1	255	1	209	98.6	209	3	0	432.6	1e-118	XP_003053757.1 predicted protein [[Nectria] haematococca mpVI 77-13-4]
SX13_00628	508	1	507	XP_003054462.1	507	1	507	94.9	507	26	0	930.6	2.4e-268	XP_003054462.1 hypothetical protein NECHADRAFT_75211 [[Nectria] haematococca mpVI 77-13-4]
SX13_00629	759	1	680	EXL64439.1	787	1	687	63.5	687	244	7	887.9	2.7e-255	EXL64439.1 hypothetical protein FOPG_19296 [Fusarium oxysporum f. sp. conglutinans race 2 54008]
SX13_00630	331	1	330	XP_003054461.1	330	1	330	99.7	330	1	0	582	1.4e-163	XP_003054461.1 predicted protein [[Nectria] haematococca mpVI 77-13-4]
SX13_00631	1028	1	538	RSM18959.1	551	1	538	96.7	538	18	0	1081.2	0	RSM18959.1 hypothetical protein CDV31_002282 [Fusarium ambrosium]
SX13_00632	246	1	244	XP_003053755.1	244	1	244	74.6	244	62	0	382.1	1.5e-103	XP_003053755.1 hypothetical protein NECHADRAFT_75208 [[Nectria] haematococca mpVI 77-13-4]
SX13_00633	332	1	331	RSL62365.1	331	1	331	94.9	331	17	0	629.4	7.5e-178	RSL62365.1 hypothetical protein CEP54_005746 [Fusarium sp. AF-8]
SX13_00634	337	1	336	XP_003054460.1	333	1	333	89.9	336	31	3	574.3	2.9e-161	XP_003054460.1 hypothetical protein NECHADRAFT_98916 [[Nectria] haematococca mpVI 77-13-4]
SX13_00635	376	1	373	XP_003054459.1	375	1	373	96	373	15	0	725.3	1.1e-206	XP_003054459.1 hypothetical protein NECHADRAFT_98915 [[Nectria] haematococca mpVI 77-13-4]
SX13_00636	496	1	495	XP_003053753.1	493	1	493	94.5	495	25	2	914.8	1.3e-263	XP_003053753.1 hypothetical protein NECHADRAFT_98914 [[Nectria] haematococca mpVI 77-13-4]
SX13_00637	1990	50	1116	RSL62332.1	1067	1	1067	99.3	1067	8	0	1993.4	0	RSL62332.1 RNA cytidine acetyltransferase [Fusarium sp. AF-8]
SX13_00638	335	1	334	XP_003053749.1	334	1	334	99.7	334	1	0	595.5	1.2e-167	XP_003053749.1 hypothetical protein NECHADRAFT_102386 [[Nectria] haematococca mpVI 77-13-4]
SX13_00639	175	1	174	XP_003053748.1	174	1	174	97.7	174	4	0	354	3.2e-95	XP_003053748.1 predicted protein [[Nectria] haematococca mpVI 77-13-4]
SX13_00640	263	1	262	XP_003054458.1	262	1	262	96.9	262	8	0	407.5	3.7e-111	XP_003054458.1 hypothetical protein NECHADRAFT_75198 [[Nectria] haematococca mpVI 77-13-4]
SX13_00641	558	1	557	RSL62336.1	557	1	557	97.7	557	13	0	1151	0	RSL62336.1 hypothetical protein CEP54_005757 [Fusarium sp. AF-8]
SX13_00642	1215	1	1214	RSL55310.1	1213	1	1213	96.3	1214	44	1	2267.7	0	RSL55310.1 hypothetical protein CEP53_007140 [Fusarium sp. AF-6]
SX13_00643	1374	1	1373	RSL62338.1	1370	1	1370	97.9	1373	26	3	2655.9	0	RSL62338.1 hypothetical protein CEP54_005759 [Fusarium sp. AF-8]
SX13_00644	651	1	649	EGU89107.1	687	1	686	58.2	722	193	109	730.3	6.1e-208	EGU89107.1 hypothetical protein FOXB_00380 [Fusarium oxysporum Fo5176]
SX13_00645	561	1	560	RSL62359.1	560	1	560	96.8	560	18	0	1137.9	0	RSL62359.1 hypothetical protein CEP54_005762 [Fusarium sp. AF-8]
SX13_00646	503	1	502	XP_003054456.1	502	1	502	98.4	502	8	0	989.6	4.3e-286	XP_003054456.1 hypothetical protein NECHADRAFT_57560 [[Nectria] haematococca mpVI 77-13-4]
SX13_00647	261	1	201	XP_003053742.1	258	1	201	100	201	0	0	326.2	1.1e-86	XP_003053742.1 hypothetical protein NECHADRAFT_75190 [[Nectria] haematococca mpVI 77-13-4]
SX13_00648	354	1	353	RSL99522.1	385	33	385	91.8	353	29	0	680.2	3.9e-193	RSL99522.1 hypothetical protein CDV31_012147 [Fusarium ambrosium]
SX13_00649	358	1	357	RSL62363.1	357	1	357	99.4	357	2	0	731.9	1.2e-208	RSL62363.1 hypothetical protein CEP54_005766 [Fusarium sp. AF-8]
SX13_00650	231	1	230	XP_003054454.1	232	1	232	93.5	232	13	2	347.8	3e-93	XP_003054454.1 hypothetical protein NECHADRAFT_98909 [[Nectria] haematococca mpVI 77-13-4]
SX13_00651	448	66	447	RSL62355.1	382	1	382	97.4	382	10	0	654.1	3.8e-185	RSL62355.1 hypothetical protein CEP54_005768 [Fusarium sp. AF-8]
SX13_00652	380	56	379	RSL43894.1	324	1	324	94.1	324	19	0	637.9	2.4e-180	RSL43894.1 hypothetical protein CEP53_011479 [Fusarium sp. AF-6]
SX13_00653	675	1	674	RSL99528.1	674	1	674	95.7	674	29	0	1296.2	0	RSL99528.1 hypothetical protein CDV31_012153 [Fusarium ambrosium]
SX13_00654	593	1	591	RSL43896.1	1033	279	1032	53	755	190	165	696.8	6.8e-198	RSL43896.1 hypothetical protein CEP53_011481 [Fusarium sp. AF-6]
SX13_00655	567	1	566	RSL62323.1	563	1	563	97.5	567	9	5	909.8	4.9e-262	RSL62323.1 hypothetical protein CEP54_005772 [Fusarium sp. AF-8]
SX13_00656	815	1	814	RSL62322.1	814	1	814	96.6	814	28	0	1529.6	0	RSL62322.1 hypothetical protein CEP54_005773 [Fusarium sp. AF-8]
SX13_00657	113	8	104	RSL62346.1	118	19	110	69.1	97	25	5	122.1	1.3e-25	RSL62346.1 hypothetical protein CEP54_005786 [Fusarium sp. AF-8]
SX13_00659	316	1	315	XP_003053736.1	315	1	315	89.5	315	33	0	602.4	9.3e-170	XP_003053736.1 hypothetical protein NECHADRAFT_75181 [[Nectria] haematococca mpVI 77-13-4]
SX13_00660	324	4	323	XP_003054451.1	296	4	296	64.6	322	83	31	369.4	1.4e-99	XP_003054451.1 predicted protein [[Nectria] haematococca mpVI 77-13-4]
SX13_00661	599	262	598	RSL43887.1	401	61	401	97.1	341	6	4	674.1	4.8e-191	RSL43887.1 hypothetical protein CEP53_011488 [Fusarium sp. AF-6]
SX13_00662	319	1	316	RMJ19556.1	381	1	316	47.8	316	165	0	321.6	3.2e-85	RMJ19556.1 hypothetical protein CDV36_000823 [Fusarium kuroshium]
SX13_00663	168	1	167	XP_003054449.1	167	1	167	100	167	0	0	347.1	3.8e-93	XP_003054449.1 predicted protein [[Nectria] haematococca mpVI 77-13-4]
SX13_00664	230	1	229	RSL62345.1	219	1	219	69.9	229	59	10	334.7	2.6e-89	RSL62345.1 hypothetical protein CEP54_005781 [Fusarium sp. AF-8]
SX13_00665	224	45	172	EWZ37539.1	1698	1091	1216	44.5	128	69	2	99.8	1.4e-18	EWZ37539.1 hypothetical protein FOZG_09528 [Fusarium oxysporum Fo47]
SX13_00667	763	1	762	XP_003053733.1	762	1	762	94.4	762	43	0	1211.4	0	XP_003053733.1 hypothetical protein NECHADRAFT_90281 [[Nectria] haematococca mpVI 77-13-4]
SX13_00668	546	1	545	RMJ19559.1	546	1	546	95.8	546	22	1	825.5	1.2e-236	RMJ19559.1 Peptidyl-prolyl isomerase CWC27 [Fusarium kuroshium]
SX13_00669	686	193	685	XP_003053731.1	493	1	493	99	493	5	0	988.8	1e-285	XP_003053731.1 predicted protein [[Nectria] haematococca mpVI 77-13-4]
SX13_00671	320	1	319	RSL62341.1	319	1	319	83.7	319	52	0	516.5	6.8e-144	RSL62341.1 hypothetical protein CEP54_005789 [Fusarium sp. AF-8]
SX13_00672	960	141	959	RSL90716.1	819	1	819	98.3	819	14	0	1541.6	0	RSL90716.1 hypothetical protein CEP52_014492 [Fusarium sp. AF-4]
SX13_00673	2070	1	2069	RBQ88676.1	1998	1	1998	68.5	2075	570	83	2255.3	0	RBQ88676.1 hypothetical protein FVER53263_00581 [Fusarium verticillioides]
SX13_00674	502	1	500	XP_003053730.1	500	1	500	100	500	0	0	1023.8	2.1e-296	XP_003053730.1 glycosyltransferase family 4 [[Nectria] haematococca mpVI 77-13-4]
SX13_00675	900	1	899	RTE80016.1	895	1	895	93.3	899	56	4	1115.9	0	RTE80016.1 hypothetical protein BHE90_005448 [Fusarium euwallaceae]
SX13_00676	281	1	280	RSL71683.1	280	1	280	90	280	28	0	496.1	8.4e-138	RSL71683.1 hypothetical protein CEP53_001445 [Fusarium sp. AF-6]
SX13_00677	569	1	568	RSL94459.1	577	1	577	88.9	577	55	9	922.5	7.3e-266	RSL94459.1 hypothetical protein CDV31_014314 [Fusarium ambrosium]
SX13_00678	222	1	221	XP_003053727.1	221	1	221	98.6	221	3	0	464.9	1.6e-128	XP_003053727.1 hypothetical protein NECHADRAFT_75164 [[Nectria] haematococca mpVI 77-13-4]
SX13_00679	421	1	419	RSL62383.1	509	87	509	91.3	423	33	4	696.8	4.8e-198	RSL62383.1 hypothetical protein CEP54_005799 [Fusarium sp. AF-8]
SX13_00680	815	1	814	RSL62350.1	816	1	816	99.4	816	3	2	1641.3	0	RSL62350.1 hypothetical protein CEP54_005800 [Fusarium sp. AF-8]
SX13_00681	585	213	398	XP_003053726.1	647	278	463	89.8	186	19	0	357.5	9.7e-96	XP_003053726.1 hypothetical protein NECHADRAFT_75162 [[Nectria] haematococca mpVI 77-13-4]
SX13_00682	429	1	428	XP_003053725.1	428	1	428	97.4	428	11	0	811.6	1.4e-232	XP_003053725.1 hypothetical protein NECHADRAFT_90272 [[Nectria] haematococca mpVI 77-13-4]
SX13_00683	717	1	716	RSL46630.1	765	50	765	87.7	716	88	0	1246.9	0	RSL46630.1 hypothetical protein CEP54_013765 [Fusarium sp. AF-8]
SX13_00684	1209	248	1208	RSL71640.1	965	5	965	98.3	962	14	2	1593.9	0	RSL71640.1 hypothetical protein CEP53_001437 [Fusarium sp. AF-6]
SX13_00685	540	89	539	XP_003054442.1	477	27	477	96.7	451	15	0	891.7	1.3e-256	XP_003054442.1 predicted protein [[Nectria] haematococca mpVI 77-13-4]
SX13_00686	256	63	255	RMJ19567.1	257	63	257	95.4	195	7	2	260.8	5.4e-67	RMJ19567.1 hypothetical protein CDV36_000802 [Fusarium kuroshium]
SX13_00687	308	1	307	RSM01605.1	307	1	307	96.1	307	12	0	602.4	9.1e-170	RSM01605.1 hypothetical protein CDV31_011282 [Fusarium ambrosium]
SX13_00688	745	1	744	XP_003054440.1	779	1	751	86.5	755	87	15	1039.6	5.4e-301	XP_003054440.1 hypothetical protein NECHADRAFT_75155 [[Nectria] haematococca mpVI 77-13-4]
SX13_00689	207	1	206	XP_003054439.1	206	1	206	97.6	206	5	0	395.2	1.5e-107	XP_003054439.1 40S ribosomal protein S8 [[Nectria] haematococca mpVI 77-13-4]
SX13_00690	1088	151	1087	RSL46618.1	940	1	940	91.9	941	71	5	1255	0	RSL46618.1 hypothetical protein CEP54_013758 [Fusarium sp. AF-8]
SX13_00691	4182	161	4181	XP_003054438.1	4023	1	4023	97.1	4027	108	10	6898.1	0	XP_003054438.1 hypothetical protein NECHADRAFT_31398 [[Nectria] haematococca mpVI 77-13-4]
SX13_00692	268	30	267	XP_003053721.1	239	2	239	98.3	238	4	0	461.5	2.2e-127	XP_003053721.1 40S ribosomal protein S6 [[Nectria] haematococca mpVI 77-13-4]
SX13_00693	147	1	146	XP_003054437.1	146	1	146	95.9	146	6	0	282.3	1e-73	XP_003054437.1 hypothetical protein NECHADRAFT_75150 [[Nectria] haematococca mpVI 77-13-4]
SX13_00694	468	1	467	RSL46632.1	461	1	461	95.7	467	14	6	885.2	1.1e-254	RSL46632.1 2-(3-amino-3-carboxypropyl)histidine synthase subunit 1 [Fusarium sp. AF-8]
SX13_00695	1017	79	1016	EGU88657.1	893	1	893	82.1	938	123	45	1465.3	0	EGU88657.1 hypothetical protein FOXB_00823 [Fusarium oxysporum Fo5176]
SX13_00696	450	1	449	XP_003053717.1	449	1	449	100	449	0	0	927.2	2.4e-267	XP_003053717.1 predicted protein [[Nectria] haematococca mpVI 77-13-4]
SX13_00697	665	426	664	RSL90178.1	239	1	239	93.7	239	15	0	434.5	7.1e-119	RSL90178.1 hypothetical protein CEP51_000847 [Fusarium floridanum]
SX13_00698	598	1	339	XP_003053716.1	587	1	336	94.1	339	17	3	350.1	1.6e-93	XP_003053716.1 hypothetical protein NECHADRAFT_98893 [[Nectria] haematococca mpVI 77-13-4]
SX13_00699	467	1	466	XP_003053715.1	465	1	465	93.4	467	28	3	611.7	2.3e-172	XP_003053715.1 hypothetical protein NECHADRAFT_103191 [[Nectria] haematococca mpVI 77-13-4]
SX13_00700	948	24	947	RMJ19551.1	924	1	924	92.3	924	71	0	1441.8	0	RMJ19551.1 hypothetical protein CDV36_000784 [Fusarium kuroshium]
SX13_00701	455	1	454	XP_003053713.1	454	1	454	98	454	9	0	821.6	1.4e-235	XP_003053713.1 predicted protein [[Nectria] haematococca mpVI 77-13-4]
SX13_00702	766	129	765	RSL48925.1	637	1	637	98.3	637	11	0	1187.6	0	RSL48925.1 hypothetical protein CEP54_012677 [Fusarium sp. AF-8]
SX13_00703	337	1	336	RSL48924.1	303	1	303	86.3	336	13	33	557.4	3.7e-156	RSL48924.1 putative mitochondrial carrier [Fusarium sp. AF-8]
SX13_00704	2399	1	2398	XP_003054433.1	2377	1	2377	93.8	2402	121	29	2590.8	0	XP_003054433.1 hypothetical protein NECHADRAFT_32130 [[Nectria] haematococca mpVI 77-13-4]
SX13_00705	92	1	91	RSL48926.1	91	1	91	98.9	91	1	0	175.6	8.2e-42	RSL48926.1 hypothetical protein CEP54_012674 [Fusarium sp. AF-8]
SX13_00706	499	1	498	XP_003053712.1	498	1	498	98	498	10	0	961.4	1.3e-277	XP_003053712.1 predicted protein [[Nectria] haematococca mpVI 77-13-4]
SX13_00707	74	1	62	RFN53220.1	77	1	62	88.7	62	7	0	108.6	9.9e-22	RFN53220.1 hypothetical protein FIE12Z_2568 [Fusarium fasciculatum]
SX13_00708	75	3	74	RSL99409.1	477	406	477	72.2	72	20	0	113.6	3.1e-23	RSL99409.1 hypothetical protein CEP52_009774 [Fusarium sp. AF-4]
SX13_00709	1479	1	1476	KIL83849.1	1495	1	1306	63.5	1485	354	188	1712.6	0	KIL83849.1 hypothetical protein FAVG1_12912 [Fusarium avenaceum]
SX13_00710	437	1	436	RSM18779.1	435	1	435	95.6	436	18	1	796.6	4.7e-228	RSM18779.1 hypothetical protein CDV31_002297 [Fusarium ambrosium]
SX13_00711	237	1	236	RSL90187.1	236	1	236	93.2	236	16	0	364.8	2.5e-98	RSL90187.1 hypothetical protein CEP51_000831 [Fusarium floridanum]
SX13_00712	310	1	309	RMJ19539.1	309	1	309	98.7	309	4	0	589.7	6.1e-166	RMJ19539.1 hypothetical protein CDV36_000772 [Fusarium kuroshium]
SX13_00713	897	1	896	XP_003054430.1	899	1	899	98.3	899	12	3	1721.4	0	XP_003054430.1 predicted protein [[Nectria] haematococca mpVI 77-13-4]
SX13_00714	256	1	255	RSL48931.1	256	1	256	88.7	256	28	1	441.4	2.2e-121	RSL48931.1 hypothetical protein CEP54_012664 [Fusarium sp. AF-8]
SX13_00715	257	83	256	XP_003054429.1	203	30	203	100	174	0	0	354.8	2.8e-95	XP_003054429.1 60S ribosomal protein L15 [[Nectria] haematococca mpVI 77-13-4]
SX13_00716	1219	1	1218	RTE77289.1	1083	1	1083	83	1224	61	147	1402.9	0	RTE77289.1 hypothetical protein BHE90_008244 [Fusarium euwallaceae]
SX13_00717	1157	1	1155	XP_003054428.1	1156	1	1155	99.7	1155	4	0	2318.1	0	XP_003054428.1 predicted protein [[Nectria] haematococca mpVI 77-13-4]
SX13_00718	439	1	438	RSL71654.1	437	1	437	97	438	12	1	799.7	5.5e-229	RSL71654.1 hypothetical protein CEP53_001396 [Fusarium sp. AF-6]
SX13_00719	403	1	365	XP_003054427.1	402	1	365	95.1	365	18	0	667.9	2.3e-189	XP_003054427.1 hypothetical protein NECHADRAFT_75126 [[Nectria] haematococca mpVI 77-13-4]
SX13_00720	359	1	357	XP_003053707.1	358	1	357	91.9	357	29	0	644.8	1.9e-182	XP_003053707.1 hypothetical protein NECHADRAFT_75125 [[Nectria] haematococca mpVI 77-13-4]
SX13_00721	396	79	395	XP_003054426.1	297	1	297	91.8	317	6	20	593.2	7.1e-167	XP_003054426.1 hypothetical protein NECHADRAFT_75124 [[Nectria] haematococca mpVI 77-13-4]
SX13_00722	879	1	878	RSL71652.1	933	61	933	96.8	878	23	5	1668.3	0	RSL71652.1 hypothetical protein CEP53_001394 [Fusarium sp. AF-6]
SX13_00723	205	1	204	XP_003054424.1	204	1	204	93.1	204	14	0	351.3	2.4e-94	XP_003054424.1 hypothetical protein NECHADRAFT_75122 [[Nectria] haematococca mpVI 77-13-4]
SX13_00724	656	1	655	XP_003053706.1	655	1	655	99.5	655	3	0	1211.1	0	XP_003053706.1 predicted protein [[Nectria] haematococca mpVI 77-13-4]
SX13_00725	276	1	275	RSL50265.1	276	1	276	93.1	277	16	3	532.7	7.9e-149	RSL50265.1 hypothetical protein CEP54_012024 [Fusarium sp. AF-8]
SX13_00726	611	1	610	RSL50266.1	636	22	636	94.3	616	28	7	1098.6	0	RSL50266.1 hypothetical protein CEP54_012023 [Fusarium sp. AF-8]
SX13_00727	858	1	857	RSL62744.1	858	1	858	98.7	858	10	1	1692.9	0	RSL62744.1 hypothetical protein CEP51_013422 [Fusarium floridanum]
SX13_00728	1021	365	1020	XP_003053704.1	656	1	656	87.9	659	74	6	784.3	5.6e-224	XP_003053704.1 hypothetical protein NECHADRAFT_90245 [[Nectria] haematococca mpVI 77-13-4]
SX13_00729	497	93	494	RMJ19579.1	403	1	403	72.7	403	109	1	600.5	5.6e-169	RMJ19579.1 hypothetical protein CDV36_000754 [Fusarium kuroshium]
SX13_00730	300	1	299	RSL85589.1	546	1	299	74.6	299	76	0	464.5	2.9e-128	RSL85589.1 hypothetical protein CEP52_016088 [Fusarium sp. AF-4]
SX13_00731	393	1	392	XP_003054421.1	508	63	454	79.8	392	79	0	647.5	3.1e-183	XP_003054421.1 hypothetical protein NECHADRAFT_75115 [[Nectria] haematococca mpVI 77-13-4]
SX13_00732	345	1	344	XP_003054420.1	343	1	343	91.6	344	28	1	640.6	3.4e-181	XP_003054420.1 hypothetical protein NECHADRAFT_75114 [[Nectria] haematococca mpVI 77-13-4]
SX13_00733	862	1	861	RSL50256.1	860	1	860	97.9	861	17	1	1652.1	0	RSL50256.1 SEY1-like protein [Fusarium sp. AF-8]
SX13_00734	533	1	530	SCO75962.1	534	1	530	46.8	530	282	0	464.5	5.1e-128	SCO75962.1 related to transposase [Fusarium oxysporum]
SX13_00735	284	1	283	XP_003054419.1	283	1	283	97.9	283	6	0	582.4	9e-164	XP_003054419.1 predicted protein [[Nectria] haematococca mpVI 77-13-4]
SX13_00736	1126	223	1125	XP_003053702.1	902	1	902	95.8	903	37	1	1624	0	XP_003053702.1 predicted protein [[Nectria] haematococca mpVI 77-13-4]
SX13_00737	663	1	662	RMJ19547.1	652	1	652	95.6	662	19	10	1298.1	0	RMJ19547.1 hypothetical protein CDV36_000747 [Fusarium kuroshium]
SX13_00738	649	30	648	RMJ19546.1	647	31	647	91	619	54	2	1138.6	0	RMJ19546.1 hypothetical protein CDV36_000746 [Fusarium kuroshium]
SX13_00739	283	1	282	RMJ19549.1	282	1	282	89.7	282	29	0	521.5	1.9e-145	RMJ19549.1 hypothetical protein CDV36_000745 [Fusarium kuroshium]
SX13_00740	539	1	538	XP_003053699.1	538	1	538	99.8	538	1	0	1025.8	5.8e-297	XP_003053699.1 predicted protein [[Nectria] haematococca mpVI 77-13-4]
SX13_00741	382	1	381	XP_003053698.1	381	1	381	97.9	381	8	0	683.3	5e-194	XP_003053698.1 predicted protein [[Nectria] haematococca mpVI 77-13-4]
SX13_00742	259	1	258	RSM18810.1	263	1	263	95.1	263	8	5	475.7	1.1e-131	RSM18810.1 hypothetical protein CDV31_002328 [Fusarium ambrosium]
SX13_00743	968	1	967	RSL43517.1	985	19	985	99.2	967	8	0	1899.4	0	RSL43517.1 hypothetical protein CEP53_011661 [Fusarium sp. AF-6]
SX13_00744	374	26	373	RSL84556.1	358	11	358	96.6	348	12	0	681.4	1.9e-193	RSL84556.1 hypothetical protein CEP52_016400 [Fusarium sp. AF-4]
SX13_00745	202	1	201	XP_003053696.1	201	1	201	99	201	2	0	398.7	1.3e-108	XP_003053696.1 predicted protein [[Nectria] haematococca mpVI 77-13-4]
SX13_00746	87	1	86	RSL51644.1	88	1	88	76.1	88	19	2	129	8.3e-28	RSL51644.1 hypothetical protein CEP54_011301 [Fusarium sp. AF-8]
SX13_00747	306	1	305	RSL51643.1	305	1	305	97.4	305	8	0	599.4	7.7e-169	RSL51643.1 hypothetical protein CEP54_011302 [Fusarium sp. AF-8]
SX13_00748	636	1	635	XP_003053694.1	635	1	635	92.9	635	45	0	979.2	7.4e-283	XP_003053694.1 predicted protein [[Nectria] haematococca mpVI 77-13-4]
SX13_00749	828	1	827	RSL51641.1	827	1	827	98.9	827	9	0	1604	0	RSL51641.1 Endoribonuclease YSH1 [Fusarium sp. AF-8]
SX13_00750	1489	14	1488	OBS27057.1	1509	23	1509	89.2	1495	133	28	2601.2	0	OBS27057.1 hypothetical protein FPOA_00998 [Fusarium poae]
SX13_00751	690	1	689	XP_003053691.1	689	1	689	87.1	689	89	0	791.2	3.1e-226	XP_003053691.1 hypothetical protein NECHADRAFT_75096 [[Nectria] haematococca mpVI 77-13-4]
SX13_00752	351	1	350	XP_003053690.1	363	1	363	95.9	363	2	13	675.6	9.6e-192	XP_003053690.1 predicted protein [[Nectria] haematococca mpVI 77-13-4]
SX13_00753	1006	1	1005	XP_003054414.1	1005	1	1005	99.1	1005	9	0	2142.1	0	XP_003054414.1 glycoside hydrolase family 63 [[Nectria] haematococca mpVI 77-13-4]
SX13_00754	1191	1	1190	QGI59099.1	1023	1	1023	68.6	1198	193	183	1481.5	0	QGI59099.1 hypothetical protein CEK27_001224 [Fusarium fujikuroi]
SX13_00755	198	87	197	RMJ11162.1	143	31	143	88.1	118	2	12	199.1	1.5e-48	RMJ11162.1 hypothetical protein CDV36_009206 [Fusarium kuroshium]
SX13_00756	270	1	269	XP_003054413.1	269	1	269	99.6	269	1	0	539.3	8.3e-151	XP_003054413.1 predicted protein [[Nectria] haematococca mpVI 77-13-4]
SX13_00757	249	1	248	RSL51659.1	248	1	248	93.1	248	17	0	431	2.9e-118	RSL51659.1 GrpE protein mitochondrial [Fusarium sp. AF-8]
SX13_00758	424	1	423	RMJ11136.1	423	1	423	100	423	0	0	728	2e-207	RMJ11136.1 hypothetical protein CDV36_009209 [Fusarium kuroshium]
SX13_00759	1478	1	1477	RSL51656.1	1474	1	1474	88.8	1478	160	5	2048.5	0	RSL51656.1 hypothetical protein CEP54_011318 [Fusarium sp. AF-8]
SX13_00760	345	1	344	XP_003054411.1	343	1	343	98.8	344	3	1	639	9.8e-181	XP_003054411.1 predicted protein [[Nectria] haematococca mpVI 77-13-4]
SX13_00761	738	1	737	XP_003053683.1	758	1	758	95	758	17	21	1400.2	0	XP_003053683.1 hypothetical protein NECHADRAFT_75084 [[Nectria] haematococca mpVI 77-13-4]
SX13_00762	73	1	72	XP_003053682.1	72	1	72	98.6	72	1	0	132.1	8.3e-29	XP_003053682.1 predicted protein [[Nectria] haematococca mpVI 77-13-4]
SX13_00763	650	1	649	XP_003054410.1	649	1	649	95.7	649	28	0	1228.4	0	XP_003054410.1 hypothetical protein NECHADRAFT_31792 [[Nectria] haematococca mpVI 77-13-4]
SX13_00764	316	1	315	RSL65073.1	315	1	315	95.2	315	15	0	602.1	1.2e-169	RSL65073.1 hypothetical protein CEP53_003829 [Fusarium sp. AF-6]
SX13_00765	456	1	455	XP_003053680.1	455	1	455	98.7	455	6	0	896.3	4.5e-258	XP_003053680.1 hypothetical protein NECHADRAFT_90227 [[Nectria] haematococca mpVI 77-13-4]
SX13_00766	388	1	387	XP_003054409.1	384	1	384	91	387	32	3	597.4	3.7e-168	XP_003054409.1 hypothetical protein NECHADRAFT_98877 [[Nectria] haematococca mpVI 77-13-4]
SX13_00767	447	11	423	RMJ11163.1	436	1	414	93.5	414	26	1	719.5	7.4e-205	RMJ11163.1 hypothetical protein CDV36_009218 [Fusarium kuroshium]
SX13_00768	626	108	625	RSL98443.1	511	1	511	96	519	12	9	960.3	3.5e-277	RSL98443.1 hypothetical protein CEP52_010304 [Fusarium sp. AF-4]
SX13_00769	432	1	430	RSL51668.1	431	1	430	93.3	430	29	0	821.6	1.3e-235	RSL51668.1 hypothetical protein CEP54_011331 [Fusarium sp. AF-8]
SX13_00770	243	1	242	RSL51665.1	242	1	242	98.3	242	4	0	484.6	2.2e-134	RSL51665.1 hypothetical protein CEP54_011332 [Fusarium sp. AF-8]
SX13_00771	859	568	858	XP_003054408.1	291	1	291	99	291	3	0	522.7	2.6e-145	XP_003054408.1 predicted protein [[Nectria] haematococca mpVI 77-13-4]
SX13_00772	283	1	282	RSL98463.1	283	1	283	97.2	283	7	1	554.7	2e-155	RSL98463.1 hypothetical protein CEP52_010309 [Fusarium sp. AF-4]
SX13_00773	394	1	393	XP_003053675.1	393	1	393	96.9	393	12	0	785.8	7.4e-225	XP_003053675.1 predicted protein [[Nectria] haematococca mpVI 77-13-4]
SX13_00774	301	1	299	XP_003054407.1	300	1	299	98.3	299	5	0	593.2	5.4e-167	XP_003054407.1 hypothetical protein NECHADRAFT_103180 [[Nectria] haematococca mpVI 77-13-4]
SX13_00775	287	1	227	XP_003054406.1	286	1	228	77.6	228	50	1	239.2	1.9e-60	XP_003054406.1 predicted protein [[Nectria] haematococca mpVI 77-13-4]
SX13_00776	359	1	358	RMJ10251.1	358	1	358	98.9	358	4	0	726.9	3.7e-207	RMJ10251.1 Deoxyhypusine synthase [Fusarium kuroshium]
SX13_00777	2411	161	2410	XP_003054405.1	2265	1	2265	92.2	2267	158	19	2514.2	0	XP_003054405.1 hypothetical protein NECHADRAFT_98872 [[Nectria] haematococca mpVI 77-13-4]
SX13_00778	94	1	64	RSL65060.1	93	1	64	98.4	64	1	0	128.6	1.2e-27	RSL65060.1 hypothetical protein CEP53_003846 [Fusarium sp. AF-6]
SX13_00779	837	14	752	XP_003053673.1	661	31	659	51.5	750	232	132	633.6	1e-178	XP_003053673.1 predicted protein [[Nectria] haematococca mpVI 77-13-4]
SX13_00780	1041	1	972	XP_003053672.1	1042	1	974	93.6	974	60	2	1404	0	XP_003053672.1 hypothetical protein NECHADRAFT_30719 [[Nectria] haematococca mpVI 77-13-4]
SX13_00781	289	24	288	RSL77729.1	265	1	265	99.6	265	1	0	516.2	8.1e-144	RSL77729.1 hypothetical protein CEP51_008818 [Fusarium floridanum]
SX13_00782	353	1	352	RSL60874.1	391	40	391	99.7	352	1	0	684.5	2.1e-194	RSL60874.1 Replication factor C subunit 5 [Fusarium sp. AF-8]
SX13_00783	751	1	750	RSL98451.1	709	1	709	89.3	750	39	41	1332	0	RSL98451.1 Acetyl-coenzyme A synthetase [Fusarium sp. AF-4]
SX13_00784	419	161	417	RSL39028.1	254	10	250	54.3	258	100	18	260	1.5e-66	RSL39028.1 hypothetical protein CEP53_014376 [Fusarium sp. AF-6]
SX13_00785	962	179	961	XP_003054401.1	785	1	785	97.5	785	18	2	1567.7	0	XP_003054401.1 hypothetical protein NECHADRAFT_98871 [[Nectria] haematococca mpVI 77-13-4]
SX13_00786	133	1	132	RSL60879.1	132	1	132	72.9	133	34	2	185.3	1.5e-44	RSL60879.1 hypothetical protein CEP54_006508 [Fusarium sp. AF-8]
SX13_00787	893	249	892	XP_003053671.1	665	1	644	96.4	644	23	0	1187.9	0	XP_003053671.1 predicted protein [[Nectria] haematococca mpVI 77-13-4]
SX13_00788	362	1	360	RSL65077.1	361	1	360	98.6	360	5	0	674.5	2.2e-191	RSL65077.1 hypothetical protein CEP53_003856 [Fusarium sp. AF-6]
SX13_00789	614	53	613	XP_003054399.1	561	1	561	95.7	561	24	0	1030	3.5e-298	XP_003054399.1 hypothetical protein NECHADRAFT_75061 [[Nectria] haematococca mpVI 77-13-4]
SX13_00790	854	1	853	RSL60907.1	855	1	855	95.7	855	35	2	996.5	6e-288	RSL60907.1 hypothetical protein CEP54_006512 [Fusarium sp. AF-8]
SX13_00791	669	1	668	RGP70416.1	625	1	625	77.1	669	108	45	959.1	8.3e-277	RGP70416.1 camk camk1 kinase [Fusarium sporotrichioides]
SX13_00792	456	1	455	XP_003053669.1	455	1	455	98.9	455	5	0	943.3	3.2e-272	XP_003053669.1 predicted protein [[Nectria] haematococca mpVI 77-13-4]
SX13_00793	694	1	693	RTE77425.1	696	1	696	84.2	696	107	3	501.5	4.9e-139	RTE77425.1 hypothetical protein BHE90_008106 [Fusarium euwallaceae]
SX13_00794	741	1	740	RSL60911.1	740	1	740	92.3	740	57	0	1255	0	RSL60911.1 Polynucleotide 5'-hydroxyl-kinase GRC3 [Fusarium sp. AF-8]
SX13_00795	679	1	678	XP_003054395.1	658	1	658	86.6	686	56	36	1162.1	0	XP_003054395.1 hypothetical protein NECHADRAFT_103177 [[Nectria] haematococca mpVI 77-13-4]
SX13_00796	241	150	237	RSL60865.1	98	1	88	60.2	88	35	0	97.4	7.4e-18	RSL60865.1 hypothetical protein CEP54_006520 [Fusarium sp. AF-8]
SX13_00797	320	1	319	RTE71073.1	323	4	322	94.7	319	17	0	636	7.7e-180	RTE71073.1 hypothetical protein BHE90_014537 [Fusarium euwallaceae]
SX13_00798	582	208	581	RSL93325.1	374	1	374	81	374	71	0	606.3	1.2e-170	RSL93325.1 hypothetical protein CDV31_014761 [Fusarium ambrosium]
SX13_00799	844	1	747	XP_003054393.1	745	1	709	71.6	763	147	70	1046.2	6.5e-303	XP_003054393.1 predicted protein [[Nectria] haematococca mpVI 77-13-4]
SX13_00800	916	64	914	XP_003053667.1	834	2	833	89.7	851	69	19	1479.2	0	XP_003053667.1 hypothetical protein NECHADRAFT_30546 [[Nectria] haematococca mpVI 77-13-4]
SX13_00801	82	1	81	RSM14081.1	312	1	81	80.2	81	16	0	139.8	4.5e-31	RSM14081.1 hypothetical protein CEP52_001517 [Fusarium sp. AF-4]
SX13_00802	136	1	135	RSL45947.1	572	349	483	85.2	135	20	0	220.3	4.3e-55	RSL45947.1 hypothetical protein CEP51_016009 [Fusarium floridanum]
SX13_00803	133	1	131	RTE71072.1	132	1	127	66.9	133	36	8	172.9	7.7e-41	RTE71072.1 hypothetical protein BHE90_014531 [Fusarium euwallaceae]
SX13_00804	311	1	293	EXL55808.1	415	50	361	77.2	312	52	19	501.5	2.2e-139	EXL55808.1 hypothetical protein FOCG_03542 [Fusarium oxysporum f. sp. radicis-lycopersici 26381]
SX13_00805	155	1	154	EXM24641.1	555	8	162	85.8	155	21	1	241.9	1.6e-61	EXM24641.1 hypothetical protein FOTG_08144 [Fusarium oxysporum f. sp. vasinfectum 25433]
SX13_00806	349	1	348	EXK78403.1	555	179	555	70.2	383	73	41	515.4	1.7e-143	EXK78403.1 hypothetical protein FOQG_16918 [Fusarium oxysporum f. sp. raphani 54005]
SX13_00807	1029	1	1028	RSM04208.1	1020	9	1020	74.8	1038	226	36	1550.4	0	RSM04208.1 hypothetical protein CDV31_010136 [Fusarium ambrosium]
SX13_00808	213	1	212	XP_003053665.1	212	1	212	88.2	212	25	0	349.7	7.4e-94	XP_003053665.1 hypothetical protein NECHADRAFT_75051 [[Nectria] haematococca mpVI 77-13-4]
SX13_00809	976	1	975	RSL60897.1	983	1	983	98	983	12	8	1954.9	0	RSL60897.1 hypothetical protein CEP54_006532 [Fusarium sp. AF-8]
SX13_00810	290	1	287	XP_003053664.1	285	1	284	63.1	295	90	19	194.1	7e-47	XP_003053664.1 predicted protein [[Nectria] haematococca mpVI 77-13-4]
SX13_00811	360	1	216	XP_003054390.1	358	1	216	92.1	216	17	0	436.8	7.7e-120	XP_003054390.1 hypothetical protein NECHADRAFT_75048 [[Nectria] haematococca mpVI 77-13-4]
SX13_00813	101	1	100	RSL60901.1	101	1	101	66.7	105	26	9	133.3	5.1e-29	RSL60901.1 hypothetical protein CEP54_006536 [Fusarium sp. AF-8]
SX13_00814	537	1	536	RMJ12268.1	536	1	536	96.3	536	20	0	1047	2.4e-303	RMJ12268.1 hypothetical protein CDV36_008071 [Fusarium kuroshium]
SX13_00815	2279	166	2278	TQV96768.1	1883	1	1883	60.5	2124	587	252	2483.8	0	TQV96768.1 CFIA complex component Rna14 [Cordyceps javanica]
SX13_00816	275	1	274	XP_003054388.1	276	1	276	97.5	276	5	2	346.7	8e-93	XP_003054388.1 histone chaperone [[Nectria] haematococca mpVI 77-13-4]
SX13_00817	110	1	106	RSM04220.1	257	151	256	69.8	106	32	0	151.4	2e-34	RSM04220.1 hypothetical protein CDV31_010148 [Fusarium ambrosium]
SX13_00818	93	1	91	XP_003053661.1	223	1	91	85.7	91	13	0	149.8	4.9e-34	XP_003053661.1 hypothetical protein NECHADRAFT_75043 [[Nectria] haematococca mpVI 77-13-4]
SX13_00819	763	1	762	XP_003054387.1	762	1	762	97.2	762	21	0	1476.8	0	XP_003054387.1 hypothetical protein NECHADRAFT_75042 [[Nectria] haematococca mpVI 77-13-4]
SX13_00820	1136	357	1135	RMJ12266.1	779	1	779	99.4	779	5	0	1498	0	RMJ12266.1 hypothetical protein CDV36_008077 [Fusarium kuroshium]
SX13_00821	159	1	158	RSL60855.1	157	1	157	73.4	158	41	1	252.7	9.1e-65	RSL60855.1 hypothetical protein CEP54_006544 [Fusarium sp. AF-8]
SX13_00822	185	1	184	RMJ12272.1	184	1	184	100	184	0	0	370.9	2.7e-100	RMJ12272.1 hypothetical protein CDV36_008079 [Fusarium kuroshium]
SX13_00824	310	1	309	XP_003054385.1	310	1	310	91.6	310	25	1	504.6	2.6e-140	XP_003054385.1 hypothetical protein NECHADRAFT_98863 [[Nectria] haematococca mpVI 77-13-4]
SX13_00825	1146	5	1145	RMJ12277.1	1154	48	1154	95	1141	23	34	2170.2	0	RMJ12277.1 hypothetical protein CDV36_008082 [Fusarium kuroshium]
SX13_00826	258	1	257	RSL60885.1	257	1	257	94.9	257	13	0	506.1	7.4e-141	RSL60885.1 hypothetical protein CEP54_006549 [Fusarium sp. AF-8]
SX13_00827	122	1	85	RMJ12279.1	121	1	85	100	85	0	0	168.7	1.3e-39	RMJ12279.1 Small nuclear ribonucleoprotein Sm D1 [Fusarium kuroshium]
SX13_00828	909	55	908	RTE70702.1	856	1	856	97.4	856	20	2	1634	0	RTE70702.1 hypothetical protein BHE90_014899 [Fusarium euwallaceae]
SX13_00829	99	1	98	RMJ12281.1	98	1	98	100	98	0	0	186.4	5e-45	RMJ12281.1 U6 snRNA-associated Sm-like protein LSm2 [Fusarium kuroshium]
SX13_00830	839	1	838	XP_003053657.1	838	1	838	94.2	838	49	0	1527.7	0	XP_003053657.1 hypothetical protein NECHADRAFT_65714 [[Nectria] haematococca mpVI 77-13-4]
SX13_00831	169	1	168	RSL60892.1	168	1	168	97.6	168	4	0	345.5	1.1e-92	RSL60892.1 hypothetical protein CEP54_006554 [Fusarium sp. AF-8]
SX13_00832	482	1	481	RSL60884.1	481	1	481	96	481	19	0	906	6e-261	RSL60884.1 hypothetical protein CEP54_006555 [Fusarium sp. AF-8]
SX13_00833	836	1	835	RMJ15498.1	834	1	834	95.7	835	35	1	1532.7	0	RMJ15498.1 hypothetical protein CDV36_004783 [Fusarium kuroshium]
SX13_00834	986	1	985	RSM14058.1	985	1	985	96.1	985	38	0	1716	0	RSM14058.1 hypothetical protein CEP52_001554 [Fusarium sp. AF-4]
SX13_00835	525	19	524	RSL67468.1	488	1	488	94.9	508	4	22	971.8	9.7e-281	RSL67468.1 hypothetical protein CEP54_003286 [Fusarium sp. AF-8]
SX13_00836	382	1	381	XP_003053654.1	381	1	381	99.5	381	2	0	769.2	7e-220	XP_003053654.1 predicted protein [[Nectria] haematococca mpVI 77-13-4]
SX13_00837	1491	1	1490	XP_003053653.1	1493	1	1493	95	1495	68	7	2026.5	0	XP_003053653.1 hypothetical protein NECHADRAFT_57482 [[Nectria] haematococca mpVI 77-13-4]
SX13_00838	272	1	271	RMJ15505.1	271	1	271	97.8	271	6	0	538.9	1.1e-150	RMJ15505.1 Proteasome subunit beta type-2 [Fusarium kuroshium]
SX13_00839	741	1	740	XP_003053652.1	740	1	740	97.7	740	17	0	1261.9	0	XP_003053652.1 predicted protein [[Nectria] haematococca mpVI 77-13-4]
SX13_00840	439	1	438	RSL67462.1	438	1	438	99.1	438	4	0	902.1	7.9e-260	RSL67462.1 hypothetical protein CEP54_003280 [Fusarium sp. AF-8]
SX13_00841	295	1	294	RSL67481.1	294	1	294	95.2	294	14	0	534.3	2.9e-149	RSL67481.1 hypothetical protein CEP54_003279 [Fusarium sp. AF-8]
SX13_00842	846	1	845	XP_003053650.1	842	1	842	95.7	845	33	3	1526.1	0	XP_003053650.1 hypothetical protein NECHADRAFT_65704 [[Nectria] haematococca mpVI 77-13-4]
SX13_00843	554	37	553	RSL67484.1	553	37	553	98.6	517	7	0	1017.3	2.1e-294	RSL67484.1 hypothetical protein CEP54_003276 [Fusarium sp. AF-8]
SX13_00844	242	1	241	RSL45685.1	241	1	241	99.6	241	1	0	436	8.9e-120	RSL45685.1 ATP synthase subunit 4, mitochondrial [Fusarium sp. AF-6]
SX13_00845	680	1	679	XP_003053648.1	679	1	679	98.1	679	13	0	1211.4	0	XP_003053648.1 hypothetical protein NECHADRAFT_57472 [[Nectria] haematococca mpVI 77-13-4]
SX13_00846	514	1	513	RSL45673.1	517	1	517	97.1	517	11	4	1009.2	5.4e-292	RSL45673.1 hypothetical protein CEP53_010659 [Fusarium sp. AF-6]
SX13_00847	469	1	468	RMJ15526.1	468	1	468	99.4	468	3	0	956.1	4.9e-276	RMJ15526.1 NADH-ubiquinone oxidoreductase 49 kDa subunit, mitochondrial [Fusarium kuroshium]
SX13_00848	217	1	216	XP_003053646.1	216	1	216	94	216	13	0	423.3	5.3e-116	XP_003053646.1 hypothetical protein NECHADRAFT_75014 [[Nectria] haematococca mpVI 77-13-4]
SX13_00849	289	1	288	RSL45679.1	754	467	754	97.9	288	6	0	578.2	1.7e-162	RSL45679.1 hypothetical protein CEP53_010656 [Fusarium sp. AF-6]
SX13_00850	446	153	445	AAB05250.1	455	144	455	90.1	312	12	19	480.7	5.8e-133	AAB05250.1 negative acting factor, partial [[Nectria] haematococca mpVI]
SX13_00851	455	1	454	XP_003053644.1	454	1	454	99.1	454	4	0	929.9	3.7e-268	XP_003053644.1 glycosyltransferase family 31 [[Nectria] haematococca mpVI 77-13-4]
SX13_00852	619	1	618	XP_003053643.1	618	1	618	98.2	618	11	0	1145.2	0	XP_003053643.1 predicted protein [[Nectria] haematococca mpVI 77-13-4]
SX13_00853	339	3	338	RSM14052.1	334	1	334	97	336	8	2	669.8	5.1e-190	RSM14052.1 hypothetical protein CEP52_001575 [Fusarium sp. AF-4]
SX13_00854	378	1	377	RSL67414.1	381	1	381	77.2	382	81	6	605.1	1.7e-170	RSL67414.1 hypothetical protein CEP54_003266 [Fusarium sp. AF-8]
SX13_00855	1451	1	1450	RMJ15540.1	1441	1	1441	94.4	1450	72	9	2099.3	0	RMJ15540.1 hypothetical protein CDV36_004806 [Fusarium kuroshium]
SX13_00856	226	1	225	RSL67416.1	233	9	233	95.1	225	11	0	405.6	1.2e-110	RSL67416.1 hypothetical protein CEP54_003264 [Fusarium sp. AF-8]
SX13_00857	556	376	555	RSL39117.1	239	61	239	82.9	181	28	3	201.4	8.4e-49	RSL39117.1 hypothetical protein CEP53_014302 [Fusarium sp. AF-6]
SX13_00858	491	1	490	RSL67418.1	490	1	490	98.6	490	7	0	986.1	4.7e-285	RSL67418.1 hypothetical protein CEP54_003262 [Fusarium sp. AF-8]
SX13_00859	554	1	553	XP_003053641.1	553	1	553	99.5	553	3	0	1112.8	0	XP_003053641.1 predicted protein [[Nectria] haematococca mpVI 77-13-4]
SX13_00860	292	76	291	RMJ15509.1	216	1	216	98.6	216	3	0	438	2.8e-120	RMJ15509.1 hypothetical protein CDV36_004811 [Fusarium kuroshium]
SX13_00861	541	1	540	RSL46203.1	540	1	540	96.9	540	17	0	1101.7	0	RSL46203.1 hypothetical protein CEP53_010416 [Fusarium sp. AF-6]
SX13_00862	459	1	458	XP_003053639.1	456	1	456	90.8	459	38	4	533.1	1e-148	XP_003053639.1 hypothetical protein NECHADRAFT_98851 [[Nectria] haematococca mpVI 77-13-4]
SX13_00863	186	1	185	XP_003054369.1	185	1	185	96.2	185	7	0	377.1	3.8e-102	XP_003054369.1 hypothetical protein NECHADRAFT_75000 [[Nectria] haematococca mpVI 77-13-4]
SX13_00864	392	1	391	RSM13998.1	393	2	393	90.6	392	36	1	743	5.5e-212	RSM13998.1 hypothetical protein CEP52_001586 [Fusarium sp. AF-4]
SX13_00865	113	1	112	RSL67498.1	111	1	111	96.4	112	3	1	186.8	4.4e-45	RSL67498.1 hypothetical protein CEP54_003255 [Fusarium sp. AF-8]
SX13_00866	311	1	310	RMJ15511.1	310	1	310	94.2	310	18	0	585.9	8.9e-165	RMJ15511.1 hypothetical protein CDV36_004817 [Fusarium kuroshium]
SX13_00867	167	1	166	RSL46193.1	165	1	165	96.4	166	5	1	315.8	9.2e-84	RSL46193.1 hypothetical protein CEP53_010422 [Fusarium sp. AF-6]
SX13_00868	406	172	343	XP_003054367.1	219	1	159	69.2	172	40	13	226.9	1.4e-56	XP_003054367.1 predicted protein [[Nectria] haematococca mpVI 77-13-4]
SX13_00869	130	1	129	XP_003053635.1	152	1	129	100	129	0	0	250.4	3.7e-64	XP_003053635.1 40S ribosomal protein S15 [[Nectria] haematococca mpVI 77-13-4]
SX13_00870	718	338	697	XP_003054366.1	379	1	361	93.9	361	21	1	596.3	1.5e-167	XP_003054366.1 hypothetical protein NECHADRAFT_74994 [[Nectria] haematococca mpVI 77-13-4]
SX13_00871	454	1	453	XP_003054365.1	453	1	453	99.8	453	1	0	924.9	1.2e-266	XP_003054365.1 predicted protein [[Nectria] haematococca mpVI 77-13-4]
SX13_00872	570	1	569	RMJ15521.1	566	1	566	93.1	569	36	3	817.8	2.6e-234	RMJ15521.1 Nucleolar protein 12 [Fusarium kuroshium]
SX13_00873	812	151	811	RSL67423.1	642	1	642	88.8	661	55	19	940.6	3.7e-271	RSL67423.1 hypothetical protein CEP54_003247 [Fusarium sp. AF-8]
SX13_00874	75	1	74	XP_003053633.1	74	1	74	98.6	74	1	0	150.6	2.3e-34	XP_003053633.1 predicted protein [[Nectria] haematococca mpVI 77-13-4]
SX13_00875	719	1	718	RSL67421.1	718	1	718	98.3	718	12	0	1383.2	0	RSL67421.1 hypothetical protein CEP54_003245 [Fusarium sp. AF-8]
SX13_00876	413	1	412	RSL67422.1	412	1	412	99.3	412	3	0	755.7	8.6e-216	RSL67422.1 hypothetical protein CEP54_003244 [Fusarium sp. AF-8]
SX13_00877	1100	1	1099	XP_003054361.1	1095	1	1095	87.4	1099	134	4	1900.9	0	XP_003054361.1 hypothetical protein NECHADRAFT_74988 [[Nectria] haematococca mpVI 77-13-4]
SX13_00878	1166	421	1165	RSL67428.1	706	10	706	89.5	745	30	48	1331.2	0	RSL67428.1 hypothetical protein CEP54_003242 [Fusarium sp. AF-8]
SX13_00879	578	1	577	XP_003054360.1	577	1	577	97.1	577	17	0	1125.9	0	XP_003054360.1 predicted protein [[Nectria] haematococca mpVI 77-13-4]
SX13_00880	469	1	468	XP_003053631.1	470	1	470	94.7	470	23	2	818.5	1.2e-234	XP_003053631.1 hypothetical protein NECHADRAFT_90176 [[Nectria] haematococca mpVI 77-13-4]
SX13_00881	308	1	307	RMI95827.1	307	1	307	98	307	6	0	594.7	1.9e-167	RMI95827.1 hypothetical protein CDV36_016376 [Fusarium kuroshium]
SX13_00883	1337	1	1336	XP_003054359.1	1336	1	1336	99	1336	14	0	2623.2	0	XP_003054359.1 predicted protein [[Nectria] haematococca mpVI 77-13-4]
SX13_00884	166	1	165	RMJ06812.1	165	1	165	96.4	165	6	0	325.9	8.9e-87	RMJ06812.1 hypothetical protein CDV36_013596 [Fusarium kuroshium]
SX13_00885	532	1	531	RSL72504.1	531	1	531	98.1	531	10	0	1042	7.8e-302	RSL72504.1 hypothetical protein CEP51_011901 [Fusarium floridanum]
SX13_00886	332	1	331	RMJ06806.1	331	1	331	98.8	331	4	0	399.4	1.3e-108	RMJ06806.1 hypothetical protein CDV36_013594 [Fusarium kuroshium]
SX13_00887	818	1	817	XP_003054356.1	830	1	830	82.8	851	91	55	674.5	5e-191	XP_003054356.1 hypothetical protein NECHADRAFT_74980 [[Nectria] haematococca mpVI 77-13-4]
SX13_00888	426	1	425	RSL67501.1	469	1	469	71.4	469	90	44	654.1	3.6e-185	RSL67501.1 hypothetical protein CEP54_003232 [Fusarium sp. AF-8]
SX13_00889	554	1	553	RSM15047.1	573	1	573	85.9	573	61	20	1018.5	9.6e-295	RSM15047.1 hypothetical protein CDV31_005127 [Fusarium ambrosium]
SX13_00890	792	293	791	XP_003053628.1	461	1	461	82.4	499	50	38	442.6	3.1e-121	XP_003053628.1 hypothetical protein NECHADRAFT_122274 [[Nectria] haematococca mpVI 77-13-4]
SX13_00891	610	328	609	XP_003054354.1	278	1	278	96.8	282	5	4	387.1	1.2e-104	XP_003054354.1 hypothetical protein NECHADRAFT_98847 [[Nectria] haematococca mpVI 77-13-4]
SX13_00892	507	1	506	RMJ09589.1	513	8	513	98.2	506	9	0	1032.3	5.9e-299	RMJ09589.1 hypothetical protein CDV36_010768 [Fusarium kuroshium]
SX13_00893	379	16	378	RSL67435.1	384	22	384	97.2	363	10	0	709.9	5e-202	RSL67435.1 hypothetical protein CEP54_003227 [Fusarium sp. AF-8]
SX13_00894	915	1	914	RMJ09597.1	925	1	925	91.8	926	63	13	1518.4	0	RMJ09597.1 hypothetical protein CDV36_010770 [Fusarium kuroshium]
SX13_00895	177	1	176	XP_003054351.1	226	51	226	98.3	176	3	0	332.4	1e-88	XP_003054351.1 hypothetical protein NECHADRAFT_74972 [[Nectria] haematococca mpVI 77-13-4]
SX13_00896	300	1	299	XP_003053626.1	299	1	299	99.3	299	2	0	582.8	7.3e-164	XP_003053626.1 predicted protein [[Nectria] haematococca mpVI 77-13-4]
SX13_00897	404	1	403	XP_003054350.1	403	1	403	99.5	403	2	0	812.4	7.6e-233	XP_003054350.1 predicted protein [[Nectria] haematococca mpVI 77-13-4]
SX13_00898	204	1	175	XP_003054349.1	204	1	175	93.7	175	11	0	321.6	2.1e-85	XP_003054349.1 hypothetical protein NECHADRAFT_74969 [[Nectria] haematococca mpVI 77-13-4]
SX13_00899	472	1	471	RSL67434.1	471	1	471	98.5	471	7	0	964.1	1.8e-278	RSL67434.1 hypothetical protein CEP54_003220 [Fusarium sp. AF-8]
SX13_00900	444	1	440	RSL93436.1	440	1	440	97.7	440	10	0	831.2	1.7e-238	RSL93436.1 hypothetical protein CDV31_014706 [Fusarium ambrosium]
SX13_00901	313	1	312	XP_003054346.1	312	1	312	97.8	312	7	0	636	7.6e-180	XP_003054346.1 hypothetical protein NECHADRAFT_74966 [[Nectria] haematococca mpVI 77-13-4]
SX13_00902	573	1	572	RSL51183.1	572	1	572	98.4	572	9	0	1107	0	RSL51183.1 hypothetical protein CEP53_008537 [Fusarium sp. AF-6]
SX13_00903	288	1	287	RSL67514.1	287	1	287	77.7	287	64	0	453.4	6.4e-125	RSL67514.1 hypothetical protein CEP54_003215 [Fusarium sp. AF-8]
SX13_00904	564	3	563	RTE70467.1	563	4	563	95	561	27	1	1093.2	0	RTE70467.1 hypothetical protein BHE90_015138 [Fusarium euwallaceae]
SX13_00905	104	6	103	RSL67516.1	553	251	380	55.4	130	26	32	137.5	2.8e-30	RSL67516.1 hypothetical protein CEP54_003213 [Fusarium sp. AF-8]
SX13_00906	330	1	329	XP_003054344.1	329	1	329	96.4	329	12	0	656.8	4.4e-186	XP_003054344.1 hypothetical protein NECHADRAFT_90163 [[Nectria] haematococca mpVI 77-13-4]
SX13_00907	807	116	806	RSL67518.1	691	1	691	99.9	691	1	0	1319.7	0	RSL67518.1 hypothetical protein CEP54_003211 [Fusarium sp. AF-8]
SX13_00908	92	1	91	RMJ09605.1	91	1	91	100	91	0	0	177.6	2.2e-42	RMJ09605.1 hypothetical protein CDV36_010785 [Fusarium kuroshium]
SX13_00909	760	1	759	XP_003054342.1	744	1	744	96.8	759	9	15	1453.7	0	XP_003054342.1 glycosyltransferase family 66 [[Nectria] haematococca mpVI 77-13-4]
SX13_00910	1200	132	1199	XP_003054341.1	1074	1	1074	84.4	1074	162	6	1415.6	0	XP_003054341.1 hypothetical protein NECHADRAFT_74960 [[Nectria] haematococca mpVI 77-13-4]
SX13_00911	1205	1	1204	RTE69214.1	1205	1	1205	97.6	1205	28	1	2364	0	RTE69214.1 hypothetical protein BHE90_016406 [Fusarium euwallaceae]
SX13_00912	1500	155	1499	XP_003053622.1	1285	1	1285	89.8	1346	75	62	1711.4	0	XP_003053622.1 hypothetical protein NECHADRAFT_65680 [[Nectria] haematococca mpVI 77-13-4]
SX13_00913	725	289	724	RTE80085.1	454	15	454	97.5	440	7	4	867.1	4.7e-249	RTE80085.1 hypothetical protein BHE90_005441 [Fusarium euwallaceae]
SX13_00914	294	1	186	CVK95073.1	286	1	186	92.5	186	14	0	344.4	4.3e-92	CVK95073.1 related to rRNA-processing protein UTP23 [Fusarium proliferatum]
SX13_00915	1090	1	1089	RSL67443.1	1130	1	1130	88.6	1132	84	45	1740.3	0	RSL67443.1 hypothetical protein CEP54_003201 [Fusarium sp. AF-8]
SX13_00916	399	1	398	XP_003054337.1	395	1	395	87.4	398	47	3	422.2	2.2e-115	XP_003054337.1 expressed protein [[Nectria] haematococca mpVI 77-13-4]
SX13_00917	326	164	325	XP_003053621.1	195	34	195	97.5	162	4	0	273.1	1.3e-70	XP_003053621.1 hypothetical protein NECHADRAFT_74953 [[Nectria] haematococca mpVI 77-13-4]
SX13_00918	321	1	320	XP_003054336.1	320	1	320	97.2	320	9	0	602.4	9.5e-170	XP_003054336.1 predicted protein [[Nectria] haematococca mpVI 77-13-4]
SX13_00919	293	1	289	EWZ51123.1	744	1	288	33.9	298	178	19	129.8	1.6e-27	EWZ51123.1 hypothetical protein FOZG_01328 [Fusarium oxysporum Fo47]
SX13_00920	282	82	193	RSL67519.1	196	1	109	92	112	6	3	203	1.5e-49	RSL67519.1 hypothetical protein CEP54_003195 [Fusarium sp. AF-8]
SX13_00921	325	1	324	RSM14044.1	333	1	333	73.1	353	46	49	483	8.5e-134	RSM14044.1 hypothetical protein CEP52_001652 [Fusarium sp. AF-4]
SX13_00922	272	1	271	XP_003054334.1	271	1	271	98.9	271	3	0	491.1	2.6e-136	XP_003054334.1 predicted protein [[Nectria] haematococca mpVI 77-13-4]
SX13_00923	394	1	393	XP_003054333.1	463	71	463	99.7	393	1	0	791.6	1.4e-226	XP_003054333.1 predicted protein [[Nectria] haematococca mpVI 77-13-4]
SX13_00924	354	1	353	RMJ10697.1	353	1	353	91.8	355	25	4	484.6	3.2e-134	RMJ10697.1 hypothetical protein CDV36_009681 [Fusarium kuroshium]
SX13_00925	118	35	117	RSL55735.1	84	2	84	90.4	83	8	0	156.8	5.1e-36	RSL55735.1 hypothetical protein CEP53_007002 [Fusarium sp. AF-6]
SX13_00926	981	1	980	RMJ10682.1	980	1	980	98.5	980	15	0	1865.9	0	RMJ10682.1 hypothetical protein CDV36_009679 [Fusarium kuroshium]
SX13_00927	587	48	586	XP_003054332.1	538	1	538	98.5	539	7	1	767.3	4.1e-219	XP_003054332.1 hypothetical protein NECHADRAFT_74945 [[Nectria] haematococca mpVI 77-13-4]
SX13_00928	303	1	302	XP_003054331.1	299	1	299	91.1	302	24	3	415.2	2e-113	XP_003054331.1 hypothetical protein NECHADRAFT_98838 [[Nectria] haematococca mpVI 77-13-4]
SX13_00929	350	1	349	RSL80390.1	360	12	360	88	349	42	0	627.1	3.9e-177	RSL80390.1 hypothetical protein CEP51_006615 [Fusarium floridanum]
SX13_00930	270	1	269	RMJ10684.1	269	1	269	98.9	269	3	0	533.9	3.5e-149	RMJ10684.1 hypothetical protein CDV36_009675 [Fusarium kuroshium]
SX13_00931	287	82	286	XP_003054329.1	206	1	206	96.6	206	6	1	360.1	7.3e-97	XP_003054329.1 hypothetical protein NECHADRAFT_74941 [[Nectria] haematococca mpVI 77-13-4]
SX13_00932	482	58	481	XP_003053617.1	424	1	424	98.1	424	8	0	835.1	1.3e-239	XP_003053617.1 predicted protein [[Nectria] haematococca mpVI 77-13-4]
SX13_00933	242	1	241	RSL67453.1	241	1	241	96.3	241	9	0	458	2.2e-126	RSL67453.1 hypothetical protein CEP54_003182 [Fusarium sp. AF-8]
SX13_00934	650	1	645	TXC04514.1	522	1	520	52.8	651	170	137	649.8	1e-183	TXC04514.1 hypothetical protein FocTR4_00001038 [Fusarium oxysporum f. sp. cubense]
SX13_00935	84	1	83	RSM01038.1	83	1	83	100	83	0	0	171	1.8e-40	RSM01038.1 U6 snRNA-associated Sm-like protein LSm6 [Fusarium ambrosium]
SX13_00936	510	1	509	XP_003054327.1	507	1	507	90.2	509	48	2	692.2	1.4e-196	XP_003054327.1 hypothetical protein NECHADRAFT_98832 [[Nectria] haematococca mpVI 77-13-4]
SX13_00937	627	42	626	RSL55744.1	591	6	591	94.9	586	29	1	1082	0	RSL55744.1 hypothetical protein CEP53_007015 [Fusarium sp. AF-6]
SX13_00938	551	1	550	RTE80100.1	550	1	550	96.7	550	18	0	1021.1	1.5e-295	RTE80100.1 hypothetical protein BHE90_005414 [Fusarium euwallaceae]
SX13_00939	212	2	211	XP_003054326.1	213	4	213	96.2	210	8	0	390.6	3.7e-106	XP_003054326.1 hypothetical protein NECHADRAFT_74934 [[Nectria] haematococca mpVI 77-13-4]
SX13_00940	410	1	409	RSL67538.1	409	1	409	98	409	8	0	718	2e-204	RSL67538.1 hypothetical protein CEP54_003174 [Fusarium sp. AF-8]
SX13_00941	409	1	408	XP_003053612.1	408	1	408	93.1	408	28	0	433.3	9.7e-119	XP_003053612.1 hypothetical protein NECHADRAFT_74932 [[Nectria] haematococca mpVI 77-13-4]
SX13_00942	433	1	432	RMJ10281.1	432	1	432	95.6	432	19	0	855.9	6.4e-246	RMJ10281.1 hypothetical protein CDV36_010093 [Fusarium kuroshium]
SX13_00943	100	1	99	RMJ10282.1	99	1	99	100	99	0	0	200.7	2.6e-49	RMJ10282.1 hypothetical protein CDV36_010092 [Fusarium kuroshium]
SX13_00944	978	1	977	KPM38091.1	1019	1	1019	76.8	1020	193	44	1256.1	0	KPM38091.1 hypothetical protein AK830_g8504 [Neonectria ditissima]
SX13_00945	512	1	509	XP_003054324.1	511	1	509	98.8	509	6	0	1002.7	5e-290	XP_003054324.1 AGC family protein serine/threonine kinase domain-containing protein [[Nectria] haematococca mpVI 77-13-4]
SX13_00946	410	1	409	XP_003054323.1	410	1	410	94.1	410	23	1	660.2	4.9e-187	XP_003054323.1 hypothetical protein NECHADRAFT_74927 [[Nectria] haematococca mpVI 77-13-4]
SX13_00947	131	1	130	RSL80374.1	130	1	130	97.7	130	3	0	208.4	1.6e-51	RSL80374.1 hypothetical protein CEP51_006635 [Fusarium floridanum]
SX13_00948	1037	157	1036	XP_003053609.1	902	1	902	91.2	902	57	22	1581.2	0	XP_003053609.1 hypothetical protein NECHADRAFT_65669 [[Nectria] haematococca mpVI 77-13-4]
SX13_00950	83	1	82	RMJ10302.1	82	1	82	97.6	82	2	0	159.8	4.2e-37	RMJ10302.1 hypothetical protein CDV36_010084 [Fusarium kuroshium]
SX13_00951	278	1	277	RTE80087.1	275	1	275	91	277	23	2	434.9	2.3e-119	RTE80087.1 hypothetical protein BHE90_005401 [Fusarium euwallaceae]
SX13_00952	578	1	577	RSM13020.1	577	1	577	98.3	577	10	0	1144	0	RSM13020.1 Cytosolic Fe-S cluster assembly factor NAR1 [Fusarium ambrosium]
SX13_00953	180	8	179	RMJ10296.1	174	3	174	97.7	172	4	0	337.4	3.2e-90	RMJ10296.1 hypothetical protein CDV36_010081 [Fusarium kuroshium]
SX13_00954	368	1	367	XP_003053607.1	367	1	367	98.9	367	4	0	737.3	2.8e-210	XP_003053607.1 predicted protein [[Nectria] haematococca mpVI 77-13-4]
SX13_00955	390	1	389	RMJ10287.1	374	1	374	95.4	389	3	15	733.4	4.3e-209	RMJ10287.1 Phospho-2-dehydro-3-deoxyheptonate aldolase, phenylalanine-inhibited [Fusarium kuroshium]
SX13_00956	623	1	622	XP_003053605.1	622	1	622	99	622	6	0	1203	0	XP_003053605.1 predicted protein [[Nectria] haematococca mpVI 77-13-4]
SX13_00957	235	1	234	RMJ10291.1	234	1	234	98.3	234	4	0	455.3	1.4e-125	RMJ10291.1 hypothetical protein CDV36_010076 [Fusarium kuroshium]
SX13_00958	222	1	221	RSL66202.1	221	1	221	98.2	221	4	0	429.9	5.8e-118	RSL66202.1 DNA replication complex GINS protein SLD5 [Fusarium sp. AF-6]
SX13_00959	251	1	250	RSL66160.1	250	1	250	95.6	250	11	0	474.6	2.3e-131	RSL66160.1 hypothetical protein CEP53_003436 [Fusarium sp. AF-6]
SX13_00960	1340	1	1338	RSL66159.1	1300	1	1299	86.7	1341	134	45	2058.1	0	RSL66159.1 hypothetical protein CEP53_003437 [Fusarium sp. AF-6]
SX13_00961	130	1	129	RSL66164.1	129	1	129	80.6	129	25	0	211.8	1.5e-52	RSL66164.1 hypothetical protein CEP53_003439 [Fusarium sp. AF-6]
SX13_00962	583	1	582	RMJ10292.1	617	36	617	98.1	582	11	0	1088.6	0	RMJ10292.1 hypothetical protein CDV36_010071 [Fusarium kuroshium]
SX13_00963	785	35	784	RSL51222.1	749	1	749	98	750	14	1	1431	0	RSL51222.1 hypothetical protein CEP54_011540 [Fusarium sp. AF-8]
SX13_00964	770	7	766	EGU80630.1	685	8	684	63.4	764	189	91	894.4	2.9e-257	EGU80630.1 hypothetical protein FOXB_08853 [Fusarium oxysporum Fo5176]
SX13_00965	637	1	636	RSL51223.1	657	1	657	96.2	657	4	21	1280	0	RSL51223.1 hypothetical protein CEP54_011537 [Fusarium sp. AF-8]
SX13_00966	518	1	517	RSL51218.1	762	247	762	83.9	517	82	1	921.4	1.5e-265	RSL51218.1 hypothetical protein CEP54_011536 [Fusarium sp. AF-8]
SX13_00967	565	49	564	XP_003053602.1	542	27	542	99.2	516	4	0	986.1	5.4e-285	XP_003053602.1 predicted protein [[Nectria] haematococca mpVI 77-13-4]
SX13_00968	843	278	842	XP_003053601.1	565	1	565	98.6	565	8	0	782.3	1.8e-223	XP_003053601.1 predicted protein [[Nectria] haematococca mpVI 77-13-4]
SX13_00969	389	127	388	RSL51220.1	262	1	262	98.1	262	5	0	551.2	3e-154	RSL51220.1 Methylthioribulose-1-phosphate dehydratase [Fusarium sp. AF-8]
SX13_00970	391	1	390	RSL51219.1	390	1	390	91.5	390	33	0	662.9	7.2e-188	RSL51219.1 hypothetical protein CEP54_011531 [Fusarium sp. AF-8]
SX13_00971	98	1	97	RSL51224.1	97	1	97	100	97	0	0	194.9	1.4e-47	RSL51224.1 hypothetical protein CEP54_011530 [Fusarium sp. AF-8]
SX13_00972	353	1	352	RSL66176.1	350	1	350	94.3	352	18	2	620.9	2.8e-175	RSL66176.1 Inorganic pyrophosphatase [Fusarium sp. AF-6]
SX13_00973	334	1	333	XP_003053597.1	333	1	333	97.9	333	7	0	617.5	3e-174	XP_003053597.1 predicted protein [[Nectria] haematococca mpVI 77-13-4]
SX13_00974	630	142	629	RSL51204.1	490	3	490	98.2	488	9	0	957.2	3e-276	RSL51204.1 hypothetical protein CEP54_011526 [Fusarium sp. AF-8]
SX13_00975	491	12	490	XP_003054311.1	492	14	492	99	479	5	0	975.7	6.3e-282	XP_003054311.1 hexokinase [[Nectria] haematococca mpVI 77-13-4]
SX13_00976	433	1	432	RMJ13216.1	431	1	431	96.8	432	13	1	798.1	1.6e-228	RMJ13216.1 Protein arginine N-methyltransferase 2 [Fusarium kuroshium]
SX13_00977	804	5	803	RSL51199.1	861	63	861	98.7	799	10	0	1510.4	0	RSL51199.1 hypothetical protein CEP54_011523 [Fusarium sp. AF-8]
SX13_00978	525	1	523	RSL76443.1	550	1	549	90.9	549	24	26	1032.3	6.1e-299	RSL76443.1 hypothetical protein CEP51_009954 [Fusarium floridanum]
SX13_00979	1023	1	1022	RSL66195.1	1025	1	1025	97.4	1025	24	3	1880.1	0	RSL66195.1 hypothetical protein CEP53_003461 [Fusarium sp. AF-6]
SX13_00980	198	1	197	XP_003054308.1	197	1	197	100	197	0	0	382.1	1.2e-103	XP_003054308.1 predicted protein [[Nectria] haematococca mpVI 77-13-4]
SX13_00981	432	1	431	XP_003053592.1	431	1	431	97.7	431	10	0	841.3	1.6e-241	XP_003053592.1 predicted protein [[Nectria] haematococca mpVI 77-13-4]
SX13_00982	1837	2	1836	RGP61143.1	1855	20	1855	90.7	1839	164	7	3266.5	0	RGP61143.1 calcium-transporting atpase 1 [Fusarium sporotrichioides]
SX13_00983	770	145	769	RSL51210.1	625	1	625	99.4	625	4	0	1216.8	0	RSL51210.1 hypothetical protein CEP54_011515 [Fusarium sp. AF-8]
SX13_00984	120	1	119	RSL51197.1	119	1	119	99.2	119	1	0	215.3	1.2e-53	RSL51197.1 hypothetical protein CEP54_011514 [Fusarium sp. AF-8]
SX13_00985	356	1	355	RMJ13208.1	355	1	355	98.3	355	6	0	666.4	5.9e-189	RMJ13208.1 hypothetical protein CDV36_007137 [Fusarium kuroshium]
SX13_00986	467	1	466	RMJ13213.1	449	1	449	93.1	466	15	17	822.4	8.5e-236	RMJ13213.1 hypothetical protein CDV36_007138 [Fusarium kuroshium]
SX13_00987	382	1	381	RSM13062.1	381	1	381	96.1	381	15	0	728.4	1.4e-207	RSM13062.1 hypothetical protein CDV31_006045 [Fusarium ambrosium]
SX13_00988	612	1	611	XP_003053588.1	611	1	611	99.7	611	2	0	1088.2	0	XP_003053588.1 predicted protein [[Nectria] haematococca mpVI 77-13-4]
SX13_00989	184	1	183	XP_003054303.1	175	1	175	95.1	183	1	8	342.4	1e-91	XP_003054303.1 hypothetical protein NECHADRAFT_74885 [[Nectria] haematococca mpVI 77-13-4]
SX13_00990	350	9	349	RSL66789.1	346	6	346	98.5	341	5	0	611.7	1.7e-172	RSL66789.1 hypothetical protein CEP54_003564 [Fusarium sp. AF-8]
SX13_00991	411	1	410	RSL66790.1	411	1	411	97.3	411	10	1	698	2.1e-198	RSL66790.1 hypothetical protein CEP54_003565 [Fusarium sp. AF-8]
SX13_00992	561	4	560	RMJ13200.1	576	20	576	99.6	557	2	0	1104.4	0	RMJ13200.1 hypothetical protein CDV36_007144 [Fusarium kuroshium]
SX13_00993	344	1	337	XP_003054300.1	355	1	340	80.9	340	62	3	566.6	6.2e-159	XP_003054300.1 hypothetical protein NECHADRAFT_74881 [[Nectria] haematococca mpVI 77-13-4]
SX13_00994	198	1	197	XP_003054299.1	195	1	195	74.1	197	49	2	267.3	4.5e-69	XP_003054299.1 predicted protein [[Nectria] haematococca mpVI 77-13-4]
SX13_00995	244	1	243	XP_003053586.1	241	1	241	94.7	243	11	2	225.3	2.4e-56	XP_003053586.1 hypothetical protein NECHADRAFT_102374 [[Nectria] haematococca mpVI 77-13-4]
SX13_00996	545	89	544	RSL66742.1	522	67	522	99.3	456	3	0	908.3	1.4e-261	RSL66742.1 putative UTP--glucose-1-phosphate uridylyltransferase [Fusarium sp. AF-8]
SX13_00997	224	1	223	XP_003054298.1	223	1	223	99.1	223	2	0	473.8	3.6e-131	XP_003054298.1 hypothetical protein NECHADRAFT_90121 [[Nectria] haematococca mpVI 77-13-4]
SX13_00998	291	1	289	XP_003053584.1	289	1	289	96.5	289	10	0	525.4	1.3e-146	XP_003053584.1 hypothetical protein NECHADRAFT_74876 [[Nectria] haematococca mpVI 77-13-4]
SX13_00999	445	1	444	RSL66739.1	490	47	490	97.5	444	11	0	868.2	1.3e-249	RSL66739.1 hypothetical protein CEP54_003573 [Fusarium sp. AF-8]
SX13_01000	500	1	499	RSL44384.1	503	1	503	91.5	503	39	4	984.9	1.1e-284	RSL44384.1 hypothetical protein CEP53_011268 [Fusarium sp. AF-6]
SX13_01001	772	1	771	RSL66735.1	755	1	755	90	772	59	18	1376.7	0	RSL66735.1 hypothetical protein CEP54_003577 [Fusarium sp. AF-8]
SX13_01002	625	116	624	XP_003054294.1	509	1	509	99.4	509	3	0	1024.2	2e-296	XP_003054294.1 predicted protein [[Nectria] haematococca mpVI 77-13-4]
SX13_01003	582	1	581	RSL66743.1	581	1	581	97.1	581	17	0	1192.2	0	RSL66743.1 hypothetical protein CEP54_003579 [Fusarium sp. AF-8]
SX13_01004	375	1	374	RSL86391.1	380	1	380	96.8	380	6	6	744.6	1.8e-212	RSL86391.1 hypothetical protein CDV31_016406 [Fusarium ambrosium]
SX13_01005	1028	271	1027	RSL66788.1	770	14	770	95	757	38	0	1484.9	0	RSL66788.1 hypothetical protein CEP54_003581 [Fusarium sp. AF-8]
SX13_01006	576	1	574	XP_003054293.1	575	1	574	97	574	17	0	1147.9	0	XP_003054293.1 hypothetical protein NECHADRAFT_90115 [[Nectria] haematococca mpVI 77-13-4]
SX13_01007	471	16	470	XP_003053580.1	455	1	455	96.3	455	17	0	812.8	6.8e-233	XP_003053580.1 hypothetical protein NECHADRAFT_74867 [[Nectria] haematococca mpVI 77-13-4]
SX13_01008	278	129	246	KPA46812.1	173	21	140	83.3	120	18	2	196.1	1.8e-47	KPA46812.1 pre-mrna branch site protein p14 [Fusarium langsethiae]
SX13_01009	544	1	541	RSL54277.1	545	1	541	94.1	542	30	2	1046.6	3.2e-303	RSL54277.1 hypothetical protein CEP53_007484 [Fusarium sp. AF-6]
SX13_01010	303	1	302	XP_003054291.1	302	1	302	100	302	0	0	592.8	7.1e-167	XP_003054291.1 predicted protein [[Nectria] haematococca mpVI 77-13-4]
SX13_01011	596	1	595	XP_003053578.1	596	1	595	97.3	595	16	0	1092.8	0	XP_003053578.1 hypothetical protein NECHADRAFT_74863 [[Nectria] haematococca mpVI 77-13-4]
SX13_01012	213	1	212	XP_003053577.1	212	1	212	97.6	212	5	0	385.2	1.6e-104	XP_003053577.1 hypothetical protein NECHADRAFT_74862 [[Nectria] haematococca mpVI 77-13-4]
SX13_01013	1342	1	1341	XP_003054290.1	1338	1	1338	97.2	1341	34	3	2407.1	0	XP_003054290.1 predicted protein [[Nectria] haematococca mpVI 77-13-4]
SX13_01014	570	1	569	RSL66727.1	569	1	569	98.4	569	9	0	1113.2	0	RSL66727.1 hypothetical protein CEP54_003591 [Fusarium sp. AF-8]
SX13_01015	653	42	652	XP_003053576.1	621	12	621	98.4	611	9	1	1213	0	XP_003053576.1 predicted protein [[Nectria] haematococca mpVI 77-13-4]
SX13_01016	112	1	111	RMJ19022.1	119	4	119	92.2	116	4	5	203.8	3.4e-50	RMJ19022.1 hypothetical protein CDV36_001315 [Fusarium kuroshium]
SX13_01017	634	1	633	XP_003053575.1	644	13	644	94.5	633	34	1	1037.3	2.3e-300	XP_003053575.1 hypothetical protein NECHADRAFT_32105 [[Nectria] haematococca mpVI 77-13-4]
SX13_01018	724	1	723	XP_003053574.1	753	31	753	97.1	723	21	0	1222.6	0	XP_003053574.1 hypothetical protein NECHADRAFT_98812 [[Nectria] haematococca mpVI 77-13-4]
SX13_01019	658	1	657	XP_003053573.1	660	1	660	97.3	660	15	3	1251.1	0	XP_003053573.1 hypothetical protein NECHADRAFT_98811 [[Nectria] haematococca mpVI 77-13-4]
SX13_01020	1090	26	1088	XP_003054288.1	1071	1	1070	96.9	1070	26	7	1874	0	XP_003054288.1 hypothetical protein NECHADRAFT_31148 [[Nectria] haematococca mpVI 77-13-4]
SX13_01021	267	73	266	RSL66726.1	194	1	194	98.5	194	3	0	292.4	1.7e-76	RSL66726.1 hypothetical protein CEP54_003598 [Fusarium sp. AF-8]
SX13_01022	1876	1	1874	XP_003053572.1	1877	1	1877	95.2	1877	88	3	3286.9	0	XP_003053572.1 hypothetical protein NECHADRAFT_98809 [[Nectria] haematococca mpVI 77-13-4]
SX13_01023	791	1	790	XP_003054286.1	790	1	790	90.9	790	72	0	1443.3	0	XP_003054286.1 predicted protein [[Nectria] haematococca mpVI 77-13-4]
SX13_01024	1708	1	1645	XP_003054285.1	1678	1	1616	93.8	1648	67	35	2796.1	0	XP_003054285.1 hypothetical protein NECHADRAFT_30968 [[Nectria] haematococca mpVI 77-13-4]
SX13_01025	1088	1	1087	XP_003053571.1	1089	1	1089	97	1089	31	2	1838.2	0	XP_003053571.1 hypothetical protein NECHADRAFT_74850 [[Nectria] haematococca mpVI 77-13-4]
SX13_01026	529	1	528	RSL66779.1	529	2	529	97.7	528	12	0	1042	7.7e-302	RSL66779.1 hypothetical protein CEP54_003602 [Fusarium sp. AF-8]
SX13_01027	372	1	371	RSL66778.1	371	1	371	96.8	371	12	0	566.2	8.7e-159	RSL66778.1 hypothetical protein CEP54_003603 [Fusarium sp. AF-8]
SX13_01028	333	1	332	XP_003053569.1	332	1	332	97.6	332	8	0	680.2	3.7e-193	XP_003053569.1 hypothetical protein NECHADRAFT_90103 [[Nectria] haematococca mpVI 77-13-4]
SX13_01029	77	1	76	RSM06952.1	77	1	77	96.1	77	2	1	149.1	6.9e-34	RSM06952.1 Cytochrome c oxidase copper chaperone [Fusarium ambrosium]
SX13_01030	127	1	126	RSL85233.1	126	1	126	92.1	126	10	0	217.6	2.6e-54	RSL85233.1 hypothetical protein CEP51_003427 [Fusarium floridanum]
SX13_01031	538	1	537	RSL66774.1	537	1	537	99.8	537	1	0	995	1.1e-287	RSL66774.1 T-complex protein 1 subunit delta [Fusarium sp. AF-8]
SX13_01032	441	1	440	RSL66771.1	440	1	440	100	440	0	0	876.3	4.7e-252	RSL66771.1 26S protease regulatory subunit 7 [Fusarium sp. AF-8]
SX13_01033	183	1	182	XP_003053566.1	182	1	182	94.5	182	10	0	367.1	3.8e-99	XP_003053566.1 hypothetical protein NECHADRAFT_98807 [[Nectria] haematococca mpVI 77-13-4]
SX13_01034	323	1	322	XP_003053565.1	322	1	322	100	322	0	0	608.2	1.7e-171	XP_003053565.1 predicted protein [[Nectria] haematococca mpVI 77-13-4]
SX13_01035	420	1	358	XP_003054282.1	419	1	358	98.3	358	6	0	684.1	3.2e-194	XP_003054282.1 predicted protein [[Nectria] haematococca mpVI 77-13-4]
SX13_01036	267	1	266	XP_003053564.1	262	1	262	95.5	266	8	4	483.4	5.3e-134	XP_003053564.1 hypothetical protein NECHADRAFT_74840 [[Nectria] haematococca mpVI 77-13-4]
SX13_01037	292	1	291	RSL66714.1	291	1	291	99	291	3	0	563.9	3.4e-158	RSL66714.1 hypothetical protein CEP54_003613 [Fusarium sp. AF-8]
SX13_01038	1012	5	1011	XP_003053563.1	1011	3	1011	95.2	1009	46	2	1650.2	0	XP_003053563.1 hypothetical protein NECHADRAFT_90099 [[Nectria] haematococca mpVI 77-13-4]
SX13_01039	577	1	576	XP_003054280.1	575	1	575	95.1	576	27	1	1093.2	0	XP_003054280.1 hypothetical protein NECHADRAFT_74837 [[Nectria] haematococca mpVI 77-13-4]
SX13_01040	543	1	542	XP_003053562.1	542	1	542	96.5	542	19	0	1066.2	0	XP_003053562.1 predicted protein [[Nectria] haematococca mpVI 77-13-4]
SX13_01041	2641	1	2640	RSL66721.1	2639	1	2639	96.4	2640	93	1	4829.6	0	RSL66721.1 hypothetical protein CEP54_003618 [Fusarium sp. AF-8]
SX13_01042	178	1	177	XP_003053561.1	177	1	177	97.7	177	4	0	305.1	1.7e-80	XP_003053561.1 hypothetical protein NECHADRAFT_102372 [[Nectria] haematococca mpVI 77-13-4]
SX13_01043	172	1	171	RMJ19033.1	171	1	171	97.7	171	4	0	354.8	1.8e-95	RMJ19033.1 hypothetical protein CDV36_001287 [Fusarium kuroshium]
SX13_01044	580	1	579	RMJ19032.1	579	1	579	99	579	6	0	1102.8	0	RMJ19032.1 hypothetical protein CDV36_001286 [Fusarium kuroshium]
SX13_01045	506	1	505	XP_003054277.1	508	1	508	93.7	508	29	3	976.5	3.8e-282	XP_003054277.1 glycoside hydrolase family 7 [[Nectria] haematococca mpVI 77-13-4]
SX13_01046	504	1	503	XP_003053560.1	503	1	503	98.4	503	8	0	921.4	1.4e-265	XP_003053560.1 predicted protein [[Nectria] haematococca mpVI 77-13-4]
SX13_01047	904	243	903	XP_003053559.1	661	1	661	96.7	661	22	0	1239.9	0	XP_003053559.1 hypothetical protein NECHADRAFT_57399 [[Nectria] haematococca mpVI 77-13-4]
SX13_01048	945	1	944	RSL66764.1	947	1	947	94	947	54	3	1676.4	0	RSL66764.1 hypothetical protein CEP54_003625 [Fusarium sp. AF-8]
SX13_01049	733	71	732	XP_003053558.1	1334	674	1334	92.1	662	51	1	1141.3	0	XP_003053558.1 hypothetical protein NECHADRAFT_65620 [[Nectria] haematococca mpVI 77-13-4]
SX13_01050	552	1	551	RSL66762.1	551	1	551	97.3	551	15	0	1114.4	0	RSL66762.1 hypothetical protein CEP54_003627 [Fusarium sp. AF-8]
SX13_01051	456	182	455	XP_003053557.1	268	1	268	93.1	274	13	6	425.6	2.3e-116	XP_003053557.1 hypothetical protein NECHADRAFT_74826 [[Nectria] haematococca mpVI 77-13-4]
SX13_01052	559	261	558	RSL57553.1	298	1	298	96.6	298	10	0	582.8	1.4e-163	RSL57553.1 hypothetical protein CEP53_006443 [Fusarium sp. AF-6]
SX13_01053	217	1	216	RSL85245.1	216	1	216	94.4	216	12	0	420.2	4.5e-115	RSL85245.1 hypothetical protein CEP51_003452 [Fusarium floridanum]
SX13_01054	595	1	594	XP_003053555.1	594	1	594	99.5	594	3	0	1171	0	XP_003053555.1 predicted protein [[Nectria] haematococca mpVI 77-13-4]
SX13_01055	792	1	791	XP_003054273.1	792	1	792	93.9	792	47	1	1275.8	0	XP_003054273.1 predicted protein [[Nectria] haematococca mpVI 77-13-4]
SX13_01056	373	1	372	XP_003054272.1	370	1	370	93.3	372	23	2	712.6	7.6e-203	XP_003054272.1 hypothetical protein NECHADRAFT_74821 [[Nectria] haematococca mpVI 77-13-4]
SX13_01057	929	172	928	XP_003053554.1	766	8	766	98	759	13	2	1324.7	0	XP_003053554.1 hypothetical protein NECHADRAFT_90086 [[Nectria] haematococca mpVI 77-13-4]
SX13_01058	1132	1	1131	RMJ19006.1	1140	1	1140	93.7	1143	57	15	2034.6	0	RMJ19006.1 hypothetical protein CDV36_001270 [Fusarium kuroshium]
SX13_01059	128	1	127	RSL49251.1	127	1	127	89.8	127	13	0	248.1	1.8e-63	RSL49251.1 hypothetical protein CEP54_012528 [Fusarium sp. AF-8]
SX13_01060	467	1	466	RSL57541.1	466	1	466	90.1	466	46	0	741.5	1.9e-211	RSL57541.1 hypothetical protein CEP53_006434 [Fusarium sp. AF-6]
SX13_01061	384	1	383	RSL49244.1	400	1	400	92.2	400	14	17	691.8	1.4e-196	RSL49244.1 Protein phosphatase methylesterase 1 [Fusarium sp. AF-8]
SX13_01062	181	1	99	RSL49246.1	178	1	99	97	99	3	0	203.4	7.2e-50	RSL49246.1 hypothetical protein CEP54_012525 [Fusarium sp. AF-8]
SX13_01063	918	1	917	XP_018232442.1	956	1	956	79.3	960	152	47	1326.2	0	XP_018232442.1 hypothetical protein FOXG_17880 [Fusarium oxysporum f. sp. lycopersici 4287]
SX13_01064	400	1	399	RSM12961.1	399	1	399	98.2	399	7	0	781.6	1.4e-223	RSM12961.1 hypothetical protein CDV31_006062 [Fusarium ambrosium]
SX13_01065	938	1	915	XP_003054266.1	930	1	909	89.4	933	57	42	931	3.4e-268	XP_003054266.1 hypothetical protein NECHADRAFT_123079 [[Nectria] haematococca mpVI 77-13-4]
SX13_01066	1011	18	1007	KIL95116.1	977	8	970	71.9	1002	231	51	1387.5	0	KIL95116.1 hypothetical protein FAVG1_02048 [Fusarium avenaceum]
SX13_01067	1443	1	1442	RSL49230.1	1442	1	1442	98.1	1442	27	0	2730.3	0	RSL49230.1 hypothetical protein CEP54_012518 [Fusarium sp. AF-8]
SX13_01068	418	1	417	XP_003053549.1	448	32	448	99.3	417	3	0	824.7	1.5e-236	XP_003053549.1 predicted protein [[Nectria] haematococca mpVI 77-13-4]
SX13_01069	348	1	347	RMJ19050.1	347	1	347	99.4	347	2	0	694.1	2.6e-197	RMJ19050.1 hypothetical protein CDV36_001255 [Fusarium kuroshium]
SX13_01070	408	1	407	XP_003054263.1	407	1	407	99.3	407	3	0	807.4	2.5e-231	XP_003054263.1 predicted protein [[Nectria] haematococca mpVI 77-13-4]
SX13_01071	157	1	156	XP_003053547.1	155	1	155	94.3	157	6	3	233	7.4e-59	XP_003053547.1 hypothetical protein NECHADRAFT_98795 [[Nectria] haematococca mpVI 77-13-4]
SX13_01072	438	1	437	RSL52822.1	437	1	437	99.1	437	4	0	834.7	1.6e-239	RSL52822.1 hypothetical protein CEP54_010686 [Fusarium sp. AF-8]
SX13_01073	441	1	421	RSL52853.1	424	1	421	93.3	421	28	0	769.2	8.1e-220	RSL52853.1 hypothetical protein CEP54_010687 [Fusarium sp. AF-8]
SX13_01074	301	1	300	XP_003053546.1	301	1	300	98.7	300	4	0	592.8	7.1e-167	XP_003053546.1 hypothetical protein NECHADRAFT_98794 [[Nectria] haematococca mpVI 77-13-4]
SX13_01075	212	1	211	RSL41796.1	285	1	214	94.4	214	9	3	379.4	8.6e-103	RSL41796.1 hypothetical protein CEP51_016543 [Fusarium floridanum]
SX13_01076	549	1	548	XP_003053544.1	548	1	548	96.4	548	20	0	1083.6	0	XP_003053544.1 hypothetical protein NECHADRAFT_90078 [[Nectria] haematococca mpVI 77-13-4]
SX13_01077	743	1	742	RSL56626.1	742	1	742	98.8	742	9	0	1454.5	0	RSL56626.1 Zinc finger transcription factor ace1 [Fusarium sp. AF-6]
SX13_01078	228	1	140	RSM12976.1	188	59	188	47.4	152	46	34	97.1	9.2e-18	RSM12976.1 hypothetical protein CDV31_006077 [Fusarium ambrosium]
SX13_01079	487	1	447	XP_003054261.1	472	1	441	65.4	448	147	8	496.1	1.5e-137	XP_003054261.1 predicted protein [[Nectria] haematococca mpVI 77-13-4]
SX13_01080	448	40	447	XP_003053542.1	408	1	408	97.5	408	10	0	817.4	2.6e-234	XP_003053542.1 hypothetical protein NECHADRAFT_90076 [[Nectria] haematococca mpVI 77-13-4]
SX13_01081	769	1	768	XP_003053541.1	772	1	772	98.7	772	6	4	1564.3	0	XP_003053541.1 glycosyltransferase family 39 [[Nectria] haematococca mpVI 77-13-4]
SX13_01082	172	42	171	RMJ08966.1	158	29	158	98.5	130	2	0	256.1	8.9e-66	RMJ08966.1 2-iminobutanoate/2-iminopropanoate deaminase [Fusarium kuroshium]
SX13_01083	278	1	277	XP_003053540.1	280	1	276	78.7	277	58	1	436.4	7.8e-120	XP_003053540.1 predicted protein [[Nectria] haematococca mpVI 77-13-4]
SX13_01084	364	1	363	RMJ08975.1	363	1	363	99.4	363	2	0	743.8	3e-212	RMJ08975.1 hypothetical protein CDV36_011410 [Fusarium kuroshium]
SX13_01085	197	1	175	XP_003054259.1	197	1	176	98.9	176	1	1	330.1	5.6e-88	XP_003054259.1 hypothetical protein NECHADRAFT_90073 [[Nectria] haematococca mpVI 77-13-4]
SX13_01086	235	1	234	RSL56610.1	234	1	234	97	234	7	0	493	5.9e-137	RSL56610.1 hypothetical protein CEP53_006743 [Fusarium sp. AF-6]
SX13_01087	692	1	691	RMJ08972.1	691	1	690	96.5	691	23	1	1391.7	0	RMJ08972.1 hypothetical protein CDV36_011414 [Fusarium kuroshium]
SX13_01088	606	1	605	RSM12987.1	605	1	605	97.7	605	14	0	1153.7	0	RSM12987.1 hypothetical protein CDV31_006088 [Fusarium ambrosium]
SX13_01089	597	1	499	RSL52847.1	580	1	530	87.9	530	33	31	889	9.4e-256	RSL52847.1 hypothetical protein CEP54_010704 [Fusarium sp. AF-8]
SX13_01090	1771	258	1770	C7YGZ0.1	1516	4	1516	98.2	1513	27	0	3069.3	0	C7YGZ0.1 RecName: Full=Vacuolar protein sorting/targeting protein 10; AltName: Full=Carboxypeptidase Y receptor; Short=CPY receptor; AltName: Full=Sortilin VPS10; AltName: Full=Vacuolar carboxypeptidase sorting receptor VPS10; Flags: Precursor [[Nectria] haematococca mpVI 77-13-4]
SX13_01091	846	73	845	RSL52855.1	780	1	780	89.9	783	66	13	1350.1	0	RSL52855.1 hypothetical protein CEP54_010706 [Fusarium sp. AF-8]
SX13_01092	933	1	932	RSL52858.1	951	1	951	94.7	951	31	19	1808.9	0	RSL52858.1 hypothetical protein CEP54_010707 [Fusarium sp. AF-8]
SX13_01093	1126	1	1125	RMJ02472.1	1124	1	1124	90.9	1126	99	3	1755	0	RMJ02472.1 hypothetical protein CDV36_015264 [Fusarium kuroshium]
SX13_01094	637	127	636	RMJ02471.1	510	1	510	97.8	510	11	0	1030	3.7e-298	RMJ02471.1 Ammonium transporter 1 [Fusarium kuroshium]
SX13_01095	429	43	427	RMJ02469.1	508	1	507	37.9	509	190	126	244.2	8.8e-62	RMJ02469.1 hypothetical protein CDV36_015262 [Fusarium kuroshium]
SX13_01096	1176	1	806	XP_003054252.1	818	1	807	93.4	807	52	1	1433.3	0	XP_003054252.1 hypothetical protein NECHADRAFT_74784 [[Nectria] haematococca mpVI 77-13-4]
SX13_01097	422	1	421	RSL56622.1	421	1	421	93.6	421	27	0	753.4	4.4e-215	RSL56622.1 COP9 signalosome complex subunit 4 [Fusarium sp. AF-6]
SX13_01098	259	1	258	XP_003053536.1	241	1	241	87.6	258	15	17	472.2	1.2e-130	XP_003053536.1 hypothetical protein NECHADRAFT_74781 [[Nectria] haematococca mpVI 77-13-4]
SX13_01099	855	46	854	RSL52836.1	854	46	854	94.8	809	42	0	1496.5	0	RSL52836.1 hypothetical protein CEP54_010716 [Fusarium sp. AF-8]
SX13_01100	410	1	409	XP_003053534.1	409	1	409	98	409	8	0	840.9	2e-241	XP_003053534.1 hypothetical protein NECHADRAFT_65600 [[Nectria] haematococca mpVI 77-13-4]
SX13_01101	462	1	461	RMJ10595.1	399	1	399	81.8	461	22	62	716.5	6.5e-204	RMJ10595.1 hypothetical protein CDV36_009758 [Fusarium kuroshium]
SX13_01102	1146	1	1145	XP_003054249.1	1145	1	1145	94.1	1145	67	0	2160.6	0	XP_003054249.1 hypothetical protein NECHADRAFT_30723 [[Nectria] haematococca mpVI 77-13-4]
SX13_01103	1161	321	1160	XP_003054248.1	836	1	835	97.1	840	19	5	1624.8	0	XP_003054248.1 hypothetical protein NECHADRAFT_32121, partial [[Nectria] haematococca mpVI 77-13-4]
SX13_01104	1220	1	1219	XP_003053533.1	1222	4	1222	97.1	1221	31	4	2031.9	0	XP_003053533.1 hypothetical protein NECHADRAFT_74776 [[Nectria] haematococca mpVI 77-13-4]
SX13_01105	1109	15	1106	QGI75977.1	1159	20	1157	69.4	1162	261	94	1568.9	0	QGI75977.1 hypothetical protein CEK25_000883 [Fusarium fujikuroi]
SX13_01106	856	297	855	RSL48200.1	589	31	589	95.5	559	25	0	1038.1	1.8e-300	RSL48200.1 hypothetical protein CEP54_013034 [Fusarium sp. AF-8]
SX13_01107	646	1	645	XP_003054245.1	644	1	644	98.1	645	11	1	1229.5	0	XP_003054245.1 hypothetical protein NECHADRAFT_98787 [[Nectria] haematococca mpVI 77-13-4]
SX13_01108	367	1	366	XP_003053531.1	366	1	366	98.4	366	6	0	734.6	1.8e-209	XP_003053531.1 hypothetical protein NECHADRAFT_98786 [[Nectria] haematococca mpVI 77-13-4]
SX13_01109	741	1	718	XP_003053530.1	746	1	722	85.5	726	93	12	1116.7	0	XP_003053530.1 hypothetical protein NECHADRAFT_98785 [[Nectria] haematococca mpVI 77-13-4]
SX13_01110	460	136	459	RSL46743.1	428	105	428	97.5	324	8	0	640.6	4.5e-181	RSL46743.1 hypothetical protein CEP53_010215 [Fusarium sp. AF-6]
SX13_01111	384	1	383	XP_003054244.1	386	1	386	80.1	387	72	5	161.4	6.7e-37	XP_003054244.1 predicted protein [[Nectria] haematococca mpVI 77-13-4]
SX13_01113	162	1	161	RTE76306.1	159	1	158	92	162	8	5	250.8	3.5e-64	RTE76306.1 hypothetical protein BHE90_009232 [Fusarium euwallaceae]
SX13_01114	542	1	541	RSL48213.1	540	1	540	96.1	541	20	1	1029.2	5.3e-298	RSL48213.1 putative rhamnogalacturonate lyase A [Fusarium sp. AF-8]
SX13_01115	346	1	345	XP_003054242.1	345	1	345	98.3	345	6	0	692.6	7.5e-197	XP_003054242.1 hypothetical protein NECHADRAFT_74766 [[Nectria] haematococca mpVI 77-13-4]
SX13_01116	787	4	786	RSL48211.1	708	1	708	84.8	784	42	77	1156.4	0	RSL48211.1 hypothetical protein CEP54_013044 [Fusarium sp. AF-8]
SX13_01117	327	1	326	XP_003053528.1	326	1	326	80.1	327	63	2	402.5	1.5e-109	XP_003053528.1 predicted protein [[Nectria] haematococca mpVI 77-13-4]
SX13_01118	307	1	306	XP_003053527.1	361	56	361	89.5	306	32	0	572	1.3e-160	XP_003053527.1 hypothetical protein NECHADRAFT_74763 [[Nectria] haematococca mpVI 77-13-4]
SX13_01119	342	1	341	RMJ10609.1	341	1	341	95.9	341	14	0	684.5	2e-194	RMJ10609.1 hypothetical protein CDV36_009777 [Fusarium kuroshium]
SX13_01120	362	1	361	RSL45727.1	365	1	359	94.5	361	18	2	682.2	1.1e-193	RSL45727.1 hypothetical protein CEP51_016037 [Fusarium floridanum]
SX13_01121	412	1	411	XP_003053525.1	411	1	411	98.3	411	7	0	789.6	5.4e-226	XP_003053525.1 predicted protein [[Nectria] haematococca mpVI 77-13-4]
SX13_01122	493	1	492	RSM13359.1	489	1	489	91.5	494	35	7	314.3	7.9e-83	RSM13359.1 hypothetical protein CEP52_001916 [Fusarium sp. AF-4]
SX13_01123	338	1	337	TXC03556.1	368	1	368	77.7	368	51	31	538.5	1.8e-150	TXC03556.1 hypothetical protein FocTR4_00001260 [Fusarium oxysporum f. sp. cubense]
SX13_01124	511	253	510	RSL40295.1	516	259	516	98.4	258	4	0	406.4	1.6e-110	RSL40295.1 hypothetical protein CEP53_013457 [Fusarium sp. AF-6]
SX13_01125	410	1	409	RTE70570.1	410	1	410	92.4	410	30	1	658.7	1.4e-186	RTE70570.1 hypothetical protein BHE90_015026 [Fusarium euwallaceae]
SX13_01126	528	1	527	QGZ00350.1	527	1	527	99.8	527	1	0	1075.5	0	QGZ00350.1 lanosterol 14-alpha demethylase [Fusarium falciforme]
SX13_01127	313	1	312	RSM16064.1	312	1	312	95.2	312	15	0	607.4	2.9e-171	RSM16064.1 hypothetical protein CDV31_004681 [Fusarium ambrosium]
SX13_01128	362	1	361	XP_003054235.1	340	1	340	69	374	69	47	455.7	1.6e-125	XP_003054235.1 hypothetical protein NECHADRAFT_74753 [[Nectria] haematococca mpVI 77-13-4]
SX13_01129	496	1	495	RSL57263.1	495	1	495	91.7	495	41	0	731.9	1.6e-208	RSL57263.1 hypothetical protein CEP54_008358 [Fusarium sp. AF-8]
SX13_01130	612	1	611	XP_003053521.1	611	1	611	98	611	12	0	1230.7	0	XP_003053521.1 hypothetical protein NECHADRAFT_31019 [[Nectria] haematococca mpVI 77-13-4]
SX13_01131	953	1	952	RMJ11013.1	952	1	952	96	952	38	0	1637.5	0	RMJ11013.1 hypothetical protein CDV36_009346 [Fusarium kuroshium]
SX13_01132	364	1	363	RSL57255.1	363	1	363	96.1	363	14	0	684.9	1.6e-194	RSL57255.1 hypothetical protein CEP54_008362 [Fusarium sp. AF-8]
SX13_01133	1135	50	1134	XP_003053518.1	1085	1	1085	98	1085	22	0	2086.6	0	XP_003053518.1 predicted protein [[Nectria] haematococca mpVI 77-13-4]
SX13_01134	541	1	539	XP_031012147.1	428	1	427	66.6	539	68	112	643.7	6.3e-182	XP_031012147.1 uncharacterized protein FIESC28_09665 [Fusarium coffeatum]
SX13_01135	839	23	838	RBA15321.1	805	1	805	76.6	819	175	17	1162.1	0	RBA15321.1 hypothetical protein FPRO05_12801 [Fusarium proliferatum]
SX13_01136	300	1	299	XP_003053515.1	303	1	303	95.4	303	10	4	599	9.8e-169	XP_003053515.1 hypothetical protein NECHADRAFT_74743 [[Nectria] haematococca mpVI 77-13-4]
SX13_01137	974	1	973	RSL70668.1	959	1	959	94.3	973	41	14	1619.8	0	RSL70668.1 hypothetical protein CEP53_001822 [Fusarium sp. AF-6]
SX13_01138	204	1	203	RMJ11020.1	203	1	203	100	203	0	0	418.7	1.2e-114	RMJ11020.1 hypothetical protein CDV36_009336 [Fusarium kuroshium]
SX13_01139	184	1	183	XP_003054231.1	183	1	183	100	183	0	0	374.4	2.4e-101	XP_003054231.1 predicted protein [[Nectria] haematococca mpVI 77-13-4]
SX13_01140	798	1	797	XP_003053513.1	797	1	797	99	797	8	0	1515.7	0	XP_003053513.1 predicted protein [[Nectria] haematococca mpVI 77-13-4]
SX13_01141	201	1	200	RSL57279.1	200	1	200	100	200	0	0	383.3	5.7e-104	RSL57279.1 hypothetical protein CEP54_008374 [Fusarium sp. AF-8]
SX13_01142	766	1	765	RSM13315.1	765	1	765	98.2	765	14	0	1520	0	RSM13315.1 hypothetical protein CEP52_001942 [Fusarium sp. AF-4]
SX13_01144	238	1	237	RSL57282.1	237	1	237	98.3	237	4	0	463.4	5.1e-128	RSL57282.1 hypothetical protein CEP54_008377 [Fusarium sp. AF-8]
SX13_01145	487	1	486	RSL57264.1	486	1	486	95.1	486	24	0	808.9	1e-231	RSL57264.1 hypothetical protein CEP54_008378 [Fusarium sp. AF-8]
SX13_01146	347	1	346	XP_003054228.1	346	1	346	97.7	346	8	0	692.6	7.5e-197	XP_003054228.1 hypothetical protein NECHADRAFT_74734 [[Nectria] haematococca mpVI 77-13-4]
SX13_01147	229	1	228	RSL70633.1	228	1	228	99.1	228	2	0	423.3	5.6e-116	RSL70633.1 hypothetical protein CEP53_001812 [Fusarium sp. AF-6]
SX13_01148	125	1	124	RSL57302.1	124	1	124	100	124	0	0	233	5.9e-59	RSL57302.1 60S ribosomal protein L35 [Fusarium sp. AF-8]
SX13_01149	619	1	507	RSL70635.1	616	1	505	88.8	510	49	8	879	1e-252	RSL70635.1 hypothetical protein CEP53_001810 [Fusarium sp. AF-6]
SX13_01150	218	94	217	RTE78686.1	139	15	139	68	125	39	1	111.7	3.5e-22	RTE78686.1 hypothetical protein BHE90_006841 [Fusarium euwallaceae]
SX13_01151	1230	1	1229	RSL57299.1	1226	1	1226	94.3	1229	67	3	1511.1	0	RSL57299.1 Pre-mRNA-processing ATP-dependent RNA helicase PRP5 [Fusarium sp. AF-8]
SX13_01152	308	32	307	XP_003054226.1	258	1	258	89.9	276	10	18	473	8.3e-131	XP_003054226.1 hypothetical protein NECHADRAFT_74730 [[Nectria] haematococca mpVI 77-13-4]
SX13_01153	928	1	921	CRK27117.1	1022	100	1022	56.1	947	366	50	1017.3	3.6e-294	CRK27117.1 hypothetical protein BN1708_004339 [Verticillium longisporum]
SX13_01154	266	1	265	RMJ03747.1	265	1	265	88.7	266	28	2	404.1	4.1e-110	RMJ03747.1 hypothetical protein CDV36_014725 [Fusarium kuroshium]
SX13_01155	993	46	992	RSL57306.1	997	67	997	89.7	948	80	18	1369.8	0	RSL57306.1 hypothetical protein CEP54_008389 [Fusarium sp. AF-8]
SX13_01156	604	1	603	XP_003053505.1	603	1	603	97.3	603	16	0	1128.6	0	XP_003053505.1 predicted protein [[Nectria] haematococca mpVI 77-13-4]
SX13_01157	187	1	186	RSM13393.1	186	1	186	98.9	186	2	0	377.5	2.9e-102	RSM13393.1 hypothetical protein CEP52_001958 [Fusarium sp. AF-4]
SX13_01158	333	1	332	RSL57268.1	332	1	332	97	332	10	0	664.5	2.1e-188	RSL57268.1 Amino-acid transporter arg-13 [Fusarium sp. AF-8]
SX13_01159	327	1	326	RSL57269.1	326	1	326	99.7	326	1	0	680.6	2.8e-193	RSL57269.1 Thymidylate synthase [Fusarium sp. AF-8]
SX13_01160	296	71	260	RSL57274.1	222	1	190	98.9	190	2	0	376.7	7.8e-102	RSL57274.1 hypothetical protein CEP54_008394 [Fusarium sp. AF-8]
SX13_01161	173	1	171	RSM16102.1	172	1	171	93.6	171	11	0	340.9	2.8e-91	RSM16102.1 hypothetical protein CDV31_004719 [Fusarium ambrosium]
SX13_01162	1140	1	1139	XP_003053502.1	1139	1	1139	96.7	1139	38	0	2106.3	0	XP_003053502.1 hypothetical protein NECHADRAFT_74720 [[Nectria] haematococca mpVI 77-13-4]
SX13_01163	545	47	544	RSL51548.1	495	1	495	90.8	498	43	3	571.6	3e-160	RSL51548.1 hypothetical protein CEP51_015189 [Fusarium floridanum]
SX13_01164	377	1	376	RMJ07734.1	376	1	376	98.1	376	7	0	753.1	5.1e-215	RMJ07734.1 hypothetical protein CDV36_012661 [Fusarium kuroshium]
SX13_01165	324	1	323	RMJ07731.1	323	1	323	97.5	323	8	0	632.9	6.6e-179	RMJ07731.1 Mitochondrial thiamine pyrophosphate carrier 1 [Fusarium kuroshium]
SX13_01166	402	1	401	RSL57291.1	399	1	399	97	401	10	2	745	1.5e-212	RSL57291.1 hypothetical protein CEP54_008400 [Fusarium sp. AF-8]
SX13_01167	479	1	478	RMJ07736.1	478	1	478	93.1	478	33	0	911.8	1.1e-262	RMJ07736.1 hypothetical protein CDV36_012667 [Fusarium kuroshium]
SX13_01168	533	1	532	XP_003054219.1	532	1	532	94.4	532	30	0	1068.9	6.0e-310	XP_003054219.1 hypothetical protein NECHADRAFT_31316 [[Nectria] haematococca mpVI 77-13-4]
SX13_01169	1137	1	1133	RSM16114.1	1137	1	1132	94.8	1133	58	1	2161	0	RSM16114.1 hypothetical protein CDV31_004731 [Fusarium ambrosium]
SX13_01170	2176	164	2175	XP_003054218.1	2012	1	2012	94.6	2012	109	0	3497.6	0	XP_003054218.1 hypothetical protein NECHADRAFT_74712 [[Nectria] haematococca mpVI 77-13-4]
SX13_01171	709	1	708	RMJ07728.1	708	1	708	96.5	708	25	0	1160.6	0	RMJ07728.1 hypothetical protein CDV36_012673 [Fusarium kuroshium]
SX13_01172	180	1	179	RSL57293.1	178	1	178	93.9	179	10	1	183.3	7.7e-44	RSL57293.1 hypothetical protein CEP54_008406 [Fusarium sp. AF-8]
SX13_01173	477	19	476	RSM16118.1	433	1	433	93	458	7	25	665.6	1.4e-188	RSM16118.1 hypothetical protein CDV31_004735 [Fusarium ambrosium]
SX13_01174	869	1	868	XP_003054215.1	868	1	868	97.5	868	22	0	1607.8	0	XP_003054215.1 hypothetical protein NECHADRAFT_103124 [[Nectria] haematococca mpVI 77-13-4]
SX13_01175	1129	476	1128	XP_003054214.1	651	1	651	84.2	653	101	2	966.5	8.8e-279	XP_003054214.1 hypothetical protein NECHADRAFT_98772 [[Nectria] haematococca mpVI 77-13-4]
SX13_01176	8473	577	8472	RTE77393.1	7824	1	7824	71.9	8097	1798	474	5204.8	0	RTE77393.1 hypothetical protein BHE90_008113 [Fusarium euwallaceae]
SX13_01177	638	1	636	RSL92984.1	699	68	697	76	637	145	8	999.6	5.3e-289	RSL92984.1 hypothetical protein CDV31_014920 [Fusarium ambrosium]
SX13_01178	983	1	982	OBS26796.1	873	1	873	68.7	983	197	111	1216.1	0	OBS26796.1 hypothetical protein FPOA_00739 [Fusarium poae]
SX13_01179	349	1	348	RSL46264.1	352	1	352	98.6	352	1	4	686.8	4.2e-195	RSL46264.1 hypothetical protein CEP54_013943 [Fusarium sp. AF-8]
SX13_01180	167	1	166	XP_003053497.1	166	1	166	100	166	0	0	292	1.4e-76	XP_003053497.1 predicted protein [[Nectria] haematococca mpVI 77-13-4]
SX13_01181	324	1	322	RMJ11607.1	322	1	322	97.5	322	8	0	588.6	1.4e-165	RMJ11607.1 hypothetical protein CDV36_008762 [Fusarium kuroshium]
SX13_01182	474	1	473	XP_003054209.1	472	1	472	97.7	473	10	1	759.6	6.9e-217	XP_003054209.1 hypothetical protein NECHADRAFT_30745 [[Nectria] haematococca mpVI 77-13-4]
SX13_01183	215	1	214	RMJ11605.1	214	1	214	97.7	214	5	0	429.5	7.4e-118	RMJ11605.1 hypothetical protein CDV36_008760 [Fusarium kuroshium]
SX13_01184	542	1	541	RSL46253.1	541	1	541	96.3	541	20	0	1070.1	2.7e-310	RSL46253.1 hypothetical protein CEP54_013939 [Fusarium sp. AF-8]
SX13_01185	1290	492	1289	RSL46838.1	801	7	800	95.2	798	34	4	1523.5	0	RSL46838.1 hypothetical protein CEP53_010171 [Fusarium sp. AF-6]
SX13_01186	253	1	252	XP_003053492.1	252	1	252	93.7	252	16	0	493.4	4.9e-137	XP_003053492.1 hypothetical protein NECHADRAFT_74693 [[Nectria] haematococca mpVI 77-13-4]
SX13_01187	646	1	645	RSL46258.1	645	1	645	97.8	645	14	0	1280.4	0	RSL46258.1 hypothetical protein CEP54_013935 [Fusarium sp. AF-8]
SX13_01188	328	117	327	XP_003053490.1	211	1	211	99.5	211	1	0	393.7	6.8e-107	XP_003053490.1 predicted protein [[Nectria] haematococca mpVI 77-13-4]
SX13_01189	498	1	497	RSL46259.1	497	1	497	98.8	497	6	0	985.7	6.2e-285	RSL46259.1 hypothetical protein CEP54_013932 [Fusarium sp. AF-8]
SX13_01190	483	1	482	RSL76920.1	482	1	482	96.3	482	18	0	884.8	1.4e-254	RSL76920.1 hypothetical protein CEP51_009516 [Fusarium floridanum]
SX13_01191	819	1	818	RSL76919.1	818	1	818	97.7	818	19	0	1580.8	0	RSL76919.1 hypothetical protein CEP51_009515 [Fusarium floridanum]
SX13_01192	482	1	481	RMJ11610.1	481	1	481	89	481	53	0	760.4	4.1e-217	RMJ11610.1 hypothetical protein CDV36_008749 [Fusarium kuroshium]
SX13_01193	295	1	294	XP_003054204.1	295	1	295	92.2	295	22	1	500.7	3.6e-139	XP_003054204.1 hypothetical protein NECHADRAFT_74686 [[Nectria] haematococca mpVI 77-13-4]
SX13_01194	918	1	917	XP_003053488.1	2386	1483	2386	95.4	917	29	13	1682.2	0	XP_003053488.1 hypothetical protein NECHADRAFT_31076 [[Nectria] haematococca mpVI 77-13-4]
SX13_01195	1510	1	1509	RTE77387.1	1511	1	1511	94.3	1514	79	8	2409.8	0	RTE77387.1 hypothetical protein BHE90_008134 [Fusarium euwallaceae]
SX13_01196	433	382	431	XP_003054203.1	207	158	207	98	50	1	0	105.5	4.9e-20	XP_003054203.1 predicted protein [[Nectria] haematococca mpVI 77-13-4]
SX13_01197	1615	1	1614	RSM16481.1	1307	19	1307	74.7	1614	84	325	2150.6	0	RSM16481.1 hypothetical protein CEP52_000149 [Fusarium sp. AF-4]
SX13_01198	334	1	271	RSM16287.1	509	1	260	69.5	275	65	19	382.9	1.2e-103	RSM16287.1 hypothetical protein CEP52_000150 [Fusarium sp. AF-4]
SX13_01199	368	49	367	RSL48312.1	319	1	319	95.6	319	14	0	609.4	8.9e-172	RSL48312.1 hypothetical protein CEP54_012986 [Fusarium sp. AF-8]
SX13_01200	308	1	307	RSL48313.1	307	1	307	97.4	307	8	0	610.5	3.3e-172	RSL48313.1 hypothetical protein CEP54_012987 [Fusarium sp. AF-8]
SX13_01201	508	1	507	RSL48308.1	510	1	510	96.5	510	15	3	947.6	1.9e-273	RSL48308.1 hypothetical protein CEP54_012988 [Fusarium sp. AF-8]
SX13_01202	232	1	231	XP_003054199.1	233	1	233	90.1	233	21	2	390.2	5.3e-106	XP_003054199.1 hypothetical protein NECHADRAFT_102364 [[Nectria] haematococca mpVI 77-13-4]
SX13_01203	544	53	525	RSL48305.1	491	16	488	89.2	473	51	0	846.7	4.9e-243	RSL48305.1 hypothetical protein CEP54_012990 [Fusarium sp. AF-8]
SX13_01204	210	1	136	XP_003053485.1	209	1	136	100	136	0	0	261.5	2.6e-67	XP_003053485.1 hypothetical protein NECHADRAFT_98762 [[Nectria] haematococca mpVI 77-13-4]
SX13_01205	174	1	173	RSL48303.1	173	1	173	99.4	173	1	0	344.7	1.9e-92	RSL48303.1 60S ribosomal protein L11 [Fusarium sp. AF-8]
SX13_01206	606	1	605	RSL48302.1	552	1	552	90.9	605	2	53	1033.9	2.4e-299	RSL48302.1 ATP synthase subunit alpha, mitochondrial [Fusarium sp. AF-8]
SX13_01207	325	1	324	RSL96512.1	349	1	349	86	349	24	25	565.1	1.7e-158	RSL96512.1 ATP-dependent (S)-NAD(P)H-hydrate dehydratase [Fusarium ambrosium]
SX13_01208	538	1	537	RSL48300.1	536	1	536	92.2	537	41	1	936.4	4.6e-270	RSL48300.1 hypothetical protein CEP54_012995 [Fusarium sp. AF-8]
SX13_01209	1562	1	1561	RTE75765.1	1561	1	1561	97.2	1561	44	0	2986.8	0	RTE75765.1 hypothetical protein BHE90_009772 [Fusarium euwallaceae]
SX13_01210	428	1	427	RSL48298.1	427	1	427	97.9	427	9	0	815.8	7.3e-234	RSL48298.1 Serine/threonine-protein phosphatase 2A activator 2 [Fusarium sp. AF-8]
SX13_01211	251	1	250	RSL96508.1	250	1	250	98.4	250	4	0	473.8	4e-131	RSL96508.1 hypothetical protein CDV31_013430 [Fusarium ambrosium]
SX13_01212	492	1	491	RSL48296.1	488	1	488	98.2	491	6	3	891.3	1.6e-256	RSL48296.1 hypothetical protein CEP54_012999 [Fusarium sp. AF-8]
SX13_01213	579	1	578	RSL77373.1	578	1	578	97.8	579	11	2	1072.4	5.7e-311	RSL77373.1 hypothetical protein CEP51_009139 [Fusarium floridanum]
SX13_01214	708	1	707	KAF2964220.1	490	1	490	52.3	708	119	219	643.3	1.1e-181	KAF2964220.1 hypothetical protein GQX73_g9345 [Xylaria multiplex]
SX13_01215	352	54	351	RMJ06755.1	305	1	305	91.5	305	19	7	525	2.1e-146	RMJ06755.1 hypothetical protein CDV36_013651 [Fusarium kuroshium]
SX13_01216	104	4	103	XP_003053480.1	269	17	114	75	100	23	2	166.8	4.3e-39	XP_003053480.1 predicted protein [[Nectria] haematococca mpVI 77-13-4]
SX13_01217	164	1	163	XP_003054192.1	163	1	163	100	163	0	0	303.5	4.7e-80	XP_003054192.1 predicted protein [[Nectria] haematococca mpVI 77-13-4]
SX13_01218	1153	145	920	RSL41661.1	737	1	737	91.9	776	24	39	1487.6	0	RSL41661.1 hypothetical protein CEP53_012629 [Fusarium sp. AF-6]
SX13_01219	788	23	787	XP_003053479.1	824	59	824	96.9	766	23	1	1474.1	0	XP_003053479.1 hypothetical protein NECHADRAFT_90016 [[Nectria] haematococca mpVI 77-13-4]
SX13_01220	405	1	404	XP_003054189.1	404	1	404	99	404	4	0	797.7	1.9e-228	XP_003054189.1 predicted protein [[Nectria] haematococca mpVI 77-13-4]
SX13_01221	357	1	356	XP_003053478.1	356	1	356	98.6	356	5	0	628.6	1.4e-177	XP_003053478.1 hypothetical protein NECHADRAFT_98754 [[Nectria] haematococca mpVI 77-13-4]
SX13_01222	513	1	512	XP_003054188.1	512	1	512	99.6	512	2	0	1011.1	1.4e-292	XP_003054188.1 predicted protein [[Nectria] haematococca mpVI 77-13-4]
SX13_01223	362	1	361	XP_003053477.1	360	1	360	98.6	361	4	1	323.9	7.3e-86	XP_003053477.1 hypothetical protein NECHADRAFT_74657 [[Nectria] haematococca mpVI 77-13-4]
SX13_01224	890	1	889	RSL48762.1	890	1	890	92.8	890	63	1	1372.1	0	RSL48762.1 hypothetical protein CEP54_012757 [Fusarium sp. AF-8]
SX13_01225	832	4	831	RTE75778.1	829	1	829	93.5	829	53	1	1595.1	0	RTE75778.1 hypothetical protein BHE90_009751 [Fusarium euwallaceae]
SX13_01226	680	1	677	RSL48763.1	679	1	677	97.8	677	15	0	1380.2	0	RSL48763.1 hypothetical protein CEP54_012759 [Fusarium sp. AF-8]
SX13_01227	738	176	737	RMI97503.1	566	4	566	94.5	563	30	1	937.2	3.7e-270	RMI97503.1 hypothetical protein CDV36_016236, partial [Fusarium kuroshium]
SX13_01228	365	1	364	XP_003053474.1	364	1	364	95.3	365	15	2	350.1	9.7e-94	XP_003053474.1 hypothetical protein NECHADRAFT_74653 [[Nectria] haematococca mpVI 77-13-4]
SX13_01229	712	188	711	XP_003054185.1	529	6	529	99.4	524	3	0	1054.3	2e-305	XP_003054185.1 predicted protein [[Nectria] haematococca mpVI 77-13-4]
SX13_01230	719	1	718	XP_003054184.1	717	1	717	98.1	718	13	1	1309.7	0	XP_003054184.1 predicted protein [[Nectria] haematococca mpVI 77-13-4]
SX13_01231	299	1	298	XP_003054183.1	294	1	294	81.8	303	41	14	156.4	1.7e-35	XP_003054183.1 predicted protein [[Nectria] haematococca mpVI 77-13-4]
SX13_01232	651	1	650	RSL48747.1	651	1	651	94	651	38	1	1112.1	0	RSL48747.1 hypothetical protein CEP54_012765 [Fusarium sp. AF-8]
SX13_01233	715	111	714	RSL48759.1	650	21	650	93	630	18	26	1164.8	0	RSL48759.1 hypothetical protein CEP54_012766 [Fusarium sp. AF-8]
SX13_01234	150	1	97	RMJ11280.1	139	1	89	74.2	97	17	8	149.4	1e-33	RMJ11280.1 hypothetical protein CDV36_009061 [Fusarium kuroshium]
SX13_01235	270	1	269	RSL69523.1	269	1	269	92.6	269	20	0	494.2	3.1e-137	RSL69523.1 hypothetical protein CEP51_012328 [Fusarium floridanum]
SX13_01236	370	1	369	XP_003053471.1	369	1	369	98.6	369	5	0	706.4	5.4e-201	XP_003053471.1 hypothetical protein NECHADRAFT_74647 [[Nectria] haematococca mpVI 77-13-4]
SX13_01237	389	1	388	RSM03973.1	387	1	387	94.1	388	22	1	560.5	5e-157	RSM03973.1 hypothetical protein CDV31_010236 [Fusarium ambrosium]
SX13_01238	81	1	80	XP_003053470.1	80	1	80	100	80	0	0	159.1	7e-37	XP_003053470.1 predicted protein [[Nectria] haematococca mpVI 77-13-4]
SX13_01239	1362	25	1004	RSL48752.1	990	1	980	97.2	980	27	0	1801.2	0	RSL48752.1 hypothetical protein CEP54_012771 [Fusarium sp. AF-8]
SX13_01240	195	1	194	RMJ11273.1	193	1	193	75.8	194	46	1	209.1	1.4e-51	RMJ11273.1 Translation machinery-associated protein 22 [Fusarium kuroshium]
SX13_01241	396	49	298	RMJ11274.1	364	1	250	96	250	10	0	421.4	3.7e-115	RMJ11274.1 hypothetical protein CDV36_009069 [Fusarium kuroshium]
SX13_01242	294	1	226	RSL48755.1	293	1	226	98.2	226	4	0	399.8	8.6e-109	RSL48755.1 hypothetical protein CEP54_012774 [Fusarium sp. AF-8]
SX13_01243	164	6	163	RSL49869.1	232	75	232	98.1	158	3	0	319.3	8.2e-85	RSL49869.1 hypothetical protein CEP53_009010 [Fusarium sp. AF-6]
SX13_01244	155	1	154	RSM03981.1	154	1	154	99.4	154	1	0	296.6	5.4e-78	RSM03981.1 hypothetical protein CDV31_010244 [Fusarium ambrosium]
SX13_01245	592	1	591	RSL50793.1	591	1	591	98.3	591	10	0	1214.9	0	RSL50793.1 hypothetical protein CEP54_011733 [Fusarium sp. AF-8]
SX13_01246	422	1	421	XP_003053465.1	418	1	418	85.3	422	57	5	636.3	7.8e-180	XP_003053465.1 hypothetical protein NECHADRAFT_74638 [[Nectria] haematococca mpVI 77-13-4]
SX13_01247	656	1	655	RSL50791.1	678	1	678	93.5	678	21	23	1106.3	0	RSL50791.1 hypothetical protein CEP54_011735 [Fusarium sp. AF-8]
SX13_01248	231	1	230	RSM03986.1	230	1	230	97.4	230	6	0	456.4	6.1e-126	RSM03986.1 hypothetical protein CDV31_010249 [Fusarium ambrosium]
SX13_01249	229	1	228	RMJ11293.1	228	1	228	98.7	228	3	0	403.3	6e-110	RMJ11293.1 hypothetical protein CDV36_009078 [Fusarium kuroshium]
SX13_01250	374	1	373	XP_003053463.1	373	1	373	99.2	373	3	0	724.9	1.5e-206	XP_003053463.1 predicted protein [[Nectria] haematococca mpVI 77-13-4]
SX13_01251	235	1	234	XP_003054176.1	234	1	234	98.7	234	3	0	455.7	1.1e-125	XP_003054176.1 expressed protein [[Nectria] haematococca mpVI 77-13-4]
SX13_01252	583	1	582	XP_003053462.1	582	1	582	97.6	582	14	0	1135.2	0	XP_003053462.1 predicted protein [[Nectria] haematococca mpVI 77-13-4]
SX13_01253	460	98	459	XP_003053461.1	345	1	345	94.2	362	4	17	687.2	4.2e-195	XP_003053461.1 protein arginine N-methyltransferase [[Nectria] haematococca mpVI 77-13-4]
SX13_01254	261	1	260	XP_003053460.1	260	1	260	100	260	0	0	504.2	2.9e-140	XP_003053460.1 ribosome biogenesis protein NSA2 [[Nectria] haematococca mpVI 77-13-4]
SX13_01255	206	1	205	XP_003054175.1	205	1	205	97.1	205	6	0	342.8	8.7e-92	XP_003054175.1 predicted protein [[Nectria] haematococca mpVI 77-13-4]
SX13_01256	880	1	879	RMJ11286.1	876	1	876	96.2	880	28	5	1445.6	0	RMJ11286.1 hypothetical protein CDV36_009085 [Fusarium kuroshium]
SX13_01257	331	1	330	RSL50284.1	330	1	330	96.4	330	12	0	696.4	5e-198	RSL50284.1 hypothetical protein CEP53_008861 [Fusarium sp. AF-6]
SX13_01258	721	1	704	KPM45440.1	753	1	751	60	758	242	61	674.9	3.4e-191	KPM45440.1 hypothetical protein AK830_g1102 [Neonectria ditissima]
SX13_01259	576	1	575	RSL50288.1	575	1	575	99.1	575	5	0	1132.1	0	RSL50288.1 Delta-1-pyrroline-5-carboxylate dehydrogenase, mitochondrial [Fusarium sp. AF-6]
SX13_01260	811	1	810	RMJ11269.1	810	1	810	95.7	810	35	0	1604.3	0	RMJ11269.1 hypothetical protein CDV36_009090 [Fusarium kuroshium]
SX13_01261	1211	1	1210	XP_003054173.1	1213	3	1213	96	1211	48	1	2263.8	0	XP_003054173.1 hypothetical protein NECHADRAFT_31438 [[Nectria] haematococca mpVI 77-13-4]
SX13_01262	222	1	221	XP_003053454.1	221	1	221	92.3	221	17	0	427.9	2.2e-117	XP_003053454.1 hypothetical protein NECHADRAFT_74621 [[Nectria] haematococca mpVI 77-13-4]
SX13_01263	542	1	541	XP_003054172.1	533	1	533	92.6	541	32	8	1005	1.1e-290	XP_003054172.1 hypothetical protein NECHADRAFT_31630 [[Nectria] haematococca mpVI 77-13-4]
SX13_01264	862	1	861	RSL50786.1	858	1	858	93.5	862	51	5	1596.6	0	RSL50786.1 hypothetical protein CEP54_011753 [Fusarium sp. AF-8]
SX13_01265	701	1	699	RTE77347.1	710	1	709	94.8	709	27	10	1161	0	RTE77347.1 hypothetical protein BHE90_008174 [Fusarium euwallaceae]
SX13_01266	438	1	437	RSL50293.1	438	1	438	97.9	438	8	1	867.1	2.8e-249	RSL50293.1 hypothetical protein CEP53_008850 [Fusarium sp. AF-6]
SX13_01267	559	80	558	RSL50276.1	479	1	479	99.4	479	3	0	932.6	7e-269	RSL50276.1 hypothetical protein CEP53_008849 [Fusarium sp. AF-6]
SX13_01268	382	1	276	XP_003054170.1	386	1	281	96.1	281	6	5	389.8	1.2e-105	XP_003054170.1 hypothetical protein NECHADRAFT_98734 [[Nectria] haematococca mpVI 77-13-4]
SX13_01269	194	1	193	RSL50781.1	193	1	193	96.4	193	7	0	368.6	1.4e-99	RSL50781.1 60S ribosomal protein L9-B [Fusarium sp. AF-8]
SX13_01270	419	22	418	RSL50279.1	405	5	405	93.8	404	15	10	723.4	4.8e-206	RSL50279.1 Vacuolar protein sorting-associated protein 26 [Fusarium sp. AF-6]
SX13_01271	1568	385	1567	XP_003053449.1	1183	1	1183	97.9	1183	25	0	2323.9	0	XP_003053449.1 hypothetical protein NECHADRAFT_89992 [[Nectria] haematococca mpVI 77-13-4]
SX13_01272	212	1	211	XP_003053448.1	213	1	213	96.7	213	5	2	406.8	5e-111	XP_003053448.1 hypothetical protein NECHADRAFT_102357 [[Nectria] haematococca mpVI 77-13-4]
SX13_01273	642	1	641	RSL50796.1	640	1	640	91.1	641	56	1	1054.3	1.8e-305	RSL50796.1 hypothetical protein CEP54_011764 [Fusarium sp. AF-8]
SX13_01274	265	1	264	RSL43479.1	264	1	264	100	264	0	0	541.2	2.1e-151	RSL43479.1 hypothetical protein CEP53_011679 [Fusarium sp. AF-6]
SX13_01275	1935	1	1934	RSL92326.1	1934	1	1934	97.5	1934	48	0	3692.5	0	RSL92326.1 hypothetical protein CDV31_015210 [Fusarium ambrosium]
SX13_01276	591	1	590	RSL59820.1	590	1	590	99.2	590	5	0	1049.7	4.1e-304	RSL59820.1 hypothetical protein CEP54_007126 [Fusarium sp. AF-8]
SX13_01277	912	1	911	XP_003054167.1	886	1	886	90.9	911	58	25	1400.2	0	XP_003054167.1 hypothetical protein NECHADRAFT_103095 [[Nectria] haematococca mpVI 77-13-4]
SX13_01278	198	1	197	RMJ08023.1	197	1	197	99.5	197	1	0	393.3	5.4e-107	RMJ08023.1 6,7-dimethyl-8-ribityllumazine synthase [Fusarium kuroshium]
SX13_01279	780	1	779	RSL43482.1	778	1	778	89.3	779	82	1	1291.9	0	RSL43482.1 hypothetical protein CEP53_011673 [Fusarium sp. AF-6]
SX13_01280	1446	233	1445	RSL78364.1	1211	1	1211	96.7	1213	38	2	2323.5	0	RSL78364.1 hypothetical protein CEP51_008269 [Fusarium floridanum]
SX13_01281	720	1	719	XP_003053443.1	720	1	720	96.5	720	24	1	1378.6	0	XP_003053443.1 predicted protein [[Nectria] haematococca mpVI 77-13-4]
SX13_01282	531	1	530	RMJ09031.1	532	1	530	96.2	530	20	0	1034.2	1.6e-299	RMJ09031.1 hypothetical protein CDV36_011331 [Fusarium kuroshium]
SX13_01283	412	1	411	RSL99718.1	411	1	411	96.6	411	14	0	807.4	2.5e-231	RSL99718.1 hypothetical protein CDV31_012079 [Fusarium ambrosium]
SX13_01284	287	1	286	RSL41986.1	287	1	287	97.6	287	6	1	495.7	1.1e-137	RSL41986.1 hypothetical protein CEP53_012433 [Fusarium sp. AF-6]
SX13_01285	107	1	106	XP_003054163.1	107	1	107	96.3	107	3	1	194.9	1.5e-47	XP_003054163.1 predicted protein [[Nectria] haematococca mpVI 77-13-4]
SX13_01286	378	1	376	RSL99714.1	377	1	376	95.2	376	18	0	724.2	2.5e-206	RSL99714.1 hypothetical protein CDV31_012075 [Fusarium ambrosium]
SX13_01287	181	1	175	RSL59795.1	173	1	173	40.6	175	102	2	128.6	2.3e-27	RSL59795.1 hypothetical protein CEP54_007115 [Fusarium sp. AF-8]
SX13_01288	447	1	446	XP_003053440.1	447	1	447	96.7	448	12	3	866.7	3.8e-249	XP_003053440.1 hypothetical protein NECHADRAFT_89979 [[Nectria] haematococca mpVI 77-13-4]
SX13_01289	783	298	782	RSL99711.1	485	1	485	97.9	485	10	0	870.5	4.6e-250	RSL99711.1 hypothetical protein CDV31_012072 [Fusarium ambrosium]
SX13_01290	644	1	643	XP_003053438.1	643	1	643	99.2	643	5	0	1185.2	0	XP_003053438.1 predicted protein [[Nectria] haematococca mpVI 77-13-4]
SX13_01291	436	118	412	XP_003054161.1	310	1	295	97.3	295	8	0	564.3	3.9e-158	XP_003054161.1 predicted protein [[Nectria] haematococca mpVI 77-13-4]
SX13_01292	493	1	492	XP_003053437.1	492	1	492	97.6	492	12	0	907.1	2.8e-261	XP_003053437.1 predicted protein [[Nectria] haematococca mpVI 77-13-4]
SX13_01293	657	119	656	RSL59823.1	536	1	536	97.8	538	10	2	1054.3	1.9e-305	RSL59823.1 hypothetical protein CEP54_007108 [Fusarium sp. AF-8]
SX13_01294	425	1	406	XP_003054159.1	421	1	406	99.5	406	2	0	790.8	2.5e-226	XP_003054159.1 predicted protein [[Nectria] haematococca mpVI 77-13-4]
SX13_01295	545	1	544	RSL59784.1	544	1	544	98.2	544	10	0	1111.3	0	RSL59784.1 hypothetical protein CEP54_007106 [Fusarium sp. AF-8]
SX13_01296	206	1	205	RSL59787.1	206	1	206	95.1	206	9	1	275.4	1.7e-71	RSL59787.1 hypothetical protein CEP54_007105 [Fusarium sp. AF-8]
SX13_01297	584	2	552	RSL99701.1	567	8	563	70.7	563	146	19	783.5	5.5e-224	RSL99701.1 hypothetical protein CDV31_012062 [Fusarium ambrosium]
SX13_01298	268	1	267	RSL59789.1	267	1	267	97	267	8	0	513.5	4.8e-143	RSL59789.1 hypothetical protein CEP54_007103 [Fusarium sp. AF-8]
SX13_01299	301	1	300	RTE78753.1	298	1	298	95.3	300	12	2	313.5	8.3e-83	RTE78753.1 hypothetical protein BHE90_006760 [Fusarium euwallaceae]
SX13_01300	637	1	636	XP_003053435.1	620	1	620	89.3	638	48	20	959.9	4.6e-277	XP_003053435.1 hypothetical protein NECHADRAFT_98717 [[Nectria] haematococca mpVI 77-13-4]
SX13_01301	984	1	983	RMJ02240.1	983	1	983	99.2	983	8	0	1915.6	0	RMJ02240.1 hypothetical protein CDV36_015496 [Fusarium kuroshium]
SX13_01302	620	75	619	RSL59801.1	547	4	547	96.7	545	17	1	823.5	5.1e-236	RSL59801.1 hypothetical protein CEP54_007098 [Fusarium sp. AF-8]
SX13_01303	404	1	403	RMJ02237.1	438	1	438	87.2	438	21	35	753.1	5.5e-215	RMJ02237.1 hypothetical protein CDV36_015494 [Fusarium kuroshium]
SX13_01304	241	1	240	XP_003054153.1	240	1	240	100	240	0	0	496.5	5.5e-138	XP_003054153.1 predicted protein [[Nectria] haematococca mpVI 77-13-4]
SX13_01305	631	1	630	RSL59804.1	631	1	631	99.5	631	2	1	1266.1	0	RSL59804.1 Serine/threonine-protein kinase cot-1 [Fusarium sp. AF-8]
SX13_01306	461	1	460	RMJ06995.1	460	1	460	95.4	460	21	0	817	3.5e-234	RMJ06995.1 hypothetical protein CDV36_013404 [Fusarium kuroshium]
SX13_01307	224	1	148	RSL59810.1	240	1	161	84.5	161	12	13	243	1e-61	RSL59810.1 hypothetical protein CEP54_007093 [Fusarium sp. AF-8]
SX13_01308	335	1	334	RMJ06997.1	334	1	334	99.4	334	2	0	682.2	9.8e-194	RMJ06997.1 hypothetical protein CDV36_013406 [Fusarium kuroshium]
SX13_01309	4114	1	3467	EGU77824.1	3476	1	3476	84.4	3528	438	113	5673.2	0	EGU77824.1 hypothetical protein FOXB_11688 [Fusarium oxysporum Fo5176]
SX13_01310	273	74	272	RSL77198.1	198	1	198	88.4	199	22	1	220.3	8.6e-55	RSL77198.1 hypothetical protein CEP51_009287 [Fusarium floridanum]
SX13_01311	392	1	391	RMJ06991.1	391	1	391	100	391	0	0	754.6	1.8e-215	RMJ06991.1 putative 26S protease subunit rpt4 [Fusarium kuroshium]
SX13_01312	927	1	926	XP_003054149.1	895	1	895	87.3	936	68	51	1530.4	0	XP_003054149.1 hypothetical protein NECHADRAFT_98707 [[Nectria] haematococca mpVI 77-13-4]
SX13_01313	262	1	261	XP_003053429.1	261	1	261	100	261	0	0	528.1	1.9e-147	XP_003053429.1 predicted protein [[Nectria] haematococca mpVI 77-13-4]
SX13_01314	297	1	296	RSL59832.1	296	1	296	82.1	296	53	0	400.6	5.1e-109	RSL59832.1 hypothetical protein CEP54_007082 [Fusarium sp. AF-8]
SX13_01315	461	1	458	RMJ16946.1	458	1	458	91	458	41	0	836.6	4.3e-240	RMJ16946.1 hypothetical protein CDV36_003382 [Fusarium kuroshium]
SX13_01316	376	1	375	XP_003054147.1	375	1	375	98.7	375	5	0	751.5	1.5e-214	XP_003054147.1 predicted protein [[Nectria] haematococca mpVI 77-13-4]
SX13_01317	1161	1	1160	RSL59813.1	1161	1	1161	98.8	1161	13	1	2295.8	0	RSL59813.1 hypothetical protein CEP54_007079 [Fusarium sp. AF-8]
SX13_01318	537	1	536	RSL59811.1	536	1	536	97.6	536	13	0	998.4	9.9e-289	RSL59811.1 hypothetical protein CEP54_007077 [Fusarium sp. AF-8]
SX13_01319	170	1	169	RSL44651.1	169	1	169	95.3	169	8	0	261.9	1.6e-67	RSL44651.1 hypothetical protein CEP54_014594 [Fusarium sp. AF-8]
SX13_01320	252	1	251	RSL44650.1	250	1	250	90.8	251	22	1	439.9	6.4e-121	RSL44650.1 hypothetical protein CEP54_014595 [Fusarium sp. AF-8]
SX13_01321	475	1	470	XP_003053424.1	439	1	439	91.7	470	8	31	867.8	1.8e-249	XP_003053424.1 predicted protein [[Nectria] haematococca mpVI 77-13-4]
SX13_01322	383	1	382	RMJ16919.1	382	1	382	97.9	382	8	0	707.2	3.3e-201	RMJ16919.1 Replication factor C subunit 2 [Fusarium kuroshium]
SX13_01323	520	1	519	RSL78555.1	540	22	540	96	519	21	0	929.1	7.2e-268	RSL78555.1 hypothetical protein CEP51_008095 [Fusarium floridanum]
SX13_01324	2207	1	2191	RSL78553.1	2206	1	2191	99.3	2191	16	0	4254.1	0	RSL78553.1 hypothetical protein CEP51_008096 [Fusarium floridanum]
SX13_01325	575	139	574	RMJ16916.1	574	140	574	80.3	436	85	1	506.9	9.7e-141	RMJ16916.1 hypothetical protein CDV36_003394 [Fusarium kuroshium]
SX13_01326	702	1	701	RSL44648.1	701	1	701	97.6	701	17	0	1312	0	RSL44648.1 hypothetical protein CEP54_014601 [Fusarium sp. AF-8]
SX13_01327	147	1	146	RMJ16922.1	146	1	146	99.3	146	1	0	304.3	2.4e-80	RMJ16922.1 hypothetical protein CDV36_003396 [Fusarium kuroshium]
SX13_01328	229	1	228	XP_003053422.1	234	1	234	95.3	234	5	6	416	9e-114	XP_003053422.1 hypothetical protein NECHADRAFT_74555 [[Nectria] haematococca mpVI 77-13-4]
SX13_01329	636	1	635	XP_003054140.1	645	11	645	99.1	635	6	0	1245.7	0	XP_003054140.1 predicted protein [[Nectria] haematococca mpVI 77-13-4]
SX13_01330	1170	1	1169	RSL44645.1	1169	1	1169	99	1169	12	0	2281.5	0	RSL44645.1 Carbamoyl-phosphate synthase arginine-specific large chain [Fusarium sp. AF-8]
SX13_01331	663	1	88	RSL44646.1	318	1	88	89.8	88	9	0	146.7	2.9e-32	RSL44646.1 hypothetical protein CEP54_014607 [Fusarium sp. AF-8]
SX13_01332	191	1	190	XP_003053420.1	190	1	190	98.9	190	2	0	375.6	1.1e-101	XP_003053420.1 predicted protein [[Nectria] haematococca mpVI 77-13-4]
SX13_01333	172	1	171	RMJ16925.1	171	1	171	100	171	0	0	361.3	2e-97	RMJ16925.1 hypothetical protein CDV36_003404 [Fusarium kuroshium]
SX13_01334	261	1	260	XP_003054135.1	260	1	260	98.8	260	3	0	514.2	2.8e-143	XP_003054135.1 predicted protein [[Nectria] haematococca mpVI 77-13-4]
SX13_01335	109	1	108	RMJ16927.1	108	1	108	99.1	108	1	0	221.5	1.5e-55	RMJ16927.1 hypothetical protein CDV36_003406 [Fusarium kuroshium]
SX13_01336	319	1	318	RSL61811.1	318	1	318	95.3	318	15	0	595.9	8.8e-168	RSL61811.1 hypothetical protein CEP53_004994 [Fusarium sp. AF-6]
SX13_01337	307	1	306	RSM16276.1	306	1	306	90.5	306	29	0	577	4.1e-162	RSM16276.1 hypothetical protein CEP52_000316 [Fusarium sp. AF-4]
SX13_01338	133	1	132	RMJ16924.1	132	1	132	92.4	132	10	0	216.5	6.1e-54	RMJ16924.1 hypothetical protein CDV36_003409 [Fusarium kuroshium]
SX13_01339	651	1	650	RSM10706.1	650	1	650	98.2	650	12	0	1268.1	0	RSM10706.1 Autophagy-related protein 22 [Fusarium ambrosium]
SX13_01341	505	76	504	RMJ16902.1	429	1	429	99.1	429	4	0	749.6	7.6e-214	RMJ16902.1 hypothetical protein CDV36_003411 [Fusarium kuroshium]
SX13_01342	283	1	282	RSL43130.1	282	1	282	100	282	0	0	562.8	7.3e-158	RSL43130.1 F-actin-capping protein subunit beta [Fusarium sp. AF-8]
SX13_01343	685	310	684	RMJ16900.1	375	1	375	98.7	375	5	0	756.1	1.1e-215	RMJ16900.1 hypothetical protein CDV36_003413 [Fusarium kuroshium]
SX13_01344	187	1	186	XP_003054127.1	187	1	186	95.7	186	8	0	371.3	2.1e-100	XP_003054127.1 predicted protein [[Nectria] haematococca mpVI 77-13-4]
SX13_01345	167	1	166	RMJ16898.1	166	1	166	99.4	166	1	0	318.9	1.1e-84	RMJ16898.1 hypothetical protein CDV36_003415 [Fusarium kuroshium]
SX13_01346	447	70	446	RSL52851.1	377	1	377	98.7	377	5	0	761.1	2.2e-217	RSL52851.1 Mitochondrial phosphate carrier protein 3, mitochondrial [Fusarium sp. AF-8]
SX13_01347	740	1	739	RSL81109.1	739	1	739	96.5	739	26	0	1234.6	0	RSL81109.1 hypothetical protein CEP51_006071 [Fusarium floridanum]
SX13_01348	84	1	83	RSL44494.1	83	1	83	100	83	0	0	157.9	1.6e-36	RSL44494.1 hypothetical protein CEP54_014666 [Fusarium sp. AF-8]
SX13_01349	558	9	557	RSL81107.1	550	2	550	94.2	549	32	0	1013.4	3.1e-293	RSL81107.1 hypothetical protein CEP51_006073 [Fusarium floridanum]
SX13_01350	2517	402	2516	RMJ16938.1	2220	104	2220	97.6	2117	49	2	3536.5	0	RMJ16938.1 Adenylate cyclase [Fusarium kuroshium]
SX13_01351	572	1	571	XP_003054123.1	571	1	571	97	571	17	0	1188.3	0	XP_003054123.1 glycoside hydrolase family 13 [[Nectria] haematococca mpVI 77-13-4]
SX13_01352	624	75	623	RMJ16936.1	550	1	550	87.8	550	66	1	802.4	1.2e-229	RMJ16936.1 hypothetical protein CDV36_003423 [Fusarium kuroshium]
SX13_01353	425	1	424	RSM10691.1	424	1	424	89.2	424	46	0	693	7.1e-197	RSM10691.1 hypothetical protein CDV31_007067 [Fusarium ambrosium]
SX13_01354	69	1	68	RMJ16942.1	104	37	104	100	68	0	0	133.7	2.7e-29	RMJ16942.1 40S ribosomal protein S28 [Fusarium kuroshium]
SX13_01355	97	1	96	RMJ16939.1	96	1	96	99	96	1	0	191	2e-46	RMJ16939.1 hypothetical protein CDV36_003426 [Fusarium kuroshium]
SX13_01356	324	1	323	RSL44498.1	318	1	318	84.5	323	45	5	537.7	2.9e-150	RSL44498.1 hypothetical protein CEP54_014657 [Fusarium sp. AF-8]
SX13_01357	423	1	422	RSL44486.1	416	1	416	80.3	422	77	6	649	1.2e-183	RSL44486.1 hypothetical protein CEP54_014656 [Fusarium sp. AF-8]
SX13_01358	99	1	98	RMJ16933.1	78	1	78	78.6	98	1	20	142.1	1.1e-31	RMJ16933.1 hypothetical protein CDV36_003428 [Fusarium kuroshium]
SX13_01359	1114	1	714	RSM01017.1	714	1	714	94.7	714	38	0	1247.6	0	RSM01017.1 hypothetical protein CDV31_011552 [Fusarium ambrosium]
SX13_01360	845	1	844	XP_003053414.1	844	1	844	98.6	844	12	0	1610.1	0	XP_003053414.1 predicted protein [[Nectria] haematococca mpVI 77-13-4]
SX13_01361	326	1	325	RSL44503.1	327	3	327	98.2	325	6	0	645.2	1.3e-182	RSL44503.1 hypothetical protein CEP54_014651 [Fusarium sp. AF-8]
SX13_01362	321	1	320	RSL81099.1	320	1	320	95.6	320	14	0	644.4	2.2e-182	RSL81099.1 hypothetical protein CEP51_006087 [Fusarium floridanum]
SX13_01363	457	1	456	RMJ16905.1	465	10	465	98.2	456	8	0	916.4	4.2e-264	RMJ16905.1 tRNA (guanine(37)-N1)-methyltransferase [Fusarium kuroshium]
SX13_01364	585	1	584	XP_003054116.1	581	1	581	90.2	584	54	3	945.7	8.3e-273	XP_003054116.1 hypothetical protein NECHADRAFT_98684 [[Nectria] haematococca mpVI 77-13-4]
SX13_01365	1045	41	1044	XP_003053412.1	1008	10	1008	94.4	1004	51	5	1933.7	0	XP_003053412.1 hypothetical protein NECHADRAFT_74520 [[Nectria] haematococca mpVI 77-13-4]
SX13_01367	686	78	685	RSM16618.1	600	1	600	87	608	71	8	843.2	6.8e-242	RSM16618.1 hypothetical protein CEP52_000352 [Fusarium sp. AF-4]
SX13_01368	835	1	834	XP_003053411.1	807	1	807	79.2	836	143	31	1233.8	0	XP_003053411.1 hypothetical protein NECHADRAFT_103068 [[Nectria] haematococca mpVI 77-13-4]
SX13_01369	771	30	770	RSL42026.1	741	1	741	98.8	741	9	0	1463	0	RSL42026.1 Threonine--tRNA ligase, cytoplasmic [Fusarium sp. AF-8]
SX13_01370	266	1	265	RSL42027.1	265	1	265	98.5	265	4	0	530	5e-148	RSL42027.1 hypothetical protein CEP54_015630 [Fusarium sp. AF-8]
SX13_01371	106	1	105	RMJ05282.1	104	1	104	96.2	105	3	1	185.3	1.2e-44	RMJ05282.1 hypothetical protein CDV36_014044 [Fusarium kuroshium]
SX13_01372	650	7	649	XP_003053408.1	1071	410	1071	91	664	37	23	1132.5	0	XP_003053408.1 predicted protein [[Nectria] haematococca mpVI 77-13-4]
SX13_01373	411	1	410	XP_003053408.1	1071	1	410	98.5	410	6	0	826.6	4e-237	XP_003053408.1 predicted protein [[Nectria] haematococca mpVI 77-13-4]
SX13_01374	475	1	474	RSL70516.1	515	10	515	84.6	506	46	32	842	1.1e-241	RSL70516.1 Cytochrome c peroxidase, mitochondrial [Fusarium sp. AF-8]
SX13_01375	589	1	588	RMJ05287.1	588	1	588	97.4	588	15	0	1180.6	0	RMJ05287.1 hypothetical protein CDV36_014048 [Fusarium kuroshium]
SX13_01376	1325	1	1324	XP_003054113.1	1319	1	1319	97	1324	35	5	2417.5	0	XP_003054113.1 predicted protein [[Nectria] haematococca mpVI 77-13-4]
SX13_01377	166	1	165	XP_003054112.1	165	1	165	98.8	165	2	0	235.7	1.2e-59	XP_003054112.1 hypothetical protein NECHADRAFT_74509 [[Nectria] haematococca mpVI 77-13-4]
SX13_01378	378	114	377	XP_003053405.1	276	13	276	98.1	264	5	0	483	9.9e-134	XP_003053405.1 predicted protein [[Nectria] haematococca mpVI 77-13-4]
SX13_01379	405	1	404	XP_003053404.1	404	1	404	94.8	404	21	0	798.1	1.5e-228	XP_003053404.1 hypothetical protein NECHADRAFT_30998 [[Nectria] haematococca mpVI 77-13-4]
SX13_01380	170	1	169	RSL70584.1	169	1	169	97.6	169	4	0	347.4	2.9e-93	RSL70584.1 hypothetical protein CEP54_001796 [Fusarium sp. AF-8]
SX13_01381	107	1	106	XP_003054111.1	106	1	106	100	106	0	0	199.5	6.2e-49	XP_003054111.1 60S ribosomal protein L36 [[Nectria] haematococca mpVI 77-13-4]
SX13_01382	513	1	512	XP_003053402.1	512	1	512	96.3	512	19	0	834.7	1.8e-239	XP_003053402.1 hypothetical protein NECHADRAFT_74504 [[Nectria] haematococca mpVI 77-13-4]
SX13_01383	206	1	205	XP_003054110.1	205	1	205	100	205	0	0	422.9	6.6e-116	XP_003054110.1 predicted protein [[Nectria] haematococca mpVI 77-13-4]
SX13_01384	998	1	997	RSL70580.1	997	1	997	98.5	997	15	0	1896.3	0	RSL70580.1 hypothetical protein CEP54_001792 [Fusarium sp. AF-8]
SX13_01385	919	1	918	RTE75897.1	854	1	854	81.6	920	101	68	1427.5	0	RTE75897.1 hypothetical protein BHE90_009626 [Fusarium euwallaceae]
SX13_01386	535	110	534	RSL76581.1	425	1	425	97.6	425	10	0	848.6	1.3e-243	RSL76581.1 hypothetical protein CEP51_009827 [Fusarium floridanum]
SX13_01387	307	162	306	RSL63478.1	145	1	145	97.9	145	3	0	290.8	5.8e-76	RSL63478.1 hypothetical protein CEP53_004398 [Fusarium sp. AF-6]
SX13_01388	213	1	210	RSM00770.1	210	1	210	98.6	210	3	0	331.6	2.1e-88	RSM00770.1 hypothetical protein CDV31_011642 [Fusarium ambrosium]
SX13_01389	1003	1	1002	RMJ10807.1	1003	1	1003	95.6	1003	43	1	1807.7	0	RMJ10807.1 hypothetical protein CDV36_009576 [Fusarium kuroshium]
SX13_01390	1393	170	1392	RSL70505.1	1222	1	1222	98.5	1224	15	3	2358.9	0	RSL70505.1 Chitin synthase 4 [Fusarium sp. AF-8]
SX13_01391	768	1	767	RTE75918.1	767	1	767	96.6	767	26	0	1396.7	0	RTE75918.1 hypothetical protein BHE90_009635 [Fusarium euwallaceae]
SX13_01393	221	1	220	RSL70506.1	258	43	258	95.9	220	5	4	362.8	8.7e-98	RSL70506.1 hypothetical protein CEP54_001782 [Fusarium sp. AF-8]
SX13_01394	1014	1	1013	RSL70509.1	1012	1	1012	97.1	1013	28	1	1934.8	0	RSL70509.1 hypothetical protein CEP54_001781 [Fusarium sp. AF-8]
SX13_01395	108	1	107	RSL70508.1	107	1	107	94.4	107	6	0	194.1	2.6e-47	RSL70508.1 Vacuolar ATPase assembly integral membrane protein VMA21 [Fusarium sp. AF-8]
SX13_01396	402	1	401	RMJ10801.1	407	1	407	90.5	410	27	12	511.1	3.6e-142	RMJ10801.1 hypothetical protein CDV36_009583 [Fusarium kuroshium]
SX13_01397	110	1	109	RSL70532.1	109	1	109	99.1	109	1	0	222.6	7e-56	RSL70532.1 60S ribosomal protein L33-A [Fusarium sp. AF-8]
SX13_01398	591	95	589	RMI98444.1	499	4	498	99.4	495	3	0	1010.7	2.1e-292	RMI98444.1 Glucose-6-phosphate 1-dehydrogenase [Fusarium kuroshium]
SX13_01399	1098	1	1097	RSL70534.1	1098	1	1098	93.4	1098	72	1	2040.8	0	RSL70534.1 hypothetical protein CEP54_001776 [Fusarium sp. AF-8]
SX13_01400	582	1	581	XP_003053395.1	577	1	577	88.8	581	61	4	1048.5	9.1e-304	XP_003053395.1 hypothetical protein NECHADRAFT_74487 [[Nectria] haematococca mpVI 77-13-4]
SX13_01401	690	198	689	RSL70536.1	489	1	489	96.1	492	16	3	770	7.4e-220	RSL70536.1 hypothetical protein CEP54_001774 [Fusarium sp. AF-8]
SX13_01402	605	1	604	RSL70538.1	603	1	603	96.2	604	22	1	1222.2	0	RSL70538.1 hypothetical protein CEP54_001772 [Fusarium sp. AF-8]
SX13_01403	535	1	534	XP_003054099.1	534	1	534	97.4	534	14	0	1087.8	0	XP_003054099.1 hypothetical protein NECHADRAFT_31103 [[Nectria] haematococca mpVI 77-13-4]
SX13_01404	560	1	559	RMJ12550.1	559	1	559	97.7	559	13	0	1115.9	0	RMJ12550.1 hypothetical protein CDV36_007820 [Fusarium kuroshium]
SX13_01405	235	1	234	RSM16337.1	234	1	234	80.8	234	45	0	365.5	1.4e-98	RSM16337.1 hypothetical protein CEP52_000395 [Fusarium sp. AF-4]
SX13_01406	1122	32	1121	RSM16283.1	1090	1	1090	99.3	1090	8	0	2061.2	0	RSM16283.1 hypothetical protein CEP52_000396 [Fusarium sp. AF-4]
SX13_01407	272	36	271	XP_003054096.1	257	21	257	98.7	237	2	1	453	7.9e-125	XP_003054096.1 hypothetical protein NECHADRAFT_74480 [[Nectria] haematococca mpVI 77-13-4]
SX13_01408	462	1	461	RMJ12535.1	464	7	464	94.1	461	24	3	860.5	2.8e-247	RMJ12535.1 hypothetical protein CDV36_007816 [Fusarium kuroshium]
SX13_01409	374	1	373	RMJ12527.1	373	1	373	98.9	373	4	0	738	1.7e-210	RMJ12527.1 hypothetical protein CDV36_007815 [Fusarium kuroshium]
SX13_01410	475	1	474	RMJ12528.1	476	1	476	90.3	476	44	2	813.1	5.2e-233	RMJ12528.1 G2/mitotic-specific cyclin-B [Fusarium kuroshium]
SX13_01411	1207	339	1206	RSL70611.1	864	1	864	96.3	869	26	6	1682.5	0	RSL70611.1 hypothetical protein CEP54_001761 [Fusarium sp. AF-8]
SX13_01412	535	1	534	RSM18581.1	532	1	532	95.2	537	18	8	1025	9.9e-297	RSM18581.1 hypothetical protein CDV31_002510 [Fusarium ambrosium]
SX13_01413	677	1	676	RSL46899.1	675	1	675	98.8	676	7	1	1290	0	RSL46899.1 hypothetical protein CEP53_010144 [Fusarium sp. AF-6]
SX13_01414	391	1	390	RSL70543.1	390	1	390	99.5	390	2	0	804.3	2e-230	RSL70543.1 hypothetical protein CEP54_001757 [Fusarium sp. AF-8]
SX13_01415	415	1	414	XP_003054091.1	414	1	414	98.3	414	7	0	803.1	4.7e-230	XP_003054091.1 predicted protein [[Nectria] haematococca mpVI 77-13-4]
SX13_01416	293	1	292	RSM18589.1	292	1	292	96.6	292	10	0	466.1	9.7e-129	RSM18589.1 hypothetical protein CDV31_002518 [Fusarium ambrosium]
SX13_01417	634	1	633	RSL38980.1	627	1	627	96.5	634	14	8	1094.3	0	RSL38980.1 hypothetical protein CEP53_014414 [Fusarium sp. AF-6]
SX13_01418	674	1	673	XP_003054090.1	673	1	673	98.8	673	8	0	989.6	5.8e-286	XP_003054090.1 predicted protein [[Nectria] haematococca mpVI 77-13-4]
SX13_01419	723	1	722	RSM18592.1	722	1	722	89.1	722	79	0	817.8	3.2e-234	RSM18592.1 hypothetical protein CDV31_002521 [Fusarium ambrosium]
SX13_01420	530	1	529	RTE75690.1	529	1	529	92.8	529	38	0	975.3	8.9e-282	RTE75690.1 hypothetical protein BHE90_009874 [Fusarium euwallaceae]
SX13_01421	405	83	404	RSM18594.1	322	1	322	83.2	322	54	0	548.9	1.6e-153	RSM18594.1 hypothetical protein CDV31_002523 [Fusarium ambrosium]
SX13_01422	794	1	793	XP_003053384.1	793	1	793	95.5	793	36	0	1099.3	0	XP_003053384.1 hypothetical protein NECHADRAFT_74465 [[Nectria] haematococca mpVI 77-13-4]
SX13_01423	215	1	214	RMJ12524.1	214	1	214	99.1	214	2	0	417.2	3.8e-114	RMJ12524.1 hypothetical protein CDV36_007796 [Fusarium kuroshium]
SX13_01424	520	1	519	RSL38318.1	519	1	519	96.9	519	16	0	970.7	2.1e-280	RSL38318.1 hypothetical protein CEP53_014967 [Fusarium sp. AF-6]
SX13_01425	703	1	702	RSL70620.1	702	1	702	98.9	702	8	0	1378.2	0	RSL70620.1 hypothetical protein CEP54_001745 [Fusarium sp. AF-8]
SX13_01426	437	1	436	RSL85054.1	434	1	434	97.2	436	10	2	822.8	6.1e-236	RSL85054.1 hypothetical protein CEP51_003534 [Fusarium floridanum]
SX13_01427	1155	1	1154	RSL70616.1	1125	1	1125	91.9	1169	36	59	2144.8	0	RSL70616.1 hypothetical protein CEP54_001743 [Fusarium sp. AF-8]
SX13_01428	670	1	669	XP_003053381.1	669	1	669	99	669	7	0	1372.5	0	XP_003053381.1 predicted protein [[Nectria] haematococca mpVI 77-13-4]
SX13_01429	1930	1	1910	RSM11189.1	1933	1	1914	98.4	1914	26	4	3570	0	RSM11189.1 hypothetical protein CEP52_003101 [Fusarium sp. AF-4]
SX13_01430	293	1	292	RSM18605.1	303	12	303	97.3	292	8	0	591.3	2e-166	RSM18605.1 hypothetical protein CDV31_002534 [Fusarium ambrosium]
SX13_01431	359	1	358	RSM18606.1	362	1	362	93.1	362	21	4	664.5	2.3e-188	RSM18606.1 hypothetical protein CDV31_002535 [Fusarium ambrosium]
SX13_01432	578	1	577	XP_003054086.1	577	1	577	97.9	577	12	0	966.8	3.4e-279	XP_003054086.1 predicted protein [[Nectria] haematococca mpVI 77-13-4]
SX13_01433	1395	1	823	RSM18610.1	819	1	818	95.7	823	30	5	1209.1	0	RSM18610.1 hypothetical protein CDV31_002539 [Fusarium ambrosium]
SX13_01434	257	1	256	RSL70558.1	256	1	256	99.6	256	1	0	466.1	8.5e-129	RSL70558.1 hypothetical protein CEP54_001734 [Fusarium sp. AF-8]
SX13_01435	2087	1	2086	KIL94474.1	2245	1	2245	57.3	2302	710	273	2315.8	0	KIL94474.1 hypothetical protein FAVG1_01405 [Fusarium avenaceum]
SX13_01436	813	1	812	XP_003053376.1	812	1	812	98.2	812	15	0	1485.3	0	XP_003053376.1 predicted protein [[Nectria] haematococca mpVI 77-13-4]
SX13_01437	104	1	103	XP_024747471.1	97	1	97	77.7	103	17	6	166	7.4e-39	XP_024747471.1 hypothetical protein BBK36DRAFT_1123840 [Trichoderma citrinoviride]
SX13_01438	860	61	859	RSM18618.1	795	1	795	95.4	799	33	4	1370.5	0	RSM18618.1 hypothetical protein CDV31_002547 [Fusarium ambrosium]
SX13_01439	194	93	193	RSL42623.1	101	1	101	99	101	1	0	204.1	4.5e-50	RSL42623.1 hypothetical protein CEP53_012094 [Fusarium sp. AF-6]
SX13_01440	1306	112	1012	XP_003054081.1	906	1	901	99	901	9	0	1767.7	0	XP_003054081.1 hypothetical protein NECHADRAFT_31808 [[Nectria] haematococca mpVI 77-13-4]
SX13_01441	357	1	356	RSL42620.1	356	1	356	94.2	359	15	6	615.9	9.2e-174	RSL42620.1 hypothetical protein CEP53_012098 [Fusarium sp. AF-6]
SX13_01442	535	1	534	XP_003054080.1	535	1	535	98.5	535	7	1	1020.4	2.4e-295	XP_003054080.1 hypothetical protein NECHADRAFT_103049 [[Nectria] haematococca mpVI 77-13-4]
SX13_01443	894	83	893	XP_003053373.1	813	1	813	89	816	82	8	1032.7	7.9e-299	XP_003053373.1 expressed protein [[Nectria] haematococca mpVI 77-13-4]
SX13_01444	387	1	386	XP_003054079.1	386	1	386	98.2	386	7	0	738	1.7e-210	XP_003054079.1 predicted protein [[Nectria] haematococca mpVI 77-13-4]
SX13_01445	208	1	207	XP_003053372.1	207	1	207	99	207	2	0	412.1	1.2e-112	XP_003053372.1 predicted protein [[Nectria] haematococca mpVI 77-13-4]
SX13_01446	274	1	273	XP_003053371.1	273	1	273	99.6	273	1	0	541.2	2.2e-151	XP_003053371.1 predicted protein [[Nectria] haematococca mpVI 77-13-4]
SX13_01447	147	1	146	RSL70530.1	146	1	146	97.9	146	3	0	300.8	2.7e-79	RSL70530.1 hypothetical protein CEP54_001716 [Fusarium sp. AF-8]
SX13_01448	987	1	986	RSL43610.1	982	1	982	96.5	986	31	4	1687.9	0	RSL43610.1 hypothetical protein CEP53_011619 [Fusarium sp. AF-6]
SX13_01449	811	1	808	TXC04041.1	755	1	754	72.7	809	165	56	1147.5	0	TXC04041.1 hypothetical protein FocTR4_00001648 [Fusarium oxysporum f. sp. cubense]
SX13_01450	482	1	481	XP_003053369.1	484	16	484	91.5	481	29	12	884.4	1.9e-254	XP_003053369.1 hypothetical protein NECHADRAFT_74438 [[Nectria] haematococca mpVI 77-13-4]
SX13_01451	793	1	792	XP_003053368.1	786	1	786	92.8	792	51	6	1329.3	0	XP_003053368.1 hypothetical protein NECHADRAFT_74437 [[Nectria] haematococca mpVI 77-13-4]
SX13_01452	720	1	719	RSM18635.1	720	1	720	98.2	720	12	1	1390.2	0	RSM18635.1 hypothetical protein CDV31_002564 [Fusarium ambrosium]
SX13_01453	462	1	461	RSL70487.1	458	1	458	98.5	461	4	3	549.3	1.4e-153	RSL70487.1 Pre-mRNA-splicing factor prp46 [Fusarium sp. AF-8]
SX13_01454	254	1	253	XP_031010786.1	212	1	212	61.7	253	56	41	100.9	7.1e-19	XP_031010786.1 uncharacterized protein FIESC28_11028 [Fusarium coffeatum]
SX13_01455	4948	1	590	RSL70490.1	590	1	590	86.3	592	77	4	770.4	4.1e-219	RSL70490.1 hypothetical protein CEP54_001705 [Fusarium sp. AF-8]
SX13_01456	197	1	195	XP_003054074.1	196	1	195	99.5	195	1	0	383.3	5.6e-104	XP_003054074.1 hypothetical protein NECHADRAFT_98642 [[Nectria] haematococca mpVI 77-13-4]
SX13_01457	721	1	702	RMJ09374.1	720	1	702	92	702	56	0	1105.1	0	RMJ09374.1 hypothetical protein CDV36_011012 [Fusarium kuroshium]
SX13_01458	357	1	356	RSL70491.1	356	1	356	97.5	356	9	0	714.9	1.5e-203	RSL70491.1 Alternative oxidase, mitochondrial [Fusarium sp. AF-8]
SX13_01459	340	104	339	RSL70599.1	278	43	278	96.6	236	8	0	368.2	3.2e-99	RSL70599.1 hypothetical protein CEP54_001701 [Fusarium sp. AF-8]
SX13_01460	753	1	752	XP_003053362.1	747	1	747	94.9	752	33	5	1395.2	0	XP_003053362.1 predicted protein [[Nectria] haematococca mpVI 77-13-4]
SX13_01461	257	1	256	RSL68502.1	256	1	256	100	256	0	0	503.8	3.7e-140	RSL68502.1 Pre-rRNA-processing protein PNO1 [Fusarium sp. AF-6]
SX13_01462	439	1	438	XP_003054071.1	438	1	438	99.3	438	3	0	854.7	1.5e-245	XP_003054071.1 predicted protein [[Nectria] haematococca mpVI 77-13-4]
SX13_01463	1223	1	1222	RSM11233.1	1227	1	1227	96.3	1228	38	7	2159.8	0	RSM11233.1 hypothetical protein CEP52_003150 [Fusarium sp. AF-4]
SX13_01464	446	1	420	RTE77481.1	445	1	420	96.9	420	13	0	753.1	6e-215	RTE77481.1 hypothetical protein BHE90_008015 [Fusarium euwallaceae]
SX13_01465	539	66	538	XP_003053360.1	473	1	473	98.1	473	9	0	924.9	1.4e-266	XP_003053360.1 hypothetical protein NECHADRAFT_74422 [[Nectria] haematococca mpVI 77-13-4]
SX13_01466	615	1	605	XP_003053359.1	616	1	605	97	605	18	0	942.6	7.4e-272	XP_003053359.1 hypothetical protein NECHADRAFT_98635 [[Nectria] haematococca mpVI 77-13-4]
SX13_01467	438	1	437	XP_003054069.1	437	1	437	92	437	35	0	751.5	1.7e-214	XP_003054069.1 hypothetical protein NECHADRAFT_98634 [[Nectria] haematococca mpVI 77-13-4]
SX13_01468	566	1	565	XP_003054068.1	565	1	565	97.9	565	12	0	1078.9	0	XP_003054068.1 predicted protein [[Nectria] haematococca mpVI 77-13-4]
SX13_01469	335	1	333	RSL70574.1	333	1	333	95.8	333	14	0	674.1	2.7e-191	RSL70574.1 hypothetical protein CEP54_001691 [Fusarium sp. AF-8]
SX13_01470	498	1	497	RSL70573.1	497	1	497	99.4	497	3	0	1029.2	4.9e-298	RSL70573.1 hypothetical protein CEP54_001690 [Fusarium sp. AF-8]
SX13_01471	439	1	435	XP_003054067.1	437	1	435	88.3	435	51	0	648.3	2.1e-183	XP_003054067.1 hypothetical protein NECHADRAFT_105799 [[Nectria] haematococca mpVI 77-13-4]
SX13_01472	357	1	356	RSL70494.1	356	1	356	96.3	356	13	0	641.3	2.1e-181	RSL70494.1 hypothetical protein CEP54_001689 [Fusarium sp. AF-8]
SX13_01473	131	1	130	RMJ09371.1	130	1	130	99.2	130	1	0	261.2	2.1e-67	RMJ09371.1 Succinate dehydrogenase assembly factor 3, mitochondrial [Fusarium kuroshium]
SX13_01474	780	1	779	RMJ09370.1	779	1	779	97.6	779	19	0	1433.3	0	RMJ09370.1 hypothetical protein CDV36_010996 [Fusarium kuroshium]
SX13_01475	427	1	426	RSM08545.1	426	1	426	89.7	426	44	0	531.6	2.7e-148	RSM08545.1 hypothetical protein CDV31_008087 [Fusarium ambrosium]
SX13_01476	874	1	873	XP_003054065.1	873	1	873	97.7	873	20	0	1641.7	0	XP_003054065.1 hypothetical protein NECHADRAFT_65370 [[Nectria] haematococca mpVI 77-13-4]
SX13_01477	119	1	118	RMJ07142.1	118	1	118	99.2	118	1	0	233.8	3.3e-59	RMJ07142.1 hypothetical protein CDV36_013269 [Fusarium kuroshium]
SX13_01478	341	1	340	RSL70499.1	366	27	366	100	340	0	0	714.1	2.4e-203	RSL70499.1 hypothetical protein CEP54_001683 [Fusarium sp. AF-8]
SX13_01479	132	1	131	XP_003053352.1	131	1	131	93.1	131	9	0	155.2	1.6e-35	XP_003053352.1 hypothetical protein NECHADRAFT_98630 [[Nectria] haematococca mpVI 77-13-4]
SX13_01480	482	1	481	RSL70501.1	490	10	490	96.7	482	14	2	653.3	7e-185	RSL70501.1 Velvet complex subunit B [Fusarium sp. AF-8]
SX13_01481	360	40	359	RMJ07128.1	325	6	325	99.1	320	3	0	612.8	7.9e-173	RMJ07128.1 hypothetical protein CDV36_013265 [Fusarium kuroshium]
SX13_01482	158	1	157	RSL70598.1	156	1	156	97.5	157	3	1	306.6	5.3e-81	RSL70598.1 hypothetical protein CEP54_001679 [Fusarium sp. AF-8]
SX13_01483	99	1	98	RSL70597.1	98	1	98	98	98	2	0	136.3	5.9e-30	RSL70597.1 hypothetical protein CEP54_001678 [Fusarium sp. AF-8]
SX13_01484	2110	1	2109	XP_003053350.1	2109	1	2109	98	2109	42	0	3989.5	0	XP_003053350.1 predicted protein [[Nectria] haematococca mpVI 77-13-4]
SX13_01485	730	1	729	RSL70589.1	729	1	729	95.2	729	35	0	1056.6	4.2e-306	RSL70589.1 hypothetical protein CEP54_001676 [Fusarium sp. AF-8]
SX13_01486	502	1	501	XP_003054060.1	501	1	501	94.6	501	27	0	983.4	3.1e-284	XP_003054060.1 hypothetical protein NECHADRAFT_74402 [[Nectria] haematococca mpVI 77-13-4]
SX13_01487	138	1	137	RMJ07136.1	137	1	137	100	137	0	0	269.6	6.3e-70	RMJ07136.1 hypothetical protein CDV36_013259 [Fusarium kuroshium]
SX13_01488	965	58	964	RSL84196.1	993	85	990	87	907	117	1	1551.6	0	RSL84196.1 hypothetical protein CEP51_004057 [Fusarium floridanum]
SX13_01489	222	1	221	RSL70596.1	221	1	221	99.1	221	2	0	431.8	1.5e-118	RSL70596.1 hypothetical protein CEP54_001671 [Fusarium sp. AF-8]
SX13_01490	315	1	314	RSL42256.1	314	1	314	94.6	314	17	0	578.2	1.9e-162	RSL42256.1 hypothetical protein CEP53_012296 [Fusarium sp. AF-6]
SX13_01491	816	340	815	XP_003054057.1	479	4	479	100	476	0	0	962.2	1.2e-277	XP_003054057.1 predicted protein [[Nectria] haematococca mpVI 77-13-4]
SX13_01492	400	1	399	RSL70523.1	400	1	400	94.2	400	22	1	694.1	3e-197	RSL70523.1 hypothetical protein CEP54_001667 [Fusarium sp. AF-8]
SX13_01493	675	1	674	XP_003054056.1	674	1	674	95	674	34	0	1379.8	0	XP_003054056.1 hypothetical protein NECHADRAFT_89872 [[Nectria] haematococca mpVI 77-13-4]
SX13_01494	992	1	991	RSL42246.1	991	1	991	95.8	991	42	0	1904	0	RSL42246.1 hypothetical protein CEP53_012301 [Fusarium sp. AF-6]
SX13_01495	1096	1	1095	XP_003054054.1	1109	1	1109	90.7	1110	87	16	1685.6	0	XP_003054054.1 hypothetical protein NECHADRAFT_89870 [[Nectria] haematococca mpVI 77-13-4]
SX13_01496	331	1	330	XP_003053347.1	330	1	330	97.3	330	9	0	661.4	1.8e-187	XP_003053347.1 predicted protein [[Nectria] haematococca mpVI 77-13-4]
SX13_01497	413	1	412	XP_003054053.1	415	1	415	96.6	415	11	3	740	4.9e-211	XP_003054053.1 predicted protein [[Nectria] haematococca mpVI 77-13-4]
SX13_01498	330	1	329	RMJ03592.1	328	1	328	99.4	329	1	1	624.8	1.8e-176	RMJ03592.1 hypothetical protein CDV36_014887 [Fusarium kuroshium]
SX13_01499	662	111	661	XP_003053346.1	569	24	569	92.6	551	36	5	372.1	4.3e-100	XP_003053346.1 hypothetical protein NECHADRAFT_98623 [[Nectria] haematococca mpVI 77-13-4]
SX13_01500	131	20	130	RSL70588.1	118	8	118	98.2	111	2	0	201.1	2.6e-49	RSL70588.1 hypothetical protein CEP54_001659 [Fusarium sp. AF-8]
SX13_01501	184	1	183	XP_003049935.1	183	1	183	92.9	183	13	0	352.4	9.8e-95	XP_003049935.1 hypothetical protein NECHADRAFT_29738 [[Nectria] haematococca mpVI 77-13-4]
SX13_01502	989	1	988	RSM10542.1	994	1	994	94.6	994	48	6	1845.9	0	RSM10542.1 hypothetical protein CDV31_007127 [Fusarium ambrosium]
SX13_01503	267	1	266	XP_031072349.1	265	1	265	78.2	266	57	1	418.7	1.6e-114	XP_031072349.1 uncharacterized protein FOIG_00448 [Fusarium oxysporum f. sp. cubense tropical race 4 54006]
SX13_01504	112	1	111	RSL52777.1	126	16	126	99.1	111	1	0	166.4	6.1e-39	RSL52777.1 hypothetical protein CEP54_010726 [Fusarium sp. AF-8]
SX13_01505	90	1	89	RMJ10653.1	89	1	89	100	89	0	0	186	5.9e-45	RMJ10653.1 putative small nuclear ribonucleoprotein F [Fusarium kuroshium]
SX13_01506	227	1	226	RSL54040.1	218	1	218	88.1	226	19	8	393.3	6.2e-107	RSL54040.1 hypothetical protein CEP53_007545 [Fusarium sp. AF-6]
SX13_01507	597	1	596	XP_003049933.1	597	1	597	97.5	597	14	1	1120.1	0	XP_003049933.1 predicted protein [[Nectria] haematococca mpVI 77-13-4]
SX13_01508	317	1	316	RSL52751.1	316	1	316	97.8	316	7	0	610.1	4.5e-172	RSL52751.1 hypothetical protein CEP54_010730 [Fusarium sp. AF-8]
SX13_01509	190	1	189	RSL52750.1	189	1	189	96.8	189	6	0	289.7	8.1e-76	RSL52750.1 hypothetical protein CEP54_010731 [Fusarium sp. AF-8]
SX13_01510	692	1	691	XP_003049709.1	744	7	744	62.2	765	188	101	660.6	6.3e-187	XP_003049709.1 hypothetical protein NECHADRAFT_74375 [[Nectria] haematococca mpVI 77-13-4]
SX13_01511	800	96	798	RSM10552.1	714	11	713	88.6	703	80	0	1223	0	RSM10552.1 hypothetical protein CDV31_007137 [Fusarium ambrosium]
SX13_01512	324	1	323	XP_003049931.1	313	1	313	84.5	323	40	10	538.5	1.7e-150	XP_003049931.1 hypothetical protein NECHADRAFT_29776 [[Nectria] haematococca mpVI 77-13-4]
SX13_01513	361	1	359	XP_003049707.1	360	1	359	93.3	359	24	0	714.1	2.5e-203	XP_003049707.1 hypothetical protein NECHADRAFT_89859 [[Nectria] haematococca mpVI 77-13-4]
SX13_01514	263	1	262	XP_003049706.1	262	1	262	96.6	262	9	0	503.1	6.4e-140	XP_003049706.1 predicted protein [[Nectria] haematococca mpVI 77-13-4]
SX13_01515	507	1	506	RSL54053.1	506	1	506	86	506	71	0	908.7	9.8e-262	RSL54053.1 hypothetical protein CEP53_007556 [Fusarium sp. AF-6]
SX13_01516	619	1	502	RSL52748.1	624	1	502	99.4	502	3	0	1005	1.2e-290	RSL52748.1 Nucleolar GTP-binding protein 2 [Fusarium sp. AF-8]
SX13_01517	303	1	302	RSL81271.1	302	1	302	97.7	302	7	0	578.6	1.4e-162	RSL81271.1 hypothetical protein CEP51_005949 [Fusarium floridanum]
SX13_01518	1137	60	1136	XP_003049704.1	1077	1	1077	97.1	1077	31	0	2104.7	0	XP_003049704.1 predicted protein [[Nectria] haematococca mpVI 77-13-4]
SX13_01519	398	1	397	XP_003049929.1	397	1	397	97.5	397	10	0	786.6	4.4e-225	XP_003049929.1 hypothetical protein NECHADRAFT_89855 [[Nectria] haematococca mpVI 77-13-4]
SX13_01520	1247	1	1246	RKL23856.1	1290	1	1290	80.6	1291	204	46	2082	0	RKL23856.1 Elongation factor G [Fusarium oxysporum]
SX13_01521	357	1	356	RSL52761.1	356	1	356	99.4	356	2	0	678.7	1.2e-192	RSL52761.1 Homoisocitrate dehydrogenase [Fusarium sp. AF-8]
SX13_01522	675	1	343	RMJ10656.1	750	81	423	91.5	343	29	0	246.1	3.6e-62	RMJ10656.1 hypothetical protein CDV36_009700 [Fusarium kuroshium]
SX13_01523	167	1	166	RSL52763.1	166	1	166	98.2	166	3	0	331.3	2.1e-88	RSL52763.1 hypothetical protein CEP54_010747 [Fusarium sp. AF-8]
SX13_01524	560	54	559	RSL98749.1	506	1	506	99.2	506	4	0	1027.7	1.6e-297	RSL98749.1 Kynurenine 3-monooxygenase [Fusarium sp. AF-4]
SX13_01525	401	1	400	XP_003049925.1	400	1	400	99.2	400	3	0	848.2	1.2e-243	XP_003049925.1 predicted protein [[Nectria] haematococca mpVI 77-13-4]
SX13_01526	140	1	139	XP_003049924.1	139	1	139	100	139	0	0	278.1	1.8e-72	XP_003049924.1 predicted protein [[Nectria] haematococca mpVI 77-13-4]
SX13_01527	530	1	529	XP_003049923.1	529	1	529	97.5	529	13	0	996.5	3.7e-288	XP_003049923.1 hypothetical protein NECHADRAFT_74360 [[Nectria] haematococca mpVI 77-13-4]
SX13_01528	386	1	235	RSL38370.1	236	1	218	88.1	235	11	17	373.6	8.6e-101	RSL38370.1 hypothetical protein CEP53_014928 [Fusarium sp. AF-6]
SX13_01529	184	1	183	XP_003049700.1	234	52	234	92.3	183	14	0	379	9.8e-103	XP_003049700.1 hypothetical protein NECHADRAFT_30241 [[Nectria] haematococca mpVI 77-13-4]
SX13_01530	420	95	419	RSL38369.1	339	15	339	98.8	325	4	0	619.8	7.5e-175	RSL38369.1 hypothetical protein CEP53_014926 [Fusarium sp. AF-6]
SX13_01531	276	1	274	RSL52757.1	274	1	273	86.9	274	35	1	501.5	2e-139	RSL52757.1 hypothetical protein CEP54_010757 [Fusarium sp. AF-8]
SX13_01532	374	133	373	RSL38372.1	253	10	253	96.3	244	6	3	467.6	4.3e-129	RSL38372.1 Minor allergen Alt a 7 [Fusarium sp. AF-6]
SX13_01533	667	203	666	RSL52740.1	463	1	463	86.2	464	63	1	677.2	6.3e-192	RSL52740.1 hypothetical protein CEP54_010759 [Fusarium sp. AF-8]
SX13_01534	478	1	477	RSL81294.1	505	1	505	91.9	505	13	28	770.4	3.9e-220	RSL81294.1 hypothetical protein CEP51_005968 [Fusarium floridanum]
SX13_01535	636	1	635	XP_003049920.1	639	1	639	95.8	639	23	4	1211.1	0	XP_003049920.1 predicted protein [[Nectria] haematococca mpVI 77-13-4]
SX13_01536	761	1	760	XP_003049696.1	760	1	760	95.6	765	24	10	1419.8	0	XP_003049696.1 hypothetical protein NECHADRAFT_74352 [[Nectria] haematococca mpVI 77-13-4]
SX13_01537	361	169	360	RSL98757.1	177	1	177	91.7	192	1	15	293.5	1.1e-76	RSL98757.1 FK506-binding protein 2 [Fusarium sp. AF-4]
SX13_01538	90	1	89	RMJ14137.1	89	1	89	100	89	0	0	176.4	4.7e-42	RMJ14137.1 hypothetical protein CDV36_006193 [Fusarium kuroshium]
SX13_01539	130	1	129	RMJ14139.1	124	1	124	93.8	129	3	5	178.7	1.4e-42	RMJ14139.1 hypothetical protein CDV36_006194 [Fusarium kuroshium]
SX13_01540	1237	1	1236	RMJ14138.1	1227	1	1227	96	1237	39	11	2191.4	0	RMJ14138.1 Myosin-1 [Fusarium kuroshium]
SX13_01541	432	1	431	XP_003049693.1	431	1	431	94.4	431	24	0	769.2	7.9e-220	XP_003049693.1 hypothetical protein NECHADRAFT_30448 [[Nectria] haematococca mpVI 77-13-4]
SX13_01542	1013	35	1012	XP_003049918.1	978	1	978	96.5	978	34	0	1965.3	0	XP_003049918.1 hypothetical protein NECHADRAFT_89837 [[Nectria] haematococca mpVI 77-13-4]
SX13_01543	628	80	627	RMJ14135.1	627	80	627	99.3	548	4	0	1026.2	5.2e-297	RMJ14135.1 hypothetical protein CDV36_006199 [Fusarium kuroshium]
SX13_01544	892	1	141	RSL63898.1	852	1	141	78	141	31	0	190.3	3.1e-45	RSL63898.1 hypothetical protein CEP54_004928 [Fusarium sp. AF-8]
SX13_01545	352	1	351	XP_003049915.1	354	1	354	91	354	29	3	699.9	4.8e-199	XP_003049915.1 hypothetical protein NECHADRAFT_74344 [[Nectria] haematococca mpVI 77-13-4]
SX13_01546	923	1	921	RFN43960.1	934	1	933	76.8	934	203	14	1452.6	0	RFN43960.1 low temperature requirement protein a [Fusarium fasciculatum]
SX13_01547	325	1	181	RSL87891.1	324	1	181	97.2	181	5	0	343.2	1.1e-91	RSL87891.1 hypothetical protein CDV31_016171 [Fusarium ambrosium]
SX13_01548	246	1	245	RMJ14127.1	245	1	245	98.8	245	3	0	438.7	1.4e-120	RMJ14127.1 hypothetical protein CDV36_006205 [Fusarium kuroshium]
SX13_01549	455	1	454	XP_003049691.1	454	1	454	99.3	454	3	0	894.4	1.7e-257	XP_003049691.1 predicted protein [[Nectria] haematococca mpVI 77-13-4]
SX13_01550	157	1	156	XP_003049690.1	156	1	156	97.4	156	4	0	286.2	7.4e-75	XP_003049690.1 hypothetical protein NECHADRAFT_102337 [[Nectria] haematococca mpVI 77-13-4]
SX13_01551	1910	197	1901	KLP06951.1	1724	1	1716	70.5	1762	417	103	2452.9	0	KLP06951.1 Uncharacterized protein LW94_6298 [Fusarium fujikuroi]
SX13_01552	318	1	317	RMJ14110.1	317	1	317	98.7	317	4	0	636.7	4.5e-180	RMJ14110.1 Citrate/oxoglutarate carrier protein [Fusarium kuroshium]
SX13_01553	564	94	563	RSL63942.1	470	1	470	100	470	0	0	948	1.6e-273	RSL63942.1 Citrate synthase, mitochondrial [Fusarium sp. AF-8]
SX13_01554	1060	323	1059	RMJ14118.1	698	1	698	89.2	739	37	43	1072.8	7.0e-311	RMJ14118.1 hypothetical protein CDV36_006212 [Fusarium kuroshium]
SX13_01556	96	10	95	RSL77417.1	146	61	146	93	86	6	0	169.9	4.7e-40	RSL77417.1 hypothetical protein CEP51_009098 [Fusarium floridanum]
SX13_01557	1529	1	1528	RSL63882.1	1413	1	1413	88.5	1528	60	115	2492.2	0	RSL63882.1 Plasma membrane ATPase [Fusarium sp. AF-8]
SX13_01558	138	55	131	RSL63879.1	968	806	895	62.2	90	21	13	109	1.4e-21	RSL63879.1 hypothetical protein CEP54_004945 [Fusarium sp. AF-8]
SX13_01560	593	1	592	RSM02156.1	591	1	591	90.9	594	49	5	973.4	3.8e-281	RSM02156.1 hypothetical protein CEP52_008122 [Fusarium sp. AF-4]
SX13_01561	1169	1	1168	XP_003049686.1	1168	1	1168	98.5	1168	18	0	1864.4	0	XP_003049686.1 predicted protein [[Nectria] haematococca mpVI 77-13-4]
SX13_01562	779	182	778	RSL97827.1	597	1	597	99.3	597	4	0	1236.9	0	RSL97827.1 hypothetical protein CDV31_012857 [Fusarium ambrosium]
SX13_01563	812	1	811	XP_003049684.1	809	1	809	97.2	811	21	2	1557	0	XP_003049684.1 hypothetical protein NECHADRAFT_74327 [[Nectria] haematococca mpVI 77-13-4]
SX13_01564	768	1	767	RMJ14114.1	767	1	767	97.3	767	21	0	1460.3	0	RMJ14114.1 hypothetical protein CDV36_006223 [Fusarium kuroshium]
SX13_01565	2114	1	2113	XP_003049682.1	2113	1	2113	99.6	2113	9	0	4292.6	0	XP_003049682.1 predicted protein [[Nectria] haematococca mpVI 77-13-4]
SX13_01566	626	239	625	RMJ08381.1	393	5	393	96.1	389	13	2	463	1.8e-127	RMJ08381.1 hypothetical protein CDV36_011995 [Fusarium kuroshium]
SX13_01567	252	42	251	RMJ08383.1	206	4	206	88.6	211	15	9	292.4	1.6e-76	RMJ08383.1 hypothetical protein CDV36_011996 [Fusarium kuroshium]
SX13_01568	115	1	38	RSL69339.1	114	1	38	97.4	38	1	0	75.9	1.1e-11	RSL69339.1 hypothetical protein CEP51_012355 [Fusarium floridanum]
SX13_01569	192	2	162	RSL69338.1	190	1	161	96.3	161	6	0	297.4	3.9e-78	RSL69338.1 hypothetical protein CEP51_012354 [Fusarium floridanum]
SX13_01570	383	1	382	RSL63916.1	362	1	362	91.1	383	12	22	588.6	1.7e-165	RSL63916.1 Nuc-1 negative regulatory protein preg [Fusarium sp. AF-8]
SX13_01571	1014	1	1013	XP_003049905.1	1013	1	1013	98	1013	20	0	1897.1	0	XP_003049905.1 hypothetical protein NECHADRAFT_89814 [[Nectria] haematococca mpVI 77-13-4]
SX13_01572	292	1	291	RSL37878.1	291	1	291	97.3	291	8	0	561.2	2.2e-157	RSL37878.1 hypothetical protein CEP53_015403 [Fusarium sp. AF-6]
SX13_01573	525	1	524	RSL63894.1	523	1	523	88.5	524	59	1	833.2	5.4e-239	RSL63894.1 Developmental and secondary metabolism regulator veA [Fusarium sp. AF-8]
SX13_01574	497	1	496	RSM02149.1	500	1	500	85	500	71	4	531.9	2.4e-148	RSM02149.1 hypothetical protein CEP52_008141 [Fusarium sp. AF-4]
SX13_01575	1388	1	1387	XP_003049677.1	1389	1	1389	96.2	1390	49	4	2310.8	0	XP_003049677.1 hypothetical protein NECHADRAFT_89812 [[Nectria] haematococca mpVI 77-13-4]
SX13_01576	1071	1	1070	RSL63895.1	779	1	779	65.9	1075	66	301	1251.5	0	RSL63895.1 hypothetical protein CEP54_004963 [Fusarium sp. AF-8]
SX13_01577	750	69	749	RSL63890.1	693	13	693	95.9	681	28	0	1254.2	0	RSL63890.1 hypothetical protein CEP54_004964 [Fusarium sp. AF-8]
SX13_01578	446	1	445	RSL63889.1	445	1	445	98.2	445	8	0	769.2	8.1e-220	RSL63889.1 hypothetical protein CEP54_004965 [Fusarium sp. AF-8]
SX13_01579	411	73	410	RMJ01563.1	338	1	338	99.1	338	3	0	663.3	5.8e-188	RMJ01563.1 hypothetical protein CDV36_015695 [Fusarium kuroshium]
SX13_01580	316	1	315	XP_003049673.1	315	1	315	98.7	315	4	0	632.1	1.1e-178	XP_003049673.1 predicted protein [[Nectria] haematococca mpVI 77-13-4]
SX13_01581	489	1	488	XP_003049899.1	488	1	488	99	488	5	0	944.1	2e-272	XP_003049899.1 predicted protein [[Nectria] haematococca mpVI 77-13-4]
SX13_01582	253	1	252	XP_003049898.1	253	1	253	96.8	253	7	1	488	2.1e-135	XP_003049898.1 predicted protein [[Nectria] haematococca mpVI 77-13-4]
SX13_01584	714	218	712	RSL63925.1	496	1	495	96	495	20	0	975.7	9.2e-282	RSL63925.1 hypothetical protein CEP54_004970 [Fusarium sp. AF-8]
SX13_01585	683	10	677	KFA78421.1	707	5	696	58.7	716	224	72	752.3	1.6e-214	KFA78421.1 hypothetical protein S40288_06404 [Stachybotrys chartarum IBT 40288]
SX13_01586	594	1	593	RSL77856.1	594	1	594	98.8	594	6	1	1192.2	0	RSL77856.1 hypothetical protein CEP51_008703 [Fusarium floridanum]
SX13_01587	150	1	149	RSL63929.1	149	1	149	96.6	149	5	0	271.2	2.3e-70	RSL63929.1 hypothetical protein CEP54_004974 [Fusarium sp. AF-8]
SX13_01588	241	1	240	RSL63930.1	240	1	240	92.1	240	19	0	472.6	8.5e-131	RSL63930.1 hypothetical protein CEP54_004975 [Fusarium sp. AF-8]
SX13_01589	900	1	899	RSL40854.1	901	1	901	98.4	901	12	2	1318.5	0	RSL40854.1 hypothetical protein CEP53_013119 [Fusarium sp. AF-6]
SX13_01590	221	1	220	XP_003049891.1	220	1	220	99.1	220	2	0	437.6	2.8e-120	XP_003049891.1 hypothetical protein NECHADRAFT_29873 [[Nectria] haematococca mpVI 77-13-4]
SX13_01591	426	1	425	XP_003049890.1	426	1	426	97.9	426	8	1	246.1	2.3e-62	XP_003049890.1 hypothetical protein NECHADRAFT_74298 [[Nectria] haematococca mpVI 77-13-4]
SX13_01592	271	1	270	RSL96991.1	270	1	270	96.7	270	9	0	532.3	1e-148	RSL96991.1 hypothetical protein CDV31_013238 [Fusarium ambrosium]
SX13_01593	328	1	282	RSL82824.1	316	1	282	96.5	282	10	0	522.7	9.8e-146	RSL82824.1 hypothetical protein CEP52_016873 [Fusarium sp. AF-4]
SX13_01594	645	20	587	XP_003049671.1	641	21	586	94.5	568	29	2	561.6	3.7e-157	XP_003049671.1 hypothetical protein NECHADRAFT_89796 [[Nectria] haematococca mpVI 77-13-4]
SX13_01595	405	1	404	XP_003049888.1	404	1	404	100	404	0	0	812.8	5.8e-233	XP_003049888.1 predicted protein [[Nectria] haematococca mpVI 77-13-4]
SX13_01596	383	1	382	XP_003049887.1	382	1	382	94.8	382	20	0	756.5	4.7e-216	XP_003049887.1 hypothetical protein NECHADRAFT_30345 [[Nectria] haematococca mpVI 77-13-4]
SX13_01597	202	1	201	XP_003049670.1	201	1	201	97	201	6	0	408.7	1.3e-111	XP_003049670.1 predicted protein [[Nectria] haematococca mpVI 77-13-4]
SX13_01598	386	1	385	XP_003049886.1	384	1	384	99	385	3	1	744.2	2.4e-212	XP_003049886.1 hypothetical protein NECHADRAFT_57041 [[Nectria] haematococca mpVI 77-13-4]
SX13_01599	416	1	415	XP_003049669.1	389	1	389	83.4	415	43	26	102.8	3.1e-19	XP_003049669.1 predicted protein [[Nectria] haematococca mpVI 77-13-4]
SX13_01600	303	1	302	XP_003049668.1	302	1	302	98.3	302	5	0	579.3	8.1e-163	XP_003049668.1 predicted protein [[Nectria] haematococca mpVI 77-13-4]
SX13_01601	511	1	510	RSL84633.1	515	1	515	93	515	31	5	753.8	4.1e-215	RSL84633.1 hypothetical protein CEP52_016382 [Fusarium sp. AF-4]
SX13_01602	343	1	342	XP_003049667.1	342	1	342	96.8	342	11	0	664.8	1.7e-188	XP_003049667.1 hypothetical protein NECHADRAFT_65266 [[Nectria] haematococca mpVI 77-13-4]
SX13_01603	932	107	931	XP_003049666.1	825	1	825	98.2	825	15	0	1521.5	0	XP_003049666.1 predicted protein [[Nectria] haematococca mpVI 77-13-4]
SX13_01604	439	1	438	RSL39734.1	421	1	421	88.6	438	33	17	576.2	1e-161	RSL39734.1 hypothetical protein CEP53_013847 [Fusarium sp. AF-6]
SX13_01606	2101	1	2088	PWI73768.1	2197	1	2195	59.2	2228	737	173	2379.4	0	PWI73768.1 hypothetical protein PCL_09044 [Purpureocillium lilacinum]
SX13_01607	161	1	160	RSL63911.1	160	1	160	100	160	0	0	338.6	1.3e-90	RSL63911.1 hypothetical protein CEP54_004998 [Fusarium sp. AF-8]
SX13_01608	185	1	184	XP_003049884.1	331	148	331	93.5	184	12	0	341.7	1.7e-91	XP_003049884.1 hypothetical protein NECHADRAFT_30079 [[Nectria] haematococca mpVI 77-13-4]
SX13_01609	486	1	464	RSL63901.1	486	1	465	97.6	465	10	1	926.8	3.3e-267	RSL63901.1 hypothetical protein CEP54_005000 [Fusarium sp. AF-8]
SX13_01610	566	1	565	RSL90692.1	565	1	565	98.9	565	6	0	1110.1	0	RSL90692.1 hypothetical protein CDV31_015626 [Fusarium ambrosium]
SX13_01611	356	1	355	RTE70997.1	349	1	349	92.1	355	22	6	656.4	6.1e-186	RTE70997.1 hypothetical protein BHE90_014600 [Fusarium euwallaceae]
SX13_01612	973	310	972	RSL63899.1	826	166	826	92.2	663	50	2	1096.3	0	RSL63899.1 hypothetical protein CEP54_005004 [Fusarium sp. AF-8]
SX13_01613	457	1	433	XP_003049660.1	456	1	433	97.9	433	9	0	892.9	5e-257	XP_003049660.1 predicted protein [[Nectria] haematococca mpVI 77-13-4]
SX13_01614	417	1	416	RSL39501.1	416	1	416	100	416	0	0	842.8	5.4e-242	RSL39501.1 hypothetical protein CEP53_014008 [Fusarium sp. AF-6]
SX13_01615	651	1	650	RSL39508.1	650	1	650	88.3	650	76	0	1070.1	3.2e-310	RSL39508.1 hypothetical protein CEP53_014010 [Fusarium sp. AF-6]
SX13_01616	1440	1	1439	XP_003049881.1	1351	1	1346	78.8	1440	210	95	2185.6	0	XP_003049881.1 hypothetical protein NECHADRAFT_74275 [[Nectria] haematococca mpVI 77-13-4]
SX13_01617	258	39	257	XP_003049657.1	258	40	258	100	219	0	0	435.6	1.2e-119	XP_003049657.1 40S ribosomal protein S2 [[Nectria] haematococca mpVI 77-13-4]
SX13_01618	381	93	380	RSM01965.1	338	31	338	92.5	308	3	20	584.7	2.4e-164	RSM01965.1 hypothetical protein CDV31_011109 [Fusarium ambrosium]
SX13_01619	494	1	493	XP_003049655.1	533	1	533	75.5	539	80	52	744.6	2.4e-212	XP_003049655.1 predicted protein [[Nectria] haematococca mpVI 77-13-4]
SX13_01620	179	1	178	XP_003049879.1	179	1	179	95.5	179	7	1	340.1	4.9e-91	XP_003049879.1 predicted protein [[Nectria] haematococca mpVI 77-13-4]
SX13_01621	123	1	122	RSL67202.1	122	1	122	99.2	122	1	0	240	4.7e-61	RSL67202.1 60S ribosomal protein L31-B [Fusarium sp. AF-8]
SX13_01622	505	143	504	XP_003049878.1	362	1	362	99.4	362	2	0	703	8.1e-200	XP_003049878.1 predicted protein [[Nectria] haematococca mpVI 77-13-4]
SX13_01623	277	1	276	XP_003049653.1	276	1	276	98.2	276	5	0	496.9	4.8e-138	XP_003049653.1 hypothetical protein NECHADRAFT_57013 [[Nectria] haematococca mpVI 77-13-4]
SX13_01624	1635	1	1179	XP_003049877.1	1179	1	1179	94.7	1179	62	0	2140.5	0	XP_003049877.1 hypothetical protein NECHADRAFT_30490 [[Nectria] haematococca mpVI 77-13-4]
SX13_01625	372	1	371	RSL49967.1	371	1	371	98.9	371	4	0	679.5	7.1e-193	RSL49967.1 hypothetical protein CEP53_008958 [Fusarium sp. AF-6]
SX13_01626	627	1	626	XP_003049652.1	626	1	626	98.4	626	10	0	1211.4	0	XP_003049652.1 predicted protein [[Nectria] haematococca mpVI 77-13-4]
SX13_01627	1692	1	1691	XP_003049874.1	1689	1	1689	98.5	1691	24	2	2367	0	XP_003049874.1 hypothetical protein NECHADRAFT_98573 [[Nectria] haematococca mpVI 77-13-4]
SX13_01628	553	1	552	RSL85977.1	552	1	552	99.3	552	4	0	1150.6	0	RSL85977.1 hypothetical protein CEP51_003062 [Fusarium floridanum]
SX13_01629	249	1	248	XP_003049872.1	248	1	248	96.4	248	9	0	435.6	1.2e-119	XP_003049872.1 hypothetical protein NECHADRAFT_29887 [[Nectria] haematococca mpVI 77-13-4]
SX13_01630	293	1	292	RSL67196.1	314	23	314	94.2	292	17	0	565.8	9e-159	RSL67196.1 hypothetical protein CEP54_003395 [Fusarium sp. AF-8]
SX13_01631	172	1	171	XP_003049870.1	171	1	171	100	171	0	0	374.4	2.3e-101	XP_003049870.1 predicted protein [[Nectria] haematococca mpVI 77-13-4]
SX13_01632	339	1	338	XP_003049651.1	337	1	337	96.7	338	10	1	669.8	5.1e-190	XP_003049651.1 hypothetical protein NECHADRAFT_30337 [[Nectria] haematococca mpVI 77-13-4]
SX13_01633	406	1	405	XP_003049869.1	414	1	414	90.6	414	30	9	402.1	2.4e-109	XP_003049869.1 hypothetical protein NECHADRAFT_98571 [[Nectria] haematococca mpVI 77-13-4]
SX13_01634	302	1	301	RSL67192.1	300	1	300	94	301	17	1	538.5	1.6e-150	RSL67192.1 hypothetical protein CEP54_003391 [Fusarium sp. AF-8]
SX13_01635	78	1	77	XP_003049868.1	108	32	108	96.1	77	3	0	171	1.7e-40	XP_003049868.1 hypothetical protein NECHADRAFT_89761 [[Nectria] haematococca mpVI 77-13-4]
SX13_01636	382	1	381	RSL67137.1	386	1	386	74.1	386	95	5	634	3.5e-179	RSL67137.1 hypothetical protein CEP54_003389 [Fusarium sp. AF-8]
SX13_01637	1280	27	1278	RSL49963.1	1279	25	1278	92.3	1254	94	2	2179.8	0	RSL49963.1 hypothetical protein CEP53_008971 [Fusarium sp. AF-6]
SX13_01638	685	408	684	RSL49962.1	262	1	262	83	277	32	15	386.7	1.7e-104	RSL49962.1 hypothetical protein CEP53_008973 [Fusarium sp. AF-6]
SX13_01639	113	1	112	RMJ09698.1	112	1	112	100	112	0	0	196.1	7.2e-48	RMJ09698.1 Protein transport protein Sec61 subunit beta [Fusarium kuroshium]
SX13_01640	466	1	465	XP_003049646.1	495	1	495	80.4	496	65	32	676	9.8e-192	XP_003049646.1 hypothetical protein NECHADRAFT_89759 [[Nectria] haematococca mpVI 77-13-4]
SX13_01641	811	1	810	XP_003049865.1	810	1	810	99.5	810	4	0	1608.6	0	XP_003049865.1 predicted protein [[Nectria] haematococca mpVI 77-13-4]
SX13_01642	373	1	372	RSL67140.1	373	1	373	90.6	373	34	1	659.8	5.8e-187	RSL67140.1 hypothetical protein CEP54_003382 [Fusarium sp. AF-8]
SX13_01643	785	12	783	XP_003049645.1	775	1	774	78.3	783	150	20	1248.4	0	XP_003049645.1 hypothetical protein NECHADRAFT_74247 [[Nectria] haematococca mpVI 77-13-4]
SX13_01644	403	78	402	XP_003049863.1	325	1	325	98.2	325	6	0	661	2.8e-187	XP_003049863.1 predicted protein [[Nectria] haematococca mpVI 77-13-4]
SX13_01645	527	98	525	RSL96857.1	397	1	396	89.7	428	12	32	246.1	2.8e-62	RSL96857.1 hypothetical protein CEP52_011243 [Fusarium sp. AF-4]
SX13_01646	285	1	284	RTE79909.1	324	41	324	97.2	284	8	0	585.5	1.1e-164	RTE79909.1 hypothetical protein BHE90_005556 [Fusarium euwallaceae]
SX13_01647	287	1	286	XP_003049861.1	286	1	286	98.6	286	4	0	508.8	1.3e-141	XP_003049861.1 predicted protein [[Nectria] haematococca mpVI 77-13-4]
SX13_01648	456	1	455	XP_003049643.1	453	1	453	98.2	455	6	2	907.5	2e-261	XP_003049643.1 predicted protein [[Nectria] haematococca mpVI 77-13-4]
SX13_01649	177	4	176	RSL67160.1	174	2	174	98.8	173	2	0	349	1e-93	RSL67160.1 60S ribosomal protein L20-B [Fusarium sp. AF-8]
SX13_01650	705	1	704	RMJ09694.1	705	1	705	95.7	705	29	1	1311.2	0	RMJ09694.1 hypothetical protein CDV36_010678 [Fusarium kuroshium]
SX13_01651	738	25	493	XP_003049641.1	475	1	469	86.4	469	64	0	758.8	1.8e-216	XP_003049641.1 hypothetical protein NECHADRAFT_74238 [[Nectria] haematococca mpVI 77-13-4]
SX13_01652	161	1	160	RSM10222.1	160	1	160	96.9	160	5	0	296.6	5.6e-78	RSM10222.1 hypothetical protein CDV31_007298 [Fusarium ambrosium]
SX13_01653	223	1	221	XP_003049859.1	222	1	221	93.7	221	14	0	444.9	1.8e-122	XP_003049859.1 hypothetical protein NECHADRAFT_29703 [[Nectria] haematococca mpVI 77-13-4]
SX13_01654	1781	4	1780	RSL48722.1	1777	1	1777	92.9	1783	115	12	2801.9	0	RSL48722.1 hypothetical protein CEP53_009434 [Fusarium sp. AF-6]
SX13_01655	549	1	548	XP_003049856.1	548	1	548	99.1	548	5	0	1076.6	0	XP_003049856.1 predicted protein [[Nectria] haematococca mpVI 77-13-4]
SX13_01656	315	1	314	RSL48727.1	314	1	314	98.1	314	6	0	620.2	4.3e-175	RSL48727.1 hypothetical protein CEP53_009432 [Fusarium sp. AF-6]
SX13_01657	470	1	469	XP_003049640.1	469	1	469	99.8	469	1	0	951.8	9.3e-275	XP_003049640.1 predicted protein [[Nectria] haematococca mpVI 77-13-4]
SX13_01658	110	1	109	XP_003049854.1	109	1	109	93.6	109	7	0	135.6	1.1e-29	XP_003049854.1 predicted protein [[Nectria] haematococca mpVI 77-13-4]
SX13_01659	1192	217	1191	XP_003049639.1	1136	163	1136	90	976	95	3	1543.9	0	XP_003049639.1 hypothetical protein NECHADRAFT_102976 [[Nectria] haematococca mpVI 77-13-4]
SX13_01660	385	1	384	RSL67235.1	384	1	384	99.2	384	3	0	770.4	3.2e-220	RSL67235.1 hypothetical protein CEP54_003364 [Fusarium sp. AF-8]
SX13_01661	643	1	234	XP_003049852.1	636	1	234	93.6	234	15	0	124.4	1.5e-25	XP_003049852.1 hypothetical protein NECHADRAFT_98558 [[Nectria] haematococca mpVI 77-13-4]
SX13_01662	301	1	300	RMJ11920.1	300	1	300	95	300	15	0	577.8	2.3e-162	RMJ11920.1 hypothetical protein CDV36_008421 [Fusarium kuroshium]
SX13_01663	777	1	776	XP_003049637.1	776	1	776	98.2	776	14	0	1463.7	0	XP_003049637.1 predicted protein [[Nectria] haematococca mpVI 77-13-4]
SX13_01664	255	1	254	XP_003049851.1	254	1	254	99.6	254	1	0	510	5.1e-142	XP_003049851.1 predicted protein [[Nectria] haematococca mpVI 77-13-4]
SX13_01665	742	1	741	RSM05772.1	741	1	741	96.9	741	23	0	1465.3	0	RSM05772.1 hypothetical protein CEP52_006036 [Fusarium sp. AF-4]
SX13_01666	624	1	579	XP_003049850.1	624	1	578	97.9	579	11	1	1137.1	0	XP_003049850.1 predicted protein [[Nectria] haematococca mpVI 77-13-4]
SX13_01667	75	1	74	RMJ11917.1	74	1	74	100	74	0	0	143.7	2.8e-32	RMJ11917.1 Mitotic-spindle organizing protein 1 [Fusarium kuroshium]
SX13_01668	259	1	258	RMJ11914.1	258	1	258	99.2	258	2	0	485	1.8e-134	RMJ11914.1 putative kinetochore protein SPC25 [Fusarium kuroshium]
SX13_01669	1015	1	1014	RSL67156.1	1014	1	1014	94.7	1014	54	0	1909	0	RSL67156.1 hypothetical protein CEP54_003353 [Fusarium sp. AF-8]
SX13_01670	226	1	225	XP_003049848.1	225	1	225	100	225	0	0	424.1	3.3e-116	XP_003049848.1 predicted protein [[Nectria] haematococca mpVI 77-13-4]
SX13_01671	334	1	333	XP_003049847.1	333	1	333	98.2	333	6	0	641.7	1.5e-181	XP_003049847.1 mitochondrial 54S ribosomal protein YmL9 [[Nectria] haematococca mpVI 77-13-4]
SX13_01672	294	78	293	RSM05792.1	216	1	216	98.1	216	4	0	427.2	5e-117	RSM05792.1 hypothetical protein CEP52_006044 [Fusarium sp. AF-4]
SX13_01673	244	1	243	XP_003049846.1	240	1	240	95.9	243	7	3	422.9	7.8e-116	XP_003049846.1 hypothetical protein NECHADRAFT_74219 [[Nectria] haematococca mpVI 77-13-4]
SX13_01674	1132	101	1131	RSL67832.1	1081	69	1081	96.3	1031	20	18	1854.3	0	RSL67832.1 Ankyrin repeat protein nuc-2 [Fusarium sp. AF-6]
SX13_01675	412	8	411	XP_003049632.1	408	3	408	90.6	406	36	2	701	2.5e-199	XP_003049632.1 hypothetical protein NECHADRAFT_30457 [[Nectria] haematococca mpVI 77-13-4]
SX13_01676	676	1	675	RMJ11906.1	675	1	675	99	675	7	0	1259.2	0	RMJ11906.1 hypothetical protein CDV36_008436 [Fusarium kuroshium]
SX13_01677	745	1	744	RSL67835.1	710	1	710	87.7	746	54	38	1166.4	0	RSL67835.1 hypothetical protein CEP53_002834 [Fusarium sp. AF-6]
SX13_01678	459	164	458	RSL67226.1	546	252	546	99	295	3	0	397.5	6.6e-108	RSL67226.1 hypothetical protein CEP54_003343 [Fusarium sp. AF-8]
SX13_01679	721	1	720	XP_003049631.1	704	20	704	90.6	720	33	35	1060.4	2.9e-307	XP_003049631.1 hypothetical protein NECHADRAFT_30227, partial [[Nectria] haematococca mpVI 77-13-4]
SX13_01680	135	1	134	XP_003049630.1	145	12	145	97.8	134	3	0	233.4	4.9e-59	XP_003049630.1 hypothetical protein NECHADRAFT_30360 [[Nectria] haematococca mpVI 77-13-4]
SX13_01681	666	2	665	RSL67223.1	677	13	677	94.4	665	36	1	1158.7	0	RSL67223.1 hypothetical protein CEP54_003340 [Fusarium sp. AF-8]
SX13_01682	269	41	268	RSL67830.1	257	30	257	97.4	228	6	0	460.3	4.9e-127	RSL67830.1 hypothetical protein CEP53_002839 [Fusarium sp. AF-6]
SX13_01683	1244	1	1243	XP_003049841.1	1243	1	1243	98.8	1243	15	0	2110.1	0	XP_003049841.1 90S preribosome component RRP12 [[Nectria] haematococca mpVI 77-13-4]
SX13_01684	816	1	815	XP_003049628.1	784	1	784	91.6	819	30	39	1474.1	0	XP_003049628.1 hypothetical protein NECHADRAFT_30336 [[Nectria] haematococca mpVI 77-13-4]
SX13_01685	575	1	574	RSL67187.1	574	1	574	96.5	574	20	0	850.9	2.7e-244	RSL67187.1 BZIP-type transcription factor MBZ1 [Fusarium sp. AF-8]
SX13_01686	610	1	609	XP_003049839.1	609	1	609	97.7	609	14	0	1258.8	0	XP_003049839.1 hypothetical protein NECHADRAFT_30134 [[Nectria] haematococca mpVI 77-13-4]
SX13_01687	581	1	580	RSL67185.1	580	1	580	92.1	580	46	0	1077	0	RSL67185.1 hypothetical protein CEP54_003334 [Fusarium sp. AF-8]
SX13_01688	212	1	133	RMJ11925.1	244	14	150	50.4	137	64	4	122.5	1.9e-25	RMJ11925.1 hypothetical protein CDV36_008450 [Fusarium kuroshium]
SX13_01689	1473	1	1472	XP_003049838.1	1446	1	1446	89.6	1479	114	40	2239.5	0	XP_003049838.1 hypothetical protein NECHADRAFT_123068 [[Nectria] haematococca mpVI 77-13-4]
SX13_01690	540	1	526	XP_003049626.1	546	1	526	83.8	526	85	0	908.3	1.4e-261	XP_003049626.1 predicted protein [[Nectria] haematococca mpVI 77-13-4]
SX13_01691	312	1	311	RMJ11924.1	311	1	311	95.5	311	14	0	624	3e-176	RMJ11924.1 hypothetical protein CDV36_008453 [Fusarium kuroshium]
SX13_01692	464	1	463	RSL67821.1	463	1	463	97.6	463	11	0	921	1.7e-265	RSL67821.1 hypothetical protein CEP53_002850 [Fusarium sp. AF-6]
SX13_01693	1489	120	1488	RSL99962.1	1369	1	1369	98.2	1369	25	0	2707.6	0	RSL99962.1 Xanthine dehydrogenase [Fusarium ambrosium]
SX13_01694	505	1	504	RSL67819.1	521	1	521	96.4	521	2	17	902.1	9.1e-260	RSL67819.1 hypothetical protein CEP53_002852 [Fusarium sp. AF-6]
SX13_01695	957	1	952	RSL88143.1	913	1	913	84.8	952	106	39	1574.3	0	RSL88143.1 hypothetical protein CEP51_001880 [Fusarium floridanum]
SX13_01696	848	1	847	XP_003049625.1	847	1	847	98.6	847	12	0	1559.7	0	XP_003049625.1 predicted protein [[Nectria] haematococca mpVI 77-13-4]
SX13_01697	94	1	54	RSL67253.1	92	1	54	100	54	0	0	110.5	3.3e-22	RSL67253.1 hypothetical protein CEP54_003322 [Fusarium sp. AF-8]
SX13_01698	357	1	356	XP_003049832.1	356	1	356	98.6	356	5	0	716.5	5e-204	XP_003049832.1 predicted protein [[Nectria] haematococca mpVI 77-13-4]
SX13_01699	1092	13	1090	XP_003049624.1	1618	540	1617	98.1	1078	21	0	2012.3	0	XP_003049624.1 predicted protein [[Nectria] haematococca mpVI 77-13-4]
SX13_01700	523	1	522	RSL67824.1	522	1	522	97.5	522	13	0	1017.3	2e-294	RSL67824.1 hypothetical protein CEP53_002857 [Fusarium sp. AF-6]
SX13_01701	861	1	860	RSL99955.1	871	1	871	85.6	871	114	11	1364.7	0	RSL99955.1 hypothetical protein CDV31_011986 [Fusarium ambrosium]
SX13_01702	209	1	208	RSL67175.1	208	1	208	96.6	208	7	0	396.7	5.1e-108	RSL67175.1 hypothetical protein CEP54_003316 [Fusarium sp. AF-8]
SX13_01703	755	1	754	RSL67805.1	754	1	754	98.7	754	10	0	1398.3	0	RSL67805.1 hypothetical protein CEP53_002862 [Fusarium sp. AF-6]
SX13_01704	580	1	579	RSL67170.1	580	1	580	99	580	5	1	1173.3	0	RSL67170.1 hypothetical protein CEP54_003313 [Fusarium sp. AF-8]
SX13_01705	447	1	446	XP_003049623.1	446	1	446	98.7	446	6	0	884	2.3e-254	XP_003049623.1 predicted protein [[Nectria] haematococca mpVI 77-13-4]
SX13_01706	351	1	350	XP_003049622.1	347	1	347	89.4	350	34	3	605.5	1.2e-170	XP_003049622.1 hypothetical protein NECHADRAFT_102961 [[Nectria] haematococca mpVI 77-13-4]
SX13_01707	1016	65	964	RMJ11080.1	985	25	935	92.7	912	54	13	870.9	4.5e-250	RMJ11080.1 hypothetical protein CDV36_009290 [Fusarium kuroshium]
SX13_01708	396	1	395	RSL99948.1	395	1	395	97.5	396	8	2	714.9	1.6e-203	RSL99948.1 hypothetical protein CDV31_011978 [Fusarium ambrosium]
SX13_01709	554	1	553	RSL67245.1	559	7	559	97.8	553	12	0	928.7	1e-267	RSL67245.1 hypothetical protein CEP54_003308 [Fusarium sp. AF-8]
SX13_01710	688	326	687	RTE74232.1	364	3	364	98.3	362	6	0	706.4	1e-200	RTE74232.1 C2H2 type master regulator of conidiophore development brlA [Fusarium euwallaceae]
SX13_01711	750	1	749	RSL96279.1	750	1	750	92.7	750	54	1	1433.7	0	RSL96279.1 hypothetical protein CDV31_013532 [Fusarium ambrosium]
SX13_01712	245	1	244	AAM77704.1	244	1	244	98.8	244	3	0	495.4	1.2e-137	AAM77704.1 endoglucanase [Fusarium striatum]
SX13_01713	90	14	79	EXA46627.1	218	141	210	45.2	73	30	10	62.8	7.6e-08	EXA46627.1 hypothetical protein FOVG_03970 [Fusarium oxysporum f. sp. pisi HDV247]
SX13_01714	290	1	289	XP_003049619.1	289	1	289	99.3	289	2	0	569.3	8e-160	XP_003049619.1 predicted protein [[Nectria] haematococca mpVI 77-13-4]
SX13_01715	245	1	244	RSL67240.1	245	1	245	91	245	21	1	411.4	2.4e-112	RSL67240.1 hypothetical protein CEP54_003303 [Fusarium sp. AF-8]
SX13_01716	375	1	374	RSL39171.1	378	1	378	93.4	378	21	4	727.2	3e-207	RSL39171.1 hypothetical protein CEP53_014261 [Fusarium sp. AF-6]
SX13_01717	1261	1	1260	XP_003049617.1	1261	1	1261	94.8	1261	65	1	2452.2	0	XP_003049617.1 hypothetical protein NECHADRAFT_123067 [[Nectria] haematococca mpVI 77-13-4]
SX13_01718	538	1	537	XP_003049822.1	537	1	537	97.4	537	14	0	1072.8	3.5e-311	XP_003049822.1 predicted protein [[Nectria] haematococca mpVI 77-13-4]
SX13_01719	576	1	575	XP_003049616.1	575	1	575	93.7	575	36	0	1054.7	1.3e-305	XP_003049616.1 hypothetical protein NECHADRAFT_74179 [[Nectria] haematococca mpVI 77-13-4]
SX13_01720	425	1	424	RSL67208.1	424	1	424	84.4	424	66	0	749.2	8.3e-214	RSL67208.1 hypothetical protein CEP54_003296 [Fusarium sp. AF-8]
SX13_01721	305	1	304	XP_003049820.1	399	96	399	98	304	6	0	606.7	4.8e-171	XP_003049820.1 predicted protein [[Nectria] haematococca mpVI 77-13-4]
SX13_01722	452	1	451	RMJ06660.1	452	1	452	95.4	452	20	1	896.3	4.5e-258	RMJ06660.1 hypothetical protein CDV36_013753 [Fusarium kuroshium]
SX13_01723	107	1	106	RMJ06658.1	103	1	103	84	106	14	3	164.5	2.2e-38	RMJ06658.1 hypothetical protein CDV36_013754 [Fusarium kuroshium]
SX13_01724	330	1	329	RSL40552.1	330	1	330	88.5	330	37	1	585.1	1.6e-164	RSL40552.1 hypothetical protein CEP53_013288 [Fusarium sp. AF-6]
SX13_01725	732	1	731	XP_003049614.1	731	1	731	91.9	731	59	0	1222.2	0	XP_003049614.1 hypothetical protein NECHADRAFT_29800 [[Nectria] haematococca mpVI 77-13-4]
SX13_01726	927	1	926	XP_003049613.1	971	1	971	78	1005	108	113	307	2.4e-80	XP_003049613.1 hypothetical protein NECHADRAFT_98537 [[Nectria] haematococca mpVI 77-13-4]
SX13_01727	403	1	369	RMJ08317.1	380	1	369	98.6	369	5	0	761.1	2e-217	RMJ08317.1 hypothetical protein CDV36_012055, partial [Fusarium kuroshium]
SX13_01728	2089	1	2088	RSL46418.1	2107	1	2107	83.9	2108	319	21	3522.6	0	RSL46418.1 hypothetical protein CEP53_010331 [Fusarium sp. AF-6]
SX13_01729	489	1	488	XP_003049611.1	488	1	488	95.1	488	24	0	991.9	8.5e-287	XP_003049611.1 hypothetical protein NECHADRAFT_74170 [[Nectria] haematococca mpVI 77-13-4]
SX13_01730	472	35	468	XP_007838594.1	485	44	483	45.5	442	231	10	422.5	2e-115	XP_007838594.1 hypothetical protein PFICI_11822 [Pestalotiopsis fici W106-1]
SX13_01731	467	6	464	KAF3002167.1	463	3	460	58	459	192	1	570.1	7.6e-160	KAF3002167.1 hypothetical protein E8E14_006143 [Neopestalotiopsis sp. 37M]
SX13_01732	401	1	400	XP_003049610.1	400	1	400	96	400	16	0	795	1.2e-227	XP_003049610.1 hypothetical protein NECHADRAFT_29955 [[Nectria] haematococca mpVI 77-13-4]
SX13_01733	1863	1176	1862	XP_003049816.1	688	2	688	97.1	687	20	0	1327.4	0	XP_003049816.1 hypothetical protein NECHADRAFT_29821 [[Nectria] haematococca mpVI 77-13-4]
SX13_01734	662	211	650	RMZ77600.1	729	256	702	25.3	459	312	31	100.1	3.2e-18	RMZ77600.1 hypothetical protein DV737_g4279, partial [Chaetothyriales sp. CBS 132003]
SX13_01735	284	1	283	RSL46419.1	283	1	283	87.3	283	36	0	525.8	1e-146	RSL46419.1 hypothetical protein CEP53_010332 [Fusarium sp. AF-6]
SX13_01736	325	1	324	RSL43813.1	324	1	324	99.1	324	3	0	629	9.6e-178	RSL43813.1 Mitochondrial phosphate carrier protein [Fusarium sp. AF-8]
SX13_01737	1162	1	1159	EGU73964.1	1186	1	1185	73.9	1203	252	62	1737.2	0	EGU73964.1 hypothetical protein FOXB_15527 [Fusarium oxysporum Fo5176]
SX13_01738	619	100	338	XP_003049813.1	1514	1	239	98.7	239	3	0	520.4	9.1e-145	XP_003049813.1 predicted protein [[Nectria] haematococca mpVI 77-13-4]
SX13_01739	1003	641	1002	XP_003049813.1	1514	1147	1514	88.1	369	36	8	552.4	3.5e-154	XP_003049813.1 predicted protein [[Nectria] haematococca mpVI 77-13-4]
SX13_01740	577	1	576	RMJ08324.1	575	1	575	95.3	576	26	1	1049.7	4e-304	RMJ08324.1 Phosphate-repressible phosphate permease pho-4 [Fusarium kuroshium]
SX13_01741	466	1	465	XP_003049606.1	465	1	465	99.1	465	4	0	917.1	2.5e-264	XP_003049606.1 predicted protein [[Nectria] haematococca mpVI 77-13-4]
SX13_01742	397	215	389	RBR13008.1	302	3	178	41.8	177	100	3	124.8	7.2e-26	RBR13008.1 hypothetical protein FVER53590_06601 [Fusarium verticillioides]
SX13_01743	170	1	169	RSL46413.1	178	9	177	92.3	169	13	0	323.6	4.5e-86	RSL46413.1 hypothetical protein CEP53_010341 [Fusarium sp. AF-6]
SX13_01744	780	40	779	XP_003049605.1	740	1	740	97.4	740	19	0	1211.4	0	XP_003049605.1 predicted protein [[Nectria] haematococca mpVI 77-13-4]
SX13_01745	130	1	129	XP_003049604.1	129	1	129	89.9	129	13	0	223	6.3e-56	XP_003049604.1 predicted protein [[Nectria] haematococca mpVI 77-13-4]
SX13_01746	193	1	192	XP_003049603.1	192	1	192	91.7	192	16	0	359	1.1e-96	XP_003049603.1 predicted protein [[Nectria] haematococca mpVI 77-13-4]
SX13_01747	453	9	452	XP_003049812.1	445	2	445	99.8	444	1	0	907.9	1.5e-261	XP_003049812.1 hypothetical protein NECHADRAFT_74155 [[Nectria] haematococca mpVI 77-13-4]
SX13_01748	580	1	579	RMJ03276.1	583	1	583	95.2	583	24	4	1082.8	0	RMJ03276.1 hypothetical protein CDV36_015198 [Fusarium kuroshium]
SX13_01749	881	1	880	RSL83197.1	990	111	990	99.2	880	7	0	1791.5	0	RSL83197.1 hypothetical protein CEP52_016778 [Fusarium sp. AF-4]
SX13_01750	1012	3	1011	RMJ03279.1	1010	2	1010	94	1009	61	0	1696	0	RMJ03279.1 hypothetical protein CDV36_015196 [Fusarium kuroshium]
SX13_01751	930	1	929	RSL43106.1	975	1	975	89.8	977	50	50	1726.5	0	RSL43106.1 hypothetical protein CEP54_015216 [Fusarium sp. AF-8]
SX13_01752	390	1	389	XP_003049600.1	389	1	389	100	389	0	0	758.1	1.6e-216	XP_003049600.1 26S proteasome regulatory complex, ATPase RPT6 [[Nectria] haematococca mpVI 77-13-4]
SX13_01753	1115	1	1114	RSL47861.1	1112	1	1112	97	1116	27	6	1872.4	0	RSL47861.1 hypothetical protein CEP54_013208 [Fusarium sp. AF-8]
SX13_01754	377	1	376	XP_003049599.1	376	1	376	96.3	376	14	0	728.8	1e-207	XP_003049599.1 hypothetical protein NECHADRAFT_30203 [[Nectria] haematococca mpVI 77-13-4]
SX13_01755	494	15	493	XP_003049808.1	482	3	482	76	480	114	1	771.9	1.4e-220	XP_003049808.1 hypothetical protein NECHADRAFT_74147 [[Nectria] haematococca mpVI 77-13-4]
SX13_01756	479	1	458	XP_003049807.1	498	1	472	53.4	485	186	40	452.2	2.4e-124	XP_003049807.1 hypothetical protein NECHADRAFT_74146 [[Nectria] haematococca mpVI 77-13-4]
SX13_01757	543	1	529	RTE72482.1	619	1	562	56	571	200	51	619.8	9.7e-175	RTE72482.1 hypothetical protein BHE90_013104 [Fusarium euwallaceae]
SX13_01758	527	230	526	RSL87169.1	375	80	375	93.9	297	17	1	604.4	4.1e-170	RSL87169.1 hypothetical protein CEP52_015603 [Fusarium sp. AF-4]
SX13_01759	281	1	280	RTE72481.1	292	13	292	93.9	280	17	0	534.3	2.8e-149	RTE72481.1 hypothetical protein BHE90_013106 [Fusarium euwallaceae]
SX13_01760	1036	56	1035	RSL47872.1	980	1	980	98.9	980	11	0	1946	0	RSL47872.1 hypothetical protein CEP54_013195 [Fusarium sp. AF-8]
SX13_01761	387	1	368	RSM16482.1	1455	97	464	97.8	368	8	0	610.9	3.2e-172	RSM16482.1 hypothetical protein CEP52_000148 [Fusarium sp. AF-4]
SX13_01762	810	1	809	XP_003049804.1	837	1	837	86.6	849	62	52	1417.9	0	XP_003049804.1 hypothetical protein NECHADRAFT_89673 [[Nectria] haematococca mpVI 77-13-4]
SX13_01763	1721	1	1345	KPM45542.1	1232	1	1208	71.9	1354	226	155	1824.7	0	KPM45542.1 Striatin Pro11 [Neonectria ditissima]
SX13_01764	192	1	191	RSL47868.1	191	1	191	99.5	191	1	0	362.5	9.9e-98	RSL47868.1 hypothetical protein CEP54_013187 [Fusarium sp. AF-8]
SX13_01765	263	1	261	XP_003049803.1	215	1	214	77	261	13	47	351.7	2.4e-94	XP_003049803.1 hypothetical protein NECHADRAFT_74136 [[Nectria] haematococca mpVI 77-13-4]
SX13_01766	209	1	208	RMJ08066.1	211	1	211	98.1	211	1	3	244.2	4.3e-62	RMJ08066.1 hypothetical protein CDV36_012335 [Fusarium kuroshium]
SX13_01767	141	1	140	RMJ08067.1	140	1	140	97.1	140	4	0	279.6	6.2e-73	RMJ08067.1 hypothetical protein CDV36_012336 [Fusarium kuroshium]
SX13_01768	323	10	322	RSL47866.1	312	1	312	96.5	313	10	1	529.3	1e-147	RSL47866.1 hypothetical protein CEP54_013183 [Fusarium sp. AF-8]
SX13_01770	344	1	343	XP_003049800.1	343	1	343	99.4	343	2	0	703.7	3.2e-200	XP_003049800.1 predicted protein [[Nectria] haematococca mpVI 77-13-4]
SX13_01771	285	1	284	XP_003049590.1	284	1	284	96.8	284	9	0	588.6	1.3e-165	XP_003049590.1 hypothetical protein NECHADRAFT_30482 [[Nectria] haematococca mpVI 77-13-4]
SX13_01772	484	269	483	XP_003049799.1	211	1	211	89.3	215	19	4	118.6	6.3e-24	XP_003049799.1 predicted protein [[Nectria] haematococca mpVI 77-13-4]
SX13_01773	253	1	252	XP_003049798.1	251	1	251	87.3	252	31	1	468	2.2e-129	XP_003049798.1 hypothetical protein NECHADRAFT_74129 [[Nectria] haematococca mpVI 77-13-4]
SX13_01774	752	1	751	RSM17031.1	748	1	748	95.1	751	34	3	1427.2	0	RSM17031.1 hypothetical protein CDV31_004088 [Fusarium ambrosium]
SX13_01775	328	32	327	XP_003049588.1	296	1	296	96.3	296	11	0	585.1	1.6e-164	XP_003049588.1 hypothetical protein NECHADRAFT_89663 [[Nectria] haematococca mpVI 77-13-4]
SX13_01776	527	1	526	XP_003049587.1	528	1	528	97.2	528	13	2	1020.8	1.8e-295	XP_003049587.1 predicted protein [[Nectria] haematococca mpVI 77-13-4]
SX13_01777	381	1	380	RSL64301.1	380	1	380	98.4	380	6	0	747.7	2.2e-213	RSL64301.1 hypothetical protein CEP54_004736 [Fusarium sp. AF-8]
SX13_01778	694	1	693	XP_003049586.1	679	1	679	94.2	693	26	14	1286.2	0	XP_003049586.1 hypothetical protein NECHADRAFT_89660 [[Nectria] haematococca mpVI 77-13-4]
SX13_01779	279	1	278	RSL44518.1	278	1	278	98.9	278	3	0	511.9	1.5e-142	RSL44518.1 hypothetical protein CEP53_011204 [Fusarium sp. AF-6]
SX13_01780	1915	825	1914	RSL44517.1	1090	1	1090	98	1090	22	0	2010.7	0	RSL44517.1 hypothetical protein CEP53_011205 [Fusarium sp. AF-6]
SX13_01781	248	1	247	RTE79808.1	274	28	274	89.5	247	26	0	429.1	1.1e-117	RTE79808.1 hypothetical protein BHE90_005679 [Fusarium euwallaceae]
SX13_01782	286	1	285	RSL44523.1	285	1	285	93.3	285	19	0	521.2	2.5e-145	RSL44523.1 hypothetical protein CEP53_011209 [Fusarium sp. AF-6]
SX13_01783	822	1	800	KIL86561.1	819	1	798	66.8	807	252	16	1063.5	3.8e-308	KIL86561.1 hypothetical protein FAVG1_10391 [Fusarium avenaceum]
SX13_01784	1643	163	1642	XP_003049580.1	1480	1	1480	93.1	1484	95	8	2394.4	0	XP_003049580.1 hypothetical protein NECHADRAFT_29709 [[Nectria] haematococca mpVI 77-13-4]
SX13_01785	1140	1	1139	RSL64265.1	1139	1	1139	86.1	1141	155	4	1801.6	0	RSL64265.1 hypothetical protein CEP54_004747 [Fusarium sp. AF-8]
SX13_01786	1829	1	1828	RSM03583.1	1829	1	1829	92.2	1829	142	1	3001.5	0	RSM03583.1 hypothetical protein CEP52_007304 [Fusarium sp. AF-4]
SX13_01787	1059	80	1058	XP_003049792.1	1058	80	1058	99.1	979	9	0	1828.5	0	XP_003049792.1 predicted protein [[Nectria] haematococca mpVI 77-13-4]
SX13_01788	273	1	272	XP_003049578.1	272	1	272	95.6	272	12	0	535.4	1.2e-149	XP_003049578.1 predicted protein [[Nectria] haematococca mpVI 77-13-4]
SX13_01789	463	1	462	XP_003049791.1	462	1	462	96.3	462	17	0	889	7.3e-256	XP_003049791.1 hypothetical protein NECHADRAFT_30261 [[Nectria] haematococca mpVI 77-13-4]
SX13_01790	1265	40	1263	RSL64316.1	1261	39	1261	97.6	1224	28	1	2212.2	0	RSL64316.1 hypothetical protein CEP54_004752 [Fusarium sp. AF-8]
SX13_01791	395	1	394	RSL64343.1	394	1	394	98.2	394	7	0	787.7	2e-225	RSL64343.1 hypothetical protein CEP54_004754 [Fusarium sp. AF-8]
SX13_01792	396	1	395	RSL64344.1	395	1	395	97.5	395	10	0	776.2	5.9e-222	RSL64344.1 Chorismate synthase [Fusarium sp. AF-8]
SX13_01793	1763	772	1762	XP_003049575.1	991	1	991	97.6	991	24	0	1890.5	0	XP_003049575.1 hypothetical protein NECHADRAFT_98518 [[Nectria] haematococca mpVI 77-13-4]
SX13_01794	557	1	527	XP_003049788.1	577	1	527	90.1	527	52	0	755.4	1.5e-215	XP_003049788.1 hypothetical protein NECHADRAFT_89646 [[Nectria] haematococca mpVI 77-13-4]
SX13_01795	642	7	641	RMJ09072.1	659	9	659	54.2	660	268	34	659.8	1e-186	RMJ09072.1 hypothetical protein CDV36_011299 [Fusarium kuroshium]
SX13_01796	226	1	223	RTE79836.1	353	38	258	76.7	223	50	2	360.1	5.8e-97	RTE79836.1 hypothetical protein BHE90_005660 [Fusarium euwallaceae]
SX13_01797	347	1	346	RSL64294.1	346	1	346	96.5	346	12	0	685.6	9.2e-195	RSL64294.1 hypothetical protein CEP54_004762 [Fusarium sp. AF-8]
SX13_01798	1179	1	1178	RSL64293.1	1191	1	1191	84	1191	178	13	1065.1	0	RSL64293.1 hypothetical protein CEP54_004763 [Fusarium sp. AF-8]
SX13_01799	145	1	144	XP_003049573.1	144	1	144	97.9	144	3	0	298.1	1.7e-78	XP_003049573.1 predicted protein [[Nectria] haematococca mpVI 77-13-4]
SX13_01800	1655	61	1654	RSL47406.1	1600	1	1600	92.7	1603	105	12	2473	0	RSL47406.1 hypothetical protein CEP53_009947 [Fusarium sp. AF-6]
SX13_01801	397	1	396	XP_003049572.1	397	2	397	87.9	396	48	0	731.1	2.2e-208	XP_003049572.1 predicted protein [[Nectria] haematococca mpVI 77-13-4]
SX13_01802	347	1	346	RSL47399.1	346	1	346	95.4	346	16	0	683.7	3.5e-194	RSL47399.1 hypothetical protein CEP53_009949 [Fusarium sp. AF-6]
SX13_01803	381	1	380	XP_003049571.1	380	1	380	97.1	380	11	0	740.3	3.5e-211	XP_003049571.1 predicted protein [[Nectria] haematococca mpVI 77-13-4]
SX13_01804	608	1	607	XP_003049570.1	614	1	614	96.6	614	14	7	1152.9	0	XP_003049570.1 predicted protein [[Nectria] haematococca mpVI 77-13-4]
SX13_01805	516	1	515	XP_003049782.1	515	1	515	97.7	515	12	0	1080.5	0	XP_003049782.1 hypothetical protein NECHADRAFT_56855 [[Nectria] haematococca mpVI 77-13-4]
SX13_01806	307	1	306	RSM16762.1	306	1	306	90.5	306	29	0	552.4	1.1e-154	RSM16762.1 hypothetical protein CDV31_004371 [Fusarium ambrosium]
SX13_01807	144	1	143	XP_003049781.1	143	1	143	100	143	0	0	231.5	2e-58	XP_003049781.1 histone 2A variant [[Nectria] haematococca mpVI 77-13-4]
SX13_01808	240	1	214	RSM16764.1	264	1	215	67.4	218	64	7	293.5	7e-77	RSM16764.1 hypothetical protein CDV31_004373 [Fusarium ambrosium]
SX13_01809	203	1	202	XP_003049780.1	220	1	220	73.3	221	39	20	118.6	2.6e-24	XP_003049780.1 predicted protein [[Nectria] haematococca mpVI 77-13-4]
SX13_01810	513	1	511	RSL64312.1	512	1	511	97.3	511	14	0	1011.1	1.4e-292	RSL64312.1 hypothetical protein CEP54_004775 [Fusarium sp. AF-8]
SX13_01811	285	1	284	XP_003049567.1	284	1	284	97.9	284	6	0	594	3e-167	XP_003049567.1 hypothetical protein NECHADRAFT_89636 [[Nectria] haematococca mpVI 77-13-4]
SX13_01812	402	1	401	XP_003049779.1	401	1	401	97.3	401	11	0	743.4	4.3e-212	XP_003049779.1 predicted protein [[Nectria] haematococca mpVI 77-13-4]
SX13_01813	353	1	352	RSL64315.1	352	1	352	98	352	7	0	683.3	4.7e-194	RSL64315.1 hypothetical protein CEP54_004779 [Fusarium sp. AF-8]
SX13_01814	283	1	282	XP_003049565.1	282	1	282	98.2	282	5	0	543.9	3.5e-152	XP_003049565.1 predicted protein [[Nectria] haematococca mpVI 77-13-4]
SX13_01815	662	1	661	XP_003049564.1	661	1	661	98.8	661	8	0	1361.7	0	XP_003049564.1 hypothetical protein NECHADRAFT_74085 [[Nectria] haematococca mpVI 77-13-4]
SX13_01816	1043	1	1042	XP_003049778.1	1061	1	1061	86.3	1062	125	21	1404	0	XP_003049778.1 hypothetical protein NECHADRAFT_74084 [[Nectria] haematococca mpVI 77-13-4]
SX13_01817	509	1	508	XP_003049777.1	517	1	517	95	517	17	9	980.3	2.7e-283	XP_003049777.1 predicted protein [[Nectria] haematococca mpVI 77-13-4]
SX13_01818	718	1	717	RSM16796.1	711	1	711	86.1	717	94	6	1266.5	0	RSM16796.1 hypothetical protein CDV31_004405 [Fusarium ambrosium]
SX13_01819	215	1	214	XP_003049776.1	214	1	214	99.1	214	2	0	421.4	2e-115	XP_003049776.1 predicted protein [[Nectria] haematococca mpVI 77-13-4]
SX13_01820	211	22	210	RSL64286.1	189	1	189	98.9	189	2	0	369.8	6.8e-100	RSL64286.1 hypothetical protein CEP54_004786 [Fusarium sp. AF-8]
SX13_01821	131	48	130	RMJ06541.1	91	9	91	98.8	83	1	0	181.4	2.1e-43	RMJ06541.1 37S ribosomal protein S19, mitochondrial [Fusarium kuroshium]
SX13_01822	334	1	333	XP_003049774.1	333	1	333	94.6	333	18	0	673.7	3.5e-191	XP_003049774.1 hypothetical protein NECHADRAFT_30163 [[Nectria] haematococca mpVI 77-13-4]
SX13_01823	357	1	356	RSM16791.1	352	1	352	97.5	356	5	4	613.6	4.6e-173	RSM16791.1 hypothetical protein CDV31_004400 [Fusarium ambrosium]
SX13_01824	830	1	829	RSL64245.1	829	1	829	94.5	829	46	0	1295.4	0	RSL64245.1 hypothetical protein CEP54_004790 [Fusarium sp. AF-8]
SX13_01825	729	1	728	RSM16789.1	728	1	728	95.9	728	30	0	1210.7	0	RSM16789.1 Double-strand break repair protein mus-23 [Fusarium ambrosium]
SX13_01826	545	1	544	RSL64337.1	544	1	544	98.2	544	10	0	1114.4	0	RSL64337.1 hypothetical protein CEP54_004792 [Fusarium sp. AF-8]
SX13_01827	623	1	622	RSM16787.1	622	1	622	98.2	622	11	0	1265	0	RSM16787.1 hypothetical protein CDV31_004396 [Fusarium ambrosium]
SX13_01828	570	1	569	RMJ06535.1	569	1	569	97.2	569	16	0	1107.8	0	RMJ06535.1 hypothetical protein CDV36_013868 [Fusarium kuroshium]
SX13_01829	186	1	185	RSL64250.1	183	1	183	81.1	185	33	2	288.5	1.8e-75	RSL64250.1 hypothetical protein CEP54_004795 [Fusarium sp. AF-8]
SX13_01831	2188	781	2150	RSL73940.1	1441	8	1391	93.1	1384	81	14	1341.3	0	RSL73940.1 hypothetical protein CEP51_011709 [Fusarium floridanum]
SX13_01832	255	1	254	XP_003049764.1	304	51	304	94.9	254	13	0	473	6.9e-131	XP_003049764.1 hypothetical protein NECHADRAFT_65054 [[Nectria] haematococca mpVI 77-13-4]
SX13_01833	679	1	678	RTE71040.1	675	1	675	93.5	678	41	3	975.3	1.1e-281	RTE71040.1 hypothetical protein BHE90_014562 [Fusarium euwallaceae]
SX13_01834	1728	1	1727	RSL64275.1	1725	1	1725	95.3	1727	79	2	2627.8	0	RSL64275.1 hypothetical protein CEP54_004803 [Fusarium sp. AF-8]
SX13_01835	493	1	354	XP_003049557.1	362	1	354	97.7	354	8	0	723.8	4.3e-206	XP_003049557.1 hypothetical protein NECHADRAFT_65053 [[Nectria] haematococca mpVI 77-13-4]
SX13_01836	272	1	271	XP_003049762.1	271	1	271	95.2	271	13	0	539.7	6.4e-151	XP_003049762.1 hypothetical protein NECHADRAFT_74062 [[Nectria] haematococca mpVI 77-13-4]
SX13_01837	213	1	181	XP_003049556.1	191	1	181	93.4	181	12	0	369.8	6.9e-100	XP_003049556.1 hypothetical protein NECHADRAFT_122229, partial [[Nectria] haematococca mpVI 77-13-4]
SX13_01838	581	1	580	RSL64280.1	580	1	580	89.7	580	60	0	1070.1	2.9e-310	RSL64280.1 hypothetical protein CEP54_004808 [Fusarium sp. AF-8]
SX13_01839	269	1	268	RTE71034.1	268	1	268	97.8	268	6	0	550.8	2.7e-154	RTE71034.1 hypothetical protein BHE90_014555 [Fusarium euwallaceae]
SX13_01840	576	1	575	XP_003049760.1	563	1	563	95.3	575	15	12	817	4.4e-234	XP_003049760.1 hypothetical protein NECHADRAFT_56823 [[Nectria] haematococca mpVI 77-13-4]
SX13_01841	864	1	846	RSL73937.1	863	1	846	95.7	846	36	0	1513	0	RSL73937.1 pH-response regulator protein palA/prr-1 [Fusarium floridanum]
SX13_01842	334	1	333	RSL78683.1	333	1	333	91.9	333	27	0	607.1	4e-171	RSL78683.1 hypothetical protein CEP51_007977 [Fusarium floridanum]
SX13_01843	770	339	769	RSM16804.1	503	72	503	94.2	432	24	1	859.4	1e-246	RSM16804.1 hypothetical protein CDV31_004414 [Fusarium ambrosium]
SX13_01844	525	1	523	XP_003049758.1	525	1	524	91.8	524	42	1	626.3	1e-176	XP_003049758.1 predicted protein [[Nectria] haematococca mpVI 77-13-4]
SX13_01845	392	47	391	RSL64328.1	407	6	353	72.2	349	92	5	498.4	2.4e-138	RSL64328.1 hypothetical protein CEP54_004816 [Fusarium sp. AF-8]
SX13_01846	459	1	387	RTE74527.1	413	23	410	63.9	388	139	1	511.9	2.4e-142	RTE74527.1 hypothetical protein BHE90_011052 [Fusarium euwallaceae]
SX13_01847	844	1	843	RSL60814.1	837	1	837	84.3	849	115	18	1172.5	0	RSL60814.1 hypothetical protein CEP53_005326 [Fusarium sp. AF-6]
SX13_01848	355	1	354	XP_003049551.1	354	1	354	97.7	354	8	0	706.1	6.7e-201	XP_003049551.1 predicted protein [[Nectria] haematococca mpVI 77-13-4]
SX13_01849	352	1	350	RTE74531.1	351	1	350	91.4	350	30	0	665.6	1e-188	RTE74531.1 hypothetical protein BHE90_011055 [Fusarium euwallaceae]
SX13_01850	590	1	589	XP_003049756.1	933	357	933	92	589	35	12	1132.5	0	XP_003049756.1 hypothetical protein NECHADRAFT_89611 [[Nectria] haematococca mpVI 77-13-4]
SX13_01851	574	1	573	RSL64273.1	573	1	573	97.9	573	12	0	1120.9	0	RSL64273.1 putative transporter MCH1 [Fusarium sp. AF-8]
SX13_01852	515	1	514	RMJ17784.1	514	1	514	99	514	5	0	1031.2	1.3e-298	RMJ17784.1 hypothetical protein CDV36_002491 [Fusarium kuroshium]
SX13_01853	539	1	538	XP_003049549.1	538	1	538	97.6	538	13	0	1065.1	0	XP_003049549.1 predicted protein [[Nectria] haematococca mpVI 77-13-4]
SX13_01854	330	1	329	XP_003049754.1	329	1	329	97	329	10	0	619.4	7.7e-175	XP_003049754.1 hypothetical protein NECHADRAFT_30017 [[Nectria] haematococca mpVI 77-13-4]
SX13_01855	77	1	76	RSL60803.1	76	1	76	69.7	76	23	0	99.4	6.3e-19	RSL60803.1 hypothetical protein CEP53_005317 [Fusarium sp. AF-6]
SX13_01856	716	163	702	RSL96248.1	576	35	574	94.8	540	28	0	1058.5	1.1e-306	RSL96248.1 hypothetical protein CEP52_011571 [Fusarium sp. AF-4]
SX13_01857	325	1	324	RSL64274.1	324	1	324	91.7	324	27	0	641	2.4e-181	RSL64274.1 hypothetical protein CEP54_004829 [Fusarium sp. AF-8]
SX13_01858	345	1	344	XP_003049547.1	349	1	349	96.3	349	8	5	676.8	4.3e-192	XP_003049547.1 hypothetical protein NECHADRAFT_30339 [[Nectria] haematococca mpVI 77-13-4]
SX13_01859	554	1	553	XP_003049752.1	555	1	555	98.2	555	8	2	1057.7	1.4e-306	XP_003049752.1 predicted protein [[Nectria] haematococca mpVI 77-13-4]
SX13_01860	204	1	203	RSL60798.1	203	1	203	90.1	203	20	0	389.8	6.1e-106	RSL60798.1 hypothetical protein CEP53_005312 [Fusarium sp. AF-6]
SX13_01861	836	4	765	RSL96275.1	1056	2	762	51	765	368	7	729.9	1e-207	RSL96275.1 hypothetical protein CEP52_011566 [Fusarium sp. AF-4]
SX13_01862	252	1	251	XP_003049750.1	251	1	251	98.4	251	4	0	517.7	2.4e-144	XP_003049750.1 hypothetical protein NECHADRAFT_74037 [[Nectria] haematococca mpVI 77-13-4]
SX13_01863	706	1	705	RSL88617.1	706	1	706	85.7	706	100	1	1239.6	0	RSL88617.1 hypothetical protein CEP52_015145 [Fusarium sp. AF-4]
SX13_01864	733	1	679	RSL51871.1	680	1	678	90.7	679	62	1	1322.8	0	RSL51871.1 hypothetical protein CEP54_011215 [Fusarium sp. AF-8]
SX13_01865	327	1	326	RSL51872.1	326	1	326	96.3	326	12	0	639.8	5.5e-181	RSL51872.1 hypothetical protein CEP54_011214 [Fusarium sp. AF-8]
SX13_01866	788	29	787	RTE73051.1	812	54	812	94.3	759	43	0	1434.5	0	RTE73051.1 hypothetical protein BHE90_012525 [Fusarium euwallaceae]
SX13_01867	540	1	539	XP_003049539.1	539	1	539	98.7	539	7	0	1092.4	0	XP_003049539.1 predicted protein [[Nectria] haematococca mpVI 77-13-4]
SX13_01868	182	6	181	RTE81010.1	591	1	178	78.1	178	37	2	260	6.6e-67	RTE81010.1 hypothetical protein BHE90_004440 [Fusarium euwallaceae]
SX13_01869	194	11	162	RMJ17855.1	245	79	230	93.4	152	10	0	282.3	1.3e-73	RMJ17855.1 hypothetical protein CDV36_002517 [Fusarium kuroshium]
SX13_01870	602	1	601	RMJ15684.1	601	1	601	96.8	601	19	0	1196.8	0	RMJ15684.1 hypothetical protein CDV36_004623 [Fusarium kuroshium]
SX13_01871	2091	1	2082	EXK76383.1	2100	1	2083	72.4	2084	573	3	3061.2	0	EXK76383.1 hypothetical protein FOQG_18874 [Fusarium oxysporum f. sp. raphani 54005]
SX13_01872	357	1	354	PVH90126.1	362	1	354	72	354	99	0	518.8	1.5e-144	PVH90126.1 GroES-like protein [Periconia macrospinosa]
SX13_01873	469	47	468	EXK75984.1	443	23	443	76.8	422	97	1	632.5	1.3e-178	EXK75984.1 hypothetical protein FOQG_19254 [Fusarium oxysporum f. sp. raphani 54005]
SX13_01874	453	7	445	RYC80031.1	462	7	445	86.3	439	60	0	783.1	5.5e-224	RYC80031.1 hypothetical protein BFJ63_vAg17088 [Fusarium oxysporum f. sp. narcissi]
SX13_01875	729	39	728	RSL51845.1	1282	565	1282	89	721	45	34	1236.5	0	RSL51845.1 hypothetical protein CEP54_011209 [Fusarium sp. AF-8]
SX13_01876	560	1	557	XP_003049536.1	1225	1	556	98	557	10	1	1087.8	0	XP_003049536.1 hypothetical protein NECHADRAFT_30409 [[Nectria] haematococca mpVI 77-13-4]
SX13_01877	1047	39	1046	RSL51856.1	1032	23	1032	96.8	1010	30	2	1932.5	0	RSL51856.1 hypothetical protein CEP54_011208 [Fusarium sp. AF-8]
SX13_01878	545	1	544	XP_003049742.1	544	1	544	97.8	544	12	0	1087.4	0	XP_003049742.1 predicted protein [[Nectria] haematococca mpVI 77-13-4]
SX13_01879	456	1	455	XP_003049535.1	455	1	455	97.1	455	13	0	925.6	7e-267	XP_003049535.1 hypothetical protein NECHADRAFT_30404 [[Nectria] haematococca mpVI 77-13-4]
SX13_01880	891	86	890	XP_003049741.1	975	172	975	92.2	805	62	1	1521.1	0	XP_003049741.1 hypothetical protein NECHADRAFT_74018 [[Nectria] haematococca mpVI 77-13-4]
SX13_01881	407	1	406	XP_003049534.1	406	1	406	91.4	406	35	0	805.8	7.2e-231	XP_003049534.1 hypothetical protein NECHADRAFT_30008 [[Nectria] haematococca mpVI 77-13-4]
SX13_01882	605	1	604	RSL91654.1	603	1	603	93.5	604	38	1	1162.1	0	RSL91654.1 hypothetical protein CEP52_014200 [Fusarium sp. AF-4]
SX13_01883	426	97	425	RSM04632.1	418	90	418	80.9	329	63	0	531.6	2.7e-148	RSM04632.1 hypothetical protein CDV31_009956 [Fusarium ambrosium]
SX13_01884	312	1	311	RMJ17842.1	270	1	270	62.4	311	76	41	337.4	5.5e-90	RMJ17842.1 hypothetical protein CDV36_002531 [Fusarium kuroshium]
SX13_01885	758	1	757	RSL91633.1	764	1	757	97	757	23	0	1531.2	0	RSL91633.1 hypothetical protein CEP52_014203 [Fusarium sp. AF-4]
SX13_01886	563	11	562	RSM04629.1	559	1	559	95.5	559	18	7	1055.4	7.2e-306	RSM04629.1 hypothetical protein CDV31_009953 [Fusarium ambrosium]
SX13_01887	666	1	665	XP_003049737.1	665	1	665	98.3	665	11	0	1347.4	0	XP_003049737.1 acetate--CoA ligase [[Nectria] haematococca mpVI 77-13-4]
SX13_01888	717	3	716	EGU75534.1	1167	2	1167	43.5	1168	204	456	902.5	9.9e-260	EGU75534.1 hypothetical protein FOXB_13952 [Fusarium oxysporum Fo5176]
SX13_01889	139	1	138	RTE81014.1	138	1	138	97.1	138	4	0	262.7	7.7e-68	RTE81014.1 hypothetical protein BHE90_004460 [Fusarium euwallaceae]
SX13_01890	233	1	232	RSL51847.1	232	1	232	98.3	232	4	0	476.5	5.7e-132	RSL51847.1 hypothetical protein CEP54_011191 [Fusarium sp. AF-8]
SX13_01891	537	1	536	RSL52645.1	536	1	536	99.1	536	5	0	1086.2	0	RSL52645.1 hypothetical protein CEP53_008019 [Fusarium sp. AF-6]
SX13_01892	502	1	501	XP_003049529.1	501	1	501	97.6	501	12	0	1023.5	2.7e-296	XP_003049529.1 hypothetical protein NECHADRAFT_30212 [[Nectria] haematococca mpVI 77-13-4]
SX13_01893	881	293	880	RSM04620.1	619	34	619	95.2	588	26	2	1161	0	RSM04620.1 hypothetical protein CDV31_009944 [Fusarium ambrosium]
SX13_01894	321	1	320	XP_003049732.1	320	1	320	99.1	320	3	0	659.4	6.5e-187	XP_003049732.1 hypothetical protein NECHADRAFT_29730 [[Nectria] haematococca mpVI 77-13-4]
SX13_01895	354	1	353	RSL52649.1	353	1	353	96.6	353	12	0	686.8	4.2e-195	RSL52649.1 hypothetical protein CEP53_008014 [Fusarium sp. AF-6]
SX13_01896	535	1	534	XP_003049528.1	534	1	534	95.9	534	22	0	1082.4	0	XP_003049528.1 hypothetical protein NECHADRAFT_74000 [[Nectria] haematococca mpVI 77-13-4]
SX13_01897	435	1	434	XP_003049527.1	491	73	491	79.3	440	64	27	693.7	4.2e-197	XP_003049527.1 hypothetical protein NECHADRAFT_73999 [[Nectria] haematococca mpVI 77-13-4]
SX13_01898	272	1	271	RSL51882.1	271	1	271	93.4	271	18	0	505.4	1.3e-140	RSL51882.1 hypothetical protein CEP54_011183 [Fusarium sp. AF-8]
SX13_01899	545	1	533	XP_003049526.1	455	1	455	66.3	534	100	80	666	1.2e-188	XP_003049526.1 hypothetical protein NECHADRAFT_73997 [[Nectria] haematococca mpVI 77-13-4]
SX13_01900	211	1	209	XP_031061669.1	230	21	229	60.3	209	83	0	293.1	8.1e-77	XP_031061669.1 uncharacterized protein FOIG_08617 [Fusarium oxysporum f. sp. cubense tropical race 4 54006]
SX13_01901	217	1	216	XP_003049729.1	216	1	216	97.2	216	6	0	443.7	3.8e-122	XP_003049729.1 hypothetical protein NECHADRAFT_30277 [[Nectria] haematococca mpVI 77-13-4]
SX13_01902	1269	1	1263	RMJ10905.1	1273	1	1264	83.4	1264	209	1	2123.6	0	RMJ10905.1 hypothetical protein CDV36_009452 [Fusarium kuroshium]
SX13_01903	572	1	571	RSM03276.1	571	1	571	91.6	571	48	0	1030.8	1.9e-298	RSM03276.1 hypothetical protein CDV31_010552 [Fusarium ambrosium]
SX13_01904	558	1	557	RSL41120.1	557	1	557	98	557	11	0	1101.7	0	RSL41120.1 hypothetical protein CEP53_012955 [Fusarium sp. AF-6]
SX13_01905	466	1	465	RTE80998.1	466	1	466	95.9	466	18	1	902.5	6.4e-260	RTE80998.1 hypothetical protein BHE90_004485 [Fusarium euwallaceae]
SX13_01906	775	1	420	RSL41846.1	427	1	420	90.7	420	39	0	758.1	3.3e-216	RSL41846.1 hypothetical protein CEP54_015690 [Fusarium sp. AF-8]
SX13_01907	476	1	475	XP_003049522.1	468	1	468	94.3	475	20	7	844	2.8e-242	XP_003049522.1 hypothetical protein NECHADRAFT_73991 [[Nectria] haematococca mpVI 77-13-4]
SX13_01908	345	13	339	EGU78305.1	686	306	629	58.4	327	133	3	386	1.5e-104	EGU78305.1 hypothetical protein FOXB_11166 [Fusarium oxysporum Fo5176]
SX13_01909	201	1	200	RSL86077.1	250	51	250	81	200	38	0	346.7	5.9e-93	RSL86077.1 hypothetical protein CDV31_016454 [Fusarium ambrosium]
SX13_01910	777	38	772	XP_003054731.1	842	31	840	51.2	814	314	83	803.9	5.2e-230	XP_003054731.1 hypothetical protein NECHADRAFT_75765 [[Nectria] haematococca mpVI 77-13-4]
SX13_01911	546	1	545	RMJ10885.1	546	1	546	92.7	546	39	1	966.1	5.6e-279	RMJ10885.1 hypothetical protein CDV36_009461 [Fusarium kuroshium]
SX13_01912	372	1	371	RSL60504.1	371	1	371	96.8	371	12	0	712.6	7.5e-203	RSL60504.1 hypothetical protein CEP54_006744 [Fusarium sp. AF-8]
SX13_01913	521	1	520	XP_003049724.1	521	1	521	93.3	521	34	1	963	4.5e-278	XP_003049724.1 hypothetical protein NECHADRAFT_73987 [[Nectria] haematococca mpVI 77-13-4]
SX13_01914	794	48	793	XP_003049723.1	790	49	790	92.1	747	53	6	1426.4	0	XP_003049723.1 hypothetical protein NECHADRAFT_73986 [[Nectria] haematococca mpVI 77-13-4]
SX13_01915	570	86	569	XP_003049722.1	483	1	483	95.2	484	22	1	952.6	6.6e-275	XP_003049722.1 predicted protein [[Nectria] haematococca mpVI 77-13-4]
SX13_01916	306	1	305	XP_003049520.1	305	1	305	96.1	305	12	0	580.1	4.8e-163	XP_003049520.1 hypothetical protein NECHADRAFT_30234 [[Nectria] haematococca mpVI 77-13-4]
SX13_01917	763	21	761	XP_003049519.1	742	1	742	83.3	748	112	13	1234.6	0	XP_003049519.1 hypothetical protein NECHADRAFT_11576, partial [[Nectria] haematococca mpVI 77-13-4]
SX13_01918	702	1	701	RMJ10891.1	697	1	697	81.9	701	123	4	1193.7	0	RMJ10891.1 hypothetical protein CDV36_009467 [Fusarium kuroshium]
SX13_01919	696	157	695	XP_003049518.1	739	220	739	71.6	563	93	67	754.2	4.2e-215	XP_003049518.1 hypothetical protein NECHADRAFT_89571 [[Nectria] haematococca mpVI 77-13-4]
SX13_01920	508	39	507	XP_003049719.1	453	8	453	88.5	469	31	23	859.4	6.8e-247	XP_003049719.1 hypothetical protein NECHADRAFT_89570 [[Nectria] haematococca mpVI 77-13-4]
SX13_01921	297	1	219	RSL53949.1	307	1	219	96.3	219	8	0	418.3	2.3e-114	RSL53949.1 hypothetical protein CEP53_007585 [Fusarium sp. AF-6]
SX13_01922	332	102	268	EPE05324.1	159	2	148	40.2	169	77	24	117.9	7.3e-24	EPE05324.1 ecf subfamily rna polymerase sigma factor [Ophiostoma piceae UAMH 11346]
SX13_01923	1004	6	1003	RDK43325.1	1007	11	1007	54.3	1010	437	25	1136.7	0	RDK43325.1 beta-galactosidase precursor [Aspergillus phoenicis ATCC 13157]
SX13_01924	512	14	315	RPB14187.1	408	27	328	39.3	308	175	12	213.4	2e-52	RPB14187.1 chondroitin AC/alginate lyase [Morchella conica CCBAS932]
SX13_01925	367	28	366	KAB5530551.1	362	15	358	43.3	344	190	5	298.9	2.6e-78	KAB5530551.1 putative lipase/esterase [Coniochaeta sp. 2T2.1]
SX13_01926	770	156	768	XP_003049717.1	620	1	619	79.8	639	83	46	969.5	7.1e-280	XP_003049717.1 hypothetical protein NECHADRAFT_73976 [[Nectria] haematococca mpVI 77-13-4]
SX13_01927	272	61	270	RAO69658.1	345	107	318	72.2	212	57	2	325.5	1.9e-86	RAO69658.1 hypothetical protein BHQ10_005670 [Talaromyces amestolkiae]
SX13_01928	325	1	318	KAF3056894.1	531	40	358	74.9	319	79	1	486.9	5.9e-135	KAF3056894.1 hypothetical protein CFAM422_012551, partial [Trichoderma lentiforme]
SX13_01929	287	1	279	KAF3056897.1	363	1	278	76.3	279	65	1	440.3	5.6e-121	KAF3056897.1 hypothetical protein CFAM422_012552 [Trichoderma lentiforme]
SX13_01930	247	15	246	KLP11929.1	624	28	276	45.8	251	115	21	191.8	3e-46	KLP11929.1 transcriptional activator acu-15 [Fusarium fujikuroi]
SX13_01931	285	1	278	XP_016247672.1	308	1	304	64.6	305	80	28	406.4	8.9e-111	XP_016247672.1 hypothetical protein PV07_07190 [Cladophialophora immunda]
SX13_01932	380	88	374	XP_009649560.1	325	25	320	56.9	299	114	15	338.2	4e-90	XP_009649560.1 beta-xylosidase [Verticillium dahliae VdLs.17]
SX13_01933	602	1	601	RSL45518.1	602	1	602	92.7	602	43	1	1194.9	0	RSL45518.1 hypothetical protein CEP54_014229 [Fusarium sp. AF-8]
SX13_01934	113	1	89	EXL39026.1	110	1	92	66.3	92	28	3	104.4	2.9e-20	EXL39026.1 hypothetical protein FOCG_18349 [Fusarium oxysporum f. sp. radicis-lycopersici 26381]
SX13_01935	194	17	193	XP_031090386.1	279	21	256	45.6	237	68	61	162.5	1.5e-37	XP_031090386.1 uncharacterized protein FPRO_16097 [Fusarium proliferatum ET1]
SX13_01936	103	3	102	RKK49110.1	655	321	437	65.8	120	18	23	147.1	3.5e-33	RKK49110.1 hypothetical protein BFJ69_g18105, partial [Fusarium oxysporum]
SX13_01937	296	61	295	EWZ28365.1	2460	1720	1976	72	257	50	22	340.5	6.2e-91	EWZ28365.1 hypothetical protein FOZG_17932 [Fusarium oxysporum Fo47]
SX13_01938	1480	69	1446	RMJ01438.1	1283	1	1283	80.6	1416	103	171	2025	0	RMJ01438.1 hypothetical protein CDV36_015819 [Fusarium kuroshium]
SX13_01939	90	1	89	RMJ01436.1	89	1	89	98.9	89	1	0	189.1	7e-46	RMJ01436.1 hypothetical protein CDV36_015820 [Fusarium kuroshium]
SX13_01940	90	1	89	RMJ01436.1	89	1	89	98.9	89	1	0	189.1	7e-46	RMJ01436.1 hypothetical protein CDV36_015820 [Fusarium kuroshium]
SX13_01941	1612	69	1480	RMJ01438.1	1283	1	1283	83.1	1416	103	137	2120.9	0	RMJ01438.1 hypothetical protein CDV36_015819 [Fusarium kuroshium]
SX13_01942	369	134	368	EWZ28365.1	2460	1720	1976	72	257	50	22	340.5	7.7e-91	EWZ28365.1 hypothetical protein FOZG_17932 [Fusarium oxysporum Fo47]
SX13_01943	194	17	193	XP_031090386.1	279	21	256	45.6	237	68	61	162.5	1.5e-37	XP_031090386.1 uncharacterized protein FPRO_16097 [Fusarium proliferatum ET1]
SX13_01944	231	54	133	TID01722.1	190	17	94	56.2	80	33	2	82.8	1.8e-13	TID01722.1 hypothetical protein CH35J_003408 [Colletotrichum higginsianum]
SX13_01945	1192	4	1153	RGP65280.1	2204	879	2045	58.3	1190	433	63	1339.7	0	RGP65280.1 pol poly [Fusarium sporotrichioides]
SX13_01946	830	1	803	RKK59527.1	1637	1	738	37	835	397	129	433	2.6e-118	RKK59527.1 hypothetical protein BFJ69_g17302 [Fusarium oxysporum]
SX13_01947	387	6	384	OHW92552.1	384	1	382	77.7	382	82	3	612.8	8.5e-173	OHW92552.1 enoylreductase-like protein [Colletotrichum incanum]
SX13_01948	323	3	319	OIW29356.1	320	2	319	65.4	318	109	1	445.7	1.5e-122	OIW29356.1 NAD(P)-binding protein [Coniochaeta ligniaria NRRL 30616]
SX13_01949	199	1	198	EXL40003.1	197	1	197	76.3	198	46	1	324.3	3.1e-86	EXL40003.1 hypothetical protein FOCG_17399 [Fusarium oxysporum f. sp. radicis-lycopersici 26381]
SX13_01950	525	19	524	RTE81432.1	889	368	889	75.8	529	98	30	803.1	6e-230	RTE81432.1 hypothetical protein BHE90_004101 [Fusarium euwallaceae]
SX13_01951	367	1	366	RSM02941.1	369	1	369	94.3	369	18	3	693.7	3.6e-197	RSM02941.1 hypothetical protein CDV31_010682 [Fusarium ambrosium]
SX13_01952	550	1	549	RSL92376.1	550	1	550	94.7	550	28	1	1040	3.1e-301	RSL92376.1 hypothetical protein CEP52_013859 [Fusarium sp. AF-4]
SX13_01953	359	40	358	RSL42801.1	319	1	319	93.1	319	22	0	611.7	1.7e-172	RSL42801.1 hypothetical protein CEP54_015348 [Fusarium sp. AF-8]
SX13_01954	407	76	406	XP_003041694.1	330	1	330	90.3	331	31	1	620.5	4.3e-175	XP_003041694.1 hypothetical protein NECHADRAFT_85301 [[Nectria] haematococca mpVI 77-13-4]
SX13_01955	451	131	440	RSL63820.1	1998	1664	1996	72.8	334	66	25	456.1	1.5e-125	RSL63820.1 hypothetical protein CEP53_004308 [Fusarium sp. AF-6]
SX13_01956	605	1	604	RSM02946.1	1756	635	1254	67.8	621	182	18	844.3	2.7e-242	RSM02946.1 hypothetical protein CDV31_010687 [Fusarium ambrosium]
SX13_01957	724	3	723	XP_003041697.1	748	2	748	89.3	748	52	28	1368.6	0	XP_003041697.1 hypothetical protein NECHADRAFT_49692 [[Nectria] haematococca mpVI 77-13-4]
SX13_01958	866	1	865	XP_003041639.1	865	1	865	91.9	865	70	0	1695.2	0	XP_003041639.1 hypothetical protein NECHADRAFT_85306 [[Nectria] haematococca mpVI 77-13-4]
SX13_01959	496	1	495	RTE81419.1	495	1	495	95.4	495	23	0	936.4	4.3e-270	RTE81419.1 hypothetical protein BHE90_004090 [Fusarium euwallaceae]
SX13_01960	220	1	219	XP_003041640.1	219	1	219	95	219	11	0	427.9	2.2e-117	XP_003041640.1 hypothetical protein NECHADRAFT_49670 [[Nectria] haematococca mpVI 77-13-4]
SX13_01961	391	75	390	XP_003041701.1	316	1	316	96.2	316	12	0	643.7	4.5e-182	XP_003041701.1 hypothetical protein NECHADRAFT_49769 [[Nectria] haematococca mpVI 77-13-4]
SX13_01962	1870	269	1869	RSL63822.1	1597	22	1597	88.9	1601	153	25	2902.8	0	RSL63822.1 hypothetical protein CEP53_004298 [Fusarium sp. AF-6]
SX13_01963	992	109	991	XP_003041702.1	877	1	877	94.8	883	40	6	1635.5	0	XP_003041702.1 hypothetical protein NECHADRAFT_49652 [[Nectria] haematococca mpVI 77-13-4]
SX13_01964	228	72	227	XP_003041644.1	358	8	267	45.4	260	38	104	198.7	2.2e-48	XP_003041644.1 hypothetical protein NECHADRAFT_85316 [[Nectria] haematococca mpVI 77-13-4]
SX13_01965	381	1	380	XP_003041705.1	380	1	380	87.6	380	47	0	700.7	3e-199	XP_003041705.1 hypothetical protein NECHADRAFT_49803 [[Nectria] haematococca mpVI 77-13-4]
SX13_01966	441	1	374	XP_003041706.1	447	1	319	59.7	387	75	81	281.2	6.7e-73	XP_003041706.1 predicted protein [[Nectria] haematococca mpVI 77-13-4]
SX13_01967	362	1	361	XP_003041645.1	361	1	361	97	361	11	0	714.5	1.9e-203	XP_003041645.1 hypothetical protein NECHADRAFT_49706 [[Nectria] haematococca mpVI 77-13-4]
SX13_01968	549	1	547	XP_003041707.1	547	1	546	93.2	547	36	1	1064.7	0	XP_003041707.1 hypothetical protein NECHADRAFT_85320 [[Nectria] haematococca mpVI 77-13-4]
SX13_01969	540	1	539	RSL93292.1	539	1	539	97.8	539	12	0	1039.3	5.1e-301	RSL93292.1 hypothetical protein CEP52_013349 [Fusarium sp. AF-4]
SX13_01970	570	1	569	XP_003041647.1	545	1	545	87.4	570	46	26	988.8	8.4e-286	XP_003041647.1 hypothetical protein NECHADRAFT_85322 [[Nectria] haematococca mpVI 77-13-4]
SX13_01971	528	1	527	RSL43314.1	527	1	527	97.3	527	14	0	1012.7	5e-293	RSL43314.1 hypothetical protein CEP54_015135 [Fusarium sp. AF-8]
SX13_01972	138	3	136	RSL63846.1	757	606	757	54.6	152	51	18	142.5	1.2e-31	RSL63846.1 hypothetical protein CEP53_004287 [Fusarium sp. AF-6]
SX13_01973	210	1	209	XP_003041649.1	209	1	209	93.8	209	13	0	391.3	2.2e-106	XP_003041649.1 hypothetical protein NECHADRAFT_49612 [[Nectria] haematococca mpVI 77-13-4]
SX13_01974	1070	1	986	RSL43309.1	937	1	937	78.5	992	152	61	1519.6	0	RSL43309.1 hypothetical protein CEP54_015142 [Fusarium sp. AF-8]
SX13_01975	351	1	341	XP_003041711.1	342	1	341	87.4	341	43	0	606.3	7.2e-171	XP_003041711.1 hypothetical protein NECHADRAFT_85327 [[Nectria] haematococca mpVI 77-13-4]
SX13_01976	337	2	336	XP_003041650.1	335	1	335	88.1	335	40	0	599	1.1e-168	XP_003041650.1 hypothetical protein NECHADRAFT_49798 [[Nectria] haematococca mpVI 77-13-4]
SX13_01977	1499	3	1498	RSM01137.1	1514	4	1514	88	1514	161	21	2580.4	0	RSM01137.1 hypothetical protein CDV31_011501 [Fusarium ambrosium]
SX13_01978	601	104	588	XP_003041712.1	1950	1	485	96.7	485	16	0	976.1	5.9e-282	XP_003041712.1 hypothetical protein NECHADRAFT_49776 [[Nectria] haematococca mpVI 77-13-4]
SX13_01979	242	1	241	XP_003041651.1	323	83	323	97.5	241	6	0	486.9	4.4e-135	XP_003041651.1 hypothetical protein NECHADRAFT_49746 [[Nectria] haematococca mpVI 77-13-4]
SX13_01980	560	100	559	XP_003041652.1	460	1	460	95.4	460	21	0	850.1	4.6e-244	XP_003041652.1 hypothetical protein NECHADRAFT_49599 [[Nectria] haematococca mpVI 77-13-4]
SX13_01981	282	1	279	RSL63834.1	300	1	298	86.9	298	20	19	544.7	2.1e-152	RSL63834.1 hypothetical protein CEP53_004272 [Fusarium sp. AF-6]
SX13_01982	183	1	179	RSM01144.1	178	1	178	88.8	179	19	1	310.1	5.5e-82	RSM01144.1 hypothetical protein CDV31_011508 [Fusarium ambrosium]
SX13_01983	309	1	308	XP_003041714.1	308	1	308	98.1	308	6	0	604.4	2.4e-170	XP_003041714.1 predicted protein [[Nectria] haematococca mpVI 77-13-4]
SX13_01984	400	1	399	RSL41791.1	430	1	399	94.2	399	23	0	772.3	8.6e-221	RSL41791.1 hypothetical protein CEP54_015711 [Fusarium sp. AF-8]
SX13_01985	300	1	299	XP_003041715.1	299	1	299	96	299	12	0	496.9	5.2e-138	XP_003041715.1 hypothetical protein NECHADRAFT_72124 [[Nectria] haematococca mpVI 77-13-4]
SX13_01986	322	1	321	XP_003041716.1	321	1	321	91.6	321	27	0	608.6	1.3e-171	XP_003041716.1 hypothetical protein NECHADRAFT_49787 [[Nectria] haematococca mpVI 77-13-4]
SX13_01987	335	1	334	XP_003041655.1	334	1	334	91.6	334	28	0	620.5	3.5e-175	XP_003041655.1 hypothetical protein NECHADRAFT_85339 [[Nectria] haematococca mpVI 77-13-4]
SX13_01988	419	1	417	RSM18562.1	418	1	417	96.6	417	14	0	832.8	5.6e-239	RSM18562.1 hypothetical protein CDV31_002698 [Fusarium ambrosium]
SX13_01989	496	1	495	XP_003041657.1	523	4	523	79.2	533	60	51	819.3	7.6e-235	XP_003041657.1 hypothetical protein NECHADRAFT_85341 [[Nectria] haematococca mpVI 77-13-4]
SX13_01990	396	1	394	XP_003041717.1	395	1	394	95.7	394	17	0	657.9	2.3e-186	XP_003041717.1 hypothetical protein NECHADRAFT_85342 [[Nectria] haematococca mpVI 77-13-4]
SX13_01991	547	1	546	RSL51270.1	546	1	546	97.3	546	15	0	1092	0	RSL51270.1 hypothetical protein CEP54_011485 [Fusarium sp. AF-8]
SX13_01992	447	103	446	XP_003041719.1	348	5	348	94.5	344	19	0	647.5	3.6e-183	XP_003041719.1 hypothetical protein NECHADRAFT_85344 [[Nectria] haematococca mpVI 77-13-4]
SX13_01993	536	1	535	RSL51278.1	535	1	535	97.8	535	12	0	1039.6	3.9e-301	RSL51278.1 hypothetical protein CEP54_011487 [Fusarium sp. AF-8]
SX13_01994	299	99	298	RSL52730.1	298	99	298	95.5	200	9	0	402.9	1e-109	RSL52730.1 hypothetical protein CEP53_007997 [Fusarium sp. AF-6]
SX13_01995	459	1	458	RSL52729.1	454	1	454	90.6	458	39	4	808.5	1.2e-231	RSL52729.1 hypothetical protein CEP53_007996 [Fusarium sp. AF-6]
SX13_01996	364	1	363	XP_003041658.1	363	1	363	96.7	363	12	0	742.7	6.7e-212	XP_003041658.1 hypothetical protein NECHADRAFT_63858 [[Nectria] haematococca mpVI 77-13-4]
SX13_01997	2077	2	2064	XP_025585620.1	2210	8	2195	36.9	2252	1167	253	1357	0	XP_025585620.1 uncharacterized protein FVRRES_06336 [Fusarium venenatum]
SX13_01998	509	1	508	RMJ03424.1	508	1	508	98.2	508	9	0	987.3	2.2e-285	RMJ03424.1 hypothetical protein CDV36_015049 [Fusarium kuroshium]
SX13_01999	267	1	266	XP_003041661.1	266	1	266	100	266	0	0	533.5	4.5e-149	XP_003041661.1 predicted protein [[Nectria] haematococca mpVI 77-13-4]
SX13_02000	276	91	275	RSL85524.1	905	718	902	87.6	185	23	0	340.9	4.4e-91	RSL85524.1 hypothetical protein CEP51_003294 [Fusarium floridanum]
SX13_02001	767	1	766	RSL94590.1	765	1	765	85.2	766	112	1	1395.2	0	RSL94590.1 hypothetical protein CDV31_014261 [Fusarium ambrosium]
SX13_02002	592	1	343	RSL85517.1	346	1	346	85.3	346	48	3	535.8	2e-149	RSL85517.1 hypothetical protein CEP51_003299 [Fusarium floridanum]
SX13_02003	1333	1	1332	XP_003041665.1	1341	1	1341	89.3	1351	116	29	832.8	1.8e-238	XP_003041665.1 hypothetical protein NECHADRAFT_101762 [[Nectria] haematococca mpVI 77-13-4]
SX13_02004	373	1	372	RSL51294.1	377	1	377	93.9	377	18	5	599.4	9.3e-169	RSL51294.1 hypothetical protein CEP54_011499 [Fusarium sp. AF-8]
SX13_02005	511	85	510	XP_003041729.1	426	1	426	99.3	426	3	0	858.2	1.5e-246	XP_003041729.1 predicted protein [[Nectria] haematococca mpVI 77-13-4]
SX13_02006	497	1	496	RSM01148.1	496	1	496	98.8	496	6	0	968.8	7.8e-280	RSM01148.1 Kynureninase 1 [Fusarium ambrosium]
SX13_02007	693	3	692	RSL63855.1	706	1	706	95.8	706	14	16	1321.6	0	RSL63855.1 hypothetical protein CEP53_004268 [Fusarium sp. AF-6]
SX13_02008	741	1	740	RTE69584.1	740	1	740	96.1	740	29	0	1426	0	RTE69584.1 hypothetical protein BHE90_016030 [Fusarium euwallaceae]
SX13_02009	347	3	251	OTB06925.1	272	4	260	41.9	272	120	38	195.7	2.9e-47	OTB06925.1 hypothetical protein M426DRAFT_34157, partial [Hypoxylon sp. CI-4A]
SX13_02010	430	75	335	KND93230.1	358	9	316	48.1	312	107	55	255	5e-65	KND93230.1 hypothetical protein TOPH_02471 [Tolypocladium ophioglossoides CBS 100239]
SX13_02011	93	1	92	XP_003041670.1	245	156	245	81.5	92	15	2	151.4	1.7e-34	XP_003041670.1 hypothetical protein NECHADRAFT_49767 [[Nectria] haematococca mpVI 77-13-4]
SX13_02012	315	1	314	XP_003041671.1	314	1	314	91.7	314	26	0	569.3	8.7e-160	XP_003041671.1 hypothetical protein NECHADRAFT_85369 [[Nectria] haematococca mpVI 77-13-4]
SX13_02013	1142	71	1095	XP_003041672.1	1026	1	1014	86.1	1025	131	11	1726.1	0	XP_003041672.1 hypothetical protein NECHADRAFT_96544 [[Nectria] haematococca mpVI 77-13-4]
SX13_02014	1111	1	1110	RSL42820.1	1120	1	1120	90.5	1120	96	10	1998.8	0	RSL42820.1 hypothetical protein CEP53_011996 [Fusarium sp. AF-6]
SX13_02015	509	1	506	XP_003041732.1	508	1	506	92.5	506	38	0	923.7	2.9e-266	XP_003041732.1 hypothetical protein NECHADRAFT_96545 [[Nectria] haematococca mpVI 77-13-4]
SX13_02016	290	1	289	XP_003041733.1	414	126	414	95.2	289	14	0	562.4	9.8e-158	XP_003041733.1 hypothetical protein NECHADRAFT_96546 [[Nectria] haematococca mpVI 77-13-4]
SX13_02017	579	1	578	XP_003041734.1	578	1	578	96.2	578	22	0	1175.2	0	XP_003041734.1 predicted protein [[Nectria] haematococca mpVI 77-13-4]
SX13_02018	474	1	470	XP_003041674.1	487	1	485	90.9	493	14	31	918.7	8.8e-265	XP_003041674.1 hypothetical protein NECHADRAFT_85374 [[Nectria] haematococca mpVI 77-13-4]
SX13_02019	516	1	515	RSM00420.1	517	1	517	91.3	517	43	2	956.4	4.2e-276	RSM00420.1 hypothetical protein CEP52_009139 [Fusarium sp. AF-4]
SX13_02022	222	1	197	XP_003041736.1	425	22	166	46.8	203	44	64	165.6	2.1e-38	XP_003041736.1 predicted protein [[Nectria] haematococca mpVI 77-13-4]
SX13_02023	423	1	422	RSL42486.1	422	1	422	94.1	422	25	0	834.7	1.5e-239	RSL42486.1 hypothetical protein CEP54_015464 [Fusarium sp. AF-8]
SX13_02024	259	1	258	XP_003041737.1	258	1	258	98.8	258	3	0	511.1	2.3e-142	XP_003041737.1 hypothetical protein NECHADRAFT_49778 [[Nectria] haematococca mpVI 77-13-4]
SX13_02025	406	40	357	RMJ02215.1	626	204	521	90.3	318	31	0	572.4	1.3e-160	RMJ02215.1 hypothetical protein CDV36_015517 [Fusarium kuroshium]
SX13_02026	160	24	159	XP_003041738.1	136	1	136	95.6	136	6	0	280.4	4.1e-73	XP_003041738.1 hypothetical protein NECHADRAFT_85380 [[Nectria] haematococca mpVI 77-13-4]
SX13_02027	297	1	290	RMJ02212.1	324	1	291	91.1	291	25	1	510.4	4.5e-142	RMJ02212.1 hypothetical protein CDV36_015519 [Fusarium kuroshium]
[truncated: 14,386 more rows]
