# Supplementary material for: Draft Genome and Biological Characteristics of Fusarium solani and Fusarium oxysporum Causing Black Rot in Gastrodia elata
Source: Int J Mol Sci. 2023 Feb 25;24(5):4545. doi: 10.3390/ijms24054545 (PMC10003674; doi:10.3390/ijms24054545)
Supplement: Supplementary file 1 [file ijms-24-04545-s001.zip › Table/Table S6 Analysis of KOG annotation of strain QK8 Genome.xlsx]

## Sheet: Sheet1
Analysis of KOG annotation of strain QK8 Genome
Gene name	Portein_name_in_KOG	E_value	Identity	Score	Organism	KOG_id	KOG_class_defination	Function_code	Functional_categories	Function_class_defination
QK8_00001	At4g31670	1e-05	35.82	49.3	ath	KOG1865	Ubiquitin carboxyl-terminal hydrolase	[O]	CELLULAR PROCESSES AND SIGNALING	Posttranslational modification, protein turnover, chaperones
QK8_00008	At4g39830	2e-66	32.29	231	ath	KOG1263	Multicopper oxidases	[Q]	METABOLISM	Secondary metabolites biosynthesis, transport and catabolism
QK8_00009	SPAPB1A11.02	3e-34	30.1	132	spo	KOG1515	Arylacetamide deacetylase	[V]	CELLULAR PROCESSES AND SIGNALING	Defense mechanisms
QK8_00011	SPAC2E1P3.01	1e-25	26.76	107	spo	KOG1198	Zinc-binding oxidoreductase	[CR]	--	--
QK8_00014	SPAC57A7.05	3e-34	31.4	142	spo	KOG4711	Predicted membrane protein	[R]	POORLY CHARACTERIZED	General function prediction only
QK8_00015	At1g43620	3e-51	47.75	192	ath	KOG1192	UDP-glucuronosyl and UDP-glucosyl transferase	[GC]	--	--
QK8_00018	SPAC57A7.05	7e-17	21.3	87.8	spo	KOG4711	Predicted membrane protein	[R]	POORLY CHARACTERIZED	General function prediction only
QK8_00021	At3g18000	3e-07	24.34	53.1	ath	KOG1269	SAM-dependent methyltransferases	[IR]	--	--
QK8_00022	SPCC736.13	6e-28	29.55	113	spo	KOG1208	Dehydrogenases with different specificities (related to short-chain alcohol dehydrogenases)	[Q]	METABOLISM	Secondary metabolites biosynthesis, transport and catabolism
QK8_00023	Hs4557569	5e-10	29.71	61.2	hsa	KOG1027	Serine/threonine protein kinase and endoribonuclease ERN1/IRE1, sensor of the unfolded protein response pathway	[T]	CELLULAR PROCESSES AND SIGNALING	Signal transduction mechanisms
QK8_00025	7301198	2e-08	25.91	59.3	dme	KOG3714	Meprin A metalloprotease	[O]	CELLULAR PROCESSES AND SIGNALING	Posttranslational modification, protein turnover, chaperones
QK8_00027	SPAC1006.01	9e-82	40.56	263	spo	KOG1153	Subtilisin-related protease/Vacuolar protease B	[O]	CELLULAR PROCESSES AND SIGNALING	Posttranslational modification, protein turnover, chaperones
QK8_00029	7295621	9e-06	24.08	47.8	dme	KOG1205	Predicted dehydrogenase	[Q]	METABOLISM	Secondary metabolites biosynthesis, transport and catabolism
QK8_00030	Hs13435386	1e-25	26.08	112	hsa	KOG0158	Cytochrome P450 CYP3/CYP5/CYP6/CYP9 subfamilies	[Q]	METABOLISM	Secondary metabolites biosynthesis, transport and catabolism
QK8_00031	YKL220c	9e-34	23.53	140	sce	KOG0039	Ferric reductase, NADH/NADPH oxidase and related proteins	[PQ]	--	--
QK8_00037	SPCC663.08c	1e-17	30.65	81.3	spo	KOG1611	Predicted short chain-type dehydrogenase	[R]	POORLY CHARACTERIZED	General function prediction only
QK8_00038	SPAC513.07	7e-63	38.05	207	spo	KOG1502	Flavonol reductase/cinnamoyl-CoA reductase	[V]	CELLULAR PROCESSES AND SIGNALING	Defense mechanisms
QK8_00042	At1g15950	8e-13	31.15	70.1	ath	KOG1502	Flavonol reductase/cinnamoyl-CoA reductase	[V]	CELLULAR PROCESSES AND SIGNALING	Defense mechanisms
QK8_00044	Hs4503233	6e-29	26.79	120	hsa	KOG0158	Cytochrome P450 CYP3/CYP5/CYP6/CYP9 subfamilies	[Q]	METABOLISM	Secondary metabolites biosynthesis, transport and catabolism
QK8_00045	SPAC1039.03	2e-17	26.73	82.8	spo	KOG1515	Arylacetamide deacetylase	[V]	CELLULAR PROCESSES AND SIGNALING	Defense mechanisms
QK8_00047	CE01702	8e-29	26.72	124	cel	KOG0158	Cytochrome P450 CYP3/CYP5/CYP6/CYP9 subfamilies	[Q]	METABOLISM	Secondary metabolites biosynthesis, transport and catabolism
QK8_00049	YBR298c	3e-111	38.24	349	sce	KOG0254	Predicted transporter (major facilitator superfamily)	[R]	POORLY CHARACTERIZED	General function prediction only
QK8_00050	YGL077c	1e-75	32.75	253	sce	KOG1289	Amino acid transporters	[E]	METABOLISM	Amino acid transport and metabolism
QK8_00052	At3g46490	4e-14	28.06	74.3	ath	KOG0143	Iron/ascorbate family oxidoreductases	[QR]	--	--
QK8_00053	SPAC1039.10	3e-28	48	103	spo	KOG2317	Putative translation initiation inhibitor UK114/IBM1	[J]	INFORMATION STORAGE AND PROCESSING	Translation, ribosomal structure and biogenesis
QK8_00054	SPAC11D3.17	2e-09	46.77	62.8	spo	KOG1721	FOG: Zn-finger	[R]	POORLY CHARACTERIZED	General function prediction only
QK8_00055	SPBC1683.12	3e-47	27.87	173	spo	KOG2533	Permease of the major facilitator superfamily	[G]	METABOLISM	Carbohydrate transport and metabolism
QK8_00063	YLR044c	7e-124	38.23	382	sce	KOG1184	Thiamine pyrophosphate-requiring enzyme	[EH]	--	--
QK8_00065	YCR098c	6e-83	35.05	270	sce	KOG0252	Inorganic phosphate transporter	[P]	METABOLISM	Inorganic ion transport and metabolism
QK8_00069	SPAC1039.04	5e-169	51.82	492	spo	KOG2533	Permease of the major facilitator superfamily	[G]	METABOLISM	Carbohydrate transport and metabolism
QK8_00070	SPAC1039.03	2e-94	48.74	289	spo	KOG1515	Arylacetamide deacetylase	[V]	CELLULAR PROCESSES AND SIGNALING	Defense mechanisms
QK8_00079	At1g57640	2e-82	26.77	301	ath	KOG0017	FOG: Transposon-encoded proteins with TYA, reverse transcriptase, integrase domains in various combinations	[R]	POORLY CHARACTERIZED	General function prediction only
QK8_00084	SPAC22F8.11	8e-60	40.6	211	spo	KOG0169	Phosphoinositide-specific phospholipase C	[T]	CELLULAR PROCESSES AND SIGNALING	Signal transduction mechanisms
QK8_00085	YPL268w	7e-09	29.13	56.2	sce	KOG0169	Phosphoinositide-specific phospholipase C	[T]	CELLULAR PROCESSES AND SIGNALING	Signal transduction mechanisms
QK8_00088	7297766	9e-32	32.37	126	dme	KOG1339	Aspartyl protease	[O]	CELLULAR PROCESSES AND SIGNALING	Posttranslational modification, protein turnover, chaperones
QK8_00095	SPAPB1A11.02	1e-37	29.8	142	spo	KOG1515	Arylacetamide deacetylase	[V]	CELLULAR PROCESSES AND SIGNALING	Defense mechanisms
QK8_00097	At2g28210	5e-15	25.48	73.9	ath	KOG0382	Carbonic anhydrase	[R]	POORLY CHARACTERIZED	General function prediction only
QK8_00102	7302519	4e-21	26.17	100	dme	KOG2024	Beta-Glucuronidase GUSB (glycosylhydrolase superfamily 2)	[G]	METABOLISM	Carbohydrate transport and metabolism
QK8_00106	CE01106	7e-21	28.57	90.5	cel	KOG0805	Carbon-nitrogen hydrolase	[E]	METABOLISM	Amino acid transport and metabolism
QK8_00109	YGL077c	4e-36	27.27	139	sce	KOG1289	Amino acid transporters	[E]	METABOLISM	Amino acid transport and metabolism
QK8_00113	At1g43620	2e-129	45.93	406	ath	KOG1192	UDP-glucuronosyl and UDP-glucosyl transferase	[GC]	--	--
QK8_00118	HsM19923755	1e-60	38.22	216	hsa	KOG1202	Animal-type fatty acid synthase and related proteins	[I]	METABOLISM	Lipid transport and metabolism
QK8_00122	At1g24340	6e-07	41.98	54.3	ath	KOG3855	Monooxygenase involved in coenzyme Q (ubiquinone) biosynthesis	[HC]	--	--
QK8_00123	SPCC191.09c	7e-31	33.48	117	spo	KOG0867	Glutathione S-transferase	[O]	CELLULAR PROCESSES AND SIGNALING	Posttranslational modification, protein turnover, chaperones
QK8_00126	SPAC13G6.12c	3e-108	33.72	352	spo	KOG2571	Chitin synthase/hyaluronan synthase (glycosyltransferases)	[M]	CELLULAR PROCESSES AND SIGNALING	Cell wall/membrane/envelope biogenesis
QK8_00127	At5g27790	3e-10	33.54	65.1	ath	KOG0198	MEKK and related serine/threonine protein kinases	[T]	CELLULAR PROCESSES AND SIGNALING	Signal transduction mechanisms
QK8_00128	At1g23740	5e-34	43.19	132	ath	KOG1198	Zinc-binding oxidoreductase	[CR]	--	--
QK8_00129	At3g05190	8e-34	32	132	ath	KOG0975	Branched chain aminotransferase BCAT1, pyridoxal phosphate enzymes type IV superfamily	[E]	METABOLISM	Amino acid transport and metabolism
QK8_00130	SPCC757.13	8e-89	34.43	286	spo	KOG2533	Permease of the major facilitator superfamily	[G]	METABOLISM	Carbohydrate transport and metabolism
QK8_00134	YDR536w	3e-43	26.68	164	sce	KOG0254	Predicted transporter (major facilitator superfamily)	[R]	POORLY CHARACTERIZED	General function prediction only
QK8_00135	Hs4505093	1e-15	22.7	81.3	hsa	KOG0029	Amine oxidase	[Q]	METABOLISM	Secondary metabolites biosynthesis, transport and catabolism
QK8_00141	SPBC2A9.02	2e-10	25.44	63.5	spo	KOG1502	Flavonol reductase/cinnamoyl-CoA reductase	[V]	CELLULAR PROCESSES AND SIGNALING	Defense mechanisms
QK8_00142	YPL171c	9e-94	41.62	291	sce	KOG0134	NADH:flavin oxidoreductase/12-oxophytodienoate reductase	[CR]	--	--
QK8_00144	Hs7705718	6e-14	28.81	72	hsa	KOG3981	Deoxyribose-phosphate aldolase	[F]	METABOLISM	Nucleotide transport and metabolism
QK8_00148	YKR105c	4e-13	23.62	73.9	sce	KOG0254	Predicted transporter (major facilitator superfamily)	[R]	POORLY CHARACTERIZED	General function prediction only
QK8_00150	CE01658	2e-31	25.45	130	cel	KOG0158	Cytochrome P450 CYP3/CYP5/CYP6/CYP9 subfamilies	[Q]	METABOLISM	Secondary metabolites biosynthesis, transport and catabolism
QK8_00154	At5g18210	6e-36	37.5	132	ath	KOG0725	Reductases with broad range of substrate specificities	[R]	POORLY CHARACTERIZED	General function prediction only
QK8_00155	At3g24220	6e-34	26.84	136	ath	KOG1285	Beta, beta-carotene 15,15'-dioxygenase and related enzymes	[Q]	METABOLISM	Secondary metabolites biosynthesis, transport and catabolism
QK8_00158	YGL256w	4e-25	23.16	107	sce	KOG3857	Alcohol dehydrogenase, class IV	[C]	METABOLISM	Energy production and conversion
QK8_00159	At4g12300	1e-37	27.74	147	ath	KOG0156	Cytochrome P450 CYP2 subfamily	[Q]	METABOLISM	Secondary metabolites biosynthesis, transport and catabolism
QK8_00160	At3g48170	7e-71	35.4	248	ath	KOG2450	Aldehyde dehydrogenase	[C]	METABOLISM	Energy production and conversion
QK8_00161	At1g68620	5e-07	34.35	52	ath	KOG1515	Arylacetamide deacetylase	[V]	CELLULAR PROCESSES AND SIGNALING	Defense mechanisms
QK8_00164	At3g23570	8e-21	27.73	90.9	ath	KOG3043	Predicted hydrolase related to dienelactone hydrolase	[R]	POORLY CHARACTERIZED	General function prediction only
QK8_00167	YDR536w	2e-37	27.62	147	sce	KOG0254	Predicted transporter (major facilitator superfamily)	[R]	POORLY CHARACTERIZED	General function prediction only
QK8_00174	SPBP16F5.08c	3e-33	29.94	132	spo	KOG1399	Flavin-containing monooxygenase	[Q]	METABOLISM	Secondary metabolites biosynthesis, transport and catabolism
QK8_00175	YCR102c	3e-22	28.57	100	sce	KOG1198	Zinc-binding oxidoreductase	[CR]	--	--
QK8_00176	Hs11034823	0	45.29	1063	hsa	KOG1898	Splicing factor 3b, subunit 3	[A]	INFORMATION STORAGE AND PROCESSING	RNA processing and modification
QK8_00177	YJL164c	1e-06	29.36	51.6	sce	KOG0616	cAMP-dependent protein kinase catalytic subunit (PKA)	[T]	CELLULAR PROCESSES AND SIGNALING	Signal transduction mechanisms
QK8_00180	Hs14754789	1e-11	29.45	68.6	hsa	KOG0595	Serine/threonine-protein kinase involved in autophagy	[OUT]	--	--
QK8_00182	YKL221w	3e-69	33.61	238	sce	KOG2504	Monocarboxylate transporter	[G]	METABOLISM	Carbohydrate transport and metabolism
QK8_00187	SPAC1039.04	3e-43	29.75	163	spo	KOG2533	Permease of the major facilitator superfamily	[G]	METABOLISM	Carbohydrate transport and metabolism
QK8_00191	Hs10947056	6e-46	27.85	183	hsa	KOG4177	Ankyrin	[M]	CELLULAR PROCESSES AND SIGNALING	Cell wall/membrane/envelope biogenesis
QK8_00193	At1g08105	4e-17	22.96	87.8	ath	KOG1121	Tam3-transposase (Ac family)	[L]	INFORMATION STORAGE AND PROCESSING	Replication, recombination and repair
QK8_00198	Hs18554533	9e-07	31.19	51.2	hsa	KOG2458	Endoplasmic reticulum protein EP58, contains filamin rod domain and KDEL motif	[R]	POORLY CHARACTERIZED	General function prediction only
QK8_00200	Hs10947056	1e-23	24.64	110	hsa	KOG4177	Ankyrin	[M]	CELLULAR PROCESSES AND SIGNALING	Cell wall/membrane/envelope biogenesis
QK8_01801	7297332	9e-39	25.84	156	dme	KOG0642	Cell-cycle nuclear protein, contains WD-40 repeats	[D]	CELLULAR PROCESSES AND SIGNALING	Cell cycle control, cell division, chromosome partitioning
QK8_01802	SPBC649.03	1e-55	43.54	189	spo	KOG4017	DNA excision repair protein XPA/XPAC/RAD14	[L]	INFORMATION STORAGE AND PROCESSING	Replication, recombination and repair
QK8_01803	YBR106w	2e-60	49.74	191	sce	KOG4554	Protein involved in inorganic phosphate transport	[P]	METABOLISM	Inorganic ion transport and metabolism
QK8_01807	At2g32960	2e-32	39.74	123	ath	KOG1572	Predicted protein tyrosine phosphatase	[V]	CELLULAR PROCESSES AND SIGNALING	Defense mechanisms
QK8_01812	At5g36890	3e-57	32.79	204	ath	KOG0626	Beta-glucosidase, lactase phlorizinhydrolase, and related proteins	[G]	METABOLISM	Carbohydrate transport and metabolism
QK8_01813	YPL265w	0	54.17	561	sce	KOG1286	Amino acid transporters	[E]	METABOLISM	Amino acid transport and metabolism
QK8_01815	SPAC13C5.07	0	52.8	552	spo	KOG2310	DNA repair exonuclease MRE11	[L]	INFORMATION STORAGE AND PROCESSING	Replication, recombination and repair
QK8_01816	At3g44310	2e-61	35.58	206	ath	KOG0805	Carbon-nitrogen hydrolase	[E]	METABOLISM	Amino acid transport and metabolism
QK8_01817	SPCC1442.07c	4e-37	48.08	138	spo	KOG4842	Protein involved in sister chromatid separation and/or segregation	[D]	CELLULAR PROCESSES AND SIGNALING	Cell cycle control, cell division, chromosome partitioning
QK8_01821	At3g50520	2e-08	30.3	58.2	ath	KOG0235	Phosphoglycerate mutase	[G]	METABOLISM	Carbohydrate transport and metabolism
QK8_01823	Hs18560881	4e-75	39.75	276	hsa	KOG0244	Kinesin-like protein	[Z]	CELLULAR PROCESSES AND SIGNALING	Cytoskeleton
QK8_01824	SPAC1250.04c	5e-27	45.3	100	spo	KOG4062	6-O-methylguanine-DNA methyltransferase MGMT/MGT1, involved in DNA repair	[L]	INFORMATION STORAGE AND PROCESSING	Replication, recombination and repair
QK8_01825	YMR318c	2e-81	44.44	257	sce	KOG0023	Alcohol dehydrogenase, class V	[Q]	METABOLISM	Secondary metabolites biosynthesis, transport and catabolism
QK8_01828	At1g30000	3e-71	33.73	243	ath	KOG2431	1, 2-alpha-mannosidase	[G]	METABOLISM	Carbohydrate transport and metabolism
QK8_01836	SPAPJ696.02	3e-34	29.37	136	spo	KOG1843	Uncharacterized conserved protein	[S]	POORLY CHARACTERIZED	Function unknown
QK8_01837	At5g25260	8e-98	36.73	311	ath	KOG2668	Flotillins	[UZ]	--	--
QK8_01840	7301622	2e-66	26.48	240	dme	KOG2220	Predicted signal transduction protein	[R]	POORLY CHARACTERIZED	General function prediction only
QK8_01843	Hs18544419	1e-56	33.01	208	hsa	KOG0272	U4/U6 small nuclear ribonucleoprotein Prp4 (contains WD40 repeats)	[A]	INFORMATION STORAGE AND PROCESSING	RNA processing and modification
QK8_01844	SPCC1753.04	2e-52	33.92	181	spo	KOG1528	Salt-sensitive 3'-phosphoadenosine-5'-phosphatase HAL2/SAL1	[FP]	--	--
QK8_01850	Hs21450749	9e-39	33.06	151	hsa	KOG1516	Carboxylesterase and related proteins	[R]	POORLY CHARACTERIZED	General function prediction only
QK8_01851	SPCC417.10	3e-94	32.88	300	spo	KOG2533	Permease of the major facilitator superfamily	[G]	METABOLISM	Carbohydrate transport and metabolism
QK8_01857	Hs14743830_2	5e-24	26.78	102	hsa	KOG4178	Soluble epoxide hydrolase	[I]	METABOLISM	Lipid transport and metabolism
QK8_01858	At3g49620	1e-32	30.91	127	ath	KOG0143	Iron/ascorbate family oxidoreductases	[QR]	--	--
QK8_01859	At2g46210	1e-60	34.44	211	ath	KOG4232	Delta 6-fatty acid desaturase/delta-8 sphingolipid desaturase	[I]	METABOLISM	Lipid transport and metabolism
QK8_01865	SPCC1450.07c	5e-50	34.19	175	spo	KOG3923	D-aspartate oxidase	[E]	METABOLISM	Amino acid transport and metabolism
QK8_01875	YIR028w	9e-99	36.05	322	sce	KOG2466	Uridine permease/thiamine transporter/allantoin transport	[FH]	--	--
QK8_01877	YDL194w	3e-62	31.99	224	sce	KOG0254	Predicted transporter (major facilitator superfamily)	[R]	POORLY CHARACTERIZED	General function prediction only
QK8_01881	7290628	5e-15	38.24	73.9	dme	KOG3085	Predicted hydrolase (HAD superfamily)	[R]	POORLY CHARACTERIZED	General function prediction only
QK8_01891	7300904	8e-15	31.91	78.6	dme	KOG0158	Cytochrome P450 CYP3/CYP5/CYP6/CYP9 subfamilies	[Q]	METABOLISM	Secondary metabolites biosynthesis, transport and catabolism
QK8_01901	SPAC1F7.12	5e-113	51.16	337	spo	KOG1575	Voltage-gated shaker-like K+ channel, subunit beta/KCNAB	[C]	METABOLISM	Energy production and conversion
QK8_01903	YDR127w	2e-27	33.11	115	sce	KOG0692	Pentafunctional AROM protein	[E]	METABOLISM	Amino acid transport and metabolism
QK8_01905	SPAC1834.02	2e-75	27.34	271	spo	KOG0692	Pentafunctional AROM protein	[E]	METABOLISM	Amino acid transport and metabolism
QK8_01907	YDR127w	6e-48	36.01	177	sce	KOG0692	Pentafunctional AROM protein	[E]	METABOLISM	Amino acid transport and metabolism
QK8_01908	7303159	2e-24	40.94	101	dme	KOG1097	Adenine deaminase/adenosine deaminase	[F]	METABOLISM	Nucleotide transport and metabolism
QK8_01912	YBR298c	9e-123	36.3	379	sce	KOG0254	Predicted transporter (major facilitator superfamily)	[R]	POORLY CHARACTERIZED	General function prediction only
QK8_01914	SPBC16A3.17c	7e-32	26.51	131	spo	KOG0254	Predicted transporter (major facilitator superfamily)	[R]	POORLY CHARACTERIZED	General function prediction only
QK8_01915	Hs7705777	1e-34	33.45	134	hsa	KOG0025	Zn2+-binding dehydrogenase (nuclear receptor binding factor-1)	[KC]	--	--
QK8_01917	SPAC23G3.02c	1e-93	24.89	343	spo	KOG1178	Non-ribosomal peptide synthetase/alpha-aminoadipate reductase and related enzymes	[Q]	METABOLISM	Secondary metabolites biosynthesis, transport and catabolism
QK8_01918	At1g64650	1e-13	29.15	71.6	ath	KOG4332	Predicted sugar transporter	[G]	METABOLISM	Carbohydrate transport and metabolism
QK8_01921	7295252	2e-11	32.71	62	dme	KOG0777	Geranylgeranyl pyrophosphate synthase/Polyprenyl synthetase	[H]	METABOLISM	Coenzyme transport and metabolism
QK8_01925	At2g43180	2e-50	38.8	179	ath	KOG1260	Isocitrate lyase	[C]	METABOLISM	Energy production and conversion
QK8_01926	YGR260w	2e-56	27.7	199	sce	KOG2533	Permease of the major facilitator superfamily	[G]	METABOLISM	Carbohydrate transport and metabolism
QK8_01932	SPCC417.10	2e-28	31.36	113	spo	KOG2533	Permease of the major facilitator superfamily	[G]	METABOLISM	Carbohydrate transport and metabolism
QK8_01933	SPAC9E9.09c	5e-66	32.72	236	spo	KOG2450	Aldehyde dehydrogenase	[C]	METABOLISM	Energy production and conversion
QK8_01934	At3g53180	2e-29	26.87	124	ath	KOG0683	Glutamine synthetase	[E]	METABOLISM	Amino acid transport and metabolism
QK8_01935	YGL077c	1e-160	48.81	473	sce	KOG1289	Amino acid transporters	[E]	METABOLISM	Amino acid transport and metabolism
QK8_01940	SPCC1450.07c	4e-86	43.95	269	spo	KOG3923	D-aspartate oxidase	[E]	METABOLISM	Amino acid transport and metabolism
QK8_01941	At3g05190	5e-23	24.82	100	ath	KOG0975	Branched chain aminotransferase BCAT1, pyridoxal phosphate enzymes type IV superfamily	[E]	METABOLISM	Amino acid transport and metabolism
QK8_01943	At3g03980	1e-46	39.31	160	ath	KOG0725	Reductases with broad range of substrate specificities	[R]	POORLY CHARACTERIZED	General function prediction only
QK8_01944	Hs4557735	8e-19	24.76	91.3	hsa	KOG0029	Amine oxidase	[Q]	METABOLISM	Secondary metabolites biosynthesis, transport and catabolism
QK8_01945	YGL077c	2e-73	33.83	246	sce	KOG1289	Amino acid transporters	[E]	METABOLISM	Amino acid transport and metabolism
QK8_01946	SPAC18B11.09c	9e-45	40.69	153	spo	KOG4750	Serine O-acetyltransferase	[E]	METABOLISM	Amino acid transport and metabolism
QK8_01951	YLR153c	0	60.03	827	sce	KOG1175	Acyl-CoA synthetase	[I]	METABOLISM	Lipid transport and metabolism
QK8_01952	At3g18000	1e-07	28.12	54.3	ath	KOG1269	SAM-dependent methyltransferases	[IR]	--	--
QK8_01955	At4g37430	2e-25	33.96	111	ath	KOG0156	Cytochrome P450 CYP2 subfamily	[Q]	METABOLISM	Secondary metabolites biosynthesis, transport and catabolism
QK8_01960	7290912	4e-20	29	88.6	dme	KOG1611	Predicted short chain-type dehydrogenase	[R]	POORLY CHARACTERIZED	General function prediction only
QK8_01969	At1g05590	1e-30	30.18	123	ath	KOG2499	Beta-N-acetylhexosaminidase	[G]	METABOLISM	Carbohydrate transport and metabolism
QK8_01971	SPCC1529.01	6e-147	46.52	434	spo	KOG0255	Synaptic vesicle transporter SVOP and related transporters (major facilitator superfamily)	[R]	POORLY CHARACTERIZED	General function prediction only
QK8_01973	Hs12965199	4e-157	40.33	474	hsa	KOG1175	Acyl-CoA synthetase	[I]	METABOLISM	Lipid transport and metabolism
QK8_01975	Hs4503205	8e-24	25.11	108	hsa	KOG0159	Cytochrome P450 CYP11/CYP12/CYP24/CYP27 subfamilies	[Q]	METABOLISM	Secondary metabolites biosynthesis, transport and catabolism
QK8_01977	Hs13637384	1e-44	36.07	158	hsa	KOG1535	Predicted fumarylacetoacetate hydralase	[R]	POORLY CHARACTERIZED	General function prediction only
QK8_01978	SPBC23G7.13c	4e-112	57.19	347	spo	KOG2348	Urea transporter	[E]	METABOLISM	Amino acid transport and metabolism
QK8_01982	Hs4557481	4e-127	28.61	438	hsa	KOG0054	Multidrug resistance-associated protein/mitoxantrone resistance protein, ABC superfamily	[Q]	METABOLISM	Secondary metabolites biosynthesis, transport and catabolism
QK8_01983	7297633	5e-10	27.41	65.9	dme	KOG1026	Nerve growth factor receptor TRKA and related tyrosine kinases	[TU]	--	--
QK8_01985	YPL265w	5e-37	25.6	148	sce	KOG1286	Amino acid transporters	[E]	METABOLISM	Amino acid transport and metabolism
QK8_01988	SPCC736.13	8e-46	35.84	162	spo	KOG1208	Dehydrogenases with different specificities (related to short-chain alcohol dehydrogenases)	[Q]	METABOLISM	Secondary metabolites biosynthesis, transport and catabolism
QK8_01989	At4g39830	8e-50	25.65	185	ath	KOG1263	Multicopper oxidases	[Q]	METABOLISM	Secondary metabolites biosynthesis, transport and catabolism
QK8_01990	HsM7661898	1e-31	27.53	135	hsa	KOG1066	Glucosidase II catalytic (alpha) subunit and related enzymes, glycosyl hydrolase family 31	[GMO]	--	--
QK8_01995	SPBC1271.10c	8e-78	30.47	260	spo	KOG0255	Synaptic vesicle transporter SVOP and related transporters (major facilitator superfamily)	[R]	POORLY CHARACTERIZED	General function prediction only
QK8_01996	7300468	1e-18	28.83	91.3	dme	KOG1211	Amidases	[J]	INFORMATION STORAGE AND PROCESSING	Translation, ribosomal structure and biogenesis
QK8_01997	CE29233	5e-21	29.21	98.6	cel	KOG1516	Carboxylesterase and related proteins	[R]	POORLY CHARACTERIZED	General function prediction only
QK8_02001	YGR289c	5e-53	29.2	193	sce	KOG0254	Predicted transporter (major facilitator superfamily)	[R]	POORLY CHARACTERIZED	General function prediction only
QK8_02005	SPBC409.08	5e-108	40.37	340	spo	KOG0255	Synaptic vesicle transporter SVOP and related transporters (major facilitator superfamily)	[R]	POORLY CHARACTERIZED	General function prediction only
QK8_02007	At1g57640	2e-82	26.77	301	ath	KOG0017	FOG: Transposon-encoded proteins with TYA, reverse transcriptase, integrase domains in various combinations	[R]	POORLY CHARACTERIZED	General function prediction only
QK8_02010	SPAC1002.16c	5e-70	31.11	236	spo	KOG2533	Permease of the major facilitator superfamily	[G]	METABOLISM	Carbohydrate transport and metabolism
QK8_02021	SPCC162.03	2e-46	36.44	161	spo	KOG1205	Predicted dehydrogenase	[Q]	METABOLISM	Secondary metabolites biosynthesis, transport and catabolism
QK8_02026	CE29585	3e-11	29.78	68.9	cel	KOG1840	Kinesin light chain	[Z]	CELLULAR PROCESSES AND SIGNALING	Cytoskeleton
QK8_02030	CE06705	6e-22	26.5	105	cel	KOG4177	Ankyrin	[M]	CELLULAR PROCESSES AND SIGNALING	Cell wall/membrane/envelope biogenesis
QK8_02035	CE09880	2e-110	30.41	397	cel	KOG1202	Animal-type fatty acid synthase and related proteins	[I]	METABOLISM	Lipid transport and metabolism
QK8_02038	7303021	1e-27	23.77	117	dme	KOG0157	Cytochrome P450 CYP4/CYP19/CYP26 subfamilies	[QI]	--	--
QK8_02040	7295892	2e-14	31.64	77	dme	KOG4177	Ankyrin	[M]	CELLULAR PROCESSES AND SIGNALING	Cell wall/membrane/envelope biogenesis
QK8_02045	SPBC16C6.10	9e-16	25	77.4	spo	KOG1911	Heterochromatin-associated protein HP1 and related CHROMO domain proteins	[B]	INFORMATION STORAGE AND PROCESSING	Chromatin structure and dynamics
QK8_02051	At4g31670	1e-05	35.82	49.3	ath	KOG1865	Ubiquitin carboxyl-terminal hydrolase	[O]	CELLULAR PROCESSES AND SIGNALING	Posttranslational modification, protein turnover, chaperones
QK8_02052	At4g31670	1e-05	35.82	49.3	ath	KOG1865	Ubiquitin carboxyl-terminal hydrolase	[O]	CELLULAR PROCESSES AND SIGNALING	Posttranslational modification, protein turnover, chaperones
QK8_02054	SPBC1271.10c	1e-19	25.99	92.8	spo	KOG0255	Synaptic vesicle transporter SVOP and related transporters (major facilitator superfamily)	[R]	POORLY CHARACTERIZED	General function prediction only
QK8_02056	YBR115c	8e-14	26.76	78.2	sce	KOG1178	Non-ribosomal peptide synthetase/alpha-aminoadipate reductase and related enzymes	[Q]	METABOLISM	Secondary metabolites biosynthesis, transport and catabolism
QK8_02063	YGR244c	2e-102	40.9	315	sce	KOG2799	Succinyl-CoA synthetase, beta subunit	[C]	METABOLISM	Energy production and conversion
QK8_02064	YOR142w	6e-105	50	317	sce	KOG1255	Succinyl-CoA synthetase, alpha subunit	[C]	METABOLISM	Energy production and conversion
QK8_02069	YBR096w	9e-21	29.15	90.1	sce	KOG4366	Predicted thioesterase	[R]	POORLY CHARACTERIZED	General function prediction only
QK8_02070	Hs12707570	6e-20	28.8	92.8	hsa	KOG1680	Enoyl-CoA hydratase	[I]	METABOLISM	Lipid transport and metabolism
QK8_02073	SPBC1198.01	2e-28	26.44	116	spo	KOG0024	Sorbitol dehydrogenase	[Q]	METABOLISM	Secondary metabolites biosynthesis, transport and catabolism
QK8_02074	CE10962	3e-13	20.52	74.7	cel	KOG1399	Flavin-containing monooxygenase	[Q]	METABOLISM	Secondary metabolites biosynthesis, transport and catabolism
QK8_02075	CE18481	2e-54	37.06	184	cel	KOG0409	Predicted dehydrogenase	[R]	POORLY CHARACTERIZED	General function prediction only
QK8_02077	SPCC1529.01	6e-31	23.88	126	spo	KOG0255	Synaptic vesicle transporter SVOP and related transporters (major facilitator superfamily)	[R]	POORLY CHARACTERIZED	General function prediction only
QK8_02079	SPAC869.01	2e-23	32.99	107	spo	KOG1211	Amidases	[J]	INFORMATION STORAGE AND PROCESSING	Translation, ribosomal structure and biogenesis
QK8_02080	YGR289c	3e-56	26.42	202	sce	KOG0254	Predicted transporter (major facilitator superfamily)	[R]	POORLY CHARACTERIZED	General function prediction only
QK8_02081	Hs4885391	6e-21	27.56	100	hsa	KOG2571	Chitin synthase/hyaluronan synthase (glycosyltransferases)	[M]	CELLULAR PROCESSES AND SIGNALING	Cell wall/membrane/envelope biogenesis
QK8_02082	At1g79320	3e-09	38.61	61.2	ath	KOG1546	Metacaspase involved in regulation of apoptosis	[DO]	--	--
QK8_02090	SPAC20G8.03	2e-130	42.66	396	spo	KOG0254	Predicted transporter (major facilitator superfamily)	[R]	POORLY CHARACTERIZED	General function prediction only
QK8_02091	At4g17370	1e-08	24.93	58.2	ath	KOG2741	Dimeric dihydrodiol dehydrogenase	[GQ]	--	--
QK8_02094	Hs13376164	5e-16	32.37	79.7	hsa	KOG4178	Soluble epoxide hydrolase	[I]	METABOLISM	Lipid transport and metabolism
QK8_02099	SPAPYUG7.05	8e-38	29.93	139	spo	KOG3124	Pyrroline-5-carboxylate reductase	[E]	METABOLISM	Amino acid transport and metabolism
QK8_02100	SPBC24C6.04	3e-160	44.28	474	spo	KOG2455	Delta-1-pyrroline-5-carboxylate dehydrogenase	[E]	METABOLISM	Amino acid transport and metabolism
QK8_02102	YBR132c	4e-129	40.52	395	sce	KOG1286	Amino acid transporters	[E]	METABOLISM	Amino acid transport and metabolism
QK8_02105	At2g33230	8e-11	28.19	66.2	ath	KOG1399	Flavin-containing monooxygenase	[Q]	METABOLISM	Secondary metabolites biosynthesis, transport and catabolism
QK8_02106	SPAPYUG7.05	2e-31	30.04	121	spo	KOG3124	Pyrroline-5-carboxylate reductase	[E]	METABOLISM	Amino acid transport and metabolism
QK8_02107	Hs15277342	1e-23	30.83	99	hsa	KOG1200	Mitochondrial/plastidial beta-ketoacyl-ACP reductase	[I]	METABOLISM	Lipid transport and metabolism
QK8_02109	CE15561	2e-24	32.17	108	cel	KOG0186	Proline oxidase	[E]	METABOLISM	Amino acid transport and metabolism
QK8_02111	YAL049c	1e-28	29.92	116	sce	KOG3043	Predicted hydrolase related to dienelactone hydrolase	[R]	POORLY CHARACTERIZED	General function prediction only
QK8_02113	YBR046c	2e-63	40.75	207	sce	KOG1197	Predicted quinone oxidoreductase	[CR]	--	--
QK8_02114	Hs4557351	1e-25	27.96	113	hsa	KOG4389	Acetylcholinesterase/Butyrylcholinesterase	[T]	CELLULAR PROCESSES AND SIGNALING	Signal transduction mechanisms
QK8_02116	Hs4504891	9e-08	22.86	55.5	hsa	KOG2614	Kynurenine 3-monooxygenase and related flavoprotein monooxygenases	[CR]	--	--
QK8_02117	HsM10190718	1e-06	27.71	50.4	hsa	KOG1454	Predicted hydrolase/acyltransferase (alpha/beta hydrolase superfamily)	[R]	POORLY CHARACTERIZED	General function prediction only
QK8_02119	SPAC10F6.13c	9e-109	43.5	331	spo	KOG1412	Aspartate aminotransferase/Glutamic oxaloacetic transaminase AAT2/GOT1	[E]	METABOLISM	Amino acid transport and metabolism
QK8_02123	SPAC1834.02	4e-49	27.23	189	spo	KOG0692	Pentafunctional AROM protein	[E]	METABOLISM	Amino acid transport and metabolism
QK8_02125	SPAC1F8.01	2e-43	26.81	163	spo	KOG0254	Predicted transporter (major facilitator superfamily)	[R]	POORLY CHARACTERIZED	General function prediction only
QK8_02126	SPAC1834.02	1e-25	28.42	110	spo	KOG0692	Pentafunctional AROM protein	[E]	METABOLISM	Amino acid transport and metabolism
QK8_02127	SPBC2G2.04c	1e-22	38.83	90.5	spo	KOG2317	Putative translation initiation inhibitor UK114/IBM1	[J]	INFORMATION STORAGE AND PROCESSING	Translation, ribosomal structure and biogenesis
QK8_02133	At5g67030	3e-06	28.42	51.2	ath	KOG2614	Kynurenine 3-monooxygenase and related flavoprotein monooxygenases	[CR]	--	--
QK8_02134	At2g38290	2e-160	54.39	469	ath	KOG0682	Ammonia permease	[P]	METABOLISM	Inorganic ion transport and metabolism
QK8_02144	CE20432	7e-08	25.82	54.3	cel	KOG3290	Peroxisomal phytanoyl-CoA hydroxylase	[I]	METABOLISM	Lipid transport and metabolism
QK8_02145	YCR098c	8e-94	35.25	299	sce	KOG0252	Inorganic phosphate transporter	[P]	METABOLISM	Inorganic ion transport and metabolism
QK8_02153	SPAC16E8.09	2e-12	22.18	72.8	spo	KOG3519	Invasion-inducing protein TIAM1/CDC24 and related RhoGEF GTPases	[T]	CELLULAR PROCESSES AND SIGNALING	Signal transduction mechanisms
QK8_02154	SPAC19G12.10c	2e-77	37.84	264	spo	KOG1282	Serine carboxypeptidases (lysosomal cathepsin A)	[OE]	--	--
QK8_02155	SPAC5H10.03	2e-20	30.58	88.6	spo	KOG4754	Predicted phosphoglycerate mutase	[G]	METABOLISM	Carbohydrate transport and metabolism
QK8_02156	CE28902	6e-63	39.22	219	cel	KOG0506	Glutaminase (contains ankyrin repeat)	[E]	METABOLISM	Amino acid transport and metabolism
QK8_02157	YDL128w	2e-60	33.85	207	sce	KOG1397	Ca2+/H+ antiporter VCX1 and related proteins	[P]	METABOLISM	Inorganic ion transport and metabolism
QK8_02163	At1g18270_1	8e-144	50.67	447	ath	KOG0409	Predicted dehydrogenase	[R]	POORLY CHARACTERIZED	General function prediction only
QK8_02165	SPAC977.14c	3e-117	52.3	348	spo	KOG1575	Voltage-gated shaker-like K+ channel, subunit beta/KCNAB	[C]	METABOLISM	Energy production and conversion
QK8_02167	At1g30620	3e-07	25.82	53.5	ath	KOG1371	UDP-glucose 4-epimerase/UDP-sulfoquinovose synthase	[M]	CELLULAR PROCESSES AND SIGNALING	Cell wall/membrane/envelope biogenesis
QK8_02168	YML054c_2	2e-91	43.94	289	sce	KOG0538	Glycolate oxidase	[C]	METABOLISM	Energy production and conversion
QK8_02170	SPAC1002.16c	8e-72	30.27	243	spo	KOG2533	Permease of the major facilitator superfamily	[G]	METABOLISM	Carbohydrate transport and metabolism
QK8_02177	YDR406w	0	44.56	1277	sce	KOG0065	Pleiotropic drug resistance proteins (PDR1-15), ABC superfamily	[Q]	METABOLISM	Secondary metabolites biosynthesis, transport and catabolism
QK8_02181	SPBC36.01c	9e-06	21.4	51.2	spo	KOG0255	Synaptic vesicle transporter SVOP and related transporters (major facilitator superfamily)	[R]	POORLY CHARACTERIZED	General function prediction only
QK8_02182	SPAPB1A11.02	2e-29	28.62	117	spo	KOG1515	Arylacetamide deacetylase	[V]	CELLULAR PROCESSES AND SIGNALING	Defense mechanisms
QK8_02183	YCR102c	1e-12	25.19	69.7	sce	KOG1198	Zinc-binding oxidoreductase	[CR]	--	--
QK8_02184	At5g17220	1e-23	32.18	103	ath	KOG0867	Glutathione S-transferase	[O]	CELLULAR PROCESSES AND SIGNALING	Posttranslational modification, protein turnover, chaperones
QK8_02185	7291696	6e-12	27.57	69.7	dme	KOG1399	Flavin-containing monooxygenase	[Q]	METABOLISM	Secondary metabolites biosynthesis, transport and catabolism
QK8_02186	At1g09640_1	2e-09	26.32	57.8	ath	KOG0867	Glutathione S-transferase	[O]	CELLULAR PROCESSES AND SIGNALING	Posttranslational modification, protein turnover, chaperones
QK8_02190	YDR415c	1e-81	41.28	261	sce	KOG2195	Transferrin receptor and related proteins containing the protease-associated (PA) domain	[OPR]	--	--
QK8_02191	SPAC513.07	7e-25	30.51	105	spo	KOG1502	Flavonol reductase/cinnamoyl-CoA reductase	[V]	CELLULAR PROCESSES AND SIGNALING	Defense mechanisms
QK8_02195	7295202	1e-38	32.73	160	dme	KOG4177	Ankyrin	[M]	CELLULAR PROCESSES AND SIGNALING	Cell wall/membrane/envelope biogenesis
QK8_02198	SPBC947.06c	2e-134	40.88	403	spo	KOG0255	Synaptic vesicle transporter SVOP and related transporters (major facilitator superfamily)	[R]	POORLY CHARACTERIZED	General function prediction only
QK8_02200	YAL061w	2e-71	36	233	sce	KOG0024	Sorbitol dehydrogenase	[Q]	METABOLISM	Secondary metabolites biosynthesis, transport and catabolism
QK8_02204	At4g22530	2e-12	38.83	67.4	ath	KOG3010	Methyltransferase	[R]	POORLY CHARACTERIZED	General function prediction only
QK8_02205	YGL077c	6e-62	29.75	216	sce	KOG1289	Amino acid transporters	[E]	METABOLISM	Amino acid transport and metabolism
QK8_02206	SPAC922.06	2e-17	28.84	84.7	spo	KOG0725	Reductases with broad range of substrate specificities	[R]	POORLY CHARACTERIZED	General function prediction only
QK8_02207	CE09969	4e-07	27.7	52.4	cel	KOG0725	Reductases with broad range of substrate specificities	[R]	POORLY CHARACTERIZED	General function prediction only
QK8_02208	SPBC8E4.03	2e-128	51.2	380	spo	KOG2964	Arginase family protein	[E]	METABOLISM	Amino acid transport and metabolism
QK8_02210	Hs4505093	6e-56	30.33	198	hsa	KOG0029	Amine oxidase	[Q]	METABOLISM	Secondary metabolites biosynthesis, transport and catabolism
QK8_02211	Hs7657629	3e-11	28.21	68.6	hsa	KOG1290	Serine/threonine protein kinase	[T]	CELLULAR PROCESSES AND SIGNALING	Signal transduction mechanisms
QK8_02212	YGL077c	4e-63	30.77	220	sce	KOG1289	Amino acid transporters	[E]	METABOLISM	Amino acid transport and metabolism
QK8_02216	Hs11095441	0	56.3	595	hsa	KOG2449	Methylmalonate semialdehyde dehydrogenase	[EG]	--	--
QK8_02219	SPBC2D10.20	2e-16	33.61	75.5	spo	KOG0418	Ubiquitin-protein ligase	[O]	CELLULAR PROCESSES AND SIGNALING	Posttranslational modification, protein turnover, chaperones
QK8_02224	Hs20270355	1e-40	32.68	153	hsa	KOG1604	Predicted mutarotase	[G]	METABOLISM	Carbohydrate transport and metabolism
QK8_02228	YOL119c	6e-26	25.45	111	sce	KOG2504	Monocarboxylate transporter	[G]	METABOLISM	Carbohydrate transport and metabolism
QK8_02229	At1g24340	4e-11	29.69	67	ath	KOG3855	Monooxygenase involved in coenzyme Q (ubiquinone) biosynthesis	[HC]	--	--
QK8_02235	At1g27500	9e-07	34.88	52	ath	KOG1840	Kinesin light chain	[Z]	CELLULAR PROCESSES AND SIGNALING	Cytoskeleton
QK8_02237	At5g11330	8e-06	25.62	49.7	ath	KOG2614	Kynurenine 3-monooxygenase and related flavoprotein monooxygenases	[CR]	--	--
QK8_02239	At2g47120	6e-12	27.67	65.9	ath	KOG0725	Reductases with broad range of substrate specificities	[R]	POORLY CHARACTERIZED	General function prediction only
QK8_02242	Hs20538133	2e-08	41.43	58.2	hsa	KOG0504	FOG: Ankyrin repeat	[R]	POORLY CHARACTERIZED	General function prediction only
QK8_02244	At3g50720	2e-13	32.92	75.5	ath	KOG0192	Tyrosine kinase specific for activated (GTP-bound) p21cdc42Hs	[T]	CELLULAR PROCESSES AND SIGNALING	Signal transduction mechanisms
QK8_02261	SPBC1683.12	2e-56	28.21	198	spo	KOG2533	Permease of the major facilitator superfamily	[G]	METABOLISM	Carbohydrate transport and metabolism
QK8_02262	SPAC8E11.10	1e-30	39.47	118	spo	KOG0725	Reductases with broad range of substrate specificities	[R]	POORLY CHARACTERIZED	General function prediction only
QK8_02264	At1g18270_2	2e-30	37.5	116	ath	KOG4153	Fructose 1,6-bisphosphate aldolase	[G]	METABOLISM	Carbohydrate transport and metabolism
QK8_02266	SPAC22A12.11	2e-130	38.72	399	spo	KOG2426	Dihydroxyacetone kinase/glycerone kinase	[G]	METABOLISM	Carbohydrate transport and metabolism
QK8_02267	YGR055w	2e-126	39.25	387	sce	KOG1287	Amino acid transporters	[E]	METABOLISM	Amino acid transport and metabolism
QK8_02268	SPCC970.03	4e-70	43.7	229	spo	KOG0534	NADH-cytochrome b-5 reductase	[HC]	--	--
QK8_02269	Hs4503241	3e-30	35.96	125	hsa	KOG0157	Cytochrome P450 CYP4/CYP19/CYP26 subfamilies	[QI]	--	--
QK8_02270	Hs10947122	3e-139	28.3	471	hsa	KOG0054	Multidrug resistance-associated protein/mitoxantrone resistance protein, ABC superfamily	[Q]	METABOLISM	Secondary metabolites biosynthesis, transport and catabolism
QK8_02273	At4g25970	3e-28	34.41	119	ath	KOG2419	Phosphatidylserine decarboxylase	[I]	METABOLISM	Lipid transport and metabolism
QK8_02276	YMR058w	0	49.83	573	sce	KOG1263	Multicopper oxidases	[Q]	METABOLISM	Secondary metabolites biosynthesis, transport and catabolism
QK8_02279	YGR055w	0	55.33	550	sce	KOG1287	Amino acid transporters	[E]	METABOLISM	Amino acid transport and metabolism
QK8_02280	7297274	3e-67	32.33	224	dme	KOG2650	Zinc carboxypeptidase	[S]	POORLY CHARACTERIZED	Function unknown
QK8_02282	7299751	9e-51	41.87	173	dme	KOG0759	Mitochondrial oxoglutarate/malate carrier proteins	[C]	METABOLISM	Energy production and conversion
QK8_02284	SPAC922.05c	2e-44	28.45	166	spo	KOG3098	Uncharacterized conserved protein	[S]	POORLY CHARACTERIZED	Function unknown
QK8_02287	Hs20806091	1e-14	28.43	79	hsa	KOG1218	Proteins containing Ca2+-binding EGF-like domains	[T]	CELLULAR PROCESSES AND SIGNALING	Signal transduction mechanisms
QK8_02288	YPR025c	2e-35	28.53	136	sce	KOG2496	Cdk activating kinase (CAK)/RNA polymerase II transcription initiation/nucleotide excision repair factor TFIIH/TFIIK, cyclin H subunit	[DKL]	--	--
QK8_02289	SPBC19C2.10	4e-33	30.2	136	spo	KOG1118	Lysophosphatidic acid acyltransferase endophilin/SH3GL, involved in synaptic vesicle formation	[IT]	--	--
QK8_02290	Hs14786304_1	4e-69	31.95	261	hsa	KOG1807	Helicases	[L]	INFORMATION STORAGE AND PROCESSING	Replication, recombination and repair
QK8_02298	7299808	1e-08	30.23	60.8	dme	KOG2806	Chitinase	[G]	METABOLISM	Carbohydrate transport and metabolism
QK8_02301	At1g31800	9e-44	29.55	164	ath	KOG0157	Cytochrome P450 CYP4/CYP19/CYP26 subfamilies	[QI]	--	--
QK8_02302	CE03074	7e-13	24.53	72	cel	KOG0158	Cytochrome P450 CYP3/CYP5/CYP6/CYP9 subfamilies	[Q]	METABOLISM	Secondary metabolites biosynthesis, transport and catabolism
QK8_02305	At4g27710	1e-29	24.94	127	ath	KOG0157	Cytochrome P450 CYP4/CYP19/CYP26 subfamilies	[QI]	--	--
QK8_02306	Hs4503245	4e-18	23.4	88.6	hsa	KOG0684	Cytochrome P450	[Q]	METABOLISM	Secondary metabolites biosynthesis, transport and catabolism
QK8_02314	Hs14917109	6e-169	52.04	487	hsa	KOG0938	Adaptor complexes medium subunit family	[U]	CELLULAR PROCESSES AND SIGNALING	Intracellular trafficking, secretion, and vesicular transport
QK8_02318	Hs13375809	2e-07	28.24	52.4	hsa	KOG4648	Uncharacterized conserved protein, contains LRR repeats	[S]	POORLY CHARACTERIZED	Function unknown
QK8_02319	SPBC839.13c	5e-97	69.8	289	spo	KOG3204	60S ribosomal protein L13a	[J]	INFORMATION STORAGE AND PROCESSING	Translation, ribosomal structure and biogenesis
QK8_02321	YDR513w	3e-31	59.38	111	sce	KOG1752	Glutaredoxin and related proteins	[O]	CELLULAR PROCESSES AND SIGNALING	Posttranslational modification, protein turnover, chaperones
QK8_02323	YJR090c	1e-103	38.06	348	sce	KOG1947	Leucine rich repeat proteins, some proteins contain F-box	[R]	POORLY CHARACTERIZED	General function prediction only
QK8_02324	SPCPB1C11.01	0	59.16	545	spo	KOG0682	Ammonia permease	[P]	METABOLISM	Inorganic ion transport and metabolism
QK8_02325	SPBC2D10.15c	2e-19	32.81	85.1	spo	KOG2255	Peptidyl-tRNA hydrolase	[J]	INFORMATION STORAGE AND PROCESSING	Translation, ribosomal structure and biogenesis
QK8_02326	SPBC725.09c	2e-141	72.2	403	spo	KOG3771	Amphiphysin	[U]	CELLULAR PROCESSES AND SIGNALING	Intracellular trafficking, secretion, and vesicular transport
QK8_02327	At1g08370	7e-14	33.12	71.2	ath	KOG2868	Decapping enzyme complex component DCP1	[KA]	--	--
QK8_02328	7291368	2e-22	29.77	105	dme	KOG0566	Inositol-1,4,5-triphosphate 5-phosphatase (synaptojanin), INP51/INP52/INP53 family	[U]	CELLULAR PROCESSES AND SIGNALING	Intracellular trafficking, secretion, and vesicular transport
QK8_02341	SPCC962.06c	5e-145	57.35	464	spo	KOG0119	Splicing factor 1/branch point binding protein (RRM superfamily)	[A]	INFORMATION STORAGE AND PROCESSING	RNA processing and modification
QK8_02342	YBR074w	5e-52	30.65	191	sce	KOG2194	Aminopeptidases of the M20 family	[OR]	--	--
QK8_02343	YPR147c	3e-16	26.33	79	sce	KOG3975	Uncharacterized conserved protein	[S]	POORLY CHARACTERIZED	Function unknown
QK8_02345	CE06050	5e-16	27.63	77	cel	KOG4244	Failed axon connections (fax) protein/glutathione S-transferase-like protein	[T]	CELLULAR PROCESSES AND SIGNALING	Signal transduction mechanisms
QK8_02346	SPAC26H5.09c	4e-74	39.95	239	spo	KOG2742	Predicted oxidoreductase	[R]	POORLY CHARACTERIZED	General function prediction only
QK8_02347	YMR008c	2e-163	46.86	489	sce	KOG1325	Lysophospholipase	[I]	METABOLISM	Lipid transport and metabolism
QK8_02348	YPL188w	1e-53	31.52	189	sce	KOG2178	Predicted sugar kinase	[G]	METABOLISM	Carbohydrate transport and metabolism
QK8_02349	SPBC428.14	3e-71	34.86	233	spo	KOG1505	Lysophosphatidic acid acyltransferase LPAAT and related acyltransferases	[I]	METABOLISM	Lipid transport and metabolism
QK8_02350	SPAC1002.16c	8e-63	28.07	217	spo	KOG2533	Permease of the major facilitator superfamily	[G]	METABOLISM	Carbohydrate transport and metabolism
QK8_02351	Hs4505467	8e-73	31.46	248	hsa	KOG4419	5' nucleotidase	[F]	METABOLISM	Nucleotide transport and metabolism
QK8_02353	At3g13790	1e-12	23.44	72	ath	KOG0228	Beta-fructofuranosidase (invertase)	[G]	METABOLISM	Carbohydrate transport and metabolism
QK8_02354	SPCC1235.13	1e-57	27.66	204	spo	KOG0254	Predicted transporter (major facilitator superfamily)	[R]	POORLY CHARACTERIZED	General function prediction only
QK8_02356	YDR536w	1e-46	27.25	174	sce	KOG0254	Predicted transporter (major facilitator superfamily)	[R]	POORLY CHARACTERIZED	General function prediction only
QK8_02360	SPCC1393.13	4e-117	42.25	356	spo	KOG3870	Uncharacterized conserved protein	[S]	POORLY CHARACTERIZED	Function unknown
QK8_02361	At3g56310	8e-75	39.88	244	ath	KOG2366	Alpha-D-galactosidase (melibiase)	[G]	METABOLISM	Carbohydrate transport and metabolism
QK8_02362	At5g23140	4e-67	49.49	213	ath	KOG0840	ATP-dependent Clp protease, proteolytic subunit	[O]	CELLULAR PROCESSES AND SIGNALING	Posttranslational modification, protein turnover, chaperones
QK8_02365	SPAC17G8.06c	0	68.79	801	spo	KOG2448	Dihydroxy-acid dehydratase	[E]	METABOLISM	Amino acid transport and metabolism
QK8_02366	SPAC1783.02c	3e-15	25.08	76.6	spo	KOG2898	Predicted phosphate acyltransferase, contains PlsC domain	[I]	METABOLISM	Lipid transport and metabolism
QK8_02367	SPAC664.10	2e-157	49.82	484	spo	KOG0239	Kinesin (KAR3 subfamily)	[Z]	CELLULAR PROCESSES AND SIGNALING	Cytoskeleton
QK8_02370	SPAC1486.01	3e-70	54.4	220	spo	KOG0876	Manganese superoxide dismutase	[P]	METABOLISM	Inorganic ion transport and metabolism
QK8_02379	SPCC31H12.08c	2e-141	40.98	435	spo	KOG0620	Glucose-repressible alcohol dehydrogenase transcriptional effector CCR4 and related proteins	[K]	INFORMATION STORAGE AND PROCESSING	Transcription
QK8_02381	Hs20482669	1e-08	35.16	56.2	hsa	KOG0758	Mitochondrial carnitine-acylcarnitine carrier protein	[C]	METABOLISM	Energy production and conversion
QK8_02382	YPL086c	0	76.49	916	sce	KOG2535	RNA polymerase II elongator complex, subunit ELP3/histone acetyltransferase	[BK]	--	--
QK8_02389	YMR083w	5e-140	57.35	411	sce	KOG0023	Alcohol dehydrogenase, class V	[Q]	METABOLISM	Secondary metabolites biosynthesis, transport and catabolism
QK8_02391	Hs22057484	2e-10	42.86	64.3	hsa	KOG0504	FOG: Ankyrin repeat	[R]	POORLY CHARACTERIZED	General function prediction only
QK8_02394	YOL119c	7e-95	35.95	300	sce	KOG2504	Monocarboxylate transporter	[G]	METABOLISM	Carbohydrate transport and metabolism
QK8_02395	CE05227	2e-145	68.21	418	cel	KOG1255	Succinyl-CoA synthetase, alpha subunit	[C]	METABOLISM	Energy production and conversion
QK8_02396	SPBC2D10.20	2e-56	43.78	184	spo	KOG0418	Ubiquitin-protein ligase	[O]	CELLULAR PROCESSES AND SIGNALING	Posttranslational modification, protein turnover, chaperones
QK8_02397	SPBC4.07c	0	78.32	614	spo	KOG0726	26S proteasome regulatory complex, ATPase RPT2	[O]	CELLULAR PROCESSES AND SIGNALING	Posttranslational modification, protein turnover, chaperones
QK8_02398	ECU07g1270	2e-16	27.42	82.8	ecu	KOG0658	Glycogen synthase kinase-3	[G]	METABOLISM	Carbohydrate transport and metabolism
QK8_02399	SPAPJ696.02	7e-36	38.05	139	spo	KOG1843	Uncharacterized conserved protein	[S]	POORLY CHARACTERIZED	Function unknown
QK8_02400	At1g15080	7e-25	30.77	104	ath	KOG3030	Lipid phosphate phosphatase and related enzymes of the PAP2 family	[I]	METABOLISM	Lipid transport and metabolism
QK8_02405	YER036c	0	69.24	866	sce	KOG0927	Predicted transporter (ABC superfamily)	[R]	POORLY CHARACTERIZED	General function prediction only
QK8_02406	YGL150c	0	54.32	1057	sce	KOG0388	SNF2 family DNA-dependent ATPase	[L]	INFORMATION STORAGE AND PROCESSING	Replication, recombination and repair
QK8_02409	SPAC13G7.05	6e-68	31.55	234	spo	KOG0380	Sterol O-acyltransferase/Diacylglycerol O-acyltransferase	[I]	METABOLISM	Lipid transport and metabolism
QK8_02410	YMR186w	0	74.64	995	sce	KOG0019	Molecular chaperone (HSP90 family)	[O]	CELLULAR PROCESSES AND SIGNALING	Posttranslational modification, protein turnover, chaperones
QK8_02413	SPCC5E4.03c	9e-124	34.36	404	spo	KOG0263	Transcription initiation factor TFIID, subunit TAF5 (also component of histone acetyltransferase SAGA)	[K]	INFORMATION STORAGE AND PROCESSING	Transcription
QK8_02418	7293649	3e-07	42.19	52.8	dme	KOG1721	FOG: Zn-finger	[R]	POORLY CHARACTERIZED	General function prediction only
QK8_02422	At1g56300	2e-11	44.62	63.9	ath	KOG0714	Molecular chaperone (DnaJ superfamily)	[O]	CELLULAR PROCESSES AND SIGNALING	Posttranslational modification, protein turnover, chaperones
QK8_02423	Hs7427509	5e-33	37.27	128	hsa	KOG3947	Phosphoesterases	[R]	POORLY CHARACTERIZED	General function prediction only
QK8_02425	At4g25970	7e-21	30.62	97.1	ath	KOG2419	Phosphatidylserine decarboxylase	[I]	METABOLISM	Lipid transport and metabolism
QK8_02426	YNL229c	6e-31	31.62	120	sce	KOG0867	Glutathione S-transferase	[O]	CELLULAR PROCESSES AND SIGNALING	Posttranslational modification, protein turnover, chaperones
QK8_02427	Hs7656961	2e-14	33.79	75.1	hsa	KOG0504	FOG: Ankyrin repeat	[R]	POORLY CHARACTERIZED	General function prediction only
QK8_02428	At1g18270_2	3e-28	33.88	110	ath	KOG4153	Fructose 1,6-bisphosphate aldolase	[G]	METABOLISM	Carbohydrate transport and metabolism
QK8_02430	SPAC3H1.06c	7e-55	27.48	198	spo	KOG0254	Predicted transporter (major facilitator superfamily)	[R]	POORLY CHARACTERIZED	General function prediction only
QK8_02431	ECU03g1290	2e-06	25.19	51.2	ecu	KOG2017	Molybdopterin synthase sulfurylase	[H]	METABOLISM	Coenzyme transport and metabolism
QK8_02436	SPCC965.09	3e-20	26.8	90.9	spo	KOG0806	Carbon-nitrogen hydrolase	[E]	METABOLISM	Amino acid transport and metabolism
QK8_02437	YGL077c	1e-68	30.21	235	sce	KOG1289	Amino acid transporters	[E]	METABOLISM	Amino acid transport and metabolism
QK8_02441	CE00852	4e-25	29.31	109	cel	KOG2304	3-hydroxyacyl-CoA dehydrogenase	[I]	METABOLISM	Lipid transport and metabolism
QK8_02442	SPAC11D3.18c	2e-91	36.46	293	spo	KOG2533	Permease of the major facilitator superfamily	[G]	METABOLISM	Carbohydrate transport and metabolism
QK8_02443	YDR071c	2e-22	25.5	92.8	sce	KOG4144	Arylalkylamine N-acetyltransferase	[R]	POORLY CHARACTERIZED	General function prediction only
QK8_02447	SPCC330.12c	3e-19	38.74	84	spo	KOG0449	Succinate dehydrogenase, cytochrome b subunit	[G]	METABOLISM	Carbohydrate transport and metabolism
QK8_02451	SPAC9E9.09c	0	52.81	543	spo	KOG2450	Aldehyde dehydrogenase	[C]	METABOLISM	Energy production and conversion
QK8_02456	SPBC17D11.06	6e-143	46.72	424	spo	KOG2267	Eukaryotic-type DNA primase, large subunit	[L]	INFORMATION STORAGE AND PROCESSING	Replication, recombination and repair
QK8_02459	YKL116c	1e-59	31.01	213	sce	KOG0586	Serine/threonine protein kinase	[R]	POORLY CHARACTERIZED	General function prediction only
QK8_02463	SPCC31H12.03c	2e-20	33.21	89.4	spo	KOG4259	Putative nucleic acid-binding protein Hcc-1/proliferation associated cytokine-inducible protein, contains SAP domain	[D]	CELLULAR PROCESSES AND SIGNALING	Cell cycle control, cell division, chromosome partitioning
QK8_02464	YLR361c	4e-67	37.92	231	sce	KOG1432	Predicted DNA repair exonuclease SIA1	[R]	POORLY CHARACTERIZED	General function prediction only
QK8_02470	SPCC285.10c	7e-85	43.99	272	spo	KOG1477	SPRY domain-containing proteins	[R]	POORLY CHARACTERIZED	General function prediction only
QK8_02472	SPAC2F3.06c	0	40.31	660	spo	KOG2023	Nuclear transport receptor Karyopherin-beta2/Transportin (importin beta superfamily)	[YU]	--	--
QK8_02474	SPBC1778.07	4e-71	35.03	233	spo	KOG2798	Putative trehalase	[G]	METABOLISM	Carbohydrate transport and metabolism
QK8_02475	Hs10337605	1e-25	32.43	110	hsa	KOG0725	Reductases with broad range of substrate specificities	[R]	POORLY CHARACTERIZED	General function prediction only
QK8_02479	Hs7662406	1e-16	27.85	86.3	hsa	KOG0504	FOG: Ankyrin repeat	[R]	POORLY CHARACTERIZED	General function prediction only
QK8_02482	SPBC409.06	2e-98	52.28	297	spo	KOG2778	Ubiquitin C-terminal hydrolase	[O]	CELLULAR PROCESSES AND SIGNALING	Posttranslational modification, protein turnover, chaperones
QK8_02484	YNL169c	9e-108	45.2	336	sce	KOG2420	Phosphatidylserine decarboxylase	[I]	METABOLISM	Lipid transport and metabolism
QK8_02486	SPBC12C2.03c	4e-133	47.1	407	spo	KOG1158	NADP/FAD dependent oxidoreductase	[C]	METABOLISM	Energy production and conversion
QK8_02488	7304256	1e-16	32.08	84.7	dme	KOG0158	Cytochrome P450 CYP3/CYP5/CYP6/CYP9 subfamilies	[Q]	METABOLISM	Secondary metabolites biosynthesis, transport and catabolism
QK8_02489	SPBC2D10.10c	3e-119	70.9	350	spo	KOG1596	Fibrillarin and related nucleolar RNA-binding proteins	[A]	INFORMATION STORAGE AND PROCESSING	RNA processing and modification
QK8_02490	YKL180w	5e-78	66.48	236	sce	KOG3353	60S ribosomal protein L22	[J]	INFORMATION STORAGE AND PROCESSING	Translation, ribosomal structure and biogenesis
QK8_02493	YKL179c	1e-75	30.19	261	sce	KOG0963	Transcription factor/CCAAT displacement protein CDP1	[K]	INFORMATION STORAGE AND PROCESSING	Transcription
QK8_02494	Hs21359865	2e-23	25.22	108	hsa	KOG2063	Vacuolar assembly/sorting proteins VPS39/VAM6/VPS3	[U]	CELLULAR PROCESSES AND SIGNALING	Intracellular trafficking, secretion, and vesicular transport
QK8_02495	SPAC8F11.09c	2e-14	28.08	72.8	spo	KOG2920	Predicted methyltransferase	[R]	POORLY CHARACTERIZED	General function prediction only
QK8_02496	YKL146w	8e-07	23.62	53.1	sce	KOG1304	Amino acid transporters	[E]	METABOLISM	Amino acid transport and metabolism
QK8_02497	Hs14251215	2e-06	32.17	52.8	hsa	KOG1721	FOG: Zn-finger	[R]	POORLY CHARACTERIZED	General function prediction only
QK8_02499	At1g65040	8e-67	32.74	235	ath	KOG0802	E3 ubiquitin ligase	[O]	CELLULAR PROCESSES AND SIGNALING	Posttranslational modification, protein turnover, chaperones
QK8_02500	CE04664	9e-51	41.7	186	cel	KOG1950	Glycosyl transferase, family 8 - glycogenin	[G]	METABOLISM	Carbohydrate transport and metabolism
QK8_02501	At1g16310	5e-51	31.88	181	ath	KOG1485	Mitochondrial Fe2+ transporter MMT1 and related transporters (cation diffusion facilitator superfamily)	[P]	METABOLISM	Inorganic ion transport and metabolism
QK8_02502	SPCC5E4.05c	3e-35	30.34	134	spo	KOG1455	Lysophospholipase	[I]	METABOLISM	Lipid transport and metabolism
QK8_02503	SPBC9B6.09c	0	50	600	spo	KOG0058	Peptide exporter, ABC superfamily	[U]	CELLULAR PROCESSES AND SIGNALING	Intracellular trafficking, secretion, and vesicular transport
QK8_02504	SPBC337.03	2e-40	29.97	150	spo	KOG2669	Regulator of nuclear mRNA	[A]	INFORMATION STORAGE AND PROCESSING	RNA processing and modification
QK8_02505	SPBC9B6.08	5e-44	41.53	152	spo	KOG4031	Vesicle coat protein clathrin, light chain	[U]	CELLULAR PROCESSES AND SIGNALING	Intracellular trafficking, secretion, and vesicular transport
QK8_02508	SPAC823.05c	1e-65	38.46	214	spo	KOG0809	SNARE protein TLG2/Syntaxin 16	[U]	CELLULAR PROCESSES AND SIGNALING	Intracellular trafficking, secretion, and vesicular transport
QK8_02509	Hs4502549	3e-89	84.56	262	hsa	KOG0027	Calmodulin and related proteins (EF-Hand superfamily)	[T]	CELLULAR PROCESSES AND SIGNALING	Signal transduction mechanisms
QK8_02510	Hs18104998	0	45.41	686	hsa	KOG1062	Vesicle coat complex AP-1, gamma subunit	[U]	CELLULAR PROCESSES AND SIGNALING	Intracellular trafficking, secretion, and vesicular transport
QK8_02511	Hs19923907	2e-29	31.01	117	hsa	KOG0534	NADH-cytochrome b-5 reductase	[HC]	--	--
QK8_02513	SPAC2F7.06c	3e-55	31.17	198	spo	KOG2534	DNA polymerase IV (family X)	[L]	INFORMATION STORAGE AND PROCESSING	Replication, recombination and repair
QK8_02515	YHR132c	9e-93	38.57	295	sce	KOG2650	Zinc carboxypeptidase	[S]	POORLY CHARACTERIZED	Function unknown
QK8_02516	SPAC26F1.01	9e-73	32.07	260	spo	KOG0929	Guanine nucleotide exchange factor	[U]	CELLULAR PROCESSES AND SIGNALING	Intracellular trafficking, secretion, and vesicular transport
QK8_02517	Hs5902124	1e-58	28.79	212	hsa	KOG2376	Signal recognition particle, subunit Srp72	[U]	CELLULAR PROCESSES AND SIGNALING	Intracellular trafficking, secretion, and vesicular transport
QK8_02519	YKL028w	1e-32	31.54	129	sce	KOG2593	Transcription initiation factor IIE, alpha subunit	[K]	INFORMATION STORAGE AND PROCESSING	Transcription
QK8_02520	SPBC29A10.04	0	39.35	907	spo	KOG0018	Structural maintenance of chromosome protein 1 (sister chromatid cohesion complex Cohesin, subunit SMC1)	[D]	CELLULAR PROCESSES AND SIGNALING	Cell cycle control, cell division, chromosome partitioning
QK8_02521	SPBC776.05	1e-105	43.05	328	spo	KOG2895	Uncharacterized conserved protein	[S]	POORLY CHARACTERIZED	Function unknown
QK8_02522	SPAC144.13c	7e-157	49.8	467	spo	KOG0305	Anaphase promoting complex, Cdc20, Cdh1, and Ama1 subunits	[DO]	--	--
QK8_02524	SPCC16C4.12	1e-55	47.64	178	spo	KOG3234	Acetyltransferase, (GNAT) family	[R]	POORLY CHARACTERIZED	General function prediction only
QK8_02525	At3g51680	2e-30	36.84	118	ath	KOG0725	Reductases with broad range of substrate specificities	[R]	POORLY CHARACTERIZED	General function prediction only
QK8_02531	ECU11g1690	4e-28	44.19	110	ecu	KOG0048	Transcription factor, Myb superfamily	[K]	INFORMATION STORAGE AND PROCESSING	Transcription
QK8_02532	At3g04240	1e-95	32.28	334	ath	KOG4626	O-linked N-acetylglucosamine transferase OGT	[GOT]	--	--
QK8_02533	SPCC31H12.07	0	65.66	1046	spo	KOG1986	Vesicle coat complex COPII, subunit SEC23	[U]	CELLULAR PROCESSES AND SIGNALING	Intracellular trafficking, secretion, and vesicular transport
QK8_02535	Hs16306568	5e-22	24.47	104	hsa	KOG2245	Poly(A) polymerase and related nucleotidyltransferases	[A]	INFORMATION STORAGE AND PROCESSING	RNA processing and modification
QK8_02536	YJL085w	2e-42	23.43	163	sce	KOG2344	Exocyst component protein and related proteins	[U]	CELLULAR PROCESSES AND SIGNALING	Intracellular trafficking, secretion, and vesicular transport
QK8_02537	SPCC1682.02c	0	54.46	902	spo	KOG0479	DNA replication licensing factor, MCM3 component	[L]	INFORMATION STORAGE AND PROCESSING	Replication, recombination and repair
QK8_02539	SPCC306.09c	4e-120	40.85	370	spo	KOG2675	Adenylate cyclase-associated protein (CAP/Srv2p)	[ZT]	--	--
QK8_02540	YML042w	1e-143	40.03	438	sce	KOG3717	Carnitine O-acyltransferase CRAT	[I]	METABOLISM	Lipid transport and metabolism
QK8_02541	SPAC23H3.10	4e-103	34.52	328	spo	KOG1279	Chromatin remodeling factor subunit and related transcription factors	[B]	INFORMATION STORAGE AND PROCESSING	Chromatin structure and dynamics
QK8_02542	SPAC27D7.06	2e-127	53.18	374	spo	KOG3954	Electron transfer flavoprotein, alpha subunit	[C]	METABOLISM	Energy production and conversion
QK8_02543	SPBC3B8.01c	3e-117	43.07	357	spo	KOG1800	Ferredoxin/adrenodoxin reductase	[F]	METABOLISM	Nucleotide transport and metabolism
QK8_02545	Hs4505913	2e-95	44.17	326	hsa	KOG1978	DNA mismatch repair protein - MLH2/PMS1/Pms2 family	[L]	INFORMATION STORAGE AND PROCESSING	Replication, recombination and repair
QK8_02546	SPAC824.02	0	33.75	589	spo	KOG3724	Negative regulator of COPII vesicle formation	[U]	CELLULAR PROCESSES AND SIGNALING	Intracellular trafficking, secretion, and vesicular transport
QK8_02548	YDR105c	9e-145	48.47	428	sce	KOG2592	Tumor differentially expressed (TDE) protein	[S]	POORLY CHARACTERIZED	Function unknown
QK8_02549	YGL184c	3e-124	50.12	377	sce	KOG0053	Cystathionine beta-lyases/cystathionine gamma-synthases	[E]	METABOLISM	Amino acid transport and metabolism
QK8_02550	YGR028w	1e-106	46.09	324	sce	KOG0737	AAA+-type ATPase	[O]	CELLULAR PROCESSES AND SIGNALING	Posttranslational modification, protein turnover, chaperones
QK8_02552	YKL165c	0	41.34	759	sce	KOG2124	Glycosylphosphatidylinositol anchor synthesis protein	[T]	CELLULAR PROCESSES AND SIGNALING	Signal transduction mechanisms
QK8_02555	SPAPB1A10.15	4e-42	39.01	148	spo	KOG3134	Predicted membrane protein	[S]	POORLY CHARACTERIZED	Function unknown
QK8_02556	7302557	1e-11	27.4	65.9	dme	KOG0409	Predicted dehydrogenase	[R]	POORLY CHARACTERIZED	General function prediction only
QK8_02558	SPBC725.14	3e-62	29.87	219	spo	KOG2436	Acetylglutamate kinase/acetylglutamate synthase	[E]	METABOLISM	Amino acid transport and metabolism
QK8_02560	At5g52840	5e-06	35.85	47	ath	KOG3365	NADH:ubiquinone oxidoreductase, NDUFA5/B13 subunit	[C]	METABOLISM	Energy production and conversion
QK8_02562	7297895	5e-34	31.77	135	dme	KOG1034	Transcriptional repressor EED/ESC/FIE, required for transcriptional silencing, WD repeat superfamily	[K]	INFORMATION STORAGE AND PROCESSING	Transcription
QK8_02564	SPAC644.13c	1e-35	45.32	132	spo	KOG2946	Uncharacterized conserved protein	[S]	POORLY CHARACTERIZED	Function unknown
QK8_02565	YDR291w	0	43.49	891	sce	KOG4150	Predicted ATP-dependent RNA helicase	[A]	INFORMATION STORAGE AND PROCESSING	RNA processing and modification
QK8_02566	At3g13320	4e-57	32.43	199	ath	KOG1397	Ca2+/H+ antiporter VCX1 and related proteins	[P]	METABOLISM	Inorganic ion transport and metabolism
QK8_02567	At1g37130_1	7e-119	44.6	376	ath	KOG0535	Sulfite oxidase, molybdopterin-binding component	[C]	METABOLISM	Energy production and conversion
QK8_02568	Hs11693132	3e-154	33.48	499	hsa	KOG2051	Nonsense-mediated mRNA decay 2 protein	[A]	INFORMATION STORAGE AND PROCESSING	RNA processing and modification
QK8_02569	YBR023c	2e-13	23.92	75.9	sce	KOG2571	Chitin synthase/hyaluronan synthase (glycosyltransferases)	[M]	CELLULAR PROCESSES AND SIGNALING	Cell wall/membrane/envelope biogenesis
QK8_02570	Hs20547107	0	41.91	557	hsa	KOG0103	Molecular chaperones HSP105/HSP110/SSE1, HSP70 superfamily	[O]	CELLULAR PROCESSES AND SIGNALING	Posttranslational modification, protein turnover, chaperones
QK8_02571	SPAC56F8.03	0	52.42	845	spo	KOG1144	Translation initiation factor 5B (eIF-5B)	[J]	INFORMATION STORAGE AND PROCESSING	Translation, ribosomal structure and biogenesis
QK8_02573	SPBC651.03c	1e-43	32.72	159	spo	KOG2595	Predicted GTPase activator protein	[T]	CELLULAR PROCESSES AND SIGNALING	Signal transduction mechanisms
QK8_02574	At1g71300	2e-80	32.6	273	ath	KOG1961	Vacuolar sorting protein VPS52/suppressor of actin Sac2	[UZ]	--	--
QK8_02575	YEL034w	9e-74	72.44	223	sce	KOG3271	Translation initiation factor 5A (eIF-5A)	[J]	INFORMATION STORAGE AND PROCESSING	Translation, ribosomal structure and biogenesis
QK8_02576	YKR094c	1e-82	97.66	262	sce	KOG0003	Ubiquitin/60s ribosomal protein L40 fusion	[J]	INFORMATION STORAGE AND PROCESSING	Translation, ribosomal structure and biogenesis
QK8_02577	SPAC227.06	2e-47	35.98	163	spo	KOG3114	Uncharacterized conserved protein	[S]	POORLY CHARACTERIZED	Function unknown
QK8_02578	YOR286w	3e-22	38.52	91.3	sce	KOG1530	Rhodanese-related sulfurtransferase	[P]	METABOLISM	Inorganic ion transport and metabolism
QK8_02579	SPAC19A8.04	0	55.51	587	spo	KOG0157	Cytochrome P450 CYP4/CYP19/CYP26 subfamilies	[QI]	--	--
QK8_02580	Hs11432626	2e-60	34.21	208	hsa	KOG0787	Dehydrogenase kinase	[T]	CELLULAR PROCESSES AND SIGNALING	Signal transduction mechanisms
QK8_02581	YBR023c	7e-137	46	461	sce	KOG2571	Chitin synthase/hyaluronan synthase (glycosyltransferases)	[M]	CELLULAR PROCESSES AND SIGNALING	Cell wall/membrane/envelope biogenesis
QK8_02582	YBR023c	2e-133	44.2	451	sce	KOG2571	Chitin synthase/hyaluronan synthase (glycosyltransferases)	[M]	CELLULAR PROCESSES AND SIGNALING	Cell wall/membrane/envelope biogenesis
QK8_02583	YKL014c	9e-37	23.01	153	sce	KOG1791	Uncharacterized conserved protein	[S]	POORLY CHARACTERIZED	Function unknown
QK8_02584	SPBP4G3.02	4e-27	25.74	117	spo	KOG1382	Multiple inositol polyphosphate phosphatase	[R]	POORLY CHARACTERIZED	General function prediction only
QK8_02585	YDR287w	1e-74	49.03	243	sce	KOG2951	Inositol monophosphatase	[G]	METABOLISM	Carbohydrate transport and metabolism
QK8_02586	SPAC57A10.10c	8e-37	38.87	139	spo	KOG0118	FOG: RRM domain	[R]	POORLY CHARACTERIZED	General function prediction only
QK8_02587	Hs4826914_3	2e-26	27.25	115	hsa	KOG1325	Lysophospholipase	[I]	METABOLISM	Lipid transport and metabolism
QK8_02588	YMR024w	3e-48	32.27	172	sce	KOG3769	Ribonuclease III domain proteins	[J]	INFORMATION STORAGE AND PROCESSING	Translation, ribosomal structure and biogenesis
QK8_02590	SPAP32A8.03c	3e-20	35.29	95.9	spo	KOG0800	FOG: Predicted E3 ubiquitin ligase	[O]	CELLULAR PROCESSES AND SIGNALING	Posttranslational modification, protein turnover, chaperones
QK8_02591	7297099	3e-55	26.58	207	dme	KOG1158	NADP/FAD dependent oxidoreductase	[C]	METABOLISM	Energy production and conversion
QK8_02592	YKR031c	1e-98	40.09	338	sce	KOG1329	Phospholipase D1	[I]	METABOLISM	Lipid transport and metabolism
QK8_02593	Hs7705684_2	2e-24	32.58	100	hsa	KOG3221	Glycolipid transfer protein	[G]	METABOLISM	Carbohydrate transport and metabolism
QK8_02594	SPAC1039.03	9e-16	25.83	79.3	spo	KOG1515	Arylacetamide deacetylase	[V]	CELLULAR PROCESSES AND SIGNALING	Defense mechanisms
QK8_02595	YLL018c	1e-123	39.51	392	sce	KOG0556	Aspartyl-tRNA synthetase	[J]	INFORMATION STORAGE AND PROCESSING	Translation, ribosomal structure and biogenesis
QK8_02600	SPBC3H7.02	0	43.38	619	spo	KOG0236	Sulfate/bicarbonate/oxalate exchanger SAT-1 and related transporters (SLC26 family)	[P]	METABOLISM	Inorganic ion transport and metabolism
QK8_02601	YCR105w	6e-40	32.92	147	sce	KOG0023	Alcohol dehydrogenase, class V	[Q]	METABOLISM	Secondary metabolites biosynthesis, transport and catabolism
QK8_02602	CE26370	2e-153	29.49	509	cel	KOG0054	Multidrug resistance-associated protein/mitoxantrone resistance protein, ABC superfamily	[Q]	METABOLISM	Secondary metabolites biosynthesis, transport and catabolism
QK8_02614	SPAC922.07c	7e-101	38.38	317	spo	KOG2450	Aldehyde dehydrogenase	[C]	METABOLISM	Energy production and conversion
QK8_02615	7295202	2e-31	24.09	137	dme	KOG4177	Ankyrin	[M]	CELLULAR PROCESSES AND SIGNALING	Cell wall/membrane/envelope biogenesis
QK8_02616	SPAPB1A11.02	5e-30	30.68	120	spo	KOG1515	Arylacetamide deacetylase	[V]	CELLULAR PROCESSES AND SIGNALING	Defense mechanisms
QK8_02620	7297623	3e-49	32	181	dme	KOG0743	AAA+-type ATPase	[O]	CELLULAR PROCESSES AND SIGNALING	Posttranslational modification, protein turnover, chaperones
QK8_02622	At3g50560	7e-29	31.3	113	ath	KOG1014	17 beta-hydroxysteroid dehydrogenase type 3, HSD17B3	[I]	METABOLISM	Lipid transport and metabolism
QK8_02626	7295307	4e-33	27.54	133	dme	KOG2182	Hydrolytic enzymes of the alpha/beta hydrolase fold	[OR]	--	--
QK8_02629	CE28778	6e-08	39.39	56.2	cel	KOG0514	Ankyrin repeat protein	[R]	POORLY CHARACTERIZED	General function prediction only
QK8_02630	7298718	6e-24	29.88	105	dme	KOG0069	Glyoxylate/hydroxypyruvate reductase (D-isomer-specific 2-hydroxy acid dehydrogenase superfamily)	[C]	METABOLISM	Energy production and conversion
QK8_02631	At5g61540	5e-104	47.13	315	ath	KOG1593	Asparaginase	[E]	METABOLISM	Amino acid transport and metabolism
QK8_02634	YHR188c	2e-127	39.93	392	sce	KOG2407	GPI transamidase complex, GPI16/PIG-T component, involved in glycosylphosphatidylinositol anchor biosynthesis	[MO]	--	--
QK8_02635	SPCC16A11.13	3e-65	43.9	209	spo	KOG0796	Spliceosome subunit	[A]	INFORMATION STORAGE AND PROCESSING	RNA processing and modification
QK8_02647	7302557	6e-11	25.33	63.9	dme	KOG0409	Predicted dehydrogenase	[R]	POORLY CHARACTERIZED	General function prediction only
QK8_02648	SPAPB1E7.08c	0	50	538	spo	KOG0253	Synaptic vesicle transporter SV2 (major facilitator superfamily)	[R]	POORLY CHARACTERIZED	General function prediction only
QK8_02660	SPAC19G12.05	3e-119	58.95	349	spo	KOG0756	Mitochondrial tricarboxylate/dicarboxylate carrier proteins	[C]	METABOLISM	Energy production and conversion
QK8_02662	YBR290w	3e-33	34.3	128	sce	KOG4812	Golgi-associated protein/Nedd4 WW domain-binding protein	[R]	POORLY CHARACTERIZED	General function prediction only
QK8_02663	SPAC869.08	1e-55	40.91	182	spo	KOG1661	Protein-L-isoaspartate(D-aspartate) O-methyltransferase	[O]	CELLULAR PROCESSES AND SIGNALING	Posttranslational modification, protein turnover, chaperones
QK8_02666	At3g61220	8e-22	30.66	94.4	ath	KOG1208	Dehydrogenases with different specificities (related to short-chain alcohol dehydrogenases)	[Q]	METABOLISM	Secondary metabolites biosynthesis, transport and catabolism
QK8_02667	At1g79010	2e-84	59.82	272	ath	KOG3256	NADH:ubiquinone oxidoreductase, NDUFS8/23 kDa subunit	[C]	METABOLISM	Energy production and conversion
QK8_02668	7295241	7e-20	26.75	92	dme	KOG2650	Zinc carboxypeptidase	[S]	POORLY CHARACTERIZED	Function unknown
QK8_02669	SPAC4H3.09	2e-32	50.43	114	spo	KOG1748	Acyl carrier protein/NADH-ubiquinone oxidoreductase, NDUFAB1/SDAP subunit	[CIQ]	--	--
QK8_02670	SPAC3A11.02	1e-21	64.62	102	spo	KOG1039	Predicted E3 ubiquitin ligase	[O]	CELLULAR PROCESSES AND SIGNALING	Posttranslational modification, protein turnover, chaperones
QK8_02674	YLR138w	6e-86	36.92	290	sce	KOG4505	Na+/H+ antiporter	[P]	METABOLISM	Inorganic ion transport and metabolism
QK8_02675	CE13541	3e-22	23.63	102	cel	KOG0158	Cytochrome P450 CYP3/CYP5/CYP6/CYP9 subfamilies	[Q]	METABOLISM	Secondary metabolites biosynthesis, transport and catabolism
QK8_02677	SPAC3G6.11	0	37.8	578	spo	KOG1133	Helicase of the DEAD superfamily	[L]	INFORMATION STORAGE AND PROCESSING	Replication, recombination and repair
QK8_02678	YGL103w	3e-82	72.48	244	sce	KOG1742	60s ribosomal protein L15/L27	[J]	INFORMATION STORAGE AND PROCESSING	Translation, ribosomal structure and biogenesis
QK8_02679	SPBC776.12c	2e-127	44.88	386	spo	KOG1167	Serine/threonine protein kinase of the CDC7 subfamily involved in DNA synthesis, repair and recombination	[L]	INFORMATION STORAGE AND PROCESSING	Replication, recombination and repair
QK8_02680	SPBC776.13	0	44.8	981	spo	KOG0414	Chromosome condensation complex Condensin, subunit D2	[BD]	--	--
QK8_02681	SPAC19B12.05c	3e-131	38.31	412	spo	KOG0323	TFIIF-interacting CTD phosphatases, including NLI-interacting factor	[K]	INFORMATION STORAGE AND PROCESSING	Transcription
QK8_02682	At2g37540	7e-29	31.97	115	ath	KOG1208	Dehydrogenases with different specificities (related to short-chain alcohol dehydrogenases)	[Q]	METABOLISM	Secondary metabolites biosynthesis, transport and catabolism
QK8_02683	Hs21361822	7e-15	38.05	70.1	hsa	KOG3300	NADH:ubiquinone oxidoreductase, B16.6 subunit/cell death-regulatory protein	[CD]	--	--
QK8_02685	YDR536w	5e-83	35.86	283	sce	KOG0254	Predicted transporter (major facilitator superfamily)	[R]	POORLY CHARACTERIZED	General function prediction only
QK8_02686	YLR189c	0	47.31	663	sce	KOG1192	UDP-glucuronosyl and UDP-glucosyl transferase	[GC]	--	--
QK8_02687	YDL156w	4e-72	31.84	243	sce	KOG4328	WD40 protein	[S]	POORLY CHARACTERIZED	Function unknown
QK8_02690	SPCC1450.15_1	2e-30	27.8	121	spo	KOG1210	Predicted 3-ketosphinganine reductase	[Q]	METABOLISM	Secondary metabolites biosynthesis, transport and catabolism
QK8_02692	At1g76690	1e-73	36.92	239	ath	KOG0134	NADH:flavin oxidoreductase/12-oxophytodienoate reductase	[CR]	--	--
QK8_02701	At2g01770	2e-51	40.27	173	ath	KOG4473	Uncharacterized membrane protein	[S]	POORLY CHARACTERIZED	Function unknown
QK8_02702	CE05585	6e-67	32.69	232	cel	KOG1176	Acyl-CoA synthetase	[I]	METABOLISM	Lipid transport and metabolism
QK8_02703	At1g80480	3e-35	33.83	140	ath	KOG2743	Cobalamin synthesis protein	[H]	METABOLISM	Coenzyme transport and metabolism
QK8_02705	SPBC2F12.09c	1e-07	34.02	54.3	spo	KOG1414	Transcriptional activator FOSB/c-Fos and related bZIP transcription factors	[K]	INFORMATION STORAGE AND PROCESSING	Transcription
QK8_02707	SPCC965.09	1e-11	26.24	65.5	spo	KOG0806	Carbon-nitrogen hydrolase	[E]	METABOLISM	Amino acid transport and metabolism
QK8_02710	SPAC18B11.09c	1e-58	46.43	188	spo	KOG4750	Serine O-acetyltransferase	[E]	METABOLISM	Amino acid transport and metabolism
QK8_02712	CE28484	1e-06	28.69	52.8	cel	KOG2584	Dihydroorotase and related enzymes	[F]	METABOLISM	Nucleotide transport and metabolism
QK8_02716	SPAC13G6.12c	6e-09	26.14	61.2	spo	KOG2571	Chitin synthase/hyaluronan synthase (glycosyltransferases)	[M]	CELLULAR PROCESSES AND SIGNALING	Cell wall/membrane/envelope biogenesis
QK8_02717	YOR378w	2e-38	26.13	154	sce	KOG0254	Predicted transporter (major facilitator superfamily)	[R]	POORLY CHARACTERIZED	General function prediction only
QK8_02720	SPAC22A12.17c	3e-34	34.12	128	spo	KOG0725	Reductases with broad range of substrate specificities	[R]	POORLY CHARACTERIZED	General function prediction only
QK8_02721	YAL049c	2e-38	36.55	138	sce	KOG3043	Predicted hydrolase related to dienelactone hydrolase	[R]	POORLY CHARACTERIZED	General function prediction only
QK8_02734	7294194	8e-08	33.71	53.1	dme	KOG0505	Myosin phosphatase, regulatory subunit	[OT]	--	--
QK8_02739	At1g11260	3e-53	29.44	191	ath	KOG0254	Predicted transporter (major facilitator superfamily)	[R]	POORLY CHARACTERIZED	General function prediction only
QK8_02743	Hs11545833	6e-09	24.79	60.8	hsa	KOG0740	AAA+-type ATPase	[O]	CELLULAR PROCESSES AND SIGNALING	Posttranslational modification, protein turnover, chaperones
QK8_02746	At3g44190	5e-19	26.81	89	ath	KOG2495	NADH-dehydrogenase (ubiquinone)	[C]	METABOLISM	Energy production and conversion
QK8_02747	SPBC428.03c	2e-25	25.35	109	spo	KOG1382	Multiple inositol polyphosphate phosphatase	[R]	POORLY CHARACTERIZED	General function prediction only
QK8_02749	At1g18010	5e-49	32.62	177	ath	KOG3098	Uncharacterized conserved protein	[S]	POORLY CHARACTERIZED	Function unknown
QK8_02752	7304338	1e-13	24.51	78.2	dme	KOG4177	Ankyrin	[M]	CELLULAR PROCESSES AND SIGNALING	Cell wall/membrane/envelope biogenesis
QK8_02754	7297765	6e-34	34.74	133	dme	KOG1339	Aspartyl protease	[O]	CELLULAR PROCESSES AND SIGNALING	Posttranslational modification, protein turnover, chaperones
QK8_02756	CE25498	5e-06	32.31	49.3	cel	KOG1075	FOG: Reverse transcriptase	[R]	POORLY CHARACTERIZED	General function prediction only
QK8_02757	7294764_2	4e-14	29.44	74.3	dme	KOG1075	FOG: Reverse transcriptase	[R]	POORLY CHARACTERIZED	General function prediction only
QK8_02760	YMR011w	4e-43	31.34	164	sce	KOG0254	Predicted transporter (major facilitator superfamily)	[R]	POORLY CHARACTERIZED	General function prediction only
QK8_02764	At3g51000	3e-12	25.83	68.2	ath	KOG4178	Soluble epoxide hydrolase	[I]	METABOLISM	Lipid transport and metabolism
QK8_02766	Hs7706523	3e-09	31.48	59.3	hsa	KOG1208	Dehydrogenases with different specificities (related to short-chain alcohol dehydrogenases)	[Q]	METABOLISM	Secondary metabolites biosynthesis, transport and catabolism
QK8_02769	YGL255w	2e-131	52.33	387	sce	KOG1558	Fe2+/Zn2+ regulated transporter	[P]	METABOLISM	Inorganic ion transport and metabolism
QK8_02770	SPBC1198.01	2e-38	29.38	145	spo	KOG0024	Sorbitol dehydrogenase	[Q]	METABOLISM	Secondary metabolites biosynthesis, transport and catabolism
QK8_02775	At1g12570	6e-15	27.71	79	ath	KOG1238	Glucose dehydrogenase/choline dehydrogenase/mandelonitrile lyase (GMC oxidoreductase family)	[R]	POORLY CHARACTERIZED	General function prediction only
QK8_02777	At2g45310	5e-46	38.85	176	ath	KOG1371	UDP-glucose 4-epimerase/UDP-sulfoquinovose synthase	[M]	CELLULAR PROCESSES AND SIGNALING	Cell wall/membrane/envelope biogenesis
QK8_02779	YOR306c	4e-51	27.96	184	sce	KOG2504	Monocarboxylate transporter	[G]	METABOLISM	Carbohydrate transport and metabolism
QK8_02782	Hs4503443	3e-81	27.65	279	hsa	KOG3624	M13 family peptidase	[E]	METABOLISM	Amino acid transport and metabolism
QK8_02784	At4g01020_2	3e-36	35.19	143	ath	KOG1812	Predicted E3 ubiquitin ligase	[O]	CELLULAR PROCESSES AND SIGNALING	Posttranslational modification, protein turnover, chaperones
QK8_02785	At3g19010	4e-10	24.08	62.4	ath	KOG0143	Iron/ascorbate family oxidoreductases	[QR]	--	--
QK8_02789	At2g16130	6e-61	31.97	214	ath	KOG0254	Predicted transporter (major facilitator superfamily)	[R]	POORLY CHARACTERIZED	General function prediction only
QK8_02790	CE28974	1e-16	32.62	81.3	cel	KOG2772	Transaldolase	[G]	METABOLISM	Carbohydrate transport and metabolism
QK8_02797	SPBC15D4.09c	4e-79	30.57	275	spo	KOG0053	Cystathionine beta-lyases/cystathionine gamma-synthases	[E]	METABOLISM	Amino acid transport and metabolism
QK8_02799	CE01660	2e-18	22.82	89.7	cel	KOG0158	Cytochrome P450 CYP3/CYP5/CYP6/CYP9 subfamilies	[Q]	METABOLISM	Secondary metabolites biosynthesis, transport and catabolism
QK8_02800	SPBC16A3.17c	6e-55	28.6	199	spo	KOG0254	Predicted transporter (major facilitator superfamily)	[R]	POORLY CHARACTERIZED	General function prediction only
QK8_02801	YNL134c	8e-28	27.37	114	sce	KOG1198	Zinc-binding oxidoreductase	[CR]	--	--
QK8_02802	CE09880	6e-81	28.74	301	cel	KOG1202	Animal-type fatty acid synthase and related proteins	[I]	METABOLISM	Lipid transport and metabolism
QK8_02803	YIL162w	4e-105	42.98	333	sce	KOG0228	Beta-fructofuranosidase (invertase)	[G]	METABOLISM	Carbohydrate transport and metabolism
QK8_02804	SPBC12C2.13c	8e-69	34.46	235	spo	KOG0254	Predicted transporter (major facilitator superfamily)	[R]	POORLY CHARACTERIZED	General function prediction only
QK8_02806	At4g11280	1e-31	27.27	128	ath	KOG0256	1-aminocyclopropane-1-carboxylate synthase, and related proteins	[T]	CELLULAR PROCESSES AND SIGNALING	Signal transduction mechanisms
QK8_02807	At5g26595	2e-48	28.23	181	ath	KOG1549	Cysteine desulfurase NFS1	[E]	METABOLISM	Amino acid transport and metabolism
QK8_02811	7291696	6e-20	29.47	94.4	dme	KOG1399	Flavin-containing monooxygenase	[Q]	METABOLISM	Secondary metabolites biosynthesis, transport and catabolism
QK8_02813	At3g44320	5e-34	29.19	131	ath	KOG0805	Carbon-nitrogen hydrolase	[E]	METABOLISM	Amino acid transport and metabolism
QK8_02819	YNL125c	2e-18	28.61	89.4	sce	KOG2504	Monocarboxylate transporter	[G]	METABOLISM	Carbohydrate transport and metabolism
QK8_02820	At5g21100	5e-62	29.71	218	ath	KOG1263	Multicopper oxidases	[Q]	METABOLISM	Secondary metabolites biosynthesis, transport and catabolism
QK8_02824	YBR298c	1e-49	27.6	184	sce	KOG0254	Predicted transporter (major facilitator superfamily)	[R]	POORLY CHARACTERIZED	General function prediction only
QK8_02828	SPCC757.07c	9e-147	47.49	435	spo	KOG0047	Catalase	[P]	METABOLISM	Inorganic ion transport and metabolism
QK8_02829	At3g01910	1e-57	34.46	201	ath	KOG0535	Sulfite oxidase, molybdopterin-binding component	[C]	METABOLISM	Energy production and conversion
QK8_02830	YER175c	2e-20	37.59	91.3	sce	KOG3010	Methyltransferase	[R]	POORLY CHARACTERIZED	General function prediction only
QK8_02834	At1g24360	3e-40	39.42	145	ath	KOG1200	Mitochondrial/plastidial beta-ketoacyl-ACP reductase	[I]	METABOLISM	Lipid transport and metabolism
QK8_02837	YGL077c	2e-65	29.42	226	sce	KOG1289	Amino acid transporters	[E]	METABOLISM	Amino acid transport and metabolism
QK8_02839	Hs15277342	7e-34	34.55	127	hsa	KOG1200	Mitochondrial/plastidial beta-ketoacyl-ACP reductase	[I]	METABOLISM	Lipid transport and metabolism
QK8_02841	Hs4504479	9e-22	28.3	98.6	hsa	KOG4169	15-hydroxyprostaglandin dehydrogenase and related dehydrogenases	[IR]	--	--
QK8_02842	SPAC2E1P3.04	0	47.66	622	spo	KOG1186	Copper amine oxidase	[Q]	METABOLISM	Secondary metabolites biosynthesis, transport and catabolism
QK8_02843	YGL077c	3e-69	28.52	237	sce	KOG1289	Amino acid transporters	[E]	METABOLISM	Amino acid transport and metabolism
QK8_02844	SPAC922.07c	2e-172	53.63	504	spo	KOG2450	Aldehyde dehydrogenase	[C]	METABOLISM	Energy production and conversion
QK8_02851	SPAC1002.16c	4e-71	32.82	241	spo	KOG2533	Permease of the major facilitator superfamily	[G]	METABOLISM	Carbohydrate transport and metabolism
QK8_02852	YNL274c	3e-32	30.41	126	sce	KOG0069	Glyoxylate/hydroxypyruvate reductase (D-isomer-specific 2-hydroxy acid dehydrogenase superfamily)	[C]	METABOLISM	Energy production and conversion
QK8_02854	At4g16760_2	7e-140	38.15	431	ath	KOG0136	Acyl-CoA oxidase	[I]	METABOLISM	Lipid transport and metabolism
QK8_02856	YOL119c	8e-62	30.02	213	sce	KOG2504	Monocarboxylate transporter	[G]	METABOLISM	Carbohydrate transport and metabolism
QK8_02858	YCR028c	2e-61	32.59	223	sce	KOG2533	Permease of the major facilitator superfamily	[G]	METABOLISM	Carbohydrate transport and metabolism
QK8_02859	Hs20070272	3e-21	30.42	93.6	hsa	KOG1208	Dehydrogenases with different specificities (related to short-chain alcohol dehydrogenases)	[Q]	METABOLISM	Secondary metabolites biosynthesis, transport and catabolism
QK8_02863	YBR298c	1e-103	34.82	329	sce	KOG0254	Predicted transporter (major facilitator superfamily)	[R]	POORLY CHARACTERIZED	General function prediction only
QK8_02864	CE05156	9e-32	34.97	116	cel	KOG3396	Glucosamine-phosphate N-acetyltransferase	[M]	CELLULAR PROCESSES AND SIGNALING	Cell wall/membrane/envelope biogenesis
QK8_02865	CE06980	7e-44	29.71	169	cel	KOG2450	Aldehyde dehydrogenase	[C]	METABOLISM	Energy production and conversion
QK8_02870	CE19894	5e-22	28.52	94.4	cel	KOG0725	Reductases with broad range of substrate specificities	[R]	POORLY CHARACTERIZED	General function prediction only
QK8_02873	YBR145w	2e-90	42.13	280	sce	KOG0023	Alcohol dehydrogenase, class V	[Q]	METABOLISM	Secondary metabolites biosynthesis, transport and catabolism
QK8_02876	YDR531w	8e-43	40.97	153	sce	KOG2201	Pantothenate kinase PanK and related proteins	[H]	METABOLISM	Coenzyme transport and metabolism
QK8_02877	Hs14752266	5e-13	23.7	73.6	hsa	KOG4231	Intracellular membrane-bound Ca2+-independent phospholipase A2	[I]	METABOLISM	Lipid transport and metabolism
QK8_02879	YGR289c	2e-113	36.95	357	sce	KOG0254	Predicted transporter (major facilitator superfamily)	[R]	POORLY CHARACTERIZED	General function prediction only
QK8_02881	Hs18597326	2e-48	34.44	170	hsa	KOG1196	Predicted NAD-dependent oxidoreductase	[R]	POORLY CHARACTERIZED	General function prediction only
QK8_02884	At4g35500	2e-32	30.25	129	ath	KOG1290	Serine/threonine protein kinase	[T]	CELLULAR PROCESSES AND SIGNALING	Signal transduction mechanisms
QK8_02891	SPBC1271.10c	1e-30	22.26	127	spo	KOG0255	Synaptic vesicle transporter SVOP and related transporters (major facilitator superfamily)	[R]	POORLY CHARACTERIZED	General function prediction only
QK8_02892	YEL065w	2e-143	40.62	434	sce	KOG0254	Predicted transporter (major facilitator superfamily)	[R]	POORLY CHARACTERIZED	General function prediction only
QK8_02894	At3g15650	1e-12	24.83	67.4	ath	KOG2112	Lysophospholipase	[I]	METABOLISM	Lipid transport and metabolism
QK8_02898	YGL077c	6e-63	27.65	219	sce	KOG1289	Amino acid transporters	[E]	METABOLISM	Amino acid transport and metabolism
QK8_02899	SPAC11D3.06	3e-163	55.7	475	spo	KOG1347	Uncharacterized membrane protein, predicted efflux pump	[R]	POORLY CHARACTERIZED	General function prediction only
QK8_02900	SPAC11D3.09	0	72.97	530	spo	KOG2964	Arginase family protein	[E]	METABOLISM	Amino acid transport and metabolism
QK8_02904	Hs4507613	6e-07	27.13	53.1	hsa	KOG4177	Ankyrin	[M]	CELLULAR PROCESSES AND SIGNALING	Cell wall/membrane/envelope biogenesis
QK8_02908	YKL221w	5e-68	29.64	228	sce	KOG2504	Monocarboxylate transporter	[G]	METABOLISM	Carbohydrate transport and metabolism
QK8_02909	Hs10947054	2e-16	24.42	87.8	hsa	KOG4177	Ankyrin	[M]	CELLULAR PROCESSES AND SIGNALING	Cell wall/membrane/envelope biogenesis
QK8_02910	YBR132c	1e-115	39.84	360	sce	KOG1286	Amino acid transporters	[E]	METABOLISM	Amino acid transport and metabolism
QK8_02911	SPBC18H10.07	2e-16	51.67	77.4	spo	KOG0150	Spliceosomal protein FBP21	[A]	INFORMATION STORAGE AND PROCESSING	RNA processing and modification
QK8_02912	YAL049c	4e-50	39.92	169	sce	KOG3043	Predicted hydrolase related to dienelactone hydrolase	[R]	POORLY CHARACTERIZED	General function prediction only
QK8_02913	SPBC13G1.05	7e-85	36.75	291	spo	KOG2490	Predicted membrane protein	[S]	POORLY CHARACTERIZED	Function unknown
QK8_02914	SPBC14F5.03c	2e-172	32.58	540	spo	KOG2171	Karyopherin (importin) beta 3	[YU]	--	--
QK8_02918	SPAC4D7.03	3e-122	47.93	394	spo	KOG0274	Cdc4 and related F-box and WD-40 proteins	[R]	POORLY CHARACTERIZED	General function prediction only
QK8_02924	YBR281c_2	4e-108	39.01	346	sce	KOG2276	Metalloexopeptidases	[E]	METABOLISM	Amino acid transport and metabolism
QK8_02926	SPAC23D3.11	7e-52	36.82	176	spo	KOG1209	1-Acyl dihydroxyacetone phosphate reductase and related dehydrogenases	[Q]	METABOLISM	Secondary metabolites biosynthesis, transport and catabolism
QK8_02927	YGL255w	3e-27	27.68	115	sce	KOG1558	Fe2+/Zn2+ regulated transporter	[P]	METABOLISM	Inorganic ion transport and metabolism
QK8_02929	SPBC1778.07	2e-46	33.43	174	spo	KOG2798	Putative trehalase	[G]	METABOLISM	Carbohydrate transport and metabolism
QK8_02930	SPBC1773.03c	2e-146	46	432	spo	KOG1404	Alanine-glyoxylate aminotransferase AGT2	[E]	METABOLISM	Amino acid transport and metabolism
QK8_02936	SPBC354.15	9e-46	27.6	167	spo	KOG2820	FAD-dependent oxidoreductase	[R]	POORLY CHARACTERIZED	General function prediction only
QK8_02939	Hs21217557	2e-76	28.14	270	hsa	KOG1699	O-acetyltransferase	[R]	POORLY CHARACTERIZED	General function prediction only
QK8_02940	Hs7706523	1e-18	29.48	87.4	hsa	KOG1208	Dehydrogenases with different specificities (related to short-chain alcohol dehydrogenases)	[Q]	METABOLISM	Secondary metabolites biosynthesis, transport and catabolism
QK8_02947	YML123c	0	56.69	611	sce	KOG0252	Inorganic phosphate transporter	[P]	METABOLISM	Inorganic ion transport and metabolism
QK8_02950	At5g23250	5e-95	54.29	288	ath	KOG1255	Succinyl-CoA synthetase, alpha subunit	[C]	METABOLISM	Energy production and conversion
QK8_02951	SPAC10F6.03c	0	60.35	698	spo	KOG2387	CTP synthase (UTP-ammonia lyase)	[F]	METABOLISM	Nucleotide transport and metabolism
QK8_02952	7299109	6e-59	46.48	199	dme	KOG2799	Succinyl-CoA synthetase, beta subunit	[C]	METABOLISM	Energy production and conversion
QK8_02956	YLR120c	1e-30	27.01	130	sce	KOG1339	Aspartyl protease	[O]	CELLULAR PROCESSES AND SIGNALING	Posttranslational modification, protein turnover, chaperones
QK8_02957	YGL001c	2e-45	33.43	162	sce	KOG1430	C-3 sterol dehydrogenase/3-beta-hydroxysteroid dehydrogenase and related dehydrogenases	[IE]	--	--
QK8_02962	7302718	7e-13	22.65	72	dme	KOG2844	Dimethylglycine dehydrogenase precursor	[E]	METABOLISM	Amino acid transport and metabolism
QK8_02963	YIL166c	1e-48	28.54	179	sce	KOG2533	Permease of the major facilitator superfamily	[G]	METABOLISM	Carbohydrate transport and metabolism
QK8_02964	SPAC3A11.09	6e-83	37.79	278	spo	KOG4505	Na+/H+ antiporter	[P]	METABOLISM	Inorganic ion transport and metabolism
QK8_02967	At1g37130_1	4e-111	45.43	364	ath	KOG0535	Sulfite oxidase, molybdopterin-binding component	[C]	METABOLISM	Energy production and conversion
QK8_02968	At2g37770	2e-71	44.21	228	ath	KOG1577	Aldo/keto reductase family proteins	[R]	POORLY CHARACTERIZED	General function prediction only
QK8_02969	SPAC22A12.08c_1	2e-75	42.82	247	spo	KOG1618	Predicted phosphatase	[R]	POORLY CHARACTERIZED	General function prediction only
QK8_02972	7296241	2e-10	58.82	64.7	dme	KOG0773	Transcription factor MEIS1 and related HOX domain proteins	[K]	INFORMATION STORAGE AND PROCESSING	Transcription
QK8_02973	CE11068	2e-07	26.54	54.3	cel	KOG1269	SAM-dependent methyltransferases	[IR]	--	--
QK8_02977	ECU10g1480	1e-09	50	60.1	ecu	KOG0773	Transcription factor MEIS1 and related HOX domain proteins	[K]	INFORMATION STORAGE AND PROCESSING	Transcription
QK8_02978	At1g44820	1e-06	21.93	53.1	ath	KOG2275	Aminoacylase ACY1 and related metalloexopeptidases	[E]	METABOLISM	Amino acid transport and metabolism
QK8_02979	At1g08105	4e-17	22.96	87.8	ath	KOG1121	Tam3-transposase (Ac family)	[L]	INFORMATION STORAGE AND PROCESSING	Replication, recombination and repair
QK8_02981	SPAC922.05c	5e-143	49.46	426	spo	KOG3098	Uncharacterized conserved protein	[S]	POORLY CHARACTERIZED	Function unknown
QK8_02986	SPAC8E11.10	2e-27	35.89	115	spo	KOG0725	Reductases with broad range of substrate specificities	[R]	POORLY CHARACTERIZED	General function prediction only
QK8_02988	Hs10947042	4e-07	34.59	55.8	hsa	KOG4177	Ankyrin	[M]	CELLULAR PROCESSES AND SIGNALING	Cell wall/membrane/envelope biogenesis
QK8_02989	At2g16130	1e-25	23.58	113	ath	KOG0254	Predicted transporter (major facilitator superfamily)	[R]	POORLY CHARACTERIZED	General function prediction only
QK8_02993	YDR074w	0	42.16	671	sce	KOG1050	Trehalose-6-phosphate synthase component TPS1 and related subunits	[G]	METABOLISM	Carbohydrate transport and metabolism
QK8_02995	YPL230w	6e-22	56.58	100	sce	KOG1721	FOG: Zn-finger	[R]	POORLY CHARACTERIZED	General function prediction only
QK8_02998	7296888	1e-50	34.93	184	dme	KOG0443	Actin regulatory proteins (gelsolin/villin family)	[Z]	CELLULAR PROCESSES AND SIGNALING	Cytoskeleton
QK8_03000	At2g37540	2e-24	34.26	102	ath	KOG1208	Dehydrogenases with different specificities (related to short-chain alcohol dehydrogenases)	[Q]	METABOLISM	Secondary metabolites biosynthesis, transport and catabolism
QK8_03004	SPBC1773.06c	4e-60	35.47	201	spo	KOG1198	Zinc-binding oxidoreductase	[CR]	--	--
QK8_03005	YOL119c	4e-31	24.67	126	sce	KOG2504	Monocarboxylate transporter	[G]	METABOLISM	Carbohydrate transport and metabolism
QK8_03006	SPBC1289.01c	5e-39	33.58	152	spo	KOG1550	Extracellular protein SEL-1 and related proteins	[MOT]	--	--
QK8_03007	YFR052w	4e-37	35	136	sce	KOG3151	26S proteasome regulatory complex, subunit RPN12/PSMD8	[O]	CELLULAR PROCESSES AND SIGNALING	Posttranslational modification, protein turnover, chaperones
QK8_03008	SPBPJ4664.04	0	54.88	1395	spo	KOG0292	Vesicle coat complex COPI, alpha subunit	[U]	CELLULAR PROCESSES AND SIGNALING	Intracellular trafficking, secretion, and vesicular transport
QK8_03009	SPBPJ4664.06	0	35.27	837	spo	KOG1879	UDP-glucose:glycoprotein glucosyltransferase	[G]	METABOLISM	Carbohydrate transport and metabolism
QK8_03011	SPCC1840.03	0	45.68	1039	spo	KOG2171	Karyopherin (importin) beta 3	[YU]	--	--
QK8_03012	YBR214w	2e-67	35.48	230	sce	KOG1764	5'-AMP-activated protein kinase, gamma subunit	[C]	METABOLISM	Energy production and conversion
QK8_03015	SPBC18E5.02c	4e-138	44.72	413	spo	KOG1358	Serine palmitoyltransferase	[O]	CELLULAR PROCESSES AND SIGNALING	Posttranslational modification, protein turnover, chaperones
QK8_03016	YLR342w	0	61.71	2369	sce	KOG0916	1,3-beta-glucan synthase/callose synthase catalytic subunit	[M]	CELLULAR PROCESSES AND SIGNALING	Cell wall/membrane/envelope biogenesis
QK8_03017	SPBC19G7.04	6e-42	38.27	158	spo	KOG3854	SPRT-like metalloprotease	[S]	POORLY CHARACTERIZED	Function unknown
QK8_03018	At1g69680	3e-12	28.14	63.5	ath	KOG3329	RAN guanine nucleotide release factor	[T]	CELLULAR PROCESSES AND SIGNALING	Signal transduction mechanisms
QK8_03019	SPCC1442.14c	9e-56	61.83	175	spo	KOG3275	Zinc-binding protein of the histidine triad (HIT) family	[T]	CELLULAR PROCESSES AND SIGNALING	Signal transduction mechanisms
QK8_03020	SPAC3H8.02	3e-119	43.16	365	spo	KOG1470	Phosphatidylinositol transfer protein PDR16 and related proteins	[I]	METABOLISM	Lipid transport and metabolism
QK8_03022	SPAC19B12.11c	8e-26	43.24	97.8	spo	KOG3408	U1-like Zn-finger-containing protein, probabl erole in RNA processing/splicing	[A]	INFORMATION STORAGE AND PROCESSING	RNA processing and modification
QK8_03023	YLR304c	0	73.32	1155	sce	KOG0453	Aconitase/homoaconitase (aconitase superfamily)	[CE]	--	--
QK8_03024	SPAC1002.11	3e-84	33.08	285	spo	KOG3566	Glycosylphosphatidylinositol anchor attachment protein GAA1	[O]	CELLULAR PROCESSES AND SIGNALING	Posttranslational modification, protein turnover, chaperones
QK8_03025	SPAC607.05	3e-113	45.6	340	spo	KOG2908	26S proteasome regulatory complex, subunit RPN9/PSMD13	[O]	CELLULAR PROCESSES AND SIGNALING	Posttranslational modification, protein turnover, chaperones
QK8_03026	Hs6681764	1e-50	36.79	183	hsa	KOG2865	NADH:ubiquinone oxidoreductase, NDUFA9/39kDa subunit	[C]	METABOLISM	Energy production and conversion
QK8_03027	SPAC13A11.04c	6e-66	32.86	224	spo	KOG1867	Ubiquitin-specific protease	[O]	CELLULAR PROCESSES AND SIGNALING	Posttranslational modification, protein turnover, chaperones
QK8_03028	7297345	2e-74	45.33	234	dme	KOG0813	Glyoxylase	[R]	POORLY CHARACTERIZED	General function prediction only
QK8_03031	SPAC15A10.03c	0	62.67	1024	spo	KOG0390	DNA repair protein, SNF2 family	[L]	INFORMATION STORAGE AND PROCESSING	Replication, recombination and repair
QK8_03032	7297659	1e-41	33.33	152	dme	KOG0762	Mitochondrial carrier protein	[C]	METABOLISM	Energy production and conversion
QK8_03033	YGR056w	1e-93	35.27	322	sce	KOG1827	Chromatin remodeling complex RSC, subunit RSC1/Polybromo and related proteins	[BK]	--	--
QK8_03034	Hs18545764	9e-32	32.93	122	hsa	KOG3288	OTU-like cysteine protease	[TO]	--	--
QK8_03039	YDR148c	3e-158	60.15	468	sce	KOG0559	Dihydrolipoamide succinyltransferase (2-oxoglutarate dehydrogenase, E2 subunit)	[C]	METABOLISM	Energy production and conversion
QK8_03042	SPCC622.08c	7e-77	89.31	229	spo	KOG1756	Histone 2A	[B]	INFORMATION STORAGE AND PROCESSING	Chromatin structure and dynamics
QK8_03043	YBL002w	1e-70	81.95	213	sce	KOG1744	Histone H2B	[B]	INFORMATION STORAGE AND PROCESSING	Chromatin structure and dynamics
QK8_03044	YNL224c	3e-27	30.45	119	sce	KOG0154	RNA-binding protein RBM5 and related proteins, contain G-patch and RRM domains	[R]	POORLY CHARACTERIZED	General function prediction only
QK8_03045	YNL223w	4e-71	39.88	238	sce	KOG2674	Cysteine protease required for autophagy - Apg4p/Aut2p	[ZU]	--	--
QK8_03046	YNL227c	3e-61	36.27	215	sce	KOG0717	Molecular chaperone (DnaJ superfamily)	[O]	CELLULAR PROCESSES AND SIGNALING	Posttranslational modification, protein turnover, chaperones
QK8_03047	SPAC6B12.07c	1e-82	34.22	269	spo	KOG4159	Predicted E3 ubiquitin ligase	[O]	CELLULAR PROCESSES AND SIGNALING	Posttranslational modification, protein turnover, chaperones
QK8_03048	SPBC15D4.09c	0	48.7	553	spo	KOG0053	Cystathionine beta-lyases/cystathionine gamma-synthases	[E]	METABOLISM	Amino acid transport and metabolism
QK8_03050	YLR186w	2e-118	68.07	344	sce	KOG3073	Protein required for 18S rRNA maturation and 40S ribosome biogenesis	[J]	INFORMATION STORAGE AND PROCESSING	Translation, ribosomal structure and biogenesis
QK8_03051	YMR188c	1e-11	41	62.4	sce	KOG1740	Predicted mitochondrial/chloroplast ribosomal protein S17	[J]	INFORMATION STORAGE AND PROCESSING	Translation, ribosomal structure and biogenesis
QK8_03052	SPAC328.04	3e-137	63.36	446	spo	KOG0740	AAA+-type ATPase	[O]	CELLULAR PROCESSES AND SIGNALING	Posttranslational modification, protein turnover, chaperones
QK8_03053	YDL149w	8e-164	41.32	509	sce	KOG2173	Integral membrane protein	[R]	POORLY CHARACTERIZED	General function prediction only
QK8_03054	SPAC8C9.12c	1e-104	49.66	317	spo	KOG0760	Mitochondrial carrier protein MRS3/4	[C]	METABOLISM	Energy production and conversion
QK8_03055	Hs5453980	2e-55	32.17	197	hsa	KOG0624	dsRNA-activated protein kinase inhibitor P58, contains TPR and DnaJ domains	[V]	CELLULAR PROCESSES AND SIGNALING	Defense mechanisms
QK8_03057	SPBC25H2.03	0	43.86	619	spo	KOG0212	Uncharacterized conserved protein	[S]	POORLY CHARACTERIZED	Function unknown
QK8_03058	At2g46210	9e-63	36.36	217	ath	KOG4232	Delta 6-fatty acid desaturase/delta-8 sphingolipid desaturase	[I]	METABOLISM	Lipid transport and metabolism
QK8_03059	SPAC1002.09c	0	59.14	627	spo	KOG1335	Dihydrolipoamide dehydrogenase	[C]	METABOLISM	Energy production and conversion
QK8_03060	SPAC24C9.11	3e-91	32.32	309	spo	KOG2141	Protein involved in high osmolarity signaling pathway	[T]	CELLULAR PROCESSES AND SIGNALING	Signal transduction mechanisms
QK8_03061	SPAC19B12.09	1e-06	29.81	46.2	spo	KOG1761	Signal recognition particle, subunit Srp14	[U]	CELLULAR PROCESSES AND SIGNALING	Intracellular trafficking, secretion, and vesicular transport
QK8_03063	SPAC328.05	9e-52	44.26	188	spo	KOG0118	FOG: RRM domain	[R]	POORLY CHARACTERIZED	General function prediction only
QK8_03064	SPAC19G12.11	1e-45	37.72	160	spo	KOG2969	Uncharacterized conserved protein	[S]	POORLY CHARACTERIZED	Function unknown
QK8_03065	SPCC5E4.06	2e-159	32.15	510	spo	KOG0250	DNA repair protein RAD18 (SMC family protein)	[L]	INFORMATION STORAGE AND PROCESSING	Replication, recombination and repair
QK8_03066	Hs6005784	2e-50	36.14	187	hsa	KOG2406	MADS box transcription factor	[K]	INFORMATION STORAGE AND PROCESSING	Transcription
QK8_03068	YGL232w	2e-22	27.27	97.1	sce	KOG3943	THUMP domain-containing proteins	[R]	POORLY CHARACTERIZED	General function prediction only
QK8_03069	SPAC3G9.11c	2e-176	47.08	516	spo	KOG1184	Thiamine pyrophosphate-requiring enzyme	[EH]	--	--
QK8_03070	YGR029w	6e-46	43.86	154	sce	KOG3355	Mitochondrial sulfhydryl oxidase involved in the biogenesis of cytosolic Fe/S proteins	[O]	CELLULAR PROCESSES AND SIGNALING	Posttranslational modification, protein turnover, chaperones
QK8_03072	SPBC16A3.17c	1e-60	28.51	214	spo	KOG0254	Predicted transporter (major facilitator superfamily)	[R]	POORLY CHARACTERIZED	General function prediction only
QK8_03073	SPAC31G5.08	7e-27	31.56	109	spo	KOG4132	Uroporphyrinogen III synthase UROS/HEM4	[H]	METABOLISM	Coenzyme transport and metabolism
QK8_03074	YPL196w	4e-51	41.1	175	sce	KOG2372	Oxidation resistance protein	[L]	INFORMATION STORAGE AND PROCESSING	Replication, recombination and repair
QK8_03075	SPAC31G5.09c	2e-178	67.04	506	spo	KOG0660	Mitogen-activated protein kinase	[T]	CELLULAR PROCESSES AND SIGNALING	Signal transduction mechanisms
QK8_03076	SPAC22F8.08	0	54.67	904	spo	KOG1985	Vesicle coat complex COPII, subunit SEC24/subunit SFB2	[U]	CELLULAR PROCESSES AND SIGNALING	Intracellular trafficking, secretion, and vesicular transport
QK8_03081	YDR335w	2e-116	26.71	397	sce	KOG2020	Nuclear transport receptor CRM1/MSN5 (importin beta superfamily)	[YU]	--	--
QK8_03082	SPCC18.15	3e-13	23.47	71.6	spo	KOG0280	Uncharacterized conserved protein	[E]	METABOLISM	Amino acid transport and metabolism
QK8_03084	Hs18596951	2e-51	54.65	172	hsa	KOG3139	N-acetyltransferase	[R]	POORLY CHARACTERIZED	General function prediction only
QK8_03085	SPBC776.14	0	47.32	536	spo	KOG2369	Lecithin:cholesterol acyltransferase (LCAT)/Acyl-ceramide synthase	[I]	METABOLISM	Lipid transport and metabolism
QK8_03086	SPBC24C6.10c	2e-37	28.07	144	spo	KOG4035	Coeffector of mDia Rho GTPase, regulates actin polymerization and cell adhesion turnover	[TZ]	--	--
QK8_03088	YHR089c	6e-48	62.31	160	sce	KOG3262	H/ACA small nucleolar RNP component GAR1	[J]	INFORMATION STORAGE AND PROCESSING	Translation, ribosomal structure and biogenesis
QK8_03089	YOR378w	1e-100	38.77	325	sce	KOG0254	Predicted transporter (major facilitator superfamily)	[R]	POORLY CHARACTERIZED	General function prediction only
QK8_03090	YIL108w	5e-141	38.58	447	sce	KOG4525	Jacalin-like lectin domain-containing protein	[R]	POORLY CHARACTERIZED	General function prediction only
QK8_03094	SPCC1840.04	2e-127	53.48	380	spo	KOG1546	Metacaspase involved in regulation of apoptosis	[DO]	--	--
QK8_03097	CE01477	3e-42	34.96	156	cel	KOG2778	Ubiquitin C-terminal hydrolase	[O]	CELLULAR PROCESSES AND SIGNALING	Posttranslational modification, protein turnover, chaperones
QK8_03099	SPAC8C9.14_1	3e-35	53.45	138	spo	KOG0627	Heat shock transcription factor	[K]	INFORMATION STORAGE AND PROCESSING	Transcription
QK8_03100	SPAC8C9.15c	5e-134	36.79	416	spo	KOG1461	Translation initiation factor 2B, epsilon subunit (eIF-2Bepsilon/GCD6)	[J]	INFORMATION STORAGE AND PROCESSING	Translation, ribosomal structure and biogenesis
QK8_03101	Hs13376382	1e-18	31.68	92	hsa	KOG4091	Transcription factor	[K]	INFORMATION STORAGE AND PROCESSING	Transcription
QK8_03102	CE18304	1e-08	36	52.8	cel	KOG3276	Uncharacterized conserved protein, contains YggU domain	[S]	POORLY CHARACTERIZED	Function unknown
QK8_03104	SPAC11D3.05	5e-88	33.71	288	spo	KOG0255	Synaptic vesicle transporter SVOP and related transporters (major facilitator superfamily)	[R]	POORLY CHARACTERIZED	General function prediction only
QK8_03105	SPBC4B4.04	2e-173	49	513	spo	KOG2315	Predicted translation initiation factor related to eIF-3a	[J]	INFORMATION STORAGE AND PROCESSING	Translation, ribosomal structure and biogenesis
QK8_03106	YDR527w	2e-55	33.48	194	sce	KOG1894	Uncharacterized conserved protein	[S]	POORLY CHARACTERIZED	Function unknown
QK8_03108	SPBC25H2.16c	3e-120	51.32	373	spo	KOG1087	Cytosolic sorting protein GGA2/TOM1	[U]	CELLULAR PROCESSES AND SIGNALING	Intracellular trafficking, secretion, and vesicular transport
QK8_03109	YOR006c	3e-78	53.92	249	sce	KOG3154	Uncharacterized conserved protein	[S]	POORLY CHARACTERIZED	Function unknown
QK8_03110	YOL023w	5e-167	41.81	511	sce	KOG1145	Mitochondrial translation initiation factor 2 (IF-2; GTPase)	[J]	INFORMATION STORAGE AND PROCESSING	Translation, ribosomal structure and biogenesis
QK8_03112	YDR372c	5e-123	49.71	363	sce	KOG3983	Golgi protein	[U]	CELLULAR PROCESSES AND SIGNALING	Intracellular trafficking, secretion, and vesicular transport
QK8_03113	YKL082c	9e-19	41.18	90.5	sce	KOG2885	Uncharacterized conserved protein	[S]	POORLY CHARACTERIZED	Function unknown
QK8_03114	At5g46020	3e-06	60.98	47.8	ath	KOG3375	Phosphoprotein/predicted coiled-coil protein	[R]	POORLY CHARACTERIZED	General function prediction only
QK8_03117	Hs4557817	0	57	554	hsa	KOG3822	Succinyl-CoA:alpha-ketoacid-CoA transferase	[C]	METABOLISM	Energy production and conversion
QK8_03119	SPBC776.08c	2e-141	29.86	459	spo	KOG2054	Nucleolar RNA-associated protein (NRAP)	[S]	POORLY CHARACTERIZED	Function unknown
QK8_03120	SPAC6B12.10c	1e-162	53.86	474	spo	KOG2851	Eukaryotic-type DNA primase, catalytic (small) subunit	[L]	INFORMATION STORAGE AND PROCESSING	Replication, recombination and repair
QK8_03121	SPAC6B12.09	2e-49	33.78	174	spo	KOG2967	Uncharacterized conserved protein	[S]	POORLY CHARACTERIZED	Function unknown
QK8_03123	YOL119c	6e-65	29.88	222	sce	KOG2504	Monocarboxylate transporter	[G]	METABOLISM	Carbohydrate transport and metabolism
QK8_03125	Hs6453818	2e-65	38.64	232	hsa	KOG0242	Kinesin-like protein	[Z]	CELLULAR PROCESSES AND SIGNALING	Cytoskeleton
QK8_03127	Hs4506775	9e-14	27.38	77	hsa	KOG4266	Subtilisin kexin isozyme-1/site 1 protease, subtilase superfamily	[O]	CELLULAR PROCESSES AND SIGNALING	Posttranslational modification, protein turnover, chaperones
QK8_03128	YGL255w	2e-26	27.18	112	sce	KOG1558	Fe2+/Zn2+ regulated transporter	[P]	METABOLISM	Inorganic ion transport and metabolism
QK8_03129	YOL090w	0	46.14	829	sce	KOG0219	Mismatch repair ATPase MSH2 (MutS family)	[L]	INFORMATION STORAGE AND PROCESSING	Replication, recombination and repair
QK8_03132	Hs20270347	2e-12	37.14	65.1	hsa	KOG0504	FOG: Ankyrin repeat	[R]	POORLY CHARACTERIZED	General function prediction only
QK8_03134	SPAC1F3.02c	6e-122	48.36	416	spo	KOG0198	MEKK and related serine/threonine protein kinases	[T]	CELLULAR PROCESSES AND SIGNALING	Signal transduction mechanisms
QK8_03138	SPCC1919.05	0	29.28	630	spo	KOG1127	TPR repeat-containing protein	[A]	INFORMATION STORAGE AND PROCESSING	RNA processing and modification
QK8_03140	At4g02030	4e-15	25.93	77.4	ath	KOG2346	Uncharacterized conserved protein	[S]	POORLY CHARACTERIZED	Function unknown
QK8_03141	SPCC126.12	1e-61	43.01	201	spo	KOG4131	Ngg1-interacting factor 3 protein NIF3L1	[R]	POORLY CHARACTERIZED	General function prediction only
QK8_03142	7303423	7e-22	47.06	85.5	dme	KOG3348	BolA (bacterial stress-induced morphogen)-related protein	[T]	CELLULAR PROCESSES AND SIGNALING	Signal transduction mechanisms
QK8_03143	Hs4557469	0	58.62	746	hsa	KOG1061	Vesicle coat complex AP-1/AP-2/AP-4, beta subunit	[U]	CELLULAR PROCESSES AND SIGNALING	Intracellular trafficking, secretion, and vesicular transport
QK8_03144	SPBC713.06	0	39.29	565	spo	KOG0967	ATP-dependent DNA ligase I	[L]	INFORMATION STORAGE AND PROCESSING	Replication, recombination and repair
QK8_03145	Hs10801345	1e-23	28.24	97.8	hsa	KOG3252	Uncharacterized conserved protein	[S]	POORLY CHARACTERIZED	Function unknown
QK8_03146	SPBC25H2.15	5e-38	30.94	144	spo	KOG2061	Uncharacterized MYND Zn-finger protein	[R]	POORLY CHARACTERIZED	General function prediction only
QK8_03147	SPBC646.11	0	69.25	753	spo	KOG0359	Chaperonin complex component, TCP-1 zeta subunit (CCT6)	[O]	CELLULAR PROCESSES AND SIGNALING	Posttranslational modification, protein turnover, chaperones
QK8_03149	SPAC6G10.12c	2e-31	53.47	131	spo	KOG1721	FOG: Zn-finger	[R]	POORLY CHARACTERIZED	General function prediction only
QK8_03153	SPBC25H2.12c	0	71.2	830	spo	KOG0361	Chaperonin complex component, TCP-1 eta subunit (CCT7)	[O]	CELLULAR PROCESSES AND SIGNALING	Posttranslational modification, protein turnover, chaperones
QK8_03154	Hs6005808	3e-31	39.57	132	hsa	KOG2431	1, 2-alpha-mannosidase	[G]	METABOLISM	Carbohydrate transport and metabolism
QK8_03160	YPR058w	1e-84	47.49	262	sce	KOG0758	Mitochondrial carnitine-acylcarnitine carrier protein	[C]	METABOLISM	Energy production and conversion
QK8_03161	Hs13899251	3e-18	30.38	91.3	hsa	KOG2604	Subunit of cis-Golgi transport vesicle tethering complex - Sec34p	[U]	CELLULAR PROCESSES AND SIGNALING	Intracellular trafficking, secretion, and vesicular transport
QK8_03162	YLR077w	7e-24	26.59	107	sce	KOG1426	FOG: RCC1 domain	[S]	POORLY CHARACTERIZED	Function unknown
QK8_03163	SPAC19D5.01	1e-36	30.12	145	spo	KOG0789	Protein tyrosine phosphatase	[T]	CELLULAR PROCESSES AND SIGNALING	Signal transduction mechanisms
QK8_03166	SPAC3H8.07c	3e-54	50.29	175	spo	KOG3313	Molecular chaperone Prefoldin, subunit 3	[O]	CELLULAR PROCESSES AND SIGNALING	Posttranslational modification, protein turnover, chaperones
QK8_03169	SPBC25H2.11c	1e-106	30.75	361	spo	KOG1472	Histone acetyltransferase SAGA/ADA, catalytic subunit PCAF/GCN5 and related proteins	[BK]	--	--
QK8_03170	YLR058c	0	71.79	715	sce	KOG2467	Glycine/serine hydroxymethyltransferase	[E]	METABOLISM	Amino acid transport and metabolism
QK8_03171	SPBC23E6.09	0	64.93	573	spo	KOG1124	FOG: TPR repeat	[R]	POORLY CHARACTERIZED	General function prediction only
QK8_03172	SPAPB8E5.06c	0	75.58	603	spo	KOG0746	60S ribosomal protein L3 and related proteins	[J]	INFORMATION STORAGE AND PROCESSING	Translation, ribosomal structure and biogenesis
QK8_03176	7298996	7e-48	33.52	180	dme	KOG2095	DNA polymerase iota/DNA damage inducible protein	[L]	INFORMATION STORAGE AND PROCESSING	Replication, recombination and repair
QK8_03177	SPAC607.08c	3e-57	31.4	207	spo	KOG2385	Uncharacterized conserved protein	[S]	POORLY CHARACTERIZED	Function unknown
QK8_03179	Hs13376419	8e-21	28.51	92.8	hsa	KOG2625	Uncharacterized conserved protein	[S]	POORLY CHARACTERIZED	Function unknown
QK8_03180	SPAC30D11.14c	1e-47	36.27	178	spo	KOG1960	Predicted RNA-binding protein, contains KH domains	[A]	INFORMATION STORAGE AND PROCESSING	RNA processing and modification
QK8_03181	YCL009c	8e-126	60.45	367	sce	KOG2663	Acetolactate synthase, small subunit	[E]	METABOLISM	Amino acid transport and metabolism
QK8_03182	SPAC4G9.10	1e-121	56.84	359	spo	KOG1504	Ornithine carbamoyltransferase OTC/ARG3	[E]	METABOLISM	Amino acid transport and metabolism
QK8_03184	7297892	9e-38	29.59	152	dme	KOG2217	U4/U6.U5 snRNP associated protein	[A]	INFORMATION STORAGE AND PROCESSING	RNA processing and modification
QK8_03186	SPAC959.02	6e-101	52.07	302	spo	KOG1586	Protein required for fusion of vesicles in vesicular transport, alpha-SNAP	[U]	CELLULAR PROCESSES AND SIGNALING	Intracellular trafficking, secretion, and vesicular transport
QK8_03188	7297066	3e-10	49.09	57	dme	KOG4102	Uncharacterized conserved protein	[S]	POORLY CHARACTERIZED	Function unknown
QK8_03191	SPBP8B7.27	4e-118	34	391	spo	KOG0941	E3 ubiquitin protein ligase	[O]	CELLULAR PROCESSES AND SIGNALING	Posttranslational modification, protein turnover, chaperones
QK8_03193	SPAC31G5.17c	9e-54	57.96	171	spo	KOG3344	40s ribosomal protein s10	[J]	INFORMATION STORAGE AND PROCESSING	Translation, ribosomal structure and biogenesis
QK8_03194	SPAC31G5.18c	6e-23	38.15	97.4	spo	KOG2827	Uncharacterized conserved protein	[S]	POORLY CHARACTERIZED	Function unknown
QK8_03195	YLR038c	8e-30	61.11	105	sce	KOG3057	Cytochrome c oxidase, subunit VIb/COX12	[C]	METABOLISM	Energy production and conversion
QK8_03197	7302761	2e-22	42.2	92.8	dme	KOG0111	Cyclophilin-type peptidyl-prolyl cis-trans isomerase	[O]	CELLULAR PROCESSES AND SIGNALING	Posttranslational modification, protein turnover, chaperones
QK8_03198	SPBC8D2.20c	0	32.46	604	spo	KOG0307	Vesicle coat complex COPII, subunit SEC31	[U]	CELLULAR PROCESSES AND SIGNALING	Intracellular trafficking, secretion, and vesicular transport
QK8_03200	7301576	8e-06	40.28	48.9	dme	KOG1319	bHLHZip transcription factor BIGMAX	[K]	INFORMATION STORAGE AND PROCESSING	Transcription
QK8_03202	YPL235w	0	72.09	700	sce	KOG2680	DNA helicase TIP49, TBP-interacting protein	[K]	INFORMATION STORAGE AND PROCESSING	Transcription
QK8_03206	Hs7669492	9e-174	71.69	498	hsa	KOG0657	Glyceraldehyde 3-phosphate dehydrogenase	[G]	METABOLISM	Carbohydrate transport and metabolism
QK8_03207	SPBC83.09c	1e-21	34.43	98.2	spo	KOG2950	Uncharacterized protein involved in protein-protein interaction, contains polyproline-binding GYF domain	[R]	POORLY CHARACTERIZED	General function prediction only
QK8_03208	YGR048w	2e-63	36.92	210	sce	KOG1816	Ubiquitin fusion-degradation protein	[O]	CELLULAR PROCESSES AND SIGNALING	Posttranslational modification, protein turnover, chaperones
QK8_03216	SPAC12G12.04	0	74.72	833	spo	KOG0356	Mitochondrial chaperonin, Cpn60/Hsp60p	[O]	CELLULAR PROCESSES AND SIGNALING	Posttranslational modification, protein turnover, chaperones
QK8_03218	YNL061w	0	63.87	593	sce	KOG1122	tRNA and rRNA cytosine-C5-methylase (nucleolar protein NOL1/NOP2)	[A]	INFORMATION STORAGE AND PROCESSING	RNA processing and modification
QK8_03221	SPAC19G12.09	4e-63	39.57	205	spo	KOG1577	Aldo/keto reductase family proteins	[R]	POORLY CHARACTERIZED	General function prediction only
QK8_03222	SPAC20G4.05c	2e-144	39.53	437	spo	KOG2542	Uncharacterized conserved protein (YdiU family)	[S]	POORLY CHARACTERIZED	Function unknown
QK8_03223	Hs13637608	0	51.57	756	hsa	KOG2282	NADH-ubiquinone oxidoreductase, NDUFS1/75 kDa subunit	[C]	METABOLISM	Energy production and conversion
QK8_03225	7295885	3e-11	24.63	65.1	dme	KOG0817	Acyl-CoA-binding protein	[I]	METABOLISM	Lipid transport and metabolism
QK8_03227	SPCC1682.08c	4e-141	57.61	437	spo	KOG1488	Translational repressor Pumilio/PUF3 and related RNA-binding proteins (Puf superfamily)	[J]	INFORMATION STORAGE AND PROCESSING	Translation, ribosomal structure and biogenesis
QK8_03229	YOR090c	4e-106	44.42	336	sce	KOG0700	Protein phosphatase 2C/pyruvate dehydrogenase (lipoamide) phosphatase	[T]	CELLULAR PROCESSES AND SIGNALING	Signal transduction mechanisms
QK8_03231	SPAC1486.02c	1e-27	33.17	111	spo	KOG4463	Uncharacterized conserved protein	[S]	POORLY CHARACTERIZED	Function unknown
QK8_03233	YDR006c	4e-48	29.97	183	sce	KOG1981	SOK1 kinase belonging to the STE20/SPS1/GC kinase family	[T]	CELLULAR PROCESSES AND SIGNALING	Signal transduction mechanisms
QK8_03234	YML098w	6e-17	33.65	76.3	sce	KOG3901	Transcription initiation factor IID subunit	[K]	INFORMATION STORAGE AND PROCESSING	Transcription
QK8_03235	YMR253c	3e-68	37.06	228	sce	KOG4510	Permease of the drug/metabolite transporter (DMT) superfamily	[R]	POORLY CHARACTERIZED	General function prediction only
QK8_03237	Hs4505771	0	36.58	752	hsa	KOG0055	Multidrug/pheromone exporter, ABC superfamily	[Q]	METABOLISM	Secondary metabolites biosynthesis, transport and catabolism
QK8_03238	SPAC20G4.04c	5e-61	34.6	201	spo	KOG3999	Checkpoint 9-1-1 complex, HUS1 component	[DL]	--	--
QK8_03241	SPAC1F5.04c	4e-92	25.6	334	spo	KOG1922	Rho GTPase effector BNI1 and related formins	[TZ]	--	--
QK8_03243	CE06242	5e-14	56.25	68.9	cel	KOG3263	Nucleic acid binding protein	[R]	POORLY CHARACTERIZED	General function prediction only
QK8_03244	SPAC6G10.09	0	41.34	629	spo	KOG2161	Glucosidase I	[G]	METABOLISM	Carbohydrate transport and metabolism
QK8_03246	YMR023c	1e-83	33.94	275	sce	KOG1191	Mitochondrial GTPase	[J]	INFORMATION STORAGE AND PROCESSING	Translation, ribosomal structure and biogenesis
QK8_03247	YOR184w	2e-110	44.92	335	sce	KOG2790	Phosphoserine aminotransferase	[HE]	--	--
QK8_03248	SPAC6G10.04c	3e-104	58.13	309	spo	KOG0863	20S proteasome, regulatory subunit alpha type PSMA1/PRE5	[O]	CELLULAR PROCESSES AND SIGNALING	Posttranslational modification, protein turnover, chaperones
QK8_03250	At5g08500	3e-122	41.12	380	ath	KOG2489	Transmembrane protein	[R]	POORLY CHARACTERIZED	General function prediction only
QK8_03252	SPBC2A9.08c	1e-75	54.68	232	spo	KOG0862	Synaptobrevin/VAMP-like protein SEC22	[U]	CELLULAR PROCESSES AND SIGNALING	Intracellular trafficking, secretion, and vesicular transport
QK8_03256	At5g26340	8e-59	32.32	207	ath	KOG0254	Predicted transporter (major facilitator superfamily)	[R]	POORLY CHARACTERIZED	General function prediction only
QK8_03257	SPAC6G10.05c	2e-67	22.94	252	spo	KOG1953	Targeting complex (TRAPP) subunit	[U]	CELLULAR PROCESSES AND SIGNALING	Intracellular trafficking, secretion, and vesicular transport
QK8_03259	YNR033w	2e-91	31.54	310	sce	KOG1224	Para-aminobenzoate (PABA) synthase ABZ1	[J]	INFORMATION STORAGE AND PROCESSING	Translation, ribosomal structure and biogenesis
QK8_03260	YJR044c	1e-27	48.78	103	sce	KOG2174	Leptin receptor gene-related protein	[T]	CELLULAR PROCESSES AND SIGNALING	Signal transduction mechanisms
QK8_03261	SPAC222.06	1e-86	63.82	267	spo	KOG3064	RNA-binding nuclear protein (MAK16) containing a distinct C4 Zn-finger	[A]	INFORMATION STORAGE AND PROCESSING	RNA processing and modification
QK8_03263	SPAC630.05	0	42.05	573	spo	KOG2197	Ypt/Rab-specific GTPase-activating protein GYP7 and related proteins	[T]	CELLULAR PROCESSES AND SIGNALING	Signal transduction mechanisms
QK8_03264	SPBC342.05	5e-17	30.86	89.7	spo	KOG3548	DNA damage checkpoint protein RHP9/CRB2/53BP1	[L]	INFORMATION STORAGE AND PROCESSING	Replication, recombination and repair
QK8_03265	SPAC144.03	2e-42	43.55	150	spo	KOG1355	Adenylosuccinate synthase	[F]	METABOLISM	Nucleotide transport and metabolism
QK8_03268	Hs14211921	2e-53	29.73	189	hsa	KOG0256	1-aminocyclopropane-1-carboxylate synthase, and related proteins	[T]	CELLULAR PROCESSES AND SIGNALING	Signal transduction mechanisms
QK8_03269	YPL091w	0	57.76	532	sce	KOG0405	Pyridine nucleotide-disulphide oxidoreductase	[Q]	METABOLISM	Secondary metabolites biosynthesis, transport and catabolism
QK8_03270	SPBC800.10c	6e-71	29.47	260	spo	KOG0998	Synaptic vesicle protein EHS-1 and related EH domain proteins	[TU]	--	--
QK8_03271	SPCC1235.10c	6e-67	26.21	239	spo	KOG2286	Exocyst complex subunit SEC6	[U]	CELLULAR PROCESSES AND SIGNALING	Intracellular trafficking, secretion, and vesicular transport
QK8_03277	SPBC16H5.10c	3e-91	39.51	295	spo	KOG0925	mRNA splicing factor ATP-dependent RNA helicase	[A]	INFORMATION STORAGE AND PROCESSING	RNA processing and modification
QK8_03281	At2g22250	2e-20	22.65	94.7	ath	KOG0257	Kynurenine aminotransferase, glutamine transaminase K	[E]	METABOLISM	Amino acid transport and metabolism
QK8_03285	SPBC17A3.08	7e-90	40.05	278	spo	KOG3020	TatD-related DNase	[L]	INFORMATION STORAGE AND PROCESSING	Replication, recombination and repair
QK8_03286	YER070w	0	65.71	1277	sce	KOG1112	Ribonucleotide reductase, alpha subunit	[F]	METABOLISM	Nucleotide transport and metabolism
QK8_03291	YMR058w	0	49.83	595	sce	KOG1263	Multicopper oxidases	[Q]	METABOLISM	Secondary metabolites biosynthesis, transport and catabolism
QK8_03294	SPAC4A8.03c	4e-40	35.64	153	spo	KOG0698	Serine/threonine protein phosphatase	[T]	CELLULAR PROCESSES AND SIGNALING	Signal transduction mechanisms
QK8_03296	SPAC19G12.08	3e-98	42.94	301	spo	KOG0539	Sphingolipid fatty acid hydroxylase	[I]	METABOLISM	Lipid transport and metabolism
QK8_03297	SPAC19G12.07c	2e-116	49.49	363	spo	KOG0147	Transcriptional coactivator CAPER (RRM superfamily)	[K]	INFORMATION STORAGE AND PROCESSING	Transcription
QK8_03300	SPAC1D4.08	1e-60	43.03	198	spo	KOG3240	Phosphatidylinositol synthase	[I]	METABOLISM	Lipid transport and metabolism
QK8_03301	SPCC330.05c	1e-34	47.73	131	spo	KOG1377	Uridine 5'- monophosphate synthase/orotate phosphoribosyltransferase	[F]	METABOLISM	Nucleotide transport and metabolism
QK8_03304	SPCC126.15c	1e-25	36.08	103	spo	KOG3198	Signal recognition particle, subunit Srp19	[U]	CELLULAR PROCESSES AND SIGNALING	Intracellular trafficking, secretion, and vesicular transport
QK8_03305	Hs13259508	3e-69	31.07	256	hsa	KOG0971	Microtubule-associated protein dynactin DCTN1/Glued	[DZ]	--	--
QK8_03306	SPBC23G7.09	1e-16	41.25	81.3	spo	KOG0527	HMG-box transcription factor	[K]	INFORMATION STORAGE AND PROCESSING	Transcription
QK8_03307	SPAPB8E5.09	0	73.07	710	spo	KOG1942	DNA helicase, TBP-interacting protein	[L]	INFORMATION STORAGE AND PROCESSING	Replication, recombination and repair
QK8_03308	YIL048w	0	53.03	1162	sce	KOG0210	P-type ATPase	[P]	METABOLISM	Inorganic ion transport and metabolism
QK8_03309	SPAC17H9.12c	7e-18	27.88	85.1	spo	KOG0534	NADH-cytochrome b-5 reductase	[HC]	--	--
QK8_03310	SPAC3H1.09c	1e-160	43.28	496	spo	KOG1304	Amino acid transporters	[E]	METABOLISM	Amino acid transport and metabolism
QK8_03311	YBR235w	0	46.14	716	sce	KOG1288	Amino acid transporters	[E]	METABOLISM	Amino acid transport and metabolism
QK8_03313	At1g80480	7e-21	31.1	95.1	ath	KOG2743	Cobalamin synthesis protein	[H]	METABOLISM	Coenzyme transport and metabolism
QK8_03315	At3g07090	5e-39	44.37	146	ath	KOG0324	Uncharacterized conserved protein	[S]	POORLY CHARACTERIZED	Function unknown
QK8_03316	YEL042w	6e-157	54.67	464	sce	KOG1385	Nucleoside phosphatase	[F]	METABOLISM	Nucleotide transport and metabolism
QK8_03318	SPBC405.04c	8e-112	70.73	323	spo	KOG0394	Ras-related GTPase	[R]	POORLY CHARACTERIZED	General function prediction only
QK8_03319	At3g06810	1e-145	53.23	428	ath	KOG1469	Predicted acyl-CoA dehydrogenase	[R]	POORLY CHARACTERIZED	General function prediction only
QK8_03321	YGR173w	1e-172	66.85	491	sce	KOG1486	GTP-binding protein DRG2 (ODN superfamily)	[T]	CELLULAR PROCESSES AND SIGNALING	Signal transduction mechanisms
QK8_03322	SPAC3A12.11c	2e-121	58.55	363	spo	KOG0118	FOG: RRM domain	[R]	POORLY CHARACTERIZED	General function prediction only
QK8_03325	YDR283c	0	30.34	629	sce	KOG1035	eIF-2alpha kinase GCN2	[J]	INFORMATION STORAGE AND PROCESSING	Translation, ribosomal structure and biogenesis
QK8_03326	YDR054c	3e-51	50	172	sce	KOG0425	Ubiquitin-protein ligase	[O]	CELLULAR PROCESSES AND SIGNALING	Posttranslational modification, protein turnover, chaperones
QK8_03328	SPCC830.07c	4e-84	42.78	265	spo	KOG0714	Molecular chaperone (DnaJ superfamily)	[O]	CELLULAR PROCESSES AND SIGNALING	Posttranslational modification, protein turnover, chaperones
QK8_03330	YMR283c	4e-70	33.93	235	sce	KOG2634	Initiator tRNA phosphoribosyl-transferase	[A]	INFORMATION STORAGE AND PROCESSING	RNA processing and modification
QK8_03333	SPBC12C2.13c	3e-83	37.28	274	spo	KOG0254	Predicted transporter (major facilitator superfamily)	[R]	POORLY CHARACTERIZED	General function prediction only
QK8_03336	YER002w	4e-22	34.8	93.2	sce	KOG4771	Nucleolar protein (NOP16) involved in 60S ribosomal subunit biogenesis	[J]	INFORMATION STORAGE AND PROCESSING	Translation, ribosomal structure and biogenesis
QK8_03337	YHR009c	2e-76	34.66	252	sce	KOG2852	Possible oxidoreductase	[R]	POORLY CHARACTERIZED	General function prediction only
QK8_03338	YIR037w	2e-67	60.74	210	sce	KOG1651	Glutathione peroxidase	[O]	CELLULAR PROCESSES AND SIGNALING	Posttranslational modification, protein turnover, chaperones
QK8_03339	At3g16060	1e-42	33.64	163	ath	KOG0246	Kinesin-like protein	[Z]	CELLULAR PROCESSES AND SIGNALING	Cytoskeleton
QK8_03342	YNL191w	8e-105	52.69	322	sce	KOG1268	Glucosamine 6-phosphate synthetases, contain amidotransferase and phosphosugar isomerase domains	[M]	CELLULAR PROCESSES AND SIGNALING	Cell wall/membrane/envelope biogenesis
QK8_03343	SPAC17H9.19c	1e-28	27.67	122	spo	KOG0321	WD40 repeat-containing protein L2DTL	[S]	POORLY CHARACTERIZED	Function unknown
QK8_03344	YLR205c	5e-06	30.68	50.1	sce	KOG4480	Heme oxygenase	[P]	METABOLISM	Inorganic ion transport and metabolism
QK8_03345	YML018c	9e-73	36.87	238	sce	KOG2765	Predicted membrane protein	[S]	POORLY CHARACTERIZED	Function unknown
QK8_03349	Hs9955970	3e-159	27.46	526	hsa	KOG0054	Multidrug resistance-associated protein/mitoxantrone resistance protein, ABC superfamily	[Q]	METABOLISM	Secondary metabolites biosynthesis, transport and catabolism
QK8_03353	SPCP1E11.01c	8e-102	35.2	338	spo	KOG1162	Predicted small molecule transporter	[U]	CELLULAR PROCESSES AND SIGNALING	Intracellular trafficking, secretion, and vesicular transport
QK8_03355	YKL103c	1e-120	42.49	370	sce	KOG2596	Aminopeptidase I zinc metalloprotease (M18)	[E]	METABOLISM	Amino acid transport and metabolism
QK8_03363	CE06705	6e-19	25.34	94.7	cel	KOG4177	Ankyrin	[M]	CELLULAR PROCESSES AND SIGNALING	Cell wall/membrane/envelope biogenesis
QK8_03364	YOR388c	7e-157	60.43	451	sce	KOG0069	Glyoxylate/hydroxypyruvate reductase (D-isomer-specific 2-hydroxy acid dehydrogenase superfamily)	[C]	METABOLISM	Energy production and conversion
QK8_03365	Hs4507053	3e-86	34.2	282	hsa	KOG1287	Amino acid transporters	[E]	METABOLISM	Amino acid transport and metabolism
QK8_03366	SPAC31G5.21	2e-10	51.72	57.8	spo	KOG3410	Conserved alpha-helical protein	[S]	POORLY CHARACTERIZED	Function unknown
QK8_03368	SPCC63.10c	2e-32	36.4	134	spo	KOG2468	Dolichol kinase	[I]	METABOLISM	Lipid transport and metabolism
QK8_03369	SPBC685.09	9e-51	29.73	186	spo	KOG2928	Origin recognition complex, subunit 2	[L]	INFORMATION STORAGE AND PROCESSING	Replication, recombination and repair
QK8_03371	YDL217c	1e-41	51.16	143	sce	KOG3225	Mitochondrial import inner membrane translocase, subunit TIM22	[U]	CELLULAR PROCESSES AND SIGNALING	Intracellular trafficking, secretion, and vesicular transport
QK8_03375	SPCC188.11	2e-145	48.43	437	spo	KOG2441	mRNA splicing factor/probable chromatin binding snw family nuclear protein	[AB]	--	--
QK8_03376	SPAC17A5.08	5e-53	41.15	174	spo	KOG1693	emp24/gp25L/p24 family of membrane trafficking proteins	[U]	CELLULAR PROCESSES AND SIGNALING	Intracellular trafficking, secretion, and vesicular transport
QK8_03377	YCL018w	2e-140	54.78	410	sce	KOG0786	3-isopropylmalate dehydrogenase	[E]	METABOLISM	Amino acid transport and metabolism
QK8_03379	YPR143w	9e-11	31.98	62.8	sce	KOG2974	Uncharacterized conserved protein	[S]	POORLY CHARACTERIZED	Function unknown
QK8_03380	YPL252c	1e-62	66.17	196	sce	KOG3309	Ferredoxin	[C]	METABOLISM	Energy production and conversion
QK8_03384	At5g25400	6e-51	34.25	179	ath	KOG1441	Glucose-6-phosphate/phosphate and phosphoenolpyruvate/phosphate antiporter	[GE]	--	--
QK8_03385	YDL122w	3e-26	28.1	116	sce	KOG1867	Ubiquitin-specific protease	[O]	CELLULAR PROCESSES AND SIGNALING	Posttranslational modification, protein turnover, chaperones
QK8_03387	Hs8922625	1e-67	38.38	227	hsa	KOG3889	Predicted gamma-butyrobetaine,2-oxoglutarate dioxygenase	[I]	METABOLISM	Lipid transport and metabolism
QK8_03388	SPAC8E11.10	4e-66	44.53	212	spo	KOG0725	Reductases with broad range of substrate specificities	[R]	POORLY CHARACTERIZED	General function prediction only
QK8_03389	SPBC1346.01c	0	68.2	797	spo	KOG0375	Serine-threonine phosphatase 2B, catalytic subunit	[R]	POORLY CHARACTERIZED	General function prediction only
QK8_03391	YMR128w	0	41.35	825	sce	KOG0926	DEAH-box RNA helicase	[AJ]	--	--
QK8_03392	Hs15277342	2e-29	33.09	115	hsa	KOG1200	Mitochondrial/plastidial beta-ketoacyl-ACP reductase	[I]	METABOLISM	Lipid transport and metabolism
QK8_03393	SPAC1002.15c	2e-20	31.1	90.1	spo	KOG3169	RNA polymerase II transcriptional regulation mediator	[K]	INFORMATION STORAGE AND PROCESSING	Transcription
QK8_03394	At3g52220	2e-21	51.09	92	ath	KOG4520	Predicted coiled-coil protein	[R]	POORLY CHARACTERIZED	General function prediction only
QK8_03395	YOL058w	1e-176	57.04	505	sce	KOG1706	Argininosuccinate synthase	[E]	METABOLISM	Amino acid transport and metabolism
QK8_03398	SPAC21E11.06	2e-77	38.07	253	spo	KOG1467	Translation initiation factor 2B, delta subunit (eIF-2Bdelta/GCD2)	[J]	INFORMATION STORAGE AND PROCESSING	Translation, ribosomal structure and biogenesis
QK8_03399	SPBC1271.14	6e-149	52.38	437	spo	KOG2786	Putative glutamate/ornithine acetyltransferase	[E]	METABOLISM	Amino acid transport and metabolism
QK8_03400	YOR202w	4e-92	62.5	275	sce	KOG3143	Imidazoleglycerol-phosphate dehydratase	[E]	METABOLISM	Amino acid transport and metabolism
QK8_03401	SPAC6F12.15c	2e-164	41.57	491	spo	KOG1173	Anaphase-promoting complex (APC), Cdc16 subunit	[DO]	--	--
QK8_03403	Hs12965199	8e-154	39.85	466	hsa	KOG1175	Acyl-CoA synthetase	[I]	METABOLISM	Lipid transport and metabolism
QK8_03404	SPBP16F5.03c	0	35.22	2271	spo	KOG0889	Histone acetyltransferase SAGA, TRRAP/TRA1 component, PI-3 kinase superfamily	[TBLD]	--	--
QK8_03408	YOR124c	5e-17	23.89	89	sce	KOG1863	Ubiquitin carboxyl-terminal hydrolase	[O]	CELLULAR PROCESSES AND SIGNALING	Posttranslational modification, protein turnover, chaperones
QK8_03409	At4g16800	1e-51	42.49	174	ath	KOG1679	Enoyl-CoA hydratase	[I]	METABOLISM	Lipid transport and metabolism
QK8_03415	YBL080c	3e-72	34.62	246	sce	KOG2438	Glutamyl-tRNA amidotransferase subunit B	[J]	INFORMATION STORAGE AND PROCESSING	Translation, ribosomal structure and biogenesis
QK8_03418	Hs7657677	2e-54	27.61	207	hsa	KOG2066	Vacuolar assembly/sorting protein VPS41	[U]	CELLULAR PROCESSES AND SIGNALING	Intracellular trafficking, secretion, and vesicular transport
QK8_03419	SPBC106.09	1e-176	36.88	582	spo	KOG1858	Anaphase-promoting complex (APC), subunit 1 (meiotic check point regulator/Tsg24)	[DO]	--	--
QK8_03420	Hs4503521	4e-108	40.7	332	hsa	KOG2758	Translation initiation factor 3, subunit e (eIF-3e)	[J]	INFORMATION STORAGE AND PROCESSING	Translation, ribosomal structure and biogenesis
QK8_03421	SPAC3H8.03	7e-11	34.52	58.2	spo	KOG4034	Uncharacterized conserved protein NOF (Neighbor of FAU)	[S]	POORLY CHARACTERIZED	Function unknown
QK8_03422	SPBC30B4.04c	6e-41	26.7	165	spo	KOG2744	DNA-binding proteins Bright/BRCAA1/RBP1 and related proteins containing BRIGHT domain	[K]	INFORMATION STORAGE AND PROCESSING	Transcription
QK8_03423	YDR449c	6e-34	29.43	133	sce	KOG2396	HAT (Half-A-TPR) repeat-containing protein	[R]	POORLY CHARACTERIZED	General function prediction only
QK8_03424	SPAC589.12	2e-136	38.77	446	spo	KOG3979	FGF receptor activating protein 1	[T]	CELLULAR PROCESSES AND SIGNALING	Signal transduction mechanisms
QK8_03425	Hs20270253	3e-21	29.41	100	hsa	KOG4501	Transcription coactivator complex, P100 component	[K]	INFORMATION STORAGE AND PROCESSING	Transcription
QK8_03427	YNL262w	0	48.35	2135	sce	KOG1798	DNA polymerase epsilon, catalytic subunit A	[L]	INFORMATION STORAGE AND PROCESSING	Replication, recombination and repair
QK8_03430	YOR359w	4e-06	43.75	47.8	sce	KOG3791	Predicted RNA-binding protein involved in translational regulation	[JT]	--	--
QK8_03431	SPCC1393.10	6e-23	35.42	95.5	spo	KOG3386	Copper transporter	[P]	METABOLISM	Inorganic ion transport and metabolism
QK8_03432	YOR384w	9e-33	26.35	136	sce	KOG0039	Ferric reductase, NADH/NADPH oxidase and related proteins	[PQ]	--	--
QK8_03433	YBR019c_2	2e-55	38.21	188	sce	KOG1604	Predicted mutarotase	[G]	METABOLISM	Carbohydrate transport and metabolism
QK8_03435	YKL053c-a	1e-17	47.83	74.3	sce	KOG3481	Uncharacterized conserved protein	[S]	POORLY CHARACTERIZED	Function unknown
QK8_03436	SPBC30D10.11	1e-123	35.52	390	spo	KOG1183	N-acetylglucosaminyltransferase complex, subunit PIG-Q/GPI1, required for phosphatidylinositol biosynthesis	[MO]	--	--
QK8_03437	At4g39920	9e-22	33.54	96.7	ath	KOG2512	Beta-tubulin folding cofactor C	[O]	CELLULAR PROCESSES AND SIGNALING	Posttranslational modification, protein turnover, chaperones
QK8_03439	CE11302	0	53.55	539	cel	KOG4513	Phosphoglycerate mutase	[G]	METABOLISM	Carbohydrate transport and metabolism
QK8_03442	SPBC1685.14c	0	44.74	689	spo	KOG2395	Protein involved in vacuole import and degradation	[U]	CELLULAR PROCESSES AND SIGNALING	Intracellular trafficking, secretion, and vesicular transport
QK8_03443	SPAC328.03	0	70.97	732	spo	KOG1050	Trehalose-6-phosphate synthase component TPS1 and related subunits	[G]	METABOLISM	Carbohydrate transport and metabolism
QK8_03444	YOR001w	1e-94	38.13	316	sce	KOG2206	Exosome 3'-5' exoribonuclease complex, subunit PM/SCL-100 (Rrp6)	[J]	INFORMATION STORAGE AND PROCESSING	Translation, ribosomal structure and biogenesis
QK8_03445	Hs4885081	5e-22	45.79	89	hsa	KOG3025	Mitochondrial F1F0-ATP synthase, subunit c/ATP9/proteolipid	[C]	METABOLISM	Energy production and conversion
QK8_03446	7290646	3e-44	32.52	171	dme	KOG2747	Histone acetyltransferase (MYST family)	[B]	INFORMATION STORAGE AND PROCESSING	Chromatin structure and dynamics
QK8_03447	CE25864	7e-09	24.73	60.8	cel	KOG1908	Ribonuclease inhibitor type leucine-rich repeat proteins	[A]	INFORMATION STORAGE AND PROCESSING	RNA processing and modification
QK8_03448	7298530	1e-120	43.08	370	dme	KOG2581	26S proteasome regulatory complex, subunit RPN3/PSMD3	[O]	CELLULAR PROCESSES AND SIGNALING	Posttranslational modification, protein turnover, chaperones
QK8_03449	YDR145w	2e-30	42.76	127	sce	KOG1142	Transcription initiation factor TFIID, subunit TAF12 (also component of histone acetyltransferase SAGA)	[K]	INFORMATION STORAGE AND PROCESSING	Transcription
QK8_03452	SPAC23H4.12	5e-35	39.38	135	spo	KOG3001	Dosage compensation regulatory complex/histone acetyltransferase complex, subunit MSL-3/MRG15/EAF3, and related CHROMO domain-containing proteins	[BK]	--	--
QK8_03454	SPBC1703.07	0	78.25	1006	spo	KOG1254	ATP-citrate lyase	[C]	METABOLISM	Energy production and conversion
QK8_03455	SPAC22A12.16	0	62.5	608	spo	KOG1254	ATP-citrate lyase	[C]	METABOLISM	Energy production and conversion
QK8_03457	SPAC821.06	6e-158	63.52	451	spo	KOG1547	Septin CDC10 and related P-loop GTPases	[DTZ]	--	--
QK8_03458	SPBC32F12.02	5e-68	39.27	228	spo	KOG4155	FOG: WD40 repeat	[R]	POORLY CHARACTERIZED	General function prediction only
QK8_03459	SPAC589.05c	9e-92	44.25	283	spo	KOG2524	Cobyrinic acid a,c-diamide synthase	[H]	METABOLISM	Coenzyme transport and metabolism
QK8_03460	SPBC16H5.03c	7e-167	50.1	498	spo	KOG2013	SMT3/SUMO-activating complex, catalytic component UBA2	[O]	CELLULAR PROCESSES AND SIGNALING	Posttranslational modification, protein turnover, chaperones
QK8_03461	SPAC3G9.02	4e-34	33.46	126	spo	KOG0725	Reductases with broad range of substrate specificities	[R]	POORLY CHARACTERIZED	General function prediction only
QK8_03462	YNL290w	1e-99	50.45	326	sce	KOG0990	Replication factor C, subunit RFC5	[L]	INFORMATION STORAGE AND PROCESSING	Replication, recombination and repair
QK8_03464	At3g48890	4e-17	51.28	79.7	ath	KOG1110	Putative steroid membrane receptor Hpr6.6/25-Dx	[R]	POORLY CHARACTERIZED	General function prediction only
QK8_03468	YBL030c	8e-172	79.12	484	sce	KOG0749	Mitochondrial ADP/ATP carrier proteins	[C]	METABOLISM	Energy production and conversion
QK8_03469	SPBC3D6.15	1e-21	53.16	84.7	spo	KOG1767	40S ribosomal protein S25	[J]	INFORMATION STORAGE AND PROCESSING	Translation, ribosomal structure and biogenesis
QK8_03470	SPAC328.10c	4e-107	75.88	311	spo	KOG3291	Ribosomal protein S7	[J]	INFORMATION STORAGE AND PROCESSING	Translation, ribosomal structure and biogenesis
QK8_03473	Hs4503355	1e-101	26.2	365	hsa	KOG1998	Signaling protein DOCK180	[T]	CELLULAR PROCESSES AND SIGNALING	Signal transduction mechanisms
QK8_03475	Hs18576822	2e-25	26.7	112	hsa	KOG0101	Molecular chaperones HSP70/HSC70, HSP70 superfamily	[O]	CELLULAR PROCESSES AND SIGNALING	Posttranslational modification, protein turnover, chaperones
QK8_03477	CE16325	0	42.45	583	cel	KOG0064	Peroxisomal long-chain acyl-CoA transporter, ABC superfamily	[I]	METABOLISM	Lipid transport and metabolism
QK8_03478	YBL071w-a	1e-22	51.25	86.7	sce	KOG2923	Uncharacterized conserved protein	[S]	POORLY CHARACTERIZED	Function unknown
QK8_03480	SPAC26F1.13c	0	55.72	1251	spo	KOG0437	Leucyl-tRNA synthetase	[J]	INFORMATION STORAGE AND PROCESSING	Translation, ribosomal structure and biogenesis
QK8_03482	Hs4502861	3e-46	46.91	155	hsa	KOG0936	Clathrin adaptor complex, small subunit	[U]	CELLULAR PROCESSES AND SIGNALING	Intracellular trafficking, secretion, and vesicular transport
QK8_03483	YDL120w	8e-26	40.87	101	sce	KOG3413	Mitochondrial matrix protein frataxin, involved in Fe/S protein biosynthesis	[P]	METABOLISM	Inorganic ion transport and metabolism
QK8_03485	YDR536w	4e-72	32.49	249	sce	KOG0254	Predicted transporter (major facilitator superfamily)	[R]	POORLY CHARACTERIZED	General function prediction only
QK8_03487	SPCC1682.07	2e-154	53.1	451	spo	KOG2807	RNA polymerase II transcription initiation/nucleotide excision repair factor TFIIH, subunit SSL1	[KL]	--	--
QK8_03488	7296311	2e-138	55.38	407	dme	KOG0638	4-hydroxyphenylpyruvate dioxygenase	[E]	METABOLISM	Amino acid transport and metabolism
QK8_03490	YDR471w	9e-63	65.91	194	sce	KOG3418	60S ribosomal protein L27	[J]	INFORMATION STORAGE AND PROCESSING	Translation, ribosomal structure and biogenesis
QK8_03491	At4g32390	1e-57	40.48	196	ath	KOG1441	Glucose-6-phosphate/phosphate and phosphoenolpyruvate/phosphate antiporter	[GE]	--	--
QK8_03493	SPCC74.06	8e-51	22	201	spo	KOG0519	Sensory transduction histidine kinase	[T]	CELLULAR PROCESSES AND SIGNALING	Signal transduction mechanisms
QK8_03495	SPBC1778.09	3e-71	38.1	246	spo	KOG1102	Rab6 GTPase activator GAPCenA and related TBC domain proteins	[R]	POORLY CHARACTERIZED	General function prediction only
QK8_03496	SPAC1F7.09c	8e-100	50.31	325	spo	KOG4145	Allantoicase	[F]	METABOLISM	Nucleotide transport and metabolism
QK8_03498	SPAC1834.08	2e-127	35.88	444	spo	KOG0519	Sensory transduction histidine kinase	[T]	CELLULAR PROCESSES AND SIGNALING	Signal transduction mechanisms
QK8_03500	Hs13375901	3e-15	39.17	72.8	hsa	KOG4055	Uncharacterized conserved protein	[S]	POORLY CHARACTERIZED	Function unknown
QK8_03501	SPBC1A4.08c	0	73.56	833	spo	KOG0364	Chaperonin complex component, TCP-1 gamma subunit (CCT3)	[O]	CELLULAR PROCESSES AND SIGNALING	Posttranslational modification, protein turnover, chaperones
QK8_03502	YCR059c	5e-31	46.27	115	sce	KOG3299	Uncharacterized conserved protein	[S]	POORLY CHARACTERIZED	Function unknown
QK8_03504	Hs18556423	2e-18	24.08	90.5	hsa	KOG1238	Glucose dehydrogenase/choline dehydrogenase/mandelonitrile lyase (GMC oxidoreductase family)	[R]	POORLY CHARACTERIZED	General function prediction only
QK8_03509	SPAC17A5.12_2	1e-32	45.14	127	spo	KOG0431	Auxilin-like protein and related proteins containing DnaJ domain	[R]	POORLY CHARACTERIZED	General function prediction only
QK8_03510	SPBP16F5.04	2e-81	68.71	243	spo	KOG0426	Ubiquitin-protein ligase	[O]	CELLULAR PROCESSES AND SIGNALING	Posttranslational modification, protein turnover, chaperones
QK8_03512	SPCC1183.11	3e-130	38.12	420	spo	KOG4629	Predicted mechanosensitive ion channel	[M]	CELLULAR PROCESSES AND SIGNALING	Cell wall/membrane/envelope biogenesis
QK8_03513	SPAC1002.03c	0	45.11	800	spo	KOG1066	Glucosidase II catalytic (alpha) subunit and related enzymes, glycosyl hydrolase family 31	[GMO]	--	--
QK8_03514	YKL067w	5e-72	64.24	221	sce	KOG0888	Nucleoside diphosphate kinase	[F]	METABOLISM	Nucleotide transport and metabolism
QK8_03521	YPL266w	4e-113	50.87	337	sce	KOG0820	Ribosomal RNA adenine dimethylase	[A]	INFORMATION STORAGE AND PROCESSING	RNA processing and modification
QK8_03523	Hs4759160	3e-44	57.41	145	hsa	KOG3172	Small nuclear ribonucleoprotein Sm D3	[A]	INFORMATION STORAGE AND PROCESSING	RNA processing and modification
QK8_03525	YJL125c	2e-69	33.99	231	sce	KOG2915	tRNA(1-methyladenosine) methyltransferase, subunit GCD14	[J]	INFORMATION STORAGE AND PROCESSING	Translation, ribosomal structure and biogenesis
QK8_03526	YNL247w	5e-177	39.71	533	sce	KOG2007	Cysteinyl-tRNA synthetase	[J]	INFORMATION STORAGE AND PROCESSING	Translation, ribosomal structure and biogenesis
QK8_03527	YIL166c	2e-61	30.89	213	sce	KOG2533	Permease of the major facilitator superfamily	[G]	METABOLISM	Carbohydrate transport and metabolism
QK8_03531	Hs4503245	4e-21	26.67	98.6	hsa	KOG0684	Cytochrome P450	[Q]	METABOLISM	Secondary metabolites biosynthesis, transport and catabolism
QK8_03533	YDR454c	4e-64	54.05	216	sce	KOG0707	Guanylate kinase	[F]	METABOLISM	Nucleotide transport and metabolism
QK8_03535	Hs13376882	4e-23	35.08	104	hsa	KOG4685	tRNA splicing endonuclease SEN2	[J]	INFORMATION STORAGE AND PROCESSING	Translation, ribosomal structure and biogenesis
QK8_03536	7292993	4e-33	28.61	132	dme	KOG3888	Gamma-butyrobetaine,2-oxoglutarate dioxygenase	[I]	METABOLISM	Lipid transport and metabolism
QK8_03537	YOR057w	2e-25	32.66	108	sce	KOG1309	Suppressor of G2 allele of skp1	[T]	CELLULAR PROCESSES AND SIGNALING	Signal transduction mechanisms
QK8_03538	YHR072w	0	43.17	595	sce	KOG0497	Oxidosqualene-lanosterol cyclase and related proteins	[I]	METABOLISM	Lipid transport and metabolism
QK8_03539	SPAC17A5.11	3e-39	28.91	147	spo	KOG2795	Catalytic subunit of the meiotic double strand break transesterase	[L]	INFORMATION STORAGE AND PROCESSING	Replication, recombination and repair
QK8_03540	YPL239w	1e-22	39.04	93.2	sce	KOG0504	FOG: Ankyrin repeat	[R]	POORLY CHARACTERIZED	General function prediction only
QK8_03542	YBR208c_2	0	39.12	823	sce	KOG0238	3-Methylcrotonyl-CoA carboxylase, biotin-containing subunit/Propionyl-CoA carboxylase, alpha chain/Acetyl-CoA carboxylase, biotin carboxylase subunit	[IE]	--	--
QK8_03544	SPBC1347.09	4e-12	33.33	66.6	spo	KOG1270	Methyltransferases	[H]	METABOLISM	Coenzyme transport and metabolism
QK8_03548	7295244	2e-06	26.7	52.8	dme	KOG0733	Nuclear AAA ATPase (VCP subfamily)	[O]	CELLULAR PROCESSES AND SIGNALING	Posttranslational modification, protein turnover, chaperones
QK8_03551	SPBC106.11c	4e-24	26.72	106	spo	KOG3847	Phospholipase A2 (platelet-activating factor acetylhydrolase in humans)	[I]	METABOLISM	Lipid transport and metabolism
QK8_03552	Hs4504565	1e-52	31.31	199	hsa	KOG1516	Carboxylesterase and related proteins	[R]	POORLY CHARACTERIZED	General function prediction only
QK8_03555	Hs10947054	2e-33	25.83	143	hsa	KOG4177	Ankyrin	[M]	CELLULAR PROCESSES AND SIGNALING	Cell wall/membrane/envelope biogenesis
QK8_03556	Hs21361794	9e-152	30.31	507	hsa	KOG1824	TATA-binding protein-interacting protein	[R]	POORLY CHARACTERIZED	General function prediction only
QK8_03561	SPBC1718.05	1e-59	46.11	193	spo	KOG3315	Transport protein particle (TRAPP) complex subunit	[U]	CELLULAR PROCESSES AND SIGNALING	Intracellular trafficking, secretion, and vesicular transport
QK8_03562	CE02256	1e-25	28.94	112	cel	KOG0743	AAA+-type ATPase	[O]	CELLULAR PROCESSES AND SIGNALING	Posttranslational modification, protein turnover, chaperones
QK8_03563	SPCC23B6.04c_2	3e-103	52.29	316	spo	KOG1470	Phosphatidylinositol transfer protein PDR16 and related proteins	[I]	METABOLISM	Lipid transport and metabolism
QK8_03564	SPAC9G1.10c	3e-176	39.73	558	spo	KOG0565	Inositol polyphosphate 5-phosphatase and related proteins	[U]	CELLULAR PROCESSES AND SIGNALING	Intracellular trafficking, secretion, and vesicular transport
QK8_03566	Hs21359884	6e-10	27.98	63.9	hsa	KOG4368	Predicted RNA binding protein, contains SWAP, RPR and G-patch domains	[R]	POORLY CHARACTERIZED	General function prediction only
QK8_03567	Hs5453954	0	64.45	614	hsa	KOG2085	Serine/threonine protein phosphatase 2A, regulatory subunit	[T]	CELLULAR PROCESSES AND SIGNALING	Signal transduction mechanisms
QK8_03568	SPAC6F12.11c	6e-42	34.41	163	spo	KOG2473	RNA polymerase III transcription factor (TF)IIIC subunit	[K]	INFORMATION STORAGE AND PROCESSING	Transcription
QK8_03569	7297775	1e-30	32.33	122	dme	KOG1311	DHHC-type Zn-finger proteins	[R]	POORLY CHARACTERIZED	General function prediction only
QK8_03571	SPAC22F8.11	3e-136	32.36	440	spo	KOG0169	Phosphoinositide-specific phospholipase C	[T]	CELLULAR PROCESSES AND SIGNALING	Signal transduction mechanisms
QK8_03572	Hs4759344	3e-09	24.58	62.8	hsa	KOG2163	Centromere/kinetochore protein zw10 involved in mitotic chromosome segregation	[D]	CELLULAR PROCESSES AND SIGNALING	Cell cycle control, cell division, chromosome partitioning
QK8_03573	YOL098c	5e-174	32.16	542	sce	KOG0961	Predicted Zn2+-dependent endopeptidase, insulinase superfamily	[O]	CELLULAR PROCESSES AND SIGNALING	Posttranslational modification, protein turnover, chaperones
QK8_03574	YJR117w	8e-137	47.4	409	sce	KOG2719	Metalloprotease	[R]	POORLY CHARACTERIZED	General function prediction only
QK8_03575	Hs8922940	1e-25	29.39	110	hsa	KOG1850	Myosin-like coiled-coil protein	[Z]	CELLULAR PROCESSES AND SIGNALING	Cytoskeleton
QK8_03576	YDR430c	0	40.87	721	sce	KOG2019	Metalloendoprotease HMP1 (insulinase superfamily)	[RO]	--	--
QK8_03577	SPAC144.04c	1e-144	51.37	425	spo	KOG0622	Ornithine decarboxylase	[E]	METABOLISM	Amino acid transport and metabolism
QK8_03578	YBR114w	0	51.77	722	sce	KOG1002	Nucleotide excision repair protein RAD16	[L]	INFORMATION STORAGE AND PROCESSING	Replication, recombination and repair
QK8_03579	At2g25490	2e-09	26.67	62	ath	KOG1947	Leucine rich repeat proteins, some proteins contain F-box	[R]	POORLY CHARACTERIZED	General function prediction only
QK8_03580	At5g18630	1e-22	29.66	98.2	ath	KOG4569	Predicted lipase	[I]	METABOLISM	Lipid transport and metabolism
QK8_03582	At2g44590	2e-22	29.33	103	ath	KOG0446	Vacuolar sorting protein VPS1, dynamin, and related proteins	[UR]	--	--
QK8_03584	SPBC577.03c	5e-37	37.56	133	spo	KOG4135	Predicted phosphoglucosamine acetyltransferase	[G]	METABOLISM	Carbohydrate transport and metabolism
QK8_03585	SPAC27E2.06c	4e-139	40.75	423	spo	KOG0436	Methionyl-tRNA synthetase	[J]	INFORMATION STORAGE AND PROCESSING	Translation, ribosomal structure and biogenesis
QK8_03587	SPAPB1A10.04c	5e-51	38.43	179	spo	KOG0530	Protein farnesyltransferase, alpha subunit/protein geranylgeranyltransferase type I, alpha subunit	[O]	CELLULAR PROCESSES AND SIGNALING	Posttranslational modification, protein turnover, chaperones
QK8_03588	YMR208w	3e-79	39.13	259	sce	KOG1511	Mevalonate kinase MVK/ERG12	[I]	METABOLISM	Lipid transport and metabolism
QK8_03591	SPBC577.02	7e-28	64.47	100	spo	KOG3499	60S ribosomal protein L38	[J]	INFORMATION STORAGE AND PROCESSING	Translation, ribosomal structure and biogenesis
QK8_03594	Hs13375618	6e-51	31.05	185	hsa	KOG1262	FAD-binding protein DIMINUTO	[R]	POORLY CHARACTERIZED	General function prediction only
QK8_03600	At3g63490	5e-16	25.26	79	ath	KOG1569	50S ribosomal protein L1	[J]	INFORMATION STORAGE AND PROCESSING	Translation, ribosomal structure and biogenesis
QK8_03601	At4g24840	2e-06	24.64	51.2	ath	KOG2307	Low density lipoprotein receptor	[U]	CELLULAR PROCESSES AND SIGNALING	Intracellular trafficking, secretion, and vesicular transport
QK8_03605	Hs4885053	4e-105	40.19	337	hsa	KOG1037	NAD+ ADP-ribosyltransferase Parp, required for poly-ADP ribosylation of nuclear proteins	[KLO]	--	--
QK8_03625	SPBC839.10	2e-31	26.72	133	spo	KOG2253	U1 snRNP complex, subunit SNU71 and related PWI-motif proteins	[A]	INFORMATION STORAGE AND PROCESSING	RNA processing and modification
QK8_03626	Hs12707570	2e-39	34.13	142	hsa	KOG1680	Enoyl-CoA hydratase	[I]	METABOLISM	Lipid transport and metabolism
QK8_03628	SPAC19A8.06	7e-83	43.45	264	spo	KOG1208	Dehydrogenases with different specificities (related to short-chain alcohol dehydrogenases)	[Q]	METABOLISM	Secondary metabolites biosynthesis, transport and catabolism
QK8_03631	At2g41930	3e-09	24.14	61.6	ath	KOG0198	MEKK and related serine/threonine protein kinases	[T]	CELLULAR PROCESSES AND SIGNALING	Signal transduction mechanisms
QK8_03632	Hs5729999	2e-105	51.71	317	hsa	KOG3886	GTP-binding protein	[T]	CELLULAR PROCESSES AND SIGNALING	Signal transduction mechanisms
QK8_03633	SPAC343.09	9e-44	31.54	160	spo	KOG2086	Protein tyrosine phosphatase SHP1/Cofactor for p97 ATPase-mediated vesicle membrane fusion	[Y]	CELLULAR PROCESSES AND SIGNALING	Nuclear structure
QK8_03634	YER154w	8e-29	32.18	121	sce	KOG1239	Inner membrane protein translocase involved in respiratory chain assembly	[OU]	--	--
QK8_03636	Hs10947042	9e-13	26.61	71.6	hsa	KOG4177	Ankyrin	[M]	CELLULAR PROCESSES AND SIGNALING	Cell wall/membrane/envelope biogenesis
QK8_03637	YGL077c	5e-69	30.06	236	sce	KOG1289	Amino acid transporters	[E]	METABOLISM	Amino acid transport and metabolism
QK8_03639	SPAC1F5.10	0	83.76	703	spo	KOG0328	Predicted ATP-dependent RNA helicase FAL1, involved in rRNA maturation, DEAD-box superfamily	[J]	INFORMATION STORAGE AND PROCESSING	Translation, ribosomal structure and biogenesis
QK8_03640	SPBC36.09	4e-140	45.44	418	spo	KOG2636	Splicing factor 3a, subunit 3	[A]	INFORMATION STORAGE AND PROCESSING	RNA processing and modification
QK8_03641	YBR228w	4e-33	29.63	127	sce	KOG3005	GIY-YIG type nuclease	[R]	POORLY CHARACTERIZED	General function prediction only
QK8_03642	SPBP19A11.06	6e-154	30.22	516	spo	KOG1246	DNA-binding protein jumonji/RBP2/SMCY, contains JmjC domain	[R]	POORLY CHARACTERIZED	General function prediction only
QK8_03643	SPAC17A5.13	2e-98	62.74	295	spo	KOG2698	GTP cyclohydrolase I	[H]	METABOLISM	Coenzyme transport and metabolism
QK8_03644	SPAC1002.04c	2e-19	31.72	89.4	spo	KOG3219	Transcription initiation factor TFIID, subunit TAF11	[K]	INFORMATION STORAGE AND PROCESSING	Transcription
QK8_03649	SPCC736.13	9e-48	36.3	167	spo	KOG1208	Dehydrogenases with different specificities (related to short-chain alcohol dehydrogenases)	[Q]	METABOLISM	Secondary metabolites biosynthesis, transport and catabolism
QK8_03650	At4g13010	5e-17	29.86	82	ath	KOG1198	Zinc-binding oxidoreductase	[CR]	--	--
QK8_03653	YEL065w	6e-161	44.68	479	sce	KOG0254	Predicted transporter (major facilitator superfamily)	[R]	POORLY CHARACTERIZED	General function prediction only
QK8_03656	CE29489	2e-07	50	50.1	cel	KOG4272	Predicted GTP-binding protein	[R]	POORLY CHARACTERIZED	General function prediction only
QK8_03657	Hs4758032	0	56.83	989	hsa	KOG0276	Vesicle coat complex COPI, beta' subunit	[U]	CELLULAR PROCESSES AND SIGNALING	Intracellular trafficking, secretion, and vesicular transport
QK8_03658	SPCC24B10.07	0	51.63	591	spo	KOG0598	Ribosomal protein S6 kinase and related proteins	[RT]	--	--
QK8_03659	YBR196c	0	71.4	780	sce	KOG2446	Glucose-6-phosphate isomerase	[G]	METABOLISM	Carbohydrate transport and metabolism
QK8_03665	YDR536w	2e-149	42.3	446	sce	KOG0254	Predicted transporter (major facilitator superfamily)	[R]	POORLY CHARACTERIZED	General function prediction only
QK8_03672	YBR271w	7e-14	28.11	74.3	sce	KOG2793	Putative N2,N2-dimethylguanosine tRNA methyltransferase	[A]	INFORMATION STORAGE AND PROCESSING	RNA processing and modification
QK8_03675	CE00170	3e-12	23.01	71.6	cel	KOG2100	Dipeptidyl aminopeptidase	[O]	CELLULAR PROCESSES AND SIGNALING	Posttranslational modification, protein turnover, chaperones
QK8_03678	YGR260w	8e-62	29.35	226	sce	KOG2533	Permease of the major facilitator superfamily	[G]	METABOLISM	Carbohydrate transport and metabolism
QK8_03681	At3g07720	4e-49	37.62	171	ath	KOG0379	Kelch repeat-containing proteins	[R]	POORLY CHARACTERIZED	General function prediction only
QK8_03683	SPBC359.06	2e-63	47.17	205	spo	KOG3699	Cytoskeletal protein Adducin	[TZ]	--	--
QK8_03688	SPAC688.04c	2e-19	29.6	89.7	spo	KOG0867	Glutathione S-transferase	[O]	CELLULAR PROCESSES AND SIGNALING	Posttranslational modification, protein turnover, chaperones
QK8_03689	At3g28740	3e-42	27.21	160	ath	KOG0156	Cytochrome P450 CYP2 subfamily	[Q]	METABOLISM	Secondary metabolites biosynthesis, transport and catabolism
QK8_03692	At1g12050	3e-127	47.55	382	ath	KOG2843	Fumarylacetoacetase	[G]	METABOLISM	Carbohydrate transport and metabolism
QK8_03693	7297829	5e-154	54.63	449	dme	KOG1417	Homogentisate 1,2-dioxygenase	[E]	METABOLISM	Amino acid transport and metabolism
QK8_03696	7300357	5e-107	52.65	321	dme	KOG1494	NAD-dependent malate dehydrogenase	[C]	METABOLISM	Energy production and conversion
QK8_03697	YNL274c	5e-98	48.36	299	sce	KOG0069	Glyoxylate/hydroxypyruvate reductase (D-isomer-specific 2-hydroxy acid dehydrogenase superfamily)	[C]	METABOLISM	Energy production and conversion
QK8_03698	CE20458	6e-11	27.49	65.5	cel	KOG1290	Serine/threonine protein kinase	[T]	CELLULAR PROCESSES AND SIGNALING	Signal transduction mechanisms
QK8_03700	SPBC1271.10c	2e-64	28.57	231	spo	KOG0255	Synaptic vesicle transporter SVOP and related transporters (major facilitator superfamily)	[R]	POORLY CHARACTERIZED	General function prediction only
QK8_03701	Hs11342664	1e-33	31.82	139	hsa	KOG0446	Vacuolar sorting protein VPS1, dynamin, and related proteins	[UR]	--	--
QK8_03703	SPAC1296.03c	2e-35	27.7	140	spo	KOG1282	Serine carboxypeptidases (lysosomal cathepsin A)	[OE]	--	--
QK8_03704	SPAC869.10c	2e-156	46.72	464	spo	KOG1286	Amino acid transporters	[E]	METABOLISM	Amino acid transport and metabolism
QK8_03707	YLR027c	4e-122	43.45	367	sce	KOG1412	Aspartate aminotransferase/Glutamic oxaloacetic transaminase AAT2/GOT1	[E]	METABOLISM	Amino acid transport and metabolism
QK8_03708	YHR020w	2e-138	45.6	442	sce	KOG4163	Prolyl-tRNA synthetase	[J]	INFORMATION STORAGE AND PROCESSING	Translation, ribosomal structure and biogenesis
QK8_03709	YPR058w	2e-76	42.61	240	sce	KOG0758	Mitochondrial carnitine-acylcarnitine carrier protein	[C]	METABOLISM	Energy production and conversion
QK8_03710	SPBC24C6.04	0	53.6	625	spo	KOG2455	Delta-1-pyrroline-5-carboxylate dehydrogenase	[E]	METABOLISM	Amino acid transport and metabolism
QK8_03711	SPCC757.13	7e-87	34.88	293	spo	KOG2533	Permease of the major facilitator superfamily	[G]	METABOLISM	Carbohydrate transport and metabolism
QK8_03713	Hs5174741	3e-28	30.28	111	hsa	KOG1415	Ubiquitin C-terminal hydrolase UCHL1	[O]	CELLULAR PROCESSES AND SIGNALING	Posttranslational modification, protein turnover, chaperones
QK8_03716	YHR011w	1e-49	32.38	178	sce	KOG2509	Seryl-tRNA synthetase	[J]	INFORMATION STORAGE AND PROCESSING	Translation, ribosomal structure and biogenesis
QK8_03717	At1g08105	4e-17	22.96	87.8	ath	KOG1121	Tam3-transposase (Ac family)	[L]	INFORMATION STORAGE AND PROCESSING	Replication, recombination and repair
QK8_03719	YGL077c	2e-69	27.95	236	sce	KOG1289	Amino acid transporters	[E]	METABOLISM	Amino acid transport and metabolism
QK8_03720	At2g42490	1e-109	33.86	353	ath	KOG1186	Copper amine oxidase	[Q]	METABOLISM	Secondary metabolites biosynthesis, transport and catabolism
QK8_03721	SPAC9E9.09c	2e-143	43.7	427	spo	KOG2450	Aldehyde dehydrogenase	[C]	METABOLISM	Energy production and conversion
QK8_03723	SPBC365.17	0	44.03	544	spo	KOG1158	NADP/FAD dependent oxidoreductase	[C]	METABOLISM	Energy production and conversion
QK8_03728	At4g13010	3e-24	37.62	103	ath	KOG1198	Zinc-binding oxidoreductase	[CR]	--	--
QK8_03729	At5g67030	7e-13	24.65	73.9	ath	KOG2614	Kynurenine 3-monooxygenase and related flavoprotein monooxygenases	[CR]	--	--
QK8_03730	SPAC1002.16c	8e-53	29.37	190	spo	KOG2533	Permease of the major facilitator superfamily	[G]	METABOLISM	Carbohydrate transport and metabolism
QK8_03743	SPAPJ696.02	7e-38	37.37	139	spo	KOG1843	Uncharacterized conserved protein	[S]	POORLY CHARACTERIZED	Function unknown
QK8_03744	At3g44320	2e-31	27.05	125	ath	KOG0805	Carbon-nitrogen hydrolase	[E]	METABOLISM	Amino acid transport and metabolism
QK8_03745	At1g08980	4e-24	33.71	105	ath	KOG1211	Amidases	[J]	INFORMATION STORAGE AND PROCESSING	Translation, ribosomal structure and biogenesis
QK8_03746	Hs14785908	1e-63	26.01	231	hsa	KOG1186	Copper amine oxidase	[Q]	METABOLISM	Secondary metabolites biosynthesis, transport and catabolism
QK8_03747	7301543	4e-07	25.39	55.8	dme	KOG1218	Proteins containing Ca2+-binding EGF-like domains	[T]	CELLULAR PROCESSES AND SIGNALING	Signal transduction mechanisms
QK8_03751	SPCC736.13	7e-31	30.47	122	spo	KOG1208	Dehydrogenases with different specificities (related to short-chain alcohol dehydrogenases)	[Q]	METABOLISM	Secondary metabolites biosynthesis, transport and catabolism
QK8_03755	SPBC1198.01	3e-104	43.04	320	spo	KOG0024	Sorbitol dehydrogenase	[Q]	METABOLISM	Secondary metabolites biosynthesis, transport and catabolism
QK8_03757	SPBC36.03c	8e-34	42.49	131	spo	KOG0255	Synaptic vesicle transporter SVOP and related transporters (major facilitator superfamily)	[R]	POORLY CHARACTERIZED	General function prediction only
QK8_03759	SPBC1683.07	3e-177	45.28	520	spo	KOG0471	Alpha-amylase	[G]	METABOLISM	Carbohydrate transport and metabolism
QK8_03761	YGR185c	5e-96	44.25	296	sce	KOG2144	Tyrosyl-tRNA synthetase, cytoplasmic	[J]	INFORMATION STORAGE AND PROCESSING	Translation, ribosomal structure and biogenesis
QK8_03762	ECU06g0740	9e-11	52.94	64.3	ecu	KOG0773	Transcription factor MEIS1 and related HOX domain proteins	[K]	INFORMATION STORAGE AND PROCESSING	Transcription
QK8_03764	Hs11342664	2e-23	28.4	108	hsa	KOG0446	Vacuolar sorting protein VPS1, dynamin, and related proteins	[UR]	--	--
QK8_03773	At5g67030	3e-11	27.39	67.4	ath	KOG2614	Kynurenine 3-monooxygenase and related flavoprotein monooxygenases	[CR]	--	--
QK8_03774	CE03074	2e-26	26.23	114	cel	KOG0158	Cytochrome P450 CYP3/CYP5/CYP6/CYP9 subfamilies	[Q]	METABOLISM	Secondary metabolites biosynthesis, transport and catabolism
QK8_03775	YOR374w	8e-128	42.39	387	sce	KOG2450	Aldehyde dehydrogenase	[C]	METABOLISM	Energy production and conversion
QK8_03776	At3g63520	6e-38	25.24	148	ath	KOG1285	Beta, beta-carotene 15,15'-dioxygenase and related enzymes	[Q]	METABOLISM	Secondary metabolites biosynthesis, transport and catabolism
QK8_03777	YOL086c	2e-65	40.68	224	sce	KOG0023	Alcohol dehydrogenase, class V	[Q]	METABOLISM	Secondary metabolites biosynthesis, transport and catabolism
QK8_03779	At3g03060	1e-09	35.94	64.3	ath	KOG0742	AAA+-type ATPase	[O]	CELLULAR PROCESSES AND SIGNALING	Posttranslational modification, protein turnover, chaperones
QK8_03780	Hs10947054	3e-23	29.84	108	hsa	KOG4177	Ankyrin	[M]	CELLULAR PROCESSES AND SIGNALING	Cell wall/membrane/envelope biogenesis
QK8_03782	At4g13290	5e-27	29	115	ath	KOG0156	Cytochrome P450 CYP2 subfamily	[Q]	METABOLISM	Secondary metabolites biosynthesis, transport and catabolism
QK8_03784	YDL138w	1e-47	29.17	178	sce	KOG0254	Predicted transporter (major facilitator superfamily)	[R]	POORLY CHARACTERIZED	General function prediction only
QK8_03789	At3g26160	7e-23	24.76	103	ath	KOG0156	Cytochrome P450 CYP2 subfamily	[Q]	METABOLISM	Secondary metabolites biosynthesis, transport and catabolism
QK8_03791	SPBC2G2.01c	9e-69	33.49	233	spo	KOG2533	Permease of the major facilitator superfamily	[G]	METABOLISM	Carbohydrate transport and metabolism
QK8_03793	Hs22059219	2e-12	24.41	69.7	hsa	KOG4441	Proteins containing BTB/POZ and Kelch domains, involved in regulatory/signal transduction processes	[TR]	--	--
QK8_03794	YOR306c	4e-61	30.6	209	sce	KOG2504	Monocarboxylate transporter	[G]	METABOLISM	Carbohydrate transport and metabolism
QK8_00201	SPAC922.07c	0	51.71	530	spo	KOG2450	Aldehyde dehydrogenase	[C]	METABOLISM	Energy production and conversion
QK8_00202	YLL056c	1e-12	24.92	68.9	sce	KOG1502	Flavonol reductase/cinnamoyl-CoA reductase	[V]	CELLULAR PROCESSES AND SIGNALING	Defense mechanisms
QK8_00208	SPAPB24D3.08c	2e-93	45.89	287	spo	KOG1196	Predicted NAD-dependent oxidoreductase	[R]	POORLY CHARACTERIZED	General function prediction only
QK8_00213	YCR023c	4e-40	25.13	155	sce	KOG2615	Permease of the major facilitator superfamily	[R]	POORLY CHARACTERIZED	General function prediction only
QK8_00217	Hs4505093	1e-47	28.12	175	hsa	KOG0029	Amine oxidase	[Q]	METABOLISM	Secondary metabolites biosynthesis, transport and catabolism
QK8_00218	YBR006w	7e-177	51.85	512	sce	KOG2451	Aldehyde dehydrogenase	[C]	METABOLISM	Energy production and conversion
QK8_00225	SPCC417.10	1e-85	32.38	278	spo	KOG2533	Permease of the major facilitator superfamily	[G]	METABOLISM	Carbohydrate transport and metabolism
QK8_00228	SPBC146.05c	2e-44	40.06	161	spo	KOG3869	Uncharacterized conserved protein	[S]	POORLY CHARACTERIZED	Function unknown
QK8_00229	YIL118w	1e-93	61.21	278	sce	KOG0393	Ras-related small GTPase, Rho type	[R]	POORLY CHARACTERIZED	General function prediction only
QK8_00231	Hs14786304_1	6e-71	36	266	hsa	KOG1807	Helicases	[L]	INFORMATION STORAGE AND PROCESSING	Replication, recombination and repair
QK8_00235	YPR006c	0	50.27	560	sce	KOG1260	Isocitrate lyase	[C]	METABOLISM	Energy production and conversion
QK8_00236	At3g51680	1e-36	33.96	135	ath	KOG0725	Reductases with broad range of substrate specificities	[R]	POORLY CHARACTERIZED	General function prediction only
QK8_00237	At3g53180	6e-36	27.7	145	ath	KOG0683	Glutamine synthetase	[E]	METABOLISM	Amino acid transport and metabolism
QK8_00239	Hs8923114	2e-29	31.69	120	hsa	KOG3991	Uncharacterized conserved protein	[S]	POORLY CHARACTERIZED	Function unknown
QK8_00240	Hs4759264	5e-161	52.37	469	hsa	KOG1464	COP9 signalosome, subunit CSN2	[OT]	--	--
QK8_00244	YBR111c	9e-59	47.29	189	sce	KOG3041	Nucleoside diphosphate-sugar hydrolase of the MutT (NUDIX) family	[L]	INFORMATION STORAGE AND PROCESSING	Replication, recombination and repair
QK8_00245	At4g11980	2e-48	39.08	167	ath	KOG3041	Nucleoside diphosphate-sugar hydrolase of the MutT (NUDIX) family	[L]	INFORMATION STORAGE AND PROCESSING	Replication, recombination and repair
QK8_00249	SPBC32F12.05c	4e-52	44.34	172	spo	KOG3068	mRNA splicing factor	[A]	INFORMATION STORAGE AND PROCESSING	RNA processing and modification
QK8_00250	SPCC338.15	2e-68	32.47	229	spo	KOG2754	Oligosaccharyltransferase, beta subunit	[O]	CELLULAR PROCESSES AND SIGNALING	Posttranslational modification, protein turnover, chaperones
QK8_00252	Hs22044271	5e-157	31.11	533	hsa	KOG1786	Lysosomal trafficking regulator LYST and related BEACH and WD40 repeat proteins	[TU]	--	--
QK8_00253	YEL060c	1e-159	53.01	474	sce	KOG1153	Subtilisin-related protease/Vacuolar protease B	[O]	CELLULAR PROCESSES AND SIGNALING	Posttranslational modification, protein turnover, chaperones
QK8_00255	CE14564	8e-20	25.27	93.2	cel	KOG3847	Phospholipase A2 (platelet-activating factor acetylhydrolase in humans)	[I]	METABOLISM	Lipid transport and metabolism
QK8_00256	7299667	1e-16	24.85	84.3	dme	KOG2504	Monocarboxylate transporter	[G]	METABOLISM	Carbohydrate transport and metabolism
QK8_00259	7293008	5e-54	29.26	196	dme	KOG1238	Glucose dehydrogenase/choline dehydrogenase/mandelonitrile lyase (GMC oxidoreductase family)	[R]	POORLY CHARACTERIZED	General function prediction only
QK8_00263	SPAPB24D3.02c	4e-54	28.44	195	spo	KOG1289	Amino acid transporters	[E]	METABOLISM	Amino acid transport and metabolism
QK8_00265	YOR306c	9e-43	29.34	160	sce	KOG2504	Monocarboxylate transporter	[G]	METABOLISM	Carbohydrate transport and metabolism
QK8_00271	YHR048w	1e-124	40.12	380	sce	KOG0255	Synaptic vesicle transporter SVOP and related transporters (major facilitator superfamily)	[R]	POORLY CHARACTERIZED	General function prediction only
QK8_00272	YGL224c	4e-42	51.33	154	sce	KOG3109	Haloacid dehalogenase-like hydrolase	[R]	POORLY CHARACTERIZED	General function prediction only
QK8_00273	SPBC3F6.02c	5e-56	33.14	190	spo	KOG1430	C-3 sterol dehydrogenase/3-beta-hydroxysteroid dehydrogenase and related dehydrogenases	[IE]	--	--
QK8_00274	SPCC417.10	9e-99	34.18	323	spo	KOG2533	Permease of the major facilitator superfamily	[G]	METABOLISM	Carbohydrate transport and metabolism
QK8_00275	SPAC3A11.10c	2e-83	43.05	266	spo	KOG4127	Renal dipeptidase	[O]	CELLULAR PROCESSES AND SIGNALING	Posttranslational modification, protein turnover, chaperones
QK8_00276	7302914	3e-54	29.56	199	dme	KOG3659	Sodium-neurotransmitter symporter	[T]	CELLULAR PROCESSES AND SIGNALING	Signal transduction mechanisms
QK8_00278	YBR115c	3e-11	24	69.7	sce	KOG1178	Non-ribosomal peptide synthetase/alpha-aminoadipate reductase and related enzymes	[Q]	METABOLISM	Secondary metabolites biosynthesis, transport and catabolism
QK8_00285	Hs4502093	2e-13	39.5	74.7	hsa	KOG4177	Ankyrin	[M]	CELLULAR PROCESSES AND SIGNALING	Cell wall/membrane/envelope biogenesis
QK8_00289	SPAC1834.08	3e-12	32.2	66.6	spo	KOG0519	Sensory transduction histidine kinase	[T]	CELLULAR PROCESSES AND SIGNALING	Signal transduction mechanisms
QK8_00291	SPCC736.13	9e-48	34.33	167	spo	KOG1208	Dehydrogenases with different specificities (related to short-chain alcohol dehydrogenases)	[Q]	METABOLISM	Secondary metabolites biosynthesis, transport and catabolism
QK8_00292	SPBC3F6.05_1	1e-24	31.32	112	spo	KOG1703	Adaptor protein Enigma and related PDZ-LIM proteins	[TZ]	--	--
QK8_00295	SPBC1773.06c	3e-93	45.48	287	spo	KOG1198	Zinc-binding oxidoreductase	[CR]	--	--
QK8_00298	Hs4503233	1e-19	26.48	89.7	hsa	KOG0158	Cytochrome P450 CYP3/CYP5/CYP6/CYP9 subfamilies	[Q]	METABOLISM	Secondary metabolites biosynthesis, transport and catabolism
QK8_00303	7303501	5e-16	28.9	82.4	dme	KOG0158	Cytochrome P450 CYP3/CYP5/CYP6/CYP9 subfamilies	[Q]	METABOLISM	Secondary metabolites biosynthesis, transport and catabolism
QK8_00304	YBR132c	1e-128	40.12	399	sce	KOG1286	Amino acid transporters	[E]	METABOLISM	Amino acid transport and metabolism
QK8_00310	7293012	7e-41	26.95	161	dme	KOG1238	Glucose dehydrogenase/choline dehydrogenase/mandelonitrile lyase (GMC oxidoreductase family)	[R]	POORLY CHARACTERIZED	General function prediction only
QK8_00315	SPAC521.03	1e-37	34.39	137	spo	KOG1205	Predicted dehydrogenase	[Q]	METABOLISM	Secondary metabolites biosynthesis, transport and catabolism
QK8_00320	Hs14726886	4e-09	24.68	60.1	hsa	KOG1721	FOG: Zn-finger	[R]	POORLY CHARACTERIZED	General function prediction only
QK8_00322	At3g62520	6e-17	24.56	87.8	ath	KOG1121	Tam3-transposase (Ac family)	[L]	INFORMATION STORAGE AND PROCESSING	Replication, recombination and repair
QK8_00324	SPBC119.03	1e-36	37.98	142	spo	KOG1663	O-methyltransferase	[Q]	METABOLISM	Secondary metabolites biosynthesis, transport and catabolism
QK8_00329	SPAC821.04c	2e-105	45.23	350	spo	KOG2277	S-M checkpoint control protein CID1 and related nucleotidyltransferases	[D]	CELLULAR PROCESSES AND SIGNALING	Cell cycle control, cell division, chromosome partitioning
QK8_00338	SPCC320.08	2e-97	44.27	305	spo	KOG2766	Predicted membrane protein	[S]	POORLY CHARACTERIZED	Function unknown
QK8_00339	SPBPB2B2.06c	1e-131	36.98	404	spo	KOG4419	5' nucleotidase	[F]	METABOLISM	Nucleotide transport and metabolism
QK8_00341	CE27186	7e-52	24.85	199	cel	KOG2103	Uncharacterized conserved protein	[S]	POORLY CHARACTERIZED	Function unknown
QK8_00344	HsM9966893	1e-16	43.84	73.2	hsa	KOG3801	Uncharacterized conserved protein BCN92	[A]	INFORMATION STORAGE AND PROCESSING	RNA processing and modification
QK8_00345	At3g49180	2e-23	27.54	103	ath	KOG0646	WD40 repeat protein	[R]	POORLY CHARACTERIZED	General function prediction only
QK8_00348	SPAC607.09c	1e-14	24.93	78.6	spo	KOG3880	Predicted small molecule transporter involved in cellular pH homeostasis (Batten disease protein in human)	[R]	POORLY CHARACTERIZED	General function prediction only
QK8_00349	SPAC1486.06	5e-122	45.48	367	spo	KOG2511	Nicotinic acid phosphoribosyltransferase	[H]	METABOLISM	Coenzyme transport and metabolism
QK8_00350	SPBC19F5.02c	8e-98	28.38	326	spo	KOG2048	WD40 repeat protein	[R]	POORLY CHARACTERIZED	General function prediction only
QK8_00351	SPBC1709.14	1e-91	48.02	286	spo	KOG0909	Peptide:N-glycanase	[O]	CELLULAR PROCESSES AND SIGNALING	Posttranslational modification, protein turnover, chaperones
QK8_00356	Hs4759110	1e-44	37.6	155	hsa	KOG3211	Predicted endoplasmic reticulum membrane protein Lec35/MPDU1 involved in monosaccharide-P-dolichol utilization	[R]	POORLY CHARACTERIZED	General function prediction only
QK8_00358	YGR286c	4e-150	54.03	436	sce	KOG2900	Biotin synthase	[H]	METABOLISM	Coenzyme transport and metabolism
QK8_00360	YGR252w	4e-176	65.34	504	sce	KOG1472	Histone acetyltransferase SAGA/ADA, catalytic subunit PCAF/GCN5 and related proteins	[BK]	--	--
QK8_00361	SPAC1952.07	4e-36	31.23	137	spo	KOG3194	Checkpoint 9-1-1 complex, RAD1 component	[DL]	--	--
QK8_00364	YDR182w	2e-56	31.51	203	sce	KOG3662	Cell division control protein/predicted DNA repair exonuclease	[L]	INFORMATION STORAGE AND PROCESSING	Replication, recombination and repair
QK8_00367	SPAC16E8.15	2e-73	51.85	228	spo	KOG1670	Translation initiation factor 4F, cap-binding subunit (eIF-4E) and related cap-binding proteins	[J]	INFORMATION STORAGE AND PROCESSING	Translation, ribosomal structure and biogenesis
QK8_00368	At3g16170	3e-72	31.3	245	ath	KOG1176	Acyl-CoA synthetase	[I]	METABOLISM	Lipid transport and metabolism
QK8_00369	YAL044w-a	3e-23	44.9	91.3	sce	KOG2313	Stress-induced protein UVI31+	[T]	CELLULAR PROCESSES AND SIGNALING	Signal transduction mechanisms
QK8_00371	SPBC6B1.11c	1e-115	45.89	387	spo	KOG0230	Phosphatidylinositol-4-phosphate 5-kinase and related FYVE finger-containing proteins	[T]	CELLULAR PROCESSES AND SIGNALING	Signal transduction mechanisms
QK8_00373	YPL065w	5e-41	36.54	144	sce	KOG3284	Vacuolar sorting protein VPS28	[U]	CELLULAR PROCESSES AND SIGNALING	Intracellular trafficking, secretion, and vesicular transport
QK8_00374	YOR206w	4e-154	40.74	471	sce	KOG2256	Predicted protein involved in nuclear export of pre-ribosomes	[J]	INFORMATION STORAGE AND PROCESSING	Translation, ribosomal structure and biogenesis
QK8_00378	SPBC1677.03c	0	54.7	565	spo	KOG1250	Threonine/serine dehydratases	[E]	METABOLISM	Amino acid transport and metabolism
QK8_00380	YDL182w	2e-180	65.25	516	sce	KOG2367	Alpha-isopropylmalate synthase/homocitrate synthase	[E]	METABOLISM	Amino acid transport and metabolism
QK8_00381	Hs6912466	5e-18	22.4	90.1	hsa	KOG1947	Leucine rich repeat proteins, some proteins contain F-box	[R]	POORLY CHARACTERIZED	General function prediction only
QK8_00382	7298804	3e-28	33.33	114	dme	KOG1630	Growth hormone-induced protein and related proteins	[T]	CELLULAR PROCESSES AND SIGNALING	Signal transduction mechanisms
QK8_00383	SPAC29E6.05c	5e-54	51.22	175	spo	KOG1635	Peptide methionine sulfoxide reductase	[O]	CELLULAR PROCESSES AND SIGNALING	Posttranslational modification, protein turnover, chaperones
QK8_00387	YPR192w	1e-51	41.2	176	sce	KOG0223	Aquaporin (major intrinsic protein family)	[G]	METABOLISM	Carbohydrate transport and metabolism
QK8_00388	CE08497	8e-29	34.35	116	cel	KOG0068	D-3-phosphoglycerate dehydrogenase, D-isomer-specific 2-hydroxy acid dehydrogenase superfamily	[E]	METABOLISM	Amino acid transport and metabolism
QK8_00389	7293420	2e-60	42.02	196	dme	KOG1199	Short-chain alcohol dehydrogenase/3-hydroxyacyl-CoA dehydrogenase	[Q]	METABOLISM	Secondary metabolites biosynthesis, transport and catabolism
QK8_00390	YDL131w	2e-127	58.63	380	sce	KOG2367	Alpha-isopropylmalate synthase/homocitrate synthase	[E]	METABOLISM	Amino acid transport and metabolism
QK8_00391	SPAC1B3.11c	7e-61	42.63	199	spo	KOG0086	GTPase Rab4, small G protein superfamily	[U]	CELLULAR PROCESSES AND SIGNALING	Intracellular trafficking, secretion, and vesicular transport
QK8_00392	Hs5174523	3e-77	29.86	272	hsa	KOG2230	Predicted beta-mannosidase	[G]	METABOLISM	Carbohydrate transport and metabolism
QK8_00394	SPAC4A8.04	3e-80	41.19	259	spo	KOG1153	Subtilisin-related protease/Vacuolar protease B	[O]	CELLULAR PROCESSES AND SIGNALING	Posttranslational modification, protein turnover, chaperones
QK8_00395	Hs13027624_2	4e-09	34.65	59.7	hsa	KOG3824	Huntingtin interacting protein HYPE	[R]	POORLY CHARACTERIZED	General function prediction only
QK8_00396	YDL194w	6e-62	30.26	222	sce	KOG0254	Predicted transporter (major facilitator superfamily)	[R]	POORLY CHARACTERIZED	General function prediction only
QK8_00397	YKL029c	0	48.63	580	sce	KOG1257	NADP+-dependent malic enzyme	[C]	METABOLISM	Energy production and conversion
QK8_00400	YER117w	2e-76	81.95	228	sce	KOG0901	60S ribosomal protein L14/L17/L23	[J]	INFORMATION STORAGE AND PROCESSING	Translation, ribosomal structure and biogenesis
QK8_03803	CE01106	4e-37	31.42	138	cel	KOG0805	Carbon-nitrogen hydrolase	[E]	METABOLISM	Amino acid transport and metabolism
QK8_03807	Hs4504223	2e-158	43.51	474	hsa	KOG2024	Beta-Glucuronidase GUSB (glycosylhydrolase superfamily 2)	[G]	METABOLISM	Carbohydrate transport and metabolism
QK8_03808	YBR298c	6e-39	28.16	153	sce	KOG0254	Predicted transporter (major facilitator superfamily)	[R]	POORLY CHARACTERIZED	General function prediction only
QK8_03811	SPBC1683.05	1e-103	34.6	328	spo	KOG2466	Uridine permease/thiamine transporter/allantoin transport	[FH]	--	--
QK8_03812	At3g52780	3e-34	28.67	135	ath	KOG1378	Purple acid phosphatase	[G]	METABOLISM	Carbohydrate transport and metabolism
QK8_03822	SPCC1235.14	8e-33	26.2	132	spo	KOG0254	Predicted transporter (major facilitator superfamily)	[R]	POORLY CHARACTERIZED	General function prediction only
QK8_03823	Hs22049499	3e-56	29.27	209	hsa	KOG1158	NADP/FAD dependent oxidoreductase	[C]	METABOLISM	Energy production and conversion
QK8_03826	SPCC777.04	5e-51	25.64	188	spo	KOG1286	Amino acid transporters	[E]	METABOLISM	Amino acid transport and metabolism
QK8_03828	SPBC1683.07	9e-113	37.53	349	spo	KOG0471	Alpha-amylase	[G]	METABOLISM	Carbohydrate transport and metabolism
QK8_03829	YBR298c	3e-51	37.34	184	sce	KOG0254	Predicted transporter (major facilitator superfamily)	[R]	POORLY CHARACTERIZED	General function prediction only
QK8_03832	Hs7657238	3e-15	25.89	81.3	hsa	KOG0504	FOG: Ankyrin repeat	[R]	POORLY CHARACTERIZED	General function prediction only
QK8_03839	Hs5174447	1e-15	29.17	81.3	hsa	KOG0279	G protein beta subunit-like protein	[T]	CELLULAR PROCESSES AND SIGNALING	Signal transduction mechanisms
QK8_03841	At4g31670	1e-05	35.82	49.3	ath	KOG1865	Ubiquitin carboxyl-terminal hydrolase	[O]	CELLULAR PROCESSES AND SIGNALING	Posttranslational modification, protein turnover, chaperones
QK8_03843	Hs14731279	4e-32	31.22	130	hsa	KOG0504	FOG: Ankyrin repeat	[R]	POORLY CHARACTERIZED	General function prediction only
QK8_03845	At5g52400	1e-15	21.18	83.2	ath	KOG0157	Cytochrome P450 CYP4/CYP19/CYP26 subfamilies	[QI]	--	--
QK8_03847	YOL119c	1e-41	28.74	157	sce	KOG2504	Monocarboxylate transporter	[G]	METABOLISM	Carbohydrate transport and metabolism
QK8_03848	At4g35150	8e-19	24.62	88.6	ath	KOG3178	Hydroxyindole-O-methyltransferase and related SAM-dependent methyltransferases	[R]	POORLY CHARACTERIZED	General function prediction only
QK8_03849	SPAC23G3.02c	3e-57	25.79	223	spo	KOG1178	Non-ribosomal peptide synthetase/alpha-aminoadipate reductase and related enzymes	[Q]	METABOLISM	Secondary metabolites biosynthesis, transport and catabolism
QK8_03855	Hs20539653	4e-17	31.95	82.4	hsa	KOG0409	Predicted dehydrogenase	[R]	POORLY CHARACTERIZED	General function prediction only
QK8_03856	Hs10947054	2e-21	26.17	104	hsa	KOG4177	Ankyrin	[M]	CELLULAR PROCESSES AND SIGNALING	Cell wall/membrane/envelope biogenesis
QK8_03861	At1g18180	3e-06	33.33	48.9	ath	KOG4650	Predicted steroid reductase	[R]	POORLY CHARACTERIZED	General function prediction only
QK8_03863	At3g50560	3e-26	29.06	106	ath	KOG1014	17 beta-hydroxysteroid dehydrogenase type 3, HSD17B3	[I]	METABOLISM	Lipid transport and metabolism
QK8_03864	SPAC513.06c	4e-59	33.16	201	spo	KOG2741	Dimeric dihydrodiol dehydrogenase	[GQ]	--	--
QK8_03867	SPAC513.07	4e-28	33	114	spo	KOG1502	Flavonol reductase/cinnamoyl-CoA reductase	[V]	CELLULAR PROCESSES AND SIGNALING	Defense mechanisms
QK8_03868	SPBC16A3.17c	4e-61	31.2	216	spo	KOG0254	Predicted transporter (major facilitator superfamily)	[R]	POORLY CHARACTERIZED	General function prediction only
QK8_03874	SPAC1002.16c	8e-42	38.12	152	spo	KOG2533	Permease of the major facilitator superfamily	[G]	METABOLISM	Carbohydrate transport and metabolism
QK8_03875	SPBC1683.12	2e-16	26.32	79.7	spo	KOG2533	Permease of the major facilitator superfamily	[G]	METABOLISM	Carbohydrate transport and metabolism
QK8_03877	SPAC8E11.10	6e-27	32.28	108	spo	KOG0725	Reductases with broad range of substrate specificities	[R]	POORLY CHARACTERIZED	General function prediction only
QK8_03878	At1g19250	9e-13	22.3	72.4	ath	KOG1399	Flavin-containing monooxygenase	[Q]	METABOLISM	Secondary metabolites biosynthesis, transport and catabolism
QK8_03879	7302414	3e-17	24.75	87	dme	KOG1185	Thiamine pyrophosphate-requiring enzyme	[EH]	--	--
QK8_03880	Hs12007648	1e-70	32.29	237	hsa	KOG2450	Aldehyde dehydrogenase	[C]	METABOLISM	Energy production and conversion
QK8_03885	YML054c_2	2e-72	39.32	240	sce	KOG0538	Glycolate oxidase	[C]	METABOLISM	Energy production and conversion
QK8_03886	YGL077c	1e-73	30.26	248	sce	KOG1289	Amino acid transporters	[E]	METABOLISM	Amino acid transport and metabolism
QK8_03887	At5g67030	1e-13	25.13	74.7	ath	KOG2614	Kynurenine 3-monooxygenase and related flavoprotein monooxygenases	[CR]	--	--
QK8_03889	7296916	5e-115	50.29	372	dme	KOG1372	GDP-mannose 4,6 dehydratase	[G]	METABOLISM	Carbohydrate transport and metabolism
QK8_03890	YKR093w	2e-107	37.07	339	sce	KOG1237	H+/oligopeptide symporter	[E]	METABOLISM	Amino acid transport and metabolism
QK8_03892	YKL152c	6e-78	53.15	239	sce	KOG0235	Phosphoglycerate mutase	[G]	METABOLISM	Carbohydrate transport and metabolism
QK8_03895	7302519	3e-25	24.73	114	dme	KOG2024	Beta-Glucuronidase GUSB (glycosylhydrolase superfamily 2)	[G]	METABOLISM	Carbohydrate transport and metabolism
QK8_03896	YDR536w	2e-34	25.9	137	sce	KOG0254	Predicted transporter (major facilitator superfamily)	[R]	POORLY CHARACTERIZED	General function prediction only
QK8_03898	Hs13027378	2e-120	65.12	353	hsa	KOG3148	Glucosamine-6-phosphate isomerase	[G]	METABOLISM	Carbohydrate transport and metabolism
QK8_03900	YCL040w	8e-74	37.35	249	sce	KOG1369	Hexokinase	[G]	METABOLISM	Carbohydrate transport and metabolism
QK8_03902	YML054c_2	1e-88	43.49	282	sce	KOG0538	Glycolate oxidase	[C]	METABOLISM	Energy production and conversion
QK8_03907	Hs20302153	8e-12	26.82	68.9	hsa	KOG2571	Chitin synthase/hyaluronan synthase (glycosyltransferases)	[M]	CELLULAR PROCESSES AND SIGNALING	Cell wall/membrane/envelope biogenesis
QK8_03909	Hs5174523	8e-77	29.2	271	hsa	KOG2230	Predicted beta-mannosidase	[G]	METABOLISM	Carbohydrate transport and metabolism
QK8_03910	YDR536w	3e-40	26.39	154	sce	KOG0254	Predicted transporter (major facilitator superfamily)	[R]	POORLY CHARACTERIZED	General function prediction only
QK8_03912	At3g44300	3e-31	28.4	123	ath	KOG0805	Carbon-nitrogen hydrolase	[E]	METABOLISM	Amino acid transport and metabolism
QK8_03915	YIL015w	6e-16	28.68	81.6	sce	KOG1339	Aspartyl protease	[O]	CELLULAR PROCESSES AND SIGNALING	Posttranslational modification, protein turnover, chaperones
QK8_03916	At1g08980	7e-20	35.71	92.4	ath	KOG1211	Amidases	[J]	INFORMATION STORAGE AND PROCESSING	Translation, ribosomal structure and biogenesis
QK8_03934	YMR080c	3e-47	33.76	176	sce	KOG1802	RNA helicase nonsense mRNA reducing factor (pNORF1)	[A]	INFORMATION STORAGE AND PROCESSING	RNA processing and modification
QK8_03936	At4g18350	7e-32	25.63	130	ath	KOG1285	Beta, beta-carotene 15,15'-dioxygenase and related enzymes	[Q]	METABOLISM	Secondary metabolites biosynthesis, transport and catabolism
QK8_03944	At5g07800	7e-11	23.59	66.2	ath	KOG1399	Flavin-containing monooxygenase	[Q]	METABOLISM	Secondary metabolites biosynthesis, transport and catabolism
QK8_03946	At3g25530	7e-40	35.32	146	ath	KOG0409	Predicted dehydrogenase	[R]	POORLY CHARACTERIZED	General function prediction only
QK8_03950	Hs4504891	3e-11	22.72	68.6	hsa	KOG2614	Kynurenine 3-monooxygenase and related flavoprotein monooxygenases	[CR]	--	--
QK8_03953	YPL087w	4e-21	28.42	92.4	sce	KOG2329	Alkaline ceramidase	[I]	METABOLISM	Lipid transport and metabolism
QK8_03957	SPCC1827.03c	7e-51	30.2	193	spo	KOG1176	Acyl-CoA synthetase	[I]	METABOLISM	Lipid transport and metabolism
QK8_03958	CE06705	3e-16	33.17	81.6	cel	KOG4177	Ankyrin	[M]	CELLULAR PROCESSES AND SIGNALING	Cell wall/membrane/envelope biogenesis
QK8_03961	SPBC1683.12	3e-26	41.86	105	spo	KOG2533	Permease of the major facilitator superfamily	[G]	METABOLISM	Carbohydrate transport and metabolism
QK8_03962	SPAC11D3.18c	2e-66	34.31	236	spo	KOG2533	Permease of the major facilitator superfamily	[G]	METABOLISM	Carbohydrate transport and metabolism
QK8_03964	At4g18360	8e-93	44.57	288	ath	KOG0538	Glycolate oxidase	[C]	METABOLISM	Energy production and conversion
QK8_03966	7297831	1e-43	37.8	157	dme	KOG0068	D-3-phosphoglycerate dehydrogenase, D-isomer-specific 2-hydroxy acid dehydrogenase superfamily	[E]	METABOLISM	Amino acid transport and metabolism
QK8_03969	SPAC1002.16c	7e-56	28.54	198	spo	KOG2533	Permease of the major facilitator superfamily	[G]	METABOLISM	Carbohydrate transport and metabolism
QK8_03970	SPAC10F6.13c	1e-96	39.7	308	spo	KOG1412	Aspartate aminotransferase/Glutamic oxaloacetic transaminase AAT2/GOT1	[E]	METABOLISM	Amino acid transport and metabolism
QK8_03971	SPCC777.04	2e-177	50.2	516	spo	KOG1286	Amino acid transporters	[E]	METABOLISM	Amino acid transport and metabolism
QK8_03975	YDL174c	3e-150	47.03	449	sce	KOG1231	Proteins containing the FAD binding domain	[C]	METABOLISM	Energy production and conversion
QK8_03977	SPAC11D3.18c	9e-61	28.54	211	spo	KOG2533	Permease of the major facilitator superfamily	[G]	METABOLISM	Carbohydrate transport and metabolism
QK8_03981	Hs10947040	2e-12	30.08	72.4	hsa	KOG4177	Ankyrin	[M]	CELLULAR PROCESSES AND SIGNALING	Cell wall/membrane/envelope biogenesis
QK8_03982	SPBC1921.05	6e-32	32.4	126	spo	KOG1046	Puromycin-sensitive aminopeptidase and related aminopeptidases	[EO]	--	--
QK8_03983	YHR047c	2e-86	36.53	285	sce	KOG1046	Puromycin-sensitive aminopeptidase and related aminopeptidases	[EO]	--	--
QK8_03986	At2g35050_2	4e-16	29.69	82.4	ath	KOG0192	Tyrosine kinase specific for activated (GTP-bound) p21cdc42Hs	[T]	CELLULAR PROCESSES AND SIGNALING	Signal transduction mechanisms
QK8_03992	SPAC11D3.18c	1e-55	28.78	197	spo	KOG2533	Permease of the major facilitator superfamily	[G]	METABOLISM	Carbohydrate transport and metabolism
QK8_03994	Hs4506919	5e-105	40.51	327	hsa	KOG3867	Sulfatase	[R]	POORLY CHARACTERIZED	General function prediction only
QK8_03995	YIL166c	1e-145	41.35	437	sce	KOG2533	Permease of the major facilitator superfamily	[G]	METABOLISM	Carbohydrate transport and metabolism
QK8_03997	At4g35500	2e-45	30.68	167	ath	KOG1290	Serine/threonine protein kinase	[T]	CELLULAR PROCESSES AND SIGNALING	Signal transduction mechanisms
QK8_04000	Hs13376164	2e-22	28.27	97.8	hsa	KOG4178	Soluble epoxide hydrolase	[I]	METABOLISM	Lipid transport and metabolism
QK8_04002	YDR536w	3e-85	32.66	279	sce	KOG0254	Predicted transporter (major facilitator superfamily)	[R]	POORLY CHARACTERIZED	General function prediction only
QK8_04010	YDL194w	1e-26	25.52	116	sce	KOG0254	Predicted transporter (major facilitator superfamily)	[R]	POORLY CHARACTERIZED	General function prediction only
QK8_04013	SPAC1002.16c	2e-52	29.73	188	spo	KOG2533	Permease of the major facilitator superfamily	[G]	METABOLISM	Carbohydrate transport and metabolism
QK8_04020	Hs4503891	3e-88	41.89	277	hsa	KOG1371	UDP-glucose 4-epimerase/UDP-sulfoquinovose synthase	[M]	CELLULAR PROCESSES AND SIGNALING	Cell wall/membrane/envelope biogenesis
QK8_04025	SPBC2G2.01c	7e-51	28.19	185	spo	KOG2533	Permease of the major facilitator superfamily	[G]	METABOLISM	Carbohydrate transport and metabolism
QK8_04026	Hs20561421	1e-13	30.71	66.2	hsa	KOG3655	Drebrins and related actin binding proteins	[Z]	CELLULAR PROCESSES AND SIGNALING	Cytoskeleton
QK8_04027	YKL174c	4e-63	28.6	221	sce	KOG1289	Amino acid transporters	[E]	METABOLISM	Amino acid transport and metabolism
QK8_04028	CE23615	2e-15	28.99	79.7	cel	KOG3986	Protein phosphatase, regulatory subunit PPP1R3C/D	[OT]	--	--
QK8_04029	YBR139w	8e-25	24.48	110	sce	KOG1282	Serine carboxypeptidases (lysosomal cathepsin A)	[OE]	--	--
QK8_04031	SPCC18.16c	9e-09	27.56	57	spo	KOG3110	Riboflavin kinase	[H]	METABOLISM	Coenzyme transport and metabolism
QK8_04032	YFR006w	1e-120	42.64	368	sce	KOG2737	Putative metallopeptidase	[R]	POORLY CHARACTERIZED	General function prediction only
QK8_04037	Hs4505757	4e-30	34.74	123	hsa	KOG1339	Aspartyl protease	[O]	CELLULAR PROCESSES AND SIGNALING	Posttranslational modification, protein turnover, chaperones
QK8_04038	SPAC10F6.10	1e-129	42.73	394	spo	KOG2270	Serine/threonine protein kinase involved in cell cycle control	[TD]	--	--
QK8_04040	CE02178	4e-21	25.07	102	cel	KOG0988	RNA-directed RNA polymerase QDE-1 required for posttranscriptional gene silencing and RNA interference	[A]	INFORMATION STORAGE AND PROCESSING	RNA processing and modification
QK8_04041	YOR161c	4e-127	39.37	387	sce	KOG1362	Choline transporter-like protein	[I]	METABOLISM	Lipid transport and metabolism
QK8_04042	YEL063c	2e-152	43.54	453	sce	KOG1286	Amino acid transporters	[E]	METABOLISM	Amino acid transport and metabolism
QK8_04043	SPAP7G5.04c	2e-75	26.35	277	spo	KOG1178	Non-ribosomal peptide synthetase/alpha-aminoadipate reductase and related enzymes	[Q]	METABOLISM	Secondary metabolites biosynthesis, transport and catabolism
QK8_04048	CE25612	1e-32	31.95	138	cel	KOG0045	Cytosolic Ca2+-dependent cysteine protease (calpain), large subunit (EF-Hand protein superfamily)	[OT]	--	--
QK8_04051	7296705	7e-38	37.34	137	dme	KOG0725	Reductases with broad range of substrate specificities	[R]	POORLY CHARACTERIZED	General function prediction only
QK8_04052	At3g23940	1e-64	30.9	226	ath	KOG2448	Dihydroxy-acid dehydratase	[E]	METABOLISM	Amino acid transport and metabolism
QK8_04055	Hs8923812	2e-19	34.75	82.4	hsa	KOG3328	HGG motif-containing thioesterase	[R]	POORLY CHARACTERIZED	General function prediction only
QK8_04062	SPCC1442.09	1e-173	50.76	506	spo	KOG1223	Isochorismate synthase	[E]	METABOLISM	Amino acid transport and metabolism
QK8_04065	YBR286w	4e-147	51.53	439	sce	KOG2195	Transferrin receptor and related proteins containing the protease-associated (PA) domain	[OPR]	--	--
QK8_04067	SPBC23G7.10c	2e-116	46.12	352	spo	KOG0134	NADH:flavin oxidoreductase/12-oxophytodienoate reductase	[CR]	--	--
QK8_04068	SPCC4B3.12	1e-40	39.75	156	spo	KOG2589	Histone tail methylase	[B]	INFORMATION STORAGE AND PROCESSING	Chromatin structure and dynamics
QK8_04069	SPBC887.07	5e-38	54.1	129	spo	KOG0901	60S ribosomal protein L14/L17/L23	[J]	INFORMATION STORAGE AND PROCESSING	Translation, ribosomal structure and biogenesis
QK8_04070	YGL070c	9e-23	60.61	91.7	sce	KOG2691	RNA polymerase II subunit 9	[K]	INFORMATION STORAGE AND PROCESSING	Transcription
QK8_04071	SPCC16C4.03	2e-64	53.71	200	spo	KOG3259	Peptidyl-prolyl cis-trans isomerase	[O]	CELLULAR PROCESSES AND SIGNALING	Posttranslational modification, protein turnover, chaperones
QK8_04075	SPBC354.15	2e-92	39.19	290	spo	KOG2820	FAD-dependent oxidoreductase	[R]	POORLY CHARACTERIZED	General function prediction only
QK8_04077	CE10962	2e-23	23.58	105	cel	KOG1399	Flavin-containing monooxygenase	[Q]	METABOLISM	Secondary metabolites biosynthesis, transport and catabolism
QK8_04080	SPAC2F7.10	3e-96	31.16	316	spo	KOG0509	Ankyrin repeat and DHHC-type Zn-finger domain containing proteins	[R]	POORLY CHARACTERIZED	General function prediction only
QK8_04081	YKL154w	3e-16	28.73	77.8	sce	KOG0090	Signal recognition particle receptor, beta subunit (small G protein superfamily)	[U]	CELLULAR PROCESSES AND SIGNALING	Intracellular trafficking, secretion, and vesicular transport
QK8_04082	YGR155w	9e-173	51.56	503	sce	KOG1252	Cystathionine beta-synthase and related enzymes	[E]	METABOLISM	Amino acid transport and metabolism
QK8_04083	YBR286w	3e-64	37.32	222	sce	KOG2195	Transferrin receptor and related proteins containing the protease-associated (PA) domain	[OPR]	--	--
QK8_04088	SPBC15C4.04c	3e-60	31.49	211	spo	KOG1289	Amino acid transporters	[E]	METABOLISM	Amino acid transport and metabolism
QK8_04090	YBR023c	4e-24	24.39	109	sce	KOG2571	Chitin synthase/hyaluronan synthase (glycosyltransferases)	[M]	CELLULAR PROCESSES AND SIGNALING	Cell wall/membrane/envelope biogenesis
QK8_04095	At1g20630	1e-113	47.29	357	ath	KOG0047	Catalase	[P]	METABOLISM	Inorganic ion transport and metabolism
QK8_04096	Hs13027624_2	9e-08	32.08	54.7	hsa	KOG3824	Huntingtin interacting protein HYPE	[R]	POORLY CHARACTERIZED	General function prediction only
QK8_04098	SPAC186.09	2e-14	22.37	77.8	spo	KOG1184	Thiamine pyrophosphate-requiring enzyme	[EH]	--	--
QK8_04100	YIL050w	6e-20	32	89.7	sce	KOG1674	Cyclin	[R]	POORLY CHARACTERIZED	General function prediction only
QK8_04101	SPBC14C8.03	3e-137	53.41	406	spo	KOG2775	Metallopeptidase	[R]	POORLY CHARACTERIZED	General function prediction only
QK8_04103	SPBC29B5.02c	2e-166	35.5	508	spo	KOG2262	Sexual differentiation process protein ISP4	[T]	CELLULAR PROCESSES AND SIGNALING	Signal transduction mechanisms
QK8_04104	YOR381w	1e-17	21.72	89	sce	KOG0039	Ferric reductase, NADH/NADPH oxidase and related proteins	[PQ]	--	--
QK8_04106	YLL048c	9e-133	27.18	454	sce	KOG0054	Multidrug resistance-associated protein/mitoxantrone resistance protein, ABC superfamily	[Q]	METABOLISM	Secondary metabolites biosynthesis, transport and catabolism
QK8_04107	YJR095w	3e-120	57.93	354	sce	KOG0756	Mitochondrial tricarboxylate/dicarboxylate carrier proteins	[C]	METABOLISM	Energy production and conversion
QK8_04108	Hs4506275	4e-39	30.18	146	hsa	KOG1747	Protein tyrosine kinase 9/actin monomer-binding protein	[W]	CELLULAR PROCESSES AND SIGNALING	Extracellular structures
QK8_04114	YDR341c	0	55.03	714	sce	KOG1195	Arginyl-tRNA synthetase	[J]	INFORMATION STORAGE AND PROCESSING	Translation, ribosomal structure and biogenesis
QK8_04115	YAL046c	3e-20	38.79	83.6	sce	KOG3348	BolA (bacterial stress-induced morphogen)-related protein	[T]	CELLULAR PROCESSES AND SIGNALING	Signal transduction mechanisms
QK8_04119	At3g43790	3e-28	24.42	119	ath	KOG2615	Permease of the major facilitator superfamily	[R]	POORLY CHARACTERIZED	General function prediction only
QK8_04121	At5g11500	1e-34	45.12	124	ath	KOG3272	Predicted coiled-coil protein	[R]	POORLY CHARACTERIZED	General function prediction only
QK8_04123	SPAC56E4.04c	0	60.06	2816	spo	KOG0368	Acetyl-CoA carboxylase	[I]	METABOLISM	Lipid transport and metabolism
QK8_04124	Hs13540600	1e-24	37.43	107	hsa	KOG1853	LIS1-interacting protein NUDE	[Z]	CELLULAR PROCESSES AND SIGNALING	Cytoskeleton
QK8_04125	SPBC14F5.07	9e-81	29.31	294	spo	KOG1609	Protein involved in mRNA turnover and stability	[A]	INFORMATION STORAGE AND PROCESSING	RNA processing and modification
QK8_04128	YIL046w	1e-152	40.73	464	sce	KOG0274	Cdc4 and related F-box and WD-40 proteins	[R]	POORLY CHARACTERIZED	General function prediction only
QK8_04130	SPCC126.03	6e-121	42.24	382	spo	KOG2553	Pseudouridylate synthase	[J]	INFORMATION STORAGE AND PROCESSING	Translation, ribosomal structure and biogenesis
QK8_04131	Hs7705893	7e-23	26.34	103	hsa	KOG3896	Dynactin, subunit p62	[N]	CELLULAR PROCESSES AND SIGNALING	Cell motility
QK8_04133	CE02925	6e-06	27.27	47.4	cel	KOG4826	C-8,7 sterol isomerase	[I]	METABOLISM	Lipid transport and metabolism
QK8_04135	Hs20806091	8e-07	32.38	53.5	hsa	KOG1218	Proteins containing Ca2+-binding EGF-like domains	[T]	CELLULAR PROCESSES AND SIGNALING	Signal transduction mechanisms
QK8_04140	CE22477	2e-113	43.63	353	cel	KOG0047	Catalase	[P]	METABOLISM	Inorganic ion transport and metabolism
QK8_04143	SPBC1773.06c	2e-96	46.88	295	spo	KOG1198	Zinc-binding oxidoreductase	[CR]	--	--
QK8_04149	SPBC16G5.18	1e-122	42.18	370	spo	KOG1435	Sterol reductase/lamin B receptor	[IT]	--	--
QK8_04150	SPBC530.09c	3e-36	32.34	135	spo	KOG4504	Cation-independent mannose-6-phosphate receptor CI-MPR	[TU]	--	--
QK8_04155	At3g48560	8e-20	23.19	95.1	ath	KOG4166	Thiamine pyrophosphate-requiring enzyme	[EH]	--	--
QK8_04156	At2g20140	3e-09	28.57	61.2	ath	KOG0726	26S proteasome regulatory complex, ATPase RPT2	[O]	CELLULAR PROCESSES AND SIGNALING	Posttranslational modification, protein turnover, chaperones
QK8_04159	CE16197	0	72.91	601	cel	KOG1375	Beta tubulin	[Z]	CELLULAR PROCESSES AND SIGNALING	Cytoskeleton
QK8_04160	At4g13010	4e-25	29.02	105	ath	KOG1198	Zinc-binding oxidoreductase	[CR]	--	--
QK8_04163	SPBC543.08	4e-34	29.51	129	spo	KOG3750	Inositol phospholipid synthesis protein, Scs3p	[I]	METABOLISM	Lipid transport and metabolism
QK8_04166	Hs4502477	7e-67	33.55	234	hsa	KOG0281	Beta-TrCP (transducin repeats containing)/Slimb proteins	[S]	POORLY CHARACTERIZED	Function unknown
QK8_04168	YMR318c	4e-101	46.11	308	sce	KOG0023	Alcohol dehydrogenase, class V	[Q]	METABOLISM	Secondary metabolites biosynthesis, transport and catabolism
QK8_04169	Hs18677720	5e-06	28.57	49.3	hsa	KOG0266	WD40 repeat-containing protein	[R]	POORLY CHARACTERIZED	General function prediction only
QK8_04170	At4g24160	2e-07	37.5	53.5	ath	KOG4409	Predicted hydrolase/acyltransferase (alpha/beta hydrolase superfamily)	[R]	POORLY CHARACTERIZED	General function prediction only
QK8_04171	SPCC1529.01	1e-93	36.71	296	spo	KOG0255	Synaptic vesicle transporter SVOP and related transporters (major facilitator superfamily)	[R]	POORLY CHARACTERIZED	General function prediction only
QK8_04174	SPBC1271.10c	1e-37	25.05	148	spo	KOG0255	Synaptic vesicle transporter SVOP and related transporters (major facilitator superfamily)	[R]	POORLY CHARACTERIZED	General function prediction only
QK8_04175	SPAC869.02c	2e-07	25.2	55.5	spo	KOG3378	Globins and related hemoproteins	[C]	METABOLISM	Energy production and conversion
QK8_04176	At4g13010	7e-27	39.9	110	ath	KOG1198	Zinc-binding oxidoreductase	[CR]	--	--
QK8_04177	SPBC577.08c	3e-20	38.79	87	spo	KOG0908	Thioredoxin-like protein	[O]	CELLULAR PROCESSES AND SIGNALING	Posttranslational modification, protein turnover, chaperones
QK8_04180	SPAC18G6.15	6e-69	45.42	219	spo	KOG3000	Microtubule-binding protein involved in cell cycle control	[DZ]	--	--
QK8_04181	SPAC30D11.03	0	61.41	619	spo	KOG0338	ATP-dependent RNA helicase	[A]	INFORMATION STORAGE AND PROCESSING	RNA processing and modification
QK8_04183	YNL104c	0	56.03	658	sce	KOG2367	Alpha-isopropylmalate synthase/homocitrate synthase	[E]	METABOLISM	Amino acid transport and metabolism
QK8_04185	SPAC56F8.02	0	52.2	1472	spo	KOG3628	Predicted AMP-binding protein	[R]	POORLY CHARACTERIZED	General function prediction only
QK8_04188	SPAC1D4.10	3e-67	31.27	242	spo	KOG2121	Predicted metal-dependent hydrolase (beta-lactamase superfamily)	[R]	POORLY CHARACTERIZED	General function prediction only
QK8_04189	YOR271c	6e-109	48.07	327	sce	KOG3767	Sideroflexin	[R]	POORLY CHARACTERIZED	General function prediction only
QK8_04190	SPAC1D4.11c	4e-133	52.26	416	spo	KOG0671	LAMMER dual specificity kinases	[T]	CELLULAR PROCESSES AND SIGNALING	Signal transduction mechanisms
QK8_04193	Hs4502229	6e-65	55.31	201	hsa	KOG0073	GTP-binding ADP-ribosylation factor-like protein ARL2	[UZ]	--	--
QK8_04194	At2g41740	2e-06	24.58	54.7	ath	KOG0443	Actin regulatory proteins (gelsolin/villin family)	[Z]	CELLULAR PROCESSES AND SIGNALING	Cytoskeleton
QK8_04195	YDL052c	3e-72	44.21	229	sce	KOG2848	1-acyl-sn-glycerol-3-phosphate acyltransferase	[I]	METABOLISM	Lipid transport and metabolism
QK8_04196	YKL047w	2e-24	21.58	108	sce	KOG4704	Uncharacterized conserved protein	[S]	POORLY CHARACTERIZED	Function unknown
QK8_04197	SPBC36B7.03	2e-80	27.75	272	spo	KOG0721	Molecular chaperone (DnaJ superfamily)	[O]	CELLULAR PROCESSES AND SIGNALING	Posttranslational modification, protein turnover, chaperones
QK8_04198	SPAC31G5.20c	3e-154	58.42	466	spo	KOG2214	Predicted esterase of the alpha-beta hydrolase superfamily	[R]	POORLY CHARACTERIZED	General function prediction only
QK8_04200	YDL004w	3e-33	54.55	130	sce	KOG1758	Mitochondrial F1F0-ATP synthase, subunit delta/ATP16	[C]	METABOLISM	Energy production and conversion
QK8_04202	Hs4759036	2e-28	29.41	114	hsa	KOG4499	Ca2+-binding protein Regucalcin/SMP30	[PT]	--	--
QK8_04208	YHR113w	0	51.67	536	sce	KOG2596	Aminopeptidase I zinc metalloprotease (M18)	[E]	METABOLISM	Amino acid transport and metabolism
QK8_04212	SPBP8B7.09c	1e-142	30.14	457	spo	KOG2021	Nuclear mRNA export factor receptor LOS1/Exportin-t (importin beta superfamily)	[YUJ]	--	--
QK8_04223	SPAC664.02c	4e-89	37.35	297	spo	KOG0797	Actin-related protein	[Z]	CELLULAR PROCESSES AND SIGNALING	Cytoskeleton
QK8_04227	SPAC22E12.11c	4e-08	43.75	58.9	spo	KOG1844	PHD Zn-finger proteins	[R]	POORLY CHARACTERIZED	General function prediction only
QK8_04228	YCL018w	7e-99	51.88	300	sce	KOG0786	3-isopropylmalate dehydrogenase	[E]	METABOLISM	Amino acid transport and metabolism
QK8_04231	YPR168w	5e-20	33.33	84.7	sce	KOG3046	Transcription factor, subunit of SRB subcomplex of RNA polymerase II	[K]	INFORMATION STORAGE AND PROCESSING	Transcription
QK8_04232	SPBC543.02c	2e-91	39.78	300	spo	KOG0550	Molecular chaperone (DnaJ superfamily)	[O]	CELLULAR PROCESSES AND SIGNALING	Posttranslational modification, protein turnover, chaperones
QK8_04233	SPAC926.03	7e-20	32.34	87	spo	KOG0031	Myosin regulatory light chain, EF-Hand protein superfamily	[Z]	CELLULAR PROCESSES AND SIGNALING	Cytoskeleton
QK8_04235	Hs20547663	4e-90	51.59	280	hsa	KOG3101	Esterase D	[R]	POORLY CHARACTERIZED	General function prediction only
QK8_04236	SPAC144.09c	5e-33	29.61	131	spo	KOG1721	FOG: Zn-finger	[R]	POORLY CHARACTERIZED	General function prediction only
QK8_04237	YKL175w	4e-30	45.59	124	sce	KOG2474	Zinc transporter and related ZIP domain-containing proteins	[P]	METABOLISM	Inorganic ion transport and metabolism
QK8_04238	YJL208c	1e-120	59.71	356	sce	KOG3721	Mitochondrial endonuclease	[F]	METABOLISM	Nucleotide transport and metabolism
QK8_04239	SPAC12G12.14c	4e-148	47.17	443	spo	KOG0284	Polyadenylation factor I complex, subunit PFS2	[A]	INFORMATION STORAGE AND PROCESSING	RNA processing and modification
QK8_04240	At2g19450	7e-71	35.31	239	ath	KOG0380	Sterol O-acyltransferase/Diacylglycerol O-acyltransferase	[I]	METABOLISM	Lipid transport and metabolism
QK8_04241	Hs6912430	4e-48	40.36	166	hsa	KOG2628	Farnesyl cysteine-carboxyl methyltransferase	[O]	CELLULAR PROCESSES AND SIGNALING	Posttranslational modification, protein turnover, chaperones
QK8_04244	SPAC22F8.11	1e-57	32.16	211	spo	KOG0169	Phosphoinositide-specific phospholipase C	[T]	CELLULAR PROCESSES AND SIGNALING	Signal transduction mechanisms
QK8_04247	SPBC20F10.05	1e-27	23.17	123	spo	KOG1972	Uncharacterized conserved protein	[S]	POORLY CHARACTERIZED	Function unknown
QK8_04248	SPCC1450.15_1	4e-35	30.13	135	spo	KOG1210	Predicted 3-ketosphinganine reductase	[Q]	METABOLISM	Secondary metabolites biosynthesis, transport and catabolism
QK8_04250	SPAPJ691.03	2e-18	53.23	76.6	spo	KOG4604	Uncharacterized conserved protein	[S]	POORLY CHARACTERIZED	Function unknown
QK8_04256	At3g55440	3e-98	56.27	293	ath	KOG1643	Triosephosphate isomerase	[G]	METABOLISM	Carbohydrate transport and metabolism
QK8_04257	SPBC19C2.12	2e-35	42.54	124	spo	KOG3445	Mitochondrial/chloroplast ribosomal protein 36a	[J]	INFORMATION STORAGE AND PROCESSING	Translation, ribosomal structure and biogenesis
QK8_04258	SPAC19A8.13	1e-44	50.23	159	spo	KOG0113	U1 small nuclear ribonucleoprotein (RRM superfamily)	[A]	INFORMATION STORAGE AND PROCESSING	RNA processing and modification
QK8_04259	SPBC11G11.03	1e-69	45.87	219	spo	KOG0816	Protein involved in mRNA turnover	[A]	INFORMATION STORAGE AND PROCESSING	RNA processing and modification
QK8_04260	SPBP8B7.11	7e-52	30.28	186	spo	KOG0116	RasGAP SH3 binding protein rasputin, contains NTF2 and RRM domains	[T]	CELLULAR PROCESSES AND SIGNALING	Signal transduction mechanisms
QK8_04264	Hs13491166	3e-60	35.14	223	hsa	KOG1488	Translational repressor Pumilio/PUF3 and related RNA-binding proteins (Puf superfamily)	[J]	INFORMATION STORAGE AND PROCESSING	Translation, ribosomal structure and biogenesis
QK8_04267	YHL027w	7e-35	54.55	142	sce	KOG1721	FOG: Zn-finger	[R]	POORLY CHARACTERIZED	General function prediction only
QK8_04269	SPBC16G5.12c	0	47.1	646	spo	KOG1956	DNA topoisomerase III alpha	[L]	INFORMATION STORAGE AND PROCESSING	Replication, recombination and repair
QK8_04270	SPCC594.04c	1e-70	37.12	228	spo	KOG4650	Predicted steroid reductase	[R]	POORLY CHARACTERIZED	General function prediction only
QK8_04271	SPBC15D4.15	2e-97	49.83	294	spo	KOG2882	p-Nitrophenyl phosphatase	[P]	METABOLISM	Inorganic ion transport and metabolism
QK8_04273	At3g62580	2e-15	32.24	73.2	ath	KOG2886	Uncharacterized conserved protein	[S]	POORLY CHARACTERIZED	Function unknown
QK8_04274	SPBC543.03c	1e-87	31.64	302	spo	KOG2326	DNA-binding subunit of a DNA-dependent protein kinase (Ku80 autoantigen)	[L]	INFORMATION STORAGE AND PROCESSING	Replication, recombination and repair
QK8_04275	SPAC824.06	3e-32	54.81	114	spo	KOG0723	Molecular chaperone (DnaJ superfamily)	[O]	CELLULAR PROCESSES AND SIGNALING	Posttranslational modification, protein turnover, chaperones
QK8_04276	YLR009w	1e-37	68.42	134	sce	KOG1723	60s ribosomal protein L30 isolog	[J]	INFORMATION STORAGE AND PROCESSING	Translation, ribosomal structure and biogenesis
QK8_04285	SPBC21B10.11	2e-16	46.15	70.9	spo	KOG3488	Dolichol phosphate-mannose regulatory protein (DPM2)	[O]	CELLULAR PROCESSES AND SIGNALING	Posttranslational modification, protein turnover, chaperones
QK8_04286	SPBC13E7.01	0	58.23	649	spo	KOG2140	Uncharacterized conserved protein	[R]	POORLY CHARACTERIZED	General function prediction only
QK8_04288	YML080w	7e-112	44.11	343	sce	KOG2335	tRNA-dihydrouridine synthase	[J]	INFORMATION STORAGE AND PROCESSING	Translation, ribosomal structure and biogenesis
QK8_04292	YGR270w	0	43.5	704	sce	KOG0732	AAA+-type ATPase containing the bromodomain	[O]	CELLULAR PROCESSES AND SIGNALING	Posttranslational modification, protein turnover, chaperones
QK8_04293	CE02490_1	8e-45	33.56	158	cel	KOG0725	Reductases with broad range of substrate specificities	[R]	POORLY CHARACTERIZED	General function prediction only
QK8_04295	SPCC1223.08c_2	7e-37	35.75	131	spo	KOG1324	Dihydrofolate reductase	[H]	METABOLISM	Coenzyme transport and metabolism
QK8_04296	SPBC887.13c	9e-154	52.12	460	spo	KOG1394	3-oxoacyl-(acyl-carrier-protein) synthase (I and II)	[IQ]	--	--
QK8_04297	SPBC29B5.02c	0	44.92	697	spo	KOG2262	Sexual differentiation process protein ISP4	[T]	CELLULAR PROCESSES AND SIGNALING	Signal transduction mechanisms
QK8_04298	YGR193c	5e-40	35.25	156	sce	KOG0557	Dihydrolipoamide acetyltransferase	[C]	METABOLISM	Energy production and conversion
QK8_04301	Hs15295343	1e-84	34.79	302	hsa	KOG0955	PHD finger protein BR140/LIN-49	[R]	POORLY CHARACTERIZED	General function prediction only
QK8_04302	SPBC776.02c	0	89.66	596	spo	KOG0374	Serine/threonine specific protein phosphatase PP1, catalytic subunit	[TR]	--	--
QK8_04305	SPBC17D11.05	0	43.65	758	spo	KOG2072	Translation initiation factor 3, subunit a (eIF-3a)	[J]	INFORMATION STORAGE AND PROCESSING	Translation, ribosomal structure and biogenesis
QK8_04306	Hs22064546	6e-13	40.86	73.6	hsa	KOG4157	beta-1,6-N-acetylglucosaminyltransferase, contains WSC domain	[GO]	--	--
QK8_04307	At1g72590	2e-12	27.53	68.9	ath	KOG1640	Predicted steroid reductase	[I]	METABOLISM	Lipid transport and metabolism
QK8_04308	7297712	1e-37	37.34	136	dme	KOG3200	Uncharacterized conserved protein	[S]	POORLY CHARACTERIZED	Function unknown
QK8_04309	YIL112w	1e-20	26.82	100	sce	KOG0504	FOG: Ankyrin repeat	[R]	POORLY CHARACTERIZED	General function prediction only
QK8_04310	YAL036c	0	72.45	547	sce	KOG1487	GTP-binding protein DRG1 (ODN superfamily)	[T]	CELLULAR PROCESSES AND SIGNALING	Signal transduction mechanisms
QK8_04314	Hs11034823	0	48.91	1211	hsa	KOG1898	Splicing factor 3b, subunit 3	[A]	INFORMATION STORAGE AND PROCESSING	RNA processing and modification
QK8_04316	SPAC29A4.06c	5e-27	30.53	112	spo	KOG2117	Uncharacterized conserved protein	[S]	POORLY CHARACTERIZED	Function unknown
QK8_04317	SPAC17C9.09c	3e-22	41.98	86.3	spo	KOG1733	Mitochondrial import inner membrane translocase, subunit TIM13	[U]	CELLULAR PROCESSES AND SIGNALING	Intracellular trafficking, secretion, and vesicular transport
QK8_04318	SPAC2E1P3.01	1e-39	32.12	147	spo	KOG1198	Zinc-binding oxidoreductase	[CR]	--	--
QK8_04319	SPCC126.08c	4e-53	38.21	181	spo	KOG3839	Lectin VIP36, involved in the transport of glycoproteins carrying high mannose-type glycans	[U]	CELLULAR PROCESSES AND SIGNALING	Intracellular trafficking, secretion, and vesicular transport
QK8_04320	YPL203w	5e-173	70.9	501	sce	KOG0616	cAMP-dependent protein kinase catalytic subunit (PKA)	[T]	CELLULAR PROCESSES AND SIGNALING	Signal transduction mechanisms
QK8_04322	SPCC622.11	5e-31	25.51	130	spo	KOG2296	Integral membrane protein	[R]	POORLY CHARACTERIZED	General function prediction only
QK8_04323	YPL001w	1e-40	28.64	152	sce	KOG2696	Histone acetyltransferase type b catalytic subunit	[B]	INFORMATION STORAGE AND PROCESSING	Chromatin structure and dynamics
QK8_04324	SPAPYUG7.05	6e-60	38.29	198	spo	KOG3124	Pyrroline-5-carboxylate reductase	[E]	METABOLISM	Amino acid transport and metabolism
QK8_04326	YGL068w	5e-38	56.29	133	sce	KOG1715	Mitochondrial/chloroplast ribosomal protein L12	[J]	INFORMATION STORAGE AND PROCESSING	Translation, ribosomal structure and biogenesis
QK8_04327	YLR106c	0	46.37	2036	sce	KOG1808	AAA ATPase containing von Willebrand factor type A (vWA) domain	[R]	POORLY CHARACTERIZED	General function prediction only
QK8_04329	Hs17435143	4e-26	29.1	105	hsa	KOG3035	Isoamyl acetate-hydrolyzing esterase	[I]	METABOLISM	Lipid transport and metabolism
QK8_04330	YJL109c	3e-107	24.59	381	sce	KOG1837	Uncharacterized conserved protein	[S]	POORLY CHARACTERIZED	Function unknown
QK8_04331	SPBC947.15c	6e-85	34.48	275	spo	KOG2495	NADH-dehydrogenase (ubiquinone)	[C]	METABOLISM	Energy production and conversion
QK8_04334	YDR232w	0	61.59	587	sce	KOG1360	5-aminolevulinate synthase	[H]	METABOLISM	Coenzyme transport and metabolism
QK8_04335	At1g08600	5e-78	31.95	288	ath	KOG1015	Transcription regulator XNP/ATRX, DEAD-box superfamily	[K]	INFORMATION STORAGE AND PROCESSING	Transcription
QK8_04336	SPAC13F10.04	6e-108	38.88	336	spo	KOG0021	Glutathione synthetase	[Q]	METABOLISM	Secondary metabolites biosynthesis, transport and catabolism
QK8_04342	YMR034c	1e-55	34.14	194	sce	KOG4821	Predicted Na+-dependent cotransporter	[R]	POORLY CHARACTERIZED	General function prediction only
QK8_04343	At3g60130	7e-133	46.51	400	ath	KOG0626	Beta-glucosidase, lactase phlorizinhydrolase, and related proteins	[G]	METABOLISM	Carbohydrate transport and metabolism
QK8_04345	SPAC2F3.05c	8e-55	38.31	183	spo	KOG1577	Aldo/keto reductase family proteins	[R]	POORLY CHARACTERIZED	General function prediction only
QK8_04346	At1g20560	1e-113	36.3	355	ath	KOG1176	Acyl-CoA synthetase	[I]	METABOLISM	Lipid transport and metabolism
QK8_04347	SPBC29A10.11c	2e-16	24.14	83.6	spo	KOG2319	Vacuolar assembly/sorting protein VPS9	[U]	CELLULAR PROCESSES AND SIGNALING	Intracellular trafficking, secretion, and vesicular transport
QK8_04348	YKR050w	3e-172	36.87	530	sce	KOG1341	Na+/K+ transporter	[P]	METABOLISM	Inorganic ion transport and metabolism
QK8_04349	SPAC17A5.06	0	63.5	945	spo	KOG1123	RNA polymerase II transcription initiation/nucleotide excision repair factor TFIIH, 3'-5' helicase subunit SSL2	[KL]	--	--
QK8_04350	SPBC3B9.05	4e-32	54.46	114	spo	KOG1940	Zn-finger protein	[R]	POORLY CHARACTERIZED	General function prediction only
QK8_04351	YOL038w	1e-120	68.62	350	sce	KOG0183	20S proteasome, regulatory subunit alpha type PSMA7/PRE6	[O]	CELLULAR PROCESSES AND SIGNALING	Posttranslational modification, protein turnover, chaperones
QK8_04353	SPBC713.03	0	58.13	607	spo	KOG1232	Proteins containing the FAD binding domain	[C]	METABOLISM	Energy production and conversion
QK8_04354	SPAC15A10.08	0	49.68	611	spo	KOG0035	Ca2+-binding actin-bundling protein (actinin), alpha chain (EF-Hand protein superfamily)	[Z]	CELLULAR PROCESSES AND SIGNALING	Cytoskeleton
QK8_04357	SPBC36.04	4e-168	65.99	479	spo	KOG1481	Cysteine synthase	[E]	METABOLISM	Amino acid transport and metabolism
QK8_04358	Hs8922675	3e-08	30.91	59.3	hsa	KOG0802	E3 ubiquitin ligase	[O]	CELLULAR PROCESSES AND SIGNALING	Posttranslational modification, protein turnover, chaperones
QK8_04359	7303265	2e-93	50.17	283	dme	KOG1680	Enoyl-CoA hydratase	[I]	METABOLISM	Lipid transport and metabolism
QK8_04360	SPAC22E12.05c	3e-65	54.1	203	spo	KOG1688	Golgi proteins involved in ER retention (RER)	[U]	CELLULAR PROCESSES AND SIGNALING	Intracellular trafficking, secretion, and vesicular transport
QK8_04361	SPAC664.03	6e-23	26.42	102	spo	KOG2478	Putative RNA polymerase II regulator	[K]	INFORMATION STORAGE AND PROCESSING	Transcription
QK8_04362	Hs13129086	1e-08	29.46	59.7	hsa	KOG2458	Endoplasmic reticulum protein EP58, contains filamin rod domain and KDEL motif	[R]	POORLY CHARACTERIZED	General function prediction only
QK8_04363	YJL190c	7e-80	85.38	236	sce	KOG1754	40S ribosomal protein S15/S22	[J]	INFORMATION STORAGE AND PROCESSING	Translation, ribosomal structure and biogenesis
QK8_04364	SPCC962.04	1e-50	67.23	163	spo	KOG3406	40S ribosomal protein S12	[J]	INFORMATION STORAGE AND PROCESSING	Translation, ribosomal structure and biogenesis
QK8_04365	Hs5453902	2e-35	57.55	123	hsa	KOG3258	Parvulin-like peptidyl-prolyl cis-trans isomerase	[O]	CELLULAR PROCESSES AND SIGNALING	Posttranslational modification, protein turnover, chaperones
QK8_04367	YOR243c	4e-109	33.24	352	sce	KOG2339	Uncharacterized conserved protein	[S]	POORLY CHARACTERIZED	Function unknown
QK8_04368	YPL140c	7e-112	53.48	347	sce	KOG0581	Mitogen-activated protein kinase kinase (MAP2K)	[T]	CELLULAR PROCESSES AND SIGNALING	Signal transduction mechanisms
QK8_04369	SPBC543.06c	5e-159	52.93	466	spo	KOG0340	ATP-dependent RNA helicase	[A]	INFORMATION STORAGE AND PROCESSING	RNA processing and modification
QK8_04371	SPAC21E11.07	3e-46	35.25	165	spo	KOG2929	Transcription factor, component of CCR4 transcriptional complex	[K]	INFORMATION STORAGE AND PROCESSING	Transcription
QK8_04373	SPCC10H11.02	2e-19	37.02	86.7	spo	KOG0691	Molecular chaperone (DnaJ superfamily)	[O]	CELLULAR PROCESSES AND SIGNALING	Posttranslational modification, protein turnover, chaperones
QK8_04374	Hs21264328	8e-23	27.92	98.6	hsa	KOG4245	Predicted metal-dependent hydrolase of the TIM-barrel fold	[R]	POORLY CHARACTERIZED	General function prediction only
QK8_04375	SPBC19C2.15c	2e-44	45.45	160	spo	KOG3187	Protein tyrosine phosphatase-like protein PTPLA (contains Pro instead of catalytic Arg)	[R]	POORLY CHARACTERIZED	General function prediction only
QK8_04377	SPAC1250.01	0	52.44	1110	spo	KOG0386	Chromatin remodeling complex SWI/SNF, component SWI2 and related ATPases (DNA/RNA helicase superfamily)	[BK]	--	--
QK8_04378	SPAC343.17c	2e-87	33.79	286	spo	KOG0772	Uncharacterized conserved protein, contains WD40 repeat	[S]	POORLY CHARACTERIZED	Function unknown
QK8_04379	YBR231c	5e-17	34.88	81.3	sce	KOG4776	Uncharacterized conserved protein BCNT	[S]	POORLY CHARACTERIZED	Function unknown
QK8_04382	SPAC23C4.02	0	51.01	589	spo	KOG0303	Actin-binding protein Coronin, contains WD40 repeats	[Z]	CELLULAR PROCESSES AND SIGNALING	Cytoskeleton
QK8_04384	SPAC3F10.09	4e-102	58.43	303	spo	KOG3055	Phosphoribosylformimino-5-aminoimidazole carboxamide ribonucleotide (ProFAR) isomerase	[E]	METABOLISM	Amino acid transport and metabolism
QK8_04386	At5g16780	1e-10	35.24	67.4	ath	KOG2217	U4/U6.U5 snRNP associated protein	[A]	INFORMATION STORAGE AND PROCESSING	RNA processing and modification
QK8_04387	YAL022c	4e-39	28.16	150	sce	KOG1479	Nucleoside transporter	[F]	METABOLISM	Nucleotide transport and metabolism
QK8_04391	SPAC17G8.07	5e-43	44.51	150	spo	KOG3149	Transcription initiation factor IIF, auxiliary subunit	[K]	INFORMATION STORAGE AND PROCESSING	Transcription
QK8_04392	SPCC1840.09	2e-54	38.46	182	spo	KOG4288	Predicted oxidoreductase	[R]	POORLY CHARACTERIZED	General function prediction only
QK8_04393	SPBC3E7.13c	2e-43	36.93	151	spo	KOG2609	Cyclin D-interacting protein GCIP	[DA]	--	--
QK8_04396	YAL026c	0	59.74	1432	sce	KOG0206	P-type ATPase	[R]	POORLY CHARACTERIZED	General function prediction only
QK8_04397	CE07824_2	5e-18	25.88	87.4	cel	KOG2464	Serine/threonine kinase (haspin family)	[D]	CELLULAR PROCESSES AND SIGNALING	Cell cycle control, cell division, chromosome partitioning
QK8_04399	Hs4503585_2	1e-44	31.63	159	hsa	KOG4178	Soluble epoxide hydrolase	[I]	METABOLISM	Lipid transport and metabolism
QK8_04400	SPBC2G5.01	3e-17	26.54	84.7	spo	KOG2357	Uncharacterized conserved protein	[S]	POORLY CHARACTERIZED	Function unknown
QK8_04402	SPAC19D5.07	0	55.85	522	spo	KOG1405	4-aminobutyrate aminotransferase	[E]	METABOLISM	Amino acid transport and metabolism
QK8_04403	SPAC1002.12c	0	58.01	548	spo	KOG2451	Aldehyde dehydrogenase	[C]	METABOLISM	Energy production and conversion
QK8_04406	SPBC9B6.10	1e-95	39.83	302	spo	KOG2260	Cell division cycle 37 protein, CDC37	[D]	CELLULAR PROCESSES AND SIGNALING	Cell cycle control, cell division, chromosome partitioning
QK8_04407	YPL082c	0	43.7	1576	sce	KOG0392	SNF2 family DNA-dependent ATPase domain-containing protein	[K]	INFORMATION STORAGE AND PROCESSING	Transcription
QK8_04408	SPAC10F6.09c	0	44.74	973	spo	KOG0964	Structural maintenance of chromosome protein 3 (sister chromatid cohesion complex Cohesin, subunit SMC3)	[D]	CELLULAR PROCESSES AND SIGNALING	Cell cycle control, cell division, chromosome partitioning
QK8_04409	YNL252c	1e-32	32.14	126	sce	KOG4548	Mitochondrial ribosomal protein L17	[J]	INFORMATION STORAGE AND PROCESSING	Translation, ribosomal structure and biogenesis
QK8_04410	SPCC126.07c	2e-22	34.2	103	spo	KOG0825	PHD Zn-finger protein	[R]	POORLY CHARACTERIZED	General function prediction only
QK8_04411	YPR043w	2e-39	60.36	131	sce	KOG0402	60S ribosomal protein L37	[J]	INFORMATION STORAGE AND PROCESSING	Translation, ribosomal structure and biogenesis
QK8_04412	7299619	8e-27	38	112	dme	KOG2733	Uncharacterized membrane protein	[S]	POORLY CHARACTERIZED	Function unknown
QK8_04413	SPCC5E4.09	3e-125	45.88	379	spo	KOG2861	Uncharacterized conserved protein	[S]	POORLY CHARACTERIZED	Function unknown
QK8_04415	SPBC337.05c	0	62.34	694	spo	KOG0362	Chaperonin complex component, TCP-1 theta subunit (CCT8)	[O]	CELLULAR PROCESSES AND SIGNALING	Posttranslational modification, protein turnover, chaperones
QK8_04418	Hs17472965	2e-124	40.33	386	hsa	KOG0133	Deoxyribodipyrimidine photolyase/cryptochrome	[LT]	--	--
QK8_04420	SPBC2D10.12	7e-96	44.99	296	spo	KOG0011	Nucleotide excision repair factor NEF2, RAD23 component	[L]	INFORMATION STORAGE AND PROCESSING	Replication, recombination and repair
QK8_04421	SPCC1919.14c	2e-33	47.3	134	spo	KOG2009	Transcription initiation factor TFIIIB, Bdp1 subunit	[K]	INFORMATION STORAGE AND PROCESSING	Transcription
QK8_04422	YDL074c	5e-42	27.96	164	sce	KOG0978	E3 ubiquitin ligase involved in syntaxin degradation	[O]	CELLULAR PROCESSES AND SIGNALING	Posttranslational modification, protein turnover, chaperones
QK8_04424	SPCC663.03	0	47.84	1212	spo	KOG0055	Multidrug/pheromone exporter, ABC superfamily	[Q]	METABOLISM	Secondary metabolites biosynthesis, transport and catabolism
QK8_04428	SPAC2C4.06c	2e-85	36.85	278	spo	KOG2360	Proliferation-associated nucleolar protein (NOL1)	[D]	CELLULAR PROCESSES AND SIGNALING	Cell cycle control, cell division, chromosome partitioning
QK8_04429	SPBC36.03c	7e-99	35.54	316	spo	KOG0255	Synaptic vesicle transporter SVOP and related transporters (major facilitator superfamily)	[R]	POORLY CHARACTERIZED	General function prediction only
QK8_04430	YLR274w	0	57.49	869	sce	KOG0481	DNA replication licensing factor, MCM5 component	[L]	INFORMATION STORAGE AND PROCESSING	Replication, recombination and repair
QK8_04431	SPAC2F3.10	6e-54	23.65	206	spo	KOG2115	Vacuolar sorting protein VPS45	[U]	CELLULAR PROCESSES AND SIGNALING	Intracellular trafficking, secretion, and vesicular transport
QK8_04434	SPAC6F12.14	2e-137	38.15	419	spo	KOG1155	Anaphase-promoting complex (APC), Cdc23 subunit	[DO]	--	--
QK8_04437	SPAC6F12.13c	2e-153	61.95	441	spo	KOG0711	Polyprenyl synthetase	[H]	METABOLISM	Coenzyme transport and metabolism
QK8_04438	Hs11034825	1e-54	40.25	198	hsa	KOG1430	C-3 sterol dehydrogenase/3-beta-hydroxysteroid dehydrogenase and related dehydrogenases	[IE]	--	--
QK8_04440	YLR222c	3e-145	33.04	456	sce	KOG0319	WD40-repeat-containing subunit of the 18S rRNA processing complex	[A]	INFORMATION STORAGE AND PROCESSING	RNA processing and modification
QK8_04441	SPBC577.07	1e-172	49.6	503	spo	KOG2026	Spindle pole body protein - Sad1p	[Z]	CELLULAR PROCESSES AND SIGNALING	Cytoskeleton
QK8_04442	Hs4757702	2e-52	46.2	178	hsa	KOG1669	Predicted mRNA cap-binding protein related to eIF-4E	[J]	INFORMATION STORAGE AND PROCESSING	Translation, ribosomal structure and biogenesis
QK8_04444	YMR210w	2e-56	33.87	196	sce	KOG1838	Alpha/beta hydrolase	[R]	POORLY CHARACTERIZED	General function prediction only
QK8_04445	SPAC2F3.15	7e-110	50.15	357	spo	KOG0600	Cdc2-related protein kinase	[D]	CELLULAR PROCESSES AND SIGNALING	Cell cycle control, cell division, chromosome partitioning
QK8_04447	CE21235_2	2e-09	60.98	52.8	cel	KOG1773	Stress responsive protein	[R]	POORLY CHARACTERIZED	General function prediction only
QK8_04448	SPAC17H9.04c	8e-124	42.54	384	spo	KOG4198	RNA-binding Ran Zn-finger protein and related proteins	[R]	POORLY CHARACTERIZED	General function prediction only
QK8_04450	Hs5032027	2e-143	49.64	422	hsa	KOG0264	Nucleosome remodeling factor, subunit CAF1/NURF55/MSI1	[B]	INFORMATION STORAGE AND PROCESSING	Chromatin structure and dynamics
QK8_04451	SPAC17A5.14	0	47.98	1118	spo	KOG2045	5'-3' exonuclease XRN1/KEM1/SEP1 involved in DNA strand exchange and mRNA turnover	[LD]	--	--
QK8_04452	YLR066w	2e-18	32.16	82	sce	KOG3372	Signal peptidase complex subunit	[U]	CELLULAR PROCESSES AND SIGNALING	Intracellular trafficking, secretion, and vesicular transport
QK8_04453	SPAC17A5.07c	6e-39	29.39	156	spo	KOG0779	Protease, Ulp1 family	[O]	CELLULAR PROCESSES AND SIGNALING	Posttranslational modification, protein turnover, chaperones
QK8_04454	SPAC2E1P5.05	2e-128	40.03	392	spo	KOG0299	U3 snoRNP-associated protein (contains WD40 repeats)	[A]	INFORMATION STORAGE AND PROCESSING	RNA processing and modification
QK8_04455	YER012w	3e-70	54.97	216	sce	KOG0177	20S proteasome, regulatory subunit beta type PSMB2/PRE1	[O]	CELLULAR PROCESSES AND SIGNALING	Posttranslational modification, protein turnover, chaperones
QK8_04456	SPCC1795.11	0	66.32	723	spo	KOG0335	ATP-dependent RNA helicase	[A]	INFORMATION STORAGE AND PROCESSING	RNA processing and modification
QK8_04464	CE15150	9e-10	37.5	62.4	cel	KOG0490	Transcription factor, contains HOX domain	[R]	POORLY CHARACTERIZED	General function prediction only
QK8_04465	At3g15290	2e-82	48.97	256	ath	KOG2304	3-hydroxyacyl-CoA dehydrogenase	[I]	METABOLISM	Lipid transport and metabolism
QK8_04466	SPBC216.06c	1e-130	31.47	427	spo	KOG1974	DNA topoisomerase I-interacting protein	[L]	INFORMATION STORAGE AND PROCESSING	Replication, recombination and repair
QK8_04467	SPBC543.05c	0	55.78	573	spo	KOG1172	Na+-independent Cl/HCO3 exchanger AE1 and related transporters (SLC4 family)	[P]	METABOLISM	Inorganic ion transport and metabolism
QK8_04468	YMR089c	0	62.52	749	sce	KOG0731	AAA+-type ATPase containing the peptidase M41 domain	[O]	CELLULAR PROCESSES AND SIGNALING	Posttranslational modification, protein turnover, chaperones
QK8_04469	YNL063w	3e-36	34.48	137	sce	KOG2904	Predicted methyltransferase	[R]	POORLY CHARACTERIZED	General function prediction only
QK8_04470	7298381	3e-20	40	84.3	dme	KOG4392	RNA polymerase, subunit L	[K]	INFORMATION STORAGE AND PROCESSING	Transcription
QK8_04471	Hs6912488	3e-35	71.6	119	hsa	KOG1775	U6 snRNA-associated Sm-like protein	[A]	INFORMATION STORAGE AND PROCESSING	RNA processing and modification
QK8_04473	YOR272w	3e-94	37.75	298	sce	KOG0313	Microtubule binding protein YTM1 (contains WD40 repeats)	[Z]	CELLULAR PROCESSES AND SIGNALING	Cytoskeleton
QK8_04474	YFR015c	0	65.64	889	sce	KOG3742	Glycogen synthase	[G]	METABOLISM	Carbohydrate transport and metabolism
QK8_04475	SPAC3C7.12	1e-11	47.14	69.3	spo	KOG4568	Cytoskeleton-associated protein and related proteins	[ZR]	--	--
QK8_04477	SPBC1734.11	5e-143	54.27	419	spo	KOG0712	Molecular chaperone (DnaJ superfamily)	[O]	CELLULAR PROCESSES AND SIGNALING	Posttranslational modification, protein turnover, chaperones
QK8_04478	SPCC18.13	2e-26	30	112	spo	KOG3914	WD repeat protein WDR4	[S]	POORLY CHARACTERIZED	Function unknown
QK8_04479	SPCC18.14c	9e-124	60.7	362	spo	KOG0815	60S acidic ribosomal protein P0	[J]	INFORMATION STORAGE AND PROCESSING	Translation, ribosomal structure and biogenesis
QK8_04482	SPAC513.05	0	48.09	994	spo	KOG4342	Alpha-mannosidase	[G]	METABOLISM	Carbohydrate transport and metabolism
QK8_04483	SPAC3H1.13	8e-62	32.17	207	spo	KOG2345	Serine/threonine protein kinase/TGF-beta stimulated factor	[KIT]	--	--
QK8_04484	SPAC3H1.12c	2e-76	24.24	279	spo	KOG0955	PHD finger protein BR140/LIN-49	[R]	POORLY CHARACTERIZED	General function prediction only
QK8_04485	Hs16418479	5e-111	29.91	380	hsa	KOG0950	DNA polymerase theta/eta, DEAD-box superfamily	[R]	POORLY CHARACTERIZED	General function prediction only
QK8_04490	YKR088c	2e-30	29.74	127	sce	KOG3140	Predicted membrane protein	[S]	POORLY CHARACTERIZED	Function unknown
QK8_04491	At5g06550	8e-77	36.39	252	ath	KOG2130	Phosphatidylserine-specific receptor PtdSerR, contains JmjC domain	[BT]	--	--
QK8_04492	SPAC1006.07	0	85.64	663	spo	KOG0327	Translation initiation factor 4F, helicase subunit (eIF-4A) and related helicases	[J]	INFORMATION STORAGE AND PROCESSING	Translation, ribosomal structure and biogenesis
QK8_04494	YER025w	0	77.18	719	sce	KOG0466	Translation initiation factor 2, gamma subunit (eIF-2gamma; GTPase)	[J]	INFORMATION STORAGE AND PROCESSING	Translation, ribosomal structure and biogenesis
QK8_04496	SPAC26A3.15c	1e-45	32.79	173	spo	KOG2196	Nuclear porin	[Y]	CELLULAR PROCESSES AND SIGNALING	Nuclear structure
QK8_04498	SPAC8E11.02c	6e-144	76.58	410	spo	KOG0841	Multifunctional chaperone (14-3-3 family)	[O]	CELLULAR PROCESSES AND SIGNALING	Posttranslational modification, protein turnover, chaperones
QK8_04499	YJR097w	3e-17	34.62	77.8	sce	KOG0714	Molecular chaperone (DnaJ superfamily)	[O]	CELLULAR PROCESSES AND SIGNALING	Posttranslational modification, protein turnover, chaperones
QK8_04501	SPCC63.11	0	46.05	622	spo	KOG0333	U5 snRNP-like RNA helicase subunit	[A]	INFORMATION STORAGE AND PROCESSING	RNA processing and modification
QK8_04502	YGR094w	0	57.68	1165	sce	KOG0432	Valyl-tRNA synthetase	[J]	INFORMATION STORAGE AND PROCESSING	Translation, ribosomal structure and biogenesis
QK8_04506	At5g59950	5e-14	37.63	72.4	ath	KOG0533	RRM motif-containing protein	[A]	INFORMATION STORAGE AND PROCESSING	RNA processing and modification
QK8_04508	At5g25760	2e-32	39.74	117	ath	KOG0417	Ubiquitin-protein ligase	[O]	CELLULAR PROCESSES AND SIGNALING	Posttranslational modification, protein turnover, chaperones
QK8_04509	YNL044w	6e-32	54.48	123	sce	KOG3142	Prenylated rab acceptor 1	[U]	CELLULAR PROCESSES AND SIGNALING	Intracellular trafficking, secretion, and vesicular transport
QK8_04510	Hs18765700	8e-24	20.82	108	hsa	KOG2999	Regulator of Rac1, required for phagocytosis and cell migration	[T]	CELLULAR PROCESSES AND SIGNALING	Signal transduction mechanisms
QK8_04511	SPAP8A3.06	1e-92	62.02	275	spo	KOG2202	U2 snRNP splicing factor, small subunit, and related proteins	[A]	INFORMATION STORAGE AND PROCESSING	RNA processing and modification
QK8_04512	YKR003w	1e-135	50.64	405	sce	KOG2210	Oxysterol-binding protein	[T]	CELLULAR PROCESSES AND SIGNALING	Signal transduction mechanisms
QK8_04514	SPBC1709.06	9e-90	45.45	285	spo	KOG2334	tRNA-dihydrouridine synthase	[J]	INFORMATION STORAGE AND PROCESSING	Translation, ribosomal structure and biogenesis
QK8_04516	SPAC1F3.10c	2e-149	35.74	461	spo	KOG2090	Metalloendopeptidase family - mitochondrial intermediate peptidase	[O]	CELLULAR PROCESSES AND SIGNALING	Posttranslational modification, protein turnover, chaperones
QK8_04518	SPCC737.07c	0	44.69	567	spo	KOG1803	DNA helicase	[L]	INFORMATION STORAGE AND PROCESSING	Replication, recombination and repair
QK8_04520	SPBC1539.03c	0	57.21	561	spo	KOG1316	Argininosuccinate lyase	[E]	METABOLISM	Amino acid transport and metabolism
QK8_04521	At1g60680	2e-11	35.11	61.6	ath	KOG1575	Voltage-gated shaker-like K+ channel, subunit beta/KCNAB	[C]	METABOLISM	Energy production and conversion
QK8_04522	SPBC577.12_1	4e-40	41.31	152	spo	KOG2316	Predicted ATPase (PP-loop superfamily)	[R]	POORLY CHARACTERIZED	General function prediction only
QK8_04523	YER130c	3e-23	67.65	104	sce	KOG1721	FOG: Zn-finger	[R]	POORLY CHARACTERIZED	General function prediction only
QK8_04525	SPBC1703.14c	0	51.29	695	spo	KOG0981	DNA topoisomerase I	[L]	INFORMATION STORAGE AND PROCESSING	Replication, recombination and repair
QK8_04526	YBR039w	2e-92	52.88	282	sce	KOG1531	F0F1-type ATP synthase, gamma subunit	[C]	METABOLISM	Energy production and conversion
QK8_04527	7293681	1e-83	32.05	294	dme	KOG0029	Amine oxidase	[Q]	METABOLISM	Secondary metabolites biosynthesis, transport and catabolism
QK8_04528	Hs18105056	3e-122	35.55	381	hsa	KOG1302	Vacuolar sorting protein VPS33/slp1 (Sec1 family)	[U]	CELLULAR PROCESSES AND SIGNALING	Intracellular trafficking, secretion, and vesicular transport
QK8_04529	Hs8922822	2e-31	40.38	114	hsa	KOG0427	Ubiquitin conjugating enzyme	[O]	CELLULAR PROCESSES AND SIGNALING	Posttranslational modification, protein turnover, chaperones
QK8_04530	YOL016c	2e-118	53.29	359	sce	KOG0032	Ca2+/calmodulin-dependent protein kinase, EF-Hand protein superfamily	[T]	CELLULAR PROCESSES AND SIGNALING	Signal transduction mechanisms
QK8_04532	SPBC2G2.12	0	64.77	646	spo	KOG1936	Histidyl-tRNA synthetase	[J]	INFORMATION STORAGE AND PROCESSING	Translation, ribosomal structure and biogenesis
QK8_04533	SPCC663.03	0	33.57	736	spo	KOG0055	Multidrug/pheromone exporter, ABC superfamily	[Q]	METABOLISM	Secondary metabolites biosynthesis, transport and catabolism
QK8_04535	YNL027w	3e-12	43.04	72.4	sce	KOG1721	FOG: Zn-finger	[R]	POORLY CHARACTERIZED	General function prediction only
QK8_04536	Hs14150005	8e-10	33.04	61.2	hsa	KOG0801	Predicted E3 ubiquitin ligase	[O]	CELLULAR PROCESSES AND SIGNALING	Posttranslational modification, protein turnover, chaperones
QK8_04538	SPAPYUK71.03c	0	33.84	662	spo	KOG1012	Ca2+-dependent lipid-binding protein CLB1/vesicle protein vp115/Granuphilin A, contains C2 domain	[R]	POORLY CHARACTERIZED	General function prediction only
QK8_04539	YPR103w	6e-136	66.67	391	sce	KOG0175	20S proteasome, regulatory subunit beta type PSMB5/PSMB8/PRE2	[O]	CELLULAR PROCESSES AND SIGNALING	Posttranslational modification, protein turnover, chaperones
QK8_04540	SPCC1259.10	6e-72	35.16	237	spo	KOG2707	Predicted metalloprotease with chaperone activity (RNAse H/HSP70 fold)	[O]	CELLULAR PROCESSES AND SIGNALING	Posttranslational modification, protein turnover, chaperones
QK8_04542	YDR245w	1e-102	52.11	317	sce	KOG4748	Subunit of Golgi mannosyltransferase complex	[GM]	--	--
QK8_04545	SPAC2F3.08	5e-93	34.31	302	spo	KOG0637	Sucrose transporter and related proteins	[G]	METABOLISM	Carbohydrate transport and metabolism
QK8_04548	SPCC1259.01c	2e-80	79.17	241	spo	KOG3311	Ribosomal protein S18	[J]	INFORMATION STORAGE AND PROCESSING	Translation, ribosomal structure and biogenesis
QK8_04549	SPAC4F8.03	2e-65	43.48	210	spo	KOG2917	Predicted exosome subunit	[J]	INFORMATION STORAGE AND PROCESSING	Translation, ribosomal structure and biogenesis
QK8_04550	YMR297w	0	58.08	570	sce	KOG1282	Serine carboxypeptidases (lysosomal cathepsin A)	[OE]	--	--
QK8_04551	CE22388	3e-11	34.31	65.9	cel	KOG3072	Long chain fatty acid elongase	[I]	METABOLISM	Lipid transport and metabolism
QK8_04552	SPBC9B6.03	9e-17	33.8	80.9	spo	KOG1729	FYVE finger containing protein	[R]	POORLY CHARACTERIZED	General function prediction only
QK8_04553	At1g01290	1e-45	48.39	156	ath	KOG2876	Molybdenum cofactor biosynthesis pathway protein	[H]	METABOLISM	Coenzyme transport and metabolism
QK8_04554	Hs20555317	1e-133	52.34	395	hsa	KOG2876	Molybdenum cofactor biosynthesis pathway protein	[H]	METABOLISM	Coenzyme transport and metabolism
QK8_04555	Hs16445434	3e-23	24.88	103	hsa	KOG4497	Uncharacterized conserved protein WDR8, contains WD repeats	[R]	POORLY CHARACTERIZED	General function prediction only
QK8_04557	SPBC27B12.08	6e-119	24.13	420	spo	KOG1822	Uncharacterized conserved protein	[S]	POORLY CHARACTERIZED	Function unknown
QK8_04558	SPBC8D2.12c	1e-33	29.02	128	spo	KOG2972	Uncharacterized conserved protein	[S]	POORLY CHARACTERIZED	Function unknown
QK8_04561	Hs5901926	5e-71	47.03	223	hsa	KOG1689	mRNA cleavage factor I subunit	[A]	INFORMATION STORAGE AND PROCESSING	RNA processing and modification
QK8_04562	SPAC4A8.02c	7e-49	51.37	160	spo	KOG3267	Uncharacterized conserved protein	[S]	POORLY CHARACTERIZED	Function unknown
QK8_04563	Hs4758792	1e-15	52.63	72.4	hsa	KOG3456	NADH:ubiquinone oxidoreductase, NDUFS6/13 kDa subunit	[C]	METABOLISM	Energy production and conversion
QK8_04565	SPACUNK4.12c	0	38.25	701	spo	KOG0959	N-arginine dibasic convertase NRD1 and related Zn2+-dependent endopeptidases, insulinase superfamily	[O]	CELLULAR PROCESSES AND SIGNALING	Posttranslational modification, protein turnover, chaperones
QK8_04566	YOR360c	2e-33	27.02	137	sce	KOG3689	Cyclic nucleotide phosphodiesterase	[T]	CELLULAR PROCESSES AND SIGNALING	Signal transduction mechanisms
QK8_04568	SPBC36.03c	4e-66	32.74	227	spo	KOG0255	Synaptic vesicle transporter SVOP and related transporters (major facilitator superfamily)	[R]	POORLY CHARACTERIZED	General function prediction only
QK8_04572	YBR164c	7e-88	69.71	260	sce	KOG0072	GTP-binding ADP-ribosylation factor-like protein ARL1	[U]	CELLULAR PROCESSES AND SIGNALING	Intracellular trafficking, secretion, and vesicular transport
QK8_04573	SPBC409.05	2e-79	71.78	238	spo	KOG1724	SCF ubiquitin ligase, Skp1 component	[O]	CELLULAR PROCESSES AND SIGNALING	Posttranslational modification, protein turnover, chaperones
QK8_04574	YOR149c	2e-60	35.55	209	sce	KOG4123	Putative alpha 1,2 mannosyltransferase	[G]	METABOLISM	Carbohydrate transport and metabolism
QK8_04575	SPCC1183.08c	3e-117	80.18	338	spo	KOG1570	60S ribosomal protein L10A	[J]	INFORMATION STORAGE AND PROCESSING	Translation, ribosomal structure and biogenesis
QK8_04576	SPCC1494.07	5e-51	25.44	200	spo	KOG1810	Cell cycle-associated protein	[D]	CELLULAR PROCESSES AND SIGNALING	Cell cycle control, cell division, chromosome partitioning
QK8_04579	Hs4759034	0	74.94	667	hsa	KOG0688	Peptide chain release factor 1 (eRF1)	[J]	INFORMATION STORAGE AND PROCESSING	Translation, ribosomal structure and biogenesis
QK8_04582	YIL018w	3e-107	76.33	314	sce	KOG2309	60s ribosomal protein L2/L8	[J]	INFORMATION STORAGE AND PROCESSING	Translation, ribosomal structure and biogenesis
QK8_04583	SPCC338.14	2e-111	46.65	337	spo	KOG2854	Possible pfkB family carbohydrate kinase	[G]	METABOLISM	Carbohydrate transport and metabolism
QK8_04584	7301250	1e-10	40.96	67.8	dme	KOG2162	Nonsense-mediated mRNA decay protein	[A]	INFORMATION STORAGE AND PROCESSING	RNA processing and modification
QK8_04585	At5g14140_1	3e-20	31.71	89.4	ath	KOG4173	Alpha-SNAP protein	[U]	CELLULAR PROCESSES AND SIGNALING	Intracellular trafficking, secretion, and vesicular transport
QK8_04586	SPBC24C6.11	5e-56	56.08	177	spo	KOG3404	G10 protein/predicted nuclear transcription regulator	[K]	INFORMATION STORAGE AND PROCESSING	Transcription
QK8_04587	7303679	9e-21	35.45	84.7	dme	KOG3426	NADH:ubiquinone oxidoreductase, NDUFA6/B14 subunit	[C]	METABOLISM	Energy production and conversion
QK8_04588	YNL113w	5e-34	60.64	122	sce	KOG3438	DNA-directed RNA polymerase, subunit L	[K]	INFORMATION STORAGE AND PROCESSING	Transcription
QK8_04590	Hs7706065	6e-52	29.38	181	hsa	KOG2820	FAD-dependent oxidoreductase	[R]	POORLY CHARACTERIZED	General function prediction only
QK8_04591	SPAC29A4.16	0	53.18	548	spo	KOG0590	Checkpoint kinase and related serine/threonine protein kinases	[D]	CELLULAR PROCESSES AND SIGNALING	Cell cycle control, cell division, chromosome partitioning
QK8_04592	Hs14150045	2e-69	40.12	238	hsa	KOG0585	Ca2+/calmodulin-dependent protein kinase kinase beta and related serine/threonine protein kinases	[T]	CELLULAR PROCESSES AND SIGNALING	Signal transduction mechanisms
QK8_04593	SPAC688.15	1e-41	45.1	140	spo	KOG3368	Transport protein particle (TRAPP) complex subunit	[U]	CELLULAR PROCESSES AND SIGNALING	Intracellular trafficking, secretion, and vesicular transport
QK8_04594	YDR329c	2e-28	24.49	118	sce	KOG4444	Peroxisomal assembly protein PEX3	[MU]	--	--
QK8_04595	At5g66930	5e-12	26.52	64.7	ath	KOG4493	Uncharacterized conserved protein	[S]	POORLY CHARACTERIZED	Function unknown
QK8_04596	SPBC4C3.05	2e-36	63.73	147	spo	KOG2294	Transcription factor of the Forkhead/HNF3 family	[K]	INFORMATION STORAGE AND PROCESSING	Transcription
QK8_04597	Hs4503593	5e-17	44.44	90.1	hsa	KOG0998	Synaptic vesicle protein EHS-1 and related EH domain proteins	[TU]	--	--
QK8_04598	SPCC970.03	4e-99	49.66	304	spo	KOG0534	NADH-cytochrome b-5 reductase	[HC]	--	--
QK8_04599	SPAC27D7.14c	4e-162	32.97	515	spo	KOG2002	TPR-containing nuclear phosphoprotein that regulates K(+) uptake	[P]	METABOLISM	Inorganic ion transport and metabolism
QK8_04600	SPAP7G5.04c	0	36.86	590	spo	KOG1178	Non-ribosomal peptide synthetase/alpha-aminoadipate reductase and related enzymes	[Q]	METABOLISM	Secondary metabolites biosynthesis, transport and catabolism
QK8_04601	SPAP7G5.04c	2e-09	41.43	55.5	spo	KOG1178	Non-ribosomal peptide synthetase/alpha-aminoadipate reductase and related enzymes	[Q]	METABOLISM	Secondary metabolites biosynthesis, transport and catabolism
QK8_04602	SPBC2F12.08c	2e-96	43.15	315	spo	KOG2386	mRNA capping enzyme, guanylyltransferase (alpha) subunit	[A]	INFORMATION STORAGE AND PROCESSING	RNA processing and modification
QK8_04604	SPAC110.02	2e-133	26.92	448	spo	KOG1525	Sister chromatid cohesion complex Cohesin, subunit PDS5	[D]	CELLULAR PROCESSES AND SIGNALING	Cell cycle control, cell division, chromosome partitioning
QK8_04605	SPAC2F7.08c	3e-55	36.61	202	spo	KOG1649	SWI-SNF chromatin remodeling complex, Snf5 subunit	[BK]	--	--
QK8_04606	SPAC23H4.09	6e-61	37.4	219	spo	KOG2776	Metallopeptidase	[R]	POORLY CHARACTERIZED	General function prediction only
QK8_04607	SPBC56F2.08c	1e-125	42.91	405	spo	KOG4574	RNA-binding protein (contains RRM and Pumilio-like repeats)	[R]	POORLY CHARACTERIZED	General function prediction only
QK8_04608	YNL298w	6e-130	50.65	414	sce	KOG0578	p21-activated serine/threonine protein kinase	[T]	CELLULAR PROCESSES AND SIGNALING	Signal transduction mechanisms
QK8_04609	YBR121c	0	61.44	818	sce	KOG2298	Glycyl-tRNA synthetase and related class II tRNA synthetase	[J]	INFORMATION STORAGE AND PROCESSING	Translation, ribosomal structure and biogenesis
QK8_04610	SPCC320.12c	7e-136	69.55	399	spo	KOG0580	Serine/threonine protein kinase	[D]	CELLULAR PROCESSES AND SIGNALING	Cell cycle control, cell division, chromosome partitioning
QK8_04611	YNR020c	1e-58	42.15	192	sce	KOG3314	Ku70-binding protein	[L]	INFORMATION STORAGE AND PROCESSING	Replication, recombination and repair
QK8_04612	SPAC17H9.13c	4e-151	54.92	441	spo	KOG1154	Gamma-glutamyl kinase	[E]	METABOLISM	Amino acid transport and metabolism
QK8_04613	SPCC320.11c	6e-85	64.86	253	spo	KOG3492	Ribosome biogenesis protein NIP7	[J]	INFORMATION STORAGE AND PROCESSING	Translation, ribosomal structure and biogenesis
QK8_04615	YPR040w	2e-43	36.67	155	sce	KOG3224	Uncharacterized conserved protein	[S]	POORLY CHARACTERIZED	Function unknown
QK8_04617	YGL064c	2e-54	31.75	197	sce	KOG0335	ATP-dependent RNA helicase	[A]	INFORMATION STORAGE AND PROCESSING	RNA processing and modification
QK8_04623	Hs14249620	4e-41	29.59	157	hsa	KOG4341	F-box protein containing LRR	[R]	POORLY CHARACTERIZED	General function prediction only
QK8_04624	YAL017w	2e-87	54.84	312	sce	KOG1152	Signal transduction serine/threonine kinase with PAS/PAC sensor domain	[T]	CELLULAR PROCESSES AND SIGNALING	Signal transduction mechanisms
QK8_04625	YBL104c	8e-47	29.57	184	sce	KOG1008	Uncharacterized conserved protein, contains WD40 repeats	[S]	POORLY CHARACTERIZED	Function unknown
QK8_04626	YGR272c	4e-15	38.52	73.2	sce	KOG4484	Uncharacterized conserved protein	[S]	POORLY CHARACTERIZED	Function unknown
QK8_04628	SPAC2C4.12c_1	7e-38	39.81	137	spo	KOG2278	RNA:NAD 2'-phosphotransferase TPT1	[J]	INFORMATION STORAGE AND PROCESSING	Translation, ribosomal structure and biogenesis
QK8_04630	SPBC1685.01	1e-26	28.46	113	spo	KOG1716	Dual specificity phosphatase	[V]	CELLULAR PROCESSES AND SIGNALING	Defense mechanisms
QK8_04631	SPBC839.11c	7e-64	39.77	212	spo	KOG1581	UDP-galactose transporter related protein	[G]	METABOLISM	Carbohydrate transport and metabolism
QK8_04632	SPCC757.09c	6e-107	49.47	325	spo	KOG2190	PolyC-binding proteins alphaCP-1 and related KH domain proteins	[AR]	--	--
QK8_04634	Hs7661998	1e-50	33.42	195	hsa	KOG1091	Ypt/Rab-specific GTPase-activating protein GYP6	[U]	CELLULAR PROCESSES AND SIGNALING	Intracellular trafficking, secretion, and vesicular transport
QK8_04636	SPBC3F6.04c	1e-117	33.56	383	spo	KOG2147	Nucleolar protein involved in 40S ribosome biogenesis	[J]	INFORMATION STORAGE AND PROCESSING	Translation, ribosomal structure and biogenesis
QK8_04637	CE13175	2e-11	25.52	65.5	cel	KOG1994	Predicted RNA binding protein, contains G-patch and Zn-finger domains	[A]	INFORMATION STORAGE AND PROCESSING	RNA processing and modification
QK8_04640	CE08529	1e-37	44.72	147	cel	KOG1882	Transcriptional regulator SNIP1, contains FHA domain	[T]	CELLULAR PROCESSES AND SIGNALING	Signal transduction mechanisms
QK8_04642	Hs4507155	3e-83	42.22	263	hsa	KOG0024	Sorbitol dehydrogenase	[Q]	METABOLISM	Secondary metabolites biosynthesis, transport and catabolism
QK8_04644	YHR104w	5e-99	49.39	300	sce	KOG1577	Aldo/keto reductase family proteins	[R]	POORLY CHARACTERIZED	General function prediction only
QK8_04646	SPAC11E3.11c	6e-32	35.6	137	spo	KOG0929	Guanine nucleotide exchange factor	[U]	CELLULAR PROCESSES AND SIGNALING	Intracellular trafficking, secretion, and vesicular transport
QK8_04650	Hs5729802	9e-84	78.72	247	hsa	KOG3414	Component of the U4/U6.U5 snRNP/mitosis protein DIM1	[AD]	--	--
QK8_04653	YPR055w	3e-46	21.09	184	sce	KOG3691	Exocyst complex subunit Sec8	[U]	CELLULAR PROCESSES AND SIGNALING	Intracellular trafficking, secretion, and vesicular transport
QK8_04654	CE04694	4e-96	28.07	322	cel	KOG2226	Proteins containing regions of low-complexity	[R]	POORLY CHARACTERIZED	General function prediction only
QK8_04656	7291768	1e-61	28.5	221	dme	KOG3770	Acid sphingomyelinase and PHM5 phosphate metabolism protein	[I]	METABOLISM	Lipid transport and metabolism
QK8_04657	Hs4503757	2e-44	31.7	166	hsa	KOG1399	Flavin-containing monooxygenase	[Q]	METABOLISM	Secondary metabolites biosynthesis, transport and catabolism
QK8_04658	SPAC343.05	0	67.32	875	spo	KOG1352	Vacuolar H+-ATPase V1 sector, subunit A	[C]	METABOLISM	Energy production and conversion
QK8_04659	YCR059c	3e-52	38.11	175	sce	KOG3299	Uncharacterized conserved protein	[S]	POORLY CHARACTERIZED	Function unknown
QK8_04661	At1g16650	5e-24	24.13	107	ath	KOG2651	rRNA adenine N-6-methyltransferase	[A]	INFORMATION STORAGE AND PROCESSING	RNA processing and modification
QK8_04662	SPBC36B7.07	4e-21	30.7	91.7	spo	KOG3202	SNARE protein TLG1/Syntaxin 6	[U]	CELLULAR PROCESSES AND SIGNALING	Intracellular trafficking, secretion, and vesicular transport
QK8_04663	YDL207w	5e-18	29.83	89	sce	KOG2412	Nuclear-export-signal (NES)-containing protein/polyadenylated-RNA export factor	[A]	INFORMATION STORAGE AND PROCESSING	RNA processing and modification
QK8_04664	YDR293c	0	36.29	714	sce	KOG2102	Exosomal 3'-5' exoribonuclease complex, subunit Rrp44/Dis3	[J]	INFORMATION STORAGE AND PROCESSING	Translation, ribosomal structure and biogenesis
QK8_04667	SPCC965.15	7e-49	36.81	171	spo	KOG0143	Iron/ascorbate family oxidoreductases	[QR]	--	--
QK8_04672	SPAC22A12.11	9e-175	47.6	513	spo	KOG2426	Dihydroxyacetone kinase/glycerone kinase	[G]	METABOLISM	Carbohydrate transport and metabolism
QK8_04673	SPAC2C4.03c	5e-54	71.82	169	spo	KOG3459	Small nuclear ribonucleoprotein (snRNP) Sm core protein	[A]	INFORMATION STORAGE AND PROCESSING	RNA processing and modification
QK8_04674	7300009	2e-90	43.59	285	dme	KOG1684	Enoyl-CoA hydratase	[I]	METABOLISM	Lipid transport and metabolism
QK8_04676	YBL035c	1e-93	31.32	309	sce	KOG1625	DNA polymerase alpha-primase complex, polymerase-associated subunit B	[L]	INFORMATION STORAGE AND PROCESSING	Replication, recombination and repair
QK8_04677	SPAC1782.03	7e-22	30.4	98.2	spo	KOG1425	Microfibrillar-associated protein MFAP1	[Z]	CELLULAR PROCESSES AND SIGNALING	Cytoskeleton
QK8_04678	Hs4503875	7e-94	35.53	301	hsa	KOG0629	Glutamate decarboxylase and related proteins	[E]	METABOLISM	Amino acid transport and metabolism
QK8_04679	SPAC17H9.09c	8e-30	34.96	115	spo	KOG0395	Ras-related GTPase	[R]	POORLY CHARACTERIZED	General function prediction only
QK8_04680	7301081	3e-43	44.58	151	dme	KOG3274	Uncharacterized conserved protein, AMMECR1	[S]	POORLY CHARACTERIZED	Function unknown
QK8_04683	SPBC3E7.06c	4e-78	35.83	262	spo	KOG0254	Predicted transporter (major facilitator superfamily)	[R]	POORLY CHARACTERIZED	General function prediction only
QK8_04686	SPCC16C4.10	2e-81	52.23	250	spo	KOG3147	6-phosphogluconolactonase - like protein	[G]	METABOLISM	Carbohydrate transport and metabolism
QK8_04688	YOR367w	4e-26	38.8	109	sce	KOG2046	Calponin	[Z]	CELLULAR PROCESSES AND SIGNALING	Cytoskeleton
QK8_04691	SPAC3H1.06c	2e-58	26.97	209	spo	KOG0254	Predicted transporter (major facilitator superfamily)	[R]	POORLY CHARACTERIZED	General function prediction only
QK8_04693	YJL010c	2e-42	25.95	165	sce	KOG2188	Predicted RNA-binding protein, contains Pumilio domains	[J]	INFORMATION STORAGE AND PROCESSING	Translation, ribosomal structure and biogenesis
QK8_04695	SPBC646.08c	3e-115	39.43	353	spo	KOG2210	Oxysterol-binding protein	[T]	CELLULAR PROCESSES AND SIGNALING	Signal transduction mechanisms
QK8_04696	YIL070c	4e-27	31.83	109	sce	KOG2536	MAM33, mitochondrial matrix glycoprotein	[C]	METABOLISM	Energy production and conversion
QK8_04698	SPBC29A10.05	6e-95	42.82	311	spo	KOG2518	5'-3' exonuclease	[L]	INFORMATION STORAGE AND PROCESSING	Replication, recombination and repair
QK8_04699	SPAC328.02	0	54.43	548	spo	KOG1815	Predicted E3 ubiquitin ligase	[O]	CELLULAR PROCESSES AND SIGNALING	Posttranslational modification, protein turnover, chaperones
QK8_04701	SPBC146.06c	2e-120	33.29	385	spo	KOG2143	Uncharacterized conserved protein	[S]	POORLY CHARACTERIZED	Function unknown
QK8_04702	SPCC18.11c	5e-11	54.17	58.2	spo	KOG4109	Histone H3 (Lys4) methyltransferase complex, subunit CPS25/DPY-30	[K]	INFORMATION STORAGE AND PROCESSING	Transcription
QK8_04703	YDR064w	9e-86	77.33	253	sce	KOG0400	40S ribosomal protein S13	[J]	INFORMATION STORAGE AND PROCESSING	Translation, ribosomal structure and biogenesis
QK8_04704	7293214	1e-77	38.35	254	dme	KOG0120	Splicing factor U2AF, large subunit (RRM superfamily)	[A]	INFORMATION STORAGE AND PROCESSING	RNA processing and modification
QK8_04705	Hs4505495	4e-77	48.63	246	hsa	KOG2875	8-oxoguanine DNA glycosylase	[L]	INFORMATION STORAGE AND PROCESSING	Replication, recombination and repair
QK8_04706	SPAC27F1.09c	0	62.35	1448	spo	KOG0213	Splicing factor 3b, subunit 1	[A]	INFORMATION STORAGE AND PROCESSING	RNA processing and modification
QK8_04707	SPAC25B8.19c	1e-16	53.7	79.3	spo	KOG1721	FOG: Zn-finger	[R]	POORLY CHARACTERIZED	General function prediction only
QK8_04709	SPAC6F6.10c	3e-119	56.92	362	spo	KOG2826	Actin-related protein Arp2/3 complex, subunit ARPC2	[Z]	CELLULAR PROCESSES AND SIGNALING	Cytoskeleton
QK8_04710	SPBC3D6.12	0	44.64	794	spo	KOG0306	WD40-repeat-containing subunit of the 18S rRNA processing complex	[A]	INFORMATION STORAGE AND PROCESSING	RNA processing and modification
QK8_04711	SPBC21C3.09c	3e-78	58.88	240	spo	KOG1535	Predicted fumarylacetoacetate hydralase	[R]	POORLY CHARACTERIZED	General function prediction only
QK8_04712	YJR025c	9e-72	58.82	219	sce	KOG3995	3-hydroxyanthranilate oxygenase HAAO	[E]	METABOLISM	Amino acid transport and metabolism
QK8_04713	YHR175w	6e-32	40.49	117	sce	KOG3386	Copper transporter	[P]	METABOLISM	Inorganic ion transport and metabolism
QK8_04714	YLR151c	5e-30	33.46	120	sce	KOG3069	Peroxisomal NUDIX hydrolase	[L]	INFORMATION STORAGE AND PROCESSING	Replication, recombination and repair
QK8_04716	SPAC1D4.05c	6e-32	30.32	127	spo	KOG1162	Predicted small molecule transporter	[U]	CELLULAR PROCESSES AND SIGNALING	Intracellular trafficking, secretion, and vesicular transport
QK8_04722	YJR101w	3e-28	31.66	112	sce	KOG0876	Manganese superoxide dismutase	[P]	METABOLISM	Inorganic ion transport and metabolism
QK8_04727	YBR218c	0	68.78	1675	sce	KOG0369	Pyruvate carboxylase	[C]	METABOLISM	Energy production and conversion
QK8_04728	YGL080w	7e-39	62.92	132	sce	KOG1590	Uncharacterized conserved protein	[S]	POORLY CHARACTERIZED	Function unknown
QK8_04729	SPCC18.03	6e-10	33	65.1	spo	KOG1952	Transcription factor NF-X1, contains NFX-type Zn2+-binding and R3H domains	[K]	INFORMATION STORAGE AND PROCESSING	Transcription
QK8_04730	YDR265w	1e-43	28.3	157	sce	KOG0317	Predicted E3 ubiquitin ligase, integral peroxisomal membrane protein	[O]	CELLULAR PROCESSES AND SIGNALING	Posttranslational modification, protein turnover, chaperones
QK8_04731	SPBC215.06c	6e-17	58.93	81.6	spo	KOG2186	Cell growth-regulating nucleolar protein	[D]	CELLULAR PROCESSES AND SIGNALING	Cell cycle control, cell division, chromosome partitioning
QK8_04732	SPBC32H8.03	2e-72	43.98	231	spo	KOG4391	Predicted alpha/beta hydrolase BEM46	[R]	POORLY CHARACTERIZED	General function prediction only
QK8_04735	Hs7710112	7e-44	27.46	167	hsa	KOG4389	Acetylcholinesterase/Butyrylcholinesterase	[T]	CELLULAR PROCESSES AND SIGNALING	Signal transduction mechanisms
QK8_04739	Hs14150159	2e-76	31.32	258	hsa	KOG0997	Uncharacterized conserved protein Sand	[S]	POORLY CHARACTERIZED	Function unknown
QK8_04740	YDR141c	3e-127	25.28	443	sce	KOG3613	Dopey and related predicted leucine zipper transcription factors	[K]	INFORMATION STORAGE AND PROCESSING	Transcription
QK8_04742	SPAC18G6.11c	7e-65	29.22	229	spo	KOG2434	RNA polymerase I transcription factor	[K]	INFORMATION STORAGE AND PROCESSING	Transcription
QK8_04743	SPAC23C11.08	3e-43	69.7	146	spo	KOG0869	CCAAT-binding factor, subunit A (HAP3)	[K]	INFORMATION STORAGE AND PROCESSING	Transcription
QK8_04744	SPAC227.10	2e-35	51.75	122	spo	KOG4098	Molecular chaperone Prefoldin, subunit 2	[O]	CELLULAR PROCESSES AND SIGNALING	Posttranslational modification, protein turnover, chaperones
QK8_04745	SPBC21D10.07	6e-08	36.49	48.1	spo	KOG4148	Uncharacterized conserved protein	[S]	POORLY CHARACTERIZED	Function unknown
QK8_04747	YJR085c	2e-15	39.58	69.3	sce	KOG4267	Predicted membrane protein	[S]	POORLY CHARACTERIZED	Function unknown
QK8_04748	7297401	7e-33	48.65	117	dme	KOG1746	Defender against cell death protein/oligosaccharyltransferase, epsilon subunit	[DO]	--	--
QK8_04749	SPAC1D4.02c	4e-54	35.44	185	spo	KOG3834	Golgi reassembly stacking protein GRASP65, contains PDZ domain	[U]	CELLULAR PROCESSES AND SIGNALING	Intracellular trafficking, secretion, and vesicular transport
QK8_04750	YPL263c	2e-83	34.9	286	sce	KOG1230	Protein containing repeated kelch motifs	[R]	POORLY CHARACTERIZED	General function prediction only
QK8_04751	Hs8923198	3e-16	28.76	78.2	hsa	KOG4755	Predicted pyroglutamyl peptidase	[O]	CELLULAR PROCESSES AND SIGNALING	Posttranslational modification, protein turnover, chaperones
QK8_04752	YHR044c	1e-32	32.92	122	sce	KOG2914	Predicted haloacid-halidohydrolase and related hydrolases	[R]	POORLY CHARACTERIZED	General function prediction only
QK8_04753	CE28217	1e-07	32.31	54.7	cel	KOG0849	Transcription factor PRD and related proteins, contain PAX and HOX domains	[K]	INFORMATION STORAGE AND PROCESSING	Transcription
QK8_04756	SPAC4D7.13	1e-121	37.21	386	spo	KOG0152	Spliceosomal protein FBP11/Splicing factor PRP40	[A]	INFORMATION STORAGE AND PROCESSING	RNA processing and modification
QK8_04757	YDR091c	0	73.76	943	sce	KOG0063	RNAse L inhibitor, ABC superfamily	[A]	INFORMATION STORAGE AND PROCESSING	RNA processing and modification
QK8_04758	SPAC1783.05	0	46.65	889	spo	KOG0384	Chromodomain-helicase DNA-binding protein	[K]	INFORMATION STORAGE AND PROCESSING	Transcription
QK8_04761	SPCC1753.04	3e-73	38.7	236	spo	KOG1528	Salt-sensitive 3'-phosphoadenosine-5'-phosphatase HAL2/SAL1	[FP]	--	--
QK8_04762	YKL197c	5e-126	36.34	418	sce	KOG0735	AAA+-type ATPase	[O]	CELLULAR PROCESSES AND SIGNALING	Posttranslational modification, protein turnover, chaperones
QK8_04763	SPBC25D12.03c	0	55.83	857	spo	KOG0482	DNA replication licensing factor, MCM7 component	[L]	INFORMATION STORAGE AND PROCESSING	Replication, recombination and repair
QK8_04765	YOR294w	2e-45	47.18	153	sce	KOG1765	Regulator of ribosome synthesis	[J]	INFORMATION STORAGE AND PROCESSING	Translation, ribosomal structure and biogenesis
QK8_04766	YPL115c	5e-18	31.47	90.9	sce	KOG4269	Rac GTPase-activating protein BCR/ABR	[T]	CELLULAR PROCESSES AND SIGNALING	Signal transduction mechanisms
QK8_04768	YPR176c	5e-109	52.52	326	sce	KOG0366	Protein geranylgeranyltransferase type II, beta subunit	[O]	CELLULAR PROCESSES AND SIGNALING	Posttranslational modification, protein turnover, chaperones
QK8_04770	Hs4505249	0	40.47	645	hsa	KOG0218	Mismatch repair MSH3	[L]	INFORMATION STORAGE AND PROCESSING	Replication, recombination and repair
QK8_04772	SPAC1556.07	1e-121	64.75	353	spo	KOG3189	Phosphomannomutase	[I]	METABOLISM	Lipid transport and metabolism
QK8_04773	SPAC3A12.06c	1e-46	45.26	181	spo	KOG2399	K+-dependent Na+:Ca2+ antiporter	[P]	METABOLISM	Inorganic ion transport and metabolism
QK8_04774	SPCC306.03c	2e-125	35.22	399	spo	KOG2328	Chromosome condensation complex Condensin, subunit H	[BD]	--	--
QK8_04775	YBR089c-a	9e-13	46.05	67.8	sce	KOG0381	HMG box-containing protein	[R]	POORLY CHARACTERIZED	General function prediction only
QK8_04776	At5g35750	5e-69	32.14	255	ath	KOG0519	Sensory transduction histidine kinase	[T]	CELLULAR PROCESSES AND SIGNALING	Signal transduction mechanisms
QK8_04778	YDL101c	2e-80	37.79	279	sce	KOG0615	Serine/threonine protein kinase Chk2 and related proteins	[D]	CELLULAR PROCESSES AND SIGNALING	Cell cycle control, cell division, chromosome partitioning
QK8_04779	SPAC1751.03	2e-41	28.87	156	spo	KOG2753	Uncharacterized conserved protein, contains PCI domain	[R]	POORLY CHARACTERIZED	General function prediction only
QK8_04780	Hs10835218	4e-06	55	50.4	hsa	KOG1956	DNA topoisomerase III alpha	[L]	INFORMATION STORAGE AND PROCESSING	Replication, recombination and repair
QK8_04781	YKL024c	2e-85	60.49	257	sce	KOG3079	Uridylate kinase/adenylate kinase	[F]	METABOLISM	Nucleotide transport and metabolism
QK8_04783	YMR010w	5e-17	31.94	82	sce	KOG2913	Predicted membrane protein	[S]	POORLY CHARACTERIZED	Function unknown
QK8_04785	SPAC343.10	0	45.78	570	spo	KOG0564	5,10-methylenetetrahydrofolate reductase	[E]	METABOLISM	Amino acid transport and metabolism
QK8_04786	YLR382c	0	48.43	758	sce	KOG0435	Leucyl-tRNA synthetase	[J]	INFORMATION STORAGE AND PROCESSING	Translation, ribosomal structure and biogenesis
QK8_04787	7300949	5e-56	39.52	188	dme	KOG3145	Cystine transporter Cystinosin	[E]	METABOLISM	Amino acid transport and metabolism
QK8_04789	7301942	7e-163	44.79	491	dme	KOG0751	Mitochondrial aspartate/glutamate carrier protein Aralar/Citrin (contains EF-hand Ca2+-binding domains)	[C]	METABOLISM	Energy production and conversion
QK8_04790	YLR210w	1e-102	50.17	325	sce	KOG0653	Cyclin B and related kinase-activating proteins	[D]	CELLULAR PROCESSES AND SIGNALING	Cell cycle control, cell division, chromosome partitioning
QK8_04792	YOR306c	2e-35	26.6	139	sce	KOG2504	Monocarboxylate transporter	[G]	METABOLISM	Carbohydrate transport and metabolism
QK8_04797	SPAC17H9.20_1	5e-64	33.77	229	spo	KOG2011	Sister chromatid cohesion complex Cohesin, subunit STAG/IRR1/SCC3	[D]	CELLULAR PROCESSES AND SIGNALING	Cell cycle control, cell division, chromosome partitioning
QK8_04799	SPCC962.03c	0	64.25	708	spo	KOG0166	Karyopherin (importin) alpha	[U]	CELLULAR PROCESSES AND SIGNALING	Intracellular trafficking, secretion, and vesicular transport
QK8_04800	SPCC895.09c	0	37.01	818	spo	KOG0920	ATP-dependent RNA helicase A	[A]	INFORMATION STORAGE AND PROCESSING	RNA processing and modification
QK8_04801	SPCC18.09c	2e-34	33.2	128	spo	KOG0562	Predicted hydrolase (HIT family)	[R]	POORLY CHARACTERIZED	General function prediction only
QK8_04803	Hs22065600	2e-111	52.89	360	hsa	KOG0245	Kinesin-like protein	[Z]	CELLULAR PROCESSES AND SIGNALING	Cytoskeleton
QK8_04804	Hs4757702	2e-19	29.14	86.7	hsa	KOG1669	Predicted mRNA cap-binding protein related to eIF-4E	[J]	INFORMATION STORAGE AND PROCESSING	Translation, ribosomal structure and biogenesis
QK8_04805	SPAC824.07	1e-73	46.77	246	spo	KOG0813	Glyoxylase	[R]	POORLY CHARACTERIZED	General function prediction only
QK8_04807	Hs4557693	4e-24	30.19	102	hsa	KOG2947	Carbohydrate kinase	[G]	METABOLISM	Carbohydrate transport and metabolism
QK8_04809	Hs14211873	6e-31	38.59	117	hsa	KOG4826	C-8,7 sterol isomerase	[I]	METABOLISM	Lipid transport and metabolism
QK8_04810	YJR049c	2e-87	40.1	286	sce	KOG2178	Predicted sugar kinase	[G]	METABOLISM	Carbohydrate transport and metabolism
QK8_04812	YGR036c	9e-31	29.29	117	sce	KOG3146	Dolichyl pyrophosphate phosphatase and related acid phosphatases	[I]	METABOLISM	Lipid transport and metabolism
QK8_04813	SPAC1002.14	3e-47	26.73	175	spo	KOG1814	Predicted E3 ubiquitin ligase	[O]	CELLULAR PROCESSES AND SIGNALING	Posttranslational modification, protein turnover, chaperones
QK8_04816	YNL127w	9e-26	25.4	116	sce	KOG3680	Uncharacterized conserved protein	[S]	POORLY CHARACTERIZED	Function unknown
QK8_04819	YCL064c	3e-61	36.52	204	sce	KOG1250	Threonine/serine dehydratases	[E]	METABOLISM	Amino acid transport and metabolism
QK8_04821	SPAC27E2.05	1e-87	36.4	281	spo	KOG2732	DNA polymerase delta, regulatory subunit 55	[L]	INFORMATION STORAGE AND PROCESSING	Replication, recombination and repair
QK8_04822	SPAC20G4.01	4e-82	58.7	253	spo	KOG2355	Predicted ABC-type transport, ATPase component/CCR4 associated factor	[RK]	--	--
QK8_04825	SPAC630.13c	1e-127	37.54	437	spo	KOG3687	Tuberin - Rap/ran-GTPase-activating protein	[DT]	--	--
QK8_04826	YGL238w	0	40.76	696	sce	KOG1992	Nuclear export receptor CSE1/CAS (importin beta superfamily)	[YU]	--	--
QK8_04828	SPAC343.04c	3e-74	32.75	254	spo	KOG0293	WD40 repeat-containing protein	[S]	POORLY CHARACTERIZED	Function unknown
QK8_04829	YKR001c	0	60.59	877	sce	KOG0446	Vacuolar sorting protein VPS1, dynamin, and related proteins	[UR]	--	--
QK8_04830	Hs14725900	2e-103	48.09	317	hsa	KOG3957	Predicted L-carnitine dehydratase/alpha-methylacyl-CoA racemase	[I]	METABOLISM	Lipid transport and metabolism
QK8_04831	YOR375c	0	65.21	582	sce	KOG2250	Glutamate/leucine/phenylalanine/valine dehydrogenases	[E]	METABOLISM	Amino acid transport and metabolism
QK8_04832	SPBC336.04	0	61.61	1340	spo	KOG0969	DNA polymerase delta, catalytic subunit	[L]	INFORMATION STORAGE AND PROCESSING	Replication, recombination and repair
QK8_04833	At3g53780	4e-28	29.41	117	ath	KOG2289	Rhomboid family proteins	[T]	CELLULAR PROCESSES AND SIGNALING	Signal transduction mechanisms
QK8_04836	YKL034w	9e-57	25.92	210	sce	KOG0828	Predicted E3 ubiquitin ligase	[O]	CELLULAR PROCESSES AND SIGNALING	Posttranslational modification, protein turnover, chaperones
QK8_04838	SPAC17H9.14c	1e-77	41.18	248	spo	KOG0191	Thioredoxin/protein disulfide isomerase	[O]	CELLULAR PROCESSES AND SIGNALING	Posttranslational modification, protein turnover, chaperones
QK8_04839	YLR388w	4e-24	75.93	90.1	sce	KOG3506	40S ribosomal protein S29	[J]	INFORMATION STORAGE AND PROCESSING	Translation, ribosomal structure and biogenesis
QK8_04840	YOR187w	0	67.27	610	sce	KOG0460	Mitochondrial translation elongation factor Tu	[J]	INFORMATION STORAGE AND PROCESSING	Translation, ribosomal structure and biogenesis
QK8_04842	SPBC1711.06	1e-139	58.79	437	spo	KOG1475	Ribosomal protein RPL1/RPL2/RL4L4	[A]	INFORMATION STORAGE AND PROCESSING	RNA processing and modification
QK8_04843	SPAC56E4.03	2e-66	29.81	229	spo	KOG0634	Aromatic amino acid aminotransferase and related proteins	[E]	METABOLISM	Amino acid transport and metabolism
QK8_04844	SPBP16F5.08c	2e-82	34.46	266	spo	KOG1399	Flavin-containing monooxygenase	[Q]	METABOLISM	Secondary metabolites biosynthesis, transport and catabolism
QK8_04846	At2g19900	1e-147	42.35	449	ath	KOG1257	NADP+-dependent malic enzyme	[C]	METABOLISM	Energy production and conversion
QK8_04849	SPAC3F10.16c	0	46.31	544	spo	KOG1424	Predicted GTP-binding protein MMR1	[R]	POORLY CHARACTERIZED	General function prediction only
QK8_04850	SPAC3F10.17	2e-48	35.07	172	spo	KOG2637	Uncharacterized conserved protein	[S]	POORLY CHARACTERIZED	Function unknown
QK8_04851	SPCC576.05	2e-59	35.28	224	spo	KOG1860	Nuclear protein export factor	[UD]	--	--
QK8_04854	YLR175w	0	76.88	664	sce	KOG2529	Pseudouridine synthase	[J]	INFORMATION STORAGE AND PROCESSING	Translation, ribosomal structure and biogenesis
QK8_04856	SPBC23E6.03c	4e-46	35.17	171	spo	KOG0806	Carbon-nitrogen hydrolase	[E]	METABOLISM	Amino acid transport and metabolism
QK8_04858	Hs7705604	1e-11	38.17	64.7	hsa	KOG0858	Predicted membrane protein	[S]	POORLY CHARACTERIZED	Function unknown
QK8_04859	SPAC1687.03c	0	70.29	521	spo	KOG0991	Replication factor C, subunit RFC2	[L]	INFORMATION STORAGE AND PROCESSING	Replication, recombination and repair
QK8_04860	YDR339c	6e-67	57.3	226	sce	KOG3165	Predicted nucleic-acid-binding protein, contains PIN domain	[R]	POORLY CHARACTERIZED	General function prediction only
QK8_04864	SPBC13A2.04c	8e-131	41.43	402	spo	KOG1237	H+/oligopeptide symporter	[E]	METABOLISM	Amino acid transport and metabolism
QK8_04866	YMR202w	2e-63	51.83	202	sce	KOG4143	Sigma receptor and C-8 sterol isomerase	[T]	CELLULAR PROCESSES AND SIGNALING	Signal transduction mechanisms
QK8_04869	YBR145w	2e-46	32.14	165	sce	KOG0023	Alcohol dehydrogenase, class V	[Q]	METABOLISM	Secondary metabolites biosynthesis, transport and catabolism
QK8_04870	Hs7705608	1e-38	42.39	142	hsa	KOG1535	Predicted fumarylacetoacetate hydralase	[R]	POORLY CHARACTERIZED	General function prediction only
QK8_04871	YOR164c	7e-52	33.12	178	sce	KOG3024	Uncharacterized conserved protein	[S]	POORLY CHARACTERIZED	Function unknown
QK8_04873	YOL129w	1e-48	45.6	160	sce	KOG3393	Predicted membrane protein	[S]	POORLY CHARACTERIZED	Function unknown
QK8_04876	At5g38890_1	3e-43	44.62	148	ath	KOG3409	Exosomal 3'-5' exoribonuclease complex, subunit ski4 (Csl4)	[J]	INFORMATION STORAGE AND PROCESSING	Translation, ribosomal structure and biogenesis
QK8_04877	YGR281w	0	35.51	859	sce	KOG0054	Multidrug resistance-associated protein/mitoxantrone resistance protein, ABC superfamily	[Q]	METABOLISM	Secondary metabolites biosynthesis, transport and catabolism
QK8_04878	SPBC11C11.10	7e-54	34.39	190	spo	KOG2529	Pseudouridine synthase	[J]	INFORMATION STORAGE AND PROCESSING	Translation, ribosomal structure and biogenesis
QK8_04880	SPAC6G10.07	2e-79	28.59	276	spo	KOG1104	Nuclear cap-binding complex, subunit NCBP1/CBP80	[A]	INFORMATION STORAGE AND PROCESSING	RNA processing and modification
QK8_04881	SPAC1687.15	0	69.11	543	spo	KOG0658	Glycogen synthase kinase-3	[G]	METABOLISM	Carbohydrate transport and metabolism
QK8_04882	YLR345w	2e-110	39.91	343	sce	KOG0234	Fructose-6-phosphate 2-kinase/fructose-2,6-biphosphatase	[G]	METABOLISM	Carbohydrate transport and metabolism
QK8_04883	YMR203w	1e-99	46.84	305	sce	KOG3296	Translocase of outer mitochondrial membrane complex, subunit TOM40	[U]	CELLULAR PROCESSES AND SIGNALING	Intracellular trafficking, secretion, and vesicular transport
QK8_04885	YDR237w	7e-40	33.2	146	sce	KOG0398	Mitochondrial/chloroplast ribosomal protein L5/L7	[J]	INFORMATION STORAGE AND PROCESSING	Translation, ribosomal structure and biogenesis
QK8_04886	YBR101c	7e-34	44.89	126	sce	KOG2160	Armadillo/beta-catenin-like repeat-containing protein	[O]	CELLULAR PROCESSES AND SIGNALING	Posttranslational modification, protein turnover, chaperones
QK8_04887	SPBC32H8.12c	0	92	741	spo	KOG0676	Actin and related proteins	[Z]	CELLULAR PROCESSES AND SIGNALING	Cytoskeleton
QK8_04888	Hs14783644	9e-23	60.87	92.8	hsa	KOG2726	Mitochondrial polypeptide chain release factor	[J]	INFORMATION STORAGE AND PROCESSING	Translation, ribosomal structure and biogenesis
QK8_04890	YGR200c	1e-169	39.57	515	sce	KOG1063	RNA polymerase II elongator complex, subunit ELP2, WD repeat superfamily	[BK]	--	--
QK8_04891	Hs13569870	1e-26	47.12	99	hsa	KOG4146	Ubiquitin-like protein	[O]	CELLULAR PROCESSES AND SIGNALING	Posttranslational modification, protein turnover, chaperones
QK8_04892	YOR113w	4e-60	46.28	215	sce	KOG1721	FOG: Zn-finger	[R]	POORLY CHARACTERIZED	General function prediction only
QK8_04893	YIL134w	1e-61	39.16	202	sce	KOG0764	Mitochondrial FAD carrier protein	[C]	METABOLISM	Energy production and conversion
QK8_04894	7290689	2e-74	56.19	239	dme	KOG0131	Splicing factor 3b, subunit 4	[A]	INFORMATION STORAGE AND PROCESSING	RNA processing and modification
QK8_04895	SPAC9G1.06c	4e-79	32.04	286	spo	KOG4575	TGc (transglutaminase/protease-like) domain-containing protein involved in cytokinesis	[D]	CELLULAR PROCESSES AND SIGNALING	Cell cycle control, cell division, chromosome partitioning
QK8_04896	7300224	5e-115	62.96	362	dme	KOG0201	Serine/threonine protein kinase	[T]	CELLULAR PROCESSES AND SIGNALING	Signal transduction mechanisms
QK8_04897	SPAC19D5.06c	1e-62	38.44	209	spo	KOG1982	Nuclear 5'-3' exoribonuclease-interacting protein, Rai1p	[L]	INFORMATION STORAGE AND PROCESSING	Replication, recombination and repair
QK8_04899	YHR051w	1e-44	68.63	148	sce	KOG4077	Cytochrome c oxidase, subunit Va/COX6	[C]	METABOLISM	Energy production and conversion
QK8_04900	SPAC1B2.03c	3e-112	56.29	335	spo	KOG3071	Fatty acyl-CoA elongase/Polyunsaturated fatty acid specific elongation enzyme	[I]	METABOLISM	Lipid transport and metabolism
QK8_04909	Hs14150114	7e-60	36.39	201	hsa	KOG0316	Conserved WD40 repeat-containing protein	[S]	POORLY CHARACTERIZED	Function unknown
QK8_04910	YBR199w	2e-106	43.09	327	sce	KOG4472	Glycolipid 2-alpha-mannosyltransferase (alpha-1,2-mannosyltransferase)	[G]	METABOLISM	Carbohydrate transport and metabolism
QK8_04911	Hs16161844	2e-13	23.1	76.3	hsa	KOG4344	Uncharacterized conserved protein	[S]	POORLY CHARACTERIZED	Function unknown
QK8_04912	SPAC9G1.08c	3e-15	29.91	74.3	spo	KOG2112	Lysophospholipase	[I]	METABOLISM	Lipid transport and metabolism
QK8_04915	SPAC2F3.13c_1	8e-68	35.61	229	spo	KOG3909	Queuine-tRNA ribosyltransferase	[A]	INFORMATION STORAGE AND PROCESSING	RNA processing and modification
QK8_04916	7298577	5e-33	31.37	135	dme	KOG4126	Alkaline phosphatase	[P]	METABOLISM	Inorganic ion transport and metabolism
QK8_04917	Hs7705728	8e-16	30.89	76.6	hsa	KOG4013	Predicted Cu2+ homeostasis protein CutC	[P]	METABOLISM	Inorganic ion transport and metabolism
QK8_04918	SPBC36B7.08c	2e-16	26.16	79.3	spo	KOG1508	DNA replication factor/protein phosphatase inhibitor SET/SPR-2	[L]	INFORMATION STORAGE AND PROCESSING	Replication, recombination and repair
QK8_04920	YCR057c	0	54.14	978	sce	KOG0291	WD40-repeat-containing subunit of the 18S rRNA processing complex	[A]	INFORMATION STORAGE AND PROCESSING	RNA processing and modification
QK8_04921	SPAC9G1.11c	1e-170	59.68	487	spo	KOG2655	Septin family protein (P-loop GTPase)	[DZU]	--	--
QK8_04922	YGL059w	5e-54	31.36	191	sce	KOG0787	Dehydrogenase kinase	[T]	CELLULAR PROCESSES AND SIGNALING	Signal transduction mechanisms
QK8_04923	SPBC713.02c	0	41.29	830	spo	KOG1863	Ubiquitin carboxyl-terminal hydrolase	[O]	CELLULAR PROCESSES AND SIGNALING	Posttranslational modification, protein turnover, chaperones
QK8_04924	YDR011w	0	37.48	946	sce	KOG0065	Pleiotropic drug resistance proteins (PDR1-15), ABC superfamily	[Q]	METABOLISM	Secondary metabolites biosynthesis, transport and catabolism
QK8_04925	SPCC191.09c	2e-35	37.68	130	spo	KOG0867	Glutathione S-transferase	[O]	CELLULAR PROCESSES AND SIGNALING	Posttranslational modification, protein turnover, chaperones
QK8_04932	SPCC1450.12	3e-104	28.42	348	spo	KOG2273	Membrane coat complex Retromer, subunit VPS5/SNX1, Sorting nexins, and related PX domain-containing proteins	[U]	CELLULAR PROCESSES AND SIGNALING	Intracellular trafficking, secretion, and vesicular transport
QK8_04933	SPAC1556.02c	0	74.03	1014	spo	KOG2403	Succinate dehydrogenase, flavoprotein subunit	[C]	METABOLISM	Energy production and conversion
QK8_04935	SPAC2E1P5.03	3e-32	41.05	131	spo	KOG0724	Zuotin and related molecular chaperones (DnaJ superfamily), contains DNA-binding domains	[O]	CELLULAR PROCESSES AND SIGNALING	Posttranslational modification, protein turnover, chaperones
QK8_04937	Hs14752266	8e-24	28.15	110	hsa	KOG4231	Intracellular membrane-bound Ca2+-independent phospholipase A2	[I]	METABOLISM	Lipid transport and metabolism
QK8_04939	YHR074w	0	60.63	876	sce	KOG2303	Predicted NAD synthase, contains CN hydrolase domain	[HR]	--	--
QK8_04940	At3g07790	6e-23	31.03	102	ath	KOG2627	Nuclear protein ES2	[R]	POORLY CHARACTERIZED	General function prediction only
QK8_04941	SPBC3F6.01c	0	56.01	573	spo	KOG0376	Serine-threonine phosphatase 2A, catalytic subunit	[R]	POORLY CHARACTERIZED	General function prediction only
QK8_04942	Hs4507311	2e-26	39.81	99.4	hsa	KOG3490	Transcription elongation factor SPT4	[K]	INFORMATION STORAGE AND PROCESSING	Transcription
QK8_04943	SPBC365.09c	1e-71	53.12	230	spo	KOG2837	Protein containing a U1-type Zn-finger and implicated in RNA splicing or processing	[A]	INFORMATION STORAGE AND PROCESSING	RNA processing and modification
QK8_04944	At1g17130	6e-51	45.87	174	ath	KOG2989	Uncharacterized conserved protein	[S]	POORLY CHARACTERIZED	Function unknown
QK8_04946	7300387	1e-26	30.63	114	dme	KOG1208	Dehydrogenases with different specificities (related to short-chain alcohol dehydrogenases)	[Q]	METABOLISM	Secondary metabolites biosynthesis, transport and catabolism
QK8_04948	YMR176w	6e-08	29.45	59.7	sce	KOG1246	DNA-binding protein jumonji/RBP2/SMCY, contains JmjC domain	[R]	POORLY CHARACTERIZED	General function prediction only
QK8_04953	Hs4503875	1e-24	24.92	108	hsa	KOG0629	Glutamate decarboxylase and related proteins	[E]	METABOLISM	Amino acid transport and metabolism
QK8_04954	YOR320c	1e-19	33.95	91.7	sce	KOG1950	Glycosyl transferase, family 8 - glycogenin	[G]	METABOLISM	Carbohydrate transport and metabolism
QK8_04955	SPAC823.04	2e-35	43.9	130	spo	KOG3190	Uncharacterized conserved protein	[S]	POORLY CHARACTERIZED	Function unknown
QK8_04956	SPBC1271.03c	1e-28	33.64	114	spo	KOG1605	TFIIF-interacting CTD phosphatase, including NLI-interacting factor (involved in RNA polymerase II regulation)	[K]	INFORMATION STORAGE AND PROCESSING	Transcription
QK8_04957	YPL048w_2	2e-69	60.62	221	sce	KOG1627	Translation elongation factor EF-1 gamma	[J]	INFORMATION STORAGE AND PROCESSING	Translation, ribosomal structure and biogenesis
QK8_04958	YBR146w	2e-54	43.21	183	sce	KOG1697	Mitochondrial/chloroplast ribosomal protein S9	[J]	INFORMATION STORAGE AND PROCESSING	Translation, ribosomal structure and biogenesis
QK8_04960	YKL190w	6e-79	62.07	239	sce	KOG0034	Ca2+/calmodulin-dependent protein phosphatase (calcineurin subunit B), EF-Hand superfamily protein	[T]	CELLULAR PROCESSES AND SIGNALING	Signal transduction mechanisms
QK8_04961	YFL024c	8e-43	30.77	166	sce	KOG2261	Polycomb enhancer protein, EPC	[K]	INFORMATION STORAGE AND PROCESSING	Transcription
QK8_04962	SPBC16D10.03	2e-175	68.04	496	spo	KOG2708	Predicted metalloprotease with chaperone activity (RNAse H/HSP70 fold)	[O]	CELLULAR PROCESSES AND SIGNALING	Posttranslational modification, protein turnover, chaperones
QK8_04963	YER027c	7e-32	32.3	128	sce	KOG1616	Protein involved in Snf1 protein kinase complex assembly	[G]	METABOLISM	Carbohydrate transport and metabolism
QK8_04965	SPBC32H8.10	2e-116	50.54	362	spo	KOG0600	Cdc2-related protein kinase	[D]	CELLULAR PROCESSES AND SIGNALING	Cell cycle control, cell division, chromosome partitioning
QK8_04966	7290456	6e-112	41.27	351	dme	KOG0503	Asparaginase	[E]	METABOLISM	Amino acid transport and metabolism
QK8_04968	SPAC144.05	1e-141	30.45	474	spo	KOG0298	DEAD box-containing helicase-like transcription factor/DNA repair protein	[L]	INFORMATION STORAGE AND PROCESSING	Replication, recombination and repair
QK8_04975	SPAC3G9.14	4e-33	30.28	139	spo	KOG3712	RFX family transcription factor	[K]	INFORMATION STORAGE AND PROCESSING	Transcription
QK8_04976	SPBC19F5.04	3e-166	52.08	486	spo	KOG0456	Aspartate kinase	[E]	METABOLISM	Amino acid transport and metabolism
QK8_04977	SPCC18.04	5e-134	30.35	428	spo	KOG3745	Exocyst subunit - Sec10p	[U]	CELLULAR PROCESSES AND SIGNALING	Intracellular trafficking, secretion, and vesicular transport
QK8_04978	YDL108w	6e-97	48.82	297	sce	KOG0659	Cdk activating kinase (CAK)/RNA polymerase II transcription initiation/nucleotide excision repair factor TFIIH/TFIIK, kinase subunit CDK7	[DKL]	--	--
QK8_04983	YOR239w	2e-104	47.15	327	sce	KOG2361	Predicted methyltransferase	[R]	POORLY CHARACTERIZED	General function prediction only
QK8_04984	SPBC14C8.18c	1e-32	33.59	132	spo	KOG3060	Uncharacterized conserved protein	[S]	POORLY CHARACTERIZED	Function unknown
QK8_04985	SPCC16A11.07	1e-23	38.22	95.9	spo	KOG3177	Oligoketide cyclase/lipid transport protein	[I]	METABOLISM	Lipid transport and metabolism
QK8_04986	SPAC144.06	6e-146	40.54	461	spo	KOG1059	Vesicle coat complex AP-3, delta subunit	[U]	CELLULAR PROCESSES AND SIGNALING	Intracellular trafficking, secretion, and vesicular transport
QK8_04990	YGR185c	5e-137	53.83	402	sce	KOG2144	Tyrosyl-tRNA synthetase, cytoplasmic	[J]	INFORMATION STORAGE AND PROCESSING	Translation, ribosomal structure and biogenesis
QK8_04991	SPAC3A11.10c	8e-96	44.33	300	spo	KOG4127	Renal dipeptidase	[O]	CELLULAR PROCESSES AND SIGNALING	Posttranslational modification, protein turnover, chaperones
QK8_04992	SPCC1795.07	2e-26	46.22	100	spo	KOG3311	Ribosomal protein S18	[J]	INFORMATION STORAGE AND PROCESSING	Translation, ribosomal structure and biogenesis
QK8_04993	SPBP8B7.25	6e-89	66.02	266	spo	KOG0880	Peptidyl-prolyl cis-trans isomerase	[O]	CELLULAR PROCESSES AND SIGNALING	Posttranslational modification, protein turnover, chaperones
QK8_04994	SPAC31A2.02	3e-36	48.36	124	spo	KOG1088	Uncharacterized conserved protein	[S]	POORLY CHARACTERIZED	Function unknown
QK8_04996	SPAC29A4.09	1e-13	29.65	68.6	spo	KOG4709	Uncharacterized conserved protein	[S]	POORLY CHARACTERIZED	Function unknown
QK8_04997	YIL138c	2e-30	42.86	112	sce	KOG1003	Actin filament-coating protein tropomyosin	[Z]	CELLULAR PROCESSES AND SIGNALING	Cytoskeleton
QK8_04999	YHR119w	3e-83	52.96	297	sce	KOG1080	Histone H3 (Lys4) methyltransferase complex, subunit SET1 and related methyltransferases	[BK]	--	--
QK8_05004	SPBC3B9.15c	8e-32	23.5	136	spo	KOG1933	Cholesterol transport protein (Niemann-Pick C disease protein)	[I]	METABOLISM	Lipid transport and metabolism
QK8_05008	YKL172w	8e-76	52.38	247	sce	KOG3080	Nucleolar protein-like/EBNA1-binding protein	[A]	INFORMATION STORAGE AND PROCESSING	RNA processing and modification
QK8_05012	SPBC1718.06	0	44.13	726	spo	KOG0446	Vacuolar sorting protein VPS1, dynamin, and related proteins	[UR]	--	--
QK8_05013	SPAC1687.11	0	49.88	749	spo	KOG1098	Putative SAM-dependent rRNA methyltransferase SPB1	[AR]	--	--
QK8_05014	At3g45880	6e-48	36.53	171	ath	KOG2508	Predicted phospholipase	[I]	METABOLISM	Lipid transport and metabolism
QK8_05017	Hs15277421	2e-59	36.45	197	hsa	KOG0428	Non-canonical ubiquitin conjugating enzyme 1	[O]	CELLULAR PROCESSES AND SIGNALING	Posttranslational modification, protein turnover, chaperones
QK8_05019	SPCC1672.11c	0	48.34	1235	spo	KOG0208	Cation transport ATPase	[P]	METABOLISM	Inorganic ion transport and metabolism
QK8_05020	SPCC364.06	5e-120	52.57	359	spo	KOG1507	Nucleosome assembly protein NAP-1	[BD]	--	--
QK8_05021	YIL074c	0	64.89	627	sce	KOG0068	D-3-phosphoglycerate dehydrogenase, D-isomer-specific 2-hydroxy acid dehydrogenase superfamily	[E]	METABOLISM	Amino acid transport and metabolism
QK8_05022	YOR326w	0	46.45	1402	sce	KOG0160	Myosin class V heavy chain	[Z]	CELLULAR PROCESSES AND SIGNALING	Cytoskeleton
QK8_05023	CE25662	4e-63	52.43	204	cel	KOG3222	Inosine triphosphate pyrophosphatase	[F]	METABOLISM	Nucleotide transport and metabolism
QK8_05024	Hs21450836	2e-22	25.6	100	hsa	KOG4696	Uncharacterized conserved protein	[S]	POORLY CHARACTERIZED	Function unknown
QK8_05025	SPBC428.16c	1e-86	64.86	258	spo	KOG0395	Ras-related GTPase	[R]	POORLY CHARACTERIZED	General function prediction only
QK8_05027	YHR128w	5e-101	67.3	299	sce	KOG4203	Armadillo/beta-Catenin/plakoglobin	[TZ]	--	--
QK8_05028	SPAC1B3.02c	3e-28	53.12	103	spo	KOG3214	Uncharacterized Zn ribbon-containing protein	[S]	POORLY CHARACTERIZED	Function unknown
QK8_05029	SPAC1002.19	0	64.87	580	spo	KOG1284	Bifunctional GTP cyclohydrolase II/3,4-dihydroxy-2butanone-4-phosphate synthase	[H]	METABOLISM	Coenzyme transport and metabolism
QK8_05031	YLR441c	7e-132	69.53	378	sce	KOG1628	40S ribosomal protein S3A	[J]	INFORMATION STORAGE AND PROCESSING	Translation, ribosomal structure and biogenesis
QK8_05032	SPAC22H12.03	2e-54	39.81	180	spo	KOG2382	Predicted alpha/beta hydrolase	[R]	POORLY CHARACTERIZED	General function prediction only
QK8_05033	SPAC23G3.02c	2e-37	27.43	155	spo	KOG1178	Non-ribosomal peptide synthetase/alpha-aminoadipate reductase and related enzymes	[Q]	METABOLISM	Secondary metabolites biosynthesis, transport and catabolism
QK8_05034	CE00318	9e-53	38.58	178	cel	KOG1680	Enoyl-CoA hydratase	[I]	METABOLISM	Lipid transport and metabolism
QK8_05043	SPBC17D1.02	2e-78	34.71	259	spo	KOG2648	Diphthamide biosynthesis protein	[J]	INFORMATION STORAGE AND PROCESSING	Translation, ribosomal structure and biogenesis
QK8_05050	Hs4502809	7e-22	27.04	98.2	hsa	KOG2806	Chitinase	[G]	METABOLISM	Carbohydrate transport and metabolism
QK8_05051	SPAC1834.08	2e-19	40.17	97.1	spo	KOG0519	Sensory transduction histidine kinase	[T]	CELLULAR PROCESSES AND SIGNALING	Signal transduction mechanisms
QK8_05052	YPR169w	2e-32	26.24	130	sce	KOG2444	WD40 repeat protein	[R]	POORLY CHARACTERIZED	General function prediction only
QK8_05056	YGR055w	7e-42	28.08	162	sce	KOG1287	Amino acid transporters	[E]	METABOLISM	Amino acid transport and metabolism
QK8_05058	SPBC17D11.07c	0	48.94	786	spo	KOG2062	26S proteasome regulatory complex, subunit RPN2/PSMD1	[O]	CELLULAR PROCESSES AND SIGNALING	Posttranslational modification, protein turnover, chaperones
QK8_05059	Hs4557867_2	4e-102	45.7	319	hsa	KOG0535	Sulfite oxidase, molybdopterin-binding component	[C]	METABOLISM	Energy production and conversion
QK8_05062	YHR048w	2e-51	25.98	188	sce	KOG0255	Synaptic vesicle transporter SVOP and related transporters (major facilitator superfamily)	[R]	POORLY CHARACTERIZED	General function prediction only
QK8_05068	SPBC3E7.07c	3e-53	66.67	181	spo	KOG4093	Uncharacterized conserved protein	[S]	POORLY CHARACTERIZED	Function unknown
QK8_05071	At2g39480	1e-103	25.39	364	ath	KOG0055	Multidrug/pheromone exporter, ABC superfamily	[Q]	METABOLISM	Secondary metabolites biosynthesis, transport and catabolism
QK8_05073	SPAPB2B4.04c	0	43.19	834	spo	KOG0204	Calcium transporting ATPase	[P]	METABOLISM	Inorganic ion transport and metabolism
QK8_05075	YJL057c	1e-43	31.56	169	sce	KOG0032	Ca2+/calmodulin-dependent protein kinase, EF-Hand protein superfamily	[T]	CELLULAR PROCESSES AND SIGNALING	Signal transduction mechanisms
QK8_05077	SPCC1529.01	6e-100	36.63	315	spo	KOG0255	Synaptic vesicle transporter SVOP and related transporters (major facilitator superfamily)	[R]	POORLY CHARACTERIZED	General function prediction only
QK8_05078	SPAC4H3.10c	0	62.43	647	spo	KOG2323	Pyruvate kinase	[G]	METABOLISM	Carbohydrate transport and metabolism
QK8_05081	SPBC17D11.08	1e-73	40.49	248	spo	KOG0290	Conserved WD40 repeat-containing protein AN11	[S]	POORLY CHARACTERIZED	Function unknown
QK8_05082	SPAC23C4.19	0	46.48	662	spo	KOG1999	RNA polymerase II transcription elongation factor DSIF/SUPT5H/SPT5	[K]	INFORMATION STORAGE AND PROCESSING	Transcription
QK8_05084	YGR055w	7e-66	32.33	227	sce	KOG1287	Amino acid transporters	[E]	METABOLISM	Amino acid transport and metabolism
QK8_05085	7293009	1e-48	25.94	183	dme	KOG1238	Glucose dehydrogenase/choline dehydrogenase/mandelonitrile lyase (GMC oxidoreductase family)	[R]	POORLY CHARACTERIZED	General function prediction only
QK8_05094	YBL064c	2e-89	60.19	269	sce	KOG0854	Alkyl hydroperoxide reductase, thiol specific antioxidant and related enzymes	[O]	CELLULAR PROCESSES AND SIGNALING	Posttranslational modification, protein turnover, chaperones
QK8_05096	SPBC21.05c	3e-55	25.74	205	spo	KOG0379	Kelch repeat-containing proteins	[R]	POORLY CHARACTERIZED	General function prediction only
QK8_05097	YBR041w	2e-117	40.92	369	sce	KOG1179	Very long-chain acyl-CoA synthetase/fatty acid transporter	[I]	METABOLISM	Lipid transport and metabolism
QK8_05098	SPAC1F12.09	2e-38	26.82	150	spo	KOG2459	GPI transamidase complex, GPI17/PIG-S component, involved in glycosylphosphatidylinositol anchor biosynthesis	[MO]	--	--
QK8_05101	YEL069c	1e-57	29.62	204	sce	KOG0254	Predicted transporter (major facilitator superfamily)	[R]	POORLY CHARACTERIZED	General function prediction only
QK8_05102	CE02256	4e-54	34.17	193	cel	KOG0743	AAA+-type ATPase	[O]	CELLULAR PROCESSES AND SIGNALING	Posttranslational modification, protein turnover, chaperones
QK8_05105	YPL172c	1e-82	44.6	268	sce	KOG1380	Heme A farnesyltransferase	[H]	METABOLISM	Coenzyme transport and metabolism
QK8_05106	CE28974	1e-20	28.09	97.8	cel	KOG2772	Transaldolase	[G]	METABOLISM	Carbohydrate transport and metabolism
QK8_05107	SPCC285.16c	0	47.08	954	spo	KOG0217	Mismatch repair ATPase MSH6 (MutS family)	[L]	INFORMATION STORAGE AND PROCESSING	Replication, recombination and repair
QK8_05109	SPBC1683.03c	3e-58	28.66	215	spo	KOG0254	Predicted transporter (major facilitator superfamily)	[R]	POORLY CHARACTERIZED	General function prediction only
QK8_05114	At1g18270_1	0	44.56	776	ath	KOG0409	Predicted dehydrogenase	[R]	POORLY CHARACTERIZED	General function prediction only
QK8_05115	SPBC1683.12	1e-65	30.66	234	spo	KOG2533	Permease of the major facilitator superfamily	[G]	METABOLISM	Carbohydrate transport and metabolism
QK8_05117	YKR089c	3e-131	44.02	418	sce	KOG2214	Predicted esterase of the alpha-beta hydrolase superfamily	[R]	POORLY CHARACTERIZED	General function prediction only
QK8_05119	YML051w	4e-30	28.85	122	sce	KOG2741	Dimeric dihydrodiol dehydrogenase	[GQ]	--	--
QK8_05120	CE20234	9e-90	23.93	325	cel	KOG0059	Lipid exporter ABCA1 and related proteins, ABC superfamily	[IR]	--	--
QK8_05122	SPCC794.04c	2e-50	25.53	186	spo	KOG0255	Synaptic vesicle transporter SVOP and related transporters (major facilitator superfamily)	[R]	POORLY CHARACTERIZED	General function prediction only
QK8_05125	At2g35660	3e-16	25.2	81.6	ath	KOG2614	Kynurenine 3-monooxygenase and related flavoprotein monooxygenases	[CR]	--	--
QK8_05128	YAL067c	9e-118	38.4	363	sce	KOG2533	Permease of the major facilitator superfamily	[G]	METABOLISM	Carbohydrate transport and metabolism
QK8_05129	Hs7657591	9e-53	27.99	190	hsa	KOG1287	Amino acid transporters	[E]	METABOLISM	Amino acid transport and metabolism
QK8_05132	YDR536w	7e-31	24.62	127	sce	KOG0254	Predicted transporter (major facilitator superfamily)	[R]	POORLY CHARACTERIZED	General function prediction only
QK8_05136	SPBC1773.03c	2e-130	44.52	391	spo	KOG1404	Alanine-glyoxylate aminotransferase AGT2	[E]	METABOLISM	Amino acid transport and metabolism
QK8_05142	7291441_1	8e-31	36.15	119	dme	KOG4176	Uncharacterized conserved protein	[S]	POORLY CHARACTERIZED	Function unknown
QK8_05143	7299808	3e-24	26.45	110	dme	KOG2806	Chitinase	[G]	METABOLISM	Carbohydrate transport and metabolism
QK8_05144	SPCC736.13	1e-34	33.33	133	spo	KOG1208	Dehydrogenases with different specificities (related to short-chain alcohol dehydrogenases)	[Q]	METABOLISM	Secondary metabolites biosynthesis, transport and catabolism
QK8_05148	7301132	3e-25	27.42	115	dme	KOG0504	FOG: Ankyrin repeat	[R]	POORLY CHARACTERIZED	General function prediction only
QK8_05150	At1g07410	4e-57	54.55	183	ath	KOG0087	GTPase Rab11/YPT3, small G protein superfamily	[U]	CELLULAR PROCESSES AND SIGNALING	Intracellular trafficking, secretion, and vesicular transport
QK8_05153	Hs4504891	4e-11	26.8	66.2	hsa	KOG2614	Kynurenine 3-monooxygenase and related flavoprotein monooxygenases	[CR]	--	--
QK8_05154	At5g66120	1e-28	25.71	118	ath	KOG0692	Pentafunctional AROM protein	[E]	METABOLISM	Amino acid transport and metabolism
QK8_05158	SPCC548.07c	1e-136	42.18	414	spo	KOG0254	Predicted transporter (major facilitator superfamily)	[R]	POORLY CHARACTERIZED	General function prediction only
QK8_05165	7299713	0	41.16	1020	dme	KOG0430	Xanthine dehydrogenase	[F]	METABOLISM	Nucleotide transport and metabolism
QK8_05169	SPAC1002.03c	5e-30	23.76	130	spo	KOG1066	Glucosidase II catalytic (alpha) subunit and related enzymes, glycosyl hydrolase family 31	[GMO]	--	--
QK8_05170	At5g21100	6e-59	29.37	211	ath	KOG1263	Multicopper oxidases	[Q]	METABOLISM	Secondary metabolites biosynthesis, transport and catabolism
QK8_05171	YLR006c	6e-14	32.64	77.8	sce	KOG0519	Sensory transduction histidine kinase	[T]	CELLULAR PROCESSES AND SIGNALING	Signal transduction mechanisms
QK8_05174	YPL171c	8e-22	32.8	95.5	sce	KOG0134	NADH:flavin oxidoreductase/12-oxophytodienoate reductase	[CR]	--	--
QK8_05179	At4g28720	2e-12	28.14	71.2	ath	KOG1399	Flavin-containing monooxygenase	[Q]	METABOLISM	Secondary metabolites biosynthesis, transport and catabolism
QK8_05180	SPAPB1A11.02	2e-39	33.45	145	spo	KOG1515	Arylacetamide deacetylase	[V]	CELLULAR PROCESSES AND SIGNALING	Defense mechanisms
QK8_05184	SPBC1271.10c	1e-70	28.6	241	spo	KOG0255	Synaptic vesicle transporter SVOP and related transporters (major facilitator superfamily)	[R]	POORLY CHARACTERIZED	General function prediction only
QK8_05186	SPCC550.07	6e-82	32.38	270	spo	KOG1212	Amidases	[JIT]	--	--
QK8_05189	YCR023c	2e-55	26.78	200	sce	KOG2615	Permease of the major facilitator superfamily	[R]	POORLY CHARACTERIZED	General function prediction only
QK8_05191	SPBC1347.09	5e-16	27.23	77	spo	KOG1270	Methyltransferases	[H]	METABOLISM	Coenzyme transport and metabolism
QK8_05194	SPBC337.11	5e-09	28.79	58.5	spo	KOG1198	Zinc-binding oxidoreductase	[CR]	--	--
QK8_05195	At3g18000	5e-07	26.6	52.4	ath	KOG1269	SAM-dependent methyltransferases	[IR]	--	--
QK8_05196	Hs4502809	2e-37	31.8	144	hsa	KOG2806	Chitinase	[G]	METABOLISM	Carbohydrate transport and metabolism
QK8_05198	Hs21264328	1e-07	23.08	53.5	hsa	KOG4245	Predicted metal-dependent hydrolase of the TIM-barrel fold	[R]	POORLY CHARACTERIZED	General function prediction only
QK8_05201	At1g21945	1e-124	30.12	429	ath	KOG0017	FOG: Transposon-encoded proteins with TYA, reverse transcriptase, integrase domains in various combinations	[R]	POORLY CHARACTERIZED	General function prediction only
QK8_05204	SPAC1F7.12	2e-59	37.58	207	spo	KOG1575	Voltage-gated shaker-like K+ channel, subunit beta/KCNAB	[C]	METABOLISM	Energy production and conversion
QK8_05208	SPCC417.12	9e-95	35.35	303	spo	KOG1516	Carboxylesterase and related proteins	[R]	POORLY CHARACTERIZED	General function prediction only
QK8_05209	At3g16170	8e-79	30.87	264	ath	KOG1176	Acyl-CoA synthetase	[I]	METABOLISM	Lipid transport and metabolism
QK8_05210	SPCC550.07	3e-83	33.15	273	spo	KOG1212	Amidases	[JIT]	--	--
QK8_05211	At2g35660	2e-16	25.73	82.8	ath	KOG2614	Kynurenine 3-monooxygenase and related flavoprotein monooxygenases	[CR]	--	--
QK8_05212	7300628	2e-17	31.84	86.7	dme	KOG3957	Predicted L-carnitine dehydratase/alpha-methylacyl-CoA racemase	[I]	METABOLISM	Lipid transport and metabolism
QK8_05213	7303163	2e-37	31.25	139	dme	KOG2305	3-hydroxyacyl-CoA dehydrogenase	[I]	METABOLISM	Lipid transport and metabolism
QK8_05214	YAL049c	2e-35	32.66	130	sce	KOG3043	Predicted hydrolase related to dienelactone hydrolase	[R]	POORLY CHARACTERIZED	General function prediction only
QK8_05222	At5g63620	7e-29	28.03	117	ath	KOG0022	Alcohol dehydrogenase, class III	[Q]	METABOLISM	Secondary metabolites biosynthesis, transport and catabolism
QK8_05223	SPCC1529.01	2e-98	37.1	308	spo	KOG0255	Synaptic vesicle transporter SVOP and related transporters (major facilitator superfamily)	[R]	POORLY CHARACTERIZED	General function prediction only
QK8_05226	YLR460c	4e-36	31.68	138	sce	KOG1198	Zinc-binding oxidoreductase	[CR]	--	--
QK8_05228	CE09880	3e-106	28.57	385	cel	KOG1202	Animal-type fatty acid synthase and related proteins	[I]	METABOLISM	Lipid transport and metabolism
QK8_05230	CE22476	3e-124	43.35	381	cel	KOG0047	Catalase	[P]	METABOLISM	Inorganic ion transport and metabolism
QK8_05231	7293009	1e-65	31.99	229	dme	KOG1238	Glucose dehydrogenase/choline dehydrogenase/mandelonitrile lyase (GMC oxidoreductase family)	[R]	POORLY CHARACTERIZED	General function prediction only
QK8_05233	YDR536w	8e-163	44.21	480	sce	KOG0254	Predicted transporter (major facilitator superfamily)	[R]	POORLY CHARACTERIZED	General function prediction only
QK8_05234	Hs21361581	1e-43	32.28	171	hsa	KOG3660	Sodium-neurotransmitter symporter	[T]	CELLULAR PROCESSES AND SIGNALING	Signal transduction mechanisms
QK8_05235	Hs10947042	7e-46	32.37	184	hsa	KOG4177	Ankyrin	[M]	CELLULAR PROCESSES AND SIGNALING	Cell wall/membrane/envelope biogenesis
QK8_05238	Hs22049499	9e-49	27.46	187	hsa	KOG1158	NADP/FAD dependent oxidoreductase	[C]	METABOLISM	Energy production and conversion
QK8_05239	SPCC417.10	2e-96	37.27	320	spo	KOG2533	Permease of the major facilitator superfamily	[G]	METABOLISM	Carbohydrate transport and metabolism
QK8_05240	SPCC417.12	2e-119	39.53	367	spo	KOG1516	Carboxylesterase and related proteins	[R]	POORLY CHARACTERIZED	General function prediction only
QK8_05242	YEL066w	1e-14	32.81	69.7	sce	KOG3216	Diamine acetyltransferase	[E]	METABOLISM	Amino acid transport and metabolism
QK8_05248	Hs20485520	3e-50	30.38	184	hsa	KOG0256	1-aminocyclopropane-1-carboxylate synthase, and related proteins	[T]	CELLULAR PROCESSES AND SIGNALING	Signal transduction mechanisms
QK8_05249	At1g60470	3e-14	24.36	73.9	ath	KOG1950	Glycosyl transferase, family 8 - glycogenin	[G]	METABOLISM	Carbohydrate transport and metabolism
QK8_05255	CE05098	1e-13	35.44	76.6	cel	KOG0194	Protein tyrosine kinase	[T]	CELLULAR PROCESSES AND SIGNALING	Signal transduction mechanisms
QK8_05256	At5g58980	3e-147	40.08	464	ath	KOG2232	Ceramidases	[T]	CELLULAR PROCESSES AND SIGNALING	Signal transduction mechanisms
QK8_05262	Hs13236495	5e-20	33.8	90.5	hsa	KOG1198	Zinc-binding oxidoreductase	[CR]	--	--
QK8_05266	Hs4557351	8e-49	28.16	180	hsa	KOG4389	Acetylcholinesterase/Butyrylcholinesterase	[T]	CELLULAR PROCESSES AND SIGNALING	Signal transduction mechanisms
QK8_05268	CE09880	8e-104	32.8	375	cel	KOG1202	Animal-type fatty acid synthase and related proteins	[I]	METABOLISM	Lipid transport and metabolism
QK8_05270	SPBC19F5.04	2e-138	45.21	415	spo	KOG0456	Aspartate kinase	[E]	METABOLISM	Amino acid transport and metabolism
QK8_05271	SPCC1223.08c_1	2e-10	29.05	61.2	spo	KOG2551	Phospholipase/carboxyhydrolase	[E]	METABOLISM	Amino acid transport and metabolism
QK8_05273	YCR102c	1e-14	27.1	76.3	sce	KOG1198	Zinc-binding oxidoreductase	[CR]	--	--
QK8_05274	SPAPB24D3.08c	5e-69	37.33	224	spo	KOG1196	Predicted NAD-dependent oxidoreductase	[R]	POORLY CHARACTERIZED	General function prediction only
QK8_05275	SPBC428.11	0	62.03	520	spo	KOG0053	Cystathionine beta-lyases/cystathionine gamma-synthases	[E]	METABOLISM	Amino acid transport and metabolism
QK8_05277	At3g14130	1e-97	43.33	300	ath	KOG0538	Glycolate oxidase	[C]	METABOLISM	Energy production and conversion
QK8_05279	SPBC36.03c	2e-99	35.59	318	spo	KOG0255	Synaptic vesicle transporter SVOP and related transporters (major facilitator superfamily)	[R]	POORLY CHARACTERIZED	General function prediction only
QK8_05283	At3g45580	2e-10	27.03	63.5	ath	KOG1812	Predicted E3 ubiquitin ligase	[O]	CELLULAR PROCESSES AND SIGNALING	Posttranslational modification, protein turnover, chaperones
QK8_05292	YMR041c	1e-45	41.7	164	sce	KOG1576	Predicted oxidoreductase	[C]	METABOLISM	Energy production and conversion
QK8_05293	YLL050c	3e-17	33.08	75.9	sce	KOG1735	Actin depolymerizing factor	[Z]	CELLULAR PROCESSES AND SIGNALING	Cytoskeleton
QK8_05298	Hs14042931	2e-46	31.34	176	hsa	KOG3340	Alpha-L-fucosidase	[G]	METABOLISM	Carbohydrate transport and metabolism
QK8_05300	SPAC513.07	6e-36	31.61	136	spo	KOG1502	Flavonol reductase/cinnamoyl-CoA reductase	[V]	CELLULAR PROCESSES AND SIGNALING	Defense mechanisms
QK8_05301	At4g16800	6e-22	35.43	94.4	ath	KOG1679	Enoyl-CoA hydratase	[I]	METABOLISM	Lipid transport and metabolism
QK8_05302	At1g09480	9e-43	38.28	155	ath	KOG1502	Flavonol reductase/cinnamoyl-CoA reductase	[V]	CELLULAR PROCESSES AND SIGNALING	Defense mechanisms
QK8_05305	YKL071w	2e-24	32.68	100	sce	KOG1611	Predicted short chain-type dehydrogenase	[R]	POORLY CHARACTERIZED	General function prediction only
QK8_05308	SPAC869.01	1e-20	24.62	97.8	spo	KOG1211	Amidases	[J]	INFORMATION STORAGE AND PROCESSING	Translation, ribosomal structure and biogenesis
QK8_05310	SPBC428.02c	4e-81	37.57	258	spo	KOG0975	Branched chain aminotransferase BCAT1, pyridoxal phosphate enzymes type IV superfamily	[E]	METABOLISM	Amino acid transport and metabolism
QK8_05311	YGR087c	2e-108	38.08	339	sce	KOG1184	Thiamine pyrophosphate-requiring enzyme	[EH]	--	--
QK8_05314	YMR303c	3e-45	34.81	160	sce	KOG0023	Alcohol dehydrogenase, class V	[Q]	METABOLISM	Secondary metabolites biosynthesis, transport and catabolism
QK8_05315	YDR536w	1e-87	32.93	287	sce	KOG0254	Predicted transporter (major facilitator superfamily)	[R]	POORLY CHARACTERIZED	General function prediction only
QK8_05317	HsM4502031	6e-141	45.27	419	hsa	KOG2450	Aldehyde dehydrogenase	[C]	METABOLISM	Energy production and conversion
QK8_05318	SPCC162.03	2e-26	29.81	108	spo	KOG1205	Predicted dehydrogenase	[Q]	METABOLISM	Secondary metabolites biosynthesis, transport and catabolism
QK8_05319	CE06138	4e-06	23.28	51.2	cel	KOG1399	Flavin-containing monooxygenase	[Q]	METABOLISM	Secondary metabolites biosynthesis, transport and catabolism
QK8_05324	At3g06810	1e-138	53.21	429	ath	KOG1469	Predicted acyl-CoA dehydrogenase	[R]	POORLY CHARACTERIZED	General function prediction only
QK8_05327	YDR536w	9e-62	30.35	216	sce	KOG0254	Predicted transporter (major facilitator superfamily)	[R]	POORLY CHARACTERIZED	General function prediction only
QK8_05328	YHR179w	2e-94	41.92	293	sce	KOG0134	NADH:flavin oxidoreductase/12-oxophytodienoate reductase	[CR]	--	--
QK8_05329	At1g49670_1	4e-23	36.14	98.6	ath	KOG4169	15-hydroxyprostaglandin dehydrogenase and related dehydrogenases	[IR]	--	--
QK8_05334	At5g50590	6e-15	28.96	75.1	ath	KOG1205	Predicted dehydrogenase	[Q]	METABOLISM	Secondary metabolites biosynthesis, transport and catabolism
QK8_05337	7290874	7e-26	32.97	103	dme	KOG1201	Hydroxysteroid 17-beta dehydrogenase 11	[Q]	METABOLISM	Secondary metabolites biosynthesis, transport and catabolism
QK8_05338	CE17049	1e-23	26.07	106	cel	KOG4254	Phytoene desaturase	[H]	METABOLISM	Coenzyme transport and metabolism
QK8_05340	Hs14550409	2e-15	23.94	80.9	hsa	KOG0156	Cytochrome P450 CYP2 subfamily	[Q]	METABOLISM	Secondary metabolites biosynthesis, transport and catabolism
QK8_05341	At5g53970	1e-17	31.12	85.5	ath	KOG0259	Tyrosine aminotransferase	[E]	METABOLISM	Amino acid transport and metabolism
QK8_05343	At5g36160	3e-20	22.56	94	ath	KOG0259	Tyrosine aminotransferase	[E]	METABOLISM	Amino acid transport and metabolism
QK8_05344	SPBC2G2.04c	1e-28	48.65	106	spo	KOG2317	Putative translation initiation inhibitor UK114/IBM1	[J]	INFORMATION STORAGE AND PROCESSING	Translation, ribosomal structure and biogenesis
QK8_05346	7298219	1e-10	31.39	57.8	dme	KOG2317	Putative translation initiation inhibitor UK114/IBM1	[J]	INFORMATION STORAGE AND PROCESSING	Translation, ribosomal structure and biogenesis
QK8_05347	Hs12007648	5e-135	44.33	405	hsa	KOG2450	Aldehyde dehydrogenase	[C]	METABOLISM	Energy production and conversion
QK8_05348	YJR025c	3e-43	42.17	146	sce	KOG3995	3-hydroxyanthranilate oxygenase HAAO	[E]	METABOLISM	Amino acid transport and metabolism
QK8_05349	CE25548	1e-77	39.02	248	cel	KOG4245	Predicted metal-dependent hydrolase of the TIM-barrel fold	[R]	POORLY CHARACTERIZED	General function prediction only
QK8_05356	At5g50700	4e-13	29.29	70.1	ath	KOG1205	Predicted dehydrogenase	[Q]	METABOLISM	Secondary metabolites biosynthesis, transport and catabolism
QK8_05364	7291308	3e-15	29.01	79	dme	KOG1516	Carboxylesterase and related proteins	[R]	POORLY CHARACTERIZED	General function prediction only
QK8_05368	Hs14752266	4e-10	25	64.3	hsa	KOG4231	Intracellular membrane-bound Ca2+-independent phospholipase A2	[I]	METABOLISM	Lipid transport and metabolism
QK8_05370	Hs4826838	8e-37	27.84	146	hsa	KOG0054	Multidrug resistance-associated protein/mitoxantrone resistance protein, ABC superfamily	[Q]	METABOLISM	Secondary metabolites biosynthesis, transport and catabolism
QK8_05372	YKL220c	5e-39	24.22	154	sce	KOG0039	Ferric reductase, NADH/NADPH oxidase and related proteins	[PQ]	--	--
QK8_05373	YDR099w	4e-80	55.56	254	sce	KOG0841	Multifunctional chaperone (14-3-3 family)	[O]	CELLULAR PROCESSES AND SIGNALING	Posttranslational modification, protein turnover, chaperones
QK8_05383	SPBC2F12.09c	9e-11	43.21	63.9	spo	KOG1414	Transcriptional activator FOSB/c-Fos and related bZIP transcription factors	[K]	INFORMATION STORAGE AND PROCESSING	Transcription
QK8_05389	YPR192w	2e-45	40	159	sce	KOG0223	Aquaporin (major intrinsic protein family)	[G]	METABOLISM	Carbohydrate transport and metabolism
QK8_05405	CE27362	7e-07	28.42	55.1	cel	KOG1840	Kinesin light chain	[Z]	CELLULAR PROCESSES AND SIGNALING	Cytoskeleton
QK8_05409	Hs14755576	8e-22	30.77	102	hsa	KOG4157	beta-1,6-N-acetylglucosaminyltransferase, contains WSC domain	[GO]	--	--
QK8_05410	SPAC890.03	2e-92	46.26	311	spo	KOG0583	Serine/threonine protein kinase	[T]	CELLULAR PROCESSES AND SIGNALING	Signal transduction mechanisms
QK8_05412	Hs4826900	4e-34	28.43	133	hsa	KOG0367	Protein geranylgeranyltransferase Type I, beta subunit	[O]	CELLULAR PROCESSES AND SIGNALING	Posttranslational modification, protein turnover, chaperones
QK8_05413	YHR116w	7e-15	44.12	68.6	sce	KOG4618	Uncharacterized conserved protein	[S]	POORLY CHARACTERIZED	Function unknown
QK8_05417	Hs10947056	4e-22	28.3	105	hsa	KOG4177	Ankyrin	[M]	CELLULAR PROCESSES AND SIGNALING	Cell wall/membrane/envelope biogenesis
QK8_05418	At3g11420	3e-13	38.52	73.6	ath	KOG2246	Galactosyltransferases	[G]	METABOLISM	Carbohydrate transport and metabolism
QK8_05422	SPCC285.17	1e-27	35.77	111	spo	KOG1946	RNA polymerase I transcription factor UAF	[K]	INFORMATION STORAGE AND PROCESSING	Transcription
QK8_05423	SPCC736.13	1e-46	38.72	165	spo	KOG1208	Dehydrogenases with different specificities (related to short-chain alcohol dehydrogenases)	[Q]	METABOLISM	Secondary metabolites biosynthesis, transport and catabolism
QK8_05424	SPCC1223.01	6e-72	40.13	241	spo	KOG2231	Predicted E3 ubiquitin ligase	[O]	CELLULAR PROCESSES AND SIGNALING	Posttranslational modification, protein turnover, chaperones
QK8_05426	SPAC167.01	5e-120	46.38	404	spo	KOG1027	Serine/threonine protein kinase and endoribonuclease ERN1/IRE1, sensor of the unfolded protein response pathway	[T]	CELLULAR PROCESSES AND SIGNALING	Signal transduction mechanisms
QK8_05427	SPAC25G10.08	0	46.72	633	spo	KOG2314	Translation initiation factor 3, subunit b (eIF-3b)	[J]	INFORMATION STORAGE AND PROCESSING	Translation, ribosomal structure and biogenesis
QK8_05428	SPAC1D4.04	0	74.67	794	spo	KOG0363	Chaperonin complex component, TCP-1 beta subunit (CCT2)	[O]	CELLULAR PROCESSES AND SIGNALING	Posttranslational modification, protein turnover, chaperones
QK8_05431	SPAC23D3.03c	5e-55	31.35	199	spo	KOG2223	Uncharacterized conserved protein, contains TBC domain	[TR]	--	--
QK8_05436	At4g11410	4e-33	35.48	135	ath	KOG1208	Dehydrogenases with different specificities (related to short-chain alcohol dehydrogenases)	[Q]	METABOLISM	Secondary metabolites biosynthesis, transport and catabolism
QK8_05437	At3g02360	5e-78	30.6	256	ath	KOG2653	6-phosphogluconate dehydrogenase	[G]	METABOLISM	Carbohydrate transport and metabolism
QK8_05438	SPBC1683.12	8e-54	30.57	193	spo	KOG2533	Permease of the major facilitator superfamily	[G]	METABOLISM	Carbohydrate transport and metabolism
QK8_05446	CE19130	4e-15	24.9	75.9	cel	KOG1200	Mitochondrial/plastidial beta-ketoacyl-ACP reductase	[I]	METABOLISM	Lipid transport and metabolism
QK8_05447	At5g11320	1e-14	23.31	78.2	ath	KOG1399	Flavin-containing monooxygenase	[Q]	METABOLISM	Secondary metabolites biosynthesis, transport and catabolism
QK8_05448	SPCC757.13	9e-73	31.89	254	spo	KOG2533	Permease of the major facilitator superfamily	[G]	METABOLISM	Carbohydrate transport and metabolism
QK8_05450	Hs4503757	7e-11	25.81	66.2	hsa	KOG1399	Flavin-containing monooxygenase	[Q]	METABOLISM	Secondary metabolites biosynthesis, transport and catabolism
QK8_05451	SPAPB1A11.02	6e-37	30.28	139	spo	KOG1515	Arylacetamide deacetylase	[V]	CELLULAR PROCESSES AND SIGNALING	Defense mechanisms
QK8_05452	7296705	2e-31	33.97	120	dme	KOG0725	Reductases with broad range of substrate specificities	[R]	POORLY CHARACTERIZED	General function prediction only
QK8_05453	YBR145w	7e-15	26.61	75.9	sce	KOG0023	Alcohol dehydrogenase, class V	[Q]	METABOLISM	Secondary metabolites biosynthesis, transport and catabolism
QK8_05454	At4g05160	5e-77	33.1	258	ath	KOG1176	Acyl-CoA synthetase	[I]	METABOLISM	Lipid transport and metabolism
QK8_05460	Hs4885391	7e-83	31.5	277	hsa	KOG2571	Chitin synthase/hyaluronan synthase (glycosyltransferases)	[M]	CELLULAR PROCESSES AND SIGNALING	Cell wall/membrane/envelope biogenesis
QK8_05462	YDR536w	5e-58	31.58	215	sce	KOG0254	Predicted transporter (major facilitator superfamily)	[R]	POORLY CHARACTERIZED	General function prediction only
QK8_05468	SPAC1006.01	9e-78	39.45	253	spo	KOG1153	Subtilisin-related protease/Vacuolar protease B	[O]	CELLULAR PROCESSES AND SIGNALING	Posttranslational modification, protein turnover, chaperones
QK8_05469	At1g20480	5e-75	34.4	254	ath	KOG1176	Acyl-CoA synthetase	[I]	METABOLISM	Lipid transport and metabolism
QK8_05475	SPAC3H1.06c	3e-53	27.76	195	spo	KOG0254	Predicted transporter (major facilitator superfamily)	[R]	POORLY CHARACTERIZED	General function prediction only
QK8_05478	YDR334w	0	55.08	906	sce	KOG0391	SNF2 family DNA-dependent ATPase	[R]	POORLY CHARACTERIZED	General function prediction only
QK8_05481	Hs4503585_2	1e-10	34.95	63.2	hsa	KOG4178	Soluble epoxide hydrolase	[I]	METABOLISM	Lipid transport and metabolism
QK8_05484	Hs20149655	4e-06	31.46	50.1	hsa	KOG4441	Proteins containing BTB/POZ and Kelch domains, involved in regulatory/signal transduction processes	[TR]	--	--
QK8_05493	SPCC736.13	1e-22	40.76	95.1	spo	KOG1208	Dehydrogenases with different specificities (related to short-chain alcohol dehydrogenases)	[Q]	METABOLISM	Secondary metabolites biosynthesis, transport and catabolism
QK8_05495	SPBC16E9.05	4e-138	52.91	404	spo	KOG1269	SAM-dependent methyltransferases	[IR]	--	--
QK8_05497	SPBC17A3.08	2e-61	37.99	203	spo	KOG3020	TatD-related DNase	[L]	INFORMATION STORAGE AND PROCESSING	Replication, recombination and repair
QK8_05498	At5g54900	9e-82	45.08	261	ath	KOG0118	FOG: RRM domain	[R]	POORLY CHARACTERIZED	General function prediction only
QK8_05499	YHL030w	1e-127	33.2	445	sce	KOG0915	Uncharacterized conserved protein	[S]	POORLY CHARACTERIZED	Function unknown
QK8_05500	YDR330w	1e-53	37.14	192	sce	KOG1364	Predicted ubiquitin regulatory protein, contains UAS and UBX domains	[O]	CELLULAR PROCESSES AND SIGNALING	Posttranslational modification, protein turnover, chaperones
QK8_05501	7300224	8e-136	64.07	419	dme	KOG0201	Serine/threonine protein kinase	[T]	CELLULAR PROCESSES AND SIGNALING	Signal transduction mechanisms
QK8_05502	SPAC11G7.03	7e-176	66.76	499	spo	KOG0784	Isocitrate dehydrogenase, gamma subunit	[E]	METABOLISM	Amino acid transport and metabolism
QK8_05505	SPBC1683.12	8e-61	30.14	211	spo	KOG2533	Permease of the major facilitator superfamily	[G]	METABOLISM	Carbohydrate transport and metabolism
QK8_05508	YCR047c	5e-98	53.38	294	sce	KOG1541	Predicted protein carboxyl methylase	[R]	POORLY CHARACTERIZED	General function prediction only
QK8_05509	YHR181w	1e-55	44.05	184	sce	KOG4136	Predicted mitochondrial cholesterol transporter	[TI]	--	--
QK8_05514	SPAC144.03	7e-128	43.1	382	spo	KOG1355	Adenylosuccinate synthase	[F]	METABOLISM	Nucleotide transport and metabolism
QK8_05516	At1g16310	2e-41	34.45	155	ath	KOG1485	Mitochondrial Fe2+ transporter MMT1 and related transporters (cation diffusion facilitator superfamily)	[P]	METABOLISM	Inorganic ion transport and metabolism
QK8_05520	Hs4505291	1e-34	32.65	142	hsa	KOG0446	Vacuolar sorting protein VPS1, dynamin, and related proteins	[UR]	--	--
QK8_05523	SPCC550.07	3e-132	43.81	401	spo	KOG1212	Amidases	[JIT]	--	--
QK8_05524	YDL245c	6e-37	26.02	145	sce	KOG0254	Predicted transporter (major facilitator superfamily)	[R]	POORLY CHARACTERIZED	General function prediction only
QK8_05525	At5g17220	1e-29	32.55	113	ath	KOG0867	Glutathione S-transferase	[O]	CELLULAR PROCESSES AND SIGNALING	Posttranslational modification, protein turnover, chaperones
QK8_05526	At5g27790	8e-10	24.21	62.4	ath	KOG0198	MEKK and related serine/threonine protein kinases	[T]	CELLULAR PROCESSES AND SIGNALING	Signal transduction mechanisms
QK8_05529	SPBC19F8.07	2e-06	35	51.2	spo	KOG0659	Cdk activating kinase (CAK)/RNA polymerase II transcription initiation/nucleotide excision repair factor TFIIH/TFIIK, kinase subunit CDK7	[DKL]	--	--
QK8_05532	SPAC1002.16c	3e-74	31.78	248	spo	KOG2533	Permease of the major facilitator superfamily	[G]	METABOLISM	Carbohydrate transport and metabolism
QK8_05535	Hs4502809	2e-18	28.28	91.7	hsa	KOG2806	Chitinase	[G]	METABOLISM	Carbohydrate transport and metabolism
QK8_05537	YCL057w	3e-67	28.52	236	sce	KOG2089	Metalloendopeptidase family - saccharolysin & thimet oligopeptidase	[O]	CELLULAR PROCESSES AND SIGNALING	Posttranslational modification, protein turnover, chaperones
QK8_05541	SPAC9E9.06c	0	57.68	536	spo	KOG2616	Pyridoxalphosphate-dependent enzyme/predicted threonine synthase	[E]	METABOLISM	Amino acid transport and metabolism
QK8_05543	At2g44890	2e-39	27.52	152	ath	KOG0157	Cytochrome P450 CYP4/CYP19/CYP26 subfamilies	[QI]	--	--
QK8_05546	SPAC1834.02	3e-58	25.43	219	spo	KOG0692	Pentafunctional AROM protein	[E]	METABOLISM	Amino acid transport and metabolism
QK8_05548	At4g02050	8e-56	27.64	199	ath	KOG0254	Predicted transporter (major facilitator superfamily)	[R]	POORLY CHARACTERIZED	General function prediction only
QK8_05550	YOR273c	1e-71	30.98	244	sce	KOG0255	Synaptic vesicle transporter SVOP and related transporters (major facilitator superfamily)	[R]	POORLY CHARACTERIZED	General function prediction only
QK8_05552	SPAC1834.02	1e-33	32.41	134	spo	KOG0692	Pentafunctional AROM protein	[E]	METABOLISM	Amino acid transport and metabolism
QK8_05555	YDR287w	1e-56	37.02	190	sce	KOG2951	Inositol monophosphatase	[G]	METABOLISM	Carbohydrate transport and metabolism
QK8_05556	Hs20535615	5e-148	35.99	466	hsa	KOG0220	Mismatch repair ATPase MSH4 (MutS family)	[L]	INFORMATION STORAGE AND PROCESSING	Replication, recombination and repair
QK8_05557	7295201	6e-24	25.72	104	dme	KOG0140	Medium-chain acyl-CoA dehydrogenase	[I]	METABOLISM	Lipid transport and metabolism
QK8_05559	YCR072c	2e-168	50.96	491	sce	KOG0271	Notchless-like WD40 repeat-containing protein	[S]	POORLY CHARACTERIZED	Function unknown
QK8_05560	SPAC22F8.05	0	38.11	607	spo	KOG1050	Trehalose-6-phosphate synthase component TPS1 and related subunits	[G]	METABOLISM	Carbohydrate transport and metabolism
QK8_05562	SPCC757.07c	1e-159	50.81	471	spo	KOG0047	Catalase	[P]	METABOLISM	Inorganic ion transport and metabolism
QK8_05566	Hs13027624_2	1e-10	30.06	63.9	hsa	KOG3824	Huntingtin interacting protein HYPE	[R]	POORLY CHARACTERIZED	General function prediction only
QK8_05567	SPAC1002.16c	1e-60	31.51	211	spo	KOG2533	Permease of the major facilitator superfamily	[G]	METABOLISM	Carbohydrate transport and metabolism
QK8_05569	SPAC6G10.03c	6e-93	40	293	spo	KOG4409	Predicted hydrolase/acyltransferase (alpha/beta hydrolase superfamily)	[R]	POORLY CHARACTERIZED	General function prediction only
QK8_05570	YMR266w	2e-79	30.27	286	sce	KOG1134	Uncharacterized conserved protein	[R]	POORLY CHARACTERIZED	General function prediction only
QK8_05577	YOL059w	1e-125	46.17	377	sce	KOG2711	Glycerol-3-phosphate dehydrogenase/dihydroxyacetone 3-phosphate reductase	[C]	METABOLISM	Energy production and conversion
QK8_05580	SPBC32H8.02c	1e-35	37.74	140	spo	KOG3246	Sentrin-specific cysteine protease (Ulp1 family)	[R]	POORLY CHARACTERIZED	General function prediction only
QK8_05582	7297432	8e-118	42.11	357	dme	KOG2017	Molybdopterin synthase sulfurylase	[H]	METABOLISM	Coenzyme transport and metabolism
QK8_05588	SPCC1235.13	4e-102	34.8	322	spo	KOG0254	Predicted transporter (major facilitator superfamily)	[R]	POORLY CHARACTERIZED	General function prediction only
QK8_05590	SPAC24C9.08	6e-100	37.36	328	spo	KOG2275	Aminoacylase ACY1 and related metalloexopeptidases	[E]	METABOLISM	Amino acid transport and metabolism
QK8_05598	Hs4557741	4e-124	46.41	373	hsa	KOG0295	WD40 repeat-containing protein	[S]	POORLY CHARACTERIZED	Function unknown
QK8_05599	CE06703	2e-29	28.46	127	cel	KOG4177	Ankyrin	[M]	CELLULAR PROCESSES AND SIGNALING	Cell wall/membrane/envelope biogenesis
QK8_05600	At5g60540	2e-46	43.57	159	ath	KOG3210	Imidazoleglycerol-phosphate synthase subunit H-like	[H]	METABOLISM	Coenzyme transport and metabolism
QK8_05601	SPAC29B12.04	5e-154	73.24	439	spo	KOG1606	Stationary phase-induced protein, SOR/SNZ family	[H]	METABOLISM	Coenzyme transport and metabolism
QK8_05605	At2g37540	1e-17	33.64	86.3	ath	KOG1208	Dehydrogenases with different specificities (related to short-chain alcohol dehydrogenases)	[Q]	METABOLISM	Secondary metabolites biosynthesis, transport and catabolism
QK8_05607	SPCC757.05c	2e-64	38.42	216	spo	KOG2275	Aminoacylase ACY1 and related metalloexopeptidases	[E]	METABOLISM	Amino acid transport and metabolism
QK8_05608	Hs22051459	7e-112	50.96	337	hsa	KOG1468	Predicted translation initiation factor related to eIF-2B alpha/beta/delta subunits (CIG2/IDI2)	[J]	INFORMATION STORAGE AND PROCESSING	Translation, ribosomal structure and biogenesis
QK8_05609	Hs19923164	7e-18	24.62	92	hsa	KOG1931	Putative transmembrane protein	[R]	POORLY CHARACTERIZED	General function prediction only
QK8_05612	At3g62580	4e-12	33.74	63.2	ath	KOG2886	Uncharacterized conserved protein	[S]	POORLY CHARACTERIZED	Function unknown
QK8_05613	SPAC22F8.11	4e-56	30.47	205	spo	KOG0169	Phosphoinositide-specific phospholipase C	[T]	CELLULAR PROCESSES AND SIGNALING	Signal transduction mechanisms
QK8_05616	CE12954	3e-12	48.44	71.6	cel	KOG1225	Teneurin-1 and related extracellular matrix proteins, contain EGF-like repeats	[TW]	--	--
QK8_05617	At5g67030	2e-12	25.79	69.3	ath	KOG2614	Kynurenine 3-monooxygenase and related flavoprotein monooxygenases	[CR]	--	--
QK8_05622	At3g45470	4e-15	26.92	77.8	ath	KOG1812	Predicted E3 ubiquitin ligase	[O]	CELLULAR PROCESSES AND SIGNALING	Posttranslational modification, protein turnover, chaperones
QK8_05624	Hs4557481	5e-123	27.24	424	hsa	KOG0054	Multidrug resistance-associated protein/mitoxantrone resistance protein, ABC superfamily	[Q]	METABOLISM	Secondary metabolites biosynthesis, transport and catabolism
QK8_05626	At5g25110	3e-07	34.95	54.3	ath	KOG0583	Serine/threonine protein kinase	[T]	CELLULAR PROCESSES AND SIGNALING	Signal transduction mechanisms
QK8_05627	YDR444w	2e-52	26.07	198	sce	KOG4372	Predicted alpha/beta hydrolase	[R]	POORLY CHARACTERIZED	General function prediction only
QK8_05628	SPAC23H3.12c	1e-24	31.73	101	spo	KOG4539	Uncharacterized conserved protein	[S]	POORLY CHARACTERIZED	Function unknown
QK8_05631	YJL110c	2e-26	83.33	114	sce	KOG1601	GATA-4/5/6 transcription factors	[K]	INFORMATION STORAGE AND PROCESSING	Transcription
QK8_05632	YNL030w	3e-30	65.48	109	sce	KOG3467	Histone H4	[B]	INFORMATION STORAGE AND PROCESSING	Chromatin structure and dynamics
QK8_05634	At5g60740	1e-60	26.13	226	ath	KOG0061	Transporter, ABC superfamily (Breast cancer resistance protein)	[Q]	METABOLISM	Secondary metabolites biosynthesis, transport and catabolism
QK8_05635	At1g30910	3e-16	26.65	80.5	ath	KOG2362	Uncharacterized Fe-S protein	[R]	POORLY CHARACTERIZED	General function prediction only
QK8_05636	SPCC1672.06c	9e-138	61.41	454	spo	KOG1057	Arp2/3 complex-interacting protein VIP1/Asp1, involved in regulation of actin cytoskeleton	[Z]	CELLULAR PROCESSES AND SIGNALING	Cytoskeleton
QK8_05638	SPCC1672.07	0	36.15	588	spo	KOG1539	WD repeat protein	[R]	POORLY CHARACTERIZED	General function prediction only
QK8_05640	YJL102w	1e-127	34.63	405	sce	KOG0465	Mitochondrial elongation factor	[J]	INFORMATION STORAGE AND PROCESSING	Translation, ribosomal structure and biogenesis
QK8_05643	7290840	5e-134	51.23	414	dme	KOG1390	Acetyl-CoA acetyltransferase	[I]	METABOLISM	Lipid transport and metabolism
QK8_05644	SPAC18B11.07c	1e-92	82.67	270	spo	KOG0419	Ubiquitin-protein ligase	[O]	CELLULAR PROCESSES AND SIGNALING	Posttranslational modification, protein turnover, chaperones
QK8_05645	SPAC1834.07	7e-142	62.65	439	spo	KOG0240	Kinesin (SMY1 subfamily)	[Z]	CELLULAR PROCESSES AND SIGNALING	Cytoskeleton
QK8_05647	SPCC61.02	2e-88	51.33	284	spo	KOG3902	Histone acetyltransferase PCAF/SAGA, subunit SUPT3H/SPT3	[K]	INFORMATION STORAGE AND PROCESSING	Transcription
QK8_05648	YGL140c	6e-95	25.04	333	sce	KOG4711	Predicted membrane protein	[R]	POORLY CHARACTERIZED	General function prediction only
QK8_05649	SPBC685.04c	6e-69	65.03	209	spo	KOG0935	Clathrin adaptor complex, small subunit	[U]	CELLULAR PROCESSES AND SIGNALING	Intracellular trafficking, secretion, and vesicular transport
QK8_05651	Hs7661972	6e-36	44.05	135	hsa	KOG2027	Spindle pole body protein	[Z]	CELLULAR PROCESSES AND SIGNALING	Cytoskeleton
QK8_05652	SPAC23G3.12c	0	52.44	962	spo	KOG1421	Predicted signaling-associated protein (contains a PDZ domain)	[R]	POORLY CHARACTERIZED	General function prediction only
QK8_05653	Hs7657100	9e-20	23.77	93.2	hsa	KOG2601	Iron transporter	[P]	METABOLISM	Inorganic ion transport and metabolism
[truncated: 5,047 more rows]
