# Supplementary material for: Draft Genome and Biological Characteristics of Fusarium solani and Fusarium oxysporum Causing Black Rot in Gastrodia elata
Source: Int J Mol Sci. 2023 Feb 25;24(5):4545. doi: 10.3390/ijms24054545 (PMC10003674; doi:10.3390/ijms24054545)
Supplement: Supplementary file 1 [file ijms-24-04545-s001.zip › Table/Table S7 Analysis of KOG annotation of strain SX13 Genome.xlsx]

## Sheet: Sheet1
Analysis of KOG annotation of strain SX13 Genome
Gene name	Portein_name_in_KOG	E_value	Identity	Score	Organism	KOG_id	KOG_class_defination	Function_code	Functional_categories	Function_class_defination
SX13_00002	7294377	6e-32	26.95	137	dme	KOG0352	ATP-dependent DNA helicase	[L]	INFORMATION STORAGE AND PROCESSING	Replication, recombination and repair
SX13_00003	YMR190c	4e-23	25	109	sce	KOG0351	ATP-dependent DNA helicase	[L]	INFORMATION STORAGE AND PROCESSING	Replication, recombination and repair
SX13_00005	Hs4759032	1e-25	28.12	114	hsa	KOG0352	ATP-dependent DNA helicase	[L]	INFORMATION STORAGE AND PROCESSING	Replication, recombination and repair
SX13_00007	At2g10780	9e-110	31.66	380	ath	KOG0017	FOG: Transposon-encoded proteins with TYA, reverse transcriptase, integrase domains in various combinations	[R]	POORLY CHARACTERIZED	General function prediction only
SX13_00011	At5g56970	4e-11	28	67	ath	KOG1231	Proteins containing the FAD binding domain	[C]	METABOLISM	Energy production and conversion
SX13_00015	YGL077c	5e-52	27.52	190	sce	KOG1289	Amino acid transporters	[E]	METABOLISM	Amino acid transport and metabolism
SX13_00020	7289364	5e-06	48.84	51.2	dme	KOG2806	Chitinase	[G]	METABOLISM	Carbohydrate transport and metabolism
SX13_00024	SPBC36B7.09	5e-10	30.56	65.9	spo	KOG1035	eIF-2alpha kinase GCN2	[J]	INFORMATION STORAGE AND PROCESSING	Translation, ribosomal structure and biogenesis
SX13_00027	SPAC869.01	1e-18	32.36	92.8	spo	KOG1211	Amidases	[J]	INFORMATION STORAGE AND PROCESSING	Translation, ribosomal structure and biogenesis
SX13_00028	At5g13700	9e-72	34.8	240	ath	KOG0029	Amine oxidase	[Q]	METABOLISM	Secondary metabolites biosynthesis, transport and catabolism
SX13_00029	YGL077c	2e-65	31.47	234	sce	KOG1289	Amino acid transporters	[E]	METABOLISM	Amino acid transport and metabolism
SX13_00033	YBR145w	2e-46	32.13	166	sce	KOG0023	Alcohol dehydrogenase, class V	[Q]	METABOLISM	Secondary metabolites biosynthesis, transport and catabolism
SX13_00034	At3g25660	1e-38	30.11	150	ath	KOG1211	Amidases	[J]	INFORMATION STORAGE AND PROCESSING	Translation, ribosomal structure and biogenesis
SX13_00035	CE19130	9e-31	33.99	119	cel	KOG1200	Mitochondrial/plastidial beta-ketoacyl-ACP reductase	[I]	METABOLISM	Lipid transport and metabolism
SX13_00036	SPAC3H1.11	4e-15	45	80.9	spo	KOG1721	FOG: Zn-finger	[R]	POORLY CHARACTERIZED	General function prediction only
SX13_00039	CE14390	8e-37	28.26	143	cel	KOG2565	Predicted hydrolases or acyltransferases (alpha/beta hydrolase superfamily)	[R]	POORLY CHARACTERIZED	General function prediction only
SX13_00041	SPAC513.07	2e-24	26.58	103	spo	KOG1502	Flavonol reductase/cinnamoyl-CoA reductase	[V]	CELLULAR PROCESSES AND SIGNALING	Defense mechanisms
SX13_00045	SPAC922.05c	6e-63	31.54	216	spo	KOG3098	Uncharacterized conserved protein	[S]	POORLY CHARACTERIZED	Function unknown
SX13_00046	At5g11330	3e-08	25.35	57	ath	KOG2614	Kynurenine 3-monooxygenase and related flavoprotein monooxygenases	[CR]	--	--
SX13_00047	At4g38540	4e-08	26.21	56.6	ath	KOG2614	Kynurenine 3-monooxygenase and related flavoprotein monooxygenases	[CR]	--	--
SX13_00049	At3g03060	1e-10	35.25	67	ath	KOG0742	AAA+-type ATPase	[O]	CELLULAR PROCESSES AND SIGNALING	Posttranslational modification, protein turnover, chaperones
SX13_00050	At2g40110	4e-29	52.17	108	ath	KOG3399	Predicted Yippee-type zinc-binding protein	[R]	POORLY CHARACTERIZED	General function prediction only
SX13_00053	7297766	5e-32	31.96	127	dme	KOG1339	Aspartyl protease	[O]	CELLULAR PROCESSES AND SIGNALING	Posttranslational modification, protein turnover, chaperones
SX13_00063	SPAC922.05c	8e-31	28.74	125	spo	KOG3098	Uncharacterized conserved protein	[S]	POORLY CHARACTERIZED	Function unknown
SX13_00064	CE01659	1e-28	25.39	120	cel	KOG0158	Cytochrome P450 CYP3/CYP5/CYP6/CYP9 subfamilies	[Q]	METABOLISM	Secondary metabolites biosynthesis, transport and catabolism
SX13_00067	7299808	1e-15	23.89	83.2	dme	KOG2806	Chitinase	[G]	METABOLISM	Carbohydrate transport and metabolism
SX13_00069	At1g43620	3e-128	42.02	402	ath	KOG1192	UDP-glucuronosyl and UDP-glucosyl transferase	[GC]	--	--
SX13_00072	SPAC16E8.09	7e-71	32.72	255	spo	KOG3519	Invasion-inducing protein TIAM1/CDC24 and related RhoGEF GTPases	[T]	CELLULAR PROCESSES AND SIGNALING	Signal transduction mechanisms
SX13_00078	YIR026c	2e-38	29.62	151	sce	KOG1716	Dual specificity phosphatase	[V]	CELLULAR PROCESSES AND SIGNALING	Defense mechanisms
SX13_00081	At4g11410	2e-25	31.16	106	ath	KOG1208	Dehydrogenases with different specificities (related to short-chain alcohol dehydrogenases)	[Q]	METABOLISM	Secondary metabolites biosynthesis, transport and catabolism
SX13_00082	SPBC29B5.02c	6e-147	33.98	469	spo	KOG2262	Sexual differentiation process protein ISP4	[T]	CELLULAR PROCESSES AND SIGNALING	Signal transduction mechanisms
SX13_00083	SPAC23G3.02c	1e-07	18.77	59.7	spo	KOG1178	Non-ribosomal peptide synthetase/alpha-aminoadipate reductase and related enzymes	[Q]	METABOLISM	Secondary metabolites biosynthesis, transport and catabolism
SX13_00084	YJL098w	1e-79	40.15	286	sce	KOG2073	SAP family cell cycle dependent phosphatase-associated protein	[D]	CELLULAR PROCESSES AND SIGNALING	Cell cycle control, cell division, chromosome partitioning
SX13_00085	SPAC4A8.04	2e-89	42.08	283	spo	KOG1153	Subtilisin-related protease/Vacuolar protease B	[O]	CELLULAR PROCESSES AND SIGNALING	Posttranslational modification, protein turnover, chaperones
SX13_00086	SPAC1486.03c	2e-53	27.56	200	spo	KOG2184	Tuftelin-interacting protein TIP39, contains G-patch domain	[A]	INFORMATION STORAGE AND PROCESSING	RNA processing and modification
SX13_00087	SPCC895.07	6e-128	39.86	411	spo	KOG1820	Microtubule-associated protein	[Z]	CELLULAR PROCESSES AND SIGNALING	Cytoskeleton
SX13_00089	YLL040c	0	33.01	1798	sce	KOG1809	Vacuolar protein sorting-associated protein	[U]	CELLULAR PROCESSES AND SIGNALING	Intracellular trafficking, secretion, and vesicular transport
SX13_00090	7303953	1e-81	37.44	274	dme	KOG3747	Concentrative Na+-nucleoside cotransporter CNT1/CNT2	[FP]	--	--
SX13_00095	Hs7710112	4e-52	31.36	191	hsa	KOG4389	Acetylcholinesterase/Butyrylcholinesterase	[T]	CELLULAR PROCESSES AND SIGNALING	Signal transduction mechanisms
SX13_00096	SPBC1773.03c	6e-143	46.02	422	spo	KOG1404	Alanine-glyoxylate aminotransferase AGT2	[E]	METABOLISM	Amino acid transport and metabolism
SX13_00099	YLR214w	8e-33	25.82	137	sce	KOG0039	Ferric reductase, NADH/NADPH oxidase and related proteins	[PQ]	--	--
SX13_00100	YDR536w	8e-47	27.29	174	sce	KOG0254	Predicted transporter (major facilitator superfamily)	[R]	POORLY CHARACTERIZED	General function prediction only
SX13_00101	At4g13770	1e-32	26.65	136	ath	KOG0156	Cytochrome P450 CYP2 subfamily	[Q]	METABOLISM	Secondary metabolites biosynthesis, transport and catabolism
SX13_00102	YHR029c	3e-16	26.61	79	sce	KOG3033	Predicted PhzC/PhzF-type epimerase	[R]	POORLY CHARACTERIZED	General function prediction only
SX13_00103	SPAC186.03	3e-111	50.75	334	spo	KOG0503	Asparaginase	[E]	METABOLISM	Amino acid transport and metabolism
SX13_00104	CE03385	6e-44	36.02	153	cel	KOG0873	C-4 sterol methyl oxidase	[I]	METABOLISM	Lipid transport and metabolism
SX13_00108	YOR306c	2e-61	33.33	224	sce	KOG2504	Monocarboxylate transporter	[G]	METABOLISM	Carbohydrate transport and metabolism
SX13_00109	SPAC630.14c	9e-70	40.06	248	spo	KOG0266	WD40 repeat-containing protein	[R]	POORLY CHARACTERIZED	General function prediction only
SX13_00113	At4g00360	5e-19	24.54	92	ath	KOG0157	Cytochrome P450 CYP4/CYP19/CYP26 subfamilies	[QI]	--	--
SX13_00116	CE18245	8e-09	23.94	57.4	cel	KOG2521	Uncharacterized conserved protein	[S]	POORLY CHARACTERIZED	Function unknown
SX13_00118	7295849	6e-101	28.37	366	dme	KOG1202	Animal-type fatty acid synthase and related proteins	[I]	METABOLISM	Lipid transport and metabolism
SX13_00123	YOR306c	6e-56	29.34	198	sce	KOG2504	Monocarboxylate transporter	[G]	METABOLISM	Carbohydrate transport and metabolism
SX13_00125	Hs16117783	5e-46	37.77	177	hsa	KOG0281	Beta-TrCP (transducin repeats containing)/Slimb proteins	[S]	POORLY CHARACTERIZED	Function unknown
SX13_00126	Hs20127558	1e-52	49.71	173	hsa	KOG1655	Protein involved in vacuolar protein sorting	[U]	CELLULAR PROCESSES AND SIGNALING	Intracellular trafficking, secretion, and vesicular transport
SX13_00141	SPAC23C11.04c	9e-64	34.1	226	spo	KOG2134	Polynucleotide kinase 3' phosphatase	[L]	INFORMATION STORAGE AND PROCESSING	Replication, recombination and repair
SX13_00144	CE03684	2e-168	55.86	486	cel	KOG2670	Enolase	[G]	METABOLISM	Carbohydrate transport and metabolism
SX13_00147	SPAC20G8.03	2e-53	28.31	196	spo	KOG0254	Predicted transporter (major facilitator superfamily)	[R]	POORLY CHARACTERIZED	General function prediction only
SX13_00148	CE21267	2e-61	36.83	219	cel	KOG0134	NADH:flavin oxidoreductase/12-oxophytodienoate reductase	[CR]	--	--
SX13_00149	SPBC1683.12	2e-53	26.45	191	spo	KOG2533	Permease of the major facilitator superfamily	[G]	METABOLISM	Carbohydrate transport and metabolism
SX13_00151	At2g43180	5e-53	38.51	186	ath	KOG1260	Isocitrate lyase	[C]	METABOLISM	Energy production and conversion
SX13_00152	SPAC4D7.08c	0	51.33	531	spo	KOG0572	Glutamine phosphoribosylpyrophosphate amidotransferase	[F]	METABOLISM	Nucleotide transport and metabolism
SX13_00155	SPCC736.06	2e-94	34.6	310	spo	KOG2411	Aspartyl-tRNA synthetase, mitochondrial	[J]	INFORMATION STORAGE AND PROCESSING	Translation, ribosomal structure and biogenesis
SX13_00162	At1g51590	1e-79	36.51	265	ath	KOG2204	Mannosyl-oligosaccharide alpha-1,2-mannosidase and related glycosyl hydrolases	[G]	METABOLISM	Carbohydrate transport and metabolism
SX13_00163	SPAC18G6.06	2e-28	46.51	112	spo	KOG3237	Uncharacterized conserved protein	[S]	POORLY CHARACTERIZED	Function unknown
SX13_00174	YJR159w	5e-114	51.7	340	sce	KOG0024	Sorbitol dehydrogenase	[Q]	METABOLISM	Secondary metabolites biosynthesis, transport and catabolism
SX13_00176	YLR138w	3e-78	34.49	273	sce	KOG4505	Na+/H+ antiporter	[P]	METABOLISM	Inorganic ion transport and metabolism
SX13_00177	YDR039c	0	48.49	1035	sce	KOG0202	Ca2+ transporting ATPase	[P]	METABOLISM	Inorganic ion transport and metabolism
SX13_00182	SPAC23A1.09	5e-34	51.72	125	spo	KOG0130	RNA-binding protein RBM8/Tsunagi (RRM superfamily)	[R]	POORLY CHARACTERIZED	General function prediction only
SX13_00186	SPAC4G9.09c_1	2e-44	44.39	159	spo	KOG2436	Acetylglutamate kinase/acetylglutamate synthase	[E]	METABOLISM	Amino acid transport and metabolism
SX13_00187	YER069w_1	2e-75	49	244	sce	KOG2436	Acetylglutamate kinase/acetylglutamate synthase	[E]	METABOLISM	Amino acid transport and metabolism
SX13_00189	SPCC1450.14c	3e-97	38.7	313	spo	KOG2608	Endoplasmic reticulum membrane-associated oxidoreductin involved in disulfide bond formation	[OU]	--	--
SX13_00190	SPBC1734.14c	7e-46	69.61	148	spo	KOG3484	Cyclin-dependent protein kinase CDC28, regulatory subunit CKS1, and related proteins	[D]	CELLULAR PROCESSES AND SIGNALING	Cell cycle control, cell division, chromosome partitioning
SX13_00191	7299208	1e-08	23.99	57	dme	KOG3102	Uncharacterized conserved protein	[S]	POORLY CHARACTERIZED	Function unknown
SX13_00193	SPBC1709.08	8e-145	28.12	484	spo	KOG1896	mRNA cleavage and polyadenylation factor II complex, subunit CFT1 (CPSF subunit)	[A]	INFORMATION STORAGE AND PROCESSING	RNA processing and modification
SX13_00195	Hs14249574	1e-09	43.64	60.8	hsa	KOG1818	Membrane trafficking and cell signaling protein HRS, contains VHS and FYVE domains	[TU]	--	--
SX13_00197	YKL150w	2e-60	36.75	199	sce	KOG0534	NADH-cytochrome b-5 reductase	[HC]	--	--
SX13_01803	SPBC1773.06c	7e-57	39.33	194	spo	KOG1198	Zinc-binding oxidoreductase	[CR]	--	--
SX13_01804	SPAC12G12.03	7e-51	42.79	187	spo	KOG0108	mRNA cleavage and polyadenylation factor I complex, subunit RNA15	[A]	INFORMATION STORAGE AND PROCESSING	RNA processing and modification
SX13_01807	SPBC11B10.10c	5e-61	82.3	190	spo	KOG1757	Histone 2A	[B]	INFORMATION STORAGE AND PROCESSING	Chromatin structure and dynamics
SX13_01810	SPAC11D3.18c	2e-64	29.72	222	spo	KOG2533	Permease of the major facilitator superfamily	[G]	METABOLISM	Carbohydrate transport and metabolism
SX13_01811	SPAC9.08c	3e-37	32.94	137	spo	KOG1638	Steroid reductase	[I]	METABOLISM	Lipid transport and metabolism
SX13_01812	At3g44310	2e-60	33.84	204	ath	KOG0805	Carbon-nitrogen hydrolase	[E]	METABOLISM	Amino acid transport and metabolism
SX13_01813	SPCC1442.07c	2e-37	46.54	139	spo	KOG4842	Protein involved in sister chromatid separation and/or segregation	[D]	CELLULAR PROCESSES AND SIGNALING	Cell cycle control, cell division, chromosome partitioning
SX13_01819	7297696	4e-81	57.28	246	dme	KOG3106	ER lumen protein retaining receptor	[U]	CELLULAR PROCESSES AND SIGNALING	Intracellular trafficking, secretion, and vesicular transport
SX13_01820	YDR167w	4e-27	40.24	106	sce	KOG3423	Transcription initiation factor TFIID, subunit TAF10 (also component of histone acetyltransferase SAGA)	[K]	INFORMATION STORAGE AND PROCESSING	Transcription
SX13_01821	YNR037c	3e-29	66.67	105	sce	KOG0899	Mitochondrial/chloroplast ribosomal protein S19	[J]	INFORMATION STORAGE AND PROCESSING	Translation, ribosomal structure and biogenesis
SX13_01823	SPBC17A3.05c	3e-39	34.44	147	spo	KOG0714	Molecular chaperone (DnaJ superfamily)	[O]	CELLULAR PROCESSES AND SIGNALING	Posttranslational modification, protein turnover, chaperones
SX13_01824	YPL191c	4e-36	30.46	143	sce	KOG2427	Uncharacterized conserved protein	[S]	POORLY CHARACTERIZED	Function unknown
SX13_01825	SPAC13C5.07	0	46.2	553	spo	KOG2310	DNA repair exonuclease MRE11	[L]	INFORMATION STORAGE AND PROCESSING	Replication, recombination and repair
SX13_01827	At5g36890	3e-55	32.04	198	ath	KOG0626	Beta-glucosidase, lactase phlorizinhydrolase, and related proteins	[G]	METABOLISM	Carbohydrate transport and metabolism
SX13_01828	YPL265w	0	54.02	558	sce	KOG1286	Amino acid transporters	[E]	METABOLISM	Amino acid transport and metabolism
SX13_01834	7297691	3e-76	37.8	278	dme	KOG0244	Kinesin-like protein	[Z]	CELLULAR PROCESSES AND SIGNALING	Cytoskeleton
SX13_01835	YCR105w	2e-70	41.74	233	sce	KOG0023	Alcohol dehydrogenase, class V	[Q]	METABOLISM	Secondary metabolites biosynthesis, transport and catabolism
SX13_01838	Hs6005808	3e-80	38.75	270	hsa	KOG2431	1, 2-alpha-mannosidase	[G]	METABOLISM	Carbohydrate transport and metabolism
SX13_01840	SPAPJ696.02	7e-32	30	129	spo	KOG1843	Uncharacterized conserved protein	[S]	POORLY CHARACTERIZED	Function unknown
SX13_01841	7301622	8e-64	26.4	233	dme	KOG2220	Predicted signal transduction protein	[R]	POORLY CHARACTERIZED	General function prediction only
SX13_01843	SPBC557.03c	7e-81	36.77	273	spo	KOG1426	FOG: RCC1 domain	[S]	POORLY CHARACTERIZED	Function unknown
SX13_01844	At5g25260	1e-98	36.12	311	ath	KOG2668	Flotillins	[UZ]	--	--
SX13_01848	SPCC1753.04	4e-54	34.87	186	spo	KOG1528	Salt-sensitive 3'-phosphoadenosine-5'-phosphatase HAL2/SAL1	[FP]	--	--
SX13_01852	SPCC757.13	7e-93	34.24	297	spo	KOG2533	Permease of the major facilitator superfamily	[G]	METABOLISM	Carbohydrate transport and metabolism
SX13_01854	Hs14249346	4e-27	27.89	111	hsa	KOG1198	Zinc-binding oxidoreductase	[CR]	--	--
SX13_01857	Hs14743830_2	1e-24	26.15	103	hsa	KOG4178	Soluble epoxide hydrolase	[I]	METABOLISM	Lipid transport and metabolism
SX13_01858	At3g49620	9e-39	33.21	144	ath	KOG0143	Iron/ascorbate family oxidoreductases	[QR]	--	--
SX13_01859	At2g46210	7e-62	34.19	214	ath	KOG4232	Delta 6-fatty acid desaturase/delta-8 sphingolipid desaturase	[I]	METABOLISM	Lipid transport and metabolism
SX13_01867	YDL194w	3e-64	33.2	228	sce	KOG0254	Predicted transporter (major facilitator superfamily)	[R]	POORLY CHARACTERIZED	General function prediction only
SX13_01871	SPAC23G3.02c	6e-86	24.93	317	spo	KOG1178	Non-ribosomal peptide synthetase/alpha-aminoadipate reductase and related enzymes	[Q]	METABOLISM	Secondary metabolites biosynthesis, transport and catabolism
SX13_01872	Hs7705777	8e-29	31.19	117	hsa	KOG0025	Zn2+-binding dehydrogenase (nuclear receptor binding factor-1)	[KC]	--	--
SX13_01873	YOL119c	1e-45	30.42	169	sce	KOG2504	Monocarboxylate transporter	[G]	METABOLISM	Carbohydrate transport and metabolism
SX13_01876	YIR028w	1e-93	35.04	304	sce	KOG2466	Uridine permease/thiamine transporter/allantoin transport	[FH]	--	--
SX13_01878	At4g37430	2e-21	29.68	99.4	ath	KOG0156	Cytochrome P450 CYP2 subfamily	[Q]	METABOLISM	Secondary metabolites biosynthesis, transport and catabolism
SX13_01879	SPBC23G7.10c	1e-120	47.45	363	spo	KOG0134	NADH:flavin oxidoreductase/12-oxophytodienoate reductase	[CR]	--	--
SX13_01881	CE14390	2e-60	35.71	206	cel	KOG2565	Predicted hydrolases or acyltransferases (alpha/beta hydrolase superfamily)	[R]	POORLY CHARACTERIZED	General function prediction only
SX13_01886	SPBC1271.10c	2e-79	29.45	265	spo	KOG0255	Synaptic vesicle transporter SVOP and related transporters (major facilitator superfamily)	[R]	POORLY CHARACTERIZED	General function prediction only
SX13_01887	YLR153c	0	60.76	827	sce	KOG1175	Acyl-CoA synthetase	[I]	METABOLISM	Lipid transport and metabolism
SX13_01890	SPAC18B11.09c	4e-45	41.33	154	spo	KOG4750	Serine O-acetyltransferase	[E]	METABOLISM	Amino acid transport and metabolism
SX13_01891	YGL077c	1e-74	33.19	251	sce	KOG1289	Amino acid transporters	[E]	METABOLISM	Amino acid transport and metabolism
SX13_01892	Hs4557735	7e-18	23.48	88.2	hsa	KOG0029	Amine oxidase	[Q]	METABOLISM	Secondary metabolites biosynthesis, transport and catabolism
SX13_01893	At5g18210	9e-40	37.45	151	ath	KOG0725	Reductases with broad range of substrate specificities	[R]	POORLY CHARACTERIZED	General function prediction only
SX13_01894	At5g57850	2e-15	25	76.6	ath	KOG0975	Branched chain aminotransferase BCAT1, pyridoxal phosphate enzymes type IV superfamily	[E]	METABOLISM	Amino acid transport and metabolism
SX13_01895	SPCC1450.07c	9e-89	44.84	275	spo	KOG3923	D-aspartate oxidase	[E]	METABOLISM	Amino acid transport and metabolism
SX13_01898	SPCC663.06c	3e-24	28.03	100	spo	KOG1611	Predicted short chain-type dehydrogenase	[R]	POORLY CHARACTERIZED	General function prediction only
SX13_01902	Hs10947054	7e-19	26.56	95.1	hsa	KOG4177	Ankyrin	[M]	CELLULAR PROCESSES AND SIGNALING	Cell wall/membrane/envelope biogenesis
SX13_01904	SPAC869.10c	1e-142	43.73	428	spo	KOG1286	Amino acid transporters	[E]	METABOLISM	Amino acid transport and metabolism
SX13_01911	SPCC1529.01	7e-99	35.36	312	spo	KOG0255	Synaptic vesicle transporter SVOP and related transporters (major facilitator superfamily)	[R]	POORLY CHARACTERIZED	General function prediction only
SX13_01920	CE13541	2e-29	25.12	122	cel	KOG0158	Cytochrome P450 CYP3/CYP5/CYP6/CYP9 subfamilies	[Q]	METABOLISM	Secondary metabolites biosynthesis, transport and catabolism
SX13_01923	At5g20710	3e-32	31.86	137	ath	KOG0496	Beta-galactosidase	[G]	METABOLISM	Carbohydrate transport and metabolism
SX13_01925	SPAC1039.03	3e-20	25.9	91.7	spo	KOG1515	Arylacetamide deacetylase	[V]	CELLULAR PROCESSES AND SIGNALING	Defense mechanisms
SX13_01927	At3g44320	1e-19	29.86	88.2	ath	KOG0805	Carbon-nitrogen hydrolase	[E]	METABOLISM	Amino acid transport and metabolism
SX13_01929	SPAC513.07	9e-27	31.62	109	spo	KOG1502	Flavonol reductase/cinnamoyl-CoA reductase	[V]	CELLULAR PROCESSES AND SIGNALING	Defense mechanisms
SX13_01933	At4g13260	5e-10	25.95	63.5	ath	KOG1399	Flavin-containing monooxygenase	[Q]	METABOLISM	Secondary metabolites biosynthesis, transport and catabolism
SX13_01938	7294377	4e-32	26.95	138	dme	KOG0352	ATP-dependent DNA helicase	[L]	INFORMATION STORAGE AND PROCESSING	Replication, recombination and repair
SX13_01941	7294377	6e-32	26.95	137	dme	KOG0352	ATP-dependent DNA helicase	[L]	INFORMATION STORAGE AND PROCESSING	Replication, recombination and repair
SX13_01945	At2g10780	9e-110	31.66	380	ath	KOG0017	FOG: Transposon-encoded proteins with TYA, reverse transcriptase, integrase domains in various combinations	[R]	POORLY CHARACTERIZED	General function prediction only
SX13_01947	YLR460c	8e-23	27.84	100	sce	KOG1198	Zinc-binding oxidoreductase	[CR]	--	--
SX13_01952	SPAPB1E7.08c	3e-134	41.08	407	spo	KOG0253	Synaptic vesicle transporter SV2 (major facilitator superfamily)	[R]	POORLY CHARACTERIZED	General function prediction only
SX13_01955	Hs10947042	2e-19	27.91	93.6	hsa	KOG4177	Ankyrin	[M]	CELLULAR PROCESSES AND SIGNALING	Cell wall/membrane/envelope biogenesis
SX13_01956	Hs10947042	1e-19	26.75	95.5	hsa	KOG4177	Ankyrin	[M]	CELLULAR PROCESSES AND SIGNALING	Cell wall/membrane/envelope biogenesis
SX13_01959	SPAC11D3.18c	5e-60	32.65	209	spo	KOG2533	Permease of the major facilitator superfamily	[G]	METABOLISM	Carbohydrate transport and metabolism
SX13_01962	YLR304c	0	54.66	866	sce	KOG0453	Aconitase/homoaconitase (aconitase superfamily)	[CE]	--	--
SX13_01963	Hs7656910	7e-77	27.1	274	hsa	KOG0202	Ca2+ transporting ATPase	[P]	METABOLISM	Inorganic ion transport and metabolism
SX13_01969	YGR289c	3e-56	27.15	202	sce	KOG0254	Predicted transporter (major facilitator superfamily)	[R]	POORLY CHARACTERIZED	General function prediction only
SX13_01971	YBR298c	5e-63	29.5	221	sce	KOG0254	Predicted transporter (major facilitator superfamily)	[R]	POORLY CHARACTERIZED	General function prediction only
SX13_01973	YLR011w	4e-30	39.73	114	sce	KOG4530	Predicted flavoprotein	[R]	POORLY CHARACTERIZED	General function prediction only
SX13_01975	At4g13010	3e-17	31.86	82.8	ath	KOG1198	Zinc-binding oxidoreductase	[CR]	--	--
SX13_01976	Hs18582884	6e-44	35.81	157	hsa	KOG1208	Dehydrogenases with different specificities (related to short-chain alcohol dehydrogenases)	[Q]	METABOLISM	Secondary metabolites biosynthesis, transport and catabolism
SX13_01977	YLL048c	0	34.18	744	sce	KOG0054	Multidrug resistance-associated protein/mitoxantrone resistance protein, ABC superfamily	[Q]	METABOLISM	Secondary metabolites biosynthesis, transport and catabolism
SX13_01983	SPBC359.06	6e-68	43.15	217	spo	KOG3699	Cytoskeletal protein Adducin	[TZ]	--	--
SX13_01989	At5g07360	4e-28	30.97	119	ath	KOG1211	Amidases	[J]	INFORMATION STORAGE AND PROCESSING	Translation, ribosomal structure and biogenesis
SX13_01990	Hs5453834	2e-07	29.51	54.7	hsa	KOG1437	Fasciclin and related adhesion glycoproteins	[MW]	--	--
SX13_01993	YBR298c	9e-64	29.37	223	sce	KOG0254	Predicted transporter (major facilitator superfamily)	[R]	POORLY CHARACTERIZED	General function prediction only
SX13_01994	Hs7661804	1e-42	43.53	150	hsa	KOG3383	Uncharacterized conserved protein	[S]	POORLY CHARACTERIZED	Function unknown
SX13_01998	SPBC1683.12	3e-49	30.91	179	spo	KOG2533	Permease of the major facilitator superfamily	[G]	METABOLISM	Carbohydrate transport and metabolism
SX13_01999	SPAC8E11.10	1e-65	44.96	210	spo	KOG0725	Reductases with broad range of substrate specificities	[R]	POORLY CHARACTERIZED	General function prediction only
SX13_02006	Hs4504937	1e-119	43.4	364	hsa	KOG3846	L-kynurenine hydrolase	[E]	METABOLISM	Amino acid transport and metabolism
SX13_02013	Hs14249596	6e-17	26.69	87.8	hsa	KOG2029	Uncharacterized conserved protein	[S]	POORLY CHARACTERIZED	Function unknown
SX13_02014	7295202	3e-07	27.32	57	dme	KOG4177	Ankyrin	[M]	CELLULAR PROCESSES AND SIGNALING	Cell wall/membrane/envelope biogenesis
SX13_02017	7293011	2e-61	31.55	219	dme	KOG1238	Glucose dehydrogenase/choline dehydrogenase/mandelonitrile lyase (GMC oxidoreductase family)	[R]	POORLY CHARACTERIZED	General function prediction only
SX13_02018	SPCC757.07c	2e-150	47.86	444	spo	KOG0047	Catalase	[P]	METABOLISM	Inorganic ion transport and metabolism
SX13_02023	At5g57190	1e-31	33.07	128	ath	KOG2419	Phosphatidylserine decarboxylase	[I]	METABOLISM	Lipid transport and metabolism
SX13_02029	7296705	8e-20	30.19	88.2	dme	KOG0725	Reductases with broad range of substrate specificities	[R]	POORLY CHARACTERIZED	General function prediction only
SX13_02030	SPBC2F12.13	2e-159	46.79	499	spo	KOG0242	Kinesin-like protein	[Z]	CELLULAR PROCESSES AND SIGNALING	Cytoskeleton
SX13_02031	Hs4508017	7e-34	53	131	hsa	KOG2893	Zn finger protein	[R]	POORLY CHARACTERIZED	General function prediction only
SX13_02033	SPCC24B10.12	1e-21	27.55	90.9	spo	KOG4066	Cell growth regulatory protein CGR11	[S]	POORLY CHARACTERIZED	Function unknown
SX13_02034	SPCC70.03c	4e-42	30	159	spo	KOG0186	Proline oxidase	[E]	METABOLISM	Amino acid transport and metabolism
SX13_02037	YIL039w	1e-52	30.75	190	sce	KOG3662	Cell division control protein/predicted DNA repair exonuclease	[L]	INFORMATION STORAGE AND PROCESSING	Replication, recombination and repair
SX13_02040	At3g18130	4e-22	30.77	101	ath	KOG0279	G protein beta subunit-like protein	[T]	CELLULAR PROCESSES AND SIGNALING	Signal transduction mechanisms
SX13_02043	7301689	1e-15	25	85.5	dme	KOG0504	FOG: Ankyrin repeat	[R]	POORLY CHARACTERIZED	General function prediction only
SX13_02051	Hs4557239	2e-47	32.44	184	hsa	KOG4389	Acetylcholinesterase/Butyrylcholinesterase	[T]	CELLULAR PROCESSES AND SIGNALING	Signal transduction mechanisms
SX13_02056	7296014	2e-07	27.36	56.2	dme	KOG0940	Ubiquitin protein ligase RSP5/NEDD4	[O]	CELLULAR PROCESSES AND SIGNALING	Posttranslational modification, protein turnover, chaperones
SX13_02057	SPAC11D3.15	0	52.72	1298	spo	KOG1939	Oxoprolinase	[E]	METABOLISM	Amino acid transport and metabolism
SX13_02059	SPAC1002.16c	1e-115	38.2	355	spo	KOG2533	Permease of the major facilitator superfamily	[G]	METABOLISM	Carbohydrate transport and metabolism
SX13_02060	At2g31770	3e-19	27.87	94	ath	KOG1815	Predicted E3 ubiquitin ligase	[O]	CELLULAR PROCESSES AND SIGNALING	Posttranslational modification, protein turnover, chaperones
SX13_02063	Hs17865630	4e-96	24.95	344	hsa	KOG0059	Lipid exporter ABCA1 and related proteins, ABC superfamily	[IR]	--	--
SX13_02065	At1g74540	2e-33	26.64	134	ath	KOG0156	Cytochrome P450 CYP2 subfamily	[Q]	METABOLISM	Secondary metabolites biosynthesis, transport and catabolism
SX13_02068	YPR074c	4e-14	26.03	77	sce	KOG0523	Transketolase	[G]	METABOLISM	Carbohydrate transport and metabolism
SX13_02069	At1g18270_2	6e-27	31.15	107	ath	KOG4153	Fructose 1,6-bisphosphate aldolase	[G]	METABOLISM	Carbohydrate transport and metabolism
SX13_02070	SPBC2G5.05	3e-162	40.74	509	spo	KOG0523	Transketolase	[G]	METABOLISM	Carbohydrate transport and metabolism
SX13_02071	SPAC8E11.10	5e-27	35.79	109	spo	KOG0725	Reductases with broad range of substrate specificities	[R]	POORLY CHARACTERIZED	General function prediction only
SX13_02072	SPBC1683.12	2e-58	31.52	204	spo	KOG2533	Permease of the major facilitator superfamily	[G]	METABOLISM	Carbohydrate transport and metabolism
SX13_02075	7300678	3e-168	33.69	527	dme	KOG0203	Na+/K+ ATPase, alpha subunit	[P]	METABOLISM	Inorganic ion transport and metabolism
SX13_02076	SPAC521.04c	2e-164	39.39	507	spo	KOG1397	Ca2+/H+ antiporter VCX1 and related proteins	[P]	METABOLISM	Inorganic ion transport and metabolism
SX13_02080	YPL063w	3e-65	40.37	226	sce	KOG2832	TFIIF-interacting CTD phosphatase, including NLI-interacting factor (involved in RNA polymerase II regulation)	[K]	INFORMATION STORAGE AND PROCESSING	Transcription
SX13_02082	At4g26750	2e-20	26.93	94.4	ath	KOG0917	Uncharacterized conserved protein	[S]	POORLY CHARACTERIZED	Function unknown
SX13_02083	YOR288c	2e-32	35.44	129	sce	KOG0191	Thioredoxin/protein disulfide isomerase	[O]	CELLULAR PROCESSES AND SIGNALING	Posttranslational modification, protein turnover, chaperones
SX13_02084	YGR195w	3e-54	37.45	180	sce	KOG1068	Exosomal 3'-5' exoribonuclease complex, subunit Rrp41 and related exoribonucleases	[J]	INFORMATION STORAGE AND PROCESSING	Translation, ribosomal structure and biogenesis
SX13_02085	YMR303c	2e-40	35.71	147	sce	KOG0023	Alcohol dehydrogenase, class V	[Q]	METABOLISM	Secondary metabolites biosynthesis, transport and catabolism
SX13_02086	YCL057w	3e-92	30.82	317	sce	KOG2089	Metalloendopeptidase family - saccharolysin & thimet oligopeptidase	[O]	CELLULAR PROCESSES AND SIGNALING	Posttranslational modification, protein turnover, chaperones
SX13_02087	YMR266w	3e-99	41.04	338	sce	KOG1134	Uncharacterized conserved protein	[R]	POORLY CHARACTERIZED	General function prediction only
SX13_02088	SPBC1683.12	3e-58	27.74	204	spo	KOG2533	Permease of the major facilitator superfamily	[G]	METABOLISM	Carbohydrate transport and metabolism
SX13_02089	At2g43180	7e-50	36.92	177	ath	KOG1260	Isocitrate lyase	[C]	METABOLISM	Energy production and conversion
SX13_02090	YLR134w	2e-149	43.78	448	sce	KOG1184	Thiamine pyrophosphate-requiring enzyme	[EH]	--	--
SX13_02091	CE01659	8e-24	25.62	106	cel	KOG0158	Cytochrome P450 CYP3/CYP5/CYP6/CYP9 subfamilies	[Q]	METABOLISM	Secondary metabolites biosynthesis, transport and catabolism
SX13_02093	YEL069c	9e-45	27.17	169	sce	KOG0254	Predicted transporter (major facilitator superfamily)	[R]	POORLY CHARACTERIZED	General function prediction only
SX13_02096	YML075c	0	40.56	763	sce	KOG2480	3-hydroxy-3-methylglutaryl-CoA (HMG-CoA) reductase	[I]	METABOLISM	Lipid transport and metabolism
SX13_02097	YGL037c	1e-38	36.62	137	sce	KOG4003	Pyrazinamidase/nicotinamidase PNC1	[V]	CELLULAR PROCESSES AND SIGNALING	Defense mechanisms
SX13_02098	At5g09970	1e-08	23.36	59.7	ath	KOG0156	Cytochrome P450 CYP2 subfamily	[Q]	METABOLISM	Secondary metabolites biosynthesis, transport and catabolism
SX13_02099	At1g60500	3e-37	33.33	149	ath	KOG0446	Vacuolar sorting protein VPS1, dynamin, and related proteins	[UR]	--	--
SX13_02101	Hs13378141	1e-12	24.74	67	hsa	KOG4300	Predicted methyltransferase	[R]	POORLY CHARACTERIZED	General function prediction only
SX13_02104	7300628	9e-21	33	96.7	dme	KOG3957	Predicted L-carnitine dehydratase/alpha-methylacyl-CoA racemase	[I]	METABOLISM	Lipid transport and metabolism
SX13_02111	SPBC1683.02	3e-84	39.47	263	spo	KOG1097	Adenine deaminase/adenosine deaminase	[F]	METABOLISM	Nucleotide transport and metabolism
SX13_02113	CE09880	6e-68	26.07	258	cel	KOG1202	Animal-type fatty acid synthase and related proteins	[I]	METABOLISM	Lipid transport and metabolism
SX13_02114	Hs4757794_2	8e-16	33.77	79.7	hsa	KOG3178	Hydroxyindole-O-methyltransferase and related SAM-dependent methyltransferases	[R]	POORLY CHARACTERIZED	General function prediction only
SX13_02115	At4g38540	1e-07	27.23	55.8	ath	KOG2614	Kynurenine 3-monooxygenase and related flavoprotein monooxygenases	[CR]	--	--
SX13_02116	SPAC2E1P3.01	4e-16	26.57	80.1	spo	KOG1198	Zinc-binding oxidoreductase	[CR]	--	--
SX13_02120	Hs8923708	6e-63	32.77	214	hsa	KOG2853	Possible oxidoreductase	[R]	POORLY CHARACTERIZED	General function prediction only
SX13_02121	YLL056c	5e-06	22.08	49.3	sce	KOG1502	Flavonol reductase/cinnamoyl-CoA reductase	[V]	CELLULAR PROCESSES AND SIGNALING	Defense mechanisms
SX13_02123	At1g09930	5e-65	25.7	233	ath	KOG2262	Sexual differentiation process protein ISP4	[T]	CELLULAR PROCESSES AND SIGNALING	Signal transduction mechanisms
SX13_02128	SPCC1739.08c	7e-64	44.27	206	spo	KOG0725	Reductases with broad range of substrate specificities	[R]	POORLY CHARACTERIZED	General function prediction only
SX13_02129	CE06215	2e-84	42.61	275	cel	KOG0024	Sorbitol dehydrogenase	[Q]	METABOLISM	Secondary metabolites biosynthesis, transport and catabolism
SX13_02130	SPCC1235.13	3e-37	27.69	146	spo	KOG0254	Predicted transporter (major facilitator superfamily)	[R]	POORLY CHARACTERIZED	General function prediction only
SX13_02133	SPAC227.14	2e-42	39.32	147	spo	KOG2702	Predicted panthothenate kinase/uridine kinase-related protein	[FH]	--	--
SX13_02138	SPCC757.13	2e-82	35.2	270	spo	KOG2533	Permease of the major facilitator superfamily	[G]	METABOLISM	Carbohydrate transport and metabolism
SX13_02141	SPCC736.13	4e-17	30.87	82.4	spo	KOG1208	Dehydrogenases with different specificities (related to short-chain alcohol dehydrogenases)	[Q]	METABOLISM	Secondary metabolites biosynthesis, transport and catabolism
SX13_02142	YNL134c	1e-19	30.15	91.3	sce	KOG1198	Zinc-binding oxidoreductase	[CR]	--	--
SX13_02143	7295487	5e-11	27.64	63.5	dme	KOG0725	Reductases with broad range of substrate specificities	[R]	POORLY CHARACTERIZED	General function prediction only
SX13_02144	YOL119c	2e-69	32.96	233	sce	KOG2504	Monocarboxylate transporter	[G]	METABOLISM	Carbohydrate transport and metabolism
SX13_02148	At3g60140	2e-129	42.47	394	ath	KOG0626	Beta-glucosidase, lactase phlorizinhydrolase, and related proteins	[G]	METABOLISM	Carbohydrate transport and metabolism
SX13_02149	YGR289c	8e-41	26.19	157	sce	KOG0254	Predicted transporter (major facilitator superfamily)	[R]	POORLY CHARACTERIZED	General function prediction only
SX13_02152	SPAC977.14c	2e-103	49.13	313	spo	KOG1575	Voltage-gated shaker-like K+ channel, subunit beta/KCNAB	[C]	METABOLISM	Energy production and conversion
SX13_02154	CE06702	3e-14	27.52	80.1	cel	KOG4177	Ankyrin	[M]	CELLULAR PROCESSES AND SIGNALING	Cell wall/membrane/envelope biogenesis
SX13_02156	At5g67030	1e-07	25.81	55.5	ath	KOG2614	Kynurenine 3-monooxygenase and related flavoprotein monooxygenases	[CR]	--	--
SX13_02157	HsM4507861	1e-26	28.06	117	hsa	KOG2896	UV radiation resistance associated protein	[R]	POORLY CHARACTERIZED	General function prediction only
SX13_02158	CE09012	9e-07	49.11	53.5	cel	KOG0335	ATP-dependent RNA helicase	[A]	INFORMATION STORAGE AND PROCESSING	RNA processing and modification
SX13_02163	SPAC4F8.11	7e-34	27.57	143	spo	KOG0269	WD40 repeat-containing protein	[S]	POORLY CHARACTERIZED	Function unknown
SX13_02165	YAL049c	4e-26	28.16	105	sce	KOG3043	Predicted hydrolase related to dienelactone hydrolase	[R]	POORLY CHARACTERIZED	General function prediction only
SX13_02167	At1g08980	5e-27	40.83	113	ath	KOG1211	Amidases	[J]	INFORMATION STORAGE AND PROCESSING	Translation, ribosomal structure and biogenesis
SX13_02172	SPAC1002.12c	1e-148	45.78	439	spo	KOG2451	Aldehyde dehydrogenase	[C]	METABOLISM	Energy production and conversion
SX13_02173	YJR139c	5e-114	52.21	343	sce	KOG0455	Homoserine dehydrogenase	[E]	METABOLISM	Amino acid transport and metabolism
SX13_02174	YHR112c	3e-86	39.85	283	sce	KOG0053	Cystathionine beta-lyases/cystathionine gamma-synthases	[E]	METABOLISM	Amino acid transport and metabolism
SX13_02178	SPAC521.03	3e-16	28.93	79.7	spo	KOG1205	Predicted dehydrogenase	[Q]	METABOLISM	Secondary metabolites biosynthesis, transport and catabolism
SX13_02185	At5g64440	5e-60	29.79	214	ath	KOG1211	Amidases	[J]	INFORMATION STORAGE AND PROCESSING	Translation, ribosomal structure and biogenesis
SX13_02190	Hs4885271	2e-106	37.05	336	hsa	KOG2410	Gamma-glutamyltransferase	[E]	METABOLISM	Amino acid transport and metabolism
SX13_02192	Hs10947042	1e-14	36.27	80.5	hsa	KOG4177	Ankyrin	[M]	CELLULAR PROCESSES AND SIGNALING	Cell wall/membrane/envelope biogenesis
SX13_02197	SPBC13G1.11	7e-73	57.53	223	spo	KOG0861	SNARE protein YKT6, synaptobrevin/VAMP syperfamily	[U]	CELLULAR PROCESSES AND SIGNALING	Intracellular trafficking, secretion, and vesicular transport
SX13_02198	SPBC16A3.02c	2e-51	32.55	177	spo	KOG1198	Zinc-binding oxidoreductase	[CR]	--	--
SX13_02201	Hs4557317	4e-43	29.43	162	hsa	KOG0819	Annexin	[U]	CELLULAR PROCESSES AND SIGNALING	Intracellular trafficking, secretion, and vesicular transport
SX13_02202	Hs8922640	1e-12	25.68	69.7	hsa	KOG1072	FOG: Kelch repeat	[R]	POORLY CHARACTERIZED	General function prediction only
SX13_02203	Hs15277342	2e-32	35.97	123	hsa	KOG1200	Mitochondrial/plastidial beta-ketoacyl-ACP reductase	[I]	METABOLISM	Lipid transport and metabolism
SX13_02204	At5g11320	1e-15	25.9	80.5	ath	KOG1399	Flavin-containing monooxygenase	[Q]	METABOLISM	Secondary metabolites biosynthesis, transport and catabolism
SX13_02205	Hs22045305	2e-08	31.62	57	hsa	KOG1515	Arylacetamide deacetylase	[V]	CELLULAR PROCESSES AND SIGNALING	Defense mechanisms
SX13_02206	At5g52400	6e-13	22.17	73.2	ath	KOG0157	Cytochrome P450 CYP4/CYP19/CYP26 subfamilies	[QI]	--	--
SX13_02207	YDR011w	0	33.4	789	sce	KOG0065	Pleiotropic drug resistance proteins (PDR1-15), ABC superfamily	[Q]	METABOLISM	Secondary metabolites biosynthesis, transport and catabolism
SX13_02208	At1g05590	7e-08	23.93	57.4	ath	KOG2499	Beta-N-acetylhexosaminidase	[G]	METABOLISM	Carbohydrate transport and metabolism
SX13_02212	YNL238w	2e-178	44.44	540	sce	KOG3525	Subtilisin-like proprotein convertase	[O]	CELLULAR PROCESSES AND SIGNALING	Posttranslational modification, protein turnover, chaperones
SX13_02213	YJR077c	3e-90	49.84	276	sce	KOG0767	Mitochondrial phosphate carrier protein	[C]	METABOLISM	Energy production and conversion
SX13_02217	YJL036w	1e-77	34.49	253	sce	KOG2273	Membrane coat complex Retromer, subunit VPS5/SNX1, Sorting nexins, and related PX domain-containing proteins	[U]	CELLULAR PROCESSES AND SIGNALING	Intracellular trafficking, secretion, and vesicular transport
SX13_02218	SPAC23C11.17	1e-127	57.41	387	spo	KOG1043	Ca2+-binding transmembrane protein LETM1/MRS7	[S]	POORLY CHARACTERIZED	Function unknown
SX13_02220	YER170w	8e-60	41.13	194	sce	KOG3078	Adenylate kinase	[F]	METABOLISM	Nucleotide transport and metabolism
SX13_02221	CE23635	6e-36	38.65	133	cel	KOG3106	ER lumen protein retaining receptor	[U]	CELLULAR PROCESSES AND SIGNALING	Intracellular trafficking, secretion, and vesicular transport
SX13_02224	Hs5729953	2e-58	54.44	191	hsa	KOG2265	Nuclear distribution protein NUDC	[T]	CELLULAR PROCESSES AND SIGNALING	Signal transduction mechanisms
SX13_02225	YDR460w	3e-53	35.42	183	sce	KOG3800	Predicted E3 ubiquitin ligase containing RING finger, subunit of transcription/repair factor TFIIH and CDK-activating kinase assembly factor	[O]	CELLULAR PROCESSES AND SIGNALING	Posttranslational modification, protein turnover, chaperones
SX13_02226	SPBC19F8.03c	9e-73	42.81	259	spo	KOG0251	Clathrin assembly protein AP180 and related proteins, contain ENTH domain	[TU]	--	--
SX13_02228	SPAC1002.16c	1e-85	31.28	277	spo	KOG2533	Permease of the major facilitator superfamily	[G]	METABOLISM	Carbohydrate transport and metabolism
SX13_02229	SPCC1259.12c	1e-11	29.11	71.2	spo	KOG1477	SPRY domain-containing proteins	[R]	POORLY CHARACTERIZED	General function prediction only
SX13_02233	SPBC428.02c	6e-89	41.36	278	spo	KOG0975	Branched chain aminotransferase BCAT1, pyridoxal phosphate enzymes type IV superfamily	[E]	METABOLISM	Amino acid transport and metabolism
SX13_02234	YGR138c	1e-68	35.32	234	sce	KOG0255	Synaptic vesicle transporter SVOP and related transporters (major facilitator superfamily)	[R]	POORLY CHARACTERIZED	General function prediction only
SX13_02237	Hs10190746	3e-24	33.22	106	hsa	KOG1208	Dehydrogenases with different specificities (related to short-chain alcohol dehydrogenases)	[Q]	METABOLISM	Secondary metabolites biosynthesis, transport and catabolism
SX13_02239	YNL125c	5e-25	29.88	110	sce	KOG2504	Monocarboxylate transporter	[G]	METABOLISM	Carbohydrate transport and metabolism
SX13_02240	CE09969	9e-15	26.64	77	cel	KOG0725	Reductases with broad range of substrate specificities	[R]	POORLY CHARACTERIZED	General function prediction only
SX13_02242	SPBC1683.12	2e-51	28.94	186	spo	KOG2533	Permease of the major facilitator superfamily	[G]	METABOLISM	Carbohydrate transport and metabolism
SX13_02243	SPAC11D3.17	2e-07	37.66	55.8	spo	KOG1721	FOG: Zn-finger	[R]	POORLY CHARACTERIZED	General function prediction only
SX13_02244	SPAC1039.10	1e-28	48.8	105	spo	KOG2317	Putative translation initiation inhibitor UK114/IBM1	[J]	INFORMATION STORAGE AND PROCESSING	Translation, ribosomal structure and biogenesis
SX13_02245	At3g46490	3e-15	27.55	78.2	ath	KOG0143	Iron/ascorbate family oxidoreductases	[QR]	--	--
SX13_02246	YDR536w	1e-96	33.52	309	sce	KOG0254	Predicted transporter (major facilitator superfamily)	[R]	POORLY CHARACTERIZED	General function prediction only
SX13_02250	Hs10835065	4e-18	32.43	86.7	hsa	KOG0616	cAMP-dependent protein kinase catalytic subunit (PKA)	[T]	CELLULAR PROCESSES AND SIGNALING	Signal transduction mechanisms
SX13_02253	At3g50560	4e-07	28.68	52	ath	KOG1014	17 beta-hydroxysteroid dehydrogenase type 3, HSD17B3	[I]	METABOLISM	Lipid transport and metabolism
SX13_02254	Hs10337605	7e-34	34.78	126	hsa	KOG0725	Reductases with broad range of substrate specificities	[R]	POORLY CHARACTERIZED	General function prediction only
SX13_02255	Hs7705831	2e-06	31.31	47	hsa	KOG0504	FOG: Ankyrin repeat	[R]	POORLY CHARACTERIZED	General function prediction only
SX13_02259	CE01658	2e-30	27.16	129	cel	KOG0158	Cytochrome P450 CYP3/CYP5/CYP6/CYP9 subfamilies	[Q]	METABOLISM	Secondary metabolites biosynthesis, transport and catabolism
SX13_02260	YIL166c	9e-162	44.01	486	sce	KOG2533	Permease of the major facilitator superfamily	[G]	METABOLISM	Carbohydrate transport and metabolism
SX13_02264	YAL049c	5e-21	37.44	95.9	sce	KOG3043	Predicted hydrolase related to dienelactone hydrolase	[R]	POORLY CHARACTERIZED	General function prediction only
SX13_02266	SPAC19G12.09	6e-58	39.48	191	spo	KOG1577	Aldo/keto reductase family proteins	[R]	POORLY CHARACTERIZED	General function prediction only
SX13_02267	SPCC757.13	1e-77	31.12	257	spo	KOG2533	Permease of the major facilitator superfamily	[G]	METABOLISM	Carbohydrate transport and metabolism
SX13_02268	SPCC417.12	4e-111	37.19	345	spo	KOG1516	Carboxylesterase and related proteins	[R]	POORLY CHARACTERIZED	General function prediction only
SX13_02269	SPAC56E4.03	1e-95	36.45	303	spo	KOG0634	Aromatic amino acid aminotransferase and related proteins	[E]	METABOLISM	Amino acid transport and metabolism
SX13_02274	Hs13236495	4e-08	23.81	56.6	hsa	KOG1198	Zinc-binding oxidoreductase	[CR]	--	--
SX13_02284	At1g57610	3e-12	31.19	68.9	ath	KOG2966	Uncharacterized conserved protein	[R]	POORLY CHARACTERIZED	General function prediction only
SX13_02286	SPAC24C9.03	3e-148	57.88	434	spo	KOG2833	Mevalonate pyrophosphate decarboxylase	[I]	METABOLISM	Lipid transport and metabolism
SX13_02287	7298472	3e-51	35.29	183	dme	KOG4249	Uncharacterized conserved protein	[S]	POORLY CHARACTERIZED	Function unknown
SX13_02288	SPAC24C9.02c	3e-56	48.33	184	spo	KOG3996	Holocytochrome c synthase/heme-lyase	[CO]	--	--
SX13_02293	YJL059w	5e-89	41.57	285	sce	KOG3880	Predicted small molecule transporter involved in cellular pH homeostasis (Batten disease protein in human)	[R]	POORLY CHARACTERIZED	General function prediction only
SX13_02300	YOR273c	2e-85	34.99	281	sce	KOG0255	Synaptic vesicle transporter SVOP and related transporters (major facilitator superfamily)	[R]	POORLY CHARACTERIZED	General function prediction only
SX13_02301	YBR011c	9e-73	45.95	246	sce	KOG1626	Inorganic pyrophosphatase/Nucleosome remodeling factor, subunit NURF38	[C]	METABOLISM	Energy production and conversion
SX13_02302	Hs10190746	2e-14	28.12	74.7	hsa	KOG1208	Dehydrogenases with different specificities (related to short-chain alcohol dehydrogenases)	[Q]	METABOLISM	Secondary metabolites biosynthesis, transport and catabolism
SX13_02304	SPCC1235.04c	6e-57	36.55	187	spo	KOG2644	3'-phosphoadenosine 5'-phosphosulfate sulfotransferase (PAPS reductase)/FAD synthetase and related enzymes	[EH]	--	--
SX13_02308	YBR296c	1e-132	42.29	407	sce	KOG2493	Na+/Pi symporter	[P]	METABOLISM	Inorganic ion transport and metabolism
SX13_02315	Hs7427509	3e-06	34.83	47.4	hsa	KOG3947	Phosphoesterases	[R]	POORLY CHARACTERIZED	General function prediction only
SX13_02319	At5g21100	5e-39	25.94	153	ath	KOG1263	Multicopper oxidases	[Q]	METABOLISM	Secondary metabolites biosynthesis, transport and catabolism
SX13_02321	SPCPB1C11.02	4e-165	49.4	483	spo	KOG1286	Amino acid transporters	[E]	METABOLISM	Amino acid transport and metabolism
SX13_02324	At1g32490	0	55.04	958	ath	KOG0923	mRNA splicing factor ATP-dependent RNA helicase	[A]	INFORMATION STORAGE AND PROCESSING	RNA processing and modification
SX13_02325	SPBC1347.05c	5e-77	38.8	248	spo	KOG0712	Molecular chaperone (DnaJ superfamily)	[O]	CELLULAR PROCESSES AND SIGNALING	Posttranslational modification, protein turnover, chaperones
SX13_02327	SPBC2G5.04c	4e-47	30.14	167	spo	KOG2667	COPII vesicle protein	[U]	CELLULAR PROCESSES AND SIGNALING	Intracellular trafficking, secretion, and vesicular transport
SX13_02328	SPCC548.07c	8e-64	29.22	221	spo	KOG0254	Predicted transporter (major facilitator superfamily)	[R]	POORLY CHARACTERIZED	General function prediction only
SX13_02329	At4g18360	7e-93	39.25	290	ath	KOG0538	Glycolate oxidase	[C]	METABOLISM	Energy production and conversion
SX13_02330	7298718	2e-19	26.91	90.9	dme	KOG0069	Glyoxylate/hydroxypyruvate reductase (D-isomer-specific 2-hydroxy acid dehydrogenase superfamily)	[C]	METABOLISM	Energy production and conversion
SX13_02333	Hs5031569	6e-174	63.78	495	hsa	KOG0676	Actin and related proteins	[Z]	CELLULAR PROCESSES AND SIGNALING	Cytoskeleton
SX13_02338	CE19807	3e-51	34.76	181	cel	KOG2693	Putative zinc transporter	[P]	METABOLISM	Inorganic ion transport and metabolism
SX13_02340	YCL018w	3e-151	60.06	436	sce	KOG0786	3-isopropylmalate dehydrogenase	[E]	METABOLISM	Amino acid transport and metabolism
SX13_02341	Hs4503281	1e-135	43.06	407	hsa	KOG0628	Aromatic-L-amino-acid/L-histidine decarboxylase	[E]	METABOLISM	Amino acid transport and metabolism
SX13_02342	SPCC4B3.04c	0	40.12	1016	spo	KOG2968	Predicted esterase of the alpha-beta hydrolase superfamily (Neuropathy target esterase), contains cAMP-binding domains	[R]	POORLY CHARACTERIZED	General function prediction only
SX13_02343	SPAC144.07c	5e-113	51.11	336	spo	KOG1533	Predicted GTPase	[R]	POORLY CHARACTERIZED	General function prediction only
SX13_02344	SPCC830.09c	1e-25	42.36	99.4	spo	KOG4639	RNase P/RNase MRP subunit POP5	[J]	INFORMATION STORAGE AND PROCESSING	Translation, ribosomal structure and biogenesis
SX13_02345	Hs10880983	7e-96	44.77	317	hsa	KOG2371	Molybdopterin biosynthesis protein	[H]	METABOLISM	Coenzyme transport and metabolism
SX13_02346	SPAC2C4.13	8e-84	68.68	254	spo	KOG0233	Vacuolar H+-ATPase V0 sector, subunit c''	[C]	METABOLISM	Energy production and conversion
SX13_02347	SPCC553.11c	4e-35	62.89	128	spo	KOG3463	Transcription initiation factor IIA, gamma subunit	[K]	INFORMATION STORAGE AND PROCESSING	Transcription
SX13_02348	SPBC19C7.11	0	42.41	551	spo	KOG0475	Cl- channel CLC-3 and related proteins (CLC superfamily)	[P]	METABOLISM	Inorganic ion transport and metabolism
SX13_02349	7292735	7e-16	36.56	73.2	dme	KOG1657	CCAAT-binding factor, subunit C (HAP5)	[K]	INFORMATION STORAGE AND PROCESSING	Transcription
SX13_02350	SPBC119.07	2e-172	29.58	573	spo	KOG1240	Protein kinase containing WD40 repeats	[T]	CELLULAR PROCESSES AND SIGNALING	Signal transduction mechanisms
SX13_02356	SPAC688.13	1e-68	38.81	223	spo	KOG3020	TatD-related DNase	[L]	INFORMATION STORAGE AND PROCESSING	Replication, recombination and repair
SX13_02359	YIL065c	2e-41	46.62	140	sce	KOG3364	Membrane protein involved in organellar division	[M]	CELLULAR PROCESSES AND SIGNALING	Cell wall/membrane/envelope biogenesis
SX13_02360	SPAC4F10.11	8e-169	51.81	495	spo	KOG2655	Septin family protein (P-loop GTPase)	[DZU]	--	--
SX13_02361	YOR176w	1e-146	59.65	428	sce	KOG1321	Protoheme ferro-lyase (ferrochelatase)	[H]	METABOLISM	Coenzyme transport and metabolism
SX13_02362	SPCC126.02c	5e-104	33.96	333	spo	KOG2327	DNA-binding subunit of a DNA-dependent protein kinase (Ku70 autoantigen)	[L]	INFORMATION STORAGE AND PROCESSING	Replication, recombination and repair
SX13_02364	SPBC609.04	3e-115	38.61	359	spo	KOG0255	Synaptic vesicle transporter SVOP and related transporters (major facilitator superfamily)	[R]	POORLY CHARACTERIZED	General function prediction only
SX13_02366	7297687	4e-32	58.62	114	dme	KOG3293	Small nuclear ribonucleoprotein (snRNP)	[A]	INFORMATION STORAGE AND PROCESSING	RNA processing and modification
SX13_02369	SPCC1672.03c	2e-140	47	418	spo	KOG3968	Atrazine chlorohydrolase/guanine deaminase	[FQ]	--	--
SX13_02375	SPBC902.02c	2e-68	28.06	249	spo	KOG1969	DNA replication checkpoint protein CHL12/CTF18	[DL]	--	--
SX13_02376	YML054c_2	4e-155	58.47	452	sce	KOG0538	Glycolate oxidase	[C]	METABOLISM	Energy production and conversion
SX13_02377	Hs20535508	7e-69	28.14	249	hsa	KOG2220	Predicted signal transduction protein	[R]	POORLY CHARACTERIZED	General function prediction only
SX13_02379	YLL018c	5e-123	45.13	390	sce	KOG0556	Aspartyl-tRNA synthetase	[J]	INFORMATION STORAGE AND PROCESSING	Translation, ribosomal structure and biogenesis
SX13_02380	Hs22045305	6e-17	27.72	83.6	hsa	KOG1515	Arylacetamide deacetylase	[V]	CELLULAR PROCESSES AND SIGNALING	Defense mechanisms
SX13_02381	Hs7705684_2	5e-20	29.78	87	hsa	KOG3221	Glycolipid transfer protein	[G]	METABOLISM	Carbohydrate transport and metabolism
SX13_02382	YKR031c	1e-99	40.72	356	sce	KOG1329	Phospholipase D1	[I]	METABOLISM	Lipid transport and metabolism
SX13_02383	SPCC550.07	6e-81	33.21	267	spo	KOG1212	Amidases	[JIT]	--	--
SX13_02384	YMR217w	0	61.89	649	sce	KOG1622	GMP synthase	[F]	METABOLISM	Nucleotide transport and metabolism
SX13_02385	At4g24520	4e-57	28.79	212	ath	KOG1158	NADP/FAD dependent oxidoreductase	[C]	METABOLISM	Energy production and conversion
SX13_02387	SPAP32A8.03c	4e-21	35.68	98.6	spo	KOG0800	FOG: Predicted E3 ubiquitin ligase	[O]	CELLULAR PROCESSES AND SIGNALING	Posttranslational modification, protein turnover, chaperones
SX13_02389	SPBC3B9.14c	1e-48	33.89	171	spo	KOG3769	Ribonuclease III domain proteins	[J]	INFORMATION STORAGE AND PROCESSING	Translation, ribosomal structure and biogenesis
SX13_02390	Hs4826914_3	6e-29	27.25	123	hsa	KOG1325	Lysophospholipase	[I]	METABOLISM	Lipid transport and metabolism
SX13_02391	SPAC57A10.10c	2e-36	42.05	138	spo	KOG0118	FOG: RRM domain	[R]	POORLY CHARACTERIZED	General function prediction only
SX13_02392	YDR287w	2e-75	47.57	245	sce	KOG2951	Inositol monophosphatase	[G]	METABOLISM	Carbohydrate transport and metabolism
SX13_02393	YDL024c	9e-32	25.34	129	sce	KOG1382	Multiple inositol polyphosphate phosphatase	[R]	POORLY CHARACTERIZED	General function prediction only
SX13_02396	YKL014c	6e-38	23.26	157	sce	KOG1791	Uncharacterized conserved protein	[S]	POORLY CHARACTERIZED	Function unknown
SX13_02397	YBR023c	3e-135	44	457	sce	KOG2571	Chitin synthase/hyaluronan synthase (glycosyltransferases)	[M]	CELLULAR PROCESSES AND SIGNALING	Cell wall/membrane/envelope biogenesis
SX13_02398	YBR023c	9e-136	45.31	457	sce	KOG2571	Chitin synthase/hyaluronan synthase (glycosyltransferases)	[M]	CELLULAR PROCESSES AND SIGNALING	Cell wall/membrane/envelope biogenesis
SX13_02399	Hs11432626	7e-60	34.17	207	hsa	KOG0787	Dehydrogenase kinase	[T]	CELLULAR PROCESSES AND SIGNALING	Signal transduction mechanisms
SX13_02400	SPAC19A8.04	0	55.51	583	spo	KOG0157	Cytochrome P450 CYP4/CYP19/CYP26 subfamilies	[QI]	--	--
SX13_02401	YOR286w	1e-27	42.86	105	sce	KOG1530	Rhodanese-related sulfurtransferase	[P]	METABOLISM	Inorganic ion transport and metabolism
SX13_02402	YKR094c	6e-61	97.03	207	sce	KOG0003	Ubiquitin/60s ribosomal protein L40 fusion	[J]	INFORMATION STORAGE AND PROCESSING	Translation, ribosomal structure and biogenesis
SX13_02403	YEL034w	1e-73	77.33	232	sce	KOG3271	Translation initiation factor 5A (eIF-5A)	[J]	INFORMATION STORAGE AND PROCESSING	Translation, ribosomal structure and biogenesis
SX13_02404	At1g71300	3e-79	33.27	271	ath	KOG1961	Vacuolar sorting protein VPS52/suppressor of actin Sac2	[UZ]	--	--
SX13_02405	SPBC651.03c	4e-46	34.55	167	spo	KOG2595	Predicted GTPase activator protein	[T]	CELLULAR PROCESSES AND SIGNALING	Signal transduction mechanisms
SX13_02407	SPAC56F8.03	0	53.47	860	spo	KOG1144	Translation initiation factor 5B (eIF-5B)	[J]	INFORMATION STORAGE AND PROCESSING	Translation, ribosomal structure and biogenesis
SX13_02408	Hs20547107	0	40.82	552	hsa	KOG0103	Molecular chaperones HSP105/HSP110/SSE1, HSP70 superfamily	[O]	CELLULAR PROCESSES AND SIGNALING	Posttranslational modification, protein turnover, chaperones
SX13_02409	YBR023c	3e-13	23.62	75.5	sce	KOG2571	Chitin synthase/hyaluronan synthase (glycosyltransferases)	[M]	CELLULAR PROCESSES AND SIGNALING	Cell wall/membrane/envelope biogenesis
SX13_02410	Hs11693132	6e-157	33.55	506	hsa	KOG2051	Nonsense-mediated mRNA decay 2 protein	[A]	INFORMATION STORAGE AND PROCESSING	RNA processing and modification
SX13_02411	At1g37130_1	6e-122	47.8	388	ath	KOG0535	Sulfite oxidase, molybdopterin-binding component	[C]	METABOLISM	Energy production and conversion
SX13_02412	At3g13320	4e-57	31.34	199	ath	KOG1397	Ca2+/H+ antiporter VCX1 and related proteins	[P]	METABOLISM	Inorganic ion transport and metabolism
SX13_02413	YDR291w	0	43.93	885	sce	KOG4150	Predicted ATP-dependent RNA helicase	[A]	INFORMATION STORAGE AND PROCESSING	RNA processing and modification
SX13_02414	SPAC644.13c	4e-36	48.89	140	spo	KOG2946	Uncharacterized conserved protein	[S]	POORLY CHARACTERIZED	Function unknown
SX13_02416	7297895	2e-29	26.46	121	dme	KOG1034	Transcriptional repressor EED/ESC/FIE, required for transcriptional silencing, WD repeat superfamily	[K]	INFORMATION STORAGE AND PROCESSING	Transcription
SX13_02420	SPBC725.14	2e-65	31.84	229	spo	KOG2436	Acetylglutamate kinase/acetylglutamate synthase	[E]	METABOLISM	Amino acid transport and metabolism
SX13_02421	Hs20562150_2	1e-15	24.72	77.8	hsa	KOG0409	Predicted dehydrogenase	[R]	POORLY CHARACTERIZED	General function prediction only
SX13_02423	SPAPB1A10.15	3e-41	38.29	146	spo	KOG3134	Predicted membrane protein	[S]	POORLY CHARACTERIZED	Function unknown
SX13_02425	YKL165c	0	40.37	702	sce	KOG2124	Glycosylphosphatidylinositol anchor synthesis protein	[T]	CELLULAR PROCESSES AND SIGNALING	Signal transduction mechanisms
SX13_02427	YGR028w	4e-107	54.9	325	sce	KOG0737	AAA+-type ATPase	[O]	CELLULAR PROCESSES AND SIGNALING	Posttranslational modification, protein turnover, chaperones
SX13_02428	YGL184c	1e-125	50.12	378	sce	KOG0053	Cystathionine beta-lyases/cystathionine gamma-synthases	[E]	METABOLISM	Amino acid transport and metabolism
SX13_02429	YDR105c	1e-143	48.16	426	sce	KOG2592	Tumor differentially expressed (TDE) protein	[S]	POORLY CHARACTERIZED	Function unknown
SX13_02431	SPAC824.02	0	34.11	588	spo	KOG3724	Negative regulator of COPII vesicle formation	[U]	CELLULAR PROCESSES AND SIGNALING	Intracellular trafficking, secretion, and vesicular transport
SX13_02432	Hs4505913	1e-96	44.56	330	hsa	KOG1978	DNA mismatch repair protein - MLH2/PMS1/Pms2 family	[L]	INFORMATION STORAGE AND PROCESSING	Replication, recombination and repair
SX13_02434	SPBC3B8.01c	7e-127	41.29	384	spo	KOG1800	Ferredoxin/adrenodoxin reductase	[F]	METABOLISM	Nucleotide transport and metabolism
SX13_02435	SPAC27D7.06	2e-125	53.31	371	spo	KOG3954	Electron transfer flavoprotein, alpha subunit	[C]	METABOLISM	Energy production and conversion
SX13_02436	SPAC23H3.10	7e-104	34.68	330	spo	KOG1279	Chromatin remodeling factor subunit and related transcription factors	[B]	INFORMATION STORAGE AND PROCESSING	Chromatin structure and dynamics
SX13_02437	YML042w	2e-139	40.03	434	sce	KOG3717	Carnitine O-acyltransferase CRAT	[I]	METABOLISM	Lipid transport and metabolism
SX13_02438	SPCC306.09c	1e-117	39.39	363	spo	KOG2675	Adenylate cyclase-associated protein (CAP/Srv2p)	[ZT]	--	--
SX13_02440	SPCC1682.02c	0	54.01	897	spo	KOG0479	DNA replication licensing factor, MCM3 component	[L]	INFORMATION STORAGE AND PROCESSING	Replication, recombination and repair
SX13_02441	YJL085w	1e-41	23.37	161	sce	KOG2344	Exocyst component protein and related proteins	[U]	CELLULAR PROCESSES AND SIGNALING	Intracellular trafficking, secretion, and vesicular transport
SX13_02442	At1g17980	7e-23	24.03	107	ath	KOG2245	Poly(A) polymerase and related nucleotidyltransferases	[A]	INFORMATION STORAGE AND PROCESSING	RNA processing and modification
SX13_02445	SPAC11D3.05	2e-83	32.59	279	spo	KOG0255	Synaptic vesicle transporter SVOP and related transporters (major facilitator superfamily)	[R]	POORLY CHARACTERIZED	General function prediction only
SX13_02446	SPBC4B4.04	5e-173	48.36	512	spo	KOG2315	Predicted translation initiation factor related to eIF-3a	[J]	INFORMATION STORAGE AND PROCESSING	Translation, ribosomal structure and biogenesis
SX13_02447	YDR527w	2e-52	34.05	186	sce	KOG1894	Uncharacterized conserved protein	[S]	POORLY CHARACTERIZED	Function unknown
SX13_02449	SPBC25H2.16c	1e-120	52.21	374	spo	KOG1087	Cytosolic sorting protein GGA2/TOM1	[U]	CELLULAR PROCESSES AND SIGNALING	Intracellular trafficking, secretion, and vesicular transport
SX13_02450	YOR006c	8e-81	53.39	255	sce	KOG3154	Uncharacterized conserved protein	[S]	POORLY CHARACTERIZED	Function unknown
SX13_02451	YOL023w	4e-165	43.05	506	sce	KOG1145	Mitochondrial translation initiation factor 2 (IF-2; GTPase)	[J]	INFORMATION STORAGE AND PROCESSING	Translation, ribosomal structure and biogenesis
SX13_02453	YDR372c	6e-121	50.43	363	sce	KOG3983	Golgi protein	[U]	CELLULAR PROCESSES AND SIGNALING	Intracellular trafficking, secretion, and vesicular transport
SX13_02454	YKL082c	4e-18	39.76	88.6	sce	KOG2885	Uncharacterized conserved protein	[S]	POORLY CHARACTERIZED	Function unknown
SX13_02455	Hs7657441	8e-08	61.9	52.8	hsa	KOG3375	Phosphoprotein/predicted coiled-coil protein	[R]	POORLY CHARACTERIZED	General function prediction only
SX13_02458	Hs4557817	0	55.98	544	hsa	KOG3822	Succinyl-CoA:alpha-ketoacid-CoA transferase	[C]	METABOLISM	Energy production and conversion
SX13_02460	SPBC776.08c	6e-133	28.73	437	spo	KOG2054	Nucleolar RNA-associated protein (NRAP)	[S]	POORLY CHARACTERIZED	Function unknown
SX13_02461	SPAC6B12.10c	7e-162	53.71	474	spo	KOG2851	Eukaryotic-type DNA primase, catalytic (small) subunit	[L]	INFORMATION STORAGE AND PROCESSING	Replication, recombination and repair
SX13_02462	SPAC6B12.09	2e-53	35.81	183	spo	KOG2967	Uncharacterized conserved protein	[S]	POORLY CHARACTERIZED	Function unknown
SX13_02464	YOL119c	2e-59	29.39	207	sce	KOG2504	Monocarboxylate transporter	[G]	METABOLISM	Carbohydrate transport and metabolism
SX13_02466	Hs6453818	6e-65	38.86	232	hsa	KOG0242	Kinesin-like protein	[Z]	CELLULAR PROCESSES AND SIGNALING	Cytoskeleton
SX13_02468	Hs4506775	8e-14	27.01	77.4	hsa	KOG4266	Subtilisin kexin isozyme-1/site 1 protease, subtilase superfamily	[O]	CELLULAR PROCESSES AND SIGNALING	Posttranslational modification, protein turnover, chaperones
SX13_02469	YLR130c	2e-26	34.72	112	sce	KOG1558	Fe2+/Zn2+ regulated transporter	[P]	METABOLISM	Inorganic ion transport and metabolism
SX13_02470	YOL090w	0	45.67	825	sce	KOG0219	Mismatch repair ATPase MSH2 (MutS family)	[L]	INFORMATION STORAGE AND PROCESSING	Replication, recombination and repair
SX13_02473	Hs20270347	9e-10	40.91	57.4	hsa	KOG0504	FOG: Ankyrin repeat	[R]	POORLY CHARACTERIZED	General function prediction only
SX13_02474	SPBC25H2.12c	0	70.48	828	spo	KOG0361	Chaperonin complex component, TCP-1 eta subunit (CCT7)	[O]	CELLULAR PROCESSES AND SIGNALING	Posttranslational modification, protein turnover, chaperones
SX13_02476	YHL004w	2e-58	43.53	203	sce	KOG0832	Mitochondrial/chloroplast ribosomal protein S2	[J]	INFORMATION STORAGE AND PROCESSING	Translation, ribosomal structure and biogenesis
SX13_02478	SPAC6G10.12c	2e-30	51.46	128	spo	KOG1721	FOG: Zn-finger	[R]	POORLY CHARACTERIZED	General function prediction only
SX13_02480	SPBC646.11	0	70.31	750	spo	KOG0359	Chaperonin complex component, TCP-1 zeta subunit (CCT6)	[O]	CELLULAR PROCESSES AND SIGNALING	Posttranslational modification, protein turnover, chaperones
SX13_02481	Hs10801345	9e-25	29.3	100	hsa	KOG3252	Uncharacterized conserved protein	[S]	POORLY CHARACTERIZED	Function unknown
SX13_02482	SPBC713.06	0	42.4	563	spo	KOG0967	ATP-dependent DNA ligase I	[L]	INFORMATION STORAGE AND PROCESSING	Replication, recombination and repair
SX13_02483	Hs4557469	0	58.46	746	hsa	KOG1061	Vesicle coat complex AP-1/AP-2/AP-4, beta subunit	[U]	CELLULAR PROCESSES AND SIGNALING	Intracellular trafficking, secretion, and vesicular transport
SX13_02484	At5g09830	1e-19	42.17	79.7	ath	KOG3348	BolA (bacterial stress-induced morphogen)-related protein	[T]	CELLULAR PROCESSES AND SIGNALING	Signal transduction mechanisms
SX13_02485	SPCC126.12	1e-60	43.46	199	spo	KOG4131	Ngg1-interacting factor 3 protein NIF3L1	[R]	POORLY CHARACTERIZED	General function prediction only
SX13_02486	At4g02030	2e-15	26.01	78.2	ath	KOG2346	Uncharacterized conserved protein	[S]	POORLY CHARACTERIZED	Function unknown
SX13_02487	SPAC26A3.03c	3e-15	30.05	73.9	spo	KOG3683	Uncharacterized conserved protein	[S]	POORLY CHARACTERIZED	Function unknown
SX13_02488	SPCC1919.05	0	29.25	619	spo	KOG1127	TPR repeat-containing protein	[A]	INFORMATION STORAGE AND PROCESSING	RNA processing and modification
SX13_02489	SPAC1F3.02c	1e-120	53.2	412	spo	KOG0198	MEKK and related serine/threonine protein kinases	[T]	CELLULAR PROCESSES AND SIGNALING	Signal transduction mechanisms
SX13_02493	Hs4503759	4e-46	28.33	172	hsa	KOG1399	Flavin-containing monooxygenase	[Q]	METABOLISM	Secondary metabolites biosynthesis, transport and catabolism
SX13_02494	Hs6005808	4e-32	38.68	135	hsa	KOG2431	1, 2-alpha-mannosidase	[G]	METABOLISM	Carbohydrate transport and metabolism
SX13_02500	YPR058w	9e-84	45.48	259	sce	KOG0758	Mitochondrial carnitine-acylcarnitine carrier protein	[C]	METABOLISM	Energy production and conversion
SX13_02501	Hs13899251	3e-20	29.95	97.8	hsa	KOG2604	Subunit of cis-Golgi transport vesicle tethering complex - Sec34p	[U]	CELLULAR PROCESSES AND SIGNALING	Intracellular trafficking, secretion, and vesicular transport
SX13_02502	YLR077w	9e-24	27.03	107	sce	KOG1426	FOG: RCC1 domain	[S]	POORLY CHARACTERIZED	Function unknown
SX13_02503	SPAC19D5.01	5e-34	28.62	140	spo	KOG0789	Protein tyrosine phosphatase	[T]	CELLULAR PROCESSES AND SIGNALING	Signal transduction mechanisms
SX13_02507	SPAC3H8.07c	2e-53	51.16	173	spo	KOG3313	Molecular chaperone Prefoldin, subunit 3	[O]	CELLULAR PROCESSES AND SIGNALING	Posttranslational modification, protein turnover, chaperones
SX13_02509	SPBC25H2.11c	2e-97	30.85	338	spo	KOG1472	Histone acetyltransferase SAGA/ADA, catalytic subunit PCAF/GCN5 and related proteins	[BK]	--	--
SX13_02510	YLR058c	0	72.86	727	sce	KOG2467	Glycine/serine hydroxymethyltransferase	[E]	METABOLISM	Amino acid transport and metabolism
SX13_02511	SPBC23E6.09	0	69.65	578	spo	KOG1124	FOG: TPR repeat	[R]	POORLY CHARACTERIZED	General function prediction only
SX13_02512	SPAPB8E5.06c	0	76.61	606	spo	KOG0746	60S ribosomal protein L3 and related proteins	[J]	INFORMATION STORAGE AND PROCESSING	Translation, ribosomal structure and biogenesis
SX13_02515	SPAC607.08c	4e-56	32.86	209	spo	KOG2385	Uncharacterized conserved protein	[S]	POORLY CHARACTERIZED	Function unknown
SX13_02517	At2g47960	2e-20	28.16	93.2	ath	KOG2625	Uncharacterized conserved protein	[S]	POORLY CHARACTERIZED	Function unknown
SX13_02518	SPAC30D11.14c	1e-57	43.16	203	spo	KOG1960	Predicted RNA-binding protein, contains KH domains	[A]	INFORMATION STORAGE AND PROCESSING	RNA processing and modification
SX13_02519	YCL009c	2e-123	60.66	362	sce	KOG2663	Acetolactate synthase, small subunit	[E]	METABOLISM	Amino acid transport and metabolism
SX13_02520	SPAC4G9.10	3e-120	56.23	355	spo	KOG1504	Ornithine carbamoyltransferase OTC/ARG3	[E]	METABOLISM	Amino acid transport and metabolism
SX13_02523	SPAC167.03c	2e-39	34.9	155	spo	KOG2217	U4/U6.U5 snRNP associated protein	[A]	INFORMATION STORAGE AND PROCESSING	RNA processing and modification
SX13_02525	SPAC959.02	3e-103	52.92	308	spo	KOG1586	Protein required for fusion of vesicles in vesicular transport, alpha-SNAP	[U]	CELLULAR PROCESSES AND SIGNALING	Intracellular trafficking, secretion, and vesicular transport
SX13_02527	7297066	3e-10	40.48	57.4	dme	KOG4102	Uncharacterized conserved protein	[S]	POORLY CHARACTERIZED	Function unknown
SX13_02528	At4g10620	3e-10	26.51	65.1	ath	KOG1249	Predicted GTPases	[R]	POORLY CHARACTERIZED	General function prediction only
SX13_02530	SPBP8B7.27	1e-117	33.52	390	spo	KOG0941	E3 ubiquitin protein ligase	[O]	CELLULAR PROCESSES AND SIGNALING	Posttranslational modification, protein turnover, chaperones
SX13_02532	CE06215	4e-43	31.66	160	cel	KOG0024	Sorbitol dehydrogenase	[Q]	METABOLISM	Secondary metabolites biosynthesis, transport and catabolism
SX13_02533	SPAC31G5.17c	3e-53	57.32	170	spo	KOG3344	40s ribosomal protein s10	[J]	INFORMATION STORAGE AND PROCESSING	Translation, ribosomal structure and biogenesis
SX13_02534	SPAC31G5.18c	1e-22	38.15	96.3	spo	KOG2827	Uncharacterized conserved protein	[S]	POORLY CHARACTERIZED	Function unknown
SX13_02535	YLR038c	1e-29	61.11	104	sce	KOG3057	Cytochrome c oxidase, subunit VIb/COX12	[C]	METABOLISM	Energy production and conversion
SX13_02537	7302761	6e-22	44.44	91.7	dme	KOG0111	Cyclophilin-type peptidyl-prolyl cis-trans isomerase	[O]	CELLULAR PROCESSES AND SIGNALING	Posttranslational modification, protein turnover, chaperones
SX13_02538	SPBC8D2.20c	5e-176	31.05	568	spo	KOG0307	Vesicle coat complex COPII, subunit SEC31	[U]	CELLULAR PROCESSES AND SIGNALING	Intracellular trafficking, secretion, and vesicular transport
SX13_02539	At5g51150	3e-08	24.03	58.2	ath	KOG1398	Uncharacterized conserved protein	[S]	POORLY CHARACTERIZED	Function unknown
SX13_02543	YPL235w	0	71.87	698	sce	KOG2680	DNA helicase TIP49, TBP-interacting protein	[K]	INFORMATION STORAGE AND PROCESSING	Transcription
SX13_02546	Hs7669492	2e-175	71.39	496	hsa	KOG0657	Glyceraldehyde 3-phosphate dehydrogenase	[G]	METABOLISM	Carbohydrate transport and metabolism
SX13_02547	SPBC83.09c	2e-21	32.27	97.8	spo	KOG2950	Uncharacterized protein involved in protein-protein interaction, contains polyproline-binding GYF domain	[R]	POORLY CHARACTERIZED	General function prediction only
SX13_02548	YGR048w	2e-89	42.61	279	sce	KOG1816	Ubiquitin fusion-degradation protein	[O]	CELLULAR PROCESSES AND SIGNALING	Posttranslational modification, protein turnover, chaperones
SX13_02560	SPAC12G12.04	0	75.56	841	spo	KOG0356	Mitochondrial chaperonin, Cpn60/Hsp60p	[O]	CELLULAR PROCESSES AND SIGNALING	Posttranslational modification, protein turnover, chaperones
SX13_02561	SPAC20G4.06c	2e-40	44.97	137	spo	KOG1735	Actin depolymerizing factor	[Z]	CELLULAR PROCESSES AND SIGNALING	Cytoskeleton
SX13_02563	SPBP8B7.20c	0	58.3	588	spo	KOG1122	tRNA and rRNA cytosine-C5-methylase (nucleolar protein NOL1/NOP2)	[A]	INFORMATION STORAGE AND PROCESSING	RNA processing and modification
SX13_02566	SPAC19G12.09	5e-60	39.5	200	spo	KOG1577	Aldo/keto reductase family proteins	[R]	POORLY CHARACTERIZED	General function prediction only
SX13_02567	SPAC20G4.05c	9e-147	40.83	443	spo	KOG2542	Uncharacterized conserved protein (YdiU family)	[S]	POORLY CHARACTERIZED	Function unknown
SX13_02568	Hs13637608	0	52.47	761	hsa	KOG2282	NADH-ubiquinone oxidoreductase, NDUFS1/75 kDa subunit	[C]	METABOLISM	Energy production and conversion
SX13_02570	7295885	2e-11	23.47	67.8	dme	KOG0817	Acyl-CoA-binding protein	[I]	METABOLISM	Lipid transport and metabolism
SX13_02571	YGR215w	2e-16	40.62	73.2	sce	KOG4844	Mitochondrial ribosomal protein S27	[J]	INFORMATION STORAGE AND PROCESSING	Translation, ribosomal structure and biogenesis
SX13_02572	SPCC1682.08c	1e-136	55.82	426	spo	KOG1488	Translational repressor Pumilio/PUF3 and related RNA-binding proteins (Puf superfamily)	[J]	INFORMATION STORAGE AND PROCESSING	Translation, ribosomal structure and biogenesis
SX13_02574	YOR090c	3e-111	44.39	349	sce	KOG0700	Protein phosphatase 2C/pyruvate dehydrogenase (lipoamide) phosphatase	[T]	CELLULAR PROCESSES AND SIGNALING	Signal transduction mechanisms
SX13_02576	SPAC1486.02c	5e-28	33.17	113	spo	KOG4463	Uncharacterized conserved protein	[S]	POORLY CHARACTERIZED	Function unknown
SX13_02578	YDR006c	1e-49	30.84	187	sce	KOG1981	SOK1 kinase belonging to the STE20/SPS1/GC kinase family	[T]	CELLULAR PROCESSES AND SIGNALING	Signal transduction mechanisms
SX13_02579	7293589	4e-20	62.32	79.7	dme	KOG3808	Uncharacterized conserved protein	[S]	POORLY CHARACTERIZED	Function unknown
SX13_02580	YML098w	1e-17	33.65	78.2	sce	KOG3901	Transcription initiation factor IID subunit	[K]	INFORMATION STORAGE AND PROCESSING	Transcription
SX13_02581	YMR253c	8e-64	36.36	216	sce	KOG4510	Permease of the drug/metabolite transporter (DMT) superfamily	[R]	POORLY CHARACTERIZED	General function prediction only
SX13_02582	SPAPB8E5.09	0	72.63	705	spo	KOG1942	DNA helicase, TBP-interacting protein	[L]	INFORMATION STORAGE AND PROCESSING	Replication, recombination and repair
SX13_02583	SPBC23G7.09	5e-17	41.25	82.4	spo	KOG0527	HMG-box transcription factor	[K]	INFORMATION STORAGE AND PROCESSING	Transcription
SX13_02584	Hs13259510	1e-69	32.21	259	hsa	KOG0971	Microtubule-associated protein dynactin DCTN1/Glued	[DZ]	--	--
SX13_02585	SPCC126.15c	2e-27	41.14	108	spo	KOG3198	Signal recognition particle, subunit Srp19	[U]	CELLULAR PROCESSES AND SIGNALING	Intracellular trafficking, secretion, and vesicular transport
SX13_02587	SPCC330.05c	1e-31	46.21	128	spo	KOG1377	Uridine 5'- monophosphate synthase/orotate phosphoribosyltransferase	[F]	METABOLISM	Nucleotide transport and metabolism
SX13_02588	SPAC1D4.08	6e-60	42.62	200	spo	KOG3240	Phosphatidylinositol synthase	[I]	METABOLISM	Lipid transport and metabolism
SX13_02589	YMR058w	0	51.43	615	sce	KOG1263	Multicopper oxidases	[Q]	METABOLISM	Secondary metabolites biosynthesis, transport and catabolism
SX13_02592	SPAC4A8.03c	2e-40	35.91	154	spo	KOG0698	Serine/threonine protein phosphatase	[T]	CELLULAR PROCESSES AND SIGNALING	Signal transduction mechanisms
SX13_02594	SPAC19G12.08	4e-96	42.31	296	spo	KOG0539	Sphingolipid fatty acid hydroxylase	[I]	METABOLISM	Lipid transport and metabolism
SX13_02595	SPAC19G12.07c	2e-116	49.23	363	spo	KOG0147	Transcriptional coactivator CAPER (RRM superfamily)	[K]	INFORMATION STORAGE AND PROCESSING	Transcription
SX13_02598	At2g22250	2e-20	23.01	95.5	ath	KOG0257	Kynurenine aminotransferase, glutamine transaminase K	[E]	METABOLISM	Amino acid transport and metabolism
SX13_02602	SPBC17A3.08	7e-88	40.32	275	spo	KOG3020	TatD-related DNase	[L]	INFORMATION STORAGE AND PROCESSING	Replication, recombination and repair
SX13_02603	YER070w	0	66.22	1256	sce	KOG1112	Ribonucleotide reductase, alpha subunit	[F]	METABOLISM	Nucleotide transport and metabolism
SX13_02610	YHR040w	8e-19	25.07	89	sce	KOG2858	Uncharacterized conserved protein	[R]	POORLY CHARACTERIZED	General function prediction only
SX13_02611	SPCC1235.10c	7e-68	26.49	241	spo	KOG2286	Exocyst complex subunit SEC6	[U]	CELLULAR PROCESSES AND SIGNALING	Intracellular trafficking, secretion, and vesicular transport
SX13_02612	SPBC800.10c	8e-74	29.41	269	spo	KOG0998	Synaptic vesicle protein EHS-1 and related EH domain proteins	[TU]	--	--
SX13_02613	YPL091w	0	57.38	532	sce	KOG0405	Pyridine nucleotide-disulphide oxidoreductase	[Q]	METABOLISM	Secondary metabolites biosynthesis, transport and catabolism
SX13_02615	CE03052	1e-23	25.81	107	cel	KOG1238	Glucose dehydrogenase/choline dehydrogenase/mandelonitrile lyase (GMC oxidoreductase family)	[R]	POORLY CHARACTERIZED	General function prediction only
SX13_02617	YCR059c	7e-34	48.03	123	sce	KOG3299	Uncharacterized conserved protein	[S]	POORLY CHARACTERIZED	Function unknown
SX13_02618	SPBC1A4.08c	0	76.67	853	spo	KOG0364	Chaperonin complex component, TCP-1 gamma subunit (CCT3)	[O]	CELLULAR PROCESSES AND SIGNALING	Posttranslational modification, protein turnover, chaperones
SX13_02619	Hs13375901	8e-15	41.96	71.6	hsa	KOG4055	Uncharacterized conserved protein	[S]	POORLY CHARACTERIZED	Function unknown
SX13_02621	SPAC1834.08	1e-128	32.07	448	spo	KOG0519	Sensory transduction histidine kinase	[T]	CELLULAR PROCESSES AND SIGNALING	Signal transduction mechanisms
SX13_02623	SPAC1F7.09c	6e-125	53.2	368	spo	KOG4145	Allantoicase	[F]	METABOLISM	Nucleotide transport and metabolism
SX13_02625	SPBC1778.09	4e-71	38.16	246	spo	KOG1102	Rab6 GTPase activator GAPCenA and related TBC domain proteins	[R]	POORLY CHARACTERIZED	General function prediction only
SX13_02627	At2g01830	2e-46	39.04	182	ath	KOG0519	Sensory transduction histidine kinase	[T]	CELLULAR PROCESSES AND SIGNALING	Signal transduction mechanisms
SX13_02629	At3g17430	2e-60	43.14	204	ath	KOG1441	Glucose-6-phosphate/phosphate and phosphoenolpyruvate/phosphate antiporter	[GE]	--	--
SX13_02630	SPBC685.07c	2e-61	65.93	199	spo	KOG3418	60S ribosomal protein L27	[J]	INFORMATION STORAGE AND PROCESSING	Translation, ribosomal structure and biogenesis
SX13_02631	7296311	2e-139	55.21	409	dme	KOG0638	4-hydroxyphenylpyruvate dioxygenase	[E]	METABOLISM	Amino acid transport and metabolism
SX13_02632	SPCC1682.07	1e-157	53.68	459	spo	KOG2807	RNA polymerase II transcription initiation/nucleotide excision repair factor TFIIH, subunit SSL1	[KL]	--	--
SX13_02634	YDR536w	6e-70	31.58	246	sce	KOG0254	Predicted transporter (major facilitator superfamily)	[R]	POORLY CHARACTERIZED	General function prediction only
SX13_02636	YDL120w	1e-26	39.43	103	sce	KOG3413	Mitochondrial matrix protein frataxin, involved in Fe/S protein biosynthesis	[P]	METABOLISM	Inorganic ion transport and metabolism
SX13_02637	SPAC30D11.05	3e-46	47.24	155	spo	KOG0936	Clathrin adaptor complex, small subunit	[U]	CELLULAR PROCESSES AND SIGNALING	Intracellular trafficking, secretion, and vesicular transport
SX13_02639	SPAC26F1.13c	0	55.71	1233	spo	KOG0437	Leucyl-tRNA synthetase	[J]	INFORMATION STORAGE AND PROCESSING	Translation, ribosomal structure and biogenesis
SX13_02641	YBL071w-a	4e-23	55	88.2	sce	KOG2923	Uncharacterized conserved protein	[S]	POORLY CHARACTERIZED	Function unknown
SX13_02642	CE16325	0	42.3	575	cel	KOG0064	Peroxisomal long-chain acyl-CoA transporter, ABC superfamily	[I]	METABOLISM	Lipid transport and metabolism
SX13_02643	Hs4758884	7e-06	35.44	50.8	hsa	KOG0006	E3 ubiquitin-protein ligase (Parkin protein)	[O]	CELLULAR PROCESSES AND SIGNALING	Posttranslational modification, protein turnover, chaperones
SX13_02645	CE02252	7e-06	24.06	51.2	cel	KOG0101	Molecular chaperones HSP70/HSC70, HSP70 superfamily	[O]	CELLULAR PROCESSES AND SIGNALING	Posttranslational modification, protein turnover, chaperones
SX13_02646	Hs4503355	2e-98	25.61	355	hsa	KOG1998	Signaling protein DOCK180	[T]	CELLULAR PROCESSES AND SIGNALING	Signal transduction mechanisms
SX13_02649	SPAC328.10c	1e-106	76.88	314	spo	KOG3291	Ribosomal protein S7	[J]	INFORMATION STORAGE AND PROCESSING	Translation, ribosomal structure and biogenesis
SX13_02650	SPBC3D6.15	3e-21	53.85	84	spo	KOG1767	40S ribosomal protein S25	[J]	INFORMATION STORAGE AND PROCESSING	Translation, ribosomal structure and biogenesis
SX13_02651	YBL030c	3e-170	78.45	481	sce	KOG0749	Mitochondrial ADP/ATP carrier proteins	[C]	METABOLISM	Energy production and conversion
SX13_02654	At3g48890	4e-18	41.04	82.8	ath	KOG1110	Putative steroid membrane receptor Hpr6.6/25-Dx	[R]	POORLY CHARACTERIZED	General function prediction only
SX13_02657	YNL290w	4e-108	50.83	343	sce	KOG0990	Replication factor C, subunit RFC5	[L]	INFORMATION STORAGE AND PROCESSING	Replication, recombination and repair
SX13_02658	CE04339	3e-34	36.22	128	cel	KOG1200	Mitochondrial/plastidial beta-ketoacyl-ACP reductase	[I]	METABOLISM	Lipid transport and metabolism
SX13_02659	SPBC16H5.03c	3e-168	51.33	502	spo	KOG2013	SMT3/SUMO-activating complex, catalytic component UBA2	[O]	CELLULAR PROCESSES AND SIGNALING	Posttranslational modification, protein turnover, chaperones
SX13_02660	SPAC589.05c	3e-90	44.25	280	spo	KOG2524	Cobyrinic acid a,c-diamide synthase	[H]	METABOLISM	Coenzyme transport and metabolism
SX13_02662	SPBC32F12.02	2e-71	39.94	235	spo	KOG4155	FOG: WD40 repeat	[R]	POORLY CHARACTERIZED	General function prediction only
SX13_02663	SPAC821.06	2e-158	64.47	452	spo	KOG1547	Septin CDC10 and related P-loop GTPases	[DTZ]	--	--
SX13_02666	SPAC22A12.16	0	62.76	606	spo	KOG1254	ATP-citrate lyase	[C]	METABOLISM	Energy production and conversion
SX13_02667	SPBC1703.07	0	78.58	1013	spo	KOG1254	ATP-citrate lyase	[C]	METABOLISM	Energy production and conversion
SX13_02669	SPAC23H4.12	1e-33	33.33	133	spo	KOG3001	Dosage compensation regulatory complex/histone acetyltransferase complex, subunit MSL-3/MRG15/EAF3, and related CHROMO domain-containing proteins	[BK]	--	--
SX13_02672	YDR145w	1e-30	42.76	129	sce	KOG1142	Transcription initiation factor TFIID, subunit TAF12 (also component of histone acetyltransferase SAGA)	[K]	INFORMATION STORAGE AND PROCESSING	Transcription
SX13_02673	Hs4506229	5e-123	44.31	378	hsa	KOG2581	26S proteasome regulatory complex, subunit RPN3/PSMD3	[O]	CELLULAR PROCESSES AND SIGNALING	Posttranslational modification, protein turnover, chaperones
SX13_02674	Hs15193292	3e-06	26	51.2	hsa	KOG4308	LRR-containing protein	[S]	POORLY CHARACTERIZED	Function unknown
SX13_02675	7290646	1e-40	31.64	160	dme	KOG2747	Histone acetyltransferase (MYST family)	[B]	INFORMATION STORAGE AND PROCESSING	Chromatin structure and dynamics
SX13_02676	7302028	1e-21	41.27	87.8	dme	KOG3025	Mitochondrial F1F0-ATP synthase, subunit c/ATP9/proteolipid	[C]	METABOLISM	Energy production and conversion
SX13_02677	YOR001w	4e-97	37.47	323	sce	KOG2206	Exosome 3'-5' exoribonuclease complex, subunit PM/SCL-100 (Rrp6)	[J]	INFORMATION STORAGE AND PROCESSING	Translation, ribosomal structure and biogenesis
SX13_02678	SPAC328.03	0	68.47	739	spo	KOG1050	Trehalose-6-phosphate synthase component TPS1 and related subunits	[G]	METABOLISM	Carbohydrate transport and metabolism
SX13_02679	SPBC1685.14c	0	43.53	694	spo	KOG2395	Protein involved in vacuole import and degradation	[U]	CELLULAR PROCESSES AND SIGNALING	Intracellular trafficking, secretion, and vesicular transport
SX13_02682	CE11302	0	52.75	545	cel	KOG4513	Phosphoglycerate mutase	[G]	METABOLISM	Carbohydrate transport and metabolism
SX13_02684	Hs4507373	2e-22	28.7	98.6	hsa	KOG2512	Beta-tubulin folding cofactor C	[O]	CELLULAR PROCESSES AND SIGNALING	Posttranslational modification, protein turnover, chaperones
SX13_02685	SPBC30D10.11	3e-121	35.95	389	spo	KOG1183	N-acetylglucosaminyltransferase complex, subunit PIG-Q/GPI1, required for phosphatidylinositol biosynthesis	[MO]	--	--
SX13_02687	YBR019c_2	2e-58	36.23	196	sce	KOG1604	Predicted mutarotase	[G]	METABOLISM	Carbohydrate transport and metabolism
SX13_02688	YKL220c	5e-31	24.92	130	sce	KOG0039	Ferric reductase, NADH/NADPH oxidase and related proteins	[PQ]	--	--
SX13_02689	SPCC1393.10	2e-23	34.04	96.7	spo	KOG3386	Copper transporter	[P]	METABOLISM	Inorganic ion transport and metabolism
SX13_02690	YOR359w	1e-07	42.86	51.6	sce	KOG3791	Predicted RNA-binding protein involved in translational regulation	[JT]	--	--
SX13_02693	SPBC25H2.13c	0	47.1	2110	spo	KOG1798	DNA polymerase epsilon, catalytic subunit A	[L]	INFORMATION STORAGE AND PROCESSING	Replication, recombination and repair
SX13_02696	Hs20270253	5e-17	35.23	86.3	hsa	KOG4501	Transcription coactivator complex, P100 component	[K]	INFORMATION STORAGE AND PROCESSING	Transcription
SX13_02697	YIL115c	8e-07	33.02	54.3	sce	KOG3630	Nuclear pore complex, Nup214/CAN component	[YU]	--	--
SX13_02698	7303744	8e-23	31.15	102	dme	KOG0159	Cytochrome P450 CYP11/CYP12/CYP24/CYP27 subfamilies	[Q]	METABOLISM	Secondary metabolites biosynthesis, transport and catabolism
SX13_02700	YDR449c	8e-34	28.67	133	sce	KOG2396	HAT (Half-A-TPR) repeat-containing protein	[R]	POORLY CHARACTERIZED	General function prediction only
SX13_02701	SPBC30B4.04c	2e-28	26.83	125	spo	KOG2744	DNA-binding proteins Bright/BRCAA1/RBP1 and related proteins containing BRIGHT domain	[K]	INFORMATION STORAGE AND PROCESSING	Transcription
SX13_02702	SPAC3H8.03	4e-10	30.23	56.2	spo	KOG4034	Uncharacterized conserved protein NOF (Neighbor of FAU)	[S]	POORLY CHARACTERIZED	Function unknown
SX13_02703	Hs4503521	1e-107	40.61	330	hsa	KOG2758	Translation initiation factor 3, subunit e (eIF-3e)	[J]	INFORMATION STORAGE AND PROCESSING	Translation, ribosomal structure and biogenesis
SX13_02704	SPBC106.09	3e-173	36.77	574	spo	KOG1858	Anaphase-promoting complex (APC), subunit 1 (meiotic check point regulator/Tsg24)	[DO]	--	--
SX13_02705	Hs7657677	2e-52	27.34	201	hsa	KOG2066	Vacuolar assembly/sorting protein VPS41	[U]	CELLULAR PROCESSES AND SIGNALING	Intracellular trafficking, secretion, and vesicular transport
SX13_02708	YBL080c	6e-74	32.83	251	sce	KOG2438	Glutamyl-tRNA amidotransferase subunit B	[J]	INFORMATION STORAGE AND PROCESSING	Translation, ribosomal structure and biogenesis
SX13_02713	At4g16800	4e-50	41.2	170	ath	KOG1679	Enoyl-CoA hydratase	[I]	METABOLISM	Lipid transport and metabolism
SX13_02714	YOR124c	9e-17	24.05	88.2	sce	KOG1863	Ubiquitin carboxyl-terminal hydrolase	[O]	CELLULAR PROCESSES AND SIGNALING	Posttranslational modification, protein turnover, chaperones
SX13_02717	Hs5729802	2e-80	78.72	262	hsa	KOG3414	Component of the U4/U6.U5 snRNP/mitosis protein DIM1	[AD]	--	--
SX13_02719	Hs14149803	2e-09	33.83	62	hsa	KOG2319	Vacuolar assembly/sorting protein VPS9	[U]	CELLULAR PROCESSES AND SIGNALING	Intracellular trafficking, secretion, and vesicular transport
SX13_02721	CE06702	3e-13	23.55	75.1	cel	KOG4177	Ankyrin	[M]	CELLULAR PROCESSES AND SIGNALING	Cell wall/membrane/envelope biogenesis
SX13_02723	SPAC11E3.11c	2e-30	34.39	132	spo	KOG0929	Guanine nucleotide exchange factor	[U]	CELLULAR PROCESSES AND SIGNALING	Intracellular trafficking, secretion, and vesicular transport
SX13_02726	YHR104w	3e-96	48.76	293	sce	KOG1577	Aldo/keto reductase family proteins	[R]	POORLY CHARACTERIZED	General function prediction only
SX13_02728	Hs4507155	1e-86	43.11	271	hsa	KOG0024	Sorbitol dehydrogenase	[Q]	METABOLISM	Secondary metabolites biosynthesis, transport and catabolism
SX13_02729	YBR298c	1e-72	31.8	247	sce	KOG0254	Predicted transporter (major facilitator superfamily)	[R]	POORLY CHARACTERIZED	General function prediction only
SX13_02731	SPAC2F3.05c	1e-80	46.99	251	spo	KOG1577	Aldo/keto reductase family proteins	[R]	POORLY CHARACTERIZED	General function prediction only
SX13_02732	CE03226	1e-12	28.85	74.3	cel	KOG2029	Uncharacterized conserved protein	[S]	POORLY CHARACTERIZED	Function unknown
SX13_02733	7288897	2e-45	39.57	162	dme	KOG1882	Transcriptional regulator SNIP1, contains FHA domain	[T]	CELLULAR PROCESSES AND SIGNALING	Signal transduction mechanisms
SX13_02738	7301081	5e-45	35.66	155	dme	KOG3274	Uncharacterized conserved protein, AMMECR1	[S]	POORLY CHARACTERIZED	Function unknown
SX13_02739	SPAC17H9.09c	1e-30	37.44	117	spo	KOG0395	Ras-related GTPase	[R]	POORLY CHARACTERIZED	General function prediction only
SX13_02740	Hs4503875	5e-92	35.1	296	hsa	KOG0629	Glutamate decarboxylase and related proteins	[E]	METABOLISM	Amino acid transport and metabolism
SX13_02741	YJL010c	2e-40	25.15	160	sce	KOG2188	Predicted RNA-binding protein, contains Pumilio domains	[J]	INFORMATION STORAGE AND PROCESSING	Translation, ribosomal structure and biogenesis
SX13_02744	SPBC646.08c	5e-72	40	244	spo	KOG2210	Oxysterol-binding protein	[T]	CELLULAR PROCESSES AND SIGNALING	Signal transduction mechanisms
SX13_02745	YIL070c	2e-27	32.53	110	sce	KOG2536	MAM33, mitochondrial matrix glycoprotein	[C]	METABOLISM	Energy production and conversion
SX13_02747	SPBC29A10.05	5e-91	45.12	304	spo	KOG2518	5'-3' exonuclease	[L]	INFORMATION STORAGE AND PROCESSING	Replication, recombination and repair
SX13_02748	SPAC328.02	0	54.16	558	spo	KOG1815	Predicted E3 ubiquitin ligase	[O]	CELLULAR PROCESSES AND SIGNALING	Posttranslational modification, protein turnover, chaperones
SX13_02750	SPBC146.06c	3e-122	33.15	390	spo	KOG2143	Uncharacterized conserved protein	[S]	POORLY CHARACTERIZED	Function unknown
SX13_02751	SPCC18.11c	4e-11	60.42	60.8	spo	KOG4109	Histone H3 (Lys4) methyltransferase complex, subunit CPS25/DPY-30	[K]	INFORMATION STORAGE AND PROCESSING	Transcription
SX13_02752	YDR064w	6e-79	76	253	sce	KOG0400	40S ribosomal protein S13	[J]	INFORMATION STORAGE AND PROCESSING	Translation, ribosomal structure and biogenesis
SX13_02753	Hs4505495	1e-80	43.44	256	hsa	KOG2875	8-oxoguanine DNA glycosylase	[L]	INFORMATION STORAGE AND PROCESSING	Replication, recombination and repair
SX13_02754	SPAC27F1.09c	0	61.89	1447	spo	KOG0213	Splicing factor 3b, subunit 1	[A]	INFORMATION STORAGE AND PROCESSING	RNA processing and modification
SX13_02755	SPAC25B8.19c	1e-16	53.7	79.3	spo	KOG1721	FOG: Zn-finger	[R]	POORLY CHARACTERIZED	General function prediction only
SX13_02758	SPAC6F6.10c	9e-125	58.18	365	spo	KOG2826	Actin-related protein Arp2/3 complex, subunit ARPC2	[Z]	CELLULAR PROCESSES AND SIGNALING	Cytoskeleton
SX13_02759	YLR129w	0	44.52	801	sce	KOG0306	WD40-repeat-containing subunit of the 18S rRNA processing complex	[A]	INFORMATION STORAGE AND PROCESSING	RNA processing and modification
SX13_02761	SPBC21C3.09c	6e-78	54.79	239	spo	KOG1535	Predicted fumarylacetoacetate hydralase	[R]	POORLY CHARACTERIZED	General function prediction only
SX13_02762	YJR025c	5e-73	60.47	223	sce	KOG3995	3-hydroxyanthranilate oxygenase HAAO	[E]	METABOLISM	Amino acid transport and metabolism
SX13_02763	YLR151c	5e-29	35.09	122	sce	KOG3069	Peroxisomal NUDIX hydrolase	[L]	INFORMATION STORAGE AND PROCESSING	Replication, recombination and repair
SX13_02765	SPAC1D4.05c	5e-35	27.94	136	spo	KOG1162	Predicted small molecule transporter	[U]	CELLULAR PROCESSES AND SIGNALING	Intracellular trafficking, secretion, and vesicular transport
SX13_02772	YJR101w	6e-27	31.4	108	sce	KOG0876	Manganese superoxide dismutase	[P]	METABOLISM	Inorganic ion transport and metabolism
SX13_02777	YBR218c	0	70.32	1640	sce	KOG0369	Pyruvate carboxylase	[C]	METABOLISM	Energy production and conversion
SX13_02778	SPCC1235.11	9e-37	54.46	132	spo	KOG1590	Uncharacterized conserved protein	[S]	POORLY CHARACTERIZED	Function unknown
SX13_02780	SPCC18.03	3e-126	34.94	414	spo	KOG1952	Transcription factor NF-X1, contains NFX-type Zn2+-binding and R3H domains	[K]	INFORMATION STORAGE AND PROCESSING	Transcription
SX13_02781	SPBC32H8.03	9e-73	43.98	233	spo	KOG4391	Predicted alpha/beta hydrolase BEM46	[R]	POORLY CHARACTERIZED	General function prediction only
SX13_02782	SPBC215.06c	3e-17	49.41	83.6	spo	KOG2186	Cell growth-regulating nucleolar protein	[D]	CELLULAR PROCESSES AND SIGNALING	Cell cycle control, cell division, chromosome partitioning
SX13_02783	YDR265w	2e-45	29.4	162	sce	KOG0317	Predicted E3 ubiquitin ligase, integral peroxisomal membrane protein	[O]	CELLULAR PROCESSES AND SIGNALING	Posttranslational modification, protein turnover, chaperones
SX13_02786	Hs7710112	3e-45	27.12	172	hsa	KOG4389	Acetylcholinesterase/Butyrylcholinesterase	[T]	CELLULAR PROCESSES AND SIGNALING	Signal transduction mechanisms
SX13_02789	Hs14150159	2e-76	30.86	258	hsa	KOG0997	Uncharacterized conserved protein Sand	[S]	POORLY CHARACTERIZED	Function unknown
SX13_02790	YDR141c	7e-78	27.53	288	sce	KOG3613	Dopey and related predicted leucine zipper transcription factors	[K]	INFORMATION STORAGE AND PROCESSING	Transcription
SX13_02792	SPAC18G6.11c	6e-66	29.37	232	spo	KOG2434	RNA polymerase I transcription factor	[K]	INFORMATION STORAGE AND PROCESSING	Transcription
SX13_02793	SPAC23C11.08	8e-36	51.88	128	spo	KOG0869	CCAAT-binding factor, subunit A (HAP3)	[K]	INFORMATION STORAGE AND PROCESSING	Transcription
SX13_02794	SPAC227.10	7e-34	53.85	120	spo	KOG4098	Molecular chaperone Prefoldin, subunit 2	[O]	CELLULAR PROCESSES AND SIGNALING	Posttranslational modification, protein turnover, chaperones
SX13_02795	SPBC21D10.07	9e-10	41.89	53.1	spo	KOG4148	Uncharacterized conserved protein	[S]	POORLY CHARACTERIZED	Function unknown
SX13_02796	YJR085c	3e-13	37.5	71.2	sce	KOG4267	Predicted membrane protein	[S]	POORLY CHARACTERIZED	Function unknown
SX13_02797	Hs4503253	3e-32	48.11	118	hsa	KOG1746	Defender against cell death protein/oligosaccharyltransferase, epsilon subunit	[DO]	--	--
SX13_02798	SPAC1D4.02c	2e-57	36.2	194	spo	KOG3834	Golgi reassembly stacking protein GRASP65, contains PDZ domain	[U]	CELLULAR PROCESSES AND SIGNALING	Intracellular trafficking, secretion, and vesicular transport
SX13_02799	YPL263c	3e-82	34.9	285	sce	KOG1230	Protein containing repeated kelch motifs	[R]	POORLY CHARACTERIZED	General function prediction only
SX13_02801	Hs8923198	1e-21	32.89	92	hsa	KOG4755	Predicted pyroglutamyl peptidase	[O]	CELLULAR PROCESSES AND SIGNALING	Posttranslational modification, protein turnover, chaperones
SX13_02802	YHR043c	1e-33	33.33	125	sce	KOG2914	Predicted haloacid-halidohydrolase and related hydrolases	[R]	POORLY CHARACTERIZED	General function prediction only
SX13_02804	CE23489	9e-08	28.06	54.7	cel	KOG0490	Transcription factor, contains HOX domain	[R]	POORLY CHARACTERIZED	General function prediction only
SX13_02807	SPAC4D7.13	4e-122	37.66	388	spo	KOG0152	Spliceosomal protein FBP11/Splicing factor PRP40	[A]	INFORMATION STORAGE AND PROCESSING	RNA processing and modification
SX13_02808	YDR091c	0	73.51	937	sce	KOG0063	RNAse L inhibitor, ABC superfamily	[A]	INFORMATION STORAGE AND PROCESSING	RNA processing and modification
SX13_02809	SPAC1783.05	0	47.5	902	spo	KOG0384	Chromodomain-helicase DNA-binding protein	[K]	INFORMATION STORAGE AND PROCESSING	Transcription
SX13_02811	SPCC1753.04	5e-73	39.44	235	spo	KOG1528	Salt-sensitive 3'-phosphoadenosine-5'-phosphatase HAL2/SAL1	[FP]	--	--
SX13_02812	YKL197c	3e-124	37.66	413	sce	KOG0735	AAA+-type ATPase	[O]	CELLULAR PROCESSES AND SIGNALING	Posttranslational modification, protein turnover, chaperones
SX13_02813	SPBC25D12.03c	0	56.09	864	spo	KOG0482	DNA replication licensing factor, MCM7 component	[L]	INFORMATION STORAGE AND PROCESSING	Replication, recombination and repair
SX13_02815	YOR294w	5e-51	50.5	168	sce	KOG1765	Regulator of ribosome synthesis	[J]	INFORMATION STORAGE AND PROCESSING	Translation, ribosomal structure and biogenesis
SX13_02816	YPL115c	2e-17	30.96	89.4	sce	KOG4269	Rac GTPase-activating protein BCR/ABR	[T]	CELLULAR PROCESSES AND SIGNALING	Signal transduction mechanisms
SX13_02818	YPR176c	5e-118	55.52	348	sce	KOG0366	Protein geranylgeranyltransferase type II, beta subunit	[O]	CELLULAR PROCESSES AND SIGNALING	Posttranslational modification, protein turnover, chaperones
SX13_02820	Hs4505249	0	40.11	647	hsa	KOG0218	Mismatch repair MSH3	[L]	INFORMATION STORAGE AND PROCESSING	Replication, recombination and repair
SX13_02822	SPAC1556.07	2e-123	62.88	358	spo	KOG3189	Phosphomannomutase	[I]	METABOLISM	Lipid transport and metabolism
SX13_02823	SPAC3A12.06c	8e-47	40.87	182	spo	KOG2399	K+-dependent Na+:Ca2+ antiporter	[P]	METABOLISM	Inorganic ion transport and metabolism
SX13_02824	SPCC306.03c	2e-129	36.37	410	spo	KOG2328	Chromosome condensation complex Condensin, subunit H	[BD]	--	--
SX13_02825	Hs8922633	9e-13	33.88	71.2	hsa	KOG0381	HMG box-containing protein	[R]	POORLY CHARACTERIZED	General function prediction only
SX13_02827	At5g35750	2e-69	31.66	257	ath	KOG0519	Sensory transduction histidine kinase	[T]	CELLULAR PROCESSES AND SIGNALING	Signal transduction mechanisms
SX13_02829	YDL101c	2e-80	38.25	280	sce	KOG0615	Serine/threonine protein kinase Chk2 and related proteins	[D]	CELLULAR PROCESSES AND SIGNALING	Cell cycle control, cell division, chromosome partitioning
SX13_02830	SPAC1751.03	6e-40	26.92	150	spo	KOG2753	Uncharacterized conserved protein, contains PCI domain	[R]	POORLY CHARACTERIZED	General function prediction only
SX13_02831	YKL024c	2e-85	60.2	257	sce	KOG3079	Uridylate kinase/adenylate kinase	[F]	METABOLISM	Nucleotide transport and metabolism
SX13_02837	SPBC3F6.04c	1e-117	33.95	383	spo	KOG2147	Nucleolar protein involved in 40S ribosome biogenesis	[J]	INFORMATION STORAGE AND PROCESSING	Translation, ribosomal structure and biogenesis
SX13_02838	CE13175	3e-11	26.09	65.1	cel	KOG1994	Predicted RNA binding protein, contains G-patch and Zn-finger domains	[A]	INFORMATION STORAGE AND PROCESSING	RNA processing and modification
SX13_02841	SPAC2E1P5.03	6e-34	39.47	131	spo	KOG0724	Zuotin and related molecular chaperones (DnaJ superfamily), contains DNA-binding domains	[O]	CELLULAR PROCESSES AND SIGNALING	Posttranslational modification, protein turnover, chaperones
SX13_02842	At5g24260	1e-32	28.01	137	ath	KOG2281	Dipeptidyl aminopeptidases/acylaminoacyl-peptidases	[O]	CELLULAR PROCESSES AND SIGNALING	Posttranslational modification, protein turnover, chaperones
SX13_02843	YDR011w	0	38.53	978	sce	KOG0065	Pleiotropic drug resistance proteins (PDR1-15), ABC superfamily	[Q]	METABOLISM	Secondary metabolites biosynthesis, transport and catabolism
SX13_02848	SPCC1450.12	8e-103	28.71	344	spo	KOG2273	Membrane coat complex Retromer, subunit VPS5/SNX1, Sorting nexins, and related PX domain-containing proteins	[U]	CELLULAR PROCESSES AND SIGNALING	Intracellular trafficking, secretion, and vesicular transport
SX13_02849	SPAC1556.02c	0	75.64	1017	spo	KOG2403	Succinate dehydrogenase, flavoprotein subunit	[C]	METABOLISM	Energy production and conversion
SX13_02861	SPAC3C7.12	8e-13	47.14	73.2	spo	KOG4568	Cytoskeleton-associated protein and related proteins	[ZR]	--	--
SX13_02862	SPBC1734.11	3e-140	53.77	412	spo	KOG0712	Molecular chaperone (DnaJ superfamily)	[O]	CELLULAR PROCESSES AND SIGNALING	Posttranslational modification, protein turnover, chaperones
SX13_02863	SPCC18.13	2e-28	28.34	119	spo	KOG3914	WD repeat protein WDR4	[S]	POORLY CHARACTERIZED	Function unknown
SX13_02864	SPCC18.14c	1e-124	61.36	365	spo	KOG0815	60S acidic ribosomal protein P0	[J]	INFORMATION STORAGE AND PROCESSING	Translation, ribosomal structure and biogenesis
SX13_02867	SPAC513.05	0	49.32	1013	spo	KOG4342	Alpha-mannosidase	[G]	METABOLISM	Carbohydrate transport and metabolism
SX13_02868	SPAC3H1.13	2e-63	33.16	211	spo	KOG2345	Serine/threonine protein kinase/TGF-beta stimulated factor	[KIT]	--	--
SX13_02869	YGL131c	2e-73	29.86	272	sce	KOG0955	PHD finger protein BR140/LIN-49	[R]	POORLY CHARACTERIZED	General function prediction only
SX13_02870	Hs16418479	3e-125	32.14	424	hsa	KOG0950	DNA polymerase theta/eta, DEAD-box superfamily	[R]	POORLY CHARACTERIZED	General function prediction only
SX13_02874	YKR088c	3e-31	28.57	129	sce	KOG3140	Predicted membrane protein	[S]	POORLY CHARACTERIZED	Function unknown
SX13_02875	At5g06550	7e-78	38.56	254	ath	KOG2130	Phosphatidylserine-specific receptor PtdSerR, contains JmjC domain	[BT]	--	--
SX13_02876	SPAC1006.07	0	85.64	665	spo	KOG0327	Translation initiation factor 4F, helicase subunit (eIF-4A) and related helicases	[J]	INFORMATION STORAGE AND PROCESSING	Translation, ribosomal structure and biogenesis
SX13_02878	YER025w	0	76.82	726	sce	KOG0466	Translation initiation factor 2, gamma subunit (eIF-2gamma; GTPase)	[J]	INFORMATION STORAGE AND PROCESSING	Translation, ribosomal structure and biogenesis
SX13_02880	SPAC26A3.15c	1e-43	32.25	168	spo	KOG2196	Nuclear porin	[Y]	CELLULAR PROCESSES AND SIGNALING	Nuclear structure
SX13_02882	SPAC8E11.02c	5e-143	76.87	408	spo	KOG0841	Multifunctional chaperone (14-3-3 family)	[O]	CELLULAR PROCESSES AND SIGNALING	Posttranslational modification, protein turnover, chaperones
SX13_02883	YJR097w	1e-14	30.05	70.5	sce	KOG0714	Molecular chaperone (DnaJ superfamily)	[O]	CELLULAR PROCESSES AND SIGNALING	Posttranslational modification, protein turnover, chaperones
SX13_02885	Hs4759278	0	49.05	630	hsa	KOG0333	U5 snRNP-like RNA helicase subunit	[A]	INFORMATION STORAGE AND PROCESSING	RNA processing and modification
SX13_02886	YGR094w	0	57.58	1169	sce	KOG0432	Valyl-tRNA synthetase	[J]	INFORMATION STORAGE AND PROCESSING	Translation, ribosomal structure and biogenesis
SX13_02889	7298863	1e-14	28.33	75.1	dme	KOG0533	RRM motif-containing protein	[A]	INFORMATION STORAGE AND PROCESSING	RNA processing and modification
SX13_02891	SPBC1198.09	2e-28	41.38	115	spo	KOG0417	Ubiquitin-protein ligase	[O]	CELLULAR PROCESSES AND SIGNALING	Posttranslational modification, protein turnover, chaperones
SX13_02892	Hs18765700	4e-21	19.83	100	hsa	KOG2999	Regulator of Rac1, required for phagocytosis and cell migration	[T]	CELLULAR PROCESSES AND SIGNALING	Signal transduction mechanisms
SX13_02893	SPAP8A3.06	3e-93	62.5	278	spo	KOG2202	U2 snRNP splicing factor, small subunit, and related proteins	[A]	INFORMATION STORAGE AND PROCESSING	RNA processing and modification
SX13_02894	SPCC23B6.01c	1e-134	53.28	404	spo	KOG2210	Oxysterol-binding protein	[T]	CELLULAR PROCESSES AND SIGNALING	Signal transduction mechanisms
SX13_02896	SPBC1709.06	6e-92	46.79	291	spo	KOG2334	tRNA-dihydrouridine synthase	[J]	INFORMATION STORAGE AND PROCESSING	Translation, ribosomal structure and biogenesis
SX13_02898	SPAC1F3.10c	8e-159	37.01	486	spo	KOG2090	Metalloendopeptidase family - mitochondrial intermediate peptidase	[O]	CELLULAR PROCESSES AND SIGNALING	Posttranslational modification, protein turnover, chaperones
SX13_02901	SPCC737.07c	0	44.07	545	spo	KOG1803	DNA helicase	[L]	INFORMATION STORAGE AND PROCESSING	Replication, recombination and repair
SX13_02903	SPAC9E9.11	7e-61	36.97	203	spo	KOG1575	Voltage-gated shaker-like K+ channel, subunit beta/KCNAB	[C]	METABOLISM	Energy production and conversion
SX13_02904	SPBC577.12_1	2e-39	38.68	150	spo	KOG2316	Predicted ATPase (PP-loop superfamily)	[R]	POORLY CHARACTERIZED	General function prediction only
SX13_02905	YER130c	2e-23	67.65	104	sce	KOG1721	FOG: Zn-finger	[R]	POORLY CHARACTERIZED	General function prediction only
SX13_02907	SPBC1703.14c	0	51.99	703	spo	KOG0981	DNA topoisomerase I	[L]	INFORMATION STORAGE AND PROCESSING	Replication, recombination and repair
SX13_02908	SPBC1734.13	4e-89	50.88	274	spo	KOG1531	F0F1-type ATP synthase, gamma subunit	[C]	METABOLISM	Energy production and conversion
SX13_02909	7293681	1e-83	31.93	294	dme	KOG0029	Amine oxidase	[Q]	METABOLISM	Secondary metabolites biosynthesis, transport and catabolism
SX13_02910	Hs18105056	7e-121	35.48	379	hsa	KOG1302	Vacuolar sorting protein VPS33/slp1 (Sec1 family)	[U]	CELLULAR PROCESSES AND SIGNALING	Intracellular trafficking, secretion, and vesicular transport
SX13_02911	Hs8922822	2e-30	39.74	111	hsa	KOG0427	Ubiquitin conjugating enzyme	[O]	CELLULAR PROCESSES AND SIGNALING	Posttranslational modification, protein turnover, chaperones
SX13_02912	YFR014c	5e-121	56.78	362	sce	KOG0032	Ca2+/calmodulin-dependent protein kinase, EF-Hand protein superfamily	[T]	CELLULAR PROCESSES AND SIGNALING	Signal transduction mechanisms
SX13_02914	SPBC2G2.12	0	63.58	629	spo	KOG1936	Histidyl-tRNA synthetase	[J]	INFORMATION STORAGE AND PROCESSING	Translation, ribosomal structure and biogenesis
SX13_02915	Hs4505769	0	33.54	666	hsa	KOG0055	Multidrug/pheromone exporter, ABC superfamily	[Q]	METABOLISM	Secondary metabolites biosynthesis, transport and catabolism
SX13_02916	Hs13376460	2e-12	36.45	73.6	hsa	KOG1721	FOG: Zn-finger	[R]	POORLY CHARACTERIZED	General function prediction only
SX13_02917	SPBC1271.10c	6e-42	26.29	160	spo	KOG0255	Synaptic vesicle transporter SVOP and related transporters (major facilitator superfamily)	[R]	POORLY CHARACTERIZED	General function prediction only
SX13_02918	At1g54870	1e-23	32.13	99	ath	KOG0725	Reductases with broad range of substrate specificities	[R]	POORLY CHARACTERIZED	General function prediction only
SX13_02919	At5g67030	6e-13	23.96	73.9	ath	KOG2614	Kynurenine 3-monooxygenase and related flavoprotein monooxygenases	[CR]	--	--
SX13_02921	SPBC36B7.05c	1e-10	38.05	63.9	spo	KOG1729	FYVE finger containing protein	[R]	POORLY CHARACTERIZED	General function prediction only
SX13_02922	YOR127w_1	1e-13	33.33	70.5	sce	KOG1704	FOG: LIM domain	[TZR]	--	--
SX13_02923	SPAPYUK71.03c	0	33.39	661	spo	KOG1012	Ca2+-dependent lipid-binding protein CLB1/vesicle protein vp115/Granuphilin A, contains C2 domain	[R]	POORLY CHARACTERIZED	General function prediction only
SX13_02924	YPR103w	1e-135	73.98	390	sce	KOG0175	20S proteasome, regulatory subunit beta type PSMB5/PSMB8/PRE2	[O]	CELLULAR PROCESSES AND SIGNALING	Posttranslational modification, protein turnover, chaperones
SX13_02925	SPCC1259.10	4e-73	33.54	240	spo	KOG2707	Predicted metalloprotease with chaperone activity (RNAse H/HSP70 fold)	[O]	CELLULAR PROCESSES AND SIGNALING	Posttranslational modification, protein turnover, chaperones
SX13_02927	YDR245w	2e-102	42.21	314	sce	KOG4748	Subunit of Golgi mannosyltransferase complex	[GM]	--	--
SX13_02930	SPAC2F3.08	2e-84	32.16	281	spo	KOG0637	Sucrose transporter and related proteins	[G]	METABOLISM	Carbohydrate transport and metabolism
SX13_02932	SPCC1259.01c	5e-78	82.27	244	spo	KOG3311	Ribosomal protein S18	[J]	INFORMATION STORAGE AND PROCESSING	Translation, ribosomal structure and biogenesis
SX13_02933	SPAC4F8.03	2e-64	42.91	207	spo	KOG2917	Predicted exosome subunit	[J]	INFORMATION STORAGE AND PROCESSING	Translation, ribosomal structure and biogenesis
SX13_02934	YMR297w	0	57.06	567	sce	KOG1282	Serine carboxypeptidases (lysosomal cathepsin A)	[OE]	--	--
SX13_02935	SPAC806.09c	2e-11	31.4	67	spo	KOG3071	Fatty acyl-CoA elongase/Polyunsaturated fatty acid specific elongation enzyme	[I]	METABOLISM	Lipid transport and metabolism
SX13_02936	SPBC9B6.03	2e-23	38.78	101	spo	KOG1729	FYVE finger containing protein	[R]	POORLY CHARACTERIZED	General function prediction only
SX13_02937	At1g01290	8e-43	52.6	149	ath	KOG2876	Molybdenum cofactor biosynthesis pathway protein	[H]	METABOLISM	Coenzyme transport and metabolism
SX13_02938	Hs20555317	3e-133	52.74	395	hsa	KOG2876	Molybdenum cofactor biosynthesis pathway protein	[H]	METABOLISM	Coenzyme transport and metabolism
SX13_02940	Hs16445434	4e-28	28.61	118	hsa	KOG4497	Uncharacterized conserved protein WDR8, contains WD repeats	[R]	POORLY CHARACTERIZED	General function prediction only
SX13_02942	SPBC27B12.08	2e-121	24.28	428	spo	KOG1822	Uncharacterized conserved protein	[S]	POORLY CHARACTERIZED	Function unknown
SX13_02943	SPBC8D2.12c	6e-34	30.57	129	spo	KOG2972	Uncharacterized conserved protein	[S]	POORLY CHARACTERIZED	Function unknown
SX13_02946	Hs5901926	8e-72	47.01	224	hsa	KOG1689	mRNA cleavage factor I subunit	[A]	INFORMATION STORAGE AND PROCESSING	RNA processing and modification
SX13_02947	SPAC4A8.02c	1e-48	52.05	160	spo	KOG3267	Uncharacterized conserved protein	[S]	POORLY CHARACTERIZED	Function unknown
SX13_02948	Hs4758792	8e-16	54.39	72.4	hsa	KOG3456	NADH:ubiquinone oxidoreductase, NDUFS6/13 kDa subunit	[C]	METABOLISM	Energy production and conversion
SX13_02950	SPACUNK4.12c	0	40.19	707	spo	KOG0959	N-arginine dibasic convertase NRD1 and related Zn2+-dependent endopeptidases, insulinase superfamily	[O]	CELLULAR PROCESSES AND SIGNALING	Posttranslational modification, protein turnover, chaperones
SX13_02951	YOR360c	2e-33	26.82	138	sce	KOG3689	Cyclic nucleotide phosphodiesterase	[T]	CELLULAR PROCESSES AND SIGNALING	Signal transduction mechanisms
SX13_02952	SPBC36.03c	2e-64	33.33	222	spo	KOG0255	Synaptic vesicle transporter SVOP and related transporters (major facilitator superfamily)	[R]	POORLY CHARACTERIZED	General function prediction only
SX13_02957	YBR164c	1e-88	69.06	263	sce	KOG0072	GTP-binding ADP-ribosylation factor-like protein ARL1	[U]	CELLULAR PROCESSES AND SIGNALING	Intracellular trafficking, secretion, and vesicular transport
SX13_02958	SPCC663.04	4e-23	79.59	87.8	spo	KOG0002	60s ribosomal protein L39	[J]	INFORMATION STORAGE AND PROCESSING	Translation, ribosomal structure and biogenesis
SX13_02959	SPBC409.05	6e-79	69.94	236	spo	KOG1724	SCF ubiquitin ligase, Skp1 component	[O]	CELLULAR PROCESSES AND SIGNALING	Posttranslational modification, protein turnover, chaperones
SX13_02960	YOR149c	5e-75	34.58	250	sce	KOG4123	Putative alpha 1,2 mannosyltransferase	[G]	METABOLISM	Carbohydrate transport and metabolism
SX13_02961	SPCC1183.08c	4e-117	80.18	338	spo	KOG1570	60S ribosomal protein L10A	[J]	INFORMATION STORAGE AND PROCESSING	Translation, ribosomal structure and biogenesis
SX13_02962	SPCC1494.07	1e-53	26.25	209	spo	KOG1810	Cell cycle-associated protein	[D]	CELLULAR PROCESSES AND SIGNALING	Cell cycle control, cell division, chromosome partitioning
SX13_02965	Hs4759034	0	74.59	671	hsa	KOG0688	Peptide chain release factor 1 (eRF1)	[J]	INFORMATION STORAGE AND PROCESSING	Translation, ribosomal structure and biogenesis
SX13_02969	YIL018w	1e-128	74.8	370	sce	KOG2309	60s ribosomal protein L2/L8	[J]	INFORMATION STORAGE AND PROCESSING	Translation, ribosomal structure and biogenesis
SX13_02970	SPCC338.14	2e-110	46.65	333	spo	KOG2854	Possible pfkB family carbohydrate kinase	[G]	METABOLISM	Carbohydrate transport and metabolism
SX13_02971	At5g19400	2e-11	29.67	70.1	ath	KOG2162	Nonsense-mediated mRNA decay protein	[A]	INFORMATION STORAGE AND PROCESSING	RNA processing and modification
SX13_02972	At5g14140_1	5e-19	40.95	86.3	ath	KOG4173	Alpha-SNAP protein	[U]	CELLULAR PROCESSES AND SIGNALING	Intracellular trafficking, secretion, and vesicular transport
SX13_02973	SPBC24C6.11	2e-55	55.41	175	spo	KOG3404	G10 protein/predicted nuclear transcription regulator	[K]	INFORMATION STORAGE AND PROCESSING	Transcription
SX13_02974	7303679	2e-21	34.55	86.3	dme	KOG3426	NADH:ubiquinone oxidoreductase, NDUFA6/B14 subunit	[C]	METABOLISM	Energy production and conversion
SX13_02975	YNL113w	1e-36	59.79	127	sce	KOG3438	DNA-directed RNA polymerase, subunit L	[K]	INFORMATION STORAGE AND PROCESSING	Transcription
SX13_02977	SPAC29A4.16	0	53.7	548	spo	KOG0590	Checkpoint kinase and related serine/threonine protein kinases	[D]	CELLULAR PROCESSES AND SIGNALING	Cell cycle control, cell division, chromosome partitioning
SX13_02978	Hs17933758	2e-69	41.53	239	hsa	KOG0585	Ca2+/calmodulin-dependent protein kinase kinase beta and related serine/threonine protein kinases	[T]	CELLULAR PROCESSES AND SIGNALING	Signal transduction mechanisms
SX13_02979	SPAC688.15	5e-41	43.23	139	spo	KOG3368	Transport protein particle (TRAPP) complex subunit	[U]	CELLULAR PROCESSES AND SIGNALING	Intracellular trafficking, secretion, and vesicular transport
SX13_02980	Hs4505727	3e-26	29.83	111	hsa	KOG4444	Peroxisomal assembly protein PEX3	[MU]	--	--
SX13_02981	SPAC25H1.03	3e-14	26.26	70.1	spo	KOG4493	Uncharacterized conserved protein	[S]	POORLY CHARACTERIZED	Function unknown
SX13_02982	SPBC4C3.05	3e-36	64.36	147	spo	KOG2294	Transcription factor of the Forkhead/HNF3 family	[K]	INFORMATION STORAGE AND PROCESSING	Transcription
SX13_02983	YIR006c	3e-101	32.03	358	sce	KOG0998	Synaptic vesicle protein EHS-1 and related EH domain proteins	[TU]	--	--
SX13_02986	SPCC970.03	8e-103	50.34	314	spo	KOG0534	NADH-cytochrome b-5 reductase	[HC]	--	--
SX13_02987	SPAC27D7.14c	9e-159	34.54	506	spo	KOG2002	TPR-containing nuclear phosphoprotein that regulates K(+) uptake	[P]	METABOLISM	Inorganic ion transport and metabolism
SX13_02988	SPBC14F5.11c	5e-54	27.3	202	spo	KOG2273	Membrane coat complex Retromer, subunit VPS5/SNX1, Sorting nexins, and related PX domain-containing proteins	[U]	CELLULAR PROCESSES AND SIGNALING	Intracellular trafficking, secretion, and vesicular transport
SX13_02989	SPBC2F12.08c	4e-106	44.68	323	spo	KOG2386	mRNA capping enzyme, guanylyltransferase (alpha) subunit	[A]	INFORMATION STORAGE AND PROCESSING	RNA processing and modification
SX13_02991	SPAC110.02	3e-140	27.04	467	spo	KOG1525	Sister chromatid cohesion complex Cohesin, subunit PDS5	[D]	CELLULAR PROCESSES AND SIGNALING	Cell cycle control, cell division, chromosome partitioning
SX13_02992	SPAC2F7.08c	7e-57	37.98	207	spo	KOG1649	SWI-SNF chromatin remodeling complex, Snf5 subunit	[BK]	--	--
SX13_02993	SPAC23H4.09	3e-63	38.79	225	spo	KOG2776	Metallopeptidase	[R]	POORLY CHARACTERIZED	General function prediction only
SX13_02994	SPBC56F2.08c	1e-124	43.48	407	spo	KOG4574	RNA-binding protein (contains RRM and Pumilio-like repeats)	[R]	POORLY CHARACTERIZED	General function prediction only
SX13_02995	YNL298w	1e-128	50	411	sce	KOG0578	p21-activated serine/threonine protein kinase	[T]	CELLULAR PROCESSES AND SIGNALING	Signal transduction mechanisms
SX13_02996	YBR121c	0	61.75	818	sce	KOG2298	Glycyl-tRNA synthetase and related class II tRNA synthetase	[J]	INFORMATION STORAGE AND PROCESSING	Translation, ribosomal structure and biogenesis
SX13_02997	SPCC320.12c	1e-133	57.35	394	spo	KOG0580	Serine/threonine protein kinase	[D]	CELLULAR PROCESSES AND SIGNALING	Cell cycle control, cell division, chromosome partitioning
SX13_02998	YNR020c	5e-61	43.64	198	sce	KOG3314	Ku70-binding protein	[L]	INFORMATION STORAGE AND PROCESSING	Replication, recombination and repair
SX13_02999	SPAC17H9.13c	7e-153	55.11	445	spo	KOG1154	Gamma-glutamyl kinase	[E]	METABOLISM	Amino acid transport and metabolism
SX13_03000	SPCC320.11c	3e-84	65.41	255	spo	KOG3492	Ribosome biogenesis protein NIP7	[J]	INFORMATION STORAGE AND PROCESSING	Translation, ribosomal structure and biogenesis
SX13_03001	YPR040w	2e-42	36.12	152	sce	KOG3224	Uncharacterized conserved protein	[S]	POORLY CHARACTERIZED	Function unknown
SX13_03003	YGL064c	4e-53	30.75	193	sce	KOG0335	ATP-dependent RNA helicase	[A]	INFORMATION STORAGE AND PROCESSING	RNA processing and modification
SX13_03011	Hs16306582	6e-43	29.28	162	hsa	KOG4341	F-box protein containing LRR	[R]	POORLY CHARACTERIZED	General function prediction only
SX13_03012	YAL017w	1e-85	55.15	307	sce	KOG1152	Signal transduction serine/threonine kinase with PAS/PAC sensor domain	[T]	CELLULAR PROCESSES AND SIGNALING	Signal transduction mechanisms
SX13_03013	YBL104c	9e-43	28.57	171	sce	KOG1008	Uncharacterized conserved protein, contains WD40 repeats	[S]	POORLY CHARACTERIZED	Function unknown
SX13_03014	YGR272c	8e-18	42.37	80.9	sce	KOG4484	Uncharacterized conserved protein	[S]	POORLY CHARACTERIZED	Function unknown
SX13_03016	SPAC2C4.12c_1	4e-36	39.9	134	spo	KOG2278	RNA:NAD 2'-phosphotransferase TPT1	[J]	INFORMATION STORAGE AND PROCESSING	Translation, ribosomal structure and biogenesis
SX13_03018	SPBC1685.01	2e-27	30.58	115	spo	KOG1716	Dual specificity phosphatase	[V]	CELLULAR PROCESSES AND SIGNALING	Defense mechanisms
SX13_03019	SPBC839.11c	5e-62	39.66	207	spo	KOG1581	UDP-galactose transporter related protein	[G]	METABOLISM	Carbohydrate transport and metabolism
SX13_03020	SPCC757.09c	6e-79	43.85	258	spo	KOG2190	PolyC-binding proteins alphaCP-1 and related KH domain proteins	[AR]	--	--
SX13_03022	Hs7661998	1e-54	34.97	202	hsa	KOG1091	Ypt/Rab-specific GTPase-activating protein GYP6	[U]	CELLULAR PROCESSES AND SIGNALING	Intracellular trafficking, secretion, and vesicular transport
SX13_03023	SPBC3E7.06c	6e-91	39.15	295	spo	KOG0254	Predicted transporter (major facilitator superfamily)	[R]	POORLY CHARACTERIZED	General function prediction only
SX13_03026	SPCC16C4.10	3e-84	53.04	257	spo	KOG3147	6-phosphogluconolactonase - like protein	[G]	METABOLISM	Carbohydrate transport and metabolism
SX13_03028	YOR367w	4e-26	38.8	109	sce	KOG2046	Calponin	[Z]	CELLULAR PROCESSES AND SIGNALING	Cytoskeleton
SX13_03031	SPAC3H1.06c	9e-56	26.78	204	spo	KOG0254	Predicted transporter (major facilitator superfamily)	[R]	POORLY CHARACTERIZED	General function prediction only
SX13_03032	SPBC36.03c	2e-102	38.96	325	spo	KOG0255	Synaptic vesicle transporter SVOP and related transporters (major facilitator superfamily)	[R]	POORLY CHARACTERIZED	General function prediction only
SX13_03033	SPAC2C4.06c	4e-87	37.55	283	spo	KOG2360	Proliferation-associated nucleolar protein (NOL1)	[D]	CELLULAR PROCESSES AND SIGNALING	Cell cycle control, cell division, chromosome partitioning
SX13_03035	Hs22049484	3e-10	26.2	64.3	hsa	KOG3105	DNA-binding centromere protein B (CENP-B)	[BD]	--	--
SX13_03038	SPCC663.03	0	47.55	1220	spo	KOG0055	Multidrug/pheromone exporter, ABC superfamily	[Q]	METABOLISM	Secondary metabolites biosynthesis, transport and catabolism
SX13_03040	YDL074c	3e-38	30.73	153	sce	KOG0978	E3 ubiquitin ligase involved in syntaxin degradation	[O]	CELLULAR PROCESSES AND SIGNALING	Posttranslational modification, protein turnover, chaperones
SX13_03041	SPCC1919.14c	4e-31	31.34	128	spo	KOG2009	Transcription initiation factor TFIIIB, Bdp1 subunit	[K]	INFORMATION STORAGE AND PROCESSING	Transcription
SX13_03042	SPBC2D10.12	2e-88	45.5	291	spo	KOG0011	Nucleotide excision repair factor NEF2, RAD23 component	[L]	INFORMATION STORAGE AND PROCESSING	Replication, recombination and repair
SX13_03043	Hs4758072	4e-122	40.15	380	hsa	KOG0133	Deoxyribodipyrimidine photolyase/cryptochrome	[LT]	--	--
SX13_03047	SPBC337.05c	0	61.61	687	spo	KOG0362	Chaperonin complex component, TCP-1 theta subunit (CCT8)	[O]	CELLULAR PROCESSES AND SIGNALING	Posttranslational modification, protein turnover, chaperones
SX13_03049	YDL001w	3e-121	47.63	382	sce	KOG2861	Uncharacterized conserved protein	[S]	POORLY CHARACTERIZED	Function unknown
SX13_03050	7296944	4e-43	74.73	140	dme	KOG0402	60S ribosomal protein L37	[J]	INFORMATION STORAGE AND PROCESSING	Translation, ribosomal structure and biogenesis
SX13_03051	SPCC126.07c	3e-22	27.64	102	spo	KOG0825	PHD Zn-finger protein	[R]	POORLY CHARACTERIZED	General function prediction only
SX13_03052	YNL252c	1e-29	30	117	sce	KOG4548	Mitochondrial ribosomal protein L17	[J]	INFORMATION STORAGE AND PROCESSING	Translation, ribosomal structure and biogenesis
SX13_03053	SPAC10F6.09c	0	44.21	967	spo	KOG0964	Structural maintenance of chromosome protein 3 (sister chromatid cohesion complex Cohesin, subunit SMC3)	[D]	CELLULAR PROCESSES AND SIGNALING	Cell cycle control, cell division, chromosome partitioning
SX13_03054	YPL082c	0	43.6	1563	sce	KOG0392	SNF2 family DNA-dependent ATPase domain-containing protein	[K]	INFORMATION STORAGE AND PROCESSING	Transcription
SX13_03055	SPBC9B6.10	1e-101	41.29	317	spo	KOG2260	Cell division cycle 37 protein, CDC37	[D]	CELLULAR PROCESSES AND SIGNALING	Cell cycle control, cell division, chromosome partitioning
SX13_03058	SPAC1002.12c	0	59.4	560	spo	KOG2451	Aldehyde dehydrogenase	[C]	METABOLISM	Energy production and conversion
SX13_03059	SPAC19D5.07	1e-178	55.65	520	spo	KOG1405	4-aminobutyrate aminotransferase	[E]	METABOLISM	Amino acid transport and metabolism
SX13_03061	SPBC2G5.01	2e-18	27.51	88.2	spo	KOG2357	Uncharacterized conserved protein	[S]	POORLY CHARACTERIZED	Function unknown
SX13_03062	CE07824_2	6e-20	26.15	93.2	cel	KOG2464	Serine/threonine kinase (haspin family)	[D]	CELLULAR PROCESSES AND SIGNALING	Cell cycle control, cell division, chromosome partitioning
SX13_03063	YAL026c	0	60.18	1448	sce	KOG0206	P-type ATPase	[R]	POORLY CHARACTERIZED	General function prediction only
SX13_03067	SPBC3E7.13c	1e-41	38.15	148	spo	KOG2609	Cyclin D-interacting protein GCIP	[DA]	--	--
SX13_03068	SPCC1840.09	1e-55	39.51	186	spo	KOG4288	Predicted oxidoreductase	[R]	POORLY CHARACTERIZED	General function prediction only
SX13_03069	SPAC17G8.07	3e-42	43.93	148	spo	KOG3149	Transcription initiation factor IIF, auxiliary subunit	[K]	INFORMATION STORAGE AND PROCESSING	Transcription
SX13_03072	YAL022c	1e-39	28.89	152	sce	KOG1479	Nucleoside transporter	[F]	METABOLISM	Nucleotide transport and metabolism
SX13_03073	At4g35090	7e-110	42.6	347	ath	KOG0047	Catalase	[P]	METABOLISM	Inorganic ion transport and metabolism
SX13_03074	At3g18000	5e-09	27.27	58.5	ath	KOG1269	SAM-dependent methyltransferases	[IR]	--	--
SX13_03076	At5g16780	5e-11	37.96	68.2	ath	KOG2217	U4/U6.U5 snRNP associated protein	[A]	INFORMATION STORAGE AND PROCESSING	RNA processing and modification
SX13_03077	SPBC405.01	2e-143	51.41	435	spo	KOG0237	Glycinamide ribonucleotide synthetase (GARS)/Aminoimidazole ribonucleotide synthetase (AIRS)	[F]	METABOLISM	Nucleotide transport and metabolism
SX13_03078	SPAC3F10.09	6e-102	58.04	303	spo	KOG3055	Phosphoribosylformimino-5-aminoimidazole carboxamide ribonucleotide (ProFAR) isomerase	[E]	METABOLISM	Amino acid transport and metabolism
SX13_03080	SPAC23C4.02	0	49.92	573	spo	KOG0303	Actin-binding protein Coronin, contains WD40 repeats	[Z]	CELLULAR PROCESSES AND SIGNALING	Cytoskeleton
SX13_03082	YBR231c	5e-17	33.61	84	sce	KOG4776	Uncharacterized conserved protein BCNT	[S]	POORLY CHARACTERIZED	Function unknown
SX13_03083	SPAC343.17c	4e-78	31.79	261	spo	KOG0772	Uncharacterized conserved protein, contains WD40 repeat	[S]	POORLY CHARACTERIZED	Function unknown
SX13_03084	SPAC1250.01	0	53.27	1118	spo	KOG0386	Chromatin remodeling complex SWI/SNF, component SWI2 and related ATPases (DNA/RNA helicase superfamily)	[BK]	--	--
SX13_03086	SPBC19C2.15c	5e-48	45.24	161	spo	KOG3187	Protein tyrosine phosphatase-like protein PTPLA (contains Pro instead of catalytic Arg)	[R]	POORLY CHARACTERIZED	General function prediction only
SX13_03087	SPCC965.15	9e-33	30.25	129	spo	KOG0143	Iron/ascorbate family oxidoreductases	[QR]	--	--
SX13_03088	Hs21264328	2e-23	29.83	100	hsa	KOG4245	Predicted metal-dependent hydrolase of the TIM-barrel fold	[R]	POORLY CHARACTERIZED	General function prediction only
SX13_03089	SPCC10H11.02	4e-19	37.02	85.5	spo	KOG0691	Molecular chaperone (DnaJ superfamily)	[O]	CELLULAR PROCESSES AND SIGNALING	Posttranslational modification, protein turnover, chaperones
SX13_03091	SPAC21E11.07	1e-42	35.02	155	spo	KOG2929	Transcription factor, component of CCR4 transcriptional complex	[K]	INFORMATION STORAGE AND PROCESSING	Transcription
SX13_03096	SPBC543.06c	8e-160	54.29	469	spo	KOG0340	ATP-dependent RNA helicase	[A]	INFORMATION STORAGE AND PROCESSING	RNA processing and modification
SX13_03097	YPL140c	3e-111	53.57	345	sce	KOG0581	Mitogen-activated protein kinase kinase (MAP2K)	[T]	CELLULAR PROCESSES AND SIGNALING	Signal transduction mechanisms
SX13_03098	YOR243c	2e-110	32.6	355	sce	KOG2339	Uncharacterized conserved protein	[S]	POORLY CHARACTERIZED	Function unknown
SX13_03100	Hs5453902	3e-34	60.2	122	hsa	KOG3258	Parvulin-like peptidyl-prolyl cis-trans isomerase	[O]	CELLULAR PROCESSES AND SIGNALING	Posttranslational modification, protein turnover, chaperones
SX13_03101	SPBC1685.02c	4e-51	65.32	164	spo	KOG3406	40S ribosomal protein S12	[J]	INFORMATION STORAGE AND PROCESSING	Translation, ribosomal structure and biogenesis
SX13_03102	YJL190c	7e-80	85.38	236	sce	KOG1754	40S ribosomal protein S15/S22	[J]	INFORMATION STORAGE AND PROCESSING	Translation, ribosomal structure and biogenesis
SX13_03104	SPAC664.03	4e-26	27.71	112	spo	KOG2478	Putative RNA polymerase II regulator	[K]	INFORMATION STORAGE AND PROCESSING	Transcription
SX13_03105	At4g39220	1e-64	57.14	202	ath	KOG1688	Golgi proteins involved in ER retention (RER)	[U]	CELLULAR PROCESSES AND SIGNALING	Intracellular trafficking, secretion, and vesicular transport
SX13_03106	7303265	7e-93	50.91	281	dme	KOG1680	Enoyl-CoA hydratase	[I]	METABOLISM	Lipid transport and metabolism
SX13_03107	SPBC36.04	2e-155	66.86	478	spo	KOG1481	Cysteine synthase	[E]	METABOLISM	Amino acid transport and metabolism
SX13_03110	SPAC15A10.08	0	49.12	601	spo	KOG0035	Ca2+-binding actin-bundling protein (actinin), alpha chain (EF-Hand protein superfamily)	[Z]	CELLULAR PROCESSES AND SIGNALING	Cytoskeleton
SX13_03111	SPBC713.03	0	59.4	630	spo	KOG1232	Proteins containing the FAD binding domain	[C]	METABOLISM	Energy production and conversion
SX13_03112	YOL038w	2e-103	67.11	325	sce	KOG0183	20S proteasome, regulatory subunit alpha type PSMA7/PRE6	[O]	CELLULAR PROCESSES AND SIGNALING	Posttranslational modification, protein turnover, chaperones
SX13_03113	SPBC3B9.05	2e-31	51.52	112	spo	KOG1940	Zn-finger protein	[R]	POORLY CHARACTERIZED	General function prediction only
SX13_03114	SPAC17A5.06	0	59.65	946	spo	KOG1123	RNA polymerase II transcription initiation/nucleotide excision repair factor TFIIH, 3'-5' helicase subunit SSL2	[KL]	--	--
SX13_03115	YKR050w	1e-169	38.75	523	sce	KOG1341	Na+/K+ transporter	[P]	METABOLISM	Inorganic ion transport and metabolism
SX13_03116	SPBC29A10.11c	8e-17	23.73	84.7	spo	KOG2319	Vacuolar assembly/sorting protein VPS9	[U]	CELLULAR PROCESSES AND SIGNALING	Intracellular trafficking, secretion, and vesicular transport
SX13_03117	At1g20560	6e-112	37.68	350	ath	KOG1176	Acyl-CoA synthetase	[I]	METABOLISM	Lipid transport and metabolism
SX13_03118	SPAC2F3.05c	3e-62	38.77	202	spo	KOG1577	Aldo/keto reductase family proteins	[R]	POORLY CHARACTERIZED	General function prediction only
SX13_03119	At1g18010	1e-30	25.85	124	ath	KOG3098	Uncharacterized conserved protein	[S]	POORLY CHARACTERIZED	Function unknown
SX13_03121	At3g60130	6e-129	46.53	389	ath	KOG0626	Beta-glucosidase, lactase phlorizinhydrolase, and related proteins	[G]	METABOLISM	Carbohydrate transport and metabolism
SX13_03122	YMR034c	4e-63	33.49	214	sce	KOG4821	Predicted Na+-dependent cotransporter	[R]	POORLY CHARACTERIZED	General function prediction only
SX13_03128	YOL049w	2e-94	36.42	300	sce	KOG0021	Glutathione synthetase	[Q]	METABOLISM	Secondary metabolites biosynthesis, transport and catabolism
SX13_03129	At1g08600	1e-74	33.11	277	ath	KOG1015	Transcription regulator XNP/ATRX, DEAD-box superfamily	[K]	INFORMATION STORAGE AND PROCESSING	Transcription
SX13_03130	YDR232w	0	61.23	588	sce	KOG1360	5-aminolevulinate synthase	[H]	METABOLISM	Coenzyme transport and metabolism
SX13_03133	SPBC947.15c	6e-85	34.41	276	spo	KOG2495	NADH-dehydrogenase (ubiquinone)	[C]	METABOLISM	Energy production and conversion
SX13_03134	SPBC23E6.04c	7e-94	27.32	339	spo	KOG1837	Uncharacterized conserved protein	[S]	POORLY CHARACTERIZED	Function unknown
SX13_03135	Hs17435143	5e-25	30.08	103	hsa	KOG3035	Isoamyl acetate-hydrolyzing esterase	[I]	METABOLISM	Lipid transport and metabolism
SX13_03137	CE05809	8e-32	38.67	120	cel	KOG4044	Mitochondrial associated endoribonuclease MAR1 (isochorismatase superfamily)	[R]	POORLY CHARACTERIZED	General function prediction only
SX13_03138	YLR106c	0	46.32	2040	sce	KOG1808	AAA ATPase containing von Willebrand factor type A (vWA) domain	[R]	POORLY CHARACTERIZED	General function prediction only
SX13_03139	YGL068w	3e-37	55.78	134	sce	KOG1715	Mitochondrial/chloroplast ribosomal protein L12	[J]	INFORMATION STORAGE AND PROCESSING	Translation, ribosomal structure and biogenesis
SX13_03141	SPAPYUG7.05	6e-57	36.69	191	spo	KOG3124	Pyrroline-5-carboxylate reductase	[E]	METABOLISM	Amino acid transport and metabolism
SX13_03142	YPL001w	1e-38	27.38	147	sce	KOG2696	Histone acetyltransferase type b catalytic subunit	[B]	INFORMATION STORAGE AND PROCESSING	Chromatin structure and dynamics
SX13_03143	SPCC622.11	4e-33	26.18	136	spo	KOG2296	Integral membrane protein	[R]	POORLY CHARACTERIZED	General function prediction only
SX13_03145	YPL203w	6e-172	70.28	497	sce	KOG0616	cAMP-dependent protein kinase catalytic subunit (PKA)	[T]	CELLULAR PROCESSES AND SIGNALING	Signal transduction mechanisms
SX13_03146	SPCC126.08c	4e-53	36.99	181	spo	KOG3839	Lectin VIP36, involved in the transport of glycoproteins carrying high mannose-type glycans	[U]	CELLULAR PROCESSES AND SIGNALING	Intracellular trafficking, secretion, and vesicular transport
SX13_03147	SPAC17C9.09c	1e-23	47.44	89.7	spo	KOG1733	Mitochondrial import inner membrane translocase, subunit TIM13	[U]	CELLULAR PROCESSES AND SIGNALING	Intracellular trafficking, secretion, and vesicular transport
SX13_03148	SPAC29A4.06c	4e-29	29.1	118	spo	KOG2117	Uncharacterized conserved protein	[S]	POORLY CHARACTERIZED	Function unknown
SX13_03150	Hs11034823	0	48.74	1214	hsa	KOG1898	Splicing factor 3b, subunit 3	[A]	INFORMATION STORAGE AND PROCESSING	RNA processing and modification
SX13_03154	YAL036c	0	73	550	sce	KOG1487	GTP-binding protein DRG1 (ODN superfamily)	[T]	CELLULAR PROCESSES AND SIGNALING	Signal transduction mechanisms
SX13_03155	YIL112w	4e-23	29.6	109	sce	KOG0504	FOG: Ankyrin repeat	[R]	POORLY CHARACTERIZED	General function prediction only
SX13_03156	7297712	8e-38	36.48	136	dme	KOG3200	Uncharacterized conserved protein	[S]	POORLY CHARACTERIZED	Function unknown
SX13_03157	At1g72590	3e-10	24.81	62.4	ath	KOG1640	Predicted steroid reductase	[I]	METABOLISM	Lipid transport and metabolism
SX13_03158	Hs14755576	7e-16	27.67	82.8	hsa	KOG4157	beta-1,6-N-acetylglucosaminyltransferase, contains WSC domain	[GO]	--	--
SX13_03159	SPBC17D11.05	0	44.39	745	spo	KOG2072	Translation initiation factor 3, subunit a (eIF-3a)	[J]	INFORMATION STORAGE AND PROCESSING	Translation, ribosomal structure and biogenesis
SX13_03162	SPBC776.02c	0	89.69	600	spo	KOG0374	Serine/threonine specific protein phosphatase PP1, catalytic subunit	[TR]	--	--
SX13_03163	YPR031w	2e-84	33.77	294	sce	KOG0955	PHD finger protein BR140/LIN-49	[R]	POORLY CHARACTERIZED	General function prediction only
SX13_03167	SPCC1259.09c	3e-41	36.13	154	spo	KOG0557	Dihydrolipoamide acetyltransferase	[C]	METABOLISM	Energy production and conversion
SX13_03169	SPBC29B5.02c	0	46.88	708	spo	KOG2262	Sexual differentiation process protein ISP4	[T]	CELLULAR PROCESSES AND SIGNALING	Signal transduction mechanisms
SX13_03170	SPBC887.13c	9e-162	52.91	468	spo	KOG1394	3-oxoacyl-(acyl-carrier-protein) synthase (I and II)	[IQ]	--	--
SX13_03171	SPCC4B3.17	2e-27	36.55	111	spo	KOG2873	Ubiquinol cytochrome c reductase assembly protein CBP3	[C]	METABOLISM	Energy production and conversion
SX13_03172	Hs4503323	7e-30	38.92	117	hsa	KOG1324	Dihydrofolate reductase	[H]	METABOLISM	Coenzyme transport and metabolism
SX13_03173	CE02490_1	6e-45	33.55	159	cel	KOG0725	Reductases with broad range of substrate specificities	[R]	POORLY CHARACTERIZED	General function prediction only
SX13_03174	YGR270w	0	43.81	698	sce	KOG0732	AAA+-type ATPase containing the bromodomain	[O]	CELLULAR PROCESSES AND SIGNALING	Posttranslational modification, protein turnover, chaperones
SX13_03178	YML080w	2e-114	43.82	350	sce	KOG2335	tRNA-dihydrouridine synthase	[J]	INFORMATION STORAGE AND PROCESSING	Translation, ribosomal structure and biogenesis
SX13_03183	SPBC13E7.01	0	58.32	670	spo	KOG2140	Uncharacterized conserved protein	[R]	POORLY CHARACTERIZED	General function prediction only
SX13_03184	SPBC21B10.11	5e-18	49.23	74.7	spo	KOG3488	Dolichol phosphate-mannose regulatory protein (DPM2)	[O]	CELLULAR PROCESSES AND SIGNALING	Posttranslational modification, protein turnover, chaperones
SX13_03193	SPAC824.06	1e-32	56.07	115	spo	KOG0723	Molecular chaperone (DnaJ superfamily)	[O]	CELLULAR PROCESSES AND SIGNALING	Posttranslational modification, protein turnover, chaperones
SX13_03194	SPBC543.03c	4e-88	30.79	304	spo	KOG2326	DNA-binding subunit of a DNA-dependent protein kinase (Ku80 autoantigen)	[L]	INFORMATION STORAGE AND PROCESSING	Replication, recombination and repair
SX13_03195	Hs10947054	4e-32	28.87	137	hsa	KOG4177	Ankyrin	[M]	CELLULAR PROCESSES AND SIGNALING	Cell wall/membrane/envelope biogenesis
SX13_03196	At3g62580	1e-11	28.39	62	ath	KOG2886	Uncharacterized conserved protein	[S]	POORLY CHARACTERIZED	Function unknown
SX13_03198	SPBC15D4.15	2e-96	49.14	291	spo	KOG2882	p-Nitrophenyl phosphatase	[P]	METABOLISM	Inorganic ion transport and metabolism
SX13_03199	SPCC594.04c	5e-62	36.28	206	spo	KOG4650	Predicted steroid reductase	[R]	POORLY CHARACTERIZED	General function prediction only
SX13_03200	SPBC16G5.12c	0	46.95	642	spo	KOG1956	DNA topoisomerase III alpha	[L]	INFORMATION STORAGE AND PROCESSING	Replication, recombination and repair
SX13_03202	YHL027w	5e-35	53.64	142	sce	KOG1721	FOG: Zn-finger	[R]	POORLY CHARACTERIZED	General function prediction only
SX13_03205	Hs13491168	1e-93	45.09	320	hsa	KOG1488	Translational repressor Pumilio/PUF3 and related RNA-binding proteins (Puf superfamily)	[J]	INFORMATION STORAGE AND PROCESSING	Translation, ribosomal structure and biogenesis
SX13_03209	SPBP8B7.11	1e-44	28.72	168	spo	KOG0116	RasGAP SH3 binding protein rasputin, contains NTF2 and RRM domains	[T]	CELLULAR PROCESSES AND SIGNALING	Signal transduction mechanisms
SX13_03210	SPBC11G11.03	1e-69	45.92	219	spo	KOG0816	Protein involved in mRNA turnover	[A]	INFORMATION STORAGE AND PROCESSING	RNA processing and modification
SX13_03211	SPAC19A8.13	4e-46	49.08	164	spo	KOG0113	U1 small nuclear ribonucleoprotein (RRM superfamily)	[A]	INFORMATION STORAGE AND PROCESSING	RNA processing and modification
SX13_03212	SPBC19C2.12	1e-36	44.78	126	spo	KOG3445	Mitochondrial/chloroplast ribosomal protein 36a	[J]	INFORMATION STORAGE AND PROCESSING	Translation, ribosomal structure and biogenesis
SX13_03213	At3g55440	1e-95	57.43	285	ath	KOG1643	Triosephosphate isomerase	[G]	METABOLISM	Carbohydrate transport and metabolism
SX13_03222	SPCC1450.15_1	6e-37	29.77	140	spo	KOG1210	Predicted 3-ketosphinganine reductase	[Q]	METABOLISM	Secondary metabolites biosynthesis, transport and catabolism
SX13_03223	SPBC20F10.05	4e-32	20.65	137	spo	KOG1972	Uncharacterized conserved protein	[S]	POORLY CHARACTERIZED	Function unknown
SX13_03224	SPAC22F8.11	5e-60	28.62	219	spo	KOG0169	Phosphoinositide-specific phospholipase C	[T]	CELLULAR PROCESSES AND SIGNALING	Signal transduction mechanisms
SX13_03228	Hs6912430	2e-49	41.7	169	hsa	KOG2628	Farnesyl cysteine-carboxyl methyltransferase	[O]	CELLULAR PROCESSES AND SIGNALING	Posttranslational modification, protein turnover, chaperones
SX13_03229	At2g19450	9e-59	36.56	203	ath	KOG0380	Sterol O-acyltransferase/Diacylglycerol O-acyltransferase	[I]	METABOLISM	Lipid transport and metabolism
SX13_03230	SPAC12G12.14c	1e-147	47.26	442	spo	KOG0284	Polyadenylation factor I complex, subunit PFS2	[A]	INFORMATION STORAGE AND PROCESSING	RNA processing and modification
SX13_03231	YJL208c	6e-121	60.07	357	sce	KOG3721	Mitochondrial endonuclease	[F]	METABOLISM	Nucleotide transport and metabolism
SX13_03232	YKL175w	4e-29	44.85	122	sce	KOG2474	Zinc transporter and related ZIP domain-containing proteins	[P]	METABOLISM	Inorganic ion transport and metabolism
SX13_03233	SPAC144.09c	5e-36	31.15	140	spo	KOG1721	FOG: Zn-finger	[R]	POORLY CHARACTERIZED	General function prediction only
SX13_03234	YPR187w	7e-45	56.94	153	sce	KOG3405	RNA polymerase subunit K	[K]	INFORMATION STORAGE AND PROCESSING	Transcription
SX13_03235	Hs20547663	1e-93	52.65	283	hsa	KOG3101	Esterase D	[R]	POORLY CHARACTERIZED	General function prediction only
SX13_03237	SPAC926.03	2e-20	33.53	89	spo	KOG0031	Myosin regulatory light chain, EF-Hand protein superfamily	[Z]	CELLULAR PROCESSES AND SIGNALING	Cytoskeleton
SX13_03238	SPBC543.02c	4e-91	38.6	299	spo	KOG0550	Molecular chaperone (DnaJ superfamily)	[O]	CELLULAR PROCESSES AND SIGNALING	Posttranslational modification, protein turnover, chaperones
SX13_03239	YPR168w	4e-21	35.07	87	sce	KOG3046	Transcription factor, subunit of SRB subcomplex of RNA polymerase II	[K]	INFORMATION STORAGE AND PROCESSING	Transcription
SX13_03243	YCL018w	2e-135	57.02	396	sce	KOG0786	3-isopropylmalate dehydrogenase	[E]	METABOLISM	Amino acid transport and metabolism
SX13_03248	SPAC664.02c	3e-100	32.4	327	spo	KOG0797	Actin-related protein	[Z]	CELLULAR PROCESSES AND SIGNALING	Cytoskeleton
SX13_03259	SPBP8B7.09c	2e-147	30.52	469	spo	KOG2021	Nuclear mRNA export factor receptor LOS1/Exportin-t (importin beta superfamily)	[YUJ]	--	--
SX13_03261	CE00772	9e-07	20.63	52.8	cel	KOG1303	Amino acid transporters	[E]	METABOLISM	Amino acid transport and metabolism
SX13_03264	YHR113w	0	52.54	531	sce	KOG2596	Aminopeptidase I zinc metalloprotease (M18)	[E]	METABOLISM	Amino acid transport and metabolism
SX13_03270	Hs4759036	5e-31	33.22	126	hsa	KOG4499	Ca2+-binding protein Regucalcin/SMP30	[PT]	--	--
SX13_03272	YDL004w	5e-37	53.28	128	sce	KOG1758	Mitochondrial F1F0-ATP synthase, subunit delta/ATP16	[C]	METABOLISM	Energy production and conversion
SX13_03274	SPBC31F10.06c	1e-111	77.89	322	spo	KOG0077	Vesicle coat complex COPII, GTPase subunit SAR1	[U]	CELLULAR PROCESSES AND SIGNALING	Intracellular trafficking, secretion, and vesicular transport
SX13_03275	SPAC31G5.20c	1e-157	55.81	469	spo	KOG2214	Predicted esterase of the alpha-beta hydrolase superfamily	[R]	POORLY CHARACTERIZED	General function prediction only
SX13_03276	SPBC36B7.03	3e-81	28.16	274	spo	KOG0721	Molecular chaperone (DnaJ superfamily)	[O]	CELLULAR PROCESSES AND SIGNALING	Posttranslational modification, protein turnover, chaperones
SX13_03277	YKL047w	8e-24	22.79	107	sce	KOG4704	Uncharacterized conserved protein	[S]	POORLY CHARACTERIZED	Function unknown
SX13_03278	YDL052c	1e-65	43.64	213	sce	KOG2848	1-acyl-sn-glycerol-3-phosphate acyltransferase	[I]	METABOLISM	Lipid transport and metabolism
SX13_03280	Hs4502229	2e-82	62.57	247	hsa	KOG0073	GTP-binding ADP-ribosylation factor-like protein ARL2	[UZ]	--	--
SX13_03283	SPAC1D4.11c	1e-132	52.84	412	spo	KOG0671	LAMMER dual specificity kinases	[T]	CELLULAR PROCESSES AND SIGNALING	Signal transduction mechanisms
SX13_03284	YOR271c	5e-109	50	327	sce	KOG3767	Sideroflexin	[R]	POORLY CHARACTERIZED	General function prediction only
SX13_03285	SPAC1D4.10	2e-63	30.47	231	spo	KOG2121	Predicted metal-dependent hydrolase (beta-lactamase superfamily)	[R]	POORLY CHARACTERIZED	General function prediction only
SX13_03289	SPAC56F8.02	0	52.02	1477	spo	KOG3628	Predicted AMP-binding protein	[R]	POORLY CHARACTERIZED	General function prediction only
SX13_03292	SPAC30D11.03	0	47.86	630	spo	KOG0338	ATP-dependent RNA helicase	[A]	INFORMATION STORAGE AND PROCESSING	RNA processing and modification
SX13_03293	SPAC18G6.15	2e-66	43.53	213	spo	KOG3000	Microtubule-binding protein involved in cell cycle control	[DZ]	--	--
SX13_03294	YGR289c	2e-55	26.76	200	sce	KOG0254	Predicted transporter (major facilitator superfamily)	[R]	POORLY CHARACTERIZED	General function prediction only
SX13_03303	At5g23190	5e-24	24.94	107	ath	KOG0157	Cytochrome P450 CYP4/CYP19/CYP26 subfamilies	[QI]	--	--
SX13_03306	Hs4503583	5e-42	29.29	156	hsa	KOG2565	Predicted hydrolases or acyltransferases (alpha/beta hydrolase superfamily)	[R]	POORLY CHARACTERIZED	General function prediction only
SX13_03309	SPBC1683.06c	4e-24	30.46	102	spo	KOG2938	Predicted inosine-uridine preferring nucleoside hydrolase	[F]	METABOLISM	Nucleotide transport and metabolism
SX13_03310	YMR011w	5e-39	26.14	152	sce	KOG0254	Predicted transporter (major facilitator superfamily)	[R]	POORLY CHARACTERIZED	General function prediction only
SX13_03319	SPCC1529.01	2e-88	36.83	282	spo	KOG0255	Synaptic vesicle transporter SVOP and related transporters (major facilitator superfamily)	[R]	POORLY CHARACTERIZED	General function prediction only
SX13_03324	YMR318c	2e-103	46.99	314	sce	KOG0023	Alcohol dehydrogenase, class V	[Q]	METABOLISM	Secondary metabolites biosynthesis, transport and catabolism
SX13_03326	Hs4502477	8e-62	32.31	220	hsa	KOG0281	Beta-TrCP (transducin repeats containing)/Slimb proteins	[S]	POORLY CHARACTERIZED	Function unknown
SX13_03328	SPBC543.08	4e-33	30.53	126	spo	KOG3750	Inositol phospholipid synthesis protein, Scs3p	[I]	METABOLISM	Lipid transport and metabolism
SX13_03329	CE00850	0	69.89	657	cel	KOG1375	Beta tubulin	[Z]	CELLULAR PROCESSES AND SIGNALING	Cytoskeleton
SX13_03334	At2g20140	4e-09	29.28	61.2	ath	KOG0726	26S proteasome regulatory complex, ATPase RPT2	[O]	CELLULAR PROCESSES AND SIGNALING	Posttranslational modification, protein turnover, chaperones
SX13_03341	SPBC530.09c	1e-34	31.09	132	spo	KOG4504	Cation-independent mannose-6-phosphate receptor CI-MPR	[TU]	--	--
SX13_03342	SPBC16G5.18	5e-127	43.6	381	spo	KOG1435	Sterol reductase/lamin B receptor	[IT]	--	--
SX13_03349	SPBC1773.06c	8e-94	46.69	288	spo	KOG1198	Zinc-binding oxidoreductase	[CR]	--	--
SX13_03353	SPAC19G12.10c	5e-22	29.39	104	spo	KOG1282	Serine carboxypeptidases (lysosomal cathepsin A)	[OE]	--	--
SX13_03359	YML054c_2	2e-50	32.59	177	sce	KOG0538	Glycolate oxidase	[C]	METABOLISM	Energy production and conversion
SX13_03361	Hs7705893	1e-23	26.15	105	hsa	KOG3896	Dynactin, subunit p62	[N]	CELLULAR PROCESSES AND SIGNALING	Cell motility
SX13_03362	SPCC126.03	6e-120	40.34	378	spo	KOG2553	Pseudouridylate synthase	[J]	INFORMATION STORAGE AND PROCESSING	Translation, ribosomal structure and biogenesis
SX13_03364	YIL046w	8e-156	40.53	473	sce	KOG0274	Cdc4 and related F-box and WD-40 proteins	[R]	POORLY CHARACTERIZED	General function prediction only
SX13_03365	YJR095w	8e-123	59.55	360	sce	KOG0756	Mitochondrial tricarboxylate/dicarboxylate carrier proteins	[C]	METABOLISM	Energy production and conversion
SX13_03366	Hs4506275	2e-41	30.97	151	hsa	KOG1747	Protein tyrosine kinase 9/actin monomer-binding protein	[W]	CELLULAR PROCESSES AND SIGNALING	Extracellular structures
SX13_03372	YDR341c	0	55.82	719	sce	KOG1195	Arginyl-tRNA synthetase	[J]	INFORMATION STORAGE AND PROCESSING	Translation, ribosomal structure and biogenesis
SX13_03373	SPAC11D3.18c	4e-86	33.9	278	spo	KOG2533	Permease of the major facilitator superfamily	[G]	METABOLISM	Carbohydrate transport and metabolism
SX13_03376	CE22473	6e-54	44.13	176	cel	KOG3272	Predicted coiled-coil protein	[R]	POORLY CHARACTERIZED	General function prediction only
SX13_03378	At3g43790	2e-31	26.67	128	ath	KOG2615	Permease of the major facilitator superfamily	[R]	POORLY CHARACTERIZED	General function prediction only
SX13_03382	SPCC4B3.11c	1e-21	51.95	87	spo	KOG3348	BolA (bacterial stress-induced morphogen)-related protein	[T]	CELLULAR PROCESSES AND SIGNALING	Signal transduction mechanisms
SX13_03383	SPAC56E4.04c	0	59.96	2807	spo	KOG0368	Acetyl-CoA carboxylase	[I]	METABOLISM	Lipid transport and metabolism
SX13_03384	Hs13540600	5e-25	37.08	108	hsa	KOG1853	LIS1-interacting protein NUDE	[Z]	CELLULAR PROCESSES AND SIGNALING	Cytoskeleton
SX13_03385	SPBC14F5.07	1e-80	28.77	294	spo	KOG1609	Protein involved in mRNA turnover and stability	[A]	INFORMATION STORAGE AND PROCESSING	RNA processing and modification
SX13_03387	YBR132c	3e-172	48.09	506	sce	KOG1286	Amino acid transporters	[E]	METABOLISM	Amino acid transport and metabolism
SX13_03391	YOL152w	1e-18	23.28	91.3	sce	KOG0039	Ferric reductase, NADH/NADPH oxidase and related proteins	[PQ]	--	--
SX13_03393	YLL048c	8e-143	28.61	483	sce	KOG0054	Multidrug resistance-associated protein/mitoxantrone resistance protein, ABC superfamily	[Q]	METABOLISM	Secondary metabolites biosynthesis, transport and catabolism
SX13_03394	SPBC29B5.02c	3e-152	36.53	495	spo	KOG2262	Sexual differentiation process protein ISP4	[T]	CELLULAR PROCESSES AND SIGNALING	Signal transduction mechanisms
SX13_03395	YIL050w	4e-21	32.8	93.2	sce	KOG1674	Cyclin	[R]	POORLY CHARACTERIZED	General function prediction only
SX13_03396	SPAC186.09	1e-12	21.58	73.6	spo	KOG1184	Thiamine pyrophosphate-requiring enzyme	[EH]	--	--
SX13_03403	At3g03060	4e-09	27.27	62	ath	KOG0742	AAA+-type ATPase	[O]	CELLULAR PROCESSES AND SIGNALING	Posttranslational modification, protein turnover, chaperones
SX13_03404	At4g35090	5e-117	43.57	366	ath	KOG0047	Catalase	[P]	METABOLISM	Inorganic ion transport and metabolism
SX13_03409	YBR023c	5e-22	23.97	105	sce	KOG2571	Chitin synthase/hyaluronan synthase (glycosyltransferases)	[M]	CELLULAR PROCESSES AND SIGNALING	Cell wall/membrane/envelope biogenesis
SX13_03410	YGL077c	1e-61	27.32	216	sce	KOG1289	Amino acid transporters	[E]	METABOLISM	Amino acid transport and metabolism
SX13_03412	CE26298	2e-14	26.63	79.3	cel	KOG4231	Intracellular membrane-bound Ca2+-independent phospholipase A2	[I]	METABOLISM	Lipid transport and metabolism
SX13_03414	YBR286w	1e-63	32.22	222	sce	KOG2195	Transferrin receptor and related proteins containing the protease-associated (PA) domain	[OPR]	--	--
SX13_03415	YGR155w	4e-174	53.12	506	sce	KOG1252	Cystathionine beta-synthase and related enzymes	[E]	METABOLISM	Amino acid transport and metabolism
SX13_03416	YKL154w	9e-14	27.7	70.9	sce	KOG0090	Signal recognition particle receptor, beta subunit (small G protein superfamily)	[U]	CELLULAR PROCESSES AND SIGNALING	Intracellular trafficking, secretion, and vesicular transport
SX13_03417	SPAC2F7.10	7e-97	32.81	322	spo	KOG0509	Ankyrin repeat and DHHC-type Zn-finger domain containing proteins	[R]	POORLY CHARACTERIZED	General function prediction only
SX13_03419	7291696	3e-13	26.51	73.6	dme	KOG1399	Flavin-containing monooxygenase	[Q]	METABOLISM	Secondary metabolites biosynthesis, transport and catabolism
SX13_03422	SPBC354.15	4e-91	40.28	286	spo	KOG2820	FAD-dependent oxidoreductase	[R]	POORLY CHARACTERIZED	General function prediction only
SX13_03426	SPCC16C4.03	4e-61	56.02	196	spo	KOG3259	Peptidyl-prolyl cis-trans isomerase	[O]	CELLULAR PROCESSES AND SIGNALING	Posttranslational modification, protein turnover, chaperones
SX13_03427	SPBC1683.12	2e-66	29.54	226	spo	KOG2533	Permease of the major facilitator superfamily	[G]	METABOLISM	Carbohydrate transport and metabolism
SX13_03428	YGL070c	8e-23	47.42	91.7	sce	KOG2691	RNA polymerase II subunit 9	[K]	INFORMATION STORAGE AND PROCESSING	Transcription
SX13_03429	SPBC887.07	4e-37	53.28	127	spo	KOG0901	60S ribosomal protein L14/L17/L23	[J]	INFORMATION STORAGE AND PROCESSING	Translation, ribosomal structure and biogenesis
SX13_03430	SPCC4B3.12	6e-41	39.75	157	spo	KOG2589	Histone tail methylase	[B]	INFORMATION STORAGE AND PROCESSING	Chromatin structure and dynamics
SX13_03431	YBR286w	2e-150	52.06	447	sce	KOG2195	Transferrin receptor and related proteins containing the protease-associated (PA) domain	[OPR]	--	--
SX13_03434	SPCC1442.09	4e-175	50.95	510	spo	KOG1223	Isochorismate synthase	[E]	METABOLISM	Amino acid transport and metabolism
SX13_03439	At3g23940	1e-66	32.45	232	ath	KOG2448	Dihydroxy-acid dehydratase	[E]	METABOLISM	Amino acid transport and metabolism
SX13_03440	7296705	1e-35	38.46	131	dme	KOG0725	Reductases with broad range of substrate specificities	[R]	POORLY CHARACTERIZED	General function prediction only
SX13_03441	Hs8923812	6e-16	31.54	73.6	hsa	KOG3328	HGG motif-containing thioesterase	[R]	POORLY CHARACTERIZED	General function prediction only
SX13_03449	CE25612	4e-32	30.3	136	cel	KOG0045	Cytosolic Ca2+-dependent cysteine protease (calpain), large subunit (EF-Hand protein superfamily)	[OT]	--	--
SX13_03452	YOR161c	4e-126	39.89	385	sce	KOG1362	Choline transporter-like protein	[I]	METABOLISM	Lipid transport and metabolism
SX13_03454	YEL063c	5e-149	43.23	445	sce	KOG1286	Amino acid transporters	[E]	METABOLISM	Amino acid transport and metabolism
SX13_03455	SPAP7G5.04c	2e-77	27.16	283	spo	KOG1178	Non-ribosomal peptide synthetase/alpha-aminoadipate reductase and related enzymes	[Q]	METABOLISM	Secondary metabolites biosynthesis, transport and catabolism
SX13_03459	CE02178	3e-21	24.75	103	cel	KOG0988	RNA-directed RNA polymerase QDE-1 required for posttranscriptional gene silencing and RNA interference	[A]	INFORMATION STORAGE AND PROCESSING	RNA processing and modification
SX13_03461	SPAC10F6.10	1e-127	45.59	389	spo	KOG2270	Serine/threonine protein kinase involved in cell cycle control	[TD]	--	--
SX13_03462	Hs4503145	3e-26	30.72	111	hsa	KOG1339	Aspartyl protease	[O]	CELLULAR PROCESSES AND SIGNALING	Posttranslational modification, protein turnover, chaperones
SX13_03467	YFR006w	4e-123	43.94	374	sce	KOG2737	Putative metallopeptidase	[R]	POORLY CHARACTERIZED	General function prediction only
SX13_03468	SPCC18.16c	8e-08	24.84	54.3	spo	KOG3110	Riboflavin kinase	[H]	METABOLISM	Coenzyme transport and metabolism
SX13_03469	CE01215	1e-39	33.01	145	cel	KOG1206	Peroxisomal multifunctional beta-oxidation protein and related enzymes	[I]	METABOLISM	Lipid transport and metabolism
SX13_03470	7303265	5e-33	32	126	dme	KOG1680	Enoyl-CoA hydratase	[I]	METABOLISM	Lipid transport and metabolism
SX13_03476	YGR055w	2e-87	32.38	287	sce	KOG1287	Amino acid transporters	[E]	METABOLISM	Amino acid transport and metabolism
SX13_03478	YDL174c	3e-09	25.81	61.6	sce	KOG1231	Proteins containing the FAD binding domain	[C]	METABOLISM	Energy production and conversion
SX13_03479	YMR303c	2e-58	36.55	197	sce	KOG0023	Alcohol dehydrogenase, class V	[Q]	METABOLISM	Secondary metabolites biosynthesis, transport and catabolism
SX13_03480	Hs4557351	1e-27	25.41	119	hsa	KOG4389	Acetylcholinesterase/Butyrylcholinesterase	[T]	CELLULAR PROCESSES AND SIGNALING	Signal transduction mechanisms
SX13_03481	YMR297w	5e-28	24.31	120	sce	KOG1282	Serine carboxypeptidases (lysosomal cathepsin A)	[OE]	--	--
SX13_03482	7294385	7e-14	34.55	75.9	dme	KOG3986	Protein phosphatase, regulatory subunit PPP1R3C/D	[OT]	--	--
SX13_03483	SPBC15C4.04c	1e-65	30.9	226	spo	KOG1289	Amino acid transporters	[E]	METABOLISM	Amino acid transport and metabolism
SX13_03484	HsM7661718	6e-14	30.43	70.1	hsa	KOG3655	Drebrins and related actin binding proteins	[Z]	CELLULAR PROCESSES AND SIGNALING	Cytoskeleton
SX13_03485	SPBC2G2.01c	2e-48	27.55	178	spo	KOG2533	Permease of the major facilitator superfamily	[G]	METABOLISM	Carbohydrate transport and metabolism
SX13_03497	7301689	6e-23	30.4	106	dme	KOG0504	FOG: Ankyrin repeat	[R]	POORLY CHARACTERIZED	General function prediction only
SX13_03501	YOR348c	6e-86	34.09	284	sce	KOG1286	Amino acid transporters	[E]	METABOLISM	Amino acid transport and metabolism
SX13_03505	YDR536w	5e-87	33.74	287	sce	KOG0254	Predicted transporter (major facilitator superfamily)	[R]	POORLY CHARACTERIZED	General function prediction only
SX13_03516	7299713	0	42.18	1037	dme	KOG0430	Xanthine dehydrogenase	[F]	METABOLISM	Nucleotide transport and metabolism
SX13_03518	YBR023c	1e-16	24.11	87.4	sce	KOG2571	Chitin synthase/hyaluronan synthase (glycosyltransferases)	[M]	CELLULAR PROCESSES AND SIGNALING	Cell wall/membrane/envelope biogenesis
SX13_03519	7293012	7e-41	28.7	161	dme	KOG1238	Glucose dehydrogenase/choline dehydrogenase/mandelonitrile lyase (GMC oxidoreductase family)	[R]	POORLY CHARACTERIZED	General function prediction only
SX13_03520	YDR536w	2e-40	26.18	155	sce	KOG0254	Predicted transporter (major facilitator superfamily)	[R]	POORLY CHARACTERIZED	General function prediction only
SX13_03534	At4g13180	3e-48	41.38	164	ath	KOG0725	Reductases with broad range of substrate specificities	[R]	POORLY CHARACTERIZED	General function prediction only
SX13_03537	YBR298c	2e-34	25	138	sce	KOG0254	Predicted transporter (major facilitator superfamily)	[R]	POORLY CHARACTERIZED	General function prediction only
SX13_03544	YHR048w	1e-18	25.7	87.4	sce	KOG0255	Synaptic vesicle transporter SVOP and related transporters (major facilitator superfamily)	[R]	POORLY CHARACTERIZED	General function prediction only
SX13_03547	YDR536w	5e-99	38.11	314	sce	KOG0254	Predicted transporter (major facilitator superfamily)	[R]	POORLY CHARACTERIZED	General function prediction only
SX13_03549	7299382	5e-54	36.01	183	dme	KOG0024	Sorbitol dehydrogenase	[Q]	METABOLISM	Secondary metabolites biosynthesis, transport and catabolism
SX13_03550	7298344	5e-06	25.41	49.3	dme	KOG2741	Dimeric dihydrodiol dehydrogenase	[GQ]	--	--
SX13_03551	YPR074c	8e-157	39.31	474	sce	KOG0523	Transketolase	[G]	METABOLISM	Carbohydrate transport and metabolism
SX13_03552	At5g11320	4e-20	25	94.4	ath	KOG1399	Flavin-containing monooxygenase	[Q]	METABOLISM	Secondary metabolites biosynthesis, transport and catabolism
SX13_03554	SPAC1B3.06c	2e-50	34.18	171	spo	KOG1269	SAM-dependent methyltransferases	[IR]	--	--
SX13_03556	SPBC609.04	1e-119	38.84	367	spo	KOG0255	Synaptic vesicle transporter SVOP and related transporters (major facilitator superfamily)	[R]	POORLY CHARACTERIZED	General function prediction only
SX13_03557	At1g35647	3e-178	36.73	587	ath	KOG0017	FOG: Transposon-encoded proteins with TYA, reverse transcriptase, integrase domains in various combinations	[R]	POORLY CHARACTERIZED	General function prediction only
SX13_03566	YDR536w	5e-89	32.36	288	sce	KOG0254	Predicted transporter (major facilitator superfamily)	[R]	POORLY CHARACTERIZED	General function prediction only
SX13_03567	7295487	2e-20	30.89	91.7	dme	KOG0725	Reductases with broad range of substrate specificities	[R]	POORLY CHARACTERIZED	General function prediction only
SX13_03569	At4g39830	2e-48	25.32	181	ath	KOG1263	Multicopper oxidases	[Q]	METABOLISM	Secondary metabolites biosynthesis, transport and catabolism
SX13_03576	SPAC29B12.10c	0	39.86	550	spo	KOG2262	Sexual differentiation process protein ISP4	[T]	CELLULAR PROCESSES AND SIGNALING	Signal transduction mechanisms
SX13_03577	SPCC1529.01	2e-48	29.47	176	spo	KOG0255	Synaptic vesicle transporter SVOP and related transporters (major facilitator superfamily)	[R]	POORLY CHARACTERIZED	General function prediction only
SX13_03578	SPBC1198.04c	8e-13	26.67	72.8	spo	KOG1721	FOG: Zn-finger	[R]	POORLY CHARACTERIZED	General function prediction only
SX13_03580	At5g21100	7e-54	29.78	196	ath	KOG1263	Multicopper oxidases	[Q]	METABOLISM	Secondary metabolites biosynthesis, transport and catabolism
SX13_03588	SPAC26H5.09c	1e-14	27.57	75.9	spo	KOG2742	Predicted oxidoreductase	[R]	POORLY CHARACTERIZED	General function prediction only
SX13_03589	SPAC29B12.14c	5e-91	34.64	295	spo	KOG2466	Uridine permease/thiamine transporter/allantoin transport	[FH]	--	--
SX13_03590	YOR120w	8e-79	43.65	247	sce	KOG1577	Aldo/keto reductase family proteins	[R]	POORLY CHARACTERIZED	General function prediction only
SX13_03591	SPBC1198.01	7e-30	25.87	120	spo	KOG0024	Sorbitol dehydrogenase	[Q]	METABOLISM	Secondary metabolites biosynthesis, transport and catabolism
SX13_03592	SPCC965.15	1e-39	32.27	145	spo	KOG0143	Iron/ascorbate family oxidoreductases	[QR]	--	--
SX13_03596	At1g24340	4e-31	30.27	129	ath	KOG3855	Monooxygenase involved in coenzyme Q (ubiquinone) biosynthesis	[HC]	--	--
SX13_03597	Hs15277342	4e-14	41.38	68.9	hsa	KOG1200	Mitochondrial/plastidial beta-ketoacyl-ACP reductase	[I]	METABOLISM	Lipid transport and metabolism
SX13_03601	SPAC2E1P3.01	3e-25	27.89	106	spo	KOG1198	Zinc-binding oxidoreductase	[CR]	--	--
SX13_03603	At1g43620	5e-116	43.89	385	ath	KOG1192	UDP-glucuronosyl and UDP-glucosyl transferase	[GC]	--	--
SX13_03606	At2g10780	2e-109	31.66	380	ath	KOG0017	FOG: Transposon-encoded proteins with TYA, reverse transcriptase, integrase domains in various combinations	[R]	POORLY CHARACTERIZED	General function prediction only
SX13_03609	CE01655	7e-20	24.41	94.4	cel	KOG0158	Cytochrome P450 CYP3/CYP5/CYP6/CYP9 subfamilies	[Q]	METABOLISM	Secondary metabolites biosynthesis, transport and catabolism
SX13_03611	Hs4557735	5e-19	23.38	93.6	hsa	KOG0029	Amine oxidase	[Q]	METABOLISM	Secondary metabolites biosynthesis, transport and catabolism
SX13_03613	At2g10780	2e-109	31.66	380	ath	KOG0017	FOG: Transposon-encoded proteins with TYA, reverse transcriptase, integrase domains in various combinations	[R]	POORLY CHARACTERIZED	General function prediction only
SX13_03617	At5g67030	7e-11	22.31	65.9	ath	KOG2614	Kynurenine 3-monooxygenase and related flavoprotein monooxygenases	[CR]	--	--
SX13_03618	Hs13435386	4e-28	24.75	119	hsa	KOG0158	Cytochrome P450 CYP3/CYP5/CYP6/CYP9 subfamilies	[Q]	METABOLISM	Secondary metabolites biosynthesis, transport and catabolism
SX13_03619	YGL077c	2e-64	29.21	223	sce	KOG1289	Amino acid transporters	[E]	METABOLISM	Amino acid transport and metabolism
SX13_03624	YMR190c	4e-23	25	109	sce	KOG0351	ATP-dependent DNA helicase	[L]	INFORMATION STORAGE AND PROCESSING	Replication, recombination and repair
SX13_03625	7294377	6e-32	26.95	137	dme	KOG0352	ATP-dependent DNA helicase	[L]	INFORMATION STORAGE AND PROCESSING	Replication, recombination and repair
SX13_03628	Hs4759032	7e-21	30.4	98.6	hsa	KOG0352	ATP-dependent DNA helicase	[L]	INFORMATION STORAGE AND PROCESSING	Replication, recombination and repair
SX13_03629	YMR190c	4e-23	25	109	sce	KOG0351	ATP-dependent DNA helicase	[L]	INFORMATION STORAGE AND PROCESSING	Replication, recombination and repair
SX13_03631	SPAC2G11.12	2e-32	29.84	140	spo	KOG0351	ATP-dependent DNA helicase	[L]	INFORMATION STORAGE AND PROCESSING	Replication, recombination and repair
SX13_03638	7293013	2e-26	26.47	115	dme	KOG1238	Glucose dehydrogenase/choline dehydrogenase/mandelonitrile lyase (GMC oxidoreductase family)	[R]	POORLY CHARACTERIZED	General function prediction only
SX13_03641	Hs15300290	1e-14	26.94	79.3	hsa	KOG0987	DNA helicase PIF1/RRM3	[D]	CELLULAR PROCESSES AND SIGNALING	Cell cycle control, cell division, chromosome partitioning
SX13_03642	At1g37110	1e-18	35.38	85.1	ath	KOG0017	FOG: Transposon-encoded proteins with TYA, reverse transcriptase, integrase domains in various combinations	[R]	POORLY CHARACTERIZED	General function prediction only
SX13_03643	At4g04380	2e-27	25	121	ath	KOG0017	FOG: Transposon-encoded proteins with TYA, reverse transcriptase, integrase domains in various combinations	[R]	POORLY CHARACTERIZED	General function prediction only
SX13_03646	Hs10947052	9e-30	28.04	132	hsa	KOG4177	Ankyrin	[M]	CELLULAR PROCESSES AND SIGNALING	Cell wall/membrane/envelope biogenesis
SX13_03647	CE08834	2e-35	27.84	146	cel	KOG1075	FOG: Reverse transcriptase	[R]	POORLY CHARACTERIZED	General function prediction only
SX13_03648	CE13130_2	5e-09	28.3	63.5	cel	KOG0351	ATP-dependent DNA helicase	[L]	INFORMATION STORAGE AND PROCESSING	Replication, recombination and repair
SX13_03649	At4g05510	8e-16	28.26	81.6	ath	KOG1121	Tam3-transposase (Ac family)	[L]	INFORMATION STORAGE AND PROCESSING	Replication, recombination and repair
SX13_03650	At1g15300	1e-08	29.41	57	ath	KOG1121	Tam3-transposase (Ac family)	[L]	INFORMATION STORAGE AND PROCESSING	Replication, recombination and repair
SX13_03654	CE09907	4e-13	31.68	74.3	cel	KOG3544	Collagens (type IV and type XIII), and related proteins	[W]	CELLULAR PROCESSES AND SIGNALING	Extracellular structures
SX13_03658	At1g37110	8e-117	43.1	407	ath	KOG0017	FOG: Transposon-encoded proteins with TYA, reverse transcriptase, integrase domains in various combinations	[R]	POORLY CHARACTERIZED	General function prediction only
SX13_03659	SPAC11D3.18c	9e-92	35.61	294	spo	KOG2533	Permease of the major facilitator superfamily	[G]	METABOLISM	Carbohydrate transport and metabolism
SX13_03661	Hs4885387	7e-25	30.66	103	hsa	KOG2304	3-hydroxyacyl-CoA dehydrogenase	[I]	METABOLISM	Lipid transport and metabolism
SX13_03663	CE09443	8e-13	34.19	68.2	cel	KOG1515	Arylacetamide deacetylase	[V]	CELLULAR PROCESSES AND SIGNALING	Defense mechanisms
SX13_03665	YGR260w	8e-25	23.23	107	sce	KOG2533	Permease of the major facilitator superfamily	[G]	METABOLISM	Carbohydrate transport and metabolism
SX13_03667	Hs17434054_2	2e-09	23.83	61.6	hsa	KOG3105	DNA-binding centromere protein B (CENP-B)	[BD]	--	--
SX13_03671	Hs17434054_2	1e-09	21.83	65.1	hsa	KOG3105	DNA-binding centromere protein B (CENP-B)	[BD]	--	--
SX13_03672	CE13898	3e-18	32.18	85.1	cel	KOG4569	Predicted lipase	[I]	METABOLISM	Lipid transport and metabolism
SX13_03674	At2g07550	3e-62	30.28	237	ath	KOG0017	FOG: Transposon-encoded proteins with TYA, reverse transcriptase, integrase domains in various combinations	[R]	POORLY CHARACTERIZED	General function prediction only
SX13_03676	YGR087c	9e-120	38.36	371	sce	KOG1184	Thiamine pyrophosphate-requiring enzyme	[EH]	--	--
SX13_03677	YCL018w	3e-75	37.99	242	sce	KOG0786	3-isopropylmalate dehydrogenase	[E]	METABOLISM	Amino acid transport and metabolism
SX13_03678	7302989	2e-123	45.07	370	dme	KOG1412	Aspartate aminotransferase/Glutamic oxaloacetic transaminase AAT2/GOT1	[E]	METABOLISM	Amino acid transport and metabolism
SX13_03679	YPL265w	0	52.72	540	sce	KOG1286	Amino acid transporters	[E]	METABOLISM	Amino acid transport and metabolism
SX13_03682	SPAC212.11	7e-51	25.03	201	spo	KOG0351	ATP-dependent DNA helicase	[L]	INFORMATION STORAGE AND PROCESSING	Replication, recombination and repair
SX13_03688	CE05753	2e-19	31.52	89.4	cel	KOG4569	Predicted lipase	[I]	METABOLISM	Lipid transport and metabolism
SX13_03691	YEL069c	3e-41	26.15	158	sce	KOG0254	Predicted transporter (major facilitator superfamily)	[R]	POORLY CHARACTERIZED	General function prediction only
SX13_03692	YML054c_2	4e-65	33.75	220	sce	KOG0538	Glycolate oxidase	[C]	METABOLISM	Energy production and conversion
SX13_03693	Hs5174523	1e-71	28.42	261	hsa	KOG2230	Predicted beta-mannosidase	[G]	METABOLISM	Carbohydrate transport and metabolism
SX13_03695	At1g31800	2e-44	28.96	169	ath	KOG0157	Cytochrome P450 CYP4/CYP19/CYP26 subfamilies	[QI]	--	--
SX13_03698	7298742	1e-28	33.33	117	dme	KOG1201	Hydroxysteroid 17-beta dehydrogenase 11	[Q]	METABOLISM	Secondary metabolites biosynthesis, transport and catabolism
SX13_03700	7291696	1e-10	24.68	65.1	dme	KOG1399	Flavin-containing monooxygenase	[Q]	METABOLISM	Secondary metabolites biosynthesis, transport and catabolism
SX13_03701	SPAC3H8.02	6e-68	34.78	226	spo	KOG1470	Phosphatidylinositol transfer protein PDR16 and related proteins	[I]	METABOLISM	Lipid transport and metabolism
SX13_03703	YGL077c	1e-64	29.92	225	sce	KOG1289	Amino acid transporters	[E]	METABOLISM	Amino acid transport and metabolism
SX13_03713	SPBC1773.06c	1e-08	25.51	57.4	spo	KOG1198	Zinc-binding oxidoreductase	[CR]	--	--
SX13_03714	At2g37540	2e-18	32.37	84.3	ath	KOG1208	Dehydrogenases with different specificities (related to short-chain alcohol dehydrogenases)	[Q]	METABOLISM	Secondary metabolites biosynthesis, transport and catabolism
SX13_03723	Hs10947054	9e-23	26.25	107	hsa	KOG4177	Ankyrin	[M]	CELLULAR PROCESSES AND SIGNALING	Cell wall/membrane/envelope biogenesis
SX13_03729	SPAC977.14c	1e-94	49.41	302	spo	KOG1575	Voltage-gated shaker-like K+ channel, subunit beta/KCNAB	[C]	METABOLISM	Energy production and conversion
SX13_03730	Hs13435391	6e-32	24.87	130	hsa	KOG0157	Cytochrome P450 CYP4/CYP19/CYP26 subfamilies	[QI]	--	--
SX13_03733	At4g26140	1e-29	29.21	128	ath	KOG0496	Beta-galactosidase	[G]	METABOLISM	Carbohydrate transport and metabolism
SX13_03737	SPBC21C3.12c	1e-08	31.13	50.8	spo	KOG3425	Uncharacterized conserved protein	[S]	POORLY CHARACTERIZED	Function unknown
SX13_03738	Hs4505121	8e-15	29.33	75.9	hsa	KOG4161	Methyl-CpG binding transcription regulators	[KB]	--	--
SX13_03740	SPAC31A2.12	8e-53	31.56	190	spo	KOG3780	Thioredoxin binding protein TBP-2/VDUP1	[R]	POORLY CHARACTERIZED	General function prediction only
SX13_03745	YNR070w	0	35.8	897	sce	KOG0065	Pleiotropic drug resistance proteins (PDR1-15), ABC superfamily	[Q]	METABOLISM	Secondary metabolites biosynthesis, transport and catabolism
SX13_03746	CE06423	3e-26	28.85	108	cel	KOG1201	Hydroxysteroid 17-beta dehydrogenase 11	[Q]	METABOLISM	Secondary metabolites biosynthesis, transport and catabolism
SX13_03747	At4g13770	2e-28	25	119	ath	KOG0156	Cytochrome P450 CYP2 subfamily	[Q]	METABOLISM	Secondary metabolites biosynthesis, transport and catabolism
SX13_03749	CE21306	1e-11	24.08	68.2	cel	KOG1303	Amino acid transporters	[E]	METABOLISM	Amino acid transport and metabolism
SX13_03750	YGR055w	7e-90	34.52	293	sce	KOG1287	Amino acid transporters	[E]	METABOLISM	Amino acid transport and metabolism
SX13_03752	CE28463	4e-42	26	167	cel	KOG0039	Ferric reductase, NADH/NADPH oxidase and related proteins	[PQ]	--	--
SX13_03753	7295964	2e-08	24.88	56.6	dme	KOG2741	Dimeric dihydrodiol dehydrogenase	[GQ]	--	--
SX13_03757	YDR371w	4e-16	27.88	82	sce	KOG2806	Chitinase	[G]	METABOLISM	Carbohydrate transport and metabolism
SX13_03761	YDL138w	8e-51	29.62	188	sce	KOG0254	Predicted transporter (major facilitator superfamily)	[R]	POORLY CHARACTERIZED	General function prediction only
SX13_03762	Hs21264328	2e-11	25.46	67	hsa	KOG4245	Predicted metal-dependent hydrolase of the TIM-barrel fold	[R]	POORLY CHARACTERIZED	General function prediction only
SX13_03764	Hs7710112	2e-42	27.19	162	hsa	KOG4389	Acetylcholinesterase/Butyrylcholinesterase	[T]	CELLULAR PROCESSES AND SIGNALING	Signal transduction mechanisms
SX13_03767	YKL220c	1e-50	25.93	195	sce	KOG0039	Ferric reductase, NADH/NADPH oxidase and related proteins	[PQ]	--	--
SX13_03769	At5g22750	1e-66	26.63	244	ath	KOG1001	Helicase-like transcription factor HLTF/DNA helicase RAD5, DEAD-box superfamily	[KL]	--	--
SX13_03772	SPAC977.14c	3e-98	47.85	300	spo	KOG1575	Voltage-gated shaker-like K+ channel, subunit beta/KCNAB	[C]	METABOLISM	Energy production and conversion
SX13_03773	YDL194w	2e-99	37.67	325	sce	KOG0254	Predicted transporter (major facilitator superfamily)	[R]	POORLY CHARACTERIZED	General function prediction only
SX13_03774	Hs22041173	6e-09	26.13	60.1	hsa	KOG1192	UDP-glucuronosyl and UDP-glucosyl transferase	[GC]	--	--
SX13_03775	SPBC16A3.02c	5e-47	33.43	166	spo	KOG1198	Zinc-binding oxidoreductase	[CR]	--	--
SX13_03776	SPCC550.12	2e-83	36.41	266	spo	KOG0680	Actin-related protein - Arp6p	[Z]	CELLULAR PROCESSES AND SIGNALING	Cytoskeleton
SX13_03777	7303265	1e-17	27.96	84.3	dme	KOG1680	Enoyl-CoA hydratase	[I]	METABOLISM	Lipid transport and metabolism
SX13_03780	YMR041c	2e-62	38.15	208	sce	KOG1576	Predicted oxidoreductase	[C]	METABOLISM	Energy production and conversion
SX13_03783	YMR140w	1e-53	32.58	198	sce	KOG2789	Putative Zn-finger protein	[R]	POORLY CHARACTERIZED	General function prediction only
SX13_03786	SPCC825.02	3e-48	29.17	178	spo	KOG2397	Protein kinase C substrate, 80 KD protein, heavy chain	[T]	CELLULAR PROCESSES AND SIGNALING	Signal transduction mechanisms
SX13_03787	YKL203c	0	47.52	2207	sce	KOG0891	DNA-dependent protein kinase	[L]	INFORMATION STORAGE AND PROCESSING	Replication, recombination and repair
SX13_03788	SPAC1D4.09c	9e-33	36	123	spo	KOG3113	Uncharacterized conserved protein	[S]	POORLY CHARACTERIZED	Function unknown
SX13_03793	SPCC777.03c	3e-114	42.78	345	spo	KOG1549	Cysteine desulfurase NFS1	[E]	METABOLISM	Amino acid transport and metabolism
SX13_03800	7295202	3e-09	26.01	63.5	dme	KOG4177	Ankyrin	[M]	CELLULAR PROCESSES AND SIGNALING	Cell wall/membrane/envelope biogenesis
SX13_00203	Hs17462343	7e-06	38.24	49.7	hsa	KOG1515	Arylacetamide deacetylase	[V]	CELLULAR PROCESSES AND SIGNALING	Defense mechanisms
SX13_00204	SPBC660.12c	2e-55	31.35	198	spo	KOG1549	Cysteine desulfurase NFS1	[E]	METABOLISM	Amino acid transport and metabolism
SX13_00205	At3g20390	1e-29	44	109	ath	KOG2317	Putative translation initiation inhibitor UK114/IBM1	[J]	INFORMATION STORAGE AND PROCESSING	Translation, ribosomal structure and biogenesis
SX13_00207	SPBC428.02c	2e-85	40.23	269	spo	KOG0975	Branched chain aminotransferase BCAT1, pyridoxal phosphate enzymes type IV superfamily	[E]	METABOLISM	Amino acid transport and metabolism
SX13_00213	SPCC70.03c	1e-38	28.16	148	spo	KOG0186	Proline oxidase	[E]	METABOLISM	Amino acid transport and metabolism
SX13_00214	SPBC24C6.04	0	51.67	575	spo	KOG2455	Delta-1-pyrroline-5-carboxylate dehydrogenase	[E]	METABOLISM	Amino acid transport and metabolism
SX13_00216	7295892	8e-06	29.29	50.8	dme	KOG4177	Ankyrin	[M]	CELLULAR PROCESSES AND SIGNALING	Cell wall/membrane/envelope biogenesis
SX13_00221	SPCC191.09c	1e-52	41.15	174	spo	KOG0867	Glutathione S-transferase	[O]	CELLULAR PROCESSES AND SIGNALING	Posttranslational modification, protein turnover, chaperones
SX13_00225	SPAC18B11.10	1e-47	33.55	179	spo	KOG0266	WD40 repeat-containing protein	[R]	POORLY CHARACTERIZED	General function prediction only
SX13_00226	YKL221w	4e-69	27.9	231	sce	KOG2504	Monocarboxylate transporter	[G]	METABOLISM	Carbohydrate transport and metabolism
SX13_00227	SPAC22E12.13c	3e-57	52.3	184	spo	KOG1723	60s ribosomal protein L30 isolog	[J]	INFORMATION STORAGE AND PROCESSING	Translation, ribosomal structure and biogenesis
SX13_00231	SPBC1683.12	7e-62	30.92	214	spo	KOG2533	Permease of the major facilitator superfamily	[G]	METABOLISM	Carbohydrate transport and metabolism
SX13_00232	SPAC630.09c	3e-41	35.02	148	spo	KOG2878	Predicted kinase	[R]	POORLY CHARACTERIZED	General function prediction only
SX13_00233	SPAC31G5.04	3e-57	36.09	197	spo	KOG0785	Isocitrate dehydrogenase, alpha subunit	[E]	METABOLISM	Amino acid transport and metabolism
SX13_00235	SPAC17A2.05	4e-158	52.03	489	spo	KOG2404	Fumarate reductase, flavoprotein subunit	[C]	METABOLISM	Energy production and conversion
SX13_00237	YBR182c	4e-26	71.43	114	sce	KOG0014	MADS box transcription factor	[K]	INFORMATION STORAGE AND PROCESSING	Transcription
SX13_00238	SPAC2G11.14	4e-160	41.04	505	spo	KOG0008	Transcription initiation factor TFIID, subunit TAF1	[K]	INFORMATION STORAGE AND PROCESSING	Transcription
SX13_00241	At5g04250	2e-07	26.17	54.3	ath	KOG2605	OTU (ovarian tumor)-like cysteine protease	[TO]	--	--
SX13_00242	YNR050c	0	62.47	538	sce	KOG0172	Lysine-ketoglutarate reductase/saccharopine dehydrogenase	[E]	METABOLISM	Amino acid transport and metabolism
SX13_00244	At2g20780	3e-43	28.05	164	ath	KOG0254	Predicted transporter (major facilitator superfamily)	[R]	POORLY CHARACTERIZED	General function prediction only
SX13_00246	At2g35660	3e-19	24.93	90.9	ath	KOG2614	Kynurenine 3-monooxygenase and related flavoprotein monooxygenases	[CR]	--	--
SX13_00248	SPAC1039.04	2e-63	32.41	219	spo	KOG2533	Permease of the major facilitator superfamily	[G]	METABOLISM	Carbohydrate transport and metabolism
SX13_00249	Hs10947056	2e-41	33.89	169	hsa	KOG4177	Ankyrin	[M]	CELLULAR PROCESSES AND SIGNALING	Cell wall/membrane/envelope biogenesis
SX13_00252	Hs14149625	2e-86	64.13	260	hsa	KOG1687	NADH-ubiquinone oxidoreductase, NUFS7/PSST/20 kDa subunit	[C]	METABOLISM	Energy production and conversion
SX13_00256	YOR306c	4e-42	27.17	158	sce	KOG2504	Monocarboxylate transporter	[G]	METABOLISM	Carbohydrate transport and metabolism
SX13_00258	SPCC550.07	3e-83	33.54	273	spo	KOG1212	Amidases	[JIT]	--	--
SX13_00259	YBL098w	3e-08	23.29	57	sce	KOG2614	Kynurenine 3-monooxygenase and related flavoprotein monooxygenases	[CR]	--	--
SX13_00261	At5g67030	6e-16	25.44	82	ath	KOG2614	Kynurenine 3-monooxygenase and related flavoprotein monooxygenases	[CR]	--	--
SX13_00263	YBR132c	6e-128	41.54	392	sce	KOG1286	Amino acid transporters	[E]	METABOLISM	Amino acid transport and metabolism
SX13_00264	SPAC1002.16c	1e-53	29.33	192	spo	KOG2533	Permease of the major facilitator superfamily	[G]	METABOLISM	Carbohydrate transport and metabolism
SX13_00268	YOR153w	0	45.31	1325	sce	KOG0065	Pleiotropic drug resistance proteins (PDR1-15), ABC superfamily	[Q]	METABOLISM	Secondary metabolites biosynthesis, transport and catabolism
SX13_00271	YGL084c	4e-156	41.28	466	sce	KOG3860	Acyltransferase required for palmitoylation of Hedgehog (Hh) family of secreted signaling proteins	[T]	CELLULAR PROCESSES AND SIGNALING	Signal transduction mechanisms
SX13_00274	SPCC1827.08c	1e-29	26.79	121	spo	KOG2997	F-box protein FBX9	[R]	POORLY CHARACTERIZED	General function prediction only
SX13_00275	YGR257c	5e-64	36.5	222	sce	KOG0761	Mitochondrial carrier protein CGI-69	[C]	METABOLISM	Energy production and conversion
SX13_00276	SPBP23A10.12	2e-18	31.33	84	spo	KOG3962	Predicted actin-bundling protein	[Z]	CELLULAR PROCESSES AND SIGNALING	Cytoskeleton
SX13_00278	YLR130c	4e-55	34	195	sce	KOG1558	Fe2+/Zn2+ regulated transporter	[P]	METABOLISM	Inorganic ion transport and metabolism
SX13_00283	YHR122w	1e-45	60.48	154	sce	KOG3381	Uncharacterized conserved protein	[S]	POORLY CHARACTERIZED	Function unknown
SX13_00284	SPBC215.12	0	55.2	1116	spo	KOG0468	U5 snRNP-specific protein	[J]	INFORMATION STORAGE AND PROCESSING	Translation, ribosomal structure and biogenesis
SX13_00285	SPBC215.09c	3e-180	64.36	513	spo	KOG1390	Acetyl-CoA acetyltransferase	[I]	METABOLISM	Lipid transport and metabolism
SX13_00286	YDL182w	0	60.99	550	sce	KOG2367	Alpha-isopropylmalate synthase/homocitrate synthase	[E]	METABOLISM	Amino acid transport and metabolism
SX13_00287	YOL004w	5e-178	39.84	580	sce	KOG4204	Histone deacetylase complex, SIN3 component	[B]	INFORMATION STORAGE AND PROCESSING	Chromatin structure and dynamics
SX13_00288	SPAC3A12.05c	0	32.4	642	spo	KOG1932	TATA binding protein associated factor	[K]	INFORMATION STORAGE AND PROCESSING	Transcription
SX13_00292	SPAC17A5.06	0	57.2	824	spo	KOG1123	RNA polymerase II transcription initiation/nucleotide excision repair factor TFIIH, 3'-5' helicase subunit SSL2	[KL]	--	--
SX13_00293	SPCC16A11.04	4e-09	32.65	57.8	spo	KOG2101	Intermediate filament-like protein, sorting nexins, and related proteins containing PX (PhoX) domain(s)	[ZUD]	--	--
SX13_00295	YHR123w	2e-60	36	206	sce	KOG2877	sn-1,2-diacylglycerol ethanolamine- and cholinephosphotranferases	[I]	METABOLISM	Lipid transport and metabolism
SX13_00296	SPAC977.08	3e-14	32.33	71.6	spo	KOG1205	Predicted dehydrogenase	[Q]	METABOLISM	Secondary metabolites biosynthesis, transport and catabolism
SX13_00297	7295416	2e-53	35.19	191	dme	KOG3946	Glutaminyl cyclase	[O]	CELLULAR PROCESSES AND SIGNALING	Posttranslational modification, protein turnover, chaperones
SX13_00299	Hs4506677	4e-16	28.44	80.9	hsa	KOG2447	Oligosaccharyltransferase, delta subunit (ribophorin II)	[O]	CELLULAR PROCESSES AND SIGNALING	Posttranslational modification, protein turnover, chaperones
SX13_00301	SPBC2G2.11	8e-144	49.77	444	spo	KOG2779	N-myristoyl transferase	[I]	METABOLISM	Lipid transport and metabolism
SX13_00303	YOR128c	2e-166	45.77	492	sce	KOG2835	Phosphoribosylamidoimidazole-succinocarboxamide synthase	[F]	METABOLISM	Nucleotide transport and metabolism
SX13_00306	7293210	4e-12	42.03	62.4	dme	KOG4431	Uncharacterized protein, induced by hypoxia	[R]	POORLY CHARACTERIZED	General function prediction only
SX13_00307	Hs4758520	1e-08	45.28	61.2	hsa	KOG1426	FOG: RCC1 domain	[S]	POORLY CHARACTERIZED	Function unknown
SX13_00312	SPAC9E9.09c	0	59.92	619	spo	KOG2450	Aldehyde dehydrogenase	[C]	METABOLISM	Energy production and conversion
SX13_00316	Hs5174731	7e-24	29.72	100	hsa	KOG3066	Translin-associated protein X	[R]	POORLY CHARACTERIZED	General function prediction only
SX13_00317	SPBC13E7.05	2e-111	49.21	351	spo	KOG3893	Mannosyltransferase	[G]	METABOLISM	Carbohydrate transport and metabolism
SX13_00322	YGL077c	3e-116	38.49	359	sce	KOG1289	Amino acid transporters	[E]	METABOLISM	Amino acid transport and metabolism
SX13_00323	Hs15277342	4e-32	35.8	122	hsa	KOG1200	Mitochondrial/plastidial beta-ketoacyl-ACP reductase	[I]	METABOLISM	Lipid transport and metabolism
SX13_00324	7296705	2e-35	36.64	131	dme	KOG0725	Reductases with broad range of substrate specificities	[R]	POORLY CHARACTERIZED	General function prediction only
SX13_00325	SPAC4A8.04	7e-70	45.25	233	spo	KOG1153	Subtilisin-related protease/Vacuolar protease B	[O]	CELLULAR PROCESSES AND SIGNALING	Posttranslational modification, protein turnover, chaperones
SX13_00326	SPBC646.05c	1e-128	50.67	386	spo	KOG1459	Squalene synthetase	[I]	METABOLISM	Lipid transport and metabolism
SX13_00327	SPBC3E7.11c	1e-68	49.8	229	spo	KOG0691	Molecular chaperone (DnaJ superfamily)	[O]	CELLULAR PROCESSES AND SIGNALING	Posttranslational modification, protein turnover, chaperones
SX13_00329	7302484_1	5e-28	47.75	114	dme	KOG0536	Flavohemoprotein b5+b5R	[C]	METABOLISM	Energy production and conversion
SX13_00331	YKL221w	5e-81	31.91	265	sce	KOG2504	Monocarboxylate transporter	[G]	METABOLISM	Carbohydrate transport and metabolism
SX13_00334	YJR051w	1e-102	41.37	322	sce	KOG2404	Fumarate reductase, flavoprotein subunit	[C]	METABOLISM	Energy production and conversion
SX13_00336	YOR209c	4e-122	44.71	368	sce	KOG2511	Nicotinic acid phosphoribosyltransferase	[H]	METABOLISM	Coenzyme transport and metabolism
SX13_00337	SPBC19F5.02c	1e-96	27.77	323	spo	KOG2048	WD40 repeat protein	[R]	POORLY CHARACTERIZED	General function prediction only
SX13_00338	SPBC1709.14	3e-85	48.1	285	spo	KOG0909	Peptide:N-glycanase	[O]	CELLULAR PROCESSES AND SIGNALING	Posttranslational modification, protein turnover, chaperones
SX13_00341	Hs4759110	2e-45	38.24	157	hsa	KOG3211	Predicted endoplasmic reticulum membrane protein Lec35/MPDU1 involved in monosaccharide-P-dolichol utilization	[R]	POORLY CHARACTERIZED	General function prediction only
SX13_00343	YGR286c	3e-151	58.08	439	sce	KOG2900	Biotin synthase	[H]	METABOLISM	Coenzyme transport and metabolism
SX13_00345	YGR252w	1e-176	65.91	505	sce	KOG1472	Histone acetyltransferase SAGA/ADA, catalytic subunit PCAF/GCN5 and related proteins	[BK]	--	--
SX13_00346	SPAC1952.07	8e-31	28.24	122	spo	KOG3194	Checkpoint 9-1-1 complex, RAD1 component	[DL]	--	--
SX13_00351	SPAC630.12	2e-48	27.5	179	spo	KOG3662	Cell division control protein/predicted DNA repair exonuclease	[L]	INFORMATION STORAGE AND PROCESSING	Replication, recombination and repair
SX13_00354	SPAC16E8.15	8e-73	48.09	226	spo	KOG1670	Translation initiation factor 4F, cap-binding subunit (eIF-4E) and related cap-binding proteins	[J]	INFORMATION STORAGE AND PROCESSING	Translation, ribosomal structure and biogenesis
SX13_00355	At3g16170	2e-71	31.61	243	ath	KOG1176	Acyl-CoA synthetase	[I]	METABOLISM	Lipid transport and metabolism
SX13_00357	YAL044w-a	5e-23	45.54	90.9	sce	KOG2313	Stress-induced protein UVI31+	[T]	CELLULAR PROCESSES AND SIGNALING	Signal transduction mechanisms
SX13_00359	SPBC6B1.11c	7e-140	41.46	456	spo	KOG0230	Phosphatidylinositol-4-phosphate 5-kinase and related FYVE finger-containing proteins	[T]	CELLULAR PROCESSES AND SIGNALING	Signal transduction mechanisms
SX13_00361	YPL065w	7e-47	38.46	159	sce	KOG3284	Vacuolar sorting protein VPS28	[U]	CELLULAR PROCESSES AND SIGNALING	Intracellular trafficking, secretion, and vesicular transport
SX13_00362	YOR206w	2e-151	40.96	464	sce	KOG2256	Predicted protein involved in nuclear export of pre-ribosomes	[J]	INFORMATION STORAGE AND PROCESSING	Translation, ribosomal structure and biogenesis
SX13_00366	SPBC1677.03c	0	55.06	573	spo	KOG1250	Threonine/serine dehydratases	[E]	METABOLISM	Amino acid transport and metabolism
SX13_00368	Hs6912466	2e-18	23.04	91.7	hsa	KOG1947	Leucine rich repeat proteins, some proteins contain F-box	[R]	POORLY CHARACTERIZED	General function prediction only
SX13_00369	7298804	3e-29	33.33	117	dme	KOG1630	Growth hormone-induced protein and related proteins	[T]	CELLULAR PROCESSES AND SIGNALING	Signal transduction mechanisms
SX13_00370	SPAC29E6.05c	7e-57	51.22	182	spo	KOG1635	Peptide methionine sulfoxide reductase	[O]	CELLULAR PROCESSES AND SIGNALING	Posttranslational modification, protein turnover, chaperones
SX13_00376	YPR192w	3e-53	41.04	181	sce	KOG0223	Aquaporin (major intrinsic protein family)	[G]	METABOLISM	Carbohydrate transport and metabolism
SX13_00377	7293420	5e-51	40.4	181	dme	KOG1199	Short-chain alcohol dehydrogenase/3-hydroxyacyl-CoA dehydrogenase	[Q]	METABOLISM	Secondary metabolites biosynthesis, transport and catabolism
SX13_00378	SPAC1B3.11c	2e-59	42.34	195	spo	KOG0086	GTPase Rab4, small G protein superfamily	[U]	CELLULAR PROCESSES AND SIGNALING	Intracellular trafficking, secretion, and vesicular transport
SX13_00380	Hs5174523	5e-74	29.14	263	hsa	KOG2230	Predicted beta-mannosidase	[G]	METABOLISM	Carbohydrate transport and metabolism
SX13_00384	SPAC4A8.04	1e-82	41.8	265	spo	KOG1153	Subtilisin-related protease/Vacuolar protease B	[O]	CELLULAR PROCESSES AND SIGNALING	Posttranslational modification, protein turnover, chaperones
SX13_00385	YDL194w	8e-61	31.57	218	sce	KOG0254	Predicted transporter (major facilitator superfamily)	[R]	POORLY CHARACTERIZED	General function prediction only
SX13_00386	YKL029c	0	48.2	563	sce	KOG1257	NADP+-dependent malic enzyme	[C]	METABOLISM	Energy production and conversion
SX13_00389	YER117w	3e-76	81.95	228	sce	KOG0901	60S ribosomal protein L14/L17/L23	[J]	INFORMATION STORAGE AND PROCESSING	Translation, ribosomal structure and biogenesis
SX13_00390	7298591	4e-11	31.16	65.9	dme	KOG3904	Predicted hydrolase RP2 (NUDIX/MutT superfamily)	[S]	POORLY CHARACTERIZED	Function unknown
SX13_00393	YKR057w	1e-43	75.86	141	sce	KOG3486	40S ribosomal protein S21	[J]	INFORMATION STORAGE AND PROCESSING	Translation, ribosomal structure and biogenesis
SX13_00398	YOR386w	6e-105	33.22	333	sce	KOG0133	Deoxyribodipyrimidine photolyase/cryptochrome	[LT]	--	--
SX13_00400	SPBC4C3.05	9e-12	30.77	69.7	spo	KOG2294	Transcription factor of the Forkhead/HNF3 family	[K]	INFORMATION STORAGE AND PROCESSING	Transcription
SX13_03805	At5g21100	2e-50	27.57	186	ath	KOG1263	Multicopper oxidases	[Q]	METABOLISM	Secondary metabolites biosynthesis, transport and catabolism
SX13_03818	SPAC22F8.11	5e-52	30.93	200	spo	KOG0169	Phosphoinositide-specific phospholipase C	[T]	CELLULAR PROCESSES AND SIGNALING	Signal transduction mechanisms
SX13_03822	SPCC1450.07c	4e-30	28.07	120	spo	KOG3923	D-aspartate oxidase	[E]	METABOLISM	Amino acid transport and metabolism
SX13_03824	SPBC557.03c	2e-119	43.04	370	spo	KOG1426	FOG: RCC1 domain	[S]	POORLY CHARACTERIZED	Function unknown
SX13_03825	SPCC61.04c	7e-57	44.09	190	spo	KOG3103	Rab GTPase interacting factor, Golgi membrane protein	[U]	CELLULAR PROCESSES AND SIGNALING	Intracellular trafficking, secretion, and vesicular transport
SX13_03827	CE17294	4e-23	28.61	106	cel	KOG0271	Notchless-like WD40 repeat-containing protein	[S]	POORLY CHARACTERIZED	Function unknown
SX13_03833	7297920	2e-16	35.29	80.5	dme	KOG0509	Ankyrin repeat and DHHC-type Zn-finger domain containing proteins	[R]	POORLY CHARACTERIZED	General function prediction only
SX13_03834	Hs10190676_2	7e-19	38.99	90.5	hsa	KOG0504	FOG: Ankyrin repeat	[R]	POORLY CHARACTERIZED	General function prediction only
SX13_03838	CE09229	1e-13	23.78	77.4	cel	KOG2806	Chitinase	[G]	METABOLISM	Carbohydrate transport and metabolism
SX13_03839	7299808	1e-31	27.35	134	dme	KOG2806	Chitinase	[G]	METABOLISM	Carbohydrate transport and metabolism
SX13_03843	At2g28760	2e-94	47.63	289	ath	KOG1429	dTDP-glucose 4-6-dehydratase/UDP-glucuronic acid decarboxylase	[GM]	--	--
SX13_03844	SPCC550.07	2e-95	36.57	306	spo	KOG1212	Amidases	[JIT]	--	--
SX13_03846	At5g16650	7e-12	49.25	65.9	ath	KOG0714	Molecular chaperone (DnaJ superfamily)	[O]	CELLULAR PROCESSES AND SIGNALING	Posttranslational modification, protein turnover, chaperones
SX13_03849	CE27362	6e-29	35.21	124	cel	KOG1840	Kinesin light chain	[Z]	CELLULAR PROCESSES AND SIGNALING	Cytoskeleton
SX13_03853	SPBC24C6.04	1e-178	50.67	531	spo	KOG2455	Delta-1-pyrroline-5-carboxylate dehydrogenase	[E]	METABOLISM	Amino acid transport and metabolism
SX13_03854	SPBC1773.03c	5e-96	38	301	spo	KOG1404	Alanine-glyoxylate aminotransferase AGT2	[E]	METABOLISM	Amino acid transport and metabolism
SX13_03856	YBR132c	8e-126	38.98	387	sce	KOG1286	Amino acid transporters	[E]	METABOLISM	Amino acid transport and metabolism
SX13_03861	At3g19740	5e-52	41.07	189	ath	KOG0737	AAA+-type ATPase	[O]	CELLULAR PROCESSES AND SIGNALING	Posttranslational modification, protein turnover, chaperones
SX13_03875	Hs4506775	2e-08	23.11	58.9	hsa	KOG4266	Subtilisin kexin isozyme-1/site 1 protease, subtilase superfamily	[O]	CELLULAR PROCESSES AND SIGNALING	Posttranslational modification, protein turnover, chaperones
SX13_03879	YGR281w	0	34.22	797	sce	KOG0054	Multidrug resistance-associated protein/mitoxantrone resistance protein, ABC superfamily	[Q]	METABOLISM	Secondary metabolites biosynthesis, transport and catabolism
SX13_03881	SPCC1450.04	3e-66	50.95	210	spo	KOG1668	Elongation factor 1 beta/delta chain	[K]	INFORMATION STORAGE AND PROCESSING	Transcription
SX13_03883	At2g10780	9e-110	31.66	380	ath	KOG0017	FOG: Transposon-encoded proteins with TYA, reverse transcriptase, integrase domains in various combinations	[R]	POORLY CHARACTERIZED	General function prediction only
SX13_03885	YEL047c	6e-14	25.21	75.9	sce	KOG2404	Fumarate reductase, flavoprotein subunit	[C]	METABOLISM	Energy production and conversion
SX13_03886	YKL174c	2e-62	29.25	225	sce	KOG1289	Amino acid transporters	[E]	METABOLISM	Amino acid transport and metabolism
SX13_03887	At2g29340	1e-28	33.85	112	ath	KOG0725	Reductases with broad range of substrate specificities	[R]	POORLY CHARACTERIZED	General function prediction only
SX13_03888	Hs4504479	1e-21	33.33	93.6	hsa	KOG4169	15-hydroxyprostaglandin dehydrogenase and related dehydrogenases	[IR]	--	--
SX13_03889	Hs17434054_2	7e-06	24.24	48.5	hsa	KOG3105	DNA-binding centromere protein B (CENP-B)	[BD]	--	--
SX13_03893	At1g23740	1e-31	34.3	125	ath	KOG1198	Zinc-binding oxidoreductase	[CR]	--	--
SX13_03894	CE26298	3e-25	32.76	111	cel	KOG4231	Intracellular membrane-bound Ca2+-independent phospholipase A2	[I]	METABOLISM	Lipid transport and metabolism
SX13_03903	7292465	8e-25	27.59	114	dme	KOG0274	Cdc4 and related F-box and WD-40 proteins	[R]	POORLY CHARACTERIZED	General function prediction only
SX13_03906	CE25124	6e-56	28.66	205	cel	KOG3659	Sodium-neurotransmitter symporter	[T]	CELLULAR PROCESSES AND SIGNALING	Signal transduction mechanisms
SX13_03907	SPBC1271.10c	9e-87	29.89	284	spo	KOG0255	Synaptic vesicle transporter SVOP and related transporters (major facilitator superfamily)	[R]	POORLY CHARACTERIZED	General function prediction only
SX13_03911	SPAC26F1.08c	4e-17	25.37	88.6	spo	KOG4711	Predicted membrane protein	[R]	POORLY CHARACTERIZED	General function prediction only
SX13_03913	YOR306c	5e-58	29.65	203	sce	KOG2504	Monocarboxylate transporter	[G]	METABOLISM	Carbohydrate transport and metabolism
SX13_03914	Hs4503757	2e-54	29.95	194	hsa	KOG1399	Flavin-containing monooxygenase	[Q]	METABOLISM	Secondary metabolites biosynthesis, transport and catabolism
SX13_03916	YOL115w	1e-50	36.62	188	sce	KOG1906	DNA polymerase sigma	[L]	INFORMATION STORAGE AND PROCESSING	Replication, recombination and repair
SX13_03917	YDL194w	3e-63	29.31	224	sce	KOG0254	Predicted transporter (major facilitator superfamily)	[R]	POORLY CHARACTERIZED	General function prediction only
SX13_03918	SPBC2G2.01c	2e-96	35.71	310	spo	KOG2533	Permease of the major facilitator superfamily	[G]	METABOLISM	Carbohydrate transport and metabolism
SX13_03919	Hs16117781	1e-11	23.5	70.5	hsa	KOG0274	Cdc4 and related F-box and WD-40 proteins	[R]	POORLY CHARACTERIZED	General function prediction only
SX13_03924	CE01702	1e-30	24.68	127	cel	KOG0158	Cytochrome P450 CYP3/CYP5/CYP6/CYP9 subfamilies	[Q]	METABOLISM	Secondary metabolites biosynthesis, transport and catabolism
SX13_03929	YOL119c	2e-39	29.48	156	sce	KOG2504	Monocarboxylate transporter	[G]	METABOLISM	Carbohydrate transport and metabolism
SX13_03930	CE23852	1e-138	43.93	416	cel	KOG2450	Aldehyde dehydrogenase	[C]	METABOLISM	Energy production and conversion
SX13_03931	YGL077c	2e-52	28.77	199	sce	KOG1289	Amino acid transporters	[E]	METABOLISM	Amino acid transport and metabolism
SX13_03935	YML054c_2	2e-78	39.73	256	sce	KOG0538	Glycolate oxidase	[C]	METABOLISM	Energy production and conversion
SX13_03936	At1g79440	1e-72	34.66	250	ath	KOG2451	Aldehyde dehydrogenase	[C]	METABOLISM	Energy production and conversion
SX13_03937	At5g05320	5e-15	24.74	78.2	ath	KOG2614	Kynurenine 3-monooxygenase and related flavoprotein monooxygenases	[CR]	--	--
SX13_03945	SPAC26F1.07	2e-72	42.04	232	spo	KOG1577	Aldo/keto reductase family proteins	[R]	POORLY CHARACTERIZED	General function prediction only
SX13_03948	YML054c_2	8e-95	45.98	295	sce	KOG0538	Glycolate oxidase	[C]	METABOLISM	Energy production and conversion
SX13_03950	At1g26560	5e-129	42.62	390	ath	KOG0626	Beta-glucosidase, lactase phlorizinhydrolase, and related proteins	[G]	METABOLISM	Carbohydrate transport and metabolism
SX13_03951	SPAC20G8.03	2e-25	27.32	112	spo	KOG0254	Predicted transporter (major facilitator superfamily)	[R]	POORLY CHARACTERIZED	General function prediction only
SX13_03959	YNR072w	2e-41	27.93	158	sce	KOG0254	Predicted transporter (major facilitator superfamily)	[R]	POORLY CHARACTERIZED	General function prediction only
SX13_03965	YBR298c	4e-35	33.74	134	sce	KOG0254	Predicted transporter (major facilitator superfamily)	[R]	POORLY CHARACTERIZED	General function prediction only
SX13_03968	CE01660	2e-28	26.55	119	cel	KOG0158	Cytochrome P450 CYP3/CYP5/CYP6/CYP9 subfamilies	[Q]	METABOLISM	Secondary metabolites biosynthesis, transport and catabolism
SX13_03973	Hs4503481_1	1e-29	33.33	114	hsa	KOG0867	Glutathione S-transferase	[O]	CELLULAR PROCESSES AND SIGNALING	Posttranslational modification, protein turnover, chaperones
SX13_03987	7300628	1e-22	35.03	102	dme	KOG3957	Predicted L-carnitine dehydratase/alpha-methylacyl-CoA racemase	[I]	METABOLISM	Lipid transport and metabolism
SX13_03989	YOR153w	0	46.81	1313	sce	KOG0065	Pleiotropic drug resistance proteins (PDR1-15), ABC superfamily	[Q]	METABOLISM	Secondary metabolites biosynthesis, transport and catabolism
SX13_03992	YGR289c	9e-43	27.27	163	sce	KOG0254	Predicted transporter (major facilitator superfamily)	[R]	POORLY CHARACTERIZED	General function prediction only
SX13_03993	SPBC1683.07	2e-177	44.82	520	spo	KOG0471	Alpha-amylase	[G]	METABOLISM	Carbohydrate transport and metabolism
SX13_03997	YNR060w	6e-23	25.1	105	sce	KOG0039	Ferric reductase, NADH/NADPH oxidase and related proteins	[PQ]	--	--
SX13_03999	SPAC1952.09c	0	66.41	738	spo	KOG2828	Acetyl-CoA hydrolase	[C]	METABOLISM	Energy production and conversion
SX13_04005	SPBC2G2.01c	1e-54	28.51	195	spo	KOG2533	Permease of the major facilitator superfamily	[G]	METABOLISM	Carbohydrate transport and metabolism
SX13_04006	CE01875	6e-24	27.17	101	cel	KOG1014	17 beta-hydroxysteroid dehydrogenase type 3, HSD17B3	[I]	METABOLISM	Lipid transport and metabolism
SX13_04010	SPAC13G6.12c	0	38.32	575	spo	KOG2571	Chitin synthase/hyaluronan synthase (glycosyltransferases)	[M]	CELLULAR PROCESSES AND SIGNALING	Cell wall/membrane/envelope biogenesis
SX13_04012	CE20732	2e-08	38.6	49.7	cel	KOG4841	Dolichol-phosphate mannosyltransferase, subunit 3	[OT]	--	--
SX13_04014	YPL107w	1e-16	48	78.2	sce	KOG4690	Uncharacterized conserved protein	[S]	POORLY CHARACTERIZED	Function unknown
SX13_04019	At2g33150	2e-124	51.85	374	ath	KOG1389	3-oxoacyl CoA thiolase	[I]	METABOLISM	Lipid transport and metabolism
SX13_04022	Hs21361633	6e-36	26.29	147	hsa	KOG0472	Leucine-rich repeat protein	[S]	POORLY CHARACTERIZED	Function unknown
SX13_04023	At5g11330	1e-10	25.38	64.3	ath	KOG2614	Kynurenine 3-monooxygenase and related flavoprotein monooxygenases	[CR]	--	--
SX13_04024	SPAC2E1P3.01	3e-09	24.34	60.8	spo	KOG1198	Zinc-binding oxidoreductase	[CR]	--	--
SX13_04035	SPBC31F10.02	4e-32	40	116	spo	KOG3328	HGG motif-containing thioesterase	[R]	POORLY CHARACTERIZED	General function prediction only
SX13_04038	YGL159w	8e-16	22.62	79.7	sce	KOG3007	Mu-crystallin	[E]	METABOLISM	Amino acid transport and metabolism
SX13_04040	CE11068	2e-08	37.76	57	cel	KOG1269	SAM-dependent methyltransferases	[IR]	--	--
SX13_04041	YPL122c	9e-109	39.88	338	sce	KOG3471	RNA polymerase II transcription initiation/nucleotide excision repair factor TFIIH, subunit TFB2	[KL]	--	--
SX13_04043	CE12870	1e-17	25.14	83.2	cel	KOG2342	Uncharacterized conserved protein	[S]	POORLY CHARACTERIZED	Function unknown
SX13_04046	SPCC663.03	0	32.49	661	spo	KOG0055	Multidrug/pheromone exporter, ABC superfamily	[Q]	METABOLISM	Secondary metabolites biosynthesis, transport and catabolism
SX13_04049	SPAC23C4.06c	8e-19	25	88.6	spo	KOG2793	Putative N2,N2-dimethylguanosine tRNA methyltransferase	[A]	INFORMATION STORAGE AND PROCESSING	RNA processing and modification
SX13_04051	YPL058c	0	34.75	860	sce	KOG0065	Pleiotropic drug resistance proteins (PDR1-15), ABC superfamily	[Q]	METABOLISM	Secondary metabolites biosynthesis, transport and catabolism
SX13_04055	At1g73600	1e-14	33.54	73.2	ath	KOG1269	SAM-dependent methyltransferases	[IR]	--	--
SX13_04057	Hs4557481	1e-138	26.01	468	hsa	KOG0054	Multidrug resistance-associated protein/mitoxantrone resistance protein, ABC superfamily	[Q]	METABOLISM	Secondary metabolites biosynthesis, transport and catabolism
SX13_04068	SPBC16H5.10c	9e-165	41.66	497	spo	KOG0925	mRNA splicing factor ATP-dependent RNA helicase	[A]	INFORMATION STORAGE AND PROCESSING	RNA processing and modification
SX13_04069	Hs13027378	4e-117	62.4	347	hsa	KOG3148	Glucosamine-6-phosphate isomerase	[G]	METABOLISM	Carbohydrate transport and metabolism
SX13_04077	Hs21361513	6e-82	39.95	281	hsa	KOG3892	N-acetyl-glucosamine-6-phosphate deacetylase	[G]	METABOLISM	Carbohydrate transport and metabolism
SX13_04080	SPBC2G2.01c	7e-112	40.13	349	spo	KOG2533	Permease of the major facilitator superfamily	[G]	METABOLISM	Carbohydrate transport and metabolism
SX13_04083	YOR153w	0	48.69	1410	sce	KOG0065	Pleiotropic drug resistance proteins (PDR1-15), ABC superfamily	[Q]	METABOLISM	Secondary metabolites biosynthesis, transport and catabolism
SX13_04084	SPAC17C9.06	1e-80	34.08	264	spo	KOG2602	Predicted cell surface protein homologous to bacterial outer membrane proteins	[R]	POORLY CHARACTERIZED	General function prediction only
SX13_04085	YER100w	6e-70	55.5	220	sce	KOG0894	Ubiquitin-protein ligase	[O]	CELLULAR PROCESSES AND SIGNALING	Posttranslational modification, protein turnover, chaperones
SX13_04092	SPCC663.03	0	39.26	904	spo	KOG0055	Multidrug/pheromone exporter, ABC superfamily	[Q]	METABOLISM	Secondary metabolites biosynthesis, transport and catabolism
SX13_04093	CE09756	6e-38	28.39	153	cel	KOG1177	Long chain fatty acid acyl-CoA ligase	[I]	METABOLISM	Lipid transport and metabolism
SX13_04094	At3g56630	7e-34	26.18	135	ath	KOG0157	Cytochrome P450 CYP4/CYP19/CYP26 subfamilies	[QI]	--	--
SX13_04095	YDR039c	0	42.86	852	sce	KOG0202	Ca2+ transporting ATPase	[P]	METABOLISM	Inorganic ion transport and metabolism
SX13_04101	YHR074w	0	49.18	683	sce	KOG2303	Predicted NAD synthase, contains CN hydrolase domain	[HR]	--	--
SX13_04104	At1g24340	2e-22	36.36	103	ath	KOG3855	Monooxygenase involved in coenzyme Q (ubiquinone) biosynthesis	[HC]	--	--
SX13_04105	Hs20473123	2e-20	39.6	90.9	hsa	KOG1726	HVA22/DP1 gene product-related proteins	[V]	CELLULAR PROCESSES AND SIGNALING	Defense mechanisms
SX13_04107	YLR218c	4e-13	41.54	63.2	sce	KOG4138	Unchracterized conserved protein (estrogen up-regulated protein E2IG2 in human)	[R]	POORLY CHARACTERIZED	General function prediction only
SX13_04108	YDL141w	3e-134	37.48	415	sce	KOG1536	Biotin holocarboxylase synthetase/biotin-protein ligase	[H]	METABOLISM	Coenzyme transport and metabolism
SX13_04110	YJL104w	3e-25	42.98	97.8	sce	KOG3442	Uncharacterized conserved protein	[S]	POORLY CHARACTERIZED	Function unknown
SX13_04112	CE08526	4e-57	51.21	184	cel	KOG3295	60S Ribosomal protein L13	[J]	INFORMATION STORAGE AND PROCESSING	Translation, ribosomal structure and biogenesis
SX13_04118	YKL157w	0	49.48	925	sce	KOG1046	Puromycin-sensitive aminopeptidase and related aminopeptidases	[EO]	--	--
SX13_04119	Hs20538133	3e-06	28.06	51.6	hsa	KOG0504	FOG: Ankyrin repeat	[R]	POORLY CHARACTERIZED	General function prediction only
SX13_04121	YIL166c	1e-125	38.66	384	sce	KOG2533	Permease of the major facilitator superfamily	[G]	METABOLISM	Carbohydrate transport and metabolism
SX13_04123	YPL036w	0	47.74	806	sce	KOG0205	Plasma membrane H+-transporting ATPase	[P]	METABOLISM	Inorganic ion transport and metabolism
SX13_04125	Hs4504823	1e-117	52.82	351	hsa	KOG1575	Voltage-gated shaker-like K+ channel, subunit beta/KCNAB	[C]	METABOLISM	Energy production and conversion
SX13_04128	YGL077c	6e-78	31.47	259	sce	KOG1289	Amino acid transporters	[E]	METABOLISM	Amino acid transport and metabolism
SX13_04131	SPAC1F7.12	1e-72	38.84	233	spo	KOG1575	Voltage-gated shaker-like K+ channel, subunit beta/KCNAB	[C]	METABOLISM	Energy production and conversion
SX13_04133	CE29585	2e-08	30.43	58.9	cel	KOG1840	Kinesin light chain	[Z]	CELLULAR PROCESSES AND SIGNALING	Cytoskeleton
SX13_04138	YML123c	4e-47	28.54	177	sce	KOG0252	Inorganic phosphate transporter	[P]	METABOLISM	Inorganic ion transport and metabolism
SX13_04139	YKL174c	4e-79	32.24	264	sce	KOG1289	Amino acid transporters	[E]	METABOLISM	Amino acid transport and metabolism
SX13_04140	YCL064c	3e-65	37.65	214	sce	KOG1250	Threonine/serine dehydratases	[E]	METABOLISM	Amino acid transport and metabolism
SX13_04141	SPAC13G6.06c	0	55.1	1098	spo	KOG2040	Glycine dehydrogenase (decarboxylating)	[E]	METABOLISM	Amino acid transport and metabolism
SX13_04142	At2g35120	1e-35	50	125	ath	KOG3373	Glycine cleavage system H protein (lipoate-binding)	[E]	METABOLISM	Amino acid transport and metabolism
SX13_04143	SPAC18G6.04c	0	66.31	648	spo	KOG2467	Glycine/serine hydroxymethyltransferase	[E]	METABOLISM	Amino acid transport and metabolism
SX13_04145	SPAC13C5.04	3e-47	31.76	161	spo	KOG3179	Predicted glutamine synthetase	[F]	METABOLISM	Nucleotide transport and metabolism
SX13_04154	7297829	2e-154	52.22	451	dme	KOG1417	Homogentisate 1,2-dioxygenase	[E]	METABOLISM	Amino acid transport and metabolism
SX13_04156	CE07721	0	35.53	575	cel	KOG0203	Na+/K+ ATPase, alpha subunit	[P]	METABOLISM	Inorganic ion transport and metabolism
SX13_04167	CE20234	6e-102	27.04	363	cel	KOG0059	Lipid exporter ABCA1 and related proteins, ABC superfamily	[IR]	--	--
SX13_04168	SPAC12B10.12c	2e-98	33.48	324	spo	KOG2179	Nucleotide excision repair complex XPC-HR23B, subunit XPC/DPB11	[L]	INFORMATION STORAGE AND PROCESSING	Replication, recombination and repair
SX13_04169	SPBC1773.04	1e-48	33.14	170	spo	KOG1502	Flavonol reductase/cinnamoyl-CoA reductase	[V]	CELLULAR PROCESSES AND SIGNALING	Defense mechanisms
SX13_04170	At5g19760	5e-82	49.32	264	ath	KOG0759	Mitochondrial oxoglutarate/malate carrier proteins	[C]	METABOLISM	Energy production and conversion
SX13_04172	At2g45510	2e-40	32.69	150	ath	KOG0157	Cytochrome P450 CYP4/CYP19/CYP26 subfamilies	[QI]	--	--
SX13_04176	SPAC664.08c	3e-30	30.04	124	spo	KOG2773	Apoptosis antagonizing transcription factor/protein transport protein	[KU]	--	--
SX13_04177	Hs13376747	9e-85	48.91	262	hsa	KOG3022	Predicted ATPase, nucleotide-binding	[D]	CELLULAR PROCESSES AND SIGNALING	Cell cycle control, cell division, chromosome partitioning
SX13_04178	SPCC1281.02c	5e-14	23.56	72.4	spo	KOG3026	Splicing factor SPF30	[A]	INFORMATION STORAGE AND PROCESSING	RNA processing and modification
SX13_04180	SPBC21C3.03	1e-149	40.96	455	spo	KOG1236	Predicted unusual protein kinase	[R]	POORLY CHARACTERIZED	General function prediction only
SX13_04181	YAL039c	2e-48	38.54	169	sce	KOG3996	Holocytochrome c synthase/heme-lyase	[CO]	--	--
SX13_04185	SPAC22G7.04	0	35.45	672	spo	KOG1275	PAB-dependent poly(A) ribonuclease, subunit PAN2	[L]	INFORMATION STORAGE AND PROCESSING	Replication, recombination and repair
SX13_04192	SPBC2G5.02c	6e-71	45.77	226	spo	KOG3092	Casein kinase II, beta subunit	[TDK]	--	--
SX13_04193	CE05235	5e-14	30.06	74.3	cel	KOG2132	Uncharacterized conserved protein, contains JmjC domain	[BT]	--	--
SX13_04196	SPCC584.04	0	48.56	630	spo	KOG0459	Polypeptide release factor 3	[J]	INFORMATION STORAGE AND PROCESSING	Translation, ribosomal structure and biogenesis
SX13_04198	SPBC582.10c	3e-89	42.3	310	spo	KOG1001	Helicase-like transcription factor HLTF/DNA helicase RAD5, DEAD-box superfamily	[KL]	--	--
SX13_04199	SPBC1734.08	2e-87	40.32	282	spo	KOG2199	Signal transducing adaptor protein STAM/STAM2	[T]	CELLULAR PROCESSES AND SIGNALING	Signal transduction mechanisms
SX13_04200	SPAC4F10.07c	4e-29	29.21	126	spo	KOG4573	Phosphoprotein involved in cytoplasm to vacuole targeting and autophagy	[U]	CELLULAR PROCESSES AND SIGNALING	Intracellular trafficking, secretion, and vesicular transport
SX13_04201	SPCC330.11	1e-79	26.15	291	spo	KOG0783	Uncharacterized conserved protein, contains ankyrin and BTB/POZ domains	[S]	POORLY CHARACTERIZED	Function unknown
SX13_04202	YOR222w	4e-132	59.41	383	sce	KOG0754	Mitochondrial oxodicarboxylate carrier protein	[C]	METABOLISM	Energy production and conversion
SX13_04204	SPAC1486.05	7e-77	31.2	285	spo	KOG0845	Nuclear pore complex, Nup98 component (sc Nup145/Nup100/Nup116)	[YU]	--	--
SX13_04205	Hs4757976	8e-21	30.23	88.2	hsa	KOG0028	Ca2+-binding protein (centrin/caltractin), EF-Hand superfamily protein	[ZD]	--	--
SX13_04206	YDL161w	2e-46	43.83	173	sce	KOG2056	Equilibrative nucleoside transporter protein	[F]	METABOLISM	Nucleotide transport and metabolism
SX13_04215	SPBC2G5.03	8e-124	69	395	spo	KOG2840	Uncharacterized conserved protein with similarity to predicted ATPase of the PP-loop superfamily	[R]	POORLY CHARACTERIZED	General function prediction only
SX13_04216	SPBC29A3.04	1e-127	73.06	368	spo	KOG3166	60S ribosomal protein L7A	[J]	INFORMATION STORAGE AND PROCESSING	Translation, ribosomal structure and biogenesis
SX13_04217	YER009w	8e-43	55.17	142	sce	KOG2104	Nuclear transport factor 2	[U]	CELLULAR PROCESSES AND SIGNALING	Intracellular trafficking, secretion, and vesicular transport
SX13_04220	SPAC3A11.04	1e-11	23.94	66.2	spo	KOG4200	Uncharacterized conserved protein	[S]	POORLY CHARACTERIZED	Function unknown
SX13_04221	SPBC11C11.02	5e-74	40.77	264	spo	KOG2398	Predicted proline-serine-threonine phosphatase-interacting protein (PSTPIP)	[D]	CELLULAR PROCESSES AND SIGNALING	Cell cycle control, cell division, chromosome partitioning
SX13_04222	SPAC20G8.06	0	26	619	spo	KOG1831	Negative regulator of transcription	[K]	INFORMATION STORAGE AND PROCESSING	Transcription
SX13_04223	YHR029c	4e-15	27.3	75.9	sce	KOG3033	Predicted PhzC/PhzF-type epimerase	[R]	POORLY CHARACTERIZED	General function prediction only
SX13_04225	YDR316w	1e-30	30.2	124	sce	KOG4300	Predicted methyltransferase	[R]	POORLY CHARACTERIZED	General function prediction only
SX13_04226	Hs8923819	2e-16	32.5	81.6	hsa	KOG3299	Uncharacterized conserved protein	[S]	POORLY CHARACTERIZED	Function unknown
SX13_04227	YBR160w	5e-150	67.85	441	sce	KOG0594	Protein kinase PCTAIRE and related kinases	[R]	POORLY CHARACTERIZED	General function prediction only
SX13_04228	YNL289w	5e-38	42	141	sce	KOG1674	Cyclin	[R]	POORLY CHARACTERIZED	General function prediction only
SX13_04229	At1g63440	4e-141	32.77	456	ath	KOG0207	Cation transport ATPase	[P]	METABOLISM	Inorganic ion transport and metabolism
SX13_04230	CE14886	3e-48	28.16	181	cel	KOG3787	Glutamate/aspartate and neutral amino acid transporters	[E]	METABOLISM	Amino acid transport and metabolism
SX13_04231	SPAC1006.01	1e-64	35.06	219	spo	KOG1153	Subtilisin-related protease/Vacuolar protease B	[O]	CELLULAR PROCESSES AND SIGNALING	Posttranslational modification, protein turnover, chaperones
SX13_04233	7291960_1	2e-07	39.18	56.6	dme	KOG0504	FOG: Ankyrin repeat	[R]	POORLY CHARACTERIZED	General function prediction only
SX13_04234	SPCC584.01c	0	39.23	637	spo	KOG1158	NADP/FAD dependent oxidoreductase	[C]	METABOLISM	Energy production and conversion
SX13_04235	SPBC354.15	1e-36	28.04	142	spo	KOG2820	FAD-dependent oxidoreductase	[R]	POORLY CHARACTERIZED	General function prediction only
SX13_04239	SPAC16C9.02c	4e-98	49.34	296	spo	KOG3985	Methylthioadenosine phosphorylase MTAP	[F]	METABOLISM	Nucleotide transport and metabolism
SX13_04243	SPAC19G12.10c	6e-35	28.28	144	spo	KOG1282	Serine carboxypeptidases (lysosomal cathepsin A)	[OE]	--	--
SX13_04244	SPCC162.05	5e-57	44.49	189	spo	KOG1270	Methyltransferases	[H]	METABOLISM	Coenzyme transport and metabolism
SX13_04245	SPBC23E6.06c	1e-67	50.48	212	spo	KOG1284	Bifunctional GTP cyclohydrolase II/3,4-dihydroxy-2butanone-4-phosphate synthase	[H]	METABOLISM	Coenzyme transport and metabolism
SX13_04246	SPAC16A10.06c	8e-13	25.3	69.7	spo	KOG2979	Protein involved in DNA repair	[R]	POORLY CHARACTERIZED	General function prediction only
SX13_04251	SPAC31A2.12	3e-74	35.18	253	spo	KOG3780	Thioredoxin binding protein TBP-2/VDUP1	[R]	POORLY CHARACTERIZED	General function prediction only
SX13_04252	SPAC12B10.03	9e-106	40.38	335	spo	KOG2394	WD40 protein DMR-N9	[R]	POORLY CHARACTERIZED	General function prediction only
SX13_04253	YAL048c	0	49.24	608	sce	KOG1707	Predicted Ras related/Rac-GTP binding protein	[V]	CELLULAR PROCESSES AND SIGNALING	Defense mechanisms
SX13_04254	SPCC330.10	4e-76	41.18	248	spo	KOG1975	mRNA cap methyltransferase	[A]	INFORMATION STORAGE AND PROCESSING	RNA processing and modification
SX13_04255	SPBC16A3.17c	2e-65	29.6	228	spo	KOG0254	Predicted transporter (major facilitator superfamily)	[R]	POORLY CHARACTERIZED	General function prediction only
SX13_04256	SPBC582.07c	4e-96	35.4	305	spo	KOG0687	26S proteasome regulatory complex, subunit RPN7/PSMD6	[O]	CELLULAR PROCESSES AND SIGNALING	Posttranslational modification, protein turnover, chaperones
SX13_04257	YLR089c	0	53.39	529	sce	KOG0258	Alanine aminotransferase	[E]	METABOLISM	Amino acid transport and metabolism
SX13_04260	SPCC330.09	7e-158	40.71	474	spo	KOG2321	WD40 repeat protein	[R]	POORLY CHARACTERIZED	General function prediction only
SX13_04266	YER130c	2e-08	45.76	59.3	sce	KOG1721	FOG: Zn-finger	[R]	POORLY CHARACTERIZED	General function prediction only
SX13_04268	SPAC8F11.09c	7e-58	40.46	189	spo	KOG2920	Predicted methyltransferase	[R]	POORLY CHARACTERIZED	General function prediction only
SX13_04271	SPBC354.15	4e-58	32.63	201	spo	KOG2820	FAD-dependent oxidoreductase	[R]	POORLY CHARACTERIZED	General function prediction only
SX13_04272	SPAC29E6.08	5e-121	74.29	360	spo	KOG3302	TATA-box binding protein (TBP), component of TFIID and TFIIIB	[K]	INFORMATION STORAGE AND PROCESSING	Transcription
SX13_04273	YOR356w	0	59.06	689	sce	KOG2415	Electron transfer flavoprotein ubiquinone oxidoreductase	[C]	METABOLISM	Energy production and conversion
SX13_04275	SPAC167.07c	1e-103	38.69	355	spo	KOG0942	E3 ubiquitin protein ligase	[O]	CELLULAR PROCESSES AND SIGNALING	Posttranslational modification, protein turnover, chaperones
SX13_04276	SPAC57A7.04c	0	50.77	634	spo	KOG0123	Polyadenylate-binding protein (RRM superfamily)	[AJ]	--	--
SX13_04282	YHR042w	6e-126	37.56	395	sce	KOG1158	NADP/FAD dependent oxidoreductase	[C]	METABOLISM	Energy production and conversion
SX13_04283	At3g20100	9e-26	33.72	112	ath	KOG0156	Cytochrome P450 CYP2 subfamily	[Q]	METABOLISM	Secondary metabolites biosynthesis, transport and catabolism
SX13_04285	YDR497c	3e-126	41.48	387	sce	KOG0254	Predicted transporter (major facilitator superfamily)	[R]	POORLY CHARACTERIZED	General function prediction only
SX13_04286	SPAC26H5.09c	2e-10	29.59	62.8	spo	KOG2742	Predicted oxidoreductase	[R]	POORLY CHARACTERIZED	General function prediction only
SX13_04288	7293013	3e-78	31.89	268	dme	KOG1238	Glucose dehydrogenase/choline dehydrogenase/mandelonitrile lyase (GMC oxidoreductase family)	[R]	POORLY CHARACTERIZED	General function prediction only
SX13_04290	YDL174c	2e-09	27.27	61.6	sce	KOG1231	Proteins containing the FAD binding domain	[C]	METABOLISM	Energy production and conversion
SX13_04293	SPAC4H3.05	2e-142	38.57	453	spo	KOG2108	3'-5' DNA helicase	[L]	INFORMATION STORAGE AND PROCESSING	Replication, recombination and repair
SX13_04295	SPBC19C2.09	9e-26	58.49	117	spo	KOG2588	Predicted DNA-binding protein	[K]	INFORMATION STORAGE AND PROCESSING	Transcription
SX13_04296	7298536	1e-23	25	108	dme	KOG1336	Monodehydroascorbate/ferredoxin reductase	[R]	POORLY CHARACTERIZED	General function prediction only
SX13_04297	Hs14150155	1e-42	39.43	144	hsa	KOG4068	Uncharacterized conserved protein	[S]	POORLY CHARACTERIZED	Function unknown
SX13_04298	SPBC582.05c	8e-47	28.84	182	spo	KOG2043	Signaling protein SWIFT and related BRCT domain proteins	[KTDL]	--	--
SX13_04299	At2g19860	3e-43	28.48	164	ath	KOG1369	Hexokinase	[G]	METABOLISM	Carbohydrate transport and metabolism
SX13_04300	Hs13027378	3e-124	64.73	364	hsa	KOG3148	Glucosamine-6-phosphate isomerase	[G]	METABOLISM	Carbohydrate transport and metabolism
SX13_04301	Hs21361513	1e-81	38.52	277	hsa	KOG3892	N-acetyl-glucosamine-6-phosphate deacetylase	[G]	METABOLISM	Carbohydrate transport and metabolism
SX13_04304	Hs21361456	3e-34	26.29	142	hsa	KOG1066	Glucosidase II catalytic (alpha) subunit and related enzymes, glycosyl hydrolase family 31	[GMO]	--	--
SX13_04305	YDR536w	3e-56	29.65	200	sce	KOG0254	Predicted transporter (major facilitator superfamily)	[R]	POORLY CHARACTERIZED	General function prediction only
SX13_04307	Hs4557353	3e-135	54.17	398	hsa	KOG0525	Branched chain alpha-keto acid dehydrogenase E1, beta subunit	[C]	METABOLISM	Energy production and conversion
SX13_04308	Hs5453597	2e-58	36.53	192	hsa	KOG0836	F-actin capping protein, alpha subunit	[Z]	CELLULAR PROCESSES AND SIGNALING	Cytoskeleton
SX13_04309	SPCC16A11.10c	3e-28	43.2	108	spo	KOG0537	Cytochrome b5	[C]	METABOLISM	Energy production and conversion
SX13_04310	SPCC1672.08c	1e-41	34.91	149	spo	KOG3095	Transcription initiation factor IIE, beta subunit	[K]	INFORMATION STORAGE AND PROCESSING	Transcription
SX13_04311	Hs11034821	2e-31	46.76	132	hsa	KOG1721	FOG: Zn-finger	[R]	POORLY CHARACTERIZED	General function prediction only
SX13_04312	SPBC31F10.07	6e-28	27.97	114	spo	KOG1087	Cytosolic sorting protein GGA2/TOM1	[U]	CELLULAR PROCESSES AND SIGNALING	Intracellular trafficking, secretion, and vesicular transport
SX13_04313	SPBC17A3.04c	0	56.13	677	spo	KOG1247	Methionyl-tRNA synthetase	[J]	INFORMATION STORAGE AND PROCESSING	Translation, ribosomal structure and biogenesis
SX13_04314	YJR073c	1e-75	55.61	231	sce	KOG4142	Phospholipid methyltransferase	[I]	METABOLISM	Lipid transport and metabolism
SX13_04318	At3g27820	7e-19	30.8	91.7	ath	KOG1336	Monodehydroascorbate/ferredoxin reductase	[R]	POORLY CHARACTERIZED	General function prediction only
SX13_04319	Hs18567986	2e-15	36.17	74.3	hsa	KOG1541	Predicted protein carboxyl methylase	[R]	POORLY CHARACTERIZED	General function prediction only
SX13_04320	YHR048w	7e-130	40.7	394	sce	KOG0255	Synaptic vesicle transporter SVOP and related transporters (major facilitator superfamily)	[R]	POORLY CHARACTERIZED	General function prediction only
SX13_04322	SPCC18.16c	2e-42	43.89	145	spo	KOG3110	Riboflavin kinase	[H]	METABOLISM	Coenzyme transport and metabolism
SX13_04323	YER004w	4e-30	45.28	115	sce	KOG4039	Serine/threonine kinase TIP30/CC3	[T]	CELLULAR PROCESSES AND SIGNALING	Signal transduction mechanisms
SX13_04324	YBR062c	5e-19	45.74	81.6	sce	KOG0800	FOG: Predicted E3 ubiquitin ligase	[O]	CELLULAR PROCESSES AND SIGNALING	Posttranslational modification, protein turnover, chaperones
SX13_04327	Hs8923754	2e-77	38.89	254	hsa	KOG0598	Ribosomal protein S6 kinase and related proteins	[RT]	--	--
SX13_04330	SPAC22A12.14c	1e-18	30.41	87.8	spo	KOG2690	Uncharacterized conserved protein, contains BSD domain	[S]	POORLY CHARACTERIZED	Function unknown
SX13_04331	YLR435w	1e-27	38.58	108	sce	KOG4032	Uncharacterized conserved protein	[S]	POORLY CHARACTERIZED	Function unknown
SX13_04332	SPAC4A8.06c	6e-91	30.96	305	spo	KOG1515	Arylacetamide deacetylase	[V]	CELLULAR PROCESSES AND SIGNALING	Defense mechanisms
SX13_04333	YBR282w	2e-18	38.6	80.9	sce	KOG4756	Mitochondrial ribosomal protein L27	[J]	INFORMATION STORAGE AND PROCESSING	Translation, ribosomal structure and biogenesis
SX13_04335	SPAC1399.02	8e-56	24.56	201	spo	KOG0254	Predicted transporter (major facilitator superfamily)	[R]	POORLY CHARACTERIZED	General function prediction only
SX13_04338	At2g27880	8e-84	28.43	298	ath	KOG1041	Translation initiation factor 2C (eIF-2C) and related proteins	[J]	INFORMATION STORAGE AND PROCESSING	Translation, ribosomal structure and biogenesis
SX13_04339	YOL066c_2	2e-32	39.62	117	sce	KOG1018	Cytosine deaminase FCY1 and related enzymes	[F]	METABOLISM	Nucleotide transport and metabolism
SX13_04340	SPAC1071.09c	1e-39	40	144	spo	KOG0719	Molecular chaperone (DnaJ superfamily)	[O]	CELLULAR PROCESSES AND SIGNALING	Posttranslational modification, protein turnover, chaperones
SX13_04342	SPAC23D3.10c	6e-179	41.04	538	spo	KOG2254	Predicted endo-1,3-beta-glucanase	[G]	METABOLISM	Carbohydrate transport and metabolism
SX13_04343	SPCC1795.02c	2e-119	53.19	361	spo	KOG1397	Ca2+/H+ antiporter VCX1 and related proteins	[P]	METABOLISM	Inorganic ion transport and metabolism
SX13_04344	YML093w	2e-66	31.05	241	sce	KOG2172	Uncharacterized conserved protein	[S]	POORLY CHARACTERIZED	Function unknown
SX13_04345	YER141w	4e-134	53.97	404	sce	KOG2725	Cytochrome oxidase assembly factor COX15	[O]	CELLULAR PROCESSES AND SIGNALING	Posttranslational modification, protein turnover, chaperones
SX13_04346	SPBC17G9.03c	0	64.01	746	spo	KOG1885	Lysyl-tRNA synthetase (class II)	[J]	INFORMATION STORAGE AND PROCESSING	Translation, ribosomal structure and biogenesis
SX13_04348	SPBC16C6.10	9e-18	27.95	85.1	spo	KOG1911	Heterochromatin-associated protein HP1 and related CHROMO domain proteins	[B]	INFORMATION STORAGE AND PROCESSING	Chromatin structure and dynamics
SX13_04353	SPAC16E8.13	2e-102	36.64	329	spo	KOG0804	Cytoplasmic Zn-finger protein BRAP2 (BRCA1 associated protein)	[R]	POORLY CHARACTERIZED	General function prediction only
SX13_04354	YLL039c	0	99.67	598	sce	KOG0001	Ubiquitin and ubiquitin-like proteins	[OR]	--	--
SX13_04357	SPAC17G6.04c	1e-77	36.02	253	spo	KOG0365	Beta subunit of farnesyltransferase	[O]	CELLULAR PROCESSES AND SIGNALING	Posttranslational modification, protein turnover, chaperones
SX13_04359	SPCC1906.01	0	75.82	588	spo	KOG1322	GDP-mannose pyrophosphorylase/mannose-1-phosphate guanylyltransferase	[M]	CELLULAR PROCESSES AND SIGNALING	Cell wall/membrane/envelope biogenesis
SX13_04360	SPBC13E7.02_2	1e-14	28.48	72.8	spo	KOG3138	Predicted N-acetyltransferase	[R]	POORLY CHARACTERIZED	General function prediction only
SX13_04362	SPAC57A10.03	6e-79	69.33	238	spo	KOG0881	Cyclophilin type peptidyl-prolyl cis-trans isomerase	[O]	CELLULAR PROCESSES AND SIGNALING	Posttranslational modification, protein turnover, chaperones
SX13_04363	YKL100c	1e-26	25.93	116	sce	KOG2443	Uncharacterized conserved protein	[S]	POORLY CHARACTERIZED	Function unknown
SX13_04365	Hs20357568	1e-07	25.14	54.3	hsa	KOG0945	Alpha-aminoadipic semialdehyde dehydrogenase-phosphopantetheinyl transferase	[EH]	--	--
SX13_04366	SPBC30D10.14	2e-39	37.18	143	spo	KOG3043	Predicted hydrolase related to dienelactone hydrolase	[R]	POORLY CHARACTERIZED	General function prediction only
SX13_04367	SPAC1834.08	6e-23	24.6	108	spo	KOG0519	Sensory transduction histidine kinase	[T]	CELLULAR PROCESSES AND SIGNALING	Signal transduction mechanisms
SX13_04370	SPBC25H2.06c	6e-80	44.55	250	spo	KOG3094	Predicted membrane protein	[S]	POORLY CHARACTERIZED	Function unknown
SX13_04371	SPBC3B9.03	3e-121	35.25	377	spo	KOG0781	Signal recognition particle receptor, alpha subunit	[U]	CELLULAR PROCESSES AND SIGNALING	Intracellular trafficking, secretion, and vesicular transport
SX13_04375	SPAC22F8.11	4e-44	29.91	172	spo	KOG0169	Phosphoinositide-specific phospholipase C	[T]	CELLULAR PROCESSES AND SIGNALING	Signal transduction mechanisms
SX13_04376	YMR037c	2e-10	48.15	67	sce	KOG1721	FOG: Zn-finger	[R]	POORLY CHARACTERIZED	General function prediction only
SX13_04379	SPBC16A3.17c	2e-36	26.91	147	spo	KOG0254	Predicted transporter (major facilitator superfamily)	[R]	POORLY CHARACTERIZED	General function prediction only
SX13_04380	CE09880	8e-106	29.96	382	cel	KOG1202	Animal-type fatty acid synthase and related proteins	[I]	METABOLISM	Lipid transport and metabolism
SX13_04381	At1g51990	3e-12	25	69.3	ath	KOG3178	Hydroxyindole-O-methyltransferase and related SAM-dependent methyltransferases	[R]	POORLY CHARACTERIZED	General function prediction only
SX13_04382	At3g18000	1e-09	28.22	60.8	ath	KOG1269	SAM-dependent methyltransferases	[IR]	--	--
SX13_04385	At5g49930	6e-142	31.73	459	ath	KOG2030	Predicted RNA-binding protein	[R]	POORLY CHARACTERIZED	General function prediction only
SX13_04386	Hs9966867	6e-09	28.76	57.8	hsa	KOG3271	Translation initiation factor 5A (eIF-5A)	[J]	INFORMATION STORAGE AND PROCESSING	Translation, ribosomal structure and biogenesis
SX13_04387	Hs4557367	2e-123	43.05	374	hsa	KOG4128	Bleomycin hydrolases and aminopeptidases of cysteine protease family	[E]	METABOLISM	Amino acid transport and metabolism
SX13_04392	SPBC3H7.15	0	86.3	559	spo	KOG1164	Casein kinase (serine/threonine/tyrosine protein kinase)	[T]	CELLULAR PROCESSES AND SIGNALING	Signal transduction mechanisms
SX13_04393	YNL106c	6e-22	28.61	101	sce	KOG0566	Inositol-1,4,5-triphosphate 5-phosphatase (synaptojanin), INP51/INP52/INP53 family	[U]	CELLULAR PROCESSES AND SIGNALING	Intracellular trafficking, secretion, and vesicular transport
SX13_04394	Hs4826948	1e-106	50.76	323	hsa	KOG0616	cAMP-dependent protein kinase catalytic subunit (PKA)	[T]	CELLULAR PROCESSES AND SIGNALING	Signal transduction mechanisms
SX13_04395	YGR100w	0	36.53	622	sce	KOG4347	GTPase-activating protein VRP	[R]	POORLY CHARACTERIZED	General function prediction only
SX13_04396	ECU07g1630	7e-06	36.23	47	ecu	KOG2937	Decapping enzyme complex, predicted pyrophosphatase DCP2	[A]	INFORMATION STORAGE AND PROCESSING	RNA processing and modification
SX13_04397	YKL071w	3e-14	27.6	71.6	sce	KOG1611	Predicted short chain-type dehydrogenase	[R]	POORLY CHARACTERIZED	General function prediction only
SX13_04400	SPCC645.07	0	48.73	904	spo	KOG4305	RhoGEF GTPase	[T]	CELLULAR PROCESSES AND SIGNALING	Signal transduction mechanisms
SX13_04401	YPL234c	3e-70	67.52	214	sce	KOG0232	Vacuolar H+-ATPase V0 sector, subunits c/c'	[C]	METABOLISM	Energy production and conversion
SX13_04403	Hs8923009	2e-19	26.7	90.9	hsa	KOG2866	Uncharacterized conserved protein	[S]	POORLY CHARACTERIZED	Function unknown
SX13_04407	Hs18589256	0	40.06	644	hsa	KOG0906	Phosphatidylinositol 3-kinase VPS34, involved in signal transduction	[TU]	--	--
SX13_04408	SPAC26F1.04c	4e-87	37.76	274	spo	KOG0025	Zn2+-binding dehydrogenase (nuclear receptor binding factor-1)	[KC]	--	--
SX13_04410	Hs4504479	8e-19	29.2	85.9	hsa	KOG4169	15-hydroxyprostaglandin dehydrogenase and related dehydrogenases	[IR]	--	--
SX13_04411	YNL275w	6e-73	33.62	248	sce	KOG1172	Na+-independent Cl/HCO3 exchanger AE1 and related transporters (SLC4 family)	[P]	METABOLISM	Inorganic ion transport and metabolism
SX13_04412	SPBC25B2.04c	3e-46	30.56	164	spo	KOG2485	Conserved ATP/GTP binding protein	[R]	POORLY CHARACTERIZED	General function prediction only
SX13_04413	SPBC1685.08	1e-18	37.76	90.5	spo	KOG1844	PHD Zn-finger proteins	[R]	POORLY CHARACTERIZED	General function prediction only
SX13_04417	SPAC8E11.10	2e-35	34.96	133	spo	KOG0725	Reductases with broad range of substrate specificities	[R]	POORLY CHARACTERIZED	General function prediction only
SX13_04418	CE16798	7e-156	59.84	452	cel	KOG0141	Isovaleryl-CoA dehydrogenase	[EI]	--	--
SX13_04419	7302297	0	59.67	682	dme	KOG0540	3-Methylcrotonyl-CoA carboxylase, non-biotin containing subunit/Acetyl-CoA carboxylase carboxyl transferase, subunit beta	[EI]	--	--
SX13_04425	7292596	6e-24	25.82	103	dme	KOG2787	Lanthionine synthetase C-like protein 1	[V]	CELLULAR PROCESSES AND SIGNALING	Defense mechanisms
SX13_04429	CE24342	2e-11	54.9	68.2	cel	KOG0800	FOG: Predicted E3 ubiquitin ligase	[O]	CELLULAR PROCESSES AND SIGNALING	Posttranslational modification, protein turnover, chaperones
SX13_04430	SPCC1827.06c	9e-148	57.26	427	spo	KOG4777	Aspartate-semialdehyde dehydrogenase	[E]	METABOLISM	Amino acid transport and metabolism
SX13_04431	YBR147w	1e-51	34.85	176	sce	KOG2913	Predicted membrane protein	[S]	POORLY CHARACTERIZED	Function unknown
SX13_04439	Hs7661822	9e-08	32.08	48.9	hsa	KOG4115	Dynein-associated protein Roadblock	[DN]	--	--
SX13_04440	YHR085w	3e-19	27.6	88.6	sce	KOG2149	Uncharacterized conserved protein	[S]	POORLY CHARACTERIZED	Function unknown
SX13_04441	7299061	2e-115	44.44	367	dme	KOG0335	ATP-dependent RNA helicase	[A]	INFORMATION STORAGE AND PROCESSING	RNA processing and modification
SX13_04442	YHR039c	0	49.34	584	sce	KOG2454	Betaine aldehyde dehydrogenase	[C]	METABOLISM	Energy production and conversion
SX13_04443	YER166w	0	48.15	1404	sce	KOG0206	P-type ATPase	[R]	POORLY CHARACTERIZED	General function prediction only
SX13_04445	YOR332w	2e-59	43.61	192	sce	KOG1664	Vacuolar H+-ATPase V1 sector, subunit E	[C]	METABOLISM	Energy production and conversion
SX13_04446	At3g26670	2e-13	21.05	74.7	ath	KOG2922	Uncharacterized conserved protein	[S]	POORLY CHARACTERIZED	Function unknown
SX13_04451	SPBC2F12.05c_2	8e-154	55.15	491	spo	KOG1737	Oxysterol-binding protein	[I]	METABOLISM	Lipid transport and metabolism
SX13_04453	YIL015w	6e-31	27.51	127	sce	KOG1339	Aspartyl protease	[O]	CELLULAR PROCESSES AND SIGNALING	Posttranslational modification, protein turnover, chaperones
SX13_04454	7296104	3e-14	26.41	78.6	dme	KOG0154	RNA-binding protein RBM5 and related proteins, contain G-patch and RRM domains	[R]	POORLY CHARACTERIZED	General function prediction only
SX13_04455	Hs4758732	9e-32	41.91	116	hsa	KOG3307	Molybdopterin converting factor subunit 2	[H]	METABOLISM	Coenzyme transport and metabolism
SX13_04457	YOL152w	4e-51	26.43	192	sce	KOG0039	Ferric reductase, NADH/NADPH oxidase and related proteins	[PQ]	--	--
SX13_04458	SPBC17D1.03c	8e-34	30.63	129	spo	KOG1613	Exosomal 3'-5' exoribonuclease complex, subunit Rrp43	[J]	INFORMATION STORAGE AND PROCESSING	Translation, ribosomal structure and biogenesis
SX13_04459	YOR370c	8e-55	29.76	197	sce	KOG1439	RAB proteins geranylgeranyltransferase component A (RAB escort protein)	[O]	CELLULAR PROCESSES AND SIGNALING	Posttranslational modification, protein turnover, chaperones
SX13_04460	CE02628	1e-09	40.3	63.5	cel	KOG1213	Sister chromatid cohesion complex Cohesin, subunit RAD21/SCC1	[D]	CELLULAR PROCESSES AND SIGNALING	Cell cycle control, cell division, chromosome partitioning
SX13_04461	YBR293w	4e-106	46.19	331	sce	KOG0254	Predicted transporter (major facilitator superfamily)	[R]	POORLY CHARACTERIZED	General function prediction only
SX13_04465	SPBC4B4.01c	2e-111	55.46	340	spo	KOG2201	Pantothenate kinase PanK and related proteins	[H]	METABOLISM	Coenzyme transport and metabolism
SX13_04467	SPCC4G3.17	1e-44	41.62	152	spo	KOG3197	Predicted hydrolases of HD superfamily	[R]	POORLY CHARACTERIZED	General function prediction only
SX13_04468	At3g06050	2e-29	36.82	114	ath	KOG0541	Alkyl hydroperoxide reductase/peroxiredoxin	[O]	CELLULAR PROCESSES AND SIGNALING	Posttranslational modification, protein turnover, chaperones
SX13_04469	YGR148c	4e-45	65.25	150	sce	KOG1722	60s ribosomal protein L24	[J]	INFORMATION STORAGE AND PROCESSING	Translation, ribosomal structure and biogenesis
SX13_04470	SPBC16A3.06	4e-63	36.61	212	spo	KOG2777	tRNA-specific adenosine deaminase 1	[A]	INFORMATION STORAGE AND PROCESSING	RNA processing and modification
SX13_04471	SPAC4F10.14c	1e-42	55.63	147	spo	KOG2240	RNA polymerase II general transcription factor BTF3 and related proteins	[K]	INFORMATION STORAGE AND PROCESSING	Transcription
SX13_04473	SPAC24B11.10c	5e-65	39.62	238	spo	KOG1550	Extracellular protein SEL-1 and related proteins	[MOT]	--	--
SX13_04475	YBR043c	3e-26	20.48	117	sce	KOG0255	Synaptic vesicle transporter SVOP and related transporters (major facilitator superfamily)	[R]	POORLY CHARACTERIZED	General function prediction only
SX13_04476	7302432	4e-08	27.35	50.8	dme	KOG0910	Thioredoxin-like protein	[O]	CELLULAR PROCESSES AND SIGNALING	Posttranslational modification, protein turnover, chaperones
SX13_04477	Hs4505569	1e-07	27.59	55.5	hsa	KOG0593	Predicted protein kinase KKIAMRE	[R]	POORLY CHARACTERIZED	General function prediction only
SX13_04478	YML086c	3e-104	37.12	327	sce	KOG4730	D-arabinono-1, 4-lactone oxidase	[V]	CELLULAR PROCESSES AND SIGNALING	Defense mechanisms
SX13_04480	YMR043w	3e-24	45	105	sce	KOG0015	Regulator of arginine metabolism and related MADS box-containing transcription factors	[K]	INFORMATION STORAGE AND PROCESSING	Transcription
SX13_04482	7296866	5e-13	55.77	72	dme	KOG1721	FOG: Zn-finger	[R]	POORLY CHARACTERIZED	General function prediction only
SX13_04484	YNL117w	0	64.07	678	sce	KOG1261	Malate synthase	[C]	METABOLISM	Energy production and conversion
SX13_04485	YJR104c	4e-78	72.48	235	sce	KOG0441	Cu2+/Zn2+ superoxide dismutase SOD1	[P]	METABOLISM	Inorganic ion transport and metabolism
SX13_04486	7298986	5e-21	32.54	99	dme	KOG1212	Amidases	[JIT]	--	--
SX13_04487	YKL101w	2e-94	41.09	337	sce	KOG0588	Serine/threonine protein kinase	[D]	CELLULAR PROCESSES AND SIGNALING	Cell cycle control, cell division, chromosome partitioning
SX13_04488	SPAC14C4.02c	3e-150	31.3	482	spo	KOG0979	Structural maintenance of chromosome protein SMC5/Spr18, SMC superfamily	[BDL]	--	--
SX13_04489	SPCC1223.06	3e-88	42.69	315	spo	KOG0379	Kelch repeat-containing proteins	[R]	POORLY CHARACTERIZED	General function prediction only
SX13_04490	SPAC57A7.11	0	48.31	1221	spo	KOG1517	Guanine nucleotide binding protein MIP1	[D]	CELLULAR PROCESSES AND SIGNALING	Cell cycle control, cell division, chromosome partitioning
SX13_04491	YLL018c	6e-161	48	481	sce	KOG0556	Aspartyl-tRNA synthetase	[J]	INFORMATION STORAGE AND PROCESSING	Translation, ribosomal structure and biogenesis
SX13_04493	SPAC22A12.10	1e-89	41.88	281	spo	KOG2877	sn-1,2-diacylglycerol ethanolamine- and cholinephosphotranferases	[I]	METABOLISM	Lipid transport and metabolism
SX13_04496	SPAC10F6.14c	3e-99	34.76	323	spo	KOG1235	Predicted unusual protein kinase	[R]	POORLY CHARACTERIZED	General function prediction only
SX13_04497	YDL225w	4e-12	19.05	70.5	sce	KOG2655	Septin family protein (P-loop GTPase)	[DZU]	--	--
SX13_04500	YJR145c	4e-149	78.21	422	sce	KOG0378	40S ribosomal protein S4	[J]	INFORMATION STORAGE AND PROCESSING	Translation, ribosomal structure and biogenesis
SX13_04501	YDL174c	8e-142	41.86	429	sce	KOG1231	Proteins containing the FAD binding domain	[C]	METABOLISM	Energy production and conversion
SX13_04502	SPAC6F12.09	2e-173	31.41	555	spo	KOG0988	RNA-directed RNA polymerase QDE-1 required for posttranscriptional gene silencing and RNA interference	[A]	INFORMATION STORAGE AND PROCESSING	RNA processing and modification
SX13_04507	SPCC645.05c	0	48.71	1032	spo	KOG0161	Myosin class II heavy chain	[Z]	CELLULAR PROCESSES AND SIGNALING	Cytoskeleton
SX13_04508	SPAC1006.03c	4e-13	32.64	75.9	spo	KOG4839	Uncharacterized conserved protein	[S]	POORLY CHARACTERIZED	Function unknown
SX13_04509	SPCC645.08c	4e-172	37.24	527	spo	KOG2039	Transcriptional coactivator p100	[K]	INFORMATION STORAGE AND PROCESSING	Transcription
SX13_04510	SPCC1020.06c	6e-148	61.1	426	spo	KOG2772	Transaldolase	[G]	METABOLISM	Carbohydrate transport and metabolism
SX13_04512	YJR034w	4e-16	45.24	72.4	sce	KOG4114	Cytochrome c oxidase assembly protein PET191	[O]	CELLULAR PROCESSES AND SIGNALING	Posttranslational modification, protein turnover, chaperones
SX13_04513	SPCC1672.09	6e-134	48.92	419	spo	KOG2624	Triglyceride lipase-cholesterol esterase	[I]	METABOLISM	Lipid transport and metabolism
SX13_04514	SPAC1039.03	7e-51	31.16	176	spo	KOG1515	Arylacetamide deacetylase	[V]	CELLULAR PROCESSES AND SIGNALING	Defense mechanisms
SX13_04515	SPCC645.06c	3e-106	26.95	372	spo	KOG4305	RhoGEF GTPase	[T]	CELLULAR PROCESSES AND SIGNALING	Signal transduction mechanisms
SX13_04516	YGR243w	1e-35	55.24	125	sce	KOG1589	Uncharacterized conserved protein	[S]	POORLY CHARACTERIZED	Function unknown
SX13_04517	At5g47890	5e-22	42.22	87.8	ath	KOG3446	NADH:ubiquinone oxidoreductase NDUFA2/B8 subunit	[C]	METABOLISM	Energy production and conversion
SX13_04521	YKL006w	4e-43	54.29	145	sce	KOG3421	60S ribosomal protein L14	[J]	INFORMATION STORAGE AND PROCESSING	Translation, ribosomal structure and biogenesis
SX13_04522	Hs5031931	1e-43	53.05	149	hsa	KOG2239	Transcription factor containing NAC and TS-N domains	[K]	INFORMATION STORAGE AND PROCESSING	Transcription
SX13_04523	YKL016c	2e-58	50.59	185	sce	KOG3366	Mitochondrial F1F0-ATP synthase, subunit d/ATP7	[C]	METABOLISM	Energy production and conversion
SX13_04524	SPAPB1A11.02	5e-11	23.56	64.7	spo	KOG1515	Arylacetamide deacetylase	[V]	CELLULAR PROCESSES AND SIGNALING	Defense mechanisms
SX13_04526	At1g78870	1e-79	73.29	237	ath	KOG0417	Ubiquitin-protein ligase	[O]	CELLULAR PROCESSES AND SIGNALING	Posttranslational modification, protein turnover, chaperones
SX13_04527	SPAC11E3.05	2e-125	31.29	427	spo	KOG0309	Conserved WD40 repeat-containing protein	[S]	POORLY CHARACTERIZED	Function unknown
SX13_04528	7298717	1e-17	24.63	82.8	dme	KOG0069	Glyoxylate/hydroxypyruvate reductase (D-isomer-specific 2-hydroxy acid dehydrogenase superfamily)	[C]	METABOLISM	Energy production and conversion
SX13_04531	SPCC550.04c	3e-34	40.64	133	spo	KOG3059	N-acetylglucosaminyltransferase complex, subunit PIG-C/GPI2, required for phosphatidylinositol biosynthesis	[I]	METABOLISM	Lipid transport and metabolism
SX13_04532	CE11580	0	66.46	660	cel	KOG1317	Fumarase	[C]	METABOLISM	Energy production and conversion
SX13_04534	Hs7427509	1e-25	32.26	106	hsa	KOG3947	Phosphoesterases	[R]	POORLY CHARACTERIZED	General function prediction only
SX13_04535	Hs7705592	2e-20	49.44	84	hsa	KOG4086	Transcriptional regulator SOH1	[KL]	--	--
SX13_04536	YDR045c	1e-34	50	119	sce	KOG2906	RNA polymerase III subunit C11	[K]	INFORMATION STORAGE AND PROCESSING	Transcription
SX13_04539	Hs18576822	2e-27	23.17	120	hsa	KOG0101	Molecular chaperones HSP70/HSC70, HSP70 superfamily	[O]	CELLULAR PROCESSES AND SIGNALING	Posttranslational modification, protein turnover, chaperones
SX13_04540	At1g80460	3e-159	50.58	472	ath	KOG2517	Ribulose kinase and related carbohydrate kinases	[G]	METABOLISM	Carbohydrate transport and metabolism
SX13_04543	SPAC5H10.03	2e-17	28.83	80.5	spo	KOG4754	Predicted phosphoglycerate mutase	[G]	METABOLISM	Carbohydrate transport and metabolism
SX13_04544	SPAC19A8.05c	4e-116	45.08	369	spo	KOG1818	Membrane trafficking and cell signaling protein HRS, contains VHS and FYVE domains	[TU]	--	--
SX13_04545	YER144c	1e-27	23.74	122	sce	KOG1868	Ubiquitin C-terminal hydrolase	[O]	CELLULAR PROCESSES AND SIGNALING	Posttranslational modification, protein turnover, chaperones
SX13_04546	SPBC18H10.02	2e-179	43.82	533	spo	KOG1180	Acyl-CoA synthetase	[I]	METABOLISM	Lipid transport and metabolism
SX13_04549	SPAC17A2.12	2e-141	37.71	455	spo	KOG1001	Helicase-like transcription factor HLTF/DNA helicase RAD5, DEAD-box superfamily	[KL]	--	--
SX13_04550	SPBC725.05c	8e-115	43.86	361	spo	KOG2645	Type I phosphodiesterase/nucleotide pyrophosphatase	[R]	POORLY CHARACTERIZED	General function prediction only
SX13_04554	YOR327c	2e-42	64.84	139	sce	KOG0860	Synaptobrevin/VAMP-like protein	[U]	CELLULAR PROCESSES AND SIGNALING	Intracellular trafficking, secretion, and vesicular transport
SX13_04555	YER069w_1	2e-158	50.87	467	sce	KOG2436	Acetylglutamate kinase/acetylglutamate synthase	[E]	METABOLISM	Amino acid transport and metabolism
SX13_04556	At3g48520	3e-44	27.15	168	ath	KOG0157	Cytochrome P450 CYP4/CYP19/CYP26 subfamilies	[QI]	--	--
SX13_04557	At1g16610	5e-16	38.04	79.7	ath	KOG0118	FOG: RRM domain	[R]	POORLY CHARACTERIZED	General function prediction only
SX13_04558	Hs4507467	3e-08	28.98	57.4	hsa	KOG1437	Fasciclin and related adhesion glycoproteins	[MW]	--	--
SX13_04561	YPL226w_2	0	65.74	880	sce	KOG0062	ATPase component of ABC transporters with duplicated ATPase domains/Translation elongation factor EF-3b	[EJ]	--	--
SX13_04562	SPBC3H7.09	2e-52	37.3	188	spo	KOG1311	DHHC-type Zn-finger proteins	[R]	POORLY CHARACTERIZED	General function prediction only
SX13_04564	YGR208w	3e-58	43.9	199	sce	KOG1615	Phosphoserine phosphatase	[E]	METABOLISM	Amino acid transport and metabolism
SX13_04565	SPAC13G7.06	1e-95	51.6	289	spo	KOG0189	Phosphoadenosine phosphosulfate reductase	[E]	METABOLISM	Amino acid transport and metabolism
SX13_04566	YGL050w	3e-26	36.08	107	sce	KOG1228	Uncharacterized conserved protein	[S]	POORLY CHARACTERIZED	Function unknown
SX13_04568	YOR381w	3e-44	27.27	169	sce	KOG0039	Ferric reductase, NADH/NADPH oxidase and related proteins	[PQ]	--	--
SX13_04569	SPBC216.05	0	30.09	897	spo	KOG0890	Protein kinase of the PI-3 kinase family involved in mitotic growth, DNA repair and meiotic recombination	[TBLD]	--	--
SX13_04573	7302098	0	43.9	546	dme	KOG0238	3-Methylcrotonyl-CoA carboxylase, biotin-containing subunit/Propionyl-CoA carboxylase, alpha chain/Acetyl-CoA carboxylase, biotin carboxylase subunit	[IE]	--	--
SX13_04575	SPAC5D6.04	6e-90	36.02	291	spo	KOG2722	Predicted membrane protein	[S]	POORLY CHARACTERIZED	Function unknown
SX13_04576	SPBC409.07c	3e-120	48.23	376	spo	KOG0581	Mitogen-activated protein kinase kinase (MAP2K)	[T]	CELLULAR PROCESSES AND SIGNALING	Signal transduction mechanisms
SX13_04579	SPAC4F10.05c	3e-23	29.72	97.8	spo	KOG0325	Lipoyltransferase	[CH]	--	--
SX13_04580	Hs7657526	8e-11	33.33	62.8	hsa	KOG0603	Ribosomal protein S6 kinase	[T]	CELLULAR PROCESSES AND SIGNALING	Signal transduction mechanisms
SX13_04581	SPBC23G7.13c	0	54.48	731	spo	KOG2348	Urea transporter	[E]	METABOLISM	Amino acid transport and metabolism
SX13_04583	YDR500c	9e-29	74.6	102	sce	KOG3475	60S ribosomal protein L37	[J]	INFORMATION STORAGE AND PROCESSING	Translation, ribosomal structure and biogenesis
SX13_04584	SPBC29B5.02c	0	47.3	756	spo	KOG2262	Sexual differentiation process protein ISP4	[T]	CELLULAR PROCESSES AND SIGNALING	Signal transduction mechanisms
SX13_04585	Hs5174741	3e-31	35.09	118	hsa	KOG1415	Ubiquitin C-terminal hydrolase UCHL1	[O]	CELLULAR PROCESSES AND SIGNALING	Posttranslational modification, protein turnover, chaperones
SX13_04588	SPBC1105.16c	3e-09	29.6	53.9	spo	KOG4394	RNase P subunit that is not also a subunit of RNase MRP, involved in pre-tRNA processing	[A]	INFORMATION STORAGE AND PROCESSING	RNA processing and modification
SX13_04589	YDL084w	0	62.58	617	sce	KOG0329	ATP-dependent RNA helicase	[A]	INFORMATION STORAGE AND PROCESSING	RNA processing and modification
SX13_04590	SPAC19E9.03	8e-22	34.81	96.3	spo	KOG1674	Cyclin	[R]	POORLY CHARACTERIZED	General function prediction only
SX13_04592	SPBC25H2.08c	2e-97	47.55	306	spo	KOG2662	Magnesium transporters: CorA family	[P]	METABOLISM	Inorganic ion transport and metabolism
SX13_04594	SPCC970.01	0	44.46	753	spo	KOG0442	Structure-specific endonuclease ERCC1-XPF, catalytic component XPF/ERCC4	[L]	INFORMATION STORAGE AND PROCESSING	Replication, recombination and repair
SX13_04596	YOR181w	9e-49	58.46	183	sce	KOG3671	Actin regulatory protein (Wiskott-Aldrich syndrome protein)	[TZ]	--	--
SX13_04597	Hs4503499	1e-65	76	207	hsa	KOG3403	Translation initiation factor 1A (eIF-1A)	[J]	INFORMATION STORAGE AND PROCESSING	Translation, ribosomal structure and biogenesis
SX13_04601	At4g20760	3e-27	36.42	107	ath	KOG1611	Predicted short chain-type dehydrogenase	[R]	POORLY CHARACTERIZED	General function prediction only
SX13_04603	YLR430w	0	28.36	670	sce	KOG1801	tRNA-splicing endonuclease positive effector (SEN1)	[A]	INFORMATION STORAGE AND PROCESSING	RNA processing and modification
SX13_04605	SPBC1773.06c	6e-96	47.54	298	spo	KOG1198	Zinc-binding oxidoreductase	[CR]	--	--
SX13_04609	Hs18375673	2e-22	25.87	105	hsa	KOG1802	RNA helicase nonsense mRNA reducing factor (pNORF1)	[A]	INFORMATION STORAGE AND PROCESSING	RNA processing and modification
SX13_04610	7293282	2e-08	31.25	59.3	dme	KOG1721	FOG: Zn-finger	[R]	POORLY CHARACTERIZED	General function prediction only
SX13_04611	YOL142w	8e-38	33.2	136	sce	KOG1004	Exosomal 3'-5' exoribonuclease complex subunit Rrp40	[J]	INFORMATION STORAGE AND PROCESSING	Translation, ribosomal structure and biogenesis
SX13_04612	YHR064c	3e-144	44.44	436	sce	KOG0101	Molecular chaperones HSP70/HSC70, HSP70 superfamily	[O]	CELLULAR PROCESSES AND SIGNALING	Posttranslational modification, protein turnover, chaperones
SX13_04614	SPAC25B8.16	3e-62	30.03	227	spo	KOG3322	Ribonucleases P/MRP protein subunit	[A]	INFORMATION STORAGE AND PROCESSING	RNA processing and modification
SX13_04617	At3g45580	6e-21	30.57	97.4	ath	KOG1812	Predicted E3 ubiquitin ligase	[O]	CELLULAR PROCESSES AND SIGNALING	Posttranslational modification, protein turnover, chaperones
SX13_04618	SPBC23G7.08c	6e-67	28.13	238	spo	KOG1450	Predicted Rho GTPase-activating protein	[T]	CELLULAR PROCESSES AND SIGNALING	Signal transduction mechanisms
SX13_04619	SPAC688.08	2e-29	26.38	129	spo	KOG4522	RNA polymerase II transcription mediator	[K]	INFORMATION STORAGE AND PROCESSING	Transcription
SX13_04624	SPAC24B11.11c	0	53.96	575	spo	KOG0605	NDR and related serine/threonine kinases	[R]	POORLY CHARACTERIZED	General function prediction only
SX13_04625	SPCC1902.01	3e-25	71.43	114	spo	KOG1601	GATA-4/5/6 transcription factors	[K]	INFORMATION STORAGE AND PROCESSING	Transcription
SX13_04628	At3g23320_2	4e-31	53.01	108	ath	KOG3485	Uncharacterized conserved protein	[S]	POORLY CHARACTERIZED	Function unknown
SX13_04631	SPBC839.15c	0	78.05	790	spo	KOG0052	Translation elongation factor EF-1 alpha/Tu	[J]	INFORMATION STORAGE AND PROCESSING	Translation, ribosomal structure and biogenesis
SX13_04632	CE04352	6e-71	34.56	236	cel	KOG2615	Permease of the major facilitator superfamily	[R]	POORLY CHARACTERIZED	General function prediction only
SX13_04633	CE16396	2e-14	33.13	77.4	cel	KOG0156	Cytochrome P450 CYP2 subfamily	[Q]	METABOLISM	Secondary metabolites biosynthesis, transport and catabolism
SX13_04636	YJR067c	2e-11	31.97	61.2	sce	KOG4774	Uncharacterized conserved protein	[S]	POORLY CHARACTERIZED	Function unknown
SX13_04639	YBR220c	3e-149	41.52	446	sce	KOG3574	Acetyl-CoA transporter	[P]	METABOLISM	Inorganic ion transport and metabolism
SX13_04641	YIL083c	9e-87	47.66	271	sce	KOG2728	Uncharacterized conserved protein with similarity to phosphopantothenoylcysteine synthetase/decarboxylase	[R]	POORLY CHARACTERIZED	General function prediction only
SX13_04642	YOL119c	2e-77	33.64	254	sce	KOG2504	Monocarboxylate transporter	[G]	METABOLISM	Carbohydrate transport and metabolism
SX13_04645	7289364	6e-46	31.23	171	dme	KOG2806	Chitinase	[G]	METABOLISM	Carbohydrate transport and metabolism
SX13_04651	SPCC16C4.07	1e-39	32.27	154	spo	KOG0118	FOG: RRM domain	[R]	POORLY CHARACTERIZED	General function prediction only
SX13_04652	At3g29250	6e-23	36.54	98.2	ath	KOG0725	Reductases with broad range of substrate specificities	[R]	POORLY CHARACTERIZED	General function prediction only
SX13_04653	CE03037	5e-53	48	175	cel	KOG0395	Ras-related GTPase	[R]	POORLY CHARACTERIZED	General function prediction only
SX13_04656	YMR212c	6e-31	25.97	133	sce	KOG1877	Putative transmembrane protein cmp44E	[R]	POORLY CHARACTERIZED	General function prediction only
SX13_04657	At5g67030	1e-11	26.22	68.2	ath	KOG2614	Kynurenine 3-monooxygenase and related flavoprotein monooxygenases	[CR]	--	--
SX13_04659	At1g62400	2e-18	30.16	85.5	ath	KOG0192	Tyrosine kinase specific for activated (GTP-bound) p21cdc42Hs	[T]	CELLULAR PROCESSES AND SIGNALING	Signal transduction mechanisms
SX13_04661	Hs10947056	4e-21	22.25	103	hsa	KOG4177	Ankyrin	[M]	CELLULAR PROCESSES AND SIGNALING	Cell wall/membrane/envelope biogenesis
SX13_04666	Hs4507039	1e-48	31.4	182	hsa	KOG3660	Sodium-neurotransmitter symporter	[T]	CELLULAR PROCESSES AND SIGNALING	Signal transduction mechanisms
SX13_04668	Hs4557351	9e-51	29.11	186	hsa	KOG4389	Acetylcholinesterase/Butyrylcholinesterase	[T]	CELLULAR PROCESSES AND SIGNALING	Signal transduction mechanisms
SX13_04676	YDR011w	0	39.21	1022	sce	KOG0065	Pleiotropic drug resistance proteins (PDR1-15), ABC superfamily	[Q]	METABOLISM	Secondary metabolites biosynthesis, transport and catabolism
SX13_04677	At4g35500	1e-35	29.55	139	ath	KOG1290	Serine/threonine protein kinase	[T]	CELLULAR PROCESSES AND SIGNALING	Signal transduction mechanisms
SX13_04682	SPCC663.03	0	40.84	907	spo	KOG0055	Multidrug/pheromone exporter, ABC superfamily	[Q]	METABOLISM	Secondary metabolites biosynthesis, transport and catabolism
SX13_04683	Hs18556423	2e-45	28.3	172	hsa	KOG1238	Glucose dehydrogenase/choline dehydrogenase/mandelonitrile lyase (GMC oxidoreductase family)	[R]	POORLY CHARACTERIZED	General function prediction only
SX13_04695	At4g32660	3e-25	25	107	ath	KOG0671	LAMMER dual specificity kinases	[T]	CELLULAR PROCESSES AND SIGNALING	Signal transduction mechanisms
SX13_04698	SPBC2G2.01c	1e-77	34.82	257	spo	KOG2533	Permease of the major facilitator superfamily	[G]	METABOLISM	Carbohydrate transport and metabolism
SX13_04702	SPAC57A7.10c	0	47.31	795	spo	KOG1078	Vesicle coat complex COPI, gamma subunit	[U]	CELLULAR PROCESSES AND SIGNALING	Intracellular trafficking, secretion, and vesicular transport
SX13_04703	YJL180c	1e-20	27.56	92.4	sce	KOG3015	F1-ATP synthase assembly protein	[C]	METABOLISM	Energy production and conversion
SX13_04704	YLR121c	5e-36	27.81	142	sce	KOG1339	Aspartyl protease	[O]	CELLULAR PROCESSES AND SIGNALING	Posttranslational modification, protein turnover, chaperones
SX13_04706	At5g02620	2e-07	24.32	57	ath	KOG0504	FOG: Ankyrin repeat	[R]	POORLY CHARACTERIZED	General function prediction only
SX13_04707	SPBC4F6.09	6e-86	31.73	284	spo	KOG0254	Predicted transporter (major facilitator superfamily)	[R]	POORLY CHARACTERIZED	General function prediction only
SX13_04708	At4g05160	4e-80	34.93	266	ath	KOG1176	Acyl-CoA synthetase	[I]	METABOLISM	Lipid transport and metabolism
SX13_04712	SPCC1827.04	8e-106	35.16	337	spo	KOG2505	Ankyrin repeat protein	[R]	POORLY CHARACTERIZED	General function prediction only
SX13_04716	At5g24850	2e-61	32.76	224	ath	KOG0133	Deoxyribodipyrimidine photolyase/cryptochrome	[LT]	--	--
SX13_04719	SPBC119.05c	3e-14	36.94	72.4	spo	KOG3601	Adaptor protein GRB2, contains SH2 and SH3 domains	[T]	CELLULAR PROCESSES AND SIGNALING	Signal transduction mechanisms
SX13_04720	SPBC23G7.07c	2e-25	29.61	110	spo	KOG3089	Predicted DEAD-box-containing helicase	[R]	POORLY CHARACTERIZED	General function prediction only
SX13_04722	SPBC365.04c	2e-23	35.35	98.6	spo	KOG0118	FOG: RRM domain	[R]	POORLY CHARACTERIZED	General function prediction only
SX13_04723	Hs9845511	6e-107	79.89	310	hsa	KOG0393	Ras-related small GTPase, Rho type	[R]	POORLY CHARACTERIZED	General function prediction only
SX13_04726	SPBC1215.01	1e-53	37.45	182	spo	KOG1563	Mitochondrial protein Surfeit 1/SURF1/SHY1, required for expression of cytochrome oxidase	[C]	METABOLISM	Energy production and conversion
SX13_04732	SPCC1739.05	2e-24	34.55	106	spo	KOG2084	Predicted histone tail methylase containing SET domain	[B]	INFORMATION STORAGE AND PROCESSING	Chromatin structure and dynamics
SX13_04735	SPCC1223.04c	4e-18	24.93	86.7	spo	KOG1337	N-methyltransferase	[R]	POORLY CHARACTERIZED	General function prediction only
SX13_04736	YBR273c	1e-21	24.74	97.8	sce	KOG2689	Predicted ubiquitin regulatory protein	[O]	CELLULAR PROCESSES AND SIGNALING	Posttranslational modification, protein turnover, chaperones
SX13_04737	YHR019c	0	50.45	542	sce	KOG0555	Asparaginyl-tRNA synthetase	[J]	INFORMATION STORAGE AND PROCESSING	Translation, ribosomal structure and biogenesis
SX13_04742	SPAC1687.12c	7e-76	47.79	238	spo	KOG3244	Protein involved in ubiquinone biosynthesis	[H]	METABOLISM	Coenzyme transport and metabolism
SX13_04744	At1g13190	6e-10	30.8	62.4	ath	KOG0118	FOG: RRM domain	[R]	POORLY CHARACTERIZED	General function prediction only
SX13_04745	SPAC4G8.02c	1e-24	48.57	91.3	spo	KOG3498	Preprotein translocase, gamma subunit	[U]	CELLULAR PROCESSES AND SIGNALING	Intracellular trafficking, secretion, and vesicular transport
SX13_04746	At4g03020	4e-77	40.89	260	ath	KOG0266	WD40 repeat-containing protein	[R]	POORLY CHARACTERIZED	General function prediction only
SX13_04748	YBR187w	1e-59	43.54	203	sce	KOG2881	Predicted membrane protein	[S]	POORLY CHARACTERIZED	Function unknown
SX13_04750	YJR010w	3e-174	58.82	509	sce	KOG0636	ATP sulfurylase (sulfate adenylyltransferase)	[P]	METABOLISM	Inorganic ion transport and metabolism
SX13_04755	SPCC663.10	2e-96	36.36	306	spo	KOG3790	Uncharacterized conserved protein	[S]	POORLY CHARACTERIZED	Function unknown
SX13_04756	YNL244c	2e-38	66.35	135	sce	KOG1770	Translation initiation factor 1 (eIF-1/SUI1)	[J]	INFORMATION STORAGE AND PROCESSING	Translation, ribosomal structure and biogenesis
SX13_04761	7300420	1e-06	31.71	53.1	dme	KOG0108	mRNA cleavage and polyadenylation factor I complex, subunit RNA15	[A]	INFORMATION STORAGE AND PROCESSING	RNA processing and modification
SX13_04765	7301819	2e-11	26.37	64.3	dme	KOG2435	Uncharacterized conserved protein	[S]	POORLY CHARACTERIZED	Function unknown
SX13_04766	SPAP32A8.01c	1e-46	26.97	175	spo	KOG4322	Anaphase-promoting complex (APC), subunit 5	[DO]	--	--
SX13_04767	YGL191w	3e-21	40.17	86.3	sce	KOG3469	Cytochrome c oxidase, subunit VIa/COX13	[C]	METABOLISM	Energy production and conversion
SX13_04768	SPBC3D6.10	3e-55	34.64	199	spo	KOG1294	Apurinic/apyrimidinic endonuclease and related enzymes	[L]	INFORMATION STORAGE AND PROCESSING	Replication, recombination and repair
SX13_04773	SPAC688.11	0	49.46	986	spo	KOG0980	Actin-binding protein SLA2/Huntingtin-interacting protein Hip1	[Z]	CELLULAR PROCESSES AND SIGNALING	Cytoskeleton
SX13_04774	YBR191w	7e-71	62.5	216	sce	KOG1732	60S ribosomal protein L21	[J]	INFORMATION STORAGE AND PROCESSING	Translation, ribosomal structure and biogenesis
SX13_04775	SPBC29A3.12	1e-105	83.43	306	spo	KOG3301	Ribosomal protein S4	[J]	INFORMATION STORAGE AND PROCESSING	Translation, ribosomal structure and biogenesis
SX13_04776	At1g65660	1e-92	38.45	295	ath	KOG2560	RNA splicing factor - Slu7p	[A]	INFORMATION STORAGE AND PROCESSING	RNA processing and modification
SX13_04777	YPL167c	0	44.81	822	sce	KOG0968	DNA polymerase zeta, catalytic subunit	[L]	INFORMATION STORAGE AND PROCESSING	Replication, recombination and repair
SX13_04779	YNR007c	1e-71	41.74	230	sce	KOG2981	Protein involved in autophagocytosis during starvation	[R]	POORLY CHARACTERIZED	General function prediction only
SX13_04780	Hs5902158	5e-56	35.47	190	hsa	KOG1813	Predicted E3 ubiquitin ligase	[O]	CELLULAR PROCESSES AND SIGNALING	Posttranslational modification, protein turnover, chaperones
SX13_04783	YPR091c	2e-78	31	276	sce	KOG2238	Uncharacterized conserved protein TEX2, contains PH domain	[R]	POORLY CHARACTERIZED	General function prediction only
SX13_04785	YCR008w	2e-54	36.79	200	sce	KOG0590	Checkpoint kinase and related serine/threonine protein kinases	[D]	CELLULAR PROCESSES AND SIGNALING	Cell cycle control, cell division, chromosome partitioning
SX13_04791	At1g73600	1e-09	35.4	61.6	ath	KOG1269	SAM-dependent methyltransferases	[IR]	--	--
SX13_04792	Hs4758128_2	7e-25	31.01	108	hsa	KOG0032	Ca2+/calmodulin-dependent protein kinase, EF-Hand protein superfamily	[T]	CELLULAR PROCESSES AND SIGNALING	Signal transduction mechanisms
SX13_04799	SPBC15D4.09c	4e-102	33.93	325	spo	KOG0053	Cystathionine beta-lyases/cystathionine gamma-synthases	[E]	METABOLISM	Amino acid transport and metabolism
SX13_04801	SPCC550.11	0	39.57	698	spo	KOG1991	Nuclear transport receptor RANBP7/RANBP8 (importin beta superfamily)	[YU]	--	--
SX13_04805	SPBC16A3.11_1	4e-105	39.57	352	spo	KOG2095	DNA polymerase iota/DNA damage inducible protein	[L]	INFORMATION STORAGE AND PROCESSING	Replication, recombination and repair
SX13_04806	Hs7705949	5e-20	30.39	92.4	hsa	KOG1315	Predicted DHHC-type Zn-finger protein	[R]	POORLY CHARACTERIZED	General function prediction only
SX13_04807	7293772	4e-46	36.16	181	dme	KOG1083	Putative transcription factor ASH1/LIN-59	[K]	INFORMATION STORAGE AND PROCESSING	Transcription
SX13_04808	YJL145w	1e-35	34.91	136	sce	KOG1471	Phosphatidylinositol transfer protein SEC14 and related proteins	[I]	METABOLISM	Lipid transport and metabolism
SX13_04810	Hs5031595	4e-82	65.76	246	hsa	KOG1876	Actin-related protein Arp2/3 complex, subunit ARPC4	[Z]	CELLULAR PROCESSES AND SIGNALING	Cytoskeleton
SX13_04811	SPAC6G9.08	6e-143	43.81	426	spo	KOG1872	Ubiquitin-specific protease	[O]	CELLULAR PROCESSES AND SIGNALING	Posttranslational modification, protein turnover, chaperones
SX13_04814	YKR043c	2e-42	30.56	150	sce	KOG0235	Phosphoglycerate mutase	[G]	METABOLISM	Carbohydrate transport and metabolism
SX13_04815	SPBC1347.09	5e-18	28.21	86.7	spo	KOG1270	Methyltransferases	[H]	METABOLISM	Coenzyme transport and metabolism
SX13_04820	SPCC285.11	1e-45	32.56	170	spo	KOG1363	Predicted regulator of the ubiquitin pathway (contains UAS and UBX domains)	[T]	CELLULAR PROCESSES AND SIGNALING	Signal transduction mechanisms
SX13_04821	7292306	2e-96	35.4	316	dme	KOG3741	Poly(A) ribonuclease subunit	[A]	INFORMATION STORAGE AND PROCESSING	RNA processing and modification
SX13_04822	SPCC285.12	2e-35	59.43	122	spo	KOG1781	Small Nuclear ribonucleoprotein splicing factor	[A]	INFORMATION STORAGE AND PROCESSING	RNA processing and modification
SX13_04824	SPAC688.09	2e-118	55.9	358	spo	KOG0757	Mitochondrial carrier protein - Rim2p/Mrs12p	[C]	METABOLISM	Energy production and conversion
SX13_04825	SPBC887.06c	2e-60	64.44	190	spo	KOG2527	Sorting nexin SNX11	[U]	CELLULAR PROCESSES AND SIGNALING	Intracellular trafficking, secretion, and vesicular transport
SX13_04826	SPAC22A12.09c	7e-88	36.83	283	spo	KOG0007	Splicing factor 3a, subunit 1	[A]	INFORMATION STORAGE AND PROCESSING	RNA processing and modification
SX13_04828	YDL095w	0	42.66	632	sce	KOG3359	Dolichyl-phosphate-mannose:protein O-mannosyl transferase	[O]	CELLULAR PROCESSES AND SIGNALING	Posttranslational modification, protein turnover, chaperones
SX13_04829	SPAC23C4.10	2e-32	46.05	133	spo	KOG4324	Guanine nucleotide exchange factor	[U]	CELLULAR PROCESSES AND SIGNALING	Intracellular trafficking, secretion, and vesicular transport
SX13_04831	At1g51990	3e-11	26.05	65.9	ath	KOG3178	Hydroxyindole-O-methyltransferase and related SAM-dependent methyltransferases	[R]	POORLY CHARACTERIZED	General function prediction only
SX13_04832	YDR338c	3e-80	36.63	268	sce	KOG1347	Uncharacterized membrane protein, predicted efflux pump	[R]	POORLY CHARACTERIZED	General function prediction only
SX13_04833	Hs10947052	7e-15	30.99	82.4	hsa	KOG4177	Ankyrin	[M]	CELLULAR PROCESSES AND SIGNALING	Cell wall/membrane/envelope biogenesis
SX13_04839	Hs10947042	5e-43	26.81	175	hsa	KOG4177	Ankyrin	[M]	CELLULAR PROCESSES AND SIGNALING	Cell wall/membrane/envelope biogenesis
SX13_04842	7301820	7e-32	38.36	118	dme	KOG3396	Glucosamine-phosphate N-acetyltransferase	[M]	CELLULAR PROCESSES AND SIGNALING	Cell wall/membrane/envelope biogenesis
SX13_04843	SPBPI051	3e-88	47.24	272	spo	KOG0812	SNARE protein SED5/Syntaxin 5	[U]	CELLULAR PROCESSES AND SIGNALING	Intracellular trafficking, secretion, and vesicular transport
SX13_04844	YOR120w	6e-91	48.69	278	sce	KOG1577	Aldo/keto reductase family proteins	[R]	POORLY CHARACTERIZED	General function prediction only
SX13_04845	CE06215	1e-75	39.83	249	cel	KOG0024	Sorbitol dehydrogenase	[Q]	METABOLISM	Secondary metabolites biosynthesis, transport and catabolism
SX13_04846	At2g29260	3e-37	33.46	137	ath	KOG0725	Reductases with broad range of substrate specificities	[R]	POORLY CHARACTERIZED	General function prediction only
SX13_04847	CE01305	1e-11	24.37	70.5	cel	KOG2088	Predicted lipase/calmodulin-binding heat-shock protein	[IOT]	--	--
SX13_04850	SPBC887.10	2e-60	58.43	218	spo	KOG0519	Sensory transduction histidine kinase	[T]	CELLULAR PROCESSES AND SIGNALING	Signal transduction mechanisms
SX13_04860	At1g48170	9e-28	32.41	114	ath	KOG1018	Cytosine deaminase FCY1 and related enzymes	[F]	METABOLISM	Nucleotide transport and metabolism
SX13_04863	At3g51680	4e-13	31.14	70.5	ath	KOG0725	Reductases with broad range of substrate specificities	[R]	POORLY CHARACTERIZED	General function prediction only
SX13_04867	CE25598	6e-17	33.18	81.6	cel	KOG1815	Predicted E3 ubiquitin ligase	[O]	CELLULAR PROCESSES AND SIGNALING	Posttranslational modification, protein turnover, chaperones
SX13_04868	CE06703	1e-50	29.62	199	cel	KOG4177	Ankyrin	[M]	CELLULAR PROCESSES AND SIGNALING	Cell wall/membrane/envelope biogenesis
SX13_04869	CE26316	4e-15	31.49	75.1	cel	KOG1552	Predicted alpha/beta hydrolase	[R]	POORLY CHARACTERIZED	General function prediction only
SX13_04871	At1g43620	1e-126	44.54	400	ath	KOG1192	UDP-glucuronosyl and UDP-glucosyl transferase	[GC]	--	--
SX13_04879	SPBC30D10.04	2e-16	42.11	76.6	spo	KOG3004	Meiotic chromosome segregation protein	[D]	CELLULAR PROCESSES AND SIGNALING	Cell cycle control, cell division, chromosome partitioning
SX13_04882	YKR035w-a	3e-14	29.08	69.7	sce	KOG3232	Vacuolar assembly/sorting protein DID2	[U]	CELLULAR PROCESSES AND SIGNALING	Intracellular trafficking, secretion, and vesicular transport
SX13_04883	SPCC550.03c	0	47.55	1071	spo	KOG0947	Cytoplasmic exosomal RNA helicase SKI2, DEAD-box superfamily	[A]	INFORMATION STORAGE AND PROCESSING	RNA processing and modification
SX13_04884	YBR221c	9e-164	65.37	469	sce	KOG0524	Pyruvate dehydrogenase E1, beta subunit	[C]	METABOLISM	Energy production and conversion
SX13_04885	YML008c	2e-68	42.19	222	sce	KOG1269	SAM-dependent methyltransferases	[IR]	--	--
SX13_04886	SPCC550.02c	5e-72	38.07	232	spo	KOG0153	Predicted RNA-binding protein (RRM superfamily)	[R]	POORLY CHARACTERIZED	General function prediction only
SX13_04888	SPBC1778.01c	4e-104	52.69	318	spo	KOG0724	Zuotin and related molecular chaperones (DnaJ superfamily), contains DNA-binding domains	[O]	CELLULAR PROCESSES AND SIGNALING	Posttranslational modification, protein turnover, chaperones
SX13_04889	Hs4505771	0	36.28	745	hsa	KOG0055	Multidrug/pheromone exporter, ABC superfamily	[Q]	METABOLISM	Secondary metabolites biosynthesis, transport and catabolism
SX13_04897	At2g29150	7e-28	31.29	111	ath	KOG0725	Reductases with broad range of substrate specificities	[R]	POORLY CHARACTERIZED	General function prediction only
SX13_04899	Hs14725463	1e-13	26.18	73.6	hsa	KOG2846	Predicted membrane protein	[S]	POORLY CHARACTERIZED	Function unknown
SX13_04901	SPAC8F11.06	3e-11	26.22	65.9	spo	KOG4503	Uncharacterized conserved membrane protein	[S]	POORLY CHARACTERIZED	Function unknown
SX13_04902	YPR133c	1e-41	41.95	155	sce	KOG1793	Uncharacterized conserved protein	[S]	POORLY CHARACTERIZED	Function unknown
SX13_04904	SPBC530.14c	5e-164	50.98	481	spo	KOG1290	Serine/threonine protein kinase	[T]	CELLULAR PROCESSES AND SIGNALING	Signal transduction mechanisms
SX13_04905	SPCC550.07	4e-130	40.77	395	spo	KOG1212	Amidases	[JIT]	--	--
SX13_04906	SPBC1271.10c	6e-76	27.27	254	spo	KOG0255	Synaptic vesicle transporter SVOP and related transporters (major facilitator superfamily)	[R]	POORLY CHARACTERIZED	General function prediction only
SX13_04907	7296347	4e-16	21.92	80.1	dme	KOG4546	Peroxisomal biogenesis protein (peroxin 16)	[U]	CELLULAR PROCESSES AND SIGNALING	Intracellular trafficking, secretion, and vesicular transport
SX13_04911	SPCC1739.03	1e-115	31.35	389	spo	KOG1807	Helicases	[L]	INFORMATION STORAGE AND PROCESSING	Replication, recombination and repair
SX13_04920	SPBC887.04c	1e-117	35.45	376	spo	KOG0301	Phospholipase A2-activating protein (contains WD40 repeats)	[I]	METABOLISM	Lipid transport and metabolism
SX13_04921	7291600	5e-66	41.23	230	dme	KOG0278	Serine/threonine kinase receptor-associated protein	[I]	METABOLISM	Lipid transport and metabolism
SX13_04924	SPBC19C2.09	6e-31	56.2	126	spo	KOG2588	Predicted DNA-binding protein	[K]	INFORMATION STORAGE AND PROCESSING	Transcription
SX13_04931	At3g03060	2e-11	29.46	70.1	ath	KOG0742	AAA+-type ATPase	[O]	CELLULAR PROCESSES AND SIGNALING	Posttranslational modification, protein turnover, chaperones
SX13_04935	SPCC965.15	1e-25	28.37	107	spo	KOG0143	Iron/ascorbate family oxidoreductases	[QR]	--	--
SX13_04936	SPBC2G2.01c	1e-72	32.14	244	spo	KOG2533	Permease of the major facilitator superfamily	[G]	METABOLISM	Carbohydrate transport and metabolism
SX13_04937	SPAC343.16	0	52.69	709	spo	KOG0453	Aconitase/homoaconitase (aconitase superfamily)	[CE]	--	--
SX13_04944	SPBC1773.03c	3e-126	44.22	380	spo	KOG1404	Alanine-glyoxylate aminotransferase AGT2	[E]	METABOLISM	Amino acid transport and metabolism
SX13_04945	At2g26830	3e-40	30.35	149	ath	KOG4720	Ethanolamine kinase	[I]	METABOLISM	Lipid transport and metabolism
SX13_04948	CE01106	3e-38	32.49	141	cel	KOG0805	Carbon-nitrogen hydrolase	[E]	METABOLISM	Amino acid transport and metabolism
SX13_04950	CE06705	6e-42	26.71	169	cel	KOG4177	Ankyrin	[M]	CELLULAR PROCESSES AND SIGNALING	Cell wall/membrane/envelope biogenesis
SX13_04953	SPAC2E12.03c	2e-47	40.43	162	spo	KOG2913	Predicted membrane protein	[S]	POORLY CHARACTERIZED	Function unknown
SX13_04966	CE27297	1e-10	30.99	67.4	cel	KOG0615	Serine/threonine protein kinase Chk2 and related proteins	[D]	CELLULAR PROCESSES AND SIGNALING	Cell cycle control, cell division, chromosome partitioning
SX13_04969	YGL077c	7e-161	50.72	477	sce	KOG1289	Amino acid transporters	[E]	METABOLISM	Amino acid transport and metabolism
SX13_04970	At3g53180	2e-30	26.67	127	ath	KOG0683	Glutamine synthetase	[E]	METABOLISM	Amino acid transport and metabolism
SX13_04971	SPAC9E9.09c	6e-70	32.61	235	spo	KOG2450	Aldehyde dehydrogenase	[C]	METABOLISM	Energy production and conversion
SX13_04972	At3g51680	5e-40	37.63	145	ath	KOG0725	Reductases with broad range of substrate specificities	[R]	POORLY CHARACTERIZED	General function prediction only
SX13_04974	Hs18567986	1e-23	38.75	97.8	hsa	KOG1541	Predicted protein carboxyl methylase	[R]	POORLY CHARACTERIZED	General function prediction only
SX13_04976	SPBC2A9.02	1e-07	23.05	53.9	spo	KOG1502	Flavonol reductase/cinnamoyl-CoA reductase	[V]	CELLULAR PROCESSES AND SIGNALING	Defense mechanisms
SX13_04978	At5g39440	6e-12	29.29	69.3	ath	KOG0583	Serine/threonine protein kinase	[T]	CELLULAR PROCESSES AND SIGNALING	Signal transduction mechanisms
SX13_04980	YGR289c	7e-113	38.03	355	sce	KOG0254	Predicted transporter (major facilitator superfamily)	[R]	POORLY CHARACTERIZED	General function prediction only
SX13_04984	At4g35500	1e-24	27.17	105	ath	KOG1290	Serine/threonine protein kinase	[T]	CELLULAR PROCESSES AND SIGNALING	Signal transduction mechanisms
SX13_04986	SPAC105.01c	7e-146	36.85	459	spo	KOG1650	Predicted K+/H+-antiporter	[P]	METABOLISM	Inorganic ion transport and metabolism
SX13_04989	SPBC13A2.04c	3e-119	37.59	372	spo	KOG1237	H+/oligopeptide symporter	[E]	METABOLISM	Amino acid transport and metabolism
SX13_04995	SPAC17C9.16c	3e-105	35.55	332	spo	KOG0255	Synaptic vesicle transporter SVOP and related transporters (major facilitator superfamily)	[R]	POORLY CHARACTERIZED	General function prediction only
SX13_04996	7295892	6e-16	33.73	81.6	dme	KOG4177	Ankyrin	[M]	CELLULAR PROCESSES AND SIGNALING	Cell wall/membrane/envelope biogenesis
SX13_04998	SPCC1450.07c	3e-53	36.84	193	spo	KOG3923	D-aspartate oxidase	[E]	METABOLISM	Amino acid transport and metabolism
SX13_04999	CE05585	3e-78	38.69	261	cel	KOG1176	Acyl-CoA synthetase	[I]	METABOLISM	Lipid transport and metabolism
SX13_05000	SPCC569.07	1e-101	34.75	318	spo	KOG0634	Aromatic amino acid aminotransferase and related proteins	[E]	METABOLISM	Amino acid transport and metabolism
SX13_05001	YDL080c	4e-118	34.89	368	sce	KOG1184	Thiamine pyrophosphate-requiring enzyme	[EH]	--	--
SX13_05002	YDR490c	6e-06	33.01	49.7	sce	KOG0592	3-phosphoinositide-dependent protein kinase (PDK1)	[T]	CELLULAR PROCESSES AND SIGNALING	Signal transduction mechanisms
SX13_05004	SPCC61.01c	9e-75	30.34	254	spo	KOG0254	Predicted transporter (major facilitator superfamily)	[R]	POORLY CHARACTERIZED	General function prediction only
SX13_05005	SPCC1529.01	2e-107	39.06	333	spo	KOG0255	Synaptic vesicle transporter SVOP and related transporters (major facilitator superfamily)	[R]	POORLY CHARACTERIZED	General function prediction only
SX13_05006	Hs4758104	2e-12	22.38	71.2	hsa	KOG0684	Cytochrome P450	[Q]	METABOLISM	Secondary metabolites biosynthesis, transport and catabolism
SX13_05008	YDR011w	0	39.27	1024	sce	KOG0065	Pleiotropic drug resistance proteins (PDR1-15), ABC superfamily	[Q]	METABOLISM	Secondary metabolites biosynthesis, transport and catabolism
SX13_05011	YBR043c	1e-14	23.53	77.4	sce	KOG0255	Synaptic vesicle transporter SVOP and related transporters (major facilitator superfamily)	[R]	POORLY CHARACTERIZED	General function prediction only
SX13_05012	At2g20340	1e-60	30.95	210	ath	KOG0628	Aromatic-L-amino-acid/L-histidine decarboxylase	[E]	METABOLISM	Amino acid transport and metabolism
SX13_05013	SPBC1683.12	1e-62	31.17	216	spo	KOG2533	Permease of the major facilitator superfamily	[G]	METABOLISM	Carbohydrate transport and metabolism
SX13_05019	YMR008c	2e-69	30.36	243	sce	KOG1325	Lysophospholipase	[I]	METABOLISM	Lipid transport and metabolism
SX13_05023	7293014	9e-47	28.86	177	dme	KOG1238	Glucose dehydrogenase/choline dehydrogenase/mandelonitrile lyase (GMC oxidoreductase family)	[R]	POORLY CHARACTERIZED	General function prediction only
SX13_05026	At1g07440	2e-10	29.08	61.6	ath	KOG0725	Reductases with broad range of substrate specificities	[R]	POORLY CHARACTERIZED	General function prediction only
SX13_05027	Hs14318424	2e-19	28.88	90.1	hsa	KOG1336	Monodehydroascorbate/ferredoxin reductase	[R]	POORLY CHARACTERIZED	General function prediction only
SX13_05029	At5g26340	3e-63	30.1	220	ath	KOG0254	Predicted transporter (major facilitator superfamily)	[R]	POORLY CHARACTERIZED	General function prediction only
SX13_05032	SPBC365.17	5e-93	31.37	308	spo	KOG1158	NADP/FAD dependent oxidoreductase	[C]	METABOLISM	Energy production and conversion
SX13_05033	Hs6005737	1e-27	35.98	117	hsa	KOG0157	Cytochrome P450 CYP4/CYP19/CYP26 subfamilies	[QI]	--	--
SX13_05036	SPBC23G7.10c	5e-112	46.53	339	spo	KOG0134	NADH:flavin oxidoreductase/12-oxophytodienoate reductase	[CR]	--	--
SX13_05037	SPBC16A3.17c	1e-46	25.57	176	spo	KOG0254	Predicted transporter (major facilitator superfamily)	[R]	POORLY CHARACTERIZED	General function prediction only
SX13_05038	Hs21618359	1e-108	30.89	392	hsa	KOG1202	Animal-type fatty acid synthase and related proteins	[I]	METABOLISM	Lipid transport and metabolism
SX13_05040	YOL152w	1e-34	25.68	140	sce	KOG0039	Ferric reductase, NADH/NADPH oxidase and related proteins	[PQ]	--	--
SX13_05042	At5g06060	2e-32	31.05	123	ath	KOG0725	Reductases with broad range of substrate specificities	[R]	POORLY CHARACTERIZED	General function prediction only
SX13_05044	SPBC2G2.01c	3e-87	31.65	281	spo	KOG2533	Permease of the major facilitator superfamily	[G]	METABOLISM	Carbohydrate transport and metabolism
SX13_05045	Hs5453834	5e-07	26.05	53.9	hsa	KOG1437	Fasciclin and related adhesion glycoproteins	[MW]	--	--
SX13_05049	7299285	7e-09	25.45	58.9	dme	KOG4155	FOG: WD40 repeat	[R]	POORLY CHARACTERIZED	General function prediction only
SX13_05053	SPCC736.13	6e-45	38.13	170	spo	KOG1208	Dehydrogenases with different specificities (related to short-chain alcohol dehydrogenases)	[Q]	METABOLISM	Secondary metabolites biosynthesis, transport and catabolism
SX13_05058	SPBC216.03	1e-17	31.54	81.3	spo	KOG1203	Predicted dehydrogenase	[G]	METABOLISM	Carbohydrate transport and metabolism
SX13_05063	Hs4504007	4e-148	46.85	464	hsa	KOG2517	Ribulose kinase and related carbohydrate kinases	[G]	METABOLISM	Carbohydrate transport and metabolism
SX13_05064	Hs10280624	3e-59	42.42	197	hsa	KOG0224	Aquaporin (major intrinsic protein family)	[G]	METABOLISM	Carbohydrate transport and metabolism
SX13_05065	Hs4504085	0	47.77	583	hsa	KOG0042	Glycerol-3-phosphate dehydrogenase	[C]	METABOLISM	Energy production and conversion
SX13_05066	At5g19660	6e-13	28.35	74.3	ath	KOG4266	Subtilisin kexin isozyme-1/site 1 protease, subtilase superfamily	[O]	CELLULAR PROCESSES AND SIGNALING	Posttranslational modification, protein turnover, chaperones
SX13_05071	7293009	2e-31	28.57	132	dme	KOG1238	Glucose dehydrogenase/choline dehydrogenase/mandelonitrile lyase (GMC oxidoreductase family)	[R]	POORLY CHARACTERIZED	General function prediction only
SX13_05072	SPAC26F1.07	1e-77	39.88	246	spo	KOG1577	Aldo/keto reductase family proteins	[R]	POORLY CHARACTERIZED	General function prediction only
SX13_05073	YDR536w	6e-63	28.57	220	sce	KOG0254	Predicted transporter (major facilitator superfamily)	[R]	POORLY CHARACTERIZED	General function prediction only
SX13_05074	SPAC8E11.10	3e-61	45.42	200	spo	KOG0725	Reductases with broad range of substrate specificities	[R]	POORLY CHARACTERIZED	General function prediction only
SX13_05075	SPAC8E11.10	7e-29	38.68	114	spo	KOG0725	Reductases with broad range of substrate specificities	[R]	POORLY CHARACTERIZED	General function prediction only
SX13_05076	At1g54870	4e-31	32.18	127	ath	KOG0725	Reductases with broad range of substrate specificities	[R]	POORLY CHARACTERIZED	General function prediction only
SX13_05077	At1g18270_2	5e-26	34.41	104	ath	KOG4153	Fructose 1,6-bisphosphate aldolase	[G]	METABOLISM	Carbohydrate transport and metabolism
SX13_05078	At3g59530	1e-09	37.63	60.8	ath	KOG1520	Predicted alkaloid synthase/Surface mucin Hemomucin	[R]	POORLY CHARACTERIZED	General function prediction only
SX13_05080	SPBC359.06	3e-84	46.22	258	spo	KOG3699	Cytoskeletal protein Adducin	[TZ]	--	--
SX13_05081	SPAC869.10c	9e-117	40.67	362	spo	KOG1286	Amino acid transporters	[E]	METABOLISM	Amino acid transport and metabolism
SX13_05082	YMR318c	6e-98	45.68	298	sce	KOG0023	Alcohol dehydrogenase, class V	[Q]	METABOLISM	Secondary metabolites biosynthesis, transport and catabolism
SX13_05083	SPAC18B11.09c	6e-49	41.09	163	spo	KOG4750	Serine O-acetyltransferase	[E]	METABOLISM	Amino acid transport and metabolism
SX13_05084	SPAPB1A11.02	1e-45	33.45	163	spo	KOG1515	Arylacetamide deacetylase	[V]	CELLULAR PROCESSES AND SIGNALING	Defense mechanisms
SX13_05086	YGL077c	2e-68	30.08	234	sce	KOG1289	Amino acid transporters	[E]	METABOLISM	Amino acid transport and metabolism
SX13_05087	Hs4557735	7e-18	22.82	88.2	hsa	KOG0029	Amine oxidase	[Q]	METABOLISM	Secondary metabolites biosynthesis, transport and catabolism
SX13_05088	SPAC2E1P3.04	4e-127	36.01	397	spo	KOG1186	Copper amine oxidase	[Q]	METABOLISM	Secondary metabolites biosynthesis, transport and catabolism
SX13_05089	At3g04000	3e-33	39.2	133	ath	KOG0725	Reductases with broad range of substrate specificities	[R]	POORLY CHARACTERIZED	General function prediction only
SX13_05092	SPBC1683.02	9e-83	40.34	276	spo	KOG1097	Adenine deaminase/adenosine deaminase	[F]	METABOLISM	Nucleotide transport and metabolism
SX13_05095	YDR406w	0	45.03	1315	sce	KOG0065	Pleiotropic drug resistance proteins (PDR1-15), ABC superfamily	[Q]	METABOLISM	Secondary metabolites biosynthesis, transport and catabolism
SX13_05096	CE27834	5e-22	25.55	97.1	cel	KOG3016	Acyl-CoA thioesterase	[I]	METABOLISM	Lipid transport and metabolism
SX13_05100	YHR096c	7e-41	27.59	157	sce	KOG0254	Predicted transporter (major facilitator superfamily)	[R]	POORLY CHARACTERIZED	General function prediction only
SX13_05101	At1g24340	2e-28	26.65	122	ath	KOG3855	Monooxygenase involved in coenzyme Q (ubiquinone) biosynthesis	[HC]	--	--
SX13_05102	7292240	5e-29	27.68	119	dme	KOG0157	Cytochrome P450 CYP4/CYP19/CYP26 subfamilies	[QI]	--	--
SX13_05103	7296197	6e-07	42.37	54.7	dme	KOG1721	FOG: Zn-finger	[R]	POORLY CHARACTERIZED	General function prediction only
SX13_05104	Hs7705608	1e-52	43.11	179	hsa	KOG1535	Predicted fumarylacetoacetate hydralase	[R]	POORLY CHARACTERIZED	General function prediction only
SX13_05107	Hs4557587	5e-129	47.28	384	hsa	KOG2843	Fumarylacetoacetase	[G]	METABOLISM	Carbohydrate transport and metabolism
SX13_05108	7299184	7e-53	42.79	174	dme	KOG0868	Glutathione S-transferase	[O]	CELLULAR PROCESSES AND SIGNALING	Posttranslational modification, protein turnover, chaperones
SX13_05109	SPAC6G10.02c_1	3e-09	24.43	59.7	spo	KOG0379	Kelch repeat-containing proteins	[R]	POORLY CHARACTERIZED	General function prediction only
SX13_05111	SPBC3B8.03	6e-40	36.97	144	spo	KOG0172	Lysine-ketoglutarate reductase/saccharopine dehydrogenase	[E]	METABOLISM	Amino acid transport and metabolism
SX13_05113	SPAC513.07	2e-30	33.1	127	spo	KOG1502	Flavonol reductase/cinnamoyl-CoA reductase	[V]	CELLULAR PROCESSES AND SIGNALING	Defense mechanisms
SX13_05116	CE01658	1e-12	24.05	69.3	cel	KOG0158	Cytochrome P450 CYP3/CYP5/CYP6/CYP9 subfamilies	[Q]	METABOLISM	Secondary metabolites biosynthesis, transport and catabolism
SX13_05119	SPBC1773.06c	1e-73	41.11	236	spo	KOG1198	Zinc-binding oxidoreductase	[CR]	--	--
SX13_05120	SPBC887.10	5e-14	29.33	77.8	spo	KOG0519	Sensory transduction histidine kinase	[T]	CELLULAR PROCESSES AND SIGNALING	Signal transduction mechanisms
SX13_05123	SPCC61.01c	1e-102	35.96	328	spo	KOG0254	Predicted transporter (major facilitator superfamily)	[R]	POORLY CHARACTERIZED	General function prediction only
SX13_05124	Hs5453834	6e-06	26.53	50.1	hsa	KOG1437	Fasciclin and related adhesion glycoproteins	[MW]	--	--
SX13_05125	At3g56310	3e-91	42.9	287	ath	KOG2366	Alpha-D-galactosidase (melibiase)	[G]	METABOLISM	Carbohydrate transport and metabolism
SX13_05129	Hs4557351	6e-58	30.69	207	hsa	KOG4389	Acetylcholinesterase/Butyrylcholinesterase	[T]	CELLULAR PROCESSES AND SIGNALING	Signal transduction mechanisms
SX13_05132	SPCC757.13	2e-79	32.05	262	spo	KOG2533	Permease of the major facilitator superfamily	[G]	METABOLISM	Carbohydrate transport and metabolism
SX13_05134	Hs20485520	2e-39	33.01	149	hsa	KOG0256	1-aminocyclopropane-1-carboxylate synthase, and related proteins	[T]	CELLULAR PROCESSES AND SIGNALING	Signal transduction mechanisms
SX13_05138	Hs12707570	9e-24	30.71	100	hsa	KOG1680	Enoyl-CoA hydratase	[I]	METABOLISM	Lipid transport and metabolism
SX13_05140	CE02018	4e-61	30.59	224	cel	KOG1158	NADP/FAD dependent oxidoreductase	[C]	METABOLISM	Energy production and conversion
SX13_05143	At3g62520	9e-12	25	70.1	ath	KOG1121	Tam3-transposase (Ac family)	[L]	INFORMATION STORAGE AND PROCESSING	Replication, recombination and repair
SX13_05144	At4g21580	2e-17	31.38	83.6	ath	KOG1198	Zinc-binding oxidoreductase	[CR]	--	--
SX13_05145	SPBC1198.04c	2e-11	52.83	67.8	spo	KOG1721	FOG: Zn-finger	[R]	POORLY CHARACTERIZED	General function prediction only
SX13_05148	7295964	8e-10	30.47	61.6	dme	KOG2741	Dimeric dihydrodiol dehydrogenase	[GQ]	--	--
SX13_05150	7295848	3e-77	38.01	289	dme	KOG1202	Animal-type fatty acid synthase and related proteins	[I]	METABOLISM	Lipid transport and metabolism
SX13_05151	SPBC16A3.17c	8e-46	25.61	173	spo	KOG0254	Predicted transporter (major facilitator superfamily)	[R]	POORLY CHARACTERIZED	General function prediction only
SX13_05153	CE00772	4e-08	23.29	57	cel	KOG1303	Amino acid transporters	[E]	METABOLISM	Amino acid transport and metabolism
SX13_05158	SPAC869.05c	2e-86	32.18	293	spo	KOG0236	Sulfate/bicarbonate/oxalate exchanger SAT-1 and related transporters (SLC26 family)	[P]	METABOLISM	Inorganic ion transport and metabolism
SX13_05160	SPCC736.13	1e-51	36.53	179	spo	KOG1208	Dehydrogenases with different specificities (related to short-chain alcohol dehydrogenases)	[Q]	METABOLISM	Secondary metabolites biosynthesis, transport and catabolism
SX13_05169	At3g14680	5e-20	22.85	95.9	ath	KOG0157	Cytochrome P450 CYP4/CYP19/CYP26 subfamilies	[QI]	--	--
SX13_05171	YDL194w	3e-92	36.49	307	sce	KOG0254	Predicted transporter (major facilitator superfamily)	[R]	POORLY CHARACTERIZED	General function prediction only
SX13_05172	SPCC663.03	0	39.39	945	spo	KOG0055	Multidrug/pheromone exporter, ABC superfamily	[Q]	METABOLISM	Secondary metabolites biosynthesis, transport and catabolism
SX13_05173	SPBC4F6.09	3e-79	32.26	267	spo	KOG0254	Predicted transporter (major facilitator superfamily)	[R]	POORLY CHARACTERIZED	General function prediction only
SX13_05181	Hs5174523	2e-86	31.66	297	hsa	KOG2230	Predicted beta-mannosidase	[G]	METABOLISM	Carbohydrate transport and metabolism
SX13_05182	At3g18830	6e-34	25.57	136	ath	KOG0254	Predicted transporter (major facilitator superfamily)	[R]	POORLY CHARACTERIZED	General function prediction only
SX13_05186	YOR120w	1e-79	44.97	250	sce	KOG1577	Aldo/keto reductase family proteins	[R]	POORLY CHARACTERIZED	General function prediction only
SX13_05187	SPCC417.10	5e-87	33.14	281	spo	KOG2533	Permease of the major facilitator superfamily	[G]	METABOLISM	Carbohydrate transport and metabolism
SX13_05188	SPBC354.15	4e-47	30.92	171	spo	KOG2820	FAD-dependent oxidoreductase	[R]	POORLY CHARACTERIZED	General function prediction only
SX13_05190	SPAC11D3.15	0	52.44	1293	spo	KOG1939	Oxoprolinase	[E]	METABOLISM	Amino acid transport and metabolism
SX13_05194	Hs10835045	5e-96	36.8	305	hsa	KOG2450	Aldehyde dehydrogenase	[C]	METABOLISM	Energy production and conversion
SX13_05197	SPAC977.14c	1e-16	44.79	75.9	spo	KOG1575	Voltage-gated shaker-like K+ channel, subunit beta/KCNAB	[C]	METABOLISM	Energy production and conversion
SX13_05198	At1g77210	4e-31	24	127	ath	KOG0254	Predicted transporter (major facilitator superfamily)	[R]	POORLY CHARACTERIZED	General function prediction only
SX13_05200	YDR368w	8e-65	37.62	213	sce	KOG1577	Aldo/keto reductase family proteins	[R]	POORLY CHARACTERIZED	General function prediction only
SX13_05203	SPBC1271.10c	9e-42	24.87	160	spo	KOG0255	Synaptic vesicle transporter SVOP and related transporters (major facilitator superfamily)	[R]	POORLY CHARACTERIZED	General function prediction only
SX13_05204	At2g43180	1e-37	33.71	150	ath	KOG1260	Isocitrate lyase	[C]	METABOLISM	Energy production and conversion
SX13_05208	At3g58760	2e-09	43.04	61.2	ath	KOG0192	Tyrosine kinase specific for activated (GTP-bound) p21cdc42Hs	[T]	CELLULAR PROCESSES AND SIGNALING	Signal transduction mechanisms
SX13_05210	At2g32510	3e-10	25.7	59.3	ath	KOG0198	MEKK and related serine/threonine protein kinases	[T]	CELLULAR PROCESSES AND SIGNALING	Signal transduction mechanisms
SX13_05219	YMR190c	4e-23	25	109	sce	KOG0351	ATP-dependent DNA helicase	[L]	INFORMATION STORAGE AND PROCESSING	Replication, recombination and repair
SX13_05220	7294377	6e-32	26.95	137	dme	KOG0352	ATP-dependent DNA helicase	[L]	INFORMATION STORAGE AND PROCESSING	Replication, recombination and repair
SX13_05221	SPCC550.15c	5e-61	34.59	213	spo	KOG2785	C2H2-type Zn-finger protein	[R]	POORLY CHARACTERIZED	General function prediction only
SX13_05222	Hs19718762	3e-59	35.42	222	hsa	KOG0941	E3 ubiquitin protein ligase	[O]	CELLULAR PROCESSES AND SIGNALING	Posttranslational modification, protein turnover, chaperones
SX13_05223	SPBC13G1.04c	1e-35	37.44	134	spo	KOG2731	DNA alkylation damage repair protein	[A]	INFORMATION STORAGE AND PROCESSING	RNA processing and modification
SX13_05224	YDR336w	1e-15	27.75	77.4	sce	KOG2486	Predicted GTPase	[R]	POORLY CHARACTERIZED	General function prediction only
SX13_05225	At1g48950	3e-07	28.28	54.7	ath	KOG4765	Uncharacterized conserved protein	[S]	POORLY CHARACTERIZED	Function unknown
SX13_05228	7303159	2e-55	26.96	201	dme	KOG1097	Adenine deaminase/adenosine deaminase	[F]	METABOLISM	Nucleotide transport and metabolism
SX13_05229	YFL007w	3e-73	23.1	274	sce	KOG1851	Uncharacterized conserved protein	[S]	POORLY CHARACTERIZED	Function unknown
SX13_05234	At3g16150	1e-25	31.4	107	ath	KOG1592	Asparaginase	[E]	METABOLISM	Amino acid transport and metabolism
SX13_05235	SPAC3A12.16c	5e-58	69.53	184	spo	KOG1652	Mitochondrial import inner membrane translocase, subunit TIM17	[U]	CELLULAR PROCESSES AND SIGNALING	Intracellular trafficking, secretion, and vesicular transport
SX13_05240	7293011	1e-62	31.16	223	dme	KOG1238	Glucose dehydrogenase/choline dehydrogenase/mandelonitrile lyase (GMC oxidoreductase family)	[R]	POORLY CHARACTERIZED	General function prediction only
SX13_05242	SPAPB1E7.08c	3e-100	35.92	318	spo	KOG0253	Synaptic vesicle transporter SV2 (major facilitator superfamily)	[R]	POORLY CHARACTERIZED	General function prediction only
SX13_05245	SPAC10F6.17c	6e-76	39.56	245	spo	KOG0700	Protein phosphatase 2C/pyruvate dehydrogenase (lipoamide) phosphatase	[T]	CELLULAR PROCESSES AND SIGNALING	Signal transduction mechanisms
SX13_05247	At1g77520	2e-17	32.38	85.9	ath	KOG3178	Hydroxyindole-O-methyltransferase and related SAM-dependent methyltransferases	[R]	POORLY CHARACTERIZED	General function prediction only
SX13_05249	At5g63840	3e-24	23.11	110	ath	KOG1066	Glucosidase II catalytic (alpha) subunit and related enzymes, glycosyl hydrolase family 31	[GMO]	--	--
SX13_05252	At4g08960	3e-71	38.62	235	ath	KOG2867	Phosphotyrosyl phosphatase activator	[DT]	--	--
SX13_05255	YJL093c	4e-55	28.9	204	sce	KOG1418	Tandem pore domain K+ channel	[P]	METABOLISM	Inorganic ion transport and metabolism
SX13_05256	YER068w	5e-69	43.61	248	sce	KOG2068	MOT2 transcription factor	[K]	INFORMATION STORAGE AND PROCESSING	Transcription
SX13_05257	Hs4758788	5e-78	52.59	243	hsa	KOG1713	NADH-ubiquinone oxidoreductase, NDUFS3/30 kDa subunit	[C]	METABOLISM	Energy production and conversion
SX13_05261	SPCC4G3.04c	1e-102	57.84	310	spo	KOG1540	Ubiquinone biosynthesis methyltransferase COQ5	[H]	METABOLISM	Coenzyme transport and metabolism
SX13_05262	7299201	4e-142	49.64	419	dme	KOG1182	Branched chain alpha-keto acid dehydrogenase complex, alpha subunit	[C]	METABOLISM	Energy production and conversion
SX13_05263	YKL010c_2	4e-140	47.32	448	sce	KOG0170	E3 ubiquitin protein ligase	[O]	CELLULAR PROCESSES AND SIGNALING	Posttranslational modification, protein turnover, chaperones
SX13_05265	Hs8922746	2e-26	22.15	119	hsa	KOG2148	Exocyst protein Sec3	[U]	CELLULAR PROCESSES AND SIGNALING	Intracellular trafficking, secretion, and vesicular transport
SX13_05267	Hs21389519	8e-156	56.16	455	hsa	KOG3857	Alcohol dehydrogenase, class IV	[C]	METABOLISM	Energy production and conversion
SX13_05273	CE02132	0	71.43	694	cel	KOG2658	NADH:ubiquinone oxidoreductase, NDUFV1/51kDa subunit	[C]	METABOLISM	Energy production and conversion
SX13_05275	SPCC1235.03	2e-18	23.54	89.4	spo	KOG2401	Predicted MutS-related protein involved in mismatch repair	[L]	INFORMATION STORAGE AND PROCESSING	Replication, recombination and repair
SX13_05276	YPL006w	0	42.11	889	sce	KOG1933	Cholesterol transport protein (Niemann-Pick C disease protein)	[I]	METABOLISM	Lipid transport and metabolism
SX13_05278	SPAC18B11.05	6e-42	30.79	157	spo	KOG2647	Predicted Dolichyl-phosphate-mannose-protein mannosyltransferase	[R]	POORLY CHARACTERIZED	General function prediction only
SX13_05279	7294700_2	3e-08	23.36	54.7	dme	KOG2112	Lysophospholipase	[I]	METABOLISM	Lipid transport and metabolism
SX13_05282	SPBC4F6.15c	4e-79	53.39	248	spo	KOG2841	Structure-specific endonuclease ERCC1-XPF, ERCC1 component	[L]	INFORMATION STORAGE AND PROCESSING	Replication, recombination and repair
SX13_05283	Hs5729913	6e-34	25.76	138	hsa	KOG2204	Mannosyl-oligosaccharide alpha-1,2-mannosidase and related glycosyl hydrolases	[G]	METABOLISM	Carbohydrate transport and metabolism
SX13_05285	CE02256	1e-53	31.34	194	cel	KOG0743	AAA+-type ATPase	[O]	CELLULAR PROCESSES AND SIGNALING	Posttranslational modification, protein turnover, chaperones
SX13_05286	SPAC4F8.14c	0	62.03	582	spo	KOG1393	Hydroxymethylglutaryl-CoA synthase	[I]	METABOLISM	Lipid transport and metabolism
SX13_05287	Hs13375618	4e-53	28.67	191	hsa	KOG1262	FAD-binding protein DIMINUTO	[R]	POORLY CHARACTERIZED	General function prediction only
SX13_05288	SPAC4A8.06c	4e-19	34.36	92.8	spo	KOG1515	Arylacetamide deacetylase	[V]	CELLULAR PROCESSES AND SIGNALING	Defense mechanisms
SX13_05289	YGL153w	6e-30	29.52	120	sce	KOG2629	Peroxisomal membrane anchor protein (peroxin)	[MOU]	--	--
SX13_05290	SPBC11C11.03	7e-66	26.3	234	spo	KOG0995	Centromere-associated protein HEC1	[D]	CELLULAR PROCESSES AND SIGNALING	Cell cycle control, cell division, chromosome partitioning
SX13_05291	CE21545	3e-61	35.77	213	cel	KOG3798	Predicted Zn-dependent hydrolase (beta-lactamase superfamily)	[R]	POORLY CHARACTERIZED	General function prediction only
SX13_05295	YLR208w	3e-111	58.39	330	sce	KOG1332	Vesicle coat complex COPII, subunit SEC13	[U]	CELLULAR PROCESSES AND SIGNALING	Intracellular trafficking, secretion, and vesicular transport
SX13_05298	7292240	2e-29	24.88	123	dme	KOG0157	Cytochrome P450 CYP4/CYP19/CYP26 subfamilies	[QI]	--	--
SX13_05301	SPBC4F6.06	6e-158	59.9	498	spo	KOG0583	Serine/threonine protein kinase	[T]	CELLULAR PROCESSES AND SIGNALING	Signal transduction mechanisms
SX13_05302	SPAC29B12.06c	1e-144	78.03	416	spo	KOG3036	Protein involved in cell differentiation/sexual development	[R]	POORLY CHARACTERIZED	General function prediction only
SX13_05303	SPCC191.09c	1e-36	38.68	134	spo	KOG0867	Glutathione S-transferase	[O]	CELLULAR PROCESSES AND SIGNALING	Posttranslational modification, protein turnover, chaperones
SX13_05305	At1g18180	5e-32	33.93	124	ath	KOG4650	Predicted steroid reductase	[R]	POORLY CHARACTERIZED	General function prediction only
SX13_05306	YLR377c	3e-133	55.06	389	sce	KOG1458	Fructose-1,6-bisphosphatase	[G]	METABOLISM	Carbohydrate transport and metabolism
SX13_05307	YOL147c	2e-19	26.4	85.9	sce	KOG4186	Peroxisomal biogenesis protein (peroxin)	[U]	CELLULAR PROCESSES AND SIGNALING	Intracellular trafficking, secretion, and vesicular transport
SX13_05308	SPAC4G9.09c_2	1e-147	64.22	427	spo	KOG4354	N-acetyl-gamma-glutamyl-phosphate reductase	[E]	METABOLISM	Amino acid transport and metabolism
SX13_05309	YDL201w	1e-100	57.56	330	sce	KOG3115	Methyltransferase-like protein	[R]	POORLY CHARACTERIZED	General function prediction only
SX13_05311	YJR139c	5e-114	51.25	341	sce	KOG0455	Homoserine dehydrogenase	[E]	METABOLISM	Amino acid transport and metabolism
SX13_05313	YEL009c	7e-08	44.93	55.1	sce	KOG0837	Transcriptional activator of the JUN family	[K]	INFORMATION STORAGE AND PROCESSING	Transcription
SX13_05314	SPBC29B5.02c	2e-156	34.93	482	spo	KOG2262	Sexual differentiation process protein ISP4	[T]	CELLULAR PROCESSES AND SIGNALING	Signal transduction mechanisms
SX13_05317	7290430	8e-15	27.16	79	dme	KOG2064	Poly(ADP-ribose) glycohydrolase	[T]	CELLULAR PROCESSES AND SIGNALING	Signal transduction mechanisms
SX13_05322	SPBC16G5.07c	2e-129	63.36	382	spo	KOG2620	Prohibitins and stomatins of the PID superfamily	[C]	METABOLISM	Energy production and conversion
SX13_05323	SPCC338.05c	1e-64	63.5	198	spo	KOG0896	Ubiquitin-conjugating enzyme E2	[O]	CELLULAR PROCESSES AND SIGNALING	Posttranslational modification, protein turnover, chaperones
SX13_05326	SPAC869.10c	2e-113	39.33	353	spo	KOG1286	Amino acid transporters	[E]	METABOLISM	Amino acid transport and metabolism
SX13_05327	SPAC15E1.04_1	1e-13	40.74	73.9	spo	KOG0672	Halotolerance protein HAL3 (contains flavoprotein domain)	[PD]	--	--
SX13_05328	SPCC1620.06c	2e-158	68.65	451	spo	KOG1448	Ribose-phosphate pyrophosphokinase	[FE]	--	--
SX13_05329	SPAC23D3.13c	2e-136	24.43	468	spo	KOG1848	Uncharacterized conserved protein	[S]	POORLY CHARACTERIZED	Function unknown
SX13_05330	SPAC4F10.03c	3e-111	49.86	332	spo	KOG1099	SAM-dependent methyltransferase/cell division protein FtsJ	[DR]	--	--
SX13_05333	Hs13787215	3e-50	39.77	172	hsa	KOG2684	Sirtuin 5 and related class III sirtuins (SIR2 family)	[BK]	--	--
SX13_05334	SPBC18H10.10c	4e-42	35.84	152	spo	KOG2990	C2C2-type Zn-finger protein	[S]	POORLY CHARACTERIZED	Function unknown
SX13_05335	SPBC211.07c	2e-71	75.91	218	spo	KOG0416	Ubiquitin-protein ligase	[O]	CELLULAR PROCESSES AND SIGNALING	Posttranslational modification, protein turnover, chaperones
SX13_05336	At3g61530	3e-88	51.01	278	ath	KOG2949	Ketopantoate hydroxymethyltransferase	[H]	METABOLISM	Coenzyme transport and metabolism
SX13_05337	SPAC1783.06c	3e-18	45.45	79	spo	KOG3439	Protein conjugation factor involved in autophagy	[O]	CELLULAR PROCESSES AND SIGNALING	Posttranslational modification, protein turnover, chaperones
SX13_05338	At3g10340	9e-108	39.61	348	ath	KOG0222	Phenylalanine and histidine ammonia-lyase	[Q]	METABOLISM	Secondary metabolites biosynthesis, transport and catabolism
SX13_05339	SPCC550.13	3e-37	27.72	147	spo	KOG4139	Protein kinase essential for the initiation of DNA replication	[LD]	--	--
SX13_05340	YER078c	1e-132	41.91	399	sce	KOG2414	Putative Xaa-Pro aminopeptidase	[E]	METABOLISM	Amino acid transport and metabolism
SX13_05341	SPBC19C2.09	1e-17	47.31	87.8	spo	KOG2588	Predicted DNA-binding protein	[K]	INFORMATION STORAGE AND PROCESSING	Transcription
SX13_05345	SPBC13G1.07	1e-52	30.67	183	spo	KOG1312	DHHC-type Zn-finger proteins	[R]	POORLY CHARACTERIZED	General function prediction only
SX13_05347	SPBC1711.08	1e-94	42.22	291	spo	KOG2936	Uncharacterized conserved protein	[S]	POORLY CHARACTERIZED	Function unknown
SX13_05350	SPCC1753.04	5e-111	48.31	333	spo	KOG1528	Salt-sensitive 3'-phosphoadenosine-5'-phosphatase HAL2/SAL1	[FP]	--	--
SX13_05351	YHR147c	3e-55	42.4	181	sce	KOG3254	Mitochondrial/chloroplast ribosomal protein L6	[J]	INFORMATION STORAGE AND PROCESSING	Translation, ribosomal structure and biogenesis
SX13_05352	CE00850	0	81.41	739	cel	KOG1375	Beta tubulin	[Z]	CELLULAR PROCESSES AND SIGNALING	Cytoskeleton
SX13_05353	SPBC29A3.09c	0	60.67	887	spo	KOG0062	ATPase component of ABC transporters with duplicated ATPase domains/Translation elongation factor EF-3b	[EJ]	--	--
SX13_05363	SPBC1347.10	7e-51	29.59	189	spo	KOG3056	Protein required for S-phase initiation or completion	[D]	CELLULAR PROCESSES AND SIGNALING	Cell cycle control, cell division, chromosome partitioning
SX13_05366	YBR094w	4e-143	37.71	455	sce	KOG2157	Predicted tubulin-tyrosine ligase	[O]	CELLULAR PROCESSES AND SIGNALING	Posttranslational modification, protein turnover, chaperones
SX13_05367	SPAPB2B4.04c	0	46.11	965	spo	KOG0204	Calcium transporting ATPase	[P]	METABOLISM	Inorganic ion transport and metabolism
SX13_05368	SPBC16D10.07c	1e-108	44.29	336	spo	KOG2684	Sirtuin 5 and related class III sirtuins (SIR2 family)	[BK]	--	--
SX13_05369	SPBP23A10.10	1e-88	29.79	302	spo	KOG2137	Protein kinase	[T]	CELLULAR PROCESSES AND SIGNALING	Signal transduction mechanisms
SX13_05370	YHR208w	6e-173	60.56	494	sce	KOG0975	Branched chain aminotransferase BCAT1, pyridoxal phosphate enzymes type IV superfamily	[E]	METABOLISM	Amino acid transport and metabolism
SX13_05372	YDL231c	5e-93	24.62	324	sce	KOG4711	Predicted membrane protein	[R]	POORLY CHARACTERIZED	General function prediction only
SX13_05374	YHR164c	0	35.58	671	sce	KOG1805	DNA replication helicase	[L]	INFORMATION STORAGE AND PROCESSING	Replication, recombination and repair
SX13_05378	YGL159w	3e-20	27.2	94.4	sce	KOG3007	Mu-crystallin	[E]	METABOLISM	Amino acid transport and metabolism
SX13_05379	Hs4501853	1e-132	52.07	394	hsa	KOG1389	3-oxoacyl CoA thiolase	[I]	METABOLISM	Lipid transport and metabolism
SX13_05382	SPBC216.04c	8e-58	60	182	spo	KOG0856	Predicted pilin-like transcription factor	[O]	CELLULAR PROCESSES AND SIGNALING	Posttranslational modification, protein turnover, chaperones
SX13_05383	SPAC824.09c	1e-64	45.42	218	spo	KOG0703	Predicted GTPase-activating protein	[T]	CELLULAR PROCESSES AND SIGNALING	Signal transduction mechanisms
SX13_05385	SPAPJ696.02	2e-132	50.45	392	spo	KOG1843	Uncharacterized conserved protein	[S]	POORLY CHARACTERIZED	Function unknown
SX13_05388	SPAC8E11.10	3e-49	40.48	170	spo	KOG0725	Reductases with broad range of substrate specificities	[R]	POORLY CHARACTERIZED	General function prediction only
SX13_05390	YHL007c	4e-135	69.62	436	sce	KOG0578	p21-activated serine/threonine protein kinase	[T]	CELLULAR PROCESSES AND SIGNALING	Signal transduction mechanisms
SX13_05391	SPCC550.14	3e-131	27	439	spo	KOG2208	Vigilin	[I]	METABOLISM	Lipid transport and metabolism
SX13_05392	SPBC1709.07	8e-30	27.95	120	spo	KOG1478	3-keto sterol reductase	[I]	METABOLISM	Lipid transport and metabolism
SX13_05393	CE02435	2e-31	24.94	128	cel	KOG2563	Permease of the major facilitator superfamily	[R]	POORLY CHARACTERIZED	General function prediction only
SX13_05399	YOL060c	1e-145	51.42	442	sce	KOG2118	Predicted membrane protein, contains two CBS domains	[S]	POORLY CHARACTERIZED	Function unknown
SX13_05400	At1g17740	9e-125	43.74	385	ath	KOG0068	D-3-phosphoglycerate dehydrogenase, D-isomer-specific 2-hydroxy acid dehydrogenase superfamily	[E]	METABOLISM	Amino acid transport and metabolism
SX13_05401	YML004c	1e-100	49.2	304	sce	KOG2944	Glyoxalase	[G]	METABOLISM	Carbohydrate transport and metabolism
SX13_05407	SPAC806.06c	1e-67	51.96	216	spo	KOG3199	Nicotinamide mononucleotide adenylyl transferase	[H]	METABOLISM	Coenzyme transport and metabolism
SX13_05411	SPAC22A12.15c	0	75.24	988	spo	KOG0100	Molecular chaperones GRP78/BiP/KAR2, HSP70 superfamily	[O]	CELLULAR PROCESSES AND SIGNALING	Posttranslational modification, protein turnover, chaperones
SX13_05415	Hs5729864_2	2e-113	41.96	358	hsa	KOG0458	Elongation factor 1 alpha	[J]	INFORMATION STORAGE AND PROCESSING	Translation, ribosomal structure and biogenesis
SX13_05416	SPAC1420.02c	0	76.19	839	spo	KOG0357	Chaperonin complex component, TCP-1 epsilon subunit (CCT5)	[O]	CELLULAR PROCESSES AND SIGNALING	Posttranslational modification, protein turnover, chaperones
SX13_05419	SPBC18H10.09	1e-51	31.85	188	spo	KOG1940	Zn-finger protein	[R]	POORLY CHARACTERIZED	General function prediction only
SX13_05420	SPAC3H1.06c	1e-59	29.18	211	spo	KOG0254	Predicted transporter (major facilitator superfamily)	[R]	POORLY CHARACTERIZED	General function prediction only
SX13_05424	SPBC16H5.02	0	59.95	908	spo	KOG2440	Pyrophosphate-dependent phosphofructo-1-kinase	[G]	METABOLISM	Carbohydrate transport and metabolism
SX13_05426	SPAC1B1.03c	0	48.78	778	spo	KOG1241	Karyopherin (importin) beta 1	[YU]	--	--
SX13_05430	SPBC409.10	4e-100	54.98	301	spo	KOG2835	Phosphoribosylamidoimidazole-succinocarboxamide synthase	[F]	METABOLISM	Nucleotide transport and metabolism
SX13_05431	Hs14211921	1e-50	29.32	182	hsa	KOG0256	1-aminocyclopropane-1-carboxylate synthase, and related proteins	[T]	CELLULAR PROCESSES AND SIGNALING	Signal transduction mechanisms
SX13_05433	YKR069w	1e-123	39.61	382	sce	KOG1527	Uroporphyrin III methyltransferase	[H]	METABOLISM	Coenzyme transport and metabolism
SX13_05434	YKL155c	6e-37	28.29	149	sce	KOG2539	Mitochondrial/chloroplast ribosome small subunit component	[J]	INFORMATION STORAGE AND PROCESSING	Translation, ribosomal structure and biogenesis
SX13_05435	7303814	1e-68	40.06	227	dme	KOG3925	Uncharacterized conserved protein	[S]	POORLY CHARACTERIZED	Function unknown
SX13_05437	YOR196c	6e-161	64.18	465	sce	KOG2672	Lipoate synthase	[H]	METABOLISM	Coenzyme transport and metabolism
SX13_05439	Hs13236510	3e-13	47.89	64.7	hsa	KOG3493	Ubiquitin-like protein	[O]	CELLULAR PROCESSES AND SIGNALING	Posttranslational modification, protein turnover, chaperones
SX13_05441	YDR536w	1e-63	32.36	222	sce	KOG0254	Predicted transporter (major facilitator superfamily)	[R]	POORLY CHARACTERIZED	General function prediction only
SX13_05442	SPCC663.03	0	39.62	876	spo	KOG0055	Multidrug/pheromone exporter, ABC superfamily	[Q]	METABOLISM	Secondary metabolites biosynthesis, transport and catabolism
SX13_05449	SPAC869.10c	0	54.04	580	spo	KOG1286	Amino acid transporters	[E]	METABOLISM	Amino acid transport and metabolism
SX13_05451	YGR061c	0	52.53	1333	sce	KOG1907	Phosphoribosylformylglycinamidine synthase	[F]	METABOLISM	Nucleotide transport and metabolism
SX13_05453	At3g26560	1e-07	30.48	52.4	ath	KOG0922	DEAH-box RNA helicase	[A]	INFORMATION STORAGE AND PROCESSING	RNA processing and modification
SX13_05456	SPAC15A10.05c	2e-93	57.26	280	spo	KOG2585	Uncharacterized conserved protein	[S]	POORLY CHARACTERIZED	Function unknown
SX13_05457	YPL013c	1e-27	53.26	102	sce	KOG3419	Mitochondrial/chloroplast ribosomal protein S16	[J]	INFORMATION STORAGE AND PROCESSING	Translation, ribosomal structure and biogenesis
SX13_05458	YER119c	5e-94	42.68	298	sce	KOG1305	Amino acid transporter protein	[E]	METABOLISM	Amino acid transport and metabolism
SX13_05463	Hs4506221	4e-151	45.21	444	hsa	KOG1498	26S proteasome regulatory complex, subunit RPN5/PSMD12	[O]	CELLULAR PROCESSES AND SIGNALING	Posttranslational modification, protein turnover, chaperones
SX13_05464	SPCC1223.08c_1	5e-26	29.24	105	spo	KOG2551	Phospholipase/carboxyhydrolase	[E]	METABOLISM	Amino acid transport and metabolism
SX13_05466	Hs4505399	9e-49	38.5	170	hsa	KOG2883	NIPSNAP1 protein	[S]	POORLY CHARACTERIZED	Function unknown
SX13_05471	CE20812	7e-95	32.24	314	cel	KOG1177	Long chain fatty acid acyl-CoA ligase	[I]	METABOLISM	Lipid transport and metabolism
SX13_05472	SPAC1A6.09c	1e-69	39.59	233	spo	KOG1607	Protein transporter of the TRAM (translocating chain-associating membrane) superfamily	[U]	CELLULAR PROCESSES AND SIGNALING	Intracellular trafficking, secretion, and vesicular transport
SX13_05473	SPCC576.04	1e-49	36.4	172	spo	KOG2322	N-methyl-D-aspartate receptor glutamate-binding subunit	[T]	CELLULAR PROCESSES AND SIGNALING	Signal transduction mechanisms
SX13_05474	YJR076c	4e-109	45.95	353	sce	KOG2655	Septin family protein (P-loop GTPase)	[DZU]	--	--
SX13_05475	7299116	2e-46	30.46	166	dme	KOG2111	Uncharacterized conserved protein, contains WD40 repeats	[S]	POORLY CHARACTERIZED	Function unknown
SX13_05476	Hs20545580	8e-42	55.26	150	hsa	KOG0126	Predicted RNA-binding protein (RRM superfamily)	[R]	POORLY CHARACTERIZED	General function prediction only
SX13_05477	7292612	1e-21	26.43	100	dme	KOG3905	Dynein light intermediate chain	[N]	CELLULAR PROCESSES AND SIGNALING	Cell motility
SX13_05478	Hs12383068	2e-110	32.87	358	hsa	KOG2244	Highly conserved protein containing a thioredoxin domain	[R]	POORLY CHARACTERIZED	General function prediction only
SX13_05483	YKL027w	2e-111	45.08	342	sce	KOG2018	Predicted dinucleotide-utilizing enzyme involved in molybdopterin and thiamine biosynthesis	[O]	CELLULAR PROCESSES AND SIGNALING	Posttranslational modification, protein turnover, chaperones
SX13_05485	SPAC25B8.19c	2e-20	69.23	89.4	spo	KOG1721	FOG: Zn-finger	[R]	POORLY CHARACTERIZED	General function prediction only
SX13_05487	SPAC19E9.02	3e-79	38.95	272	spo	KOG0591	NIMA (never in mitosis)-related G2-specific serine/threonine protein kinase	[D]	CELLULAR PROCESSES AND SIGNALING	Cell cycle control, cell division, chromosome partitioning
SX13_05488	SPAC13D6.04c	5e-84	35.15	278	spo	KOG0511	Ankyrin repeat protein	[R]	POORLY CHARACTERIZED	General function prediction only
SX13_05489	YLR133w	2e-67	28.65	237	sce	KOG2686	Choline kinase	[M]	CELLULAR PROCESSES AND SIGNALING	Cell wall/membrane/envelope biogenesis
SX13_05491	YKR070w	1e-56	34.65	196	sce	KOG1618	Predicted phosphatase	[R]	POORLY CHARACTERIZED	General function prediction only
SX13_05492	YBR037c	3e-80	48.05	249	sce	KOG2792	Putative cytochrome C oxidase assembly protein	[C]	METABOLISM	Energy production and conversion
SX13_05493	SPCC594.05c	2e-17	26.85	85.5	spo	KOG1632	Uncharacterized PHD Zn-finger protein	[R]	POORLY CHARACTERIZED	General function prediction only
SX13_05495	SPAC25H1.08c	3e-36	25.29	141	spo	KOG0296	Angio-associated migratory cell protein (contains WD40 repeats)	[S]	POORLY CHARACTERIZED	Function unknown
SX13_05496	SPBC19G7.15	6e-33	27.69	129	spo	KOG3091	Nuclear pore complex, p54 component (sc Nup57)	[YU]	--	--
SX13_05497	Hs7657369	4e-16	35.04	75.9	hsa	KOG3458	NADH:ubiquinone oxidoreductase, NDUFA8/PGIV/19 kDa subunit	[C]	METABOLISM	Energy production and conversion
SX13_05498	YKR013w	8e-18	34.97	87	sce	KOG3017	Defense-related protein containing SCP domain	[S]	POORLY CHARACTERIZED	Function unknown
SX13_05499	YFR047c	3e-126	60.69	367	sce	KOG3008	Quinolinate phosphoribosyl transferase	[F]	METABOLISM	Nucleotide transport and metabolism
SX13_05500	At5g67030	3e-10	27.62	63.5	ath	KOG2614	Kynurenine 3-monooxygenase and related flavoprotein monooxygenases	[CR]	--	--
SX13_05501	SPAC20G8.03	1e-50	27.2	187	spo	KOG0254	Predicted transporter (major facilitator superfamily)	[R]	POORLY CHARACTERIZED	General function prediction only
SX13_05504	SPBC1289.01c	5e-29	31.34	124	spo	KOG1550	Extracellular protein SEL-1 and related proteins	[MOT]	--	--
SX13_05509	Hs4506589	3e-30	26.41	121	hsa	KOG3980	RNA 3'-terminal phosphate cyclase	[A]	INFORMATION STORAGE AND PROCESSING	RNA processing and modification
SX13_05514	SPBC11B10.02c	6e-129	48.18	382	spo	KOG0633	Histidinol phosphate aminotransferase	[E]	METABOLISM	Amino acid transport and metabolism
SX13_05515	YBR035c	8e-75	52.1	231	sce	KOG2586	Pyridoxamine-phosphate oxidase	[H]	METABOLISM	Coenzyme transport and metabolism
SX13_05516	SPAC22G7.06c	0	65.99	3003	spo	KOG0370	Multifunctional pyrimidine synthesis protein CAD (includes carbamoyl-phophate synthetase, aspartate transcarbamylase, and glutamine amidotransferase)	[R]	POORLY CHARACTERIZED	General function prediction only
SX13_05519	At4g05050	1e-29	91.8	120	ath	KOG0001	Ubiquitin and ubiquitin-like proteins	[OR]	--	--
SX13_05520	Hs21536434	1e-23	36.05	106	hsa	KOG1812	Predicted E3 ubiquitin ligase	[O]	CELLULAR PROCESSES AND SIGNALING	Posttranslational modification, protein turnover, chaperones
SX13_05521	YKR009c	0	48.42	796	sce	KOG1206	Peroxisomal multifunctional beta-oxidation protein and related enzymes	[I]	METABOLISM	Lipid transport and metabolism
SX13_05522	SPAC630.09c	1e-54	39.84	183	spo	KOG2878	Predicted kinase	[R]	POORLY CHARACTERIZED	General function prediction only
SX13_05524	YFL041w	5e-53	28.85	194	sce	KOG1263	Multicopper oxidases	[Q]	METABOLISM	Secondary metabolites biosynthesis, transport and catabolism
SX13_05527	SPCC576.14	1e-128	63.21	372	spo	KOG3123	Diphthine synthase	[J]	INFORMATION STORAGE AND PROCESSING	Translation, ribosomal structure and biogenesis
SX13_05528	CE00458_2	4e-19	28.95	85.1	cel	KOG4727	U1-like Zn-finger protein	[R]	POORLY CHARACTERIZED	General function prediction only
SX13_05529	SPBC1105.09	1e-52	57.89	170	spo	KOG0425	Ubiquitin-protein ligase	[O]	CELLULAR PROCESSES AND SIGNALING	Posttranslational modification, protein turnover, chaperones
SX13_05530	SPAC23C4.14	3e-87	38.85	278	spo	KOG2941	Beta-1,4-mannosyltransferase	[O]	CELLULAR PROCESSES AND SIGNALING	Posttranslational modification, protein turnover, chaperones
SX13_05531	SPAC17D4.03c	2e-68	37.19	238	spo	KOG1484	Putative Zn2+ transporter MSC2 (cation diffusion facilitator superfamily)	[P]	METABOLISM	Inorganic ion transport and metabolism
SX13_05532	YOR100c	7e-82	44.59	256	sce	KOG0758	Mitochondrial carnitine-acylcarnitine carrier protein	[C]	METABOLISM	Energy production and conversion
SX13_05533	At3g60430	9e-07	28.87	52.8	ath	KOG3734	Predicted phosphoglycerate mutase	[G]	METABOLISM	Carbohydrate transport and metabolism
SX13_05534	YDR331w	8e-148	69.76	431	sce	KOG1349	Gpi-anchor transamidase	[O]	CELLULAR PROCESSES AND SIGNALING	Posttranslational modification, protein turnover, chaperones
SX13_05538	7295065	6e-07	30.56	52	dme	KOG4650	Predicted steroid reductase	[R]	POORLY CHARACTERIZED	General function prediction only
SX13_05539	YEL052w	2e-112	43.04	350	sce	KOG2383	Predicted ATPase	[R]	POORLY CHARACTERIZED	General function prediction only
SX13_05543	SPBC26H8.05c	1e-91	40.48	285	spo	KOG0372	Serine/threonine specific protein phosphatase involved in glycogen accumulation, PP2A-related	[GT]	--	--
SX13_05546	Hs4503161	0	47.15	689	hsa	KOG2166	Cullins	[D]	CELLULAR PROCESSES AND SIGNALING	Cell cycle control, cell division, chromosome partitioning
SX13_05547	YLR114c	2e-117	40.17	375	sce	KOG3823	Uncharacterized conserved protein	[S]	POORLY CHARACTERIZED	Function unknown
SX13_05548	YER020w	9e-133	54.13	392	sce	KOG0082	G-protein alpha subunit (small G protein superfamily)	[DT]	--	--
SX13_05549	YPR160w	0	62.7	1095	sce	KOG2099	Glycogen phosphorylase	[G]	METABOLISM	Carbohydrate transport and metabolism
SX13_05550	SPAC24B11.06c	0	78.76	620	spo	KOG0660	Mitogen-activated protein kinase	[T]	CELLULAR PROCESSES AND SIGNALING	Signal transduction mechanisms
SX13_05551	SPAC30.04c	0	33.56	726	spo	KOG0054	Multidrug resistance-associated protein/mitoxantrone resistance protein, ABC superfamily	[Q]	METABOLISM	Secondary metabolites biosynthesis, transport and catabolism
SX13_05555	7292540	0	50.87	4425	dme	KOG3595	Dyneins, heavy chain	[Z]	CELLULAR PROCESSES AND SIGNALING	Cytoskeleton
SX13_05557	SPBC20F10.07	2e-81	38.2	286	spo	KOG1032	Uncharacterized conserved protein, contains GRAM domain	[S]	POORLY CHARACTERIZED	Function unknown
SX13_05559	At3g20810	6e-50	38.75	180	ath	KOG2132	Uncharacterized conserved protein, contains JmjC domain	[BT]	--	--
SX13_05560	YJL112w	1e-94	31.97	311	sce	KOG4155	FOG: WD40 repeat	[R]	POORLY CHARACTERIZED	General function prediction only
SX13_05561	YPR060c	3e-66	51.1	213	sce	KOG0795	Chorismate mutase	[E]	METABOLISM	Amino acid transport and metabolism
SX13_05562	SPCC613.08	3e-57	39.04	191	spo	KOG3034	Isoamyl acetate-hydrolyzing esterase and related enzymes	[R]	POORLY CHARACTERIZED	General function prediction only
SX13_05563	SPAPJ696.01c	8e-114	40.48	355	spo	KOG2273	Membrane coat complex Retromer, subunit VPS5/SNX1, Sorting nexins, and related PX domain-containing proteins	[U]	CELLULAR PROCESSES AND SIGNALING	Intracellular trafficking, secretion, and vesicular transport
SX13_05564	At5g51970	6e-66	35.81	227	ath	KOG0024	Sorbitol dehydrogenase	[Q]	METABOLISM	Secondary metabolites biosynthesis, transport and catabolism
SX13_05565	Hs5803096	9e-25	27.59	105	hsa	KOG3050	COP9 signalosome, subunit CSN6	[OT]	--	--
SX13_05568	SPBC16A3.17c	1e-53	25.7	196	spo	KOG0254	Predicted transporter (major facilitator superfamily)	[R]	POORLY CHARACTERIZED	General function prediction only
SX13_05571	SPAC17D4.02	3e-131	36.23	420	spo	KOG2475	CDC45 (cell division cycle 45)-like protein	[L]	INFORMATION STORAGE AND PROCESSING	Replication, recombination and repair
SX13_05572	SPAC18B11.04	5e-108	81.18	313	spo	KOG0044	Ca2+ sensor (EF-Hand superfamily)	[T]	CELLULAR PROCESSES AND SIGNALING	Signal transduction mechanisms
SX13_05573	SPCC4G3.16	1e-16	26.86	81.3	spo	KOG1018	Cytosine deaminase FCY1 and related enzymes	[F]	METABOLISM	Nucleotide transport and metabolism
SX13_05574	YGL009c	0	62.33	943	sce	KOG0454	3-isopropylmalate dehydratase (aconitase superfamily)	[E]	METABOLISM	Amino acid transport and metabolism
SX13_05577	YGR020c	9e-45	60.53	146	sce	KOG3432	Vacuolar H+-ATPase V1 sector, subunit F	[C]	METABOLISM	Energy production and conversion
SX13_05578	YDL046w	2e-30	43.23	113	sce	KOG4680	Uncharacterized conserved protein, contains ML domain	[R]	POORLY CHARACTERIZED	General function prediction only
SX13_05580	YJL105w	1e-14	38.68	79.7	sce	KOG1844	PHD Zn-finger proteins	[R]	POORLY CHARACTERIZED	General function prediction only
SX13_05581	YBR243c	2e-144	50.23	426	sce	KOG2788	Glycosyltransferase	[G]	METABOLISM	Carbohydrate transport and metabolism
SX13_05582	SPCC1529.01	8e-95	36.26	303	spo	KOG0255	Synaptic vesicle transporter SVOP and related transporters (major facilitator superfamily)	[R]	POORLY CHARACTERIZED	General function prediction only
SX13_05584	CE01600_2	9e-09	26.5	60.5	cel	KOG4575	TGc (transglutaminase/protease-like) domain-containing protein involved in cytokinesis	[D]	CELLULAR PROCESSES AND SIGNALING	Cell cycle control, cell division, chromosome partitioning
SX13_05585	SPBC428.05c	3e-134	48.88	400	spo	KOG1706	Argininosuccinate synthase	[E]	METABOLISM	Amino acid transport and metabolism
SX13_05588	SPBC902.05c	0	68.72	523	spo	KOG0785	Isocitrate dehydrogenase, alpha subunit	[E]	METABOLISM	Amino acid transport and metabolism
SX13_05589	YDR166c	6e-28	19.22	123	sce	KOG2347	Sec5 subunit of exocyst complex	[U]	CELLULAR PROCESSES AND SIGNALING	Intracellular trafficking, secretion, and vesicular transport
SX13_05591	SPAC16.03c	8e-90	46.95	277	spo	KOG2902	Dihydroorotase	[F]	METABOLISM	Nucleotide transport and metabolism
SX13_05592	SPAC30D11.06c	8e-118	45.56	361	spo	KOG2641	Predicted seven transmembrane receptor - rhodopsin family	[T]	CELLULAR PROCESSES AND SIGNALING	Signal transduction mechanisms
SX13_05593	YLR087c	6e-128	26.13	456	sce	KOG3596	Uncharacterized conserved protein	[S]	POORLY CHARACTERIZED	Function unknown
SX13_05594	YOR133w	0	77.87	1370	sce	KOG0469	Elongation factor 2	[J]	INFORMATION STORAGE AND PROCESSING	Translation, ribosomal structure and biogenesis
SX13_05595	SPBC902.04	4e-37	32.75	148	spo	KOG2135	Proteins containing the RNA recognition motif	[R]	POORLY CHARACTERIZED	General function prediction only
SX13_05596	SPAC56F8.10	0	52.02	644	spo	KOG0564	5,10-methylenetetrahydrofolate reductase	[E]	METABOLISM	Amino acid transport and metabolism
SX13_05601	SPAC1002.16c	2e-49	28.12	182	spo	KOG2533	Permease of the major facilitator superfamily	[G]	METABOLISM	Carbohydrate transport and metabolism
SX13_05604	ECU06g0740	1e-11	54.9	67.8	ecu	KOG0773	Transcription factor MEIS1 and related HOX domain proteins	[K]	INFORMATION STORAGE AND PROCESSING	Transcription
SX13_05607	SPAC23E2.01	4e-45	38.1	170	spo	KOG1601	GATA-4/5/6 transcription factors	[K]	INFORMATION STORAGE AND PROCESSING	Transcription
SX13_05608	SPBC13G1.08c	1e-77	38.33	262	spo	KOG2626	Histone H3 (Lys4) methyltransferase complex, subunit CPS60/ASH2/BRE2	[BK]	--	--
SX13_05610	Hs21489973	4e-16	22.18	78.2	hsa	KOG4718	Non-SMC (structural maintenance of chromosomes) element 1 protein (NSE1)	[B]	INFORMATION STORAGE AND PROCESSING	Chromatin structure and dynamics
SX13_05614	SPBC1703.06	3e-13	26.36	75.9	spo	KOG0274	Cdc4 and related F-box and WD-40 proteins	[R]	POORLY CHARACTERIZED	General function prediction only
SX13_05617	SPAC1296.06	5e-107	35.53	338	spo	KOG1159	NADP-dependent flavoprotein reductase	[C]	METABOLISM	Energy production and conversion
SX13_05618	SPBC660.11	3e-23	30	103	spo	KOG0118	FOG: RRM domain	[R]	POORLY CHARACTERIZED	General function prediction only
SX13_05619	YDL226c	4e-71	41.07	231	sce	KOG0704	ADP-ribosylation factor GTPase activator	[TUZ]	--	--
SX13_05620	Hs4503609	1e-97	58.08	291	hsa	KOG3180	Electron transfer flavoprotein, beta subunit	[C]	METABOLISM	Energy production and conversion
SX13_05621	SPBC56F2.09c	0	68.21	567	spo	KOG0370	Multifunctional pyrimidine synthesis protein CAD (includes carbamoyl-phophate synthetase, aspartate transcarbamylase, and glutamine amidotransferase)	[R]	POORLY CHARACTERIZED	General function prediction only
SX13_05622	Hs7662238	3e-06	32.14	52.4	hsa	KOG2416	Acinus (induces apoptotic chromatin condensation)	[B]	INFORMATION STORAGE AND PROCESSING	Chromatin structure and dynamics
SX13_05625	Hs4506371	1e-32	39.89	124	hsa	KOG0092	GTPase Rab5/YPT51 and related small G protein superfamily GTPases	[U]	CELLULAR PROCESSES AND SIGNALING	Intracellular trafficking, secretion, and vesicular transport
SX13_05626	SPBC13G1.10c	0	51.61	2011	spo	KOG0952	DNA/RNA helicase MER3/SLH1, DEAD-box superfamily	[A]	INFORMATION STORAGE AND PROCESSING	RNA processing and modification
SX13_05627	SPBC13G1.11	2e-86	61.22	258	spo	KOG0861	SNARE protein YKT6, synaptobrevin/VAMP syperfamily	[U]	CELLULAR PROCESSES AND SIGNALING	Intracellular trafficking, secretion, and vesicular transport
SX13_05629	SPAC4A8.15c	2e-26	40.28	104	spo	KOG1755	Profilin	[Z]	CELLULAR PROCESSES AND SIGNALING	Cytoskeleton
SX13_05630	SPAC222.04c	4e-22	59.7	90.1	spo	KOG4137	Uncharacterized conserved protein	[S]	POORLY CHARACTERIZED	Function unknown
SX13_05632	SPBC365.10	0	42.44	546	spo	KOG0681	Actin-related protein - Arp5p	[Z]	CELLULAR PROCESSES AND SIGNALING	Cytoskeleton
SX13_05635	YGR060w	2e-128	58.75	374	sce	KOG0873	C-4 sterol methyl oxidase	[I]	METABOLISM	Lipid transport and metabolism
SX13_05636	SPCC548.07c	6e-55	28.23	199	spo	KOG0254	Predicted transporter (major facilitator superfamily)	[R]	POORLY CHARACTERIZED	General function prediction only
SX13_05637	SPBPB10D8.02c	0	50.18	538	spo	KOG3867	Sulfatase	[R]	POORLY CHARACTERIZED	General function prediction only
SX13_05641	At5g05130	3e-115	31.39	379	ath	KOG1001	Helicase-like transcription factor HLTF/DNA helicase RAD5, DEAD-box superfamily	[KL]	--	--
SX13_05648	SPBC359.06	3e-54	37.5	182	spo	KOG3699	Cytoskeletal protein Adducin	[TZ]	--	--
SX13_05651	7297326	3e-09	24.17	59.3	dme	KOG1208	Dehydrogenases with different specificities (related to short-chain alcohol dehydrogenases)	[Q]	METABOLISM	Secondary metabolites biosynthesis, transport and catabolism
SX13_05661	CE28465	1e-47	45.5	162	cel	KOG4064	Cysteine dioxygenase CDO1	[E]	METABOLISM	Amino acid transport and metabolism
SX13_05663	SPCC1020.08	0	43.68	587	spo	KOG1160	Fe-S oxidoreductase	[C]	METABOLISM	Energy production and conversion
SX13_05664	SPAC6F12.07	1e-28	43.33	109	spo	KOG4056	Translocase of outer mitochondrial membrane complex, subunit TOM20	[U]	CELLULAR PROCESSES AND SIGNALING	Intracellular trafficking, secretion, and vesicular transport
SX13_05665	YBR102c	5e-29	25.11	125	sce	KOG2215	Exocyst complex subunit	[U]	CELLULAR PROCESSES AND SIGNALING	Intracellular trafficking, secretion, and vesicular transport
SX13_05666	Hs4506017	0	84.69	560	hsa	KOG0371	Serine/threonine protein phosphatase 2A, catalytic subunit	[T]	CELLULAR PROCESSES AND SIGNALING	Signal transduction mechanisms
SX13_05668	At1g76690	4e-95	46.34	308	ath	KOG0134	NADH:flavin oxidoreductase/12-oxophytodienoate reductase	[CR]	--	--
SX13_05669	SPBP4H10.20	5e-61	34.97	213	spo	KOG3969	Uncharacterized conserved protein	[S]	POORLY CHARACTERIZED	Function unknown
SX13_05670	7299765	2e-07	27.15	51.6	dme	KOG3160	Gamma-interferon inducible lysosomal thiol reductase	[O]	CELLULAR PROCESSES AND SIGNALING	Posttranslational modification, protein turnover, chaperones
SX13_05671	SPAC24H6.04	3e-24	25.81	107	spo	KOG1369	Hexokinase	[G]	METABOLISM	Carbohydrate transport and metabolism
SX13_05672	SPBC12C2.13c	3e-55	33.53	200	spo	KOG0254	Predicted transporter (major facilitator superfamily)	[R]	POORLY CHARACTERIZED	General function prediction only
SX13_05673	SPAC644.12	1e-179	44.36	539	spo	KOG0050	mRNA splicing protein CDC5 (Myb superfamily)	[AD]	--	--
SX13_05674	SPCC4G3.02	1e-37	42.31	142	spo	KOG3379	Diadenosine polyphosphate hydrolase and related proteins of the histidine triad (HIT) family	[FR]	--	--
[truncated: 5,397 more rows]
