# Supplementary material for: Draft Genome and Biological Characteristics of Fusarium solani and Fusarium oxysporum Causing Black Rot in Gastrodia elata
Source: Int J Mol Sci. 2023 Feb 25;24(5):4545. doi: 10.3390/ijms24054545 (PMC10003674; doi:10.3390/ijms24054545)
Supplement: Supplementary file 1 [file ijms-24-04545-s001.zip › Table/Table S8 Analysis of KEGG annotation of strain QK8 Genome.xlsx]

## Sheet: all.kegg
Analysis of KEGG annotation of strain QK8 Genome
Query_id	Subject_id	Identity	Align_length	Miss_match	Gap	Query_start	Query_end	Subject_start	Subject_end	E_value	Score	Subject_annotation
QK8_00001	maj:MAA_07572	44.3	395	203	7	7	390	6	394	9.1e-89	330.1	---
QK8_00001	nhe:NECHADRAFT_88878	71.7	159	44	1	165	322	38	196	3.3e-62	241.9	---
QK8_00001	nhe:NECHADRAFT_89190	73.5	147	38	1	177	322	1	147	1.2e-59	233.4	---
QK8_00001	nhe:NECHADRAFT_88881	73.5	147	38	1	177	322	1	147	1.2e-59	233.4	---
QK8_00001	bfu:BCIN_05g06590	32.1	215	124	8	7	206	18	225	2.7e-16	89.4	---
QK8_00001	maj:MAA_11002	27.9	204	123	8	6	206	10	192	7.9e-16	87.8	---
QK8_00002	fox:FOXG_14985	94.4	1140	43	1	1	1119	1	1140	0	2159	---
QK8_00002	fox:FOXG_05571	93.7	1023	43	1	1	1002	1	1023	0	1919.8	---
QK8_00002	fox:FOXG_22920	96.2	548	21	0	1	548	1	548	6.5e-304	1047	---
QK8_00002	fox:FOXG_22059	44.7	758	350	16	575	1302	195	913	5e-171	605.5	---
QK8_00002	bfu:BCIN_01g11560	32.5	1127	608	36	572	1672	323	1322	1.4e-144	517.7	---
QK8_00002	bfu:BCIN_11g06560	32.4	1127	609	36	572	1672	323	1322	2e-143	513.8	---
QK8_00002	fox:FOXG_16024	41.9	534	259	11	575	1081	195	704	1.9e-109	401	---
QK8_00002	pte:PTT_13429	29.7	593	331	16	584	1161	368	889	1.8e-56	224.9	---
QK8_00002	nhe:NECHADRAFT_88548	24.6	832	469	27	674	1487	245	936	6.1e-52	209.9	---
QK8_00002	fpu:FPSE_11241	24.8	536	297	18	695	1199	267	727	2.3e-30	138.3	---
QK8_00002	fox:FOXG_22194	58.5	106	43	1	1197	1302	1	105	2.1e-28	131.7	---
QK8_00003	fox:FOXG_19365	97.1	341	10	0	7	347	35	375	8.2e-187	655.6	---
QK8_00003	fox:FOXG_06548	86.8	341	15	1	7	347	1005	1315	2.9e-160	567.4	---
QK8_00003	fox:FOXG_18375	96.2	288	11	0	60	347	1	288	1.5e-156	555.1	---
QK8_00003	nhe:NECHADRAFT_39649	78	168	37	0	180	347	1	168	8.7e-72	273.5	---
QK8_00003	fox:FOXG_07069	96.8	126	4	0	222	347	11	136	5.1e-64	247.7	---
QK8_00003	nhe:NECHADRAFT_89423	43.7	341	75	2	7	347	76	299	4.1e-61	238	---
QK8_00003	nhe:NECHADRAFT_89328	41.8	335	62	3	13	347	617	818	1.2e-52	209.9	---
QK8_00003	nhe:NECHADRAFT_88877	41.3	322	72	2	26	347	1	205	5.9e-52	207.6	---
QK8_00003	nhe:NECHADRAFT_89343	57.6	170	59	2	7	176	37	193	1.9e-42	176	---
QK8_00003	nhe:NECHADRAFT_89204	62.4	125	47	0	1	125	534	658	4.2e-34	148.3	---
QK8_00003	wic:J056_004366	30.7	355	210	12	9	346	306	641	2.1e-25	119.4	---
QK8_00003	mgr:MGG_15980	34.9	109	29	1	230	296	7	115	8.9e-08	60.8	---
QK8_00004	fgr:FGSG_07698	77	139	32	0	5	143	15	153	5.2e-63	243	---
QK8_00004	fox:FOXG_17416	76.2	143	34	0	1	143	1	143	6.8e-63	242.7	---
QK8_00004	fpu:FPSE_11249	75.5	139	34	0	5	143	15	153	1.4e-60	235	---
QK8_00004	ncr:NCU07050	75.7	136	33	0	8	143	27	162	1.2e-59	231.9	---
QK8_00004	nte:NEUTE1DRAFT140342	73.9	138	34	1	8	143	27	164	9.6e-57	222.2	---
QK8_00004	plj:VFPFJ_01526	65.7	143	49	0	1	143	14	156	1.1e-55	218.8	---
QK8_00004	cmt:CCM_03178	59.9	142	57	0	2	143	14	155	2.1e-51	204.5	---
QK8_00004	fvr:FVEG_17283	80.6	72	14	0	65	136	1	72	4e-31	137.1	---
QK8_00004	glz:GLAREA_00417	42.1	107	62	0	8	114	40	146	2.3e-18	94.7	---
QK8_00004	pfj:MYCFIDRAFT_29864	41.7	108	62	1	8	114	33	140	2.3e-18	94.7	---
QK8_00005	fpu:FPSE_11248	69.6	181	48	2	1	181	1	174	3.1e-68	260.8	---
QK8_00005	fgr:FGSG_07699	68	181	51	2	1	181	1	174	2.6e-67	257.7	---
QK8_00005	ncr:NCU07051	47.1	155	79	2	28	180	22	175	2.2e-34	148.3	---
QK8_00005	nte:NEUTE1DRAFT148459	45.2	157	82	2	28	180	22	178	2.7e-32	141.4	---
QK8_00005	mgr:MGG_10781	42.4	184	89	6	10	181	13	191	6e-24	113.6	---
QK8_00005	bze:COCCADRAFT_90351	40.4	183	93	6	14	181	8	189	2.3e-23	111.7	---
QK8_00005	bor:COCMIDRAFT_108889	38.3	183	97	5	14	181	8	189	3.9e-23	110.9	---
QK8_00006	fox:FOXG_21180	88	50	6	0	1	50	36	85	2.4e-17	90.9	---
QK8_00006	fox:FOXG_22454	88	50	6	0	1	50	36	85	2.4e-17	90.9	---
QK8_00006	fox:FOXG_02652	86	50	7	0	1	50	1	50	2.7e-16	87.4	---
QK8_00006	fox:FOXG_17694	82.4	34	6	0	1	34	36	69	4.6e-08	60.1	---
QK8_00007	fgr:FGSG_02906	49.6	264	59	2	5	194	59	322	3.3e-63	244.2	---
QK8_00007	fpu:FPSE_06695	49.6	264	59	3	5	194	46	309	9e-61	236.1	---
QK8_00007	fvr:FVEG_09972	49.4	265	60	3	4	194	47	311	8.4e-59	229.6	---
QK8_00007	fox:FOXG_10870	58	188	24	2	62	194	7	194	1.4e-48	195.7	---
QK8_00007	cfj:CFIO01_07726	40.3	253	92	3	5	202	47	295	6.5e-43	176.8	---
QK8_00007	nhe:NECHADRAFT_88293	34.7	271	96	5	5	195	50	319	6.9e-37	156.8	---
QK8_00007	ela:UCREL1_4327	36.7	264	92	5	5	194	47	309	2.6e-36	154.8	---
QK8_00007	fox:FOXG_11857	47.3	188	25	3	4	117	47	234	8.5e-35	149.8	---
QK8_00007	nhe:NECHADRAFT_34332	35.1	279	92	5	5	194	47	325	7.2e-34	146.7	---
QK8_00007	ela:UCREL1_6332	33	270	101	5	5	194	47	316	8e-33	143.3	---
QK8_00007	tmn:UCRPA7_8712	33.3	270	100	4	5	194	17	286	1.4e-32	142.5	---
QK8_00007	cfj:CFIO01_04630	33.5	272	99	5	5	194	50	321	5.2e-32	140.6	---
QK8_00007	afv:AFLA_098640	30.8	273	107	4	4	194	47	319	7.4e-31	136.7	---
QK8_00007	vda:VDAG_09154	30.5	272	109	4	2	194	43	313	3.1e-29	131.3	---
QK8_00007	nhe:NECHADRAFT_43859	35.2	270	95	6	5	194	47	316	7e-29	130.2	---
QK8_00007	vda:VDAG_01322	30.8	273	109	5	2	194	46	318	9.1e-29	129.8	---
QK8_00007	nhe:NECHADRAFT_39711	32.6	264	91	4	5	183	51	312	1.2e-28	129.4	---
QK8_00007	act:ACLA_011110	28.9	277	115	4	4	198	47	323	1.6e-28	129	---
QK8_00007	ani:AN8815.2	30.4	276	110	4	5	198	48	323	2e-28	128.6	---
QK8_00007	nfi:NFIA_077870	29.6	277	113	4	4	198	47	323	2.6e-28	128.3	---
QK8_00008	nhe:NECHADRAFT_80719	81.5	578	106	1	10	587	7	583	3.8e-301	1036.2	---
QK8_00008	fvr:FVEG_03889	78	587	127	2	1	587	1	585	1.3e-290	1001.1	---
QK8_00008	fox:FOXG_06022	77.9	587	128	2	1	587	1	585	3.9e-290	999.6	---
QK8_00008	fpu:FPSE_07579	75.3	587	143	2	1	587	1	585	7.1e-284	978.8	---
QK8_00008	fgr:FGSG_09219	74.6	532	120	1	56	587	1	517	9.1e-255	882.1	---
QK8_00008	maj:MAA_01055	68.7	578	173	5	15	587	18	592	6.1e-251	869.4	---
QK8_00008	plj:VFPFJ_06123	68.4	573	176	4	19	587	26	597	1.6e-246	854.7	---
QK8_00008	tre:TRIREDRAFT_122948	69.7	558	159	7	35	587	16	568	1.7e-245	851.3	---
QK8_00008	plj:VFPFJ_11472	66.7	570	170	6	28	587	41	600	2.9e-237	823.9	---
QK8_00008	cfj:CFIO01_01548	62.3	583	210	6	12	586	14	594	2.7e-227	790.8	---
QK8_00008	tmn:UCRPA7_2863	60.6	592	206	7	19	586	25	613	1.4e-223	778.5	---
QK8_00008	maw:MAC_06890	68.3	515	157	4	15	526	18	529	9.5e-220	765.8	---
QK8_00008	ttt:THITE_2112741	59.7	573	222	7	19	586	25	593	1.3e-216	755.4	---
QK8_00008	mtm:MYCTH_99853	60.3	575	219	6	17	586	24	594	1.8e-215	751.5	---
QK8_00008	mbe:MBM_06259	59.6	581	226	8	14	587	13	591	3.1e-210	734.2	---
QK8_00008	psco:LY89DRAFT_590475	58	581	236	6	14	587	13	592	1.7e-208	728.4	---
QK8_00008	pan:PODANSg4018	58.1	573	231	7	19	586	25	593	1e-205	719.2	---
QK8_00008	cthr:CTHT_0004150	57	574	237	7	19	586	30	599	2.3e-202	708	---
QK8_00008	bfu:BCIN_01g07190	57.1	580	241	7	14	587	16	593	4e-202	707.2	---
QK8_00008	ssl:SS1G_04196	56.3	583	244	8	14	587	16	596	1.3e-197	692.2	---
QK8_00009	bfu:BCIN_02g03480	43.7	309	163	5	33	339	21	320	1.4e-66	256.1	---
QK8_00009	psco:LY89DRAFT_594986	40.1	319	182	4	21	339	10	319	8.6e-64	246.9	alpha/beta-hydrolase; K17648 ESTA; versiconal hemiacetal acetate esterase [EC:3.1.1.94]
QK8_00009	afv:AFLA_139320	36.2	293	163	8	33	319	17	291	9.6e-39	163.7	aflJ/ estA/ esterase; K17648 ESTA; versiconal hemiacetal acetate esterase [EC:3.1.1.94]
QK8_00009	fox:FOXG_15344	32.6	261	162	6	80	340	70	316	5.1e-32	141.4	---
QK8_00009	fme:FOMMEDRAFT_16951	32.7	266	170	6	77	339	79	338	2.1e-30	136	---
QK8_00010	pbn:PADG_02283	25.7	1581	1025	36	13	1548	28	1504	1.7e-135	487.3	---
QK8_00010	pbl:PAAG_00391	25	1578	1022	34	13	1548	117	1575	1.2e-128	464.5	---
QK8_00010	aalt:CC77DRAFT_1012984	24.4	1654	1027	45	3	1548	4	1541	8.3e-114	415.2	---
QK8_00010	bze:COCCADRAFT_30414	25.1	1682	999	55	13	1548	12	1579	3.8e-111	406.4	---
QK8_00010	bsc:COCSADRAFT_189620	24.5	1680	1004	56	13	1548	12	1570	7.8e-104	382.1	---
QK8_00010	nhe:NECHADRAFT_83338	24.3	1592	1003	41	11	1550	15	1456	5.6e-102	375.9	---
QK8_00010	aje:HCAG_01942	23.1	1560	843	41	13	1548	19	1246	1.5e-86	324.7	---
QK8_00010	tre:TRIREDRAFT_112222	22.9	1601	1085	46	11	1550	18	1529	3.6e-85	320.1	---
QK8_00010	npa:UCRNP2_10444	24.3	1139	714	31	447	1536	574	1613	1.3e-71	275	---
QK8_00010	cfj:CFIO01_10138	22	1603	1078	56	6	1548	17	1506	1.6e-61	241.5	---
QK8_00010	glz:GLAREA_02384	20.6	1653	1063	45	12	1546	4	1524	5.8e-59	233	---
QK8_00010	act:ACLA_008390	22.8	826	566	25	11	806	4	787	4.8e-37	160.2	---
QK8_00010	nfi:NFIA_027940	21.9	830	561	21	11	803	4	783	2.4e-36	157.9	---
QK8_00010	afm:AFUA_7G06670	22.3	831	557	22	11	803	4	783	2e-35	154.8	---
QK8_00010	afv:AFLA_038290	21.8	648	461	14	14	650	7	619	2.1e-32	144.8	---
QK8_00010	cfj:CFIO01_01741	20.2	816	537	21	24	806	17	751	2.2e-26	124.8	---
QK8_00010	nhe:NECHADRAFT_54997	21.1	703	472	18	1	687	1	636	4.2e-25	120.6	---
QK8_00010	fox:FOXG_04094	21.4	660	436	18	45	687	41	634	1.8e-23	115.2	---
QK8_00010	fvr:FVEG_07209	20	834	521	23	45	799	41	807	3e-23	114.4	---
QK8_00010	fgr:FGSG_07877	20.9	703	478	15	1	687	1	641	6.7e-23	113.2	---
QK8_00011	tmn:UCRPA7_3607	68.5	343	107	1	1	342	1	343	3e-133	477.6	---
QK8_00011	act:ACLA_002800	54.2	354	154	2	1	346	5	358	1.5e-103	379	---
QK8_00011	mgr:MGG_04975	44.4	349	169	8	1	344	2	330	8.4e-75	283.5	---
QK8_00011	ztr:MYCGRDRAFT_51973	44.1	349	176	7	1	343	29	364	4.3e-71	271.2	---
QK8_00011	bcom:BAUCODRAFT_145103	44.6	352	174	9	1	343	1	340	4.8e-70	267.7	---
QK8_00011	bsc:COCSADRAFT_105897	42.8	339	171	7	15	346	13	335	3.1e-69	265	---
QK8_00011	psco:LY89DRAFT_412136	43.1	362	185	9	1	344	1	359	2e-68	262.3	---
QK8_00011	afv:AFLA_039710	43.4	334	177	5	16	344	14	340	2e-68	262.3	---
QK8_00011	aor:AO090011000154	43.1	334	178	5	16	344	14	340	4.5e-68	261.2	---
QK8_00011	bze:COCCADRAFT_3404	42	338	173	7	16	346	14	335	4.5e-68	261.2	---
QK8_00011	bor:COCMIDRAFT_802	42.5	339	172	7	15	346	13	335	4.5e-68	261.2	---
QK8_00011	pte:PTT_16195	42.1	340	172	7	16	346	14	337	8.4e-67	256.9	---
QK8_00011	aalt:CC77DRAFT_995685	39	351	191	7	1	346	1	333	8.4e-67	256.9	---
QK8_00011	pfj:MYCFIDRAFT_188527	41	351	184	9	1	343	1	336	1.4e-66	256.1	---
QK8_00011	tmn:UCRPA7_3537	41.7	348	179	7	1	343	1	329	1.9e-66	255.8	---
QK8_00011	ela:UCREL1_10919	42.3	350	180	7	1	344	1	334	2.5e-66	255.4	---
QK8_00011	cim:CIMG_10291	42	352	189	6	1	344	1	345	2.5e-66	255.4	---
QK8_00011	nhe:NECHADRAFT_48191	43.1	341	177	9	16	344	14	349	3.2e-66	255	---
QK8_00011	pcs:Pc12g14200	42.1	335	180	7	15	344	13	338	3.5e-65	251.5	---
QK8_00011	cpw:CPC735_013740	41.5	352	191	6	1	344	1	345	6e-65	250.8	---
QK8_00012	fox:FOXG_20646	43	597	296	8	93	666	123	698	7.4e-128	460.7	---
QK8_00012	fvr:FVEG_10572	38.2	672	365	14	19	665	50	696	1.9e-115	419.5	---
QK8_00012	maw:MAC_00224	38.6	547	295	9	148	665	40	574	7.5e-96	354.4	---
QK8_00012	fgr:FGSG_03043	27.5	563	318	11	114	661	78	565	4.6e-53	212.2	---
QK8_00012	fpu:FPSE_02186	29.8	433	226	7	147	575	106	464	6.2e-50	201.8	---
QK8_00012	fvr:FVEG_16298	27.5	498	307	13	81	569	72	524	6.6e-36	155.2	---
QK8_00012	fox:FOXG_10181	27.8	497	306	13	81	569	72	523	7.3e-35	151.8	---
QK8_00012	tre:TRIREDRAFT_71823	24.7	578	343	18	2	569	7	502	1.6e-29	134	---
QK8_00012	shs:STEHIDRAFT_64714	26.8	414	279	8	101	507	173	569	5.1e-28	129	---
QK8_00012	pco:PHACADRAFT_256720	25.9	421	285	10	149	567	146	541	2.1e-26	123.6	---
QK8_00012	psq:PUNSTDRAFT_126610	24.8	423	288	8	150	567	250	647	2.1e-26	123.6	---
QK8_00012	scm:SCHCODRAFT_269936	24.5	421	289	8	150	566	206	601	1.2e-24	117.9	---
QK8_00012	sla:SERLADRAFT_351153	25.4	413	285	8	101	507	148	543	3.4e-24	116.3	---
QK8_00012	hir:HETIRDRAFT_309579	24.7	360	254	5	150	508	213	556	4.9e-23	112.5	---
QK8_00012	cci:CC1G_11764	25.1	359	245	6	150	506	162	498	8.4e-23	111.7	---
QK8_00012	abv:AGABI2DRAFT199954	25.1	391	264	10	150	536	233	598	1.2e-21	107.8	---
QK8_00012	abp:AGABI1DRAFT33681	24.9	362	244	9	150	508	266	602	2.7e-21	106.7	---
QK8_00012	lbc:LACBIDRAFT_230018	25.5	361	234	10	150	508	254	581	4.3e-19	99.4	---
QK8_00012	ssl:SS1G_01490	40.5	116	69	0	149	264	117	232	1.3e-18	97.8	---
QK8_00013	maj:MAA_00395	81.9	326	56	1	9	334	1	323	1.8e-151	539.3	---
QK8_00013	maj:MAA_00896	43.7	641	286	10	9	576	4	642	7.5e-137	490.7	---
QK8_00013	maj:MAA_10455	35	694	236	14	241	739	224	897	3.5e-94	349	---
QK8_00013	maj:MAA_11797	33.5	635	230	12	251	738	1	590	6.5e-80	301.6	---
QK8_00013	fox:FOXG_22096	40.8	451	189	9	329	739	56	468	9.4e-79	297.7	---
QK8_00013	fox:FOXG_22224	40.8	451	189	9	329	739	56	468	9.4e-79	297.7	---
QK8_00013	plj:VFPFJ_11594	36.9	577	228	15	297	751	10	572	9.1e-74	281.2	---
QK8_00013	fox:FOXG_19580	39.2	451	173	9	329	740	77	465	2.6e-73	279.6	---
QK8_00013	plj:VFPFJ_11246	45.2	345	140	7	82	380	4	345	8.5e-72	274.6	---
QK8_00013	maj:MAA_00946	36.2	564	208	18	251	740	1	486	1.5e-68	263.8	---
QK8_00013	maj:MAA_11785	58.5	176	68	2	581	751	87	262	1.4e-50	204.1	---
QK8_00013	fox:FOXG_22054	69.1	136	42	0	606	741	78	213	3.1e-50	203	---
QK8_00013	fox:FOXG_22188	69.1	136	42	0	606	741	47	182	3.1e-50	203	---
QK8_00013	fox:FOXG_20979	55.4	186	81	1	17	200	10	195	9.1e-50	201.4	---
QK8_00013	fox:FOXG_21020	55.4	186	81	1	17	200	10	195	9.1e-50	201.4	---
QK8_00013	fox:FOXG_22055	63.4	142	48	2	598	739	75	212	8.8e-45	184.9	---
QK8_00013	fox:FOXG_22189	63.4	142	48	2	598	739	75	212	8.8e-45	184.9	---
QK8_00013	fox:FOXG_20972	35.6	309	163	7	428	734	5	279	2.8e-38	163.3	---
QK8_00013	npa:UCRNP2_5173	28.5	417	272	7	18	412	76	488	5.4e-34	149.1	---
QK8_00013	fox:FOXG_22255	69.9	93	28	0	610	702	37	129	2.3e-32	143.7	---
QK8_00014	fox:FOXG_08869	48.2	737	357	5	1	715	104	837	2.7e-192	674.9	---
QK8_00014	psco:LY89DRAFT_786387	42.8	738	392	6	1	713	117	849	8.5e-162	573.5	---
QK8_00014	pfy:PFICI_06360	37.4	743	422	9	2	711	111	843	1.9e-129	466.1	---
QK8_00014	fox:FOXG_09823	36.9	740	423	9	2	710	100	826	9.8e-126	453.8	---
QK8_00014	fgr:FGSG_03329	36.2	741	425	10	3	710	101	826	1.8e-119	433	---
QK8_00014	fpu:FPSE_07488	36	741	426	10	3	710	101	826	1.5e-118	429.9	---
QK8_00014	fvr:FVEG_08655	36	741	428	10	2	710	100	826	6e-115	417.9	---
QK8_00014	nfi:NFIA_079730	35.6	734	417	16	1	701	80	790	2.1e-107	392.9	---
QK8_00014	afm:AFUA_5G07540	35	737	417	15	1	701	80	790	5.6e-105	384.8	---
QK8_00014	fox:FOXG_16912	34.7	750	443	13	1	716	92	828	2.8e-104	382.5	---
QK8_00014	fvr:FVEG_12924	34.5	751	443	14	1	716	92	828	1.5e-102	376.7	---
QK8_00014	act:ACLA_010800	35.4	737	420	17	12	712	93	809	1.1e-100	370.5	---
QK8_00014	afv:AFLA_104630	33.4	748	432	13	2	712	95	813	2.4e-100	369.4	---
QK8_00014	maj:MAA_05559	32.7	738	463	12	1	711	88	818	7.8e-99	364.4	---
QK8_00014	ani:AN3489.2	31.7	755	467	7	2	724	88	825	1e-98	364	---
QK8_00014	fpu:FPSE_06644	32.9	751	447	15	1	712	92	824	1.3e-98	363.6	---
QK8_00014	tre:TRIREDRAFT_106055	32.2	736	450	11	1	703	96	815	6.6e-98	361.3	---
QK8_00014	fgr:FGSG_03839	33.4	758	434	18	1	712	92	824	8.7e-98	360.9	---
QK8_00014	maw:MAC_01175	33.1	740	457	11	1	711	88	818	9.6e-97	357.5	---
QK8_00014	nhe:NECHADRAFT_72672	32.1	750	454	13	1	712	86	818	3.6e-96	355.5	---
QK8_00015	fox:FOXG_08871	57.6	901	289	8	1	826	1	883	8.8e-296	1018.8	---
QK8_00015	fox:FOXG_07189	59	886	272	11	7	824	7	869	3.7e-294	1013.4	---
QK8_00015	nhe:NECHADRAFT_99796	56.5	897	304	7	1	826	1	882	3.1e-293	1010.4	---
QK8_00015	fox:FOXG_06755	56.5	943	275	14	7	824	7	939	5e-291	1003	---
QK8_00015	fox:FOXG_07315	56.5	943	275	14	7	824	7	939	5e-291	1003	---
QK8_00015	fox:FOXG_16341	56.5	943	275	14	7	824	7	939	5e-291	1003	---
QK8_00015	fvr:FVEG_02568	55.4	904	309	12	1	826	1	888	4.4e-279	963.4	---
QK8_00015	fgr:FGSG_11588	56.3	853	302	11	7	804	7	843	1.8e-272	941.4	---
QK8_00015	tre:TRIREDRAFT_80654	53.1	891	326	9	7	826	7	876	1.1e-266	922.2	---
QK8_00015	cfj:CFIO01_06379	52.7	911	326	9	6	817	7	911	1.9e-258	894.8	glycosyltransferase family 28 domain-containing protein; K05989 ramA; alpha-L-rhamnosidase [EC:3.2.1.40]
QK8_00015	fpu:FPSE_05620	54.6	842	292	11	1	768	1	826	4.7e-257	890.2	---
QK8_00015	pfy:PFICI_13625	51.8	907	330	10	5	826	5	889	5.7e-255	883.2	---
QK8_00015	cmt:CCM_05730	52.3	883	330	7	7	824	5	861	7.5e-255	882.9	---
QK8_00015	vda:VDAG_09883	51	907	307	11	6	828	6	859	1e-248	862.4	---
QK8_00015	bze:COCCADRAFT_104392	50.8	876	325	10	24	829	22	861	1.1e-242	842.4	---
QK8_00015	bor:COCMIDRAFT_102423	50.6	876	327	11	24	829	22	861	2.5e-242	841.3	---
QK8_00015	bsc:COCSADRAFT_115111	50.7	871	333	9	24	829	22	861	6.4e-238	826.6	---
QK8_00015	fox:FOXG_06509	57.1	748	222	13	10	754	49	700	7.3e-234	813.1	---
QK8_00015	aalt:CC77DRAFT_1000956	50.8	825	293	12	18	765	16	804	1.7e-222	775.4	---
QK8_00015	val:VDBG_09584	49	789	314	8	67	781	19	793	1.4e-213	745.7	---
QK8_00016	fox:FOXG_20646	44.2	513	260	7	371	876	115	608	7.6e-115	417.9	---
QK8_00016	fvr:FVEG_10572	41	558	298	8	310	861	60	592	1.4e-105	387.1	---
QK8_00016	fvr:FVEG_12543	56.6	362	99	6	9	312	8	369	3.1e-100	369.4	---
QK8_00016	cfj:CFIO01_02878	55.5	353	109	4	8	312	10	362	8.4e-98	361.3	---
QK8_00016	vda:VDAG_09884	52.7	364	102	6	12	312	50	406	6.4e-90	335.1	---
QK8_00016	maw:MAC_00224	40.5	489	275	9	405	887	14	492	1.2e-88	330.9	---
QK8_00016	cmt:CCM_05731	48.6	362	123	6	8	312	14	369	1.1e-81	307.8	---
QK8_00016	pfy:PFICI_14781	50.3	340	110	6	8	307	10	330	4.6e-80	302.4	---
QK8_00016	aalt:CC77DRAFT_948242	50	328	115	5	21	308	5	323	8.7e-79	298.1	---
QK8_00016	bfu:BCIN_08g06970	48.8	340	120	7	13	308	12	341	2.6e-75	286.6	---
QK8_00016	glz:GLAREA_03490	49.1	324	102	6	21	308	71	367	3.2e-73	279.6	---
QK8_00016	psco:LY89DRAFT_709173	47.1	327	124	4	17	312	24	332	1.6e-72	277.3	---
QK8_00016	val:VDBG_03501	45.2	343	120	9	12	292	48	384	2e-62	243.8	---
QK8_00016	pno:SNOG_16429	41.9	334	130	5	12	312	10	312	1.4e-60	237.7	---
QK8_00016	npa:UCRNP2_5742	40.4	339	111	8	9	309	13	298	1.5e-54	217.6	---
QK8_00016	aalt:CC77DRAFT_941950	35.9	379	158	6	14	307	51	429	4.4e-54	216.1	---
QK8_00016	pno:SNOG_01258	37.5	371	154	8	14	307	50	419	7.4e-54	215.3	---
QK8_00016	pte:PTT_11359	37	373	156	7	14	307	50	422	1.7e-53	214.2	---
QK8_00016	tml:GSTUM_00001317001	38.6	334	146	8	11	307	24	335	8.2e-53	211.8	---
QK8_00016	fpu:FPSE_02186	30.8	484	238	11	410	875	71	475	2.4e-52	210.3	---
QK8_00017	fox:FOXG_14306	68.9	550	146	1	1	550	1	525	5e-215	750	---
QK8_00017	bfu:BCIN_16g02550	50.6	542	265	1	1	542	1	539	3.7e-157	557.8	---
QK8_00017	ssl:SS1G_13717	49.4	542	271	1	1	542	1	539	2.9e-154	548.1	---
QK8_00017	ssl:SS1G_10139	49.4	542	271	1	1	542	1	539	2.9e-154	548.1	---
QK8_00017	ssl:SS1G_05450	49.4	542	271	1	1	542	1	539	2.9e-154	548.1	---
QK8_00017	ssl:SS1G_01209	49.4	542	271	1	1	542	1	539	2.9e-154	548.1	---
QK8_00017	ssl:SS1G_01014	49.4	542	271	1	1	542	1	539	2.9e-154	548.1	---
QK8_00017	ssl:SS1G_03487	49.1	542	273	1	1	542	1	539	8.5e-154	546.6	---
QK8_00017	ssl:SS1G_11952	49.3	542	272	1	1	542	1	539	1.1e-153	546.2	---
QK8_00017	ssl:SS1G_04121	49.3	542	272	1	1	542	1	539	1.4e-153	545.8	---
QK8_00017	ssl:SS1G_12374	49.3	542	272	1	1	542	1	539	1.9e-153	545.4	---
QK8_00017	ssl:SS1G_12389	49.3	542	272	1	1	542	1	539	3.2e-153	544.7	---
QK8_00017	ssl:SS1G_06492	49.1	542	273	1	1	542	1	539	3.2e-153	544.7	---
QK8_00017	fox:FOXG_16232	63.1	423	128	1	89	511	1	395	5.5e-153	543.9	---
QK8_00017	ssl:SS1G_11463	49.1	542	273	1	1	542	1	539	6.1e-152	540.4	---
QK8_00017	ssl:SS1G_07079	48.5	542	279	0	1	542	1	542	2.3e-151	538.5	---
QK8_00017	ssl:SS1G_07717	48.3	542	280	0	1	542	1	542	3e-151	538.1	---
QK8_00017	ssl:SS1G_07680	48.2	542	281	0	1	542	1	542	3.9e-151	537.7	---
QK8_00017	ssl:SS1G_14222	48.5	542	276	1	1	542	1	539	2.6e-150	535	---
QK8_00017	ssl:SS1G_07383	48.4	533	275	0	7	539	7	539	6.3e-149	530.4	---
QK8_00018	bfu:BCIN_12g00890	57.6	644	270	2	285	925	5	648	4.6e-208	727.6	---
QK8_00018	psco:LY89DRAFT_391405	37.2	936	553	12	1	924	28	940	6.2e-165	584.3	---
QK8_00018	mbe:MBM_02841	36.3	953	560	13	1	935	177	1100	1e-162	577	---
QK8_00018	bfu:BCIN_08g04130	35.9	933	563	9	1	924	142	1048	4.6e-160	568.2	---
QK8_00018	ssl:SS1G_03136	36.1	879	516	10	60	924	98	944	1.4e-151	540	---
QK8_00018	glz:GLAREA_00702	34.8	935	556	14	1	924	144	1035	6.9e-148	527.7	---
QK8_00018	tmn:UCRPA7_8326	32.4	967	585	14	1	924	131	1071	7.2e-137	491.1	---
QK8_00018	pan:PODANSg2431	32.6	909	556	8	1	888	158	1030	1e-135	487.3	---
QK8_00018	aalt:CC77DRAFT_1092772	32.9	948	566	18	1	920	141	1046	3.7e-133	478.8	---
QK8_00018	bcom:BAUCODRAFT_124379	31.4	936	597	9	1	924	129	1031	1.6e-131	473.4	---
QK8_00018	bor:COCMIDRAFT_1383	32.4	937	580	13	1	920	139	1039	1e-130	470.7	---
QK8_00018	pfy:PFICI_05782	33.2	956	564	18	1	924	132	1044	1.3e-130	470.3	---
QK8_00018	bze:COCCADRAFT_8063	33.5	938	569	17	1	920	139	1039	2.2e-130	469.5	---
QK8_00018	ttt:THITE_2120335	30.9	1016	571	16	1	924	130	1106	3.2e-129	465.7	---
QK8_00018	pte:PTT_14084	31.6	956	583	13	1	920	146	1066	7.2e-129	464.5	---
QK8_00018	cfj:CFIO01_00611	30.1	999	587	12	1	924	128	1090	3e-127	459.1	---
QK8_00018	nte:NEUTE1DRAFT145932	32.4	898	553	12	1	876	196	1061	1.7e-125	453.4	---
QK8_00018	ncr:NCU09157	32.3	898	554	12	1	876	193	1058	3.7e-125	452.2	---
QK8_00018	smp:SMAC_09207	31.6	901	562	11	1	879	201	1069	3.5e-123	445.7	---
QK8_00018	psco:LY89DRAFT_764104	30.1	945	610	10	1	927	102	1013	4.5e-123	445.3	---
QK8_00019	mbe:MBM_05696	52.4	103	36	2	1	100	1	93	9.2e-06	52.4	---
QK8_00020	npa:UCRNP2_504	39.6	399	186	6	2	350	1465	1858	1.2e-75	286.6	---
QK8_00020	tre:TRIREDRAFT_105154	33.8	488	238	13	2	417	1874	2348	1.5e-62	243	---
QK8_00020	maw:MAC_08203	33.6	467	219	16	2	395	1176	1624	1.7e-58	229.6	---
QK8_00020	fvr:FVEG_07737	31.4	472	260	14	2	419	1180	1641	2e-54	216.1	---
QK8_00020	fgr:FGSG_07820	30.3	499	260	16	1	417	1275	1767	1e-50	203.8	---
QK8_00020	val:VDBG_07702	53.9	178	79	2	1	177	674	849	6.7e-50	201.1	---
QK8_00020	fpu:FPSE_07930	30.8	468	247	14	1	397	1266	1727	1.9e-49	199.5	---
QK8_00020	vda:VDAG_05642	52.2	178	82	2	1	177	366	541	9.6e-49	197.2	---
QK8_00020	smp:SMAC_08703	51.3	187	84	4	3	188	1926	2106	1.1e-47	193.7	---
QK8_00020	fox:FOXG_20650	32.2	456	253	17	2	419	139	576	1.1e-44	183.7	---
QK8_00020	fox:FOXG_04614	50.8	185	84	4	2	182	1141	1322	3.5e-43	178.7	---
QK8_00020	pan:PODANSg2705	31	429	232	14	2	375	1199	1618	1.8e-42	176.4	---
QK8_00020	fox:FOXG_08876	26.1	357	225	10	5	335	1429	1772	3.1e-31	139	---
QK8_00020	pan:PODANSg5661	50	120	59	1	2	120	485	604	1.4e-26	123.6	---
QK8_00020	bcom:BAUCODRAFT_28742	32.3	217	130	6	2	204	1202	1415	4.3e-25	118.6	---
QK8_00020	nhe:NECHADRAFT_78008	34	209	126	7	16	215	1758	1963	3.4e-22	109	---
QK8_00020	fox:FOXG_18392	30	260	170	8	16	267	3136	3391	1.3e-21	107.1	---
QK8_00020	nhe:NECHADRAFT_78206	39.8	128	73	2	79	206	209	332	6.7e-18	94.7	---
QK8_00021	fvr:FVEG_12679	89.2	361	33	2	1	359	1	357	1.6e-180	634.8	---
QK8_00021	fvr:FVEG_10175	67.8	304	98	0	56	359	49	352	1.1e-128	462.6	---
QK8_00021	fox:FOXG_11649	66.6	299	100	0	56	354	48	346	3.3e-122	441	---
QK8_00021	fgr:FGSG_05834	63.6	305	79	1	55	359	17	289	6.7e-115	416.8	---
QK8_00021	nhe:NECHADRAFT_52876	60.5	301	117	1	61	359	19	319	4.1e-112	407.5	---
QK8_00021	nhe:NECHADRAFT_87177	58.4	305	127	0	55	359	45	349	5.9e-111	403.7	---
QK8_00021	nhe:NECHADRAFT_45201	61.3	297	109	2	65	359	1	293	1.3e-110	402.5	---
QK8_00021	fpu:FPSE_06648	53.1	358	157	3	3	358	14	362	9.3e-109	396.4	---
QK8_00021	nhe:NECHADRAFT_47669	58.4	305	127	0	55	359	6	310	1.6e-108	395.6	---
QK8_00021	fox:FOXG_16841	56.5	322	122	2	55	358	53	374	2.1e-108	395.2	---
QK8_00021	fox:FOXG_10799	57.8	306	128	1	55	359	48	353	2.7e-108	394.8	---
QK8_00021	nhe:NECHADRAFT_87977	59.7	300	120	1	61	359	37	336	3e-107	391.3	---
QK8_00021	fvr:FVEG_11776	58.4	296	123	0	64	359	56	351	1.5e-106	389	---
QK8_00021	fvr:FVEG_09451	55.9	306	134	1	55	359	48	353	2.5e-106	388.3	---
QK8_00021	nhe:NECHADRAFT_45657	59	300	122	1	61	359	21	320	2.5e-106	388.3	---
QK8_00021	fox:FOXG_13036	57.9	297	125	0	63	359	55	351	9.7e-106	386.3	---
QK8_00021	fvr:FVEG_12851	59	290	117	1	71	358	71	360	1.3e-105	386	---
QK8_00021	fgr:FGSG_03835	58	295	122	1	66	358	60	354	3.1e-104	381.3	---
QK8_00021	fvr:FVEG_15297	55.1	305	136	1	55	358	59	363	3.1e-104	381.3	---
QK8_00021	nhe:NECHADRAFT_30036	55.3	318	126	4	58	359	1	318	7.7e-103	376.7	---
QK8_00022	bcom:BAUCODRAFT_37011	64	317	113	1	1	317	1	316	6.3e-117	423.3	---
QK8_00022	ani:AN3978.2	65.6	320	107	2	1	318	641	959	5.9e-115	416.8	---
QK8_00022	aalt:CC77DRAFT_52654	65.5	313	106	1	8	318	12	324	7.7e-115	416.4	---
QK8_00022	bor:COCMIDRAFT_103382	64.9	313	108	1	8	318	12	324	1e-111	406	---
QK8_00022	bsc:COCSADRAFT_37623	64.2	313	110	1	8	318	12	324	5.2e-111	403.7	---
QK8_00022	npa:UCRNP2_9299	63.8	315	110	3	4	315	5	318	6.8e-111	403.3	---
QK8_00022	bze:COCCADRAFT_38902	64.5	313	109	1	8	318	12	324	1.2e-110	402.5	---
QK8_00022	pte:PTT_08725	63.1	320	114	3	1	318	7	324	5.7e-110	400.2	---
QK8_00022	pno:SNOG_12975	60.3	317	124	1	4	318	8	324	6.3e-109	396.7	---
QK8_00022	mgr:MGG_07443	56.8	317	137	0	1	317	33	349	1.7e-101	372.1	---
QK8_00022	glz:GLAREA_03292	58.1	315	125	3	4	317	5	313	1.7e-101	372.1	---
QK8_00022	tms:TREMEDRAFT_34314	37.8	323	174	9	13	317	16	329	6.5e-45	184.1	---
QK8_00022	psq:PUNSTDRAFT_143260	39.6	308	165	8	14	309	21	319	1.9e-44	182.6	---
QK8_00022	gtr:GLOTRDRAFT_105748	36.1	330	186	7	5	317	12	333	1.2e-43	179.9	---
QK8_00022	sla:SERLADRAFT_417736	37	316	181	8	13	317	21	329	1.6e-43	179.5	---
QK8_00022	fme:FOMMEDRAFT_138489	34.8	328	196	8	2	320	8	326	2.7e-43	178.7	---
QK8_00022	pno:SNOG_01661	38.4	318	172	7	13	320	33	336	1e-42	176.8	---
QK8_00022	ztr:MYCGRDRAFT_66753	38.2	314	170	9	13	316	34	333	1e-42	176.8	---
QK8_00022	bsc:COCSADRAFT_102119	36.1	319	183	7	13	322	33	339	2.3e-42	175.6	---
QK8_00022	ppl:POSPLDRAFT_95635	34.7	326	195	8	5	317	16	336	3.9e-42	174.9	---
QK8_00023	mtm:MYCTH_2305688	63.3	259	94	1	9	266	3	261	2.1e-97	358.2	---
QK8_00023	glz:GLAREA_10471	64	250	90	0	13	262	8	257	1.3e-94	349	---
QK8_00023	ttt:THITE_2122389	61.9	260	98	1	8	266	11	270	2.4e-93	344.7	---
QK8_00023	cfj:CFIO01_03970	62.1	256	95	2	11	265	15	269	9e-93	342.8	---
QK8_00023	pcs:Pc12g15460	62.9	251	91	1	12	262	19	267	4.9e-91	337	---
QK8_00023	cmt:CCM_00545	62	258	81	2	9	266	11	251	7.9e-89	329.7	---
QK8_00023	pan:PODANSg7335	54.1	259	118	1	9	266	13	271	1.5e-79	298.9	---
QK8_00023	ela:UCREL1_3629	44.6	240	129	3	23	261	19	255	4.8e-54	214.2	---
QK8_00023	smp:SMAC_06982	43.2	266	139	7	13	266	3	268	2e-52	208.8	---
QK8_00023	maj:MAA_06614	46.5	258	127	7	15	264	5	259	1.9e-50	202.2	---
QK8_00023	ttt:THITE_2133171	44.3	237	115	5	42	261	29	265	6.7e-48	193.7	---
QK8_00023	ttt:THITE_2171739	39.9	263	147	6	11	264	1	261	1.2e-47	193	---
QK8_00023	maw:MAC_02864	37.5	261	153	6	13	265	3	261	1e-43	179.9	---
QK8_00023	pcs:Pc12g10740	37.3	263	153	8	13	265	74	334	1.6e-41	172.6	---
QK8_00023	maj:MAA_01383	46	189	92	6	85	265	8	194	2e-39	165.6	---
QK8_00023	pfj:MYCFIDRAFT_140860	29.9	241	162	5	25	263	15	250	5.9e-28	127.5	---
QK8_00023	psco:LY89DRAFT_685400	37.6	149	90	3	118	265	14	160	1.3e-19	99.8	---
QK8_00023	cmt:CCM_07326	27.2	217	141	5	59	262	65	277	1.9e-18	95.9	---
QK8_00023	pdp:PDIP_17750	45.8	118	35	2	12	129	24	112	3.1e-16	88.6	---
QK8_00024	npa:UCRNP2_6076	28.5	165	100	1	12	158	18	182	1.1e-13	79.7	---
QK8_00024	aalt:CC77DRAFT_208005	29.5	146	103	0	12	157	13	158	1.2e-12	76.3	---
QK8_00025	pan:PODANSg3581	47.5	101	42	4	434	530	336	429	3.9e-15	85.9	---
QK8_00026	pfy:PFICI_12021	28.9	509	240	6	99	491	187	689	2e-50	203	---
QK8_00026	fvr:FVEG_15328	40.5	237	134	4	66	300	53	284	4.3e-40	168.7	---
QK8_00026	nhe:NECHADRAFT_52103	45.6	193	103	1	108	300	40	230	9.5e-40	167.5	---
QK8_00026	fox:FOXG_05867	48.3	178	90	1	125	300	103	280	4.7e-39	165.2	---
QK8_00026	fpu:FPSE_05059	43.6	179	98	1	125	300	187	365	4.9e-36	155.2	---
QK8_00026	fgr:FGSG_09350	36.3	259	142	6	51	300	121	365	9.2e-35	151	---
QK8_00026	pfy:PFICI_03157	42.1	178	101	1	124	299	17	194	2.1e-34	149.8	---
QK8_00026	pno:SNOG_07457	37.1	245	141	3	76	320	295	526	1.3e-33	147.1	---
QK8_00026	psco:LY89DRAFT_691080	35.5	242	141	4	118	357	30	258	1.5e-32	143.7	---
QK8_00026	glz:GLAREA_00583	40.1	187	107	3	118	301	35	219	7.6e-29	131.3	---
QK8_00026	bsc:COCSADRAFT_48693	42.9	177	90	4	125	291	1	176	2.7e-26	122.9	---
QK8_00026	nhe:NECHADRAFT_83110	29.2	284	140	7	138	366	61	338	3.3e-24	115.9	---
QK8_00026	cim:CIMG_08498	35.9	198	119	4	109	299	1558	1754	7.3e-24	114.8	---
QK8_00026	nhe:NECHADRAFT_87552	29.1	251	132	3	118	322	7	257	1.3e-23	114	---
QK8_00026	cpw:CPC735_061630	34.8	198	121	3	109	299	1489	1685	1.3e-23	114	---
QK8_00026	nhe:NECHADRAFT_80737	35	183	104	4	116	295	421	591	4.8e-23	112.1	---
QK8_00026	bor:COCMIDRAFT_45858	42.3	149	81	2	113	257	5	152	4.8e-23	112.1	---
QK8_00026	bze:COCCADRAFT_109962	34.7	196	120	2	116	303	7	202	6.2e-23	111.7	---
QK8_00026	glz:GLAREA_09816	39	146	84	2	113	253	8	153	8.1e-23	111.3	---
QK8_00026	bze:COCCADRAFT_2831	33.2	202	122	5	117	308	11	209	1.4e-22	110.5	---
QK8_00027	fvr:FVEG_00027	97.1	413	12	0	1	413	1	413	1.5e-219	764.6	---
QK8_00027	nhe:NECHADRAFT_51284	75.9	415	98	2	1	413	1	415	2e-171	604.7	---
QK8_00027	fox:FOXG_09801	74.2	414	106	1	1	413	1	414	8.3e-170	599.4	---
QK8_00027	fvr:FVEG_08679	74.2	414	106	1	1	413	1	414	5.4e-169	596.7	---
QK8_00027	cfj:CFIO01_00799	74.5	415	100	3	1	413	1	411	7.7e-168	592.8	---
QK8_00027	fpu:FPSE_10439	69.5	413	124	1	1	413	1	411	9.5e-158	559.3	---
QK8_00027	fgr:FGSG_03315	69.8	410	122	1	1	410	1	408	6.1e-157	556.6	---
QK8_00027	aalt:CC77DRAFT_483913	66.2	417	137	1	1	413	1	417	5.4e-153	543.5	---
QK8_00027	tre:TRIREDRAFT_121495	66.7	414	132	3	1	413	1	409	4.7e-149	530.4	---
QK8_00027	nhe:NECHADRAFT_52137	63.7	422	141	2	1	410	1	422	6.8e-140	500	---
QK8_00027	pfy:PFICI_13611	58	414	168	2	1	413	1	409	1.1e-124	449.5	---
QK8_00027	ela:UCREL1_8425	56.9	420	169	4	1	413	1	415	9.9e-123	443	---
QK8_00027	val:VDBG_05526	57.8	398	150	4	15	411	12	392	2.5e-118	428.3	---
QK8_00027	vda:VDAG_07176	57.5	398	151	4	15	411	12	392	1.6e-117	425.6	---
QK8_00027	cfj:CFIO01_09572	55.7	418	163	4	1	413	1	401	1.5e-115	419.1	---
QK8_00027	afm:AFUA_4G11800	55.5	418	163	5	1	411	1	402	5.8e-115	417.2	alkaline serine protease Alp1; K18549 ALP1; oryzin [EC:3.4.21.63]
QK8_00027	nfi:NFIA_104430	55.3	418	164	5	1	411	1	402	1.7e-114	415.6	alkaline serine protease Alp1; K18549 ALP1; oryzin [EC:3.4.21.63]
QK8_00027	nhe:NECHADRAFT_75440	53.2	417	184	4	1	411	1	412	3.8e-114	414.5	---
QK8_00027	fpu:FPSE_09948	54.3	416	181	3	1	412	1	411	4.2e-113	411	---
QK8_00028	fox:FOXG_21193	37.3	169	89	5	91	246	84	248	9.5e-20	100.1	---
QK8_00029	fvr:FVEG_08874	48.6	278	136	3	23	298	2	274	1.3e-68	262.7	---
QK8_00029	fox:FOXG_09586	46.1	254	133	1	45	298	26	275	9.5e-59	229.9	---
QK8_00029	nhe:NECHADRAFT_91096	47.7	256	129	2	44	298	23	274	1.2e-56	223	---
QK8_00029	tre:TRIREDRAFT_109548	45.3	258	133	3	44	298	26	278	1.3e-52	209.5	---
QK8_00029	afv:AFLA_060410	41	268	149	2	31	298	11	269	1.5e-48	196.1	---
QK8_00029	ssl:SS1G_05581	43.4	256	138	2	44	298	25	274	2e-48	195.7	---
QK8_00029	tre:TRIREDRAFT_63435	45.7	258	134	4	45	298	14	269	2.2e-47	192.2	---
QK8_00029	nfi:NFIA_003280	40.7	268	150	2	31	298	11	269	2.2e-47	192.2	---
QK8_00029	cfj:CFIO01_03813	38.7	261	153	2	39	298	30	284	3.2e-46	188.3	---
QK8_00029	bfu:BCIN_05g05120	41.8	256	142	2	44	298	25	274	3.2e-46	188.3	---
QK8_00029	mgr:MGG_09785	41	256	142	4	45	298	14	262	2.5e-43	178.7	---
QK8_00029	fvr:FVEG_11890	42.3	260	140	6	45	298	14	269	4.3e-43	177.9	---
QK8_00029	fox:FOXG_12997	39.5	258	148	5	45	298	14	267	5.6e-43	177.6	---
QK8_00029	nhe:NECHADRAFT_92278	38.8	255	148	3	45	298	18	265	5.6e-43	177.6	---
QK8_00029	fox:FOXG_03985	40.8	277	137	6	45	298	14	286	3.6e-42	174.9	---
QK8_00029	pfy:PFICI_01358	38.8	258	153	3	45	298	32	288	3.6e-42	174.9	---
QK8_00029	mtm:MYCTH_2303310	40.4	255	141	5	45	296	21	267	6.2e-42	174.1	---
QK8_00029	fgr:FGSG_11352	40.7	275	141	5	44	298	13	285	6.9e-41	170.6	---
QK8_00029	fpu:FPSE_06362	40.6	276	139	7	45	298	14	286	1.5e-40	169.5	---
QK8_00029	fox:FOXG_12096	37.7	257	148	4	45	298	20	267	1.5e-40	169.5	---
QK8_00030	nhe:NECHADRAFT_95420	73.5	501	127	3	17	511	59	559	3.2e-224	780.4	---
QK8_00030	bsc:COCSADRAFT_127348	54	491	210	5	29	511	26	508	4.8e-151	537.3	---
QK8_00030	aalt:CC77DRAFT_428296	53	489	214	6	31	511	28	508	2.6e-149	531.6	---
QK8_00030	bze:COCCADRAFT_104842	51.9	518	229	6	6	511	3	512	1e-148	529.6	---
QK8_00030	ela:UCREL1_673	52.8	506	222	8	17	511	692	1191	1.3e-148	529.3	---
QK8_00030	bor:COCMIDRAFT_89144	52.1	512	229	6	8	511	5	508	4.9e-148	527.3	---
QK8_00030	cfj:CFIO01_07898	51.1	517	233	9	8	511	94	603	1.5e-144	515.8	---
QK8_00030	pte:PTT_06782	50.3	529	220	9	14	512	11	526	1.2e-141	506.1	---
QK8_00030	fox:FOXG_20193	49.2	510	242	8	5	511	7	502	5.9e-141	503.8	---
QK8_00030	pfy:PFICI_11306	48.5	518	240	7	11	511	10	517	5e-140	500.7	---
QK8_00030	fvr:FVEG_08540	50.2	486	230	7	29	511	26	502	6.5e-140	500.4	---
QK8_00030	fox:FOXG_17521	48.7	515	248	7	2	511	4	507	4.2e-139	497.7	---
QK8_00030	fgr:FGSG_03260	49.8	516	232	10	8	511	9	509	2.1e-138	495.4	---
QK8_00030	fpu:FPSE_08476	50.1	509	234	9	2	505	3	496	2.1e-138	495.4	---
QK8_00030	pfy:PFICI_02574	49	500	235	9	23	511	13	503	1.5e-136	489.2	---
QK8_00030	pfy:PFICI_10751	50	514	232	8	8	511	5	503	3.3e-136	488	---
QK8_00030	nhe:NECHADRAFT_36590	48	510	251	5	9	511	21	523	7.4e-136	486.9	---
QK8_00030	cfj:CFIO01_00029	45.5	538	249	9	7	511	4	530	2.2e-132	475.3	---
QK8_00030	fpu:FPSE_05719	47.7	518	251	8	4	511	1	508	2.5e-131	471.9	---
QK8_00030	nhe:NECHADRAFT_43561	48.6	484	210	7	31	511	28	475	1.3e-127	459.5	---
QK8_00031	fvr:FVEG_14567	89.4	530	54	1	1	528	1	530	6.5e-279	963	---
QK8_00031	fpu:FPSE_11364	65.5	670	227	3	1	669	50	716	5.5e-262	906.7	---
QK8_00031	fgr:FGSG_01789	65.1	670	230	3	1	669	50	716	2.6e-259	897.9	---
QK8_00031	nhe:NECHADRAFT_95035	58.7	658	262	5	2	655	35	686	2.3e-231	805.1	---
QK8_00031	nhe:NECHADRAFT_88054	55.5	687	274	10	1	668	45	718	4.9e-218	760.8	---
QK8_00031	plj:VFPFJ_08427	46.4	675	339	8	1	661	49	714	2.9e-170	602.1	---
QK8_00031	nhe:NECHADRAFT_106231	69.9	339	53	3	656	945	9	347	5e-138	495	---
QK8_00031	val:VDBG_05342	38.3	689	386	15	5	671	54	725	8.9e-127	457.6	---
QK8_00031	vda:VDAG_06992	38.3	692	382	15	5	671	54	725	2e-126	456.4	---
QK8_00031	fvr:FVEG_00029	73.8	294	30	2	699	945	1	294	9.8e-126	454.1	---
QK8_00031	maw:MAC_02274	38.1	659	371	15	21	662	104	742	1.2e-112	410.6	---
QK8_00031	maj:MAA_09879	37.3	657	379	12	21	662	104	742	2.1e-112	409.8	---
QK8_00031	ela:UCREL1_1382	41.7	547	289	9	121	656	20	547	8.3e-109	397.9	---
QK8_00031	cfj:CFIO01_09055	36.1	665	343	14	24	664	52	658	4.6e-107	392.1	---
QK8_00031	cmt:CCM_02451	36.6	681	381	14	8	670	67	714	2.5e-105	386.3	---
QK8_00031	pfj:MYCFIDRAFT_133650	36.1	660	375	12	4	655	26	646	2.8e-104	382.9	---
QK8_00031	afm:AFUA_8G01310	34.6	671	396	12	13	677	69	702	2.6e-102	376.3	---
QK8_00031	cmt:CCM_02323	32.6	681	423	13	11	679	74	730	1.1e-100	370.9	---
QK8_00031	afv:AFLA_075950	32.6	651	398	12	20	665	8	622	1.8e-95	353.6	---
QK8_00031	nhe:NECHADRAFT_64609	38.7	462	267	7	4	455	55	510	3.4e-86	322.8	---
QK8_00032	fvr:FVEG_00031	76.4	407	66	3	1	378	1	406	4.2e-168	593.6	---
QK8_00032	fgr:FGSG_07998	61.1	404	123	6	1	372	1	402	3e-126	454.5	---
QK8_00032	nhe:NECHADRAFT_45062	59.5	398	128	4	7	372	8	404	7.4e-125	449.9	---
QK8_00033	cmt:CCM_01593	45.2	263	133	3	26	279	191	451	1.1e-65	253.1	---
QK8_00033	nhe:NECHADRAFT_6430	43	251	140	3	59	307	2	251	1.8e-60	235.7	---
QK8_00033	ttt:THITE_2050993	39.7	277	160	3	37	307	18	293	4e-60	234.6	---
QK8_00033	aje:HCAG_01619	43.8	281	141	6	37	307	14	287	1.2e-59	233	---
QK8_00033	maw:MAC_02867	39.8	284	166	3	26	307	88	368	3.4e-59	231.5	---
QK8_00033	ela:UCREL1_2046	39.4	287	166	4	26	307	5	288	1.7e-58	229.2	---
QK8_00033	ani:AN7976.2	43.3	263	131	6	56	307	24	279	2.7e-56	221.9	---
QK8_00033	fpu:FPSE_05969	37.2	285	172	5	26	307	11	291	4.3e-54	214.5	---
QK8_00033	glz:GLAREA_03014	37.4	302	152	9	37	307	15	310	9.3e-49	196.8	---
QK8_00033	abe:ARB_01905	32.2	270	164	8	34	290	13	276	6.2e-37	157.5	---
QK8_00033	tve:TRV_02125	32.6	261	157	8	34	281	57	311	6.2e-37	157.5	---
QK8_00033	afv:AFLA_017420	31.2	272	170	6	41	303	12	275	2.6e-35	152.1	---
QK8_00033	aor:AO090012000478	30.5	239	150	5	73	303	1	231	2.8e-29	132.1	---
QK8_00033	glz:GLAREA_06718	28.9	253	156	8	65	308	54	291	2.3e-23	112.5	---
QK8_00033	pdp:PDIP_67000	41.5	118	58	4	197	307	1	114	1.3e-21	106.7	---
QK8_00033	aje:HCAG_03082	42	119	58	4	197	307	512	627	1.3e-21	106.7	---
QK8_00033	ssl:SS1G_11469	31.8	264	86	10	34	271	12	207	1.1e-20	103.6	---
QK8_00033	ztr:MYCGRDRAFT_49266	32.3	220	125	6	81	293	36	238	3.1e-20	102.1	---
QK8_00033	psco:LY89DRAFT_649793	43.2	88	47	1	223	307	11	98	3.4e-19	98.6	---
QK8_00033	maj:MAA_03707	28.9	266	167	8	32	291	30	279	1.7e-18	96.3	---
QK8_00034	fvr:FVEG_00032	88.2	93	11	0	106	198	16	108	3.3e-39	165.2	---
QK8_00035	fvr:FVEG_00033	79.8	461	84	2	1	455	1	458	1.7e-216	754.6	---
QK8_00035	glz:GLAREA_01267	22	218	153	5	1	211	16	223	6.8e-08	61.6	---
QK8_00036	fvr:FVEG_00034	80.7	161	16	1	1	146	1	161	1.8e-65	251.5	---
QK8_00036	nhe:NECHADRAFT_95010	62.1	153	51	1	1	146	1	153	2.9e-47	191	---
QK8_00036	psco:LY89DRAFT_573879	50	164	67	1	1	149	1	164	7.1e-38	159.8	---
QK8_00036	nhe:NECHADRAFT_29697	50.9	163	65	1	1	148	1	163	1.2e-37	159.1	---
QK8_00036	nhe:NECHADRAFT_48385	47.3	182	79	2	1	167	1	180	5.1e-36	153.7	---
QK8_00036	fvr:FVEG_10574	49.4	160	66	1	1	145	1	160	1.5e-35	152.1	---
QK8_00036	fpu:FPSE_02193	47.5	160	69	1	1	145	1	160	5.6e-35	150.2	---
QK8_00036	fox:FOXG_11994	48.1	160	68	1	1	145	1	160	5.6e-35	150.2	---
QK8_00036	cfj:CFIO01_09576	48.8	160	67	1	1	145	1	160	1.6e-34	148.7	---
QK8_00036	aalt:CC77DRAFT_971427	50.6	162	65	3	1	149	1	160	1.6e-34	148.7	---
QK8_00036	npa:UCRNP2_2179	48.1	160	68	2	1	145	1	160	6.2e-34	146.7	---
QK8_00036	tmn:UCRPA7_5987	48.4	155	65	1	1	140	1	155	1.1e-33	146	---
QK8_00036	fgr:FGSG_03036	45	160	73	1	1	145	1	160	1.1e-33	146	---
QK8_00036	vda:VDAG_07117	48.1	160	68	1	1	145	1	160	2.4e-33	144.8	---
QK8_00036	ttt:THITE_2142504	42.9	163	76	1	1	146	1	163	1.5e-32	142.1	---
QK8_00036	cfj:CFIO01_01621	48.8	160	64	2	1	142	1	160	2e-32	141.7	---
QK8_00036	pbl:PAAG_07719	41.3	184	88	3	1	170	1	178	4.5e-32	140.6	---
QK8_00036	pfy:PFICI_08226	46.1	154	68	2	1	139	1	154	1.3e-31	139	---
QK8_00036	ure:UREG_01288	46.2	160	71	2	1	145	1	160	1.4e-30	135.6	---
QK8_00036	ani:AN6659.2	46.6	163	68	4	1	145	1	162	1.2e-29	132.5	---
QK8_00037	glz:GLAREA_12088	45.8	236	127	1	21	255	14	249	7.4e-60	233.4	NAD(P)-binding Rossmann-fold containing protein; K17644 aflD; norsolorinic acid ketoreductase [EC:1.1.1.349]
QK8_00037	psco:LY89DRAFT_642918	47	236	124	1	21	255	15	250	1.4e-55	219.2	NAD(P)-binding protein; K17644 aflD; norsolorinic acid ketoreductase [EC:1.1.1.349]
QK8_00037	psco:LY89DRAFT_589972	48.1	235	118	2	21	255	14	244	2.5e-55	218.4	NAD(P)-binding protein; K17644 aflD; norsolorinic acid ketoreductase [EC:1.1.1.349]
QK8_00037	pcs:Pc12g16460	44.9	247	132	1	13	255	2	248	1.6e-54	215.7	Pc12g16460; K17644 aflD; norsolorinic acid ketoreductase [EC:1.1.1.349]
QK8_00037	glz:GLAREA_06058	46.4	235	123	2	21	255	15	246	4.6e-54	214.2	NAD(P)-binding Rossmann-fold containing protein; K17644 aflD; norsolorinic acid ketoreductase [EC:1.1.1.349]
QK8_00037	cfj:CFIO01_12853	47.2	248	124	3	12	255	506	750	1.6e-51	205.7	---
QK8_00037	aor:AO090038000063	38.6	241	148	0	15	255	37	277	1.2e-49	199.5	---
QK8_00037	afv:AFLA_112820	41.7	235	137	0	21	255	13	247	4.2e-47	191	toxin biosynthesis ketoreductase; K17644 aflD; norsolorinic acid ketoreductase [EC:1.1.1.349]
QK8_00037	psco:LY89DRAFT_683203	41.5	236	132	3	21	255	16	246	1.6e-46	189.1	NAD(P)-binding protein; K17644 aflD; norsolorinic acid ketoreductase [EC:1.1.1.349]
QK8_00037	glz:GLAREA_09658	40.9	235	138	1	21	255	15	248	6.1e-46	187.2	NAD(P)-binding Rossmann-fold containing protein; K17644 aflD; norsolorinic acid ketoreductase [EC:1.1.1.349]
QK8_00037	tmn:UCRPA7_7330	41.7	240	137	3	18	255	10	248	7.9e-46	186.8	---
QK8_00037	vda:VDAG_03485	43.3	245	126	5	21	255	15	256	1.1e-44	183	aflatoxin biosynthesis ketoreductase nor-1; K17644 aflD; norsolorinic acid ketoreductase [EC:1.1.1.349]
QK8_00038	cfj:CFIO01_06642	63	335	124	0	1	335	1	335	1.1e-124	449.1	---
QK8_00038	glz:GLAREA_03054	50.3	336	164	3	3	335	2	337	3.2e-95	351.3	---
QK8_00038	tmn:UCRPA7_8710	51	337	161	3	1	335	1	335	5.4e-95	350.5	---
QK8_00038	npa:UCRNP2_278	50.9	338	162	3	1	335	1	337	1.2e-94	349.4	---
QK8_00038	fgr:FGSG_01476	51.2	338	161	4	1	335	1	337	1.5e-92	342.4	---
QK8_00038	mbe:MBM_05536	49.7	336	167	2	1	335	1	335	4.3e-92	340.9	---
QK8_00038	fpu:FPSE_04981	50.6	338	163	4	1	335	1	337	9.6e-92	339.7	---
QK8_00038	pfj:MYCFIDRAFT_149364	49.9	335	164	3	3	335	2	334	1.3e-91	339.3	---
QK8_00038	ztr:MYCGRDRAFT_35581	49.1	336	166	4	3	335	2	335	2.1e-91	338.6	---
QK8_00038	npa:UCRNP2_7356	49.4	336	166	3	1	334	1	334	2.1e-91	338.6	---
QK8_00038	psco:LY89DRAFT_741917	49.6	335	165	3	3	335	2	334	2.8e-91	338.2	---
QK8_00038	tve:TRV_06815	50.4	337	162	2	1	335	1	334	2.8e-91	338.2	---
QK8_00038	val:VDBG_01526	50.1	337	165	3	1	335	1	336	3.7e-91	337.8	---
QK8_00038	abe:ARB_05592	50.1	337	163	2	1	335	1	334	4.8e-91	337.4	---
QK8_00038	bcom:BAUCODRAFT_37757	49.3	335	166	3	3	335	2	334	6.2e-91	337	---
QK8_00038	vda:VDAG_02030	50.4	339	163	4	1	335	1	338	8.1e-91	336.7	---
QK8_00038	nhe:NECHADRAFT_65266	49.4	338	167	4	1	335	1	337	1.1e-90	336.3	---
QK8_00038	cpw:CPC735_045640	52.2	339	155	4	1	336	1	335	3.1e-90	334.7	---
QK8_00038	bor:COCMIDRAFT_39229	49.7	340	163	6	1	334	1	338	4e-90	334.3	---
QK8_00038	cim:CIMG_01961	52.2	339	155	4	1	336	1	335	5.3e-90	334	---
QK8_00039	nhe:NECHADRAFT_42175	47.8	477	227	5	1	468	1	464	3.3e-122	441.4	---
QK8_00039	nhe:NECHADRAFT_81641	49.8	462	220	5	16	468	295	753	1.8e-120	435.6	---
QK8_00039	ttt:THITE_2042114	37.5	496	266	9	1	468	1	480	6.4e-86	320.9	---
QK8_00039	fox:FOXG_02645	35.9	473	289	5	1	467	1	465	1.1e-72	276.9	---
QK8_00039	tre:TRIREDRAFT_70414	33.7	483	293	9	7	465	6	485	4.5e-63	245	---
QK8_00039	pfy:PFICI_11592	28.4	616	292	11	1	468	1	615	4.3e-58	228.4	---
QK8_00039	fox:FOXG_14936	33.9	395	247	7	85	467	22	414	2.4e-56	222.6	---
QK8_00039	cfj:CFIO01_06641	30.1	425	277	5	56	468	196	612	9.4e-53	210.7	---
QK8_00039	fox:FOXG_08959	34.3	347	214	7	133	467	2	346	4.4e-50	201.8	---
QK8_00039	cmt:CCM_05866	29.2	456	289	10	36	468	1	445	2e-39	166.4	---
QK8_00039	fvr:FVEG_14568	80.4	97	16	2	9	103	1	96	4.7e-36	155.2	---
QK8_00039	psco:LY89DRAFT_778446	24.7	417	248	9	1	356	1	412	8.6e-22	107.8	---
QK8_00039	psco:LY89DRAFT_436006	23.8	441	264	11	1	372	1	438	2.2e-17	93.2	---
QK8_00039	nhe:NECHADRAFT_46870	56.6	53	23	0	1	53	1	53	4.4e-10	68.9	---
QK8_00039	plj:VFPFJ_06236	52.8	53	25	0	1	53	1	53	1.3e-09	67.4	---
QK8_00039	ssl:SS1G_11801	28.6	220	113	5	1	179	1	217	2.2e-09	66.6	---
QK8_00039	maw:MAC_06493	50.9	53	26	0	1	53	1	53	2.9e-09	66.2	---
QK8_00039	maj:MAA_03611	50.9	53	26	0	1	53	1	53	4.9e-09	65.5	---
QK8_00039	pte:PTT_18473	41.7	60	35	0	1	60	1	60	2e-07	60.1	---
QK8_00039	aalt:CC77DRAFT_493628	38.5	65	40	0	1	65	1	65	4.6e-07	58.9	---
QK8_00040	nhe:NECHADRAFT_60634	89	237	26	0	1	237	1	237	1.7e-119	431.4	---
QK8_00040	nhe:NECHADRAFT_42326	73.9	234	58	1	1	234	1	231	1.2e-99	365.5	---
QK8_00040	aalt:CC77DRAFT_992013	70.5	234	69	0	1	234	1	234	5.6e-94	346.7	---
QK8_00040	cfj:CFIO01_06641	63.2	220	77	1	1	220	1	216	9.5e-78	292.7	---
QK8_00040	glz:GLAREA_07342	61	228	86	3	6	232	4	229	8.3e-74	279.6	---
QK8_00040	ztr:MYCGRDRAFT_77354	55.1	234	97	2	6	232	4	236	5.1e-71	270.4	---
QK8_00040	bcom:BAUCODRAFT_73057	57.3	227	96	1	6	232	4	229	1.9e-70	268.5	---
QK8_00040	pfj:MYCFIDRAFT_214765	55.9	213	92	2	6	218	22	232	1.4e-65	252.3	---
QK8_00040	mbe:MBM_04142	53.7	229	101	3	6	233	5	229	1e-63	246.1	---
QK8_00040	psco:LY89DRAFT_692441	55.8	233	99	4	1	232	1	230	1e-63	246.1	---
QK8_00040	cfj:CFIO01_06488	53.1	228	102	3	6	232	4	227	7.3e-62	240	---
QK8_00040	bor:COCMIDRAFT_97648	55.9	227	94	4	7	232	6	227	9.6e-62	239.6	---
QK8_00040	bze:COCCADRAFT_27739	55.9	227	94	4	7	232	6	227	1.2e-61	239.2	---
QK8_00040	act:ACLA_003820	52.8	231	104	3	6	232	4	233	3.6e-61	237.7	---
QK8_00040	bsc:COCSADRAFT_222291	55.1	227	96	4	7	232	6	227	4.7e-61	237.3	---
QK8_00040	ela:UCREL1_1834	54.8	228	99	3	6	232	4	228	2.4e-60	235	---
QK8_00040	pno:SNOG_04306	53.5	228	100	4	7	233	6	228	6.9e-60	233.4	---
QK8_00040	cmt:CCM_09248	52	227	102	4	6	232	4	223	1.2e-59	232.6	---
QK8_00040	aalt:CC77DRAFT_1021484	53.7	227	99	4	7	232	6	227	1.2e-59	232.6	---
QK8_00040	fpu:FPSE_07124	54.4	228	96	5	6	232	4	224	3.4e-59	231.1	---
QK8_00041	nhe:NECHADRAFT_79707	84.5	103	16	0	1	103	1	103	5.1e-47	189.5	---
QK8_00041	aalt:CC77DRAFT_173663	69.9	103	31	0	1	103	1	103	6e-40	166	---
QK8_00041	nhe:NECHADRAFT_81027	70.9	103	30	0	1	103	1	103	3e-39	163.7	---
QK8_00041	ang:ANI_1_1278124	59.8	102	41	0	1	102	1	102	6.6e-31	136	---
QK8_00041	cfj:CFIO01_04633	44.2	104	58	0	1	104	1	104	1.3e-21	105.1	---
QK8_00041	pfj:MYCFIDRAFT_148752	45	100	48	3	4	103	3	95	9.9e-19	95.5	---
QK8_00041	pfy:PFICI_12320	35.6	104	60	2	1	103	1	98	1.2e-11	72	---
QK8_00041	dsq:DICSQDRAFT_22625	35.8	106	51	5	5	103	2	97	4.3e-06	53.5	---
QK8_00042	fvr:FVEG_00025	77.1	341	54	2	20	336	3	343	3.4e-145	517.3	---
QK8_00042	glz:GLAREA_05879	49.4	338	143	2	24	333	7	344	1.3e-77	292.7	---
QK8_00042	tmn:UCRPA7_707	59.8	209	81	3	24	230	7	214	7.9e-62	240.4	---
QK8_00042	bcom:BAUCODRAFT_27580	32.4	336	194	8	28	336	12	341	4e-37	158.3	---
QK8_00042	afv:AFLA_075920	32.4	340	191	9	25	331	8	341	7.5e-36	154.1	---
QK8_00042	aor:AO090005000360	32.1	340	192	9	25	331	8	341	1.8e-34	149.4	---
QK8_00042	psco:LY89DRAFT_616301	31.7	338	202	6	24	336	4	337	1.6e-33	146.4	---
QK8_00042	glz:GLAREA_09525	30.8	344	198	11	24	334	6	342	2.5e-31	139	---
QK8_00042	plj:VFPFJ_10637	31.7	344	195	11	24	334	8	344	1.8e-29	132.9	---
QK8_00042	cfj:CFIO01_05841	29.8	356	183	10	24	322	8	353	5.4e-26	121.3	---
QK8_00042	nhe:NECHADRAFT_52063	26.2	328	207	8	25	324	8	328	1.6e-22	109.8	---
QK8_00042	tmn:UCRPA7_7716	33.8	201	131	2	25	223	8	208	5.8e-20	101.3	---
QK8_00042	nhe:NECHADRAFT_44664	27.8	198	140	3	25	220	8	204	5.6e-15	84.7	---
QK8_00042	fpu:FPSE_09355	27.8	277	168	6	24	271	7	280	2.1e-14	82.8	---
QK8_00042	fgr:FGSG_11479	30.7	202	133	5	24	221	7	205	1.3e-11	73.6	---
QK8_00042	pan:PODANSg3565	32.6	190	105	7	31	208	369	547	2.1e-09	66.2	---
QK8_00042	adl:AURDEDRAFT_139701	28.5	193	122	9	31	215	12	196	4.6e-09	65.1	---
QK8_00042	shs:STEHIDRAFT_161037	29.7	185	115	7	23	201	2	177	2.3e-08	62.8	---
QK8_00042	fox:FOXG_11679	31.5	130	82	4	30	153	5	133	3.6e-06	55.5	---
QK8_00042	ttt:THITE_2130165	30.5	131	79	3	31	149	8	138	6.2e-06	54.7	---
QK8_00043	fvr:FVEG_00024	93.4	226	15	0	1	226	1	226	6.9e-118	426	---
QK8_00043	fgr:FGSG_10583	72.8	217	59	0	1	217	1	217	1.5e-88	328.6	---
QK8_00043	fpu:FPSE_00739	75	208	52	0	1	208	1	208	9.7e-88	325.9	---
QK8_00043	pan:PODANSg4542	75	172	41	1	18	187	5	176	2.2e-68	261.5	---
QK8_00043	bor:COCMIDRAFT_100418	62.2	217	72	4	10	217	11	226	4.2e-67	257.3	---
QK8_00043	aalt:CC77DRAFT_640769	61.8	207	72	2	18	217	18	224	8e-66	253.1	---
QK8_00043	bsc:COCSADRAFT_36570	62.7	217	71	5	10	217	11	226	2.3e-65	251.5	---
QK8_00043	bze:COCCADRAFT_10521	62.2	217	72	4	10	217	11	226	4e-65	250.8	---
QK8_00043	pte:PTT_16355	65.7	201	62	3	18	211	19	219	1.2e-64	249.2	---
QK8_00043	pfy:PFICI_06136	50.9	171	79	1	32	202	5	170	4.6e-37	157.5	---
QK8_00043	psco:LY89DRAFT_651143	46.9	196	82	6	37	221	24	208	4.6e-29	131	---
QK8_00043	mbe:MBM_00104	51.2	164	71	4	45	207	25	180	7.8e-29	130.2	---
QK8_00043	afm:AFUA_6G10940	30.4	171	96	5	41	203	9	164	9.9e-08	60.1	---
QK8_00043	ang:ANI_1_148054	30.3	165	90	5	48	203	16	164	2.9e-07	58.5	---
QK8_00043	nfi:NFIA_056680	30.4	171	96	5	41	203	9	164	2.9e-07	58.5	---
QK8_00043	act:ACLA_084640	32.7	165	100	4	41	203	9	164	3.8e-07	58.2	---
QK8_00043	pdp:PDIP_39230	30.5	167	92	4	39	196	7	158	3.8e-07	58.2	---
QK8_00043	ani:AN0600.2	30.4	171	96	5	41	203	9	164	4.9e-07	57.8	---
QK8_00043	pcs:Pc21g20850	31.3	163	92	5	41	196	9	158	6.4e-07	57.4	---
QK8_00043	ztr:MYCGRDRAFT_54115	31	187	99	6	43	207	8	186	3.2e-06	55.1	---
QK8_00044	fvr:FVEG_00023	88.4	455	53	0	2	456	45	499	1.4e-242	841.3	---
QK8_00044	bor:COCMIDRAFT_100407	64.4	432	151	2	23	454	1	429	5.9e-161	570.1	---
QK8_00044	dsq:DICSQDRAFT_55106	36.3	501	265	9	1	454	46	539	3.2e-82	308.5	---
QK8_00044	pgr:PGTG_21421	36	486	269	8	1	453	45	521	1.7e-78	296.2	---
QK8_00044	tvs:TRAVEDRAFT_37267	35.2	497	272	9	2	454	47	537	2.8e-78	295.4	---
QK8_00044	pco:PHACADRAFT_183109	35.3	496	271	10	1	453	46	534	6.9e-77	290.8	---
QK8_00044	shs:STEHIDRAFT_94174	34.3	498	276	10	2	454	49	540	7.7e-76	287.3	---
QK8_00044	sla:SERLADRAFT_359647	34.8	497	273	9	1	453	51	540	1e-75	287	---
QK8_00044	adl:AURDEDRAFT_70450	35.3	493	269	9	2	453	43	526	1.7e-75	286.2	---
QK8_00044	cci:CC1G_11080	35.4	497	270	11	1	453	59	548	5e-75	284.6	---
QK8_00044	fme:FOMMEDRAFT_130308	34.3	507	273	10	1	454	50	549	4.2e-74	281.6	---
QK8_00044	abp:AGABI1DRAFT115340	34.8	497	272	10	2	453	50	539	9.4e-74	280.4	---
QK8_00044	abv:AGABI2DRAFT194181	34.1	498	276	9	1	453	53	543	9.4e-74	280.4	---
QK8_00044	abv:AGABI2DRAFT194303	34.8	497	272	10	2	453	50	539	9.4e-74	280.4	---
QK8_00044	abp:AGABI1DRAFT115220	33.9	498	277	9	1	453	53	543	3.6e-73	278.5	---
QK8_00044	tvs:TRAVEDRAFT_129211	33.6	500	280	9	1	454	46	539	4.7e-73	278.1	---
QK8_00044	gtr:GLOTRDRAFT_80617	34.5	498	276	10	1	454	44	535	4.7e-73	278.1	---
QK8_00044	cput:CONPUDRAFT_127772	34.9	499	273	11	1	453	66	558	4.7e-73	278.1	---
QK8_00044	act:ACLA_074210	36.7	479	269	12	2	453	42	513	2.3e-72	275.8	---
QK8_00044	fpu:FPSE_10672	36	480	268	13	2	453	44	512	2.6e-71	272.3	---
QK8_00045	bcom:BAUCODRAFT_60977	47.3	298	147	6	28	317	3	298	7.1e-68	260.4	---
QK8_00045	nfi:NFIA_088230	42.9	322	176	6	1	317	1	319	3.1e-63	245	---
QK8_00045	afm:AFUA_2G13050	43	323	174	7	1	317	1	319	2e-62	242.3	---
QK8_00045	act:ACLA_071870	42.2	322	178	5	1	317	1	319	2.6e-62	241.9	---
QK8_00045	psco:LY89DRAFT_639431	42.4	330	172	9	1	317	1	325	1.3e-61	239.6	---
QK8_00045	fox:FOXG_17362	42.1	323	179	5	1	317	1	321	4.9e-61	237.7	---
QK8_00045	pfj:MYCFIDRAFT_43030	40.9	308	174	3	1	300	1	308	1.9e-60	235.7	---
QK8_00045	bze:COCCADRAFT_112791	39.6	326	183	7	1	319	1	319	6e-59	230.7	---
QK8_00045	ztr:MYCGRDRAFT_87692	43.8	272	146	3	52	317	12	282	1e-58	229.9	---
QK8_00045	bsc:COCSADRAFT_37772	46.2	260	130	5	65	318	60	315	2.3e-58	228.8	---
QK8_00045	plj:VFPFJ_11300	43.8	313	163	9	11	318	11	315	3.9e-58	228	---
QK8_00045	afv:AFLA_014430	40.8	331	175	10	1	317	1	324	2.1e-56	222.2	---
QK8_00045	tmn:UCRPA7_2493	40	325	179	6	4	317	16	335	6.9e-55	217.2	---
QK8_00045	bor:COCMIDRAFT_100587	39.2	324	183	7	1	317	1	317	9e-55	216.9	---
QK8_00045	aalt:CC77DRAFT_1083473	39.6	321	183	6	1	314	1	317	5.8e-54	214.2	---
QK8_00045	fox:FOXG_17346	39.6	318	181	6	4	316	5	316	7.1e-52	207.2	---
QK8_00045	smp:SMAC_05670	40.7	302	168	8	23	317	645	942	1.2e-51	206.5	---
QK8_00045	uma:UMAG_05617	37	327	187	9	3	316	7	327	2.1e-51	205.7	---
QK8_00045	nhe:NECHADRAFT_87517	38.8	320	186	5	4	317	5	320	3.5e-51	204.9	---
QK8_00045	pcs:Pc16g11270	36.8	321	191	7	1	316	1	314	3.5e-51	204.9	---
QK8_00046	fvr:FVEG_00003	79.2	159	23	1	1	159	1	149	2.2e-54	214.5	---
QK8_00046	pfj:MYCFIDRAFT_18549	54.6	141	55	2	14	148	1	138	1e-11	72.8	---
QK8_00046	ztr:MYCGRDRAFT_28986	53.2	126	55	1	27	148	1	126	4.1e-08	60.8	---
QK8_00046	pno:SNOG_04787	42.9	154	78	3	1	148	1	150	7e-08	60.1	---
QK8_00047	fvr:FVEG_00004	97.2	739	20	1	499	1237	6	743	0	1480.3	alpha-galactosidase 2; K07407 E3.2.1.22B; alpha-galactosidase [EC:3.2.1.22]
QK8_00047	fgr:FGSG_00068	86.6	714	96	0	524	1237	12	725	0	1320.4	alpha-galactosidase C precursor; K07407 E3.2.1.22B; alpha-galactosidase [EC:3.2.1.22]
QK8_00047	plj:VFPFJ_11602	73.3	718	191	1	520	1237	15	731	0	1125.9	alpha-galactosidase C precursor; K07407 E3.2.1.22B; alpha-galactosidase [EC:3.2.1.22]
QK8_00047	maw:MAC_05562	66.4	714	239	1	524	1236	33	746	3.8e-295	1017.3	alpha-galactosidase; K07407 E3.2.1.22B; alpha-galactosidase [EC:3.2.1.22]
QK8_00047	tre:TRIREDRAFT_124016	65.7	741	249	4	501	1236	4	744	8.5e-295	1016.1	glycoside hydrolase family 36; K07407 E3.2.1.22B; alpha-galactosidase [EC:3.2.1.22]
QK8_00047	plj:VFPFJ_01761	66.3	725	236	4	520	1236	31	755	1e-292	1009.2	alpha-galactosidase C precursor; K07407 E3.2.1.22B; alpha-galactosidase [EC:3.2.1.22]
QK8_00047	maj:MAA_05000	65	725	253	1	513	1236	19	743	1.1e-291	1005.7	glycoside hydrolase family 36 protein; K07407 E3.2.1.22B; alpha-galactosidase [EC:3.2.1.22]
QK8_00047	cfj:CFIO01_03604	63.4	740	260	3	508	1237	6	744	1.7e-287	991.9	alpha-galactosidase 2; K07407 E3.2.1.22B; alpha-galactosidase [EC:3.2.1.22]
QK8_00047	val:VDBG_05826	63.6	714	260	0	524	1237	34	747	2.8e-282	974.5	alpha-galactosidase C; K07407 E3.2.1.22B; alpha-galactosidase [EC:3.2.1.22]
QK8_00047	nfi:NFIA_094580	63.2	723	257	3	520	1237	7	725	5.3e-281	970.3	melibiase; K07407 E3.2.1.22B; alpha-galactosidase [EC:3.2.1.22]
QK8_00047	pcs:Pc21g20400	62.9	714	264	1	524	1236	32	745	9.1e-281	969.5	Pc21g20400; K07407 E3.2.1.22B; alpha-galactosidase [EC:3.2.1.22]
QK8_00047	afm:AFUA_8G01130	62.9	723	259	4	520	1237	7	725	1.1e-278	962.6	alpha-galactosidase C; K07407 E3.2.1.22B; alpha-galactosidase [EC:3.2.1.22]
QK8_00047	act:ACLA_044620	63.7	716	257	3	523	1236	10	724	3.2e-278	961.1	alpha-galactosidase C; K07407 E3.2.1.22B; alpha-galactosidase [EC:3.2.1.22]
QK8_00047	fgr:FGSG_01803	61.4	726	278	2	512	1236	19	743	1.8e-276	955.3	alpha-galactosidase C precursor; K07407 E3.2.1.22B; alpha-galactosidase [EC:3.2.1.22]
QK8_00047	ani:AN8138.2	62	716	268	3	523	1236	36	749	1.5e-275	952.2	AGLC_ASPNG Alpha-galactosidase C precursor (Melibiase); K07407 E3.2.1.22B; alpha-galactosidase [EC:3.2.1.22]
QK8_00048	fvr:FVEG_00005	91.9	605	42	3	1	599	1	604	3.1e-311	1069.7	---
QK8_00048	fpu:FPSE_12029	77.1	615	123	5	1	599	1	613	5.2e-258	892.9	---
QK8_00048	fgr:FGSG_00069	76.8	613	128	4	1	599	1	613	3.2e-255	883.6	---
QK8_00048	nhe:NECHADRAFT_93992	57.5	590	213	12	7	577	7	577	3.3e-175	617.8	---
QK8_00048	nhe:NECHADRAFT_13130	59.5	516	192	4	10	518	3	508	1.9e-167	592	---
QK8_00048	plj:VFPFJ_02915	47.5	530	237	9	10	530	15	512	2.3e-128	462.2	---
QK8_00048	tre:TRIREDRAFT_55105	47.5	543	256	7	3	522	5	541	3.9e-128	461.5	---
QK8_00048	nfi:NFIA_105890	36.3	535	308	10	10	519	18	544	6.3e-78	294.7	---
QK8_00048	ang:ANI_1_1096184	38.1	540	295	12	10	524	15	540	4.1e-77	292	---
QK8_00048	act:ACLA_049380	36.3	537	304	9	10	519	18	543	1.6e-76	290	---
QK8_00048	aor:AO090003001208	38	527	303	10	10	518	26	546	1.3e-75	287	---
QK8_00048	afm:AFUA_4G10160	35.9	535	310	10	10	519	18	544	5e-75	285	---
QK8_00048	afv:AFLA_026160	37.7	530	303	11	10	518	11	534	4.2e-74	282	---
QK8_00048	pcs:Pc22g12360	36.5	551	308	10	1	519	1	541	1e-72	277.3	---
QK8_00048	ani:AN2016.2	36.1	546	310	10	10	522	14	553	5.2e-72	275	---
QK8_00048	pdp:PDIP_25220	33.9	487	264	10	73	519	62	530	9.8e-63	244.2	---
QK8_00048	pbl:PAAG_06921	36	455	262	8	10	454	75	510	3.5e-60	235.7	---
QK8_00048	pbn:PADG_11264	34.3	463	259	7	10	454	12	447	5.9e-60	235	---
QK8_00048	bcom:BAUCODRAFT_48224	28	515	300	10	10	510	4	461	6.2e-41	171.8	---
QK8_00048	ztr:MYCGRDRAFT_111096	27.9	567	326	18	10	510	34	583	1.5e-39	167.2	---
QK8_00049	psco:LY89DRAFT_614318	64.4	522	184	2	11	532	15	534	3.8e-199	697.2	general substrate transporter; K08141 MAL; MFS transporter, SP family, general alpha glucoside:H+ symporter
QK8_00049	vda:VDAG_03237	66.1	504	166	2	33	531	27	530	1.5e-195	685.3	maltose permease MAL31; K08141 MAL; MFS transporter, SP family, general alpha glucoside:H+ symporter
QK8_00049	val:VDBG_06078	65.1	504	164	3	33	531	20	516	1.5e-190	668.7	maltose permease MAL31; K08141 MAL; MFS transporter, SP family, general alpha glucoside:H+ symporter
QK8_00049	psco:LY89DRAFT_574007	59.8	528	211	1	6	532	1	528	1e-188	662.5	sugar transporter; K08141 MAL; MFS transporter, SP family, general alpha glucoside:H+ symporter
QK8_00049	plj:VFPFJ_02922	60.7	534	199	5	13	535	9	542	3.7e-186	654.1	maltose permease MAL61; K08141 MAL; MFS transporter, SP family, general alpha glucoside:H+ symporter
QK8_00049	vda:VDAG_02488	60.6	535	203	4	9	535	8	542	3.9e-183	644	general alpha-glucoside permease; K08141 MAL; MFS transporter, SP family, general alpha glucoside:H+ symporter
QK8_00049	vda:VDAG_05348	58.5	511	210	2	27	535	71	581	5.4e-177	623.6	alpha-glucosides permease MPH2/3; K08141 MAL; MFS transporter, SP family, general alpha glucoside:H+ symporter
QK8_00049	plj:VFPFJ_11603	60.5	476	182	3	69	539	1	475	8.3e-170	599.7	maltose permease MAL61; K08141 MAL; MFS transporter, SP family, general alpha glucoside:H+ symporter
QK8_00049	mgr:MGG_10519	55.8	509	221	2	27	531	26	534	1e-167	592.8	maltose permease MAL31; K08141 MAL; MFS transporter, SP family, general alpha glucoside:H+ symporter
QK8_00049	val:VDBG_10045	58.7	477	196	1	28	503	73	549	3.9e-167	590.9	maltose permease MAL61; K08141 MAL; MFS transporter, SP family, general alpha glucoside:H+ symporter
QK8_00049	cfj:CFIO01_04870	56.3	501	209	3	40	532	95	593	5.2e-164	580.5	sugar porter family MFS transporter; K08141 MAL; MFS transporter, SP family, general alpha glucoside:H+ symporter
QK8_00050	fvr:FVEG_00007	98	510	10	0	1	510	1	510	2.3e-286	986.9	---
QK8_00050	nhe:NECHADRAFT_75767	87.7	505	62	0	1	505	1	505	7.6e-258	892.1	---
QK8_00050	pfy:PFICI_12589	77.9	489	108	0	10	498	10	498	4.4e-221	770	---
QK8_00050	psco:LY89DRAFT_266039	67.3	495	161	1	5	498	5	499	7e-187	656.4	---
QK8_00050	mbe:MBM_02123	66	497	168	1	10	505	12	508	2.7e-186	654.4	---
QK8_00050	nfi:NFIA_069150	66.7	486	158	2	10	495	13	494	1.3e-180	635.6	---
QK8_00050	plj:VFPFJ_01905	65.5	498	168	2	10	507	9	502	2.9e-180	634.4	---
QK8_00050	glz:GLAREA_07876	64.6	497	175	1	5	500	5	501	2.4e-179	631.3	---
QK8_00050	afm:AFUA_3G07990	66.2	479	158	2	17	495	1	475	9.2e-179	629.4	---
QK8_00050	npa:UCRNP2_1505	62	500	187	1	10	509	10	506	5.6e-176	620.2	---
QK8_00050	pcs:Pc20g06240	63.2	495	179	1	4	498	3	494	1.6e-175	618.6	---
QK8_00050	pfj:MYCFIDRAFT_186608	64.1	488	172	2	10	496	10	495	6.2e-175	616.7	---
QK8_00050	ani:AN2962.2	64.3	490	169	3	10	496	8	494	1.1e-174	615.9	---
QK8_00050	bfu:BCIN_11g00260	62.8	497	181	2	10	505	10	503	2.6e-173	611.3	---
QK8_00050	aalt:CC77DRAFT_1096556	62.9	490	180	1	10	499	11	498	7.5e-173	609.8	---
QK8_00050	bze:COCCADRAFT_31906	63.1	493	179	2	8	499	8	498	1.3e-172	609	---
QK8_00050	bor:COCMIDRAFT_92318	63.3	490	178	1	10	499	11	498	1.7e-172	608.6	---
QK8_00050	pdp:PDIP_06790	63.4	489	176	1	10	498	9	494	2.2e-172	608.2	---
QK8_00050	pno:SNOG_02348	62.7	490	181	1	10	499	9	496	2.9e-172	607.8	---
QK8_00050	bsc:COCSADRAFT_34775	62.9	490	180	1	10	499	11	498	2.9e-172	607.8	---
QK8_00051	fvr:FVEG_00008	94.1	357	20	1	1	356	1	357	1.2e-196	688.3	---
QK8_00051	fpu:FPSE_05315	87.4	341	42	1	1	340	1	341	4.3e-175	616.7	---
QK8_00051	fgr:FGSG_03959	89.4	226	23	1	131	355	1	226	2.5e-114	414.8	---
QK8_00051	smp:SMAC_01380	25.5	302	197	12	25	315	30	314	1.6e-15	86.7	---
QK8_00051	pdp:PDIP_53670	26.5	298	188	10	20	309	32	306	4.5e-15	85.1	---
QK8_00051	nte:NEUTE1DRAFT125524	25.4	295	199	12	26	312	31	312	1.7e-14	83.2	---
QK8_00051	tmn:UCRPA7_3718	28.1	242	161	7	55	293	5	236	2.9e-14	82.4	---
QK8_00051	ncr:NCU00700	25.3	297	197	12	26	312	31	312	3.8e-14	82	---
QK8_00051	pfy:PFICI_02761	23.3	266	187	8	11	272	11	263	3.8e-14	82	---
QK8_00051	ang:ANI_1_798084	27	270	185	5	10	277	22	281	5e-14	81.6	---
QK8_00051	pte:PTT_06941	29.9	197	129	4	99	293	92	281	3.2e-13	79	---
QK8_00051	ani:AN4213.2	26	196	129	5	124	312	112	298	7.2e-13	77.8	---
QK8_00051	bsc:COCSADRAFT_188497	25.9	328	198	11	16	326	17	316	7.2e-13	77.8	---
QK8_00051	bze:COCCADRAFT_2210	26.4	242	153	5	99	320	92	328	1.6e-12	76.6	---
QK8_00051	bsc:COCSADRAFT_108681	26.4	242	153	5	99	320	92	328	1.6e-12	76.6	---
QK8_00051	mgr:MGG_03584	26.5	264	168	10	24	279	25	270	2.7e-12	75.9	---
QK8_00051	aalt:CC77DRAFT_1062761	25.6	332	215	9	10	320	9	329	2.7e-12	75.9	---
QK8_00051	aalt:CC77DRAFT_1070017	27.1	310	203	10	11	311	15	310	3.6e-12	75.5	---
QK8_00051	bor:COCMIDRAFT_2048	26	242	154	5	99	320	92	328	4.7e-12	75.1	---
QK8_00051	afv:AFLA_006760	26.5	268	177	9	16	277	27	280	6.1e-12	74.7	---
QK8_00052	fvr:FVEG_00009	99.3	401	3	0	1	401	1	401	6.7e-241	835.5	---
QK8_00052	fgr:FGSG_11522	93.8	402	24	1	1	401	1	402	4e-230	799.7	---
QK8_00052	nhe:NECHADRAFT_50236	88.3	402	46	1	1	401	1	402	9.4e-219	761.9	---
QK8_00052	aalt:CC77DRAFT_950565	86	401	56	0	1	401	1	401	9.7e-216	751.9	---
QK8_00052	afv:AFLA_118880	86.5	401	54	0	1	401	1	401	2.2e-215	750.7	---
QK8_00052	ang:ANI_1_662104	86	401	56	0	1	401	1	401	2.6e-213	743.8	---
QK8_00052	pdp:PDIP_49850	86	401	56	0	1	401	1	401	5.5e-211	736.1	---
QK8_00052	pcs:Pc21g17690	85	401	60	0	1	401	1	401	3e-209	730.3	---
QK8_00052	pfy:PFICI_11569	83.3	402	66	1	1	401	1	402	1.5e-208	728	---
QK8_00052	plj:VFPFJ_03750	83.9	403	63	2	1	401	1	403	2.2e-204	714.1	---
QK8_00052	ani:AN5542.2	82.5	382	67	0	1	382	1	382	2.1e-194	681	---
QK8_00052	cgi:CGB_K3370C	80	400	79	1	3	401	2	401	4.7e-194	679.9	---
QK8_00052	cne:CNK00880	78.1	401	88	0	1	401	1	401	1.2e-192	675.2	---
QK8_00052	cnb:CNBK2620	78.1	401	88	0	1	401	1	401	1.2e-192	675.2	---
QK8_00052	cne:CNN00580	62.1	398	143	2	4	401	2	391	1e-148	529.3	---
QK8_00052	cnb:CNBN0570	61.8	398	144	2	4	401	2	391	3.9e-148	527.3	---
QK8_00052	cgi:CGB_N0480W	62.8	398	140	2	4	401	2	391	1.5e-147	525.4	---
QK8_00052	tms:TREMEDRAFT_68491	61	400	149	4	4	401	2	396	2.5e-139	498	---
QK8_00052	psco:LY89DRAFT_783783	61.9	360	135	2	4	363	2	359	6.6e-132	473.4	---
QK8_00052	mbe:MBM_03033	58.2	400	157	5	4	401	2	393	1.6e-130	468.8	---
QK8_00053	plj:VFPFJ_03748	98.3	116	2	0	1	116	1	116	2.6e-60	233.8	---
QK8_00053	nhe:NECHADRAFT_49932	98.3	116	2	0	1	116	1	116	3.4e-60	233.4	---
QK8_00053	fvr:FVEG_00010	98.3	116	2	0	1	116	1	116	4.4e-60	233	---
QK8_00053	fgr:FGSG_11521	97.4	116	3	0	1	116	1	116	7.5e-60	232.3	---
QK8_00053	ang:ANI_1_1816104	97.4	116	3	0	1	116	1	116	9.8e-60	231.9	---
QK8_00053	aalt:CC77DRAFT_661101	98.3	115	2	0	1	115	1	115	4.9e-59	229.6	---
QK8_00053	pdp:PDIP_49840	94.8	116	6	0	1	116	1	116	2.7e-57	223.8	---
QK8_00053	ani:AN5543.2	94.8	115	6	0	1	115	1	115	1e-56	221.9	---
QK8_00053	pcs:Pc21g17700	93.1	116	8	0	1	116	1	116	5e-56	219.5	---
QK8_00053	afv:AFLA_118870	93.9	115	2	1	1	115	1	110	3.3e-55	216.9	---
QK8_00053	pfy:PFICI_11568	89.7	116	12	0	1	116	1	116	2.1e-54	214.2	---
QK8_00053	cne:CNK00870	80.3	117	22	1	1	116	1	117	2.5e-47	190.7	---
QK8_00053	cnb:CNBK2630	80.3	117	22	1	1	116	1	117	2.5e-47	190.7	---
QK8_00053	cgi:CGB_K3380W	80.2	116	22	1	1	115	1	116	7.3e-47	189.1	---
QK8_00053	ela:UCREL1_6955	73.3	116	31	0	1	116	1	116	1.2e-41	171.8	---
QK8_00053	cne:CNG04235	59.1	115	45	1	4	116	5	119	4.6e-33	143.3	---
QK8_00053	tms:TREMEDRAFT_33438	55.3	114	51	0	1	114	1	114	1.6e-30	134.8	---
QK8_00053	cnb:CNBG0460	49.3	138	45	2	4	116	5	142	3.1e-29	130.6	---
QK8_00053	tms:TREMEDRAFT_30334	52.7	110	52	0	6	115	8	117	4.6e-25	116.7	---
QK8_00053	spo:SPAC1039.10	48	125	53	5	1	114	1	124	7.6e-20	99.4	---
QK8_00054	fvr:FVEG_00011	93.6	659	39	1	1	656	1	659	0	1249.6	---
QK8_00054	fgr:FGSG_11520	65.5	614	174	8	76	656	27	635	2.2e-217	758.1	---
QK8_00054	nhe:NECHADRAFT_50389	62.8	618	189	8	74	656	1	612	8.7e-214	746.1	---
QK8_00054	plj:VFPFJ_03747	51.2	713	279	12	1	656	1	701	1.5e-189	665.6	---
QK8_00054	pcs:Pc21g17730	50	706	287	12	10	656	6	704	4.5e-178	627.5	---
QK8_00054	pfy:PFICI_11570	47.5	728	288	12	8	656	4	716	1e-177	626.3	---
QK8_00054	afv:AFLA_118830	48.8	703	287	12	14	656	2	691	1.4e-176	622.5	---
QK8_00054	aor:AO090010000391	53.8	559	238	6	100	656	95	635	5.2e-166	587.4	---
QK8_00054	ani:AN5546.2	49.3	661	281	17	17	656	488	1115	4.7e-159	564.3	---
QK8_00054	ang:ANI_1_1810104	57.1	466	185	7	203	656	67	529	9.1e-147	523.5	---
QK8_00054	pdp:PDIP_49810	61.1	301	116	1	356	656	11	310	1.5e-109	399.8	---
QK8_00054	cgi:CGB_K3360W	35.8	665	386	15	17	656	9	657	1.2e-98	363.6	---
QK8_00054	cnb:CNBK2610	34.8	681	370	16	17	656	9	656	1.3e-95	353.6	---
QK8_00054	cne:CNK00890	34.8	681	370	16	17	656	9	656	1.6e-95	353.2	---
QK8_00054	tml:GSTUM_00006113001	25.4	264	140	9	229	442	192	448	2.6e-08	63.5	---
QK8_00054	ang:ANI_1_1386184	27	270	136	12	210	422	21	286	4.9e-07	59.3	---
QK8_00054	spo:SPAC11D3.17	46.8	62	30	1	15	76	27	85	4.1e-06	56.2	---
QK8_00055	fvr:FVEG_00012	95.6	499	7	1	1	484	1	499	2e-268	927.2	---
QK8_00055	fgr:FGSG_11519	92.4	499	23	1	1	484	1	499	6.3e-262	905.6	---
QK8_00055	nhe:NECHADRAFT_96658	87.2	492	48	1	8	484	7	498	6.6e-243	842.4	---
QK8_00055	plj:VFPFJ_03746	81.6	495	74	3	6	484	1	494	3.5e-228	793.5	---
QK8_00055	afv:AFLA_118840	80.1	488	78	2	16	484	21	508	1.5e-215	751.5	---
QK8_00055	pfy:PFICI_11566	78.1	488	88	2	16	484	26	513	5.1e-211	736.5	---
QK8_00055	aalt:CC77DRAFT_1002833	78.9	474	85	1	26	484	22	495	5.1e-211	736.5	---
QK8_00055	pcs:Pc21g17720	76.1	498	101	2	5	484	4	501	8.7e-211	735.7	---
QK8_00055	pdp:PDIP_49820	75.7	498	103	2	5	484	4	501	2.5e-210	734.2	---
QK8_00055	aor:AO090010000392	77.3	488	75	3	16	484	21	491	1e-203	712.2	---
QK8_00055	ang:ANI_1_1812104	72.8	504	108	4	10	484	3	506	8.1e-201	702.6	---
QK8_00055	ani:AN5545.2	74	473	108	1	27	484	31	503	4.3e-194	680.2	---
QK8_00055	cgi:CGB_K3390C	59	493	185	3	8	484	10	501	1.7e-161	572	---
QK8_00055	cne:CNK00860	59.9	481	176	3	20	484	32	511	1.4e-160	568.9	---
QK8_00055	cnb:CNBK2640	59.9	481	176	3	20	484	22	501	1.4e-160	568.9	---
QK8_00055	cgi:CGB_D9750C	55.9	472	192	2	28	484	17	487	6.5e-150	533.5	---
QK8_00055	cnb:CNBG4730	54.9	495	204	4	5	484	43	533	2.5e-149	531.6	---
QK8_00055	tmn:UCRPA7_7279	46.8	494	196	4	6	484	21	462	2.3e-118	428.7	---
QK8_00055	cne:CNG00010	54.4	360	127	2	83	427	2	339	1.5e-106	389.4	---
QK8_00055	cgi:CGB_H3090W	37.9	475	269	4	27	483	33	499	1.3e-89	333.2	---
QK8_00056	fvr:FVEG_00013	97.8	269	6	0	1	269	1	269	7.6e-148	525.8	2; K02510 hpaI; 4-hydroxy-2-oxoheptanedioate aldolase [EC:4.1.2.52]
QK8_00056	pcs:Pc21g17710	88.6	264	30	0	6	269	3	266	4.3e-135	483.4	Pc21g17710; K02510 hpaI; 4-hydroxy-2-oxoheptanedioate aldolase [EC:4.1.2.52]
QK8_00056	pdp:PDIP_49830	88.3	264	31	0	6	269	3	266	3.6e-134	480.3	2; K02510 hpaI; 4-hydroxy-2-oxoheptanedioate aldolase [EC:4.1.2.52]
QK8_00056	aalt:CC77DRAFT_976821	85.7	265	38	0	5	269	2	266	5.3e-133	476.5	Phosphoenolpyruvate/pyruvate domain-containing protein; K02510 hpaI; 4-hydroxy-2-oxoheptanedioate aldolase [EC:4.1.2.52]
QK8_00056	ang:ANI_1_1814104	84.2	266	42	0	4	269	5	270	1.9e-130	468	An12g05070; 2,4-dihydroxyhept-2-ene-1,7-dioic acid aldolase; K02510 hpaI; 4-hydroxy-2-oxoheptanedioate aldolase [EC:4.1.2.52]
QK8_00056	plj:VFPFJ_03745	78.7	263	56	0	7	269	4	266	3.2e-122	440.7	2; K02510 hpaI; 4-hydroxy-2-oxoheptanedioate aldolase [EC:4.1.2.52]
QK8_00056	aor:AO090010000393	88	234	28	0	36	269	1	234	3.1e-117	424.1	---
QK8_00056	ang:ANI_1_266084	64.6	260	92	0	10	269	1	260	1.2e-97	359	An09g02440; 2,4-dihydroxyhept-2-ene-1,7-dioic acid aldolase; K02510 hpaI; 4-hydroxy-2-oxoheptanedioate aldolase [EC:4.1.2.52]
QK8_00056	bfu:BCIN_01g01380	60.8	265	104	0	5	269	2	266	2.8e-94	347.8	---
QK8_00056	afv:AFLA_039700	67.9	237	76	0	33	269	1	237	4.1e-93	344	2; K02510 hpaI; 4-hydroxy-2-oxoheptanedioate aldolase [EC:4.1.2.52]
QK8_00056	fox:FOXG_02530	59.4	261	106	0	8	268	5	265	5.5e-90	333.6	2; K02510 hpaI; 4-hydroxy-2-oxoheptanedioate aldolase [EC:4.1.2.52]
QK8_00057	fvr:FVEG_00014	98.5	203	3	0	1	203	1	203	3.2e-109	397.5	---
QK8_00057	fpu:FPSE_08098	95.1	203	10	0	1	203	1	203	5.1e-107	390.2	---
QK8_00057	fgr:FGSG_04647	93.6	203	13	0	1	203	1	203	2.8e-105	384.4	---
QK8_00057	fox:FOXG_10173	93.7	205	11	1	1	203	1	205	9.1e-104	379.4	---
QK8_00057	fvr:FVEG_08331	89.7	203	19	1	1	201	1	203	3e-99	364.4	---
QK8_00057	nhe:NECHADRAFT_7995	76.5	196	46	0	7	202	4	199	3.7e-81	304.3	---
QK8_00057	cmt:CCM_00144	70.4	203	59	1	1	202	1	203	9.4e-77	289.7	---
QK8_00057	maj:MAA_05223	72.3	191	53	0	13	203	13	203	3.6e-76	287.7	---
QK8_00057	maw:MAC_05485	71.1	190	55	0	13	202	13	202	2.6e-74	281.6	---
QK8_00057	tmn:UCRPA7_7077	68.5	203	62	2	1	202	1	202	1.7e-73	278.9	---
QK8_00057	tmn:UCRPA7_559	67.5	203	64	2	1	202	1	202	1.4e-72	275.8	---
QK8_00057	ela:UCREL1_9476	69.8	192	57	1	11	202	12	202	2.4e-72	275	---
QK8_00057	plj:VFPFJ_09909	68.4	190	60	0	13	202	13	202	4.1e-72	274.2	---
QK8_00057	aalt:CC77DRAFT_917628	67	194	64	0	9	202	1	194	9.1e-72	273.1	---
QK8_00057	vda:VDAG_02100	67.7	192	61	1	11	202	9	199	5e-70	267.3	---
QK8_00057	val:VDBG_03193	66.8	193	63	1	10	202	8	199	1.9e-69	265.4	---
QK8_00057	cfj:CFIO01_00518	64.5	203	70	2	1	202	1	202	4.2e-69	264.2	---
QK8_00057	pan:PODANSg7337	69.9	183	54	1	20	202	123	304	7.2e-69	263.5	---
QK8_00057	bsc:COCSADRAFT_47875	64.9	194	68	0	9	202	1	194	1.6e-68	262.3	---
QK8_00057	bze:COCCADRAFT_63684	64.9	194	68	0	9	202	1	194	2.1e-68	261.9	---
QK8_00058	fvr:FVEG_00015	95	458	23	0	1	458	1	458	1.5e-260	901	---
QK8_00058	fgr:FGSG_07672	80.7	461	87	1	1	459	1	461	3.8e-224	780	---
QK8_00058	fpu:FPSE_07039	79.8	461	91	1	1	459	1	461	9.4e-223	775.4	---
QK8_00058	aalt:CC77DRAFT_1036806	65	448	151	3	11	452	12	459	5.6e-175	616.7	---
QK8_00058	bor:COCMIDRAFT_93333	64.3	451	149	4	8	446	9	459	1.2e-174	615.5	---
QK8_00058	bsc:COCSADRAFT_88001	64.3	448	154	3	11	452	3	450	5.2e-173	610.1	---
QK8_00058	bze:COCCADRAFT_101438	63.4	451	153	4	8	446	9	459	1.1e-170	602.4	---
QK8_00058	mgr:MGG_04632	59.3	437	173	2	11	442	11	447	1.3e-150	535.8	---
QK8_00058	tre:TRIREDRAFT_59558	50.3	445	212	3	16	454	6	447	9.3e-130	466.5	---
QK8_00058	nfi:NFIA_033890	48.7	429	209	5	19	440	23	447	9.4e-114	413.3	---
QK8_00058	act:ACLA_093330	52.9	361	165	2	19	374	22	382	2e-111	405.6	---
QK8_00058	pfy:PFICI_11287	58.3	326	130	1	17	342	13	332	1.4e-106	389.4	---
QK8_00058	psco:LY89DRAFT_710298	45.9	429	223	5	19	440	17	443	4.4e-103	377.9	---
QK8_00058	afv:AFLA_062480	51.5	359	169	2	19	372	20	378	5.7e-103	377.5	---
QK8_00058	ang:ANI_1_1384034	42.4	462	251	7	6	457	6	462	7.4e-103	377.1	---
QK8_00058	bfu:BCIN_09g02830	41.5	429	229	3	11	418	12	439	1.2e-87	326.6	---
QK8_00058	pfj:MYCFIDRAFT_27384	41.1	453	238	5	14	441	15	463	1.5e-87	326.2	---
QK8_00058	ztr:MYCGRDRAFT_33882	41.9	420	225	6	14	415	15	433	5.7e-87	324.3	---
QK8_00058	psco:LY89DRAFT_721333	39.8	445	251	4	11	441	12	453	3.1e-85	318.5	---
QK8_00058	mbe:MBM_09030	41.8	407	217	4	11	403	12	412	5.4e-85	317.8	---
QK8_00059	fvr:FVEG_00016	94.6	317	17	0	1	317	1	317	2.8e-174	614	---
QK8_00059	fpu:FPSE_07040	77.7	318	70	1	1	318	1	317	7.1e-146	519.6	---
QK8_00059	bor:COCMIDRAFT_93348	60.6	310	122	0	8	317	1	310	3.2e-114	414.5	---
QK8_00059	bze:COCCADRAFT_101451	61.3	310	120	0	8	317	1	310	5.5e-114	413.7	---
QK8_00059	mgr:MGG_04631	59.6	319	120	2	8	317	1	319	4.5e-108	394	---
QK8_00059	aalt:CC77DRAFT_952467	62.3	276	100	1	55	330	1	272	3.2e-98	361.3	---
QK8_00059	bsc:COCSADRAFT_26102	63.5	263	96	0	55	317	1	263	5.5e-98	360.5	---
QK8_00059	nfi:NFIA_033880	48	306	157	1	14	317	27	332	1.1e-82	309.7	---
QK8_00059	ang:ANI_1_1382034	46.5	314	165	1	7	317	19	332	1.5e-82	309.3	---
QK8_00059	act:ACLA_093340	44.9	334	163	2	5	317	18	351	8.9e-80	300.1	---
QK8_00059	pfy:PFICI_11288	41.1	343	197	2	9	347	13	354	1.3e-78	296.2	---
QK8_00059	tre:TRIREDRAFT_59597	46.9	309	147	2	13	318	7	301	2.2e-78	295.4	---
QK8_00059	afv:AFLA_062470	44.9	314	170	1	7	317	19	332	1.1e-77	293.1	---
QK8_00059	fgr:FGSG_07673	79.2	159	33	0	159	317	1	159	5.2e-72	274.2	---
QK8_00059	psco:LY89DRAFT_722991	41	310	179	2	13	318	25	334	1.6e-68	262.7	---
QK8_00059	pfj:MYCFIDRAFT_140294	35.1	308	187	4	13	317	8	305	1.7e-51	206.1	---
QK8_00059	tre:TRIREDRAFT_68401	35	306	196	2	14	316	32	337	3e-51	205.3	---
QK8_00059	psco:LY89DRAFT_779859	34.9	321	198	5	7	317	20	339	9.6e-50	200.3	---
QK8_00059	psco:LY89DRAFT_731760	29.5	353	200	3	14	318	87	438	2.4e-45	185.7	---
QK8_00059	cfj:CFIO01_06058	30.5	325	200	3	14	318	97	415	8.7e-43	177.2	---
QK8_00060	fvr:FVEG_00017	87.3	489	49	4	1	489	1	476	2.8e-249	863.6	---
QK8_00060	fpu:FPSE_07041	53.6	431	184	5	52	480	14	430	4.6e-127	457.6	---
QK8_00060	fgr:FGSG_07674	51.5	431	189	6	52	480	14	426	7.6e-122	440.3	---
QK8_00060	nhe:NECHADRAFT_104728	43.9	415	230	2	71	482	115	529	4.5e-106	387.9	---
QK8_00060	fpu:FPSE_01962	42.9	413	233	2	73	482	129	541	4.6e-103	377.9	---
QK8_00060	fgr:FGSG_02445	42.6	399	226	2	87	482	1	399	1e-97	360.1	---
QK8_00060	fox:FOXG_10403	41.2	413	240	2	73	482	128	540	2.9e-97	358.6	---
QK8_00060	fvr:FVEG_09052	41	417	243	2	69	482	124	540	1.5e-93	346.3	---
QK8_00060	plj:VFPFJ_05036	39.5	418	243	3	73	482	149	564	7.4e-85	317.4	---
QK8_00060	plj:VFPFJ_01870	35.4	424	263	5	66	482	112	531	8e-79	297.4	---
QK8_00060	fox:FOXG_00721	33.3	439	271	4	65	482	118	555	5.2e-78	294.7	---
QK8_00060	fvr:FVEG_00794	33	439	272	4	65	482	118	555	5.7e-77	291.2	---
QK8_00060	fpu:FPSE_07669	31.2	491	319	7	2	482	70	551	2.4e-75	285.8	---
QK8_00060	cmt:CCM_02531	34.9	421	271	2	65	482	152	572	6.5e-73	277.7	---
QK8_00060	cmt:CCM_05211	31.8	422	278	5	67	482	116	533	1.3e-60	236.9	---
QK8_00060	bsc:COCSADRAFT_156859	25.7	444	314	5	47	480	76	513	6.4e-44	181.4	---
QK8_00060	fvr:FVEG_13241	23.6	335	229	7	61	371	118	449	4.2e-19	99	---
QK8_00060	aalt:CC77DRAFT_948155	25.4	327	216	7	69	371	132	454	4.2e-19	99	---
QK8_00060	fox:FOXG_15772	22.9	323	228	4	70	371	59	381	5.4e-19	98.6	---
QK8_00060	plj:VFPFJ_06911	22.3	449	296	10	75	482	143	579	1.5e-16	90.5	---
QK8_00061	fvr:FVEG_00018	84.7	326	48	2	1	325	1	325	1.2e-163	578.6	---
QK8_00061	fpu:FPSE_02479	65.9	331	103	3	1	325	1	327	9.2e-124	446	---
QK8_00061	fgr:FGSG_11004	82.1	212	38	0	114	325	1	212	3.4e-110	401	---
QK8_00061	ela:UCREL1_2161	58.9	333	125	7	4	325	3	334	1.6e-104	382.1	---
QK8_00061	npa:UCRNP2_6619	53.4	348	113	5	1	325	1	322	1.1e-100	369.4	---
QK8_00061	pfy:PFICI_03079	54.8	341	133	6	4	325	5	343	1.9e-97	358.6	---
QK8_00061	psco:LY89DRAFT_152078	54.8	332	137	8	3	325	6	333	1.3e-96	355.9	---
QK8_00061	mbe:MBM_02704	51.7	329	149	5	4	325	7	332	9e-95	349.7	---
QK8_00061	fme:FOMMEDRAFT_160606	34.2	342	173	9	1	314	4	321	1.9e-44	182.6	---
QK8_00061	pfp:PFL1_00517	44	193	96	3	124	314	217	399	3.7e-40	168.3	---
QK8_00061	uma:UMAG_00203	43.7	190	95	4	134	320	214	394	3.8e-37	158.3	---
QK8_00061	tms:TREMEDRAFT_61659	33.1	326	174	11	2	312	28	324	4e-34	148.3	---
QK8_00061	cgi:CGB_H0220C	31	345	196	7	3	318	34	365	5.9e-30	134.4	---
QK8_00061	cnb:CNBL0160	30.5	351	200	9	3	318	40	381	5e-29	131.3	---
QK8_00061	cne:CNH00160	29.6	361	190	10	3	318	38	379	1.9e-28	129.4	---
QK8_00061	lel:LELG_04901	34.5	116	63	2	144	259	43	145	1.7e-16	89.7	---
QK8_00061	cot:CORT_0F02270	28.5	172	92	3	140	311	53	193	8.3e-16	87.4	---
QK8_00062	nhe:NECHADRAFT_88143	62.6	318	106	6	6	313	2	316	3.2e-113	411	---
QK8_00062	plj:VFPFJ_00349	48.5	326	150	5	1	310	1	324	3.7e-85	317.8	---
QK8_00062	ela:UCREL1_8731	48.7	335	150	5	1	313	2	336	1.1e-84	316.2	---
QK8_00062	val:VDBG_02368	48.5	334	146	8	1	308	1	334	2.7e-80	301.6	---
QK8_00062	cfj:CFIO01_03567	43.5	345	153	7	9	311	16	360	1.5e-78	295.8	---
QK8_00062	bfu:BCIN_01g02530	43.6	319	169	5	1	308	1	319	1.2e-72	276.2	---
QK8_00062	vda:VDAG_02838	41.7	338	147	9	1	308	1	318	1.1e-60	236.5	---
QK8_00062	nhe:NECHADRAFT_88838	38.9	280	161	3	1	270	1	280	9.7e-54	213.4	---
QK8_00062	maj:MAA_09184	47.8	182	81	4	1	172	1	178	2.3e-42	175.6	---
QK8_00062	fvr:FVEG_14561	69.3	114	19	1	132	229	1	114	3e-39	165.2	---
QK8_00062	pfy:PFICI_01118	43.1	167	91	2	1	163	1	167	1.2e-35	153.3	Chitin synthase 1; K00698 CHS1; chitin synthase [EC:2.4.1.16]
QK8_00062	mgr:MGG_03115	28	389	190	11	4	311	77	456	5.6e-33	144.4	---
QK8_00062	cfj:CFIO01_04881	35.2	267	132	8	1	235	60	317	7.3e-33	144.1	---
QK8_00062	ela:UCREL1_8092	30.1	299	179	10	24	299	151	442	1.6e-27	126.3	---
QK8_00062	pfy:PFICI_15183	27.6	297	184	10	33	310	67	351	3.3e-25	118.6	---
QK8_00062	cfj:CFIO01_00784	39.3	168	82	5	7	161	19	179	4.7e-24	114.8	---
QK8_00062	ela:UCREL1_4750	32.2	177	98	4	3	157	65	241	2.9e-21	105.5	---
QK8_00062	smp:SMAC_01172	41.1	107	61	2	43	148	1	106	4.7e-16	88.2	---
QK8_00062	nhe:NECHADRAFT_55114	26.7	202	133	5	30	228	112	301	1.1e-12	77	---
QK8_00062	ztr:MYCGRDRAFT_28401	32.3	99	65	1	65	163	1	97	7.1e-12	74.3	---
QK8_00063	afv:AFLA_041070	59.9	576	219	5	5	580	5	568	2.5e-196	688	pyruvate decarboxylase; K01568 PDC; pyruvate decarboxylase [EC:4.1.1.1]
QK8_00063	pdp:PDIP_58610	49.9	577	279	5	1	575	3	571	2.4e-162	575.1	Ankyrin; K01568 PDC; pyruvate decarboxylase [EC:4.1.1.1]
QK8_00063	afm:AFUA_6G00750	47.9	582	279	8	5	580	6	569	5.6e-148	527.3	pyruvate decarboxylase; K01568 PDC; pyruvate decarboxylase [EC:4.1.1.1]
QK8_00063	act:ACLA_099190	48.8	578	272	8	5	576	6	565	2.1e-147	525.4	pyruvate decarboxylase; K01568 PDC; pyruvate decarboxylase [EC:4.1.1.1]
QK8_00063	nfi:NFIA_047900	47.8	577	277	8	5	575	6	564	1.8e-146	522.3	pyruvate decarboxylase; K01568 PDC; pyruvate decarboxylase [EC:4.1.1.1]
QK8_00063	afv:AFLA_020040	49	577	274	10	5	577	6	566	1.5e-145	519.2	pyruvate decarboxylase; K01568 PDC; pyruvate decarboxylase [EC:4.1.1.1]
QK8_00063	tre:TRIREDRAFT_59267	46.4	576	298	5	5	574	12	582	5.5e-143	510.8	pyruvate decarboxylase; K01568 PDC; pyruvate decarboxylase [EC:4.1.1.1]
QK8_00063	psco:LY89DRAFT_598617	46.7	574	290	8	7	576	8	569	1.8e-141	505.8	thiamine pyrophosphate enzyme; K01568 PDC; pyruvate decarboxylase [EC:4.1.1.1]
QK8_00063	cfj:CFIO01_00984	48.2	568	274	9	5	568	10	561	3.9e-141	504.6	thiamine pyrophosphate enzyme; K01568 PDC; pyruvate decarboxylase [EC:4.1.1.1]
QK8_00063	ang:ANI_1_1024084	47.5	570	280	8	4	569	3	557	1.1e-138	496.5	An09g01030; pyruvate decarboxylase; K01568 PDC; pyruvate decarboxylase [EC:4.1.1.1]
QK8_00063	maj:MAA_09838	47	568	282	8	5	568	4	556	3.1e-138	495	thiamine pyrophosphate enzyme; K01568 PDC; pyruvate decarboxylase [EC:4.1.1.1]
QK8_00063	plj:VFPFJ_06202	47.9	574	278	10	1	568	1	559	3.1e-138	495	pyruvate decarboxylase; K01568 PDC; pyruvate decarboxylase [EC:4.1.1.1]
QK8_00064	fvr:FVEG_00043	84.3	197	31	0	1	197	1	197	4.1e-98	360.1	---
QK8_00064	pfy:PFICI_04545	62.4	197	73	1	4	199	12	208	1.9e-74	281.6	---
QK8_00064	psco:LY89DRAFT_650655	61.9	197	74	1	1	196	1	197	2.7e-73	277.7	---
QK8_00064	tmn:UCRPA7_6020	61.7	196	74	1	1	195	1	196	2.3e-72	274.6	---
QK8_00064	cmt:CCM_03626	56.7	201	86	1	1	200	1	201	2.8e-70	267.7	---
QK8_00064	ela:UCREL1_9068	51.8	222	81	2	1	196	522	743	5.4e-66	253.4	---
QK8_00064	maj:MAA_09856	41.5	207	110	3	1	197	1	206	2.3e-40	168.3	---
QK8_00064	gtr:GLOTRDRAFT_133941	40.8	196	108	3	4	196	7	197	6.6e-40	166.8	---
QK8_00064	ang:ANI_1_874014	39.8	206	113	3	1	196	1	205	2.5e-39	164.9	---
QK8_00064	aalt:CC77DRAFT_957071	35.7	249	105	4	4	197	8	256	7.4e-39	163.3	---
QK8_00064	bor:COCMIDRAFT_86886	34.4	250	107	5	4	197	8	256	1.8e-37	158.7	---
QK8_00064	psco:LY89DRAFT_628014	42.2	204	100	6	1	192	1	198	2.4e-37	158.3	---
QK8_00064	afv:AFLA_019200	38.3	206	116	3	1	196	1	205	4e-37	157.5	---
QK8_00064	pno:SNOG_12692	35.3	249	106	5	4	197	8	256	1.2e-36	156	---
QK8_00064	pte:PTT_10632	32.9	249	112	4	4	197	7	255	2.9e-35	151.4	---
QK8_00064	bze:COCCADRAFT_34843	32.9	249	110	5	4	196	8	255	4.9e-35	150.6	---
QK8_00064	npa:UCRNP2_2315	44.3	176	78	4	43	198	80	255	8.4e-35	149.8	---
QK8_00064	aor:AO090012000668	37.4	182	103	3	1	172	1	181	8.1e-30	133.3	---
QK8_00064	bcom:BAUCODRAFT_129775	38.5	169	90	3	43	198	245	412	3.1e-29	131.3	---
QK8_00064	pfj:MYCFIDRAFT_163179	39.5	172	91	2	41	199	70	241	2.6e-28	128.3	---
QK8_00065	fvr:FVEG_00041	96.5	484	16	1	1	484	1	483	2e-268	927.2	---
QK8_00065	nhe:NECHADRAFT_95127	86.5	482	55	1	3	484	2	473	1e-240	835.1	---
QK8_00065	cfj:CFIO01_03293	83	471	77	2	13	483	19	486	7.1e-221	769.2	---
QK8_00065	mgr:MGG_10287	78.6	482	98	2	5	483	3	482	6.2e-217	756.1	---
QK8_00065	mrr:Moror_12952	65.6	457	154	2	26	482	26	479	2.2e-174	614.8	---
QK8_00065	cnb:CNBG4690	66.3	463	150	4	26	484	28	488	5.3e-168	593.6	---
QK8_00065	cne:CNG00040	66.3	463	150	4	26	484	28	488	6.9e-168	593.2	---
QK8_00065	fox:FOXG_04605	57.8	436	182	1	43	478	46	479	2.2e-142	508.4	---
QK8_00065	fvr:FVEG_07746	54.2	480	214	2	3	478	2	479	2.9e-142	508.1	---
QK8_00065	maj:MAA_09258	56.4	443	191	1	33	475	33	473	6.5e-142	506.9	---
QK8_00065	pcs:Pc22g12770	53.5	465	211	2	20	481	15	477	6.5e-142	506.9	---
QK8_00065	maw:MAC_01241	51.5	493	217	3	3	475	2	492	3e-139	498	---
QK8_00065	bcom:BAUCODRAFT_78869	54.3	442	200	1	34	475	40	479	1.2e-138	496.1	---
QK8_00065	psco:LY89DRAFT_774206	52.7	448	194	2	34	481	39	468	3.7e-137	491.1	---
QK8_00065	cmt:CCM_06456	54	441	193	2	43	475	49	487	4.1e-136	487.6	---
QK8_00065	plj:VFPFJ_04690	50.2	482	229	3	1	475	1	478	1.2e-132	476.1	---
QK8_00065	aor:AO090003000787	47.8	508	231	5	6	481	3	508	4.4e-130	467.6	---
QK8_00065	pfj:MYCFIDRAFT_64398	52.3	434	205	1	44	477	45	476	8.3e-129	463.4	---
QK8_00065	shs:STEHIDRAFT_168010	44.4	462	251	4	25	482	3	462	4e-115	417.9	---
QK8_00065	afv:AFLA_030310	50.6	425	194	5	71	481	46	468	1.9e-112	409.1	---
QK8_00066	cfj:CFIO01_03294	61.5	416	134	5	120	532	1	393	1.5e-152	542.3	PhoD-like phosphatase; K01113 phoD; alkaline phosphatase D [EC:3.1.3.1]
QK8_00066	mgr:MGG_10288	54.5	409	179	2	120	528	1	402	6.1e-133	477.2	alkaline phosphatase; K01113 phoD; alkaline phosphatase D [EC:3.1.3.1]
QK8_00066	mrr:Moror_12951	41.1	518	259	15	30	527	80	571	2.9e-98	362.1	alkaline phosphatase family protein; K01113 phoD; alkaline phosphatase D [EC:3.1.3.1]
QK8_00066	aalt:CC77DRAFT_1039315	41.2	466	243	12	89	526	133	595	6.6e-87	324.3	Metallo-dependent phosphatase; K01113 phoD; alkaline phosphatase D [EC:3.1.3.1]
QK8_00066	psco:LY89DRAFT_696838	40.3	471	240	13	91	524	140	606	3.3e-86	322	alkaline phosphatase family protein-like protein; K01113 phoD; alkaline phosphatase D [EC:3.1.3.1]
QK8_00066	val:VDBG_00076	38.9	496	262	12	64	525	104	592	4.7e-85	318.2	alkaline phosphatase family protein; K01113 phoD; alkaline phosphatase D [EC:3.1.3.1]
QK8_00066	glz:GLAREA_06886	39.6	477	251	11	83	524	133	607	4.7e-85	318.2	Metallo-dependent phosphatase; K01113 phoD; alkaline phosphatase D [EC:3.1.3.1]
QK8_00066	mbe:MBM_08511	39	482	257	12	78	524	127	606	1.1e-84	317	alkaline phosphatase family protein; K01113 phoD; alkaline phosphatase D [EC:3.1.3.1]
QK8_00066	vda:VDAG_08366	39	497	260	13	64	525	104	592	4e-84	315.1	alkaline phosphatase family protein; K01113 phoD; alkaline phosphatase D [EC:3.1.3.1]
QK8_00067	fvr:FVEG_00039	90.5	275	23	1	1	272	1	275	9.2e-109	396	---
QK8_00067	fgr:FGSG_07767	83.6	226	35	1	47	272	1	224	1.6e-65	252.3	---
QK8_00067	nhe:NECHADRAFT_97790	70.7	229	51	4	47	271	1	217	4.5e-47	191	---
QK8_00067	fpu:FPSE_04385	62.1	272	44	4	1	272	1	213	1.5e-42	176	---
QK8_00068	fvr:FVEG_14570	96.4	366	13	0	1	366	1	366	5e-203	709.5	---
QK8_00068	fgr:FGSG_04659	88.3	366	43	0	1	366	1	366	3.5e-188	660.2	---
QK8_00068	fpu:FPSE_08143	88.3	366	43	0	1	366	1	366	3.5e-188	660.2	---
QK8_00068	psco:LY89DRAFT_593663	74.7	367	91	2	2	366	5	371	2.7e-156	554.3	---
QK8_00068	afv:AFLA_097300	74.1	367	94	1	1	366	1	367	1.1e-154	548.9	---
QK8_00068	ang:ANI_1_262034	71.7	368	102	2	1	366	1	368	6.9e-152	539.7	---
QK8_00068	aalt:CC77DRAFT_1004922	72.3	368	99	3	2	366	3	370	8.4e-150	532.7	---
QK8_00068	nhe:NECHADRAFT_32611	77.6	343	76	1	25	366	1	343	2.5e-149	531.2	---
QK8_00068	pno:SNOG_07385	73.3	367	95	2	3	366	342	708	1.6e-148	528.5	---
QK8_00068	cfj:CFIO01_05048	70.8	367	106	1	1	366	1	367	4.8e-145	516.9	---
QK8_00068	ela:UCREL1_5496	70.2	376	102	4	1	366	1	376	3.1e-144	514.2	---
QK8_00068	pfy:PFICI_13971	70.7	368	106	2	1	366	1	368	1.5e-143	511.9	---
QK8_00068	aor:AO090020000699	73.8	343	89	1	25	366	1	343	1.3e-142	508.8	---
QK8_00068	bze:COCCADRAFT_371	67.2	369	117	4	2	366	3	371	5.1e-139	496.9	---
QK8_00068	pcs:Pc20g14030	67.6	367	118	1	1	366	1	367	6.7e-139	496.5	---
QK8_00068	pdp:PDIP_31840	66.8	367	121	1	1	366	1	367	6.7e-139	496.5	---
QK8_00068	bor:COCMIDRAFT_22115	67.5	369	116	4	2	366	3	371	8.7e-139	496.1	---
QK8_00068	bsc:COCSADRAFT_31970	66.7	369	119	4	2	366	3	371	2.2e-137	491.5	---
QK8_00068	pte:PTT_09710	65	369	125	4	2	366	5	373	7.4e-130	466.5	---
QK8_00069	fvr:FVEG_14569	99	490	5	0	1	490	1	490	1.9e-277	957.2	---
QK8_00069	fpu:FPSE_08142	90	490	49	0	1	490	1	490	1.3e-251	871.3	---
QK8_00069	fgr:FGSG_04658	85.5	490	44	1	1	490	1	463	2.4e-232	807.4	---
QK8_00069	pfy:PFICI_10070	77.6	496	103	2	2	490	4	498	4.5e-215	750	---
QK8_00069	tmn:UCRPA7_1860	75.7	494	114	2	3	490	16	509	8.8e-211	735.7	---
QK8_00069	plj:VFPFJ_02534	74.2	489	121	1	2	490	20	503	2.9e-206	720.7	---
QK8_00069	aor:AO090701000347	75.6	475	115	1	17	490	40	514	1.4e-203	711.8	---
QK8_00069	cmt:CCM_05291	75.7	470	113	1	22	490	83	552	2.3e-203	711.1	---
QK8_00069	afv:AFLA_058030	75.4	475	116	1	17	490	40	514	2.3e-203	711.1	---
QK8_00069	act:ACLA_094240	74.9	475	118	1	17	490	36	510	2.6e-202	707.6	---
QK8_00069	afm:AFUA_2G00840	74.7	475	119	1	17	490	36	510	1.4e-200	701.8	---
QK8_00069	maj:MAA_02329	74.9	463	116	0	28	490	34	496	9.1e-200	699.1	---
QK8_00069	nfi:NFIA_033150	73.3	490	115	2	17	490	31	520	9.1e-200	699.1	---
QK8_00069	tre:TRIREDRAFT_61374	72.3	491	132	2	1	490	1	488	1.2e-199	698.7	---
QK8_00069	aje:HCAG_01710	75.8	475	105	3	18	490	35	501	2.9e-198	694.1	---
QK8_00069	ela:UCREL1_441	75.4	471	114	1	22	490	41	511	1.1e-197	692.2	---
QK8_00069	ani:AN7648.2	75.4	468	108	2	16	482	31	492	1.2e-196	688.7	---
QK8_00069	maw:MAC_04768	73.3	468	120	1	28	490	34	501	1.6e-196	688.3	---
QK8_00069	pfy:PFICI_04167	71.8	479	133	1	14	490	26	504	3.3e-194	680.6	---
QK8_00069	cpw:CPC735_032780	70.2	486	141	2	6	490	29	511	3.7e-193	677.2	---
QK8_00070	fvr:FVEG_00037	93.7	335	21	0	1	335	1	335	3.1e-191	670.2	---
QK8_00070	fgr:FGSG_04657	89	335	37	0	1	335	1	335	1.1e-183	645.2	---
QK8_00070	fpu:FPSE_08141	88.7	335	38	0	1	335	1	335	6.9e-183	642.5	---
QK8_00070	pfy:PFICI_10071	83.3	330	55	0	3	332	6	335	4.1e-167	590.1	---
QK8_00070	tmn:UCRPA7_1856	73.6	329	87	0	4	332	20	348	6.5e-149	529.6	---
QK8_00070	mgr:MGG_10441	68.5	324	101	1	5	327	11	334	1.9e-132	474.9	---
QK8_00070	cfj:CFIO01_09979	65	334	111	4	4	331	3	336	2.2e-128	461.5	---
QK8_00070	ani:AN8242.2	64.8	327	114	1	2	327	5	331	6.4e-128	459.9	---
QK8_00070	nfi:NFIA_038350	62.7	332	123	1	3	333	8	339	1.3e-125	452.2	---
QK8_00070	pcs:Pc22g13790	62.4	330	123	1	4	332	7	336	3.9e-125	450.7	---
QK8_00070	afm:AFUA_5G03770	62.7	332	123	1	3	333	8	339	5e-125	450.3	---
QK8_00070	ang:ANI_1_1552084	62	332	125	1	4	334	7	338	6.6e-125	449.9	---
QK8_00070	cpw:CPC735_032790	65.4	321	107	2	4	320	5	325	1.5e-124	448.7	---
QK8_00070	npa:UCRNP2_664	62.8	325	120	1	4	327	14	338	1.9e-124	448.4	---
QK8_00070	pfj:MYCFIDRAFT_82612	62.9	329	122	0	4	332	6	334	4.3e-124	447.2	---
QK8_00070	cim:CIMG_06883	65.1	321	108	2	4	320	5	325	1.2e-123	445.7	---
QK8_00070	aje:HCAG_01711	62	329	121	2	5	329	3	331	3.6e-123	444.1	---
QK8_00070	act:ACLA_001360	62.2	331	124	1	4	333	9	339	4.7e-123	443.7	---
QK8_00070	psco:LY89DRAFT_688084	61.3	326	124	1	4	327	7	332	5.2e-122	440.3	---
QK8_00070	aor:AO090102000588	60.9	330	128	1	4	332	7	336	1.2e-121	439.1	---
QK8_00071	fvr:FVEG_11904	42.8	159	91	0	156	314	143	301	4.1e-31	138.3	---
QK8_00071	fox:FOXG_03977	40.4	166	99	0	155	320	142	307	4.5e-30	134.8	---
QK8_00072	fpu:FPSE_10284	73	252	47	1	1	231	131	382	5.4e-89	330.1	---
QK8_00072	fgr:FGSG_03450	73.7	243	43	1	12	233	110	352	4.3e-86	320.5	---
QK8_00072	fvr:FVEG_00035	57.8	258	88	1	1	237	131	388	2.1e-69	265	---
QK8_00072	nhe:NECHADRAFT_75782	34.1	208	112	3	30	212	1	208	4.8e-21	104.4	---
QK8_00072	mgr:MGG_02991	25.9	274	154	5	1	229	132	401	6.9e-12	73.9	---
QK8_00073	bcom:BAUCODRAFT_28742	30.2	1353	769	39	315	1589	327	1581	7.7e-140	501.9	---
QK8_00073	cpw:CPC735_016920	31.6	1176	604	35	495	1622	16	1039	2.2e-134	483.8	---
QK8_00073	cim:CIMG_09301	31.7	1174	606	34	495	1622	9	1032	1.4e-133	481.1	---
QK8_00073	maw:MAC_08203	28.1	1550	861	49	151	1607	188	1576	4.1e-125	453	---
QK8_00073	fpu:FPSE_07930	30.4	1171	635	38	483	1590	592	1645	6.1e-121	439.1	---
QK8_00073	fvr:FVEG_07737	28.3	1525	839	48	162	1603	211	1564	2e-119	434.1	---
QK8_00073	fgr:FGSG_07820	29.7	1158	641	34	493	1590	610	1654	5.9e-116	422.5	---
QK8_00073	npa:UCRNP2_504	29.6	1182	605	36	494	1596	807	1840	1.5e-111	407.9	---
QK8_00073	tre:TRIREDRAFT_105154	29.2	1147	617	34	484	1582	1248	2247	7.5e-111	405.6	---
QK8_00073	pan:PODANSg2705	27.9	1335	739	42	337	1601	404	1585	1.7e-110	404.4	---
QK8_00073	val:VDBG_07702	28.4	1176	656	31	489	1594	23	1082	3.7e-110	403.3	---
QK8_00073	smp:SMAC_08703	27.1	1248	717	30	406	1589	1201	2319	1.2e-108	398.3	---
QK8_00073	fox:FOXG_04614	32	955	506	30	631	1545	614	1465	1.6e-108	397.9	---
QK8_00073	fvr:FVEG_11121	33.9	728	418	22	637	1332	1067	1763	8e-97	359	---
QK8_00073	fox:FOXG_13689	32.8	732	432	21	637	1337	833	1535	2.3e-91	340.9	---
QK8_00073	fox:FOXG_08876	27.7	860	524	18	494	1332	821	1603	4.3e-90	336.7	---
QK8_00073	tre:TRIREDRAFT_109373	26.8	911	559	34	488	1349	1151	2002	3.1e-64	250.8	---
QK8_00073	pan:PODANSg5661	35.7	420	215	9	860	1267	222	598	2.3e-59	234.6	---
QK8_00073	vda:VDAG_05642	32.3	483	266	10	1127	1594	338	774	2.4e-56	224.6	---
QK8_00073	fox:FOXG_20650	38.5	291	158	7	1060	1343	46	322	4.8e-49	200.3	---
QK8_00074	bcom:BAUCODRAFT_20505	31.6	1286	675	38	7	1182	14	1204	1.5e-134	483.8	---
QK8_00074	fox:FOXG_04611	29.6	1199	652	40	26	1123	127	1234	5.1e-103	379	---
QK8_00074	fvr:FVEG_07741	28.4	1220	657	38	1	1110	36	1149	9e-100	368.2	---
QK8_00074	pan:PODANSg2710	27.6	1242	676	40	1	1125	12	1147	5.9e-99	365.5	---
QK8_00074	maw:MAC_08205	29.5	1205	658	44	13	1150	33	1113	8.5e-98	361.7	---
QK8_00074	cim:CIMG_09306	27.3	1212	689	40	3	1165	13	1081	4.2e-97	359.4	---
QK8_00074	cpw:CPC735_016950	27.2	1211	692	40	3	1165	13	1081	5.1e-95	352.4	---
QK8_00074	fgr:FGSG_07823	31.7	896	454	31	11	831	72	884	1.8e-92	344	---
QK8_00074	fpu:FPSE_07933	31	907	459	32	11	838	72	890	5.9e-91	339	---
QK8_00074	npa:UCRNP2_506	29	952	492	32	30	898	43	893	4.4e-86	322.8	---
QK8_00074	tre:TRIREDRAFT_105157	31.1	808	440	22	32	803	35	761	2.8e-85	320.1	---
QK8_00074	fvr:FVEG_08389	27.6	914	504	26	41	906	36	839	1.8e-84	317.4	---
QK8_00074	nhe:NECHADRAFT_87112	29.8	836	455	24	86	895	72	801	3.4e-83	313.2	---
QK8_00074	val:VDBG_07698	27.6	1138	639	37	35	1102	27	1049	5.9e-83	312.4	---
QK8_00074	smp:SMAC_08706	30.7	823	447	26	35	807	50	799	8.8e-79	298.5	---
QK8_00074	vda:VDAG_05644	31.4	761	417	24	35	760	87	777	1.6e-72	277.7	---
QK8_00074	nhe:NECHADRAFT_78006	26.4	802	466	26	36	806	36	744	7.5e-62	242.3	---
QK8_00074	fox:FOXG_02718	31.2	584	317	17	253	803	204	735	1.1e-57	228.4	---
QK8_00074	ncr:NCU09354	30.6	536	276	16	12	531	1	456	6.1e-48	196.1	---
QK8_00074	nte:NEUTE1DRAFT146872	29.1	512	280	11	35	531	23	466	1.5e-46	191.4	---
QK8_00075	bcom:BAUCODRAFT_144067	35.9	1479	773	44	6	1385	1	1403	5.7e-231	804.3	---
QK8_00075	cpw:CPC735_016930	33.7	1460	766	46	2	1381	1	1338	2.8e-198	695.7	---
QK8_00075	fvr:FVEG_07739	32.8	1459	794	43	11	1381	15	1375	4.1e-197	691.8	---
QK8_00075	fox:FOXG_04613	33.5	1467	783	47	11	1381	15	1385	2e-196	689.5	---
QK8_00075	cim:CIMG_09303	33.3	1459	773	49	2	1381	1	1338	5e-195	684.9	---
QK8_00075	fgr:FGSG_07821	32.8	1522	805	52	9	1385	13	1461	6.1e-193	677.9	---
QK8_00075	maw:MAC_08202	32.8	1461	788	48	11	1381	9	1365	4.4e-191	671.8	---
QK8_00075	fpu:FPSE_07931	32.7	1516	815	55	9	1385	13	1461	1.9e-189	666.4	---
QK8_00075	tre:TRIREDRAFT_105155	31.9	1512	775	50	9	1382	6	1400	6.2e-185	651.4	---
QK8_00075	ztr:MYCGRDRAFT_97171	36.4	1181	554	34	4	1134	56	1089	5.1e-179	631.7	---
QK8_00075	pan:PODANSg2708	30.6	1515	819	45	9	1381	10	1433	6.2e-177	624.8	---
QK8_00075	npa:UCRNP2_505	31.4	1500	786	50	2	1381	1	1377	1.2e-169	600.5	---
QK8_00075	smp:SMAC_08705	30.6	1517	812	53	5	1391	3	1408	1.3e-163	580.5	---
QK8_00075	val:VDBG_07699	28	1615	739	48	2	1384	1	1423	1.5e-143	513.8	---
QK8_00075	fox:FOXG_18392	27.1	1452	835	53	9	1379	15	1324	1.7e-97	360.9	---
QK8_00075	fvr:FVEG_11123	24.7	1540	833	59	10	1378	48	1431	4.5e-95	352.8	---
QK8_00075	fox:FOXG_13691	24.5	1532	841	60	10	1378	48	1427	1.2e-92	344.7	---
QK8_00075	nhe:NECHADRAFT_78007	26.3	1420	814	50	4	1336	8	1282	7.5e-90	335.5	---
QK8_00075	vda:VDAG_05643	26.4	1209	609	42	320	1384	215	1286	1.5e-82	311.2	---
QK8_00075	tre:TRIREDRAFT_109372	25.3	1497	876	59	3	1385	9	1376	3.4e-82	310.1	---
QK8_00077	pbl:PAAG_07237	33.2	760	372	30	5	723	3	667	1.4e-74	283.9	---
QK8_00077	pbn:PADG_05742	32.5	761	378	30	4	723	2	667	1e-72	277.7	---
QK8_00077	ure:UREG_03939	31.4	770	406	29	6	745	193	870	5.7e-71	271.9	---
QK8_00077	fox:FOXG_14511	32.3	765	378	29	7	745	5	655	2.2e-70	270	---
QK8_00077	maw:MAC_09765	32.4	786	404	29	6	745	4	708	1.4e-69	267.3	---
QK8_00077	afv:AFLA_104430	32.2	760	372	31	6	719	4	666	2.5e-66	256.5	---
QK8_00077	maj:MAA_10294	31.9	761	394	28	27	745	30	708	3.2e-66	256.1	---
QK8_00077	fvr:FVEG_13360	31.1	721	378	23	7	710	5	623	4.2e-66	255.8	---
QK8_00077	aje:HCAG_00443	29.9	775	412	29	5	749	3	676	6.1e-65	251.9	---
QK8_00077	ure:UREG_06016	31.9	764	379	29	5	719	3	674	3e-64	249.6	---
QK8_00077	ztr:MYCGRDRAFT_106768	29.1	767	430	24	6	748	376	1052	3.2e-58	229.6	---
QK8_00077	cfj:CFIO01_12393	28	781	439	24	5	745	3	700	5.5e-58	228.8	---
QK8_00077	smp:SMAC_00942	30.1	758	413	30	5	745	7	664	3.6e-57	226.1	---
QK8_00077	fvr:FVEG_03378	30.1	765	403	29	5	719	4	686	3.6e-57	226.1	---
QK8_00077	aalt:CC77DRAFT_971223	29.4	769	412	29	6	713	5	703	1.5e-55	220.7	---
QK8_00077	act:ACLA_060050	28.3	791	441	24	5	748	3	714	5.7e-55	218.8	---
QK8_00077	fgr:FGSG_13826	28.3	767	436	25	4	745	2	679	3.7e-54	216.1	---
QK8_00077	plj:VFPFJ_01630	30.3	617	316	19	6	599	5	530	3.7e-54	216.1	---
QK8_00077	maj:MAA_10474	28.3	763	427	26	6	747	210	873	1.2e-52	211.1	---
QK8_00077	maj:MAA_03191	27.1	760	390	24	6	745	5	620	4.2e-50	202.6	---
QK8_00078	val:VDBG_06044	29.3	355	211	9	35	360	4	347	1.6e-26	123.6	---
QK8_00078	vda:VDAG_03204	28.8	354	212	8	36	360	70	412	4.6e-26	122.1	---
QK8_00078	pfy:PFICI_10924	27.5	404	205	12	41	413	67	413	9.7e-24	114.4	---
QK8_00078	pfy:PFICI_10492	34.7	98	46	3	390	484	349	431	9.1e-06	54.7	---
QK8_00079	maj:MAA_00382	76.8	1514	307	5	132	1639	2	1477	0	2258.4	---
QK8_00079	pte:PTT_07314	76.8	573	131	2	1068	1639	3	574	1.9e-265	919.1	---
QK8_00079	ssl:SS1G_12788	35.6	1309	760	25	345	1617	270	1531	1.6e-200	703.4	---
QK8_00079	ssl:SS1G_09817	35.6	1309	760	25	345	1617	270	1531	1.6e-200	703.4	---
QK8_00079	ssl:SS1G_09528	35.6	1309	760	25	345	1617	270	1531	1.6e-200	703.4	---
QK8_00079	ssl:SS1G_06410	35.6	1309	760	25	345	1617	270	1531	1.6e-200	703.4	---
QK8_00079	ssl:SS1G_05813	35.6	1309	760	25	345	1617	270	1531	1.6e-200	703.4	---
QK8_00079	pcs:Pc16g09490	34.1	1357	744	33	343	1605	262	1562	2.5e-185	652.9	---
QK8_00079	pte:PTT_07315	73.9	429	97	3	1212	1639	1	415	2.9e-181	639.4	---
QK8_00079	ani:AN4289.2	34.3	1150	662	22	456	1532	347	1475	6.2e-176	621.7	---
QK8_00079	pte:PTT_11852	77.2	320	72	1	1286	1604	1	320	4.9e-141	505.8	---
QK8_00079	aje:HCAG_07319	30.4	1134	553	28	456	1488	219	1217	2.8e-128	463.4	---
QK8_00079	aje:HCAG_02852	32.5	892	465	18	713	1592	20	786	1.5e-118	431	---
QK8_00079	pcs:Pc20g15350	45.5	528	275	7	1093	1617	1	518	5e-117	426	---
QK8_00079	plj:VFPFJ_11699	42.7	522	272	9	1111	1618	124	632	7.2e-108	395.6	---
QK8_00079	pte:PTT_10867	42.7	490	269	7	1135	1617	27	511	2.6e-97	360.5	---
QK8_00079	pte:PTT_19084	67.5	249	80	1	549	796	1	249	4.4e-97	359.8	---
QK8_00079	ssl:SS1G_13153	26.3	1282	596	29	345	1617	270	1211	3.8e-93	346.7	---
QK8_00079	ssl:SS1G_09208	26.3	1282	596	29	345	1617	270	1211	3.8e-93	346.7	---
QK8_00079	ssl:SS1G_05621	26.3	1282	596	29	345	1617	270	1211	3.8e-93	346.7	---
QK8_00081	vda:VDAG_03202	30.7	336	213	8	43	374	79	398	3.4e-36	156.8	---
QK8_00081	val:VDBG_06042	31	336	212	8	43	374	2	321	3.8e-35	153.3	---
QK8_00081	fox:FOXG_10202	26.5	358	241	7	6	361	75	412	1.8e-24	117.9	---
QK8_00082	fox:FOXG_14446	86.8	717	70	1	1	692	1	717	7e-286	985.7	---
QK8_00082	fox:FOXG_15035	86.7	683	66	1	1	658	1	683	3.2e-267	923.7	---
QK8_00082	fox:FOXG_07104	84.6	638	73	1	1	613	1	638	1.1e-246	855.5	---
QK8_00082	nhe:NECHADRAFT_98812	52.3	742	297	11	1	699	1	728	8.5e-151	537	---
QK8_00082	fox:FOXG_00509	54	731	292	9	1	699	1	719	4.7e-149	531.2	---
QK8_00082	fvr:FVEG_01004	56.2	730	276	9	1	699	1	717	1.4e-148	529.6	---
QK8_00082	plj:VFPFJ_05001	48.5	754	305	18	1	699	1	726	7.3e-134	480.7	---
QK8_00082	maw:MAC_03013	46.4	746	313	12	1	699	1	706	1.7e-127	459.5	---
QK8_00082	maj:MAA_04171	44.8	741	332	10	1	699	1	706	3.6e-125	451.8	---
QK8_00082	tre:TRIREDRAFT_73587	41.7	750	370	9	1	689	1	744	5.4e-121	438	---
QK8_00082	fgr:FGSG_00546	47.1	780	310	18	1	699	1	758	1.4e-113	413.3	---
QK8_00082	fpu:FPSE_01241	48.7	783	298	18	1	699	1	763	5.4e-113	411.4	---
QK8_00082	cfj:CFIO01_10751	47.9	752	318	16	1	690	1	740	5.4e-113	411.4	---
QK8_00082	smp:SMAC_02774	39.6	767	375	16	1	688	1	758	6e-96	354.8	---
QK8_00082	ncr:NCU09316	46.1	760	332	15	1	688	1	754	1.3e-95	353.6	---
QK8_00082	ttt:THITE_2047882	41.5	766	359	16	1	691	1	752	1.7e-95	353.2	---
QK8_00082	nte:NEUTE1DRAFT72774	45.8	759	335	15	1	688	1	754	7.4e-94	347.8	---
QK8_00082	mtm:MYCTH_2296409	41.6	755	336	16	1	670	1	735	1.6e-93	346.7	---
QK8_00082	cmt:CCM_06266	42.6	746	343	18	1	696	1	711	1.1e-92	344	---
QK8_00082	mgr:MGG_04431	39.1	736	376	18	6	679	11	736	3e-87	325.9	---
QK8_00083	fox:FOXG_14447	88.8	143	16	0	1	143	1	143	9.9e-62	238.8	---
QK8_00083	fox:FOXG_15033	88.8	143	16	0	1	143	1	143	9.9e-62	238.8	---
QK8_00083	fox:FOXG_07103	88.1	143	17	0	1	143	1	143	1.7e-61	238	---
QK8_00083	fox:FOXG_22263	73.7	133	35	0	1	133	1	133	3.2e-44	180.6	---
QK8_00084	fox:FOXG_07611	53.4	562	116	3	1	420	370	927	1.2e-155	552.4	phosphatidylinositol phospholipase C; K05857 PLCD; phosphatidylinositol phospholipase C, delta [EC:3.1.4.11]
QK8_00084	fvr:FVEG_04539	53	562	118	3	1	420	370	927	1e-154	549.3	phosphatidylinositol phospholipase C; K05857 PLCD; phosphatidylinositol phospholipase C, delta [EC:3.1.4.11]
QK8_00084	plj:VFPFJ_06583	49.8	564	137	3	1	420	335	896	2.1e-144	515	phosphoinositide-specific phospholipase C; K05857 PLCD; phosphatidylinositol phospholipase C, delta [EC:3.1.4.11]
QK8_00084	maw:MAC_06035	48.3	563	148	1	1	420	401	963	1.1e-140	502.7	phosphoinositide-specific phospholipase C; K05857 PLCD; phosphatidylinositol phospholipase C, delta [EC:3.1.4.11]
QK8_00084	maj:MAA_06168	48.1	563	149	1	1	420	403	965	1.1e-140	502.7	PLC-like phosphodiesterase; K05857 PLCD; phosphatidylinositol phospholipase C, delta [EC:3.1.4.11]
QK8_00084	cmt:CCM_07897	47.3	552	145	1	15	420	385	936	4.7e-136	487.3	PLC-like phosphodiesterase; K05857 PLCD; phosphatidylinositol phospholipase C, delta [EC:3.1.4.11]
QK8_00084	tre:TRIREDRAFT_60194	47.6	555	143	3	13	420	354	907	4.8e-133	477.2	phospholipase C; K05857 PLCD; phosphatidylinositol phospholipase C, delta [EC:3.1.4.11]
QK8_00084	cfj:CFIO01_12970	42.8	545	160	5	21	420	409	946	8e-112	406.8	phosphatidylinositol-specific phospholipase C; K05857 PLCD; phosphatidylinositol phospholipase C, delta [EC:3.1.4.11]
QK8_00084	mgr:MGG_02444	42.7	562	163	6	14	420	413	970	1.1e-108	396.4	phosphoinositide-specific phospholipase C; K05857 PLCD; phosphatidylinositol phospholipase C, delta [EC:3.1.4.11]
QK8_00085	fox:FOXG_06598	91.8	134	10	1	1	133	303	436	4e-66	253.8	phosphatidylinositol phospholipase C; K05857 PLCD; phosphatidylinositol phospholipase C, delta [EC:3.1.4.11]
QK8_00085	fox:FOXG_06661	91.8	134	10	1	1	133	303	436	4e-66	253.8	phosphatidylinositol phospholipase C; K05857 PLCD; phosphatidylinositol phospholipase C, delta [EC:3.1.4.11]
QK8_00085	fox:FOXG_07227	91.8	134	10	1	1	133	303	436	4e-66	253.8	phosphatidylinositol phospholipase C; K05857 PLCD; phosphatidylinositol phospholipase C, delta [EC:3.1.4.11]
QK8_00085	fox:FOXG_07611	74.1	135	33	2	1	133	938	1072	2.5e-52	208	phosphatidylinositol phospholipase C; K05857 PLCD; phosphatidylinositol phospholipase C, delta [EC:3.1.4.11]
QK8_00085	fvr:FVEG_04539	72.6	135	35	2	1	133	938	1072	3.6e-51	204.1	phosphatidylinositol phospholipase C; K05857 PLCD; phosphatidylinositol phospholipase C, delta [EC:3.1.4.11]
QK8_00085	plj:VFPFJ_06583	64.5	138	44	4	1	133	907	1044	2.3e-42	174.9	phosphoinositide-specific phospholipase C; K05857 PLCD; phosphatidylinositol phospholipase C, delta [EC:3.1.4.11]
QK8_00085	maw:MAC_06035	64.3	140	46	3	1	136	974	1113	2e-41	171.8	phosphoinositide-specific phospholipase C; K05857 PLCD; phosphatidylinositol phospholipase C, delta [EC:3.1.4.11]
QK8_00085	maj:MAA_06168	62.9	140	48	3	1	136	976	1115	5.7e-41	170.2	PLC-like phosphodiesterase; K05857 PLCD; phosphatidylinositol phospholipase C, delta [EC:3.1.4.11]
QK8_00085	vda:VDAG_09958	60.3	131	51	1	1	130	402	532	3.7e-40	167.5	1-phosphatidylinositol-4; K05857 PLCD; phosphatidylinositol phospholipase C, delta [EC:3.1.4.11]
QK8_00085	cmt:CCM_07897	61	141	50	4	1	136	947	1087	1.1e-39	166	PLC-like phosphodiesterase; K05857 PLCD; phosphatidylinositol phospholipase C, delta [EC:3.1.4.11]
QK8_00085	tre:TRIREDRAFT_60194	59.3	140	50	4	1	133	918	1057	2.7e-38	161.4	phospholipase C; K05857 PLCD; phosphatidylinositol phospholipase C, delta [EC:3.1.4.11]
QK8_00085	cfj:CFIO01_12970	57.7	130	55	0	1	130	957	1086	5.9e-38	160.2	phosphatidylinositol-specific phospholipase C; K05857 PLCD; phosphatidylinositol phospholipase C, delta [EC:3.1.4.11]
QK8_00086	fox:FOXG_14449	92.8	525	37	1	1	524	1	525	3.7e-292	1006.1	---
QK8_00086	fox:FOXG_15031	92.8	525	37	1	1	524	31	555	3.7e-292	1006.1	---
QK8_00086	fox:FOXG_06562	92.4	525	39	1	1	524	1	525	4.5e-290	999.2	---
QK8_00086	fox:FOXG_06700	92.4	525	39	1	1	524	1	525	4.5e-290	999.2	---
QK8_00086	fox:FOXG_07264	92.4	525	39	1	1	524	1	525	4.5e-290	999.2	---
QK8_00086	nhe:NECHADRAFT_86428	71.6	524	144	2	1	523	1	520	1.3e-231	805.1	---
QK8_00086	cfj:CFIO01_10202	68.8	526	152	4	1	524	1	516	1.4e-217	758.4	---
QK8_00086	mgr:MGG_08526	58.9	564	172	8	19	524	13	574	1.5e-192	675.2	---
QK8_00086	pfy:PFICI_13986	54	546	219	9	10	524	3	547	1.4e-166	589	---
QK8_00086	ttt:THITE_2049272	46.6	479	214	7	67	524	8	465	2.1e-114	415.6	---
QK8_00086	mtm:MYCTH_2140707	38.8	557	217	9	67	524	11	542	2.7e-101	372.1	---
QK8_00087	nhe:NECHADRAFT_44868	56	409	171	2	9	408	2	410	1.6e-133	478.8	---
QK8_00087	fox:FOXG_12966	44.1	413	201	8	18	406	9	415	2.4e-92	342	---
QK8_00087	fox:FOXG_12994	39	413	227	4	17	404	8	420	2.3e-87	325.5	---
QK8_00087	bsc:COCSADRAFT_146826	40	412	223	4	18	405	3	414	2.1e-85	318.9	---
QK8_00087	fox:FOXG_13344	37.7	430	237	4	9	407	4	433	7.6e-83	310.5	---
QK8_00087	fvr:FVEG_17182	37	430	240	4	9	407	4	433	5.5e-81	304.3	---
QK8_00087	nhe:NECHADRAFT_44810	36.9	406	239	5	19	407	16	421	7.9e-80	300.4	---
QK8_00087	aalt:CC77DRAFT_1031655	37.4	417	232	6	16	405	2	416	1e-79	300.1	---
QK8_00087	nhe:NECHADRAFT_93369	36.8	416	245	4	9	406	6	421	3.9e-79	298.1	---
QK8_00087	bor:COCMIDRAFT_100395	36.3	402	245	3	16	406	2	403	4.8e-77	291.2	---
QK8_00087	bsc:COCSADRAFT_36572	36	403	246	4	16	406	2	404	1.4e-76	289.7	---
QK8_00087	vda:VDAG_08744	37.1	399	238	3	14	408	21	410	2.5e-73	278.9	---
QK8_00087	mgr:MGG_13350	34.8	466	228	9	14	407	10	471	1.6e-72	276.2	---
QK8_00087	fgr:FGSG_11247	37.1	410	231	6	19	407	60	463	2.7e-72	275.4	---
QK8_00087	val:VDBG_04475	40.2	316	185	1	93	404	85	400	7.4e-70	267.3	---
QK8_00087	fpu:FPSE_02393	36.1	379	227	5	19	382	18	396	1.1e-62	243.4	---
QK8_00087	afv:AFLA_009690	32.8	396	238	8	19	401	5	385	1.1e-52	210.3	---
QK8_00087	fgr:FGSG_12018	32.4	333	216	4	80	406	7	336	6.3e-45	184.5	---
QK8_00087	fpu:FPSE_11319	34.8	287	173	5	129	406	15	296	6.8e-39	164.5	---
QK8_00087	pcs:Pc12g12360	27.5	415	257	9	19	405	8	406	1.1e-33	147.1	---
QK8_00088	fvr:FVEG_00045	91.3	389	31	2	1	389	1	386	2.4e-187	657.5	---
QK8_00088	nhe:NECHADRAFT_101753	87.7	390	47	1	1	390	1	389	2.3e-182	641	---
QK8_00088	bfu:BCIN_12g02040	76.9	389	89	1	1	389	1	388	8.1e-159	562.8	---
QK8_00088	psco:LY89DRAFT_674149	77.7	390	84	3	1	390	1	387	2.6e-157	557.8	acid protease; K01379 CTSD; cathepsin D [EC:3.4.23.5]
QK8_00088	cmt:CCM_00473	70.3	391	115	1	1	390	1	391	3e-145	517.7	cathepsin E; K01382 CTSE; cathepsin E [EC:3.4.23.34]
QK8_00088	pco:PHACADRAFT_135435	50	390	180	6	9	388	11	395	2.6e-80	302	---
QK8_00088	cput:CONPUDRAFT_43975	48.3	406	185	12	2	388	1	400	2.1e-74	282.3	---
QK8_00088	pco:PHACADRAFT_112385	47.1	395	191	9	5	388	8	395	1.7e-71	272.7	---
QK8_00088	cput:CONPUDRAFT_109605	45.7	387	189	8	12	387	14	390	4.9e-71	271.2	---
QK8_00088	dsq:DICSQDRAFT_49723	47.4	340	173	4	54	389	40	377	4.1e-70	268.1	---
QK8_00088	gtr:GLOTRDRAFT_57888	48	377	174	11	29	388	1	372	2e-69	265.8	---
QK8_00088	gtr:GLOTRDRAFT_63657	46.2	400	194	10	1	388	7	397	7.8e-69	263.8	---
QK8_00088	cput:CONPUDRAFT_138087	49.2	329	150	7	71	388	74	396	1.7e-68	262.7	---
QK8_00088	cput:CONPUDRAFT_125715	44.1	388	196	8	12	388	14	391	9.5e-67	256.9	---
QK8_00088	gtr:GLOTRDRAFT_121577	49.2	327	152	7	72	387	92	415	1.2e-66	256.5	---
QK8_00088	cput:CONPUDRAFT_125712	43.8	388	197	8	12	388	14	391	2.1e-66	255.8	acid protease; K01381 PEP4; saccharopepsin [EC:3.4.23.25]
QK8_00088	shs:STEHIDRAFT_66339	48.9	321	154	5	77	388	17	336	3.6e-66	255	---
QK8_00088	cput:CONPUDRAFT_56809	48.6	327	155	6	71	388	60	382	6.2e-66	254.2	---
QK8_00088	shs:STEHIDRAFT_77950	44.9	399	200	9	4	388	6	398	1.4e-65	253.1	---
QK8_00088	hir:HETIRDRAFT_36528	47.4	331	158	7	72	388	100	428	2.3e-65	252.3	---
QK8_00089	fgr:FGSG_01607	66.2	376	122	4	3	377	4	375	1.3e-140	502.3	pectin lyase B precursor; K01732 E4.2.2.10; pectin lyase [EC:4.2.2.10]
QK8_00089	cfj:CFIO01_09235	58.4	377	155	1	1	375	1	377	1.3e-126	455.7	pectin lyase; K01732 E4.2.2.10; pectin lyase [EC:4.2.2.10]
QK8_00089	pfy:PFICI_06827	57.3	377	159	1	1	375	1	377	1.3e-124	449.1	pectin lyase A; K01732 E4.2.2.10; pectin lyase [EC:4.2.2.10]
QK8_00089	mtm:MYCTH_52332	57.9	375	156	1	1	375	1	373	5.3e-123	443.7	polysaccharide lyase family 1 protein; K01732 E4.2.2.10; pectin lyase [EC:4.2.2.10]
QK8_00089	pfy:PFICI_06619	59.9	369	144	3	8	373	9	376	1.9e-120	435.3	Pectin lyase B; K01732 E4.2.2.10; pectin lyase [EC:4.2.2.10]
QK8_00089	aalt:CC77DRAFT_215351	55.3	374	161	3	6	375	5	376	3.6e-119	431	pectin lyase-like protein; K01732 E4.2.2.10; pectin lyase [EC:4.2.2.10]
QK8_00089	bze:COCCADRAFT_40410	55.3	374	159	3	6	375	5	374	5.7e-117	423.7	polysaccharide lyase family 1 protein; K01732 E4.2.2.10; pectin lyase [EC:4.2.2.10]
QK8_00089	nfi:NFIA_076850	55.3	378	166	2	1	375	1	378	1.8e-115	418.7	pectin lyase; K01732 E4.2.2.10; pectin lyase [EC:4.2.2.10]
QK8_00089	afm:AFUA_5G10380	55.6	378	165	2	1	375	1	378	6.9e-115	416.8	pectin lyase; K01732 E4.2.2.10; pectin lyase [EC:4.2.2.10]
QK8_00089	afm:AFUA_2G00800	57.1	352	150	1	25	375	25	376	2e-114	415.2	pectate lyase; K01732 E4.2.2.10; pectin lyase [EC:4.2.2.10]
QK8_00089	act:ACLA_013470	58.8	328	135	0	33	360	35	362	1.1e-112	409.5	pectin lyase; K01732 E4.2.2.10; pectin lyase [EC:4.2.2.10]
QK8_00090	cfj:CFIO01_08333	71.2	250	68	2	122	371	14	259	5.4e-104	380.6	xyloglucan-specific endo-beta-1; K18576 XEG; xyloglucan-specific endo-beta-1,4-glucanase [EC:3.2.1.151]
QK8_00090	npa:UCRNP2_2908	56.2	258	99	6	102	357	15	260	1.3e-73	279.6	---
QK8_00090	aalt:CC77DRAFT_1039754	56.4	243	96	5	131	371	37	271	4.8e-68	261.2	concanavalin A-like lectin/glucanase; K18576 XEG; xyloglucan-specific endo-beta-1,4-glucanase [EC:3.2.1.151]
QK8_00090	aor:AO090038000175	50.5	275	119	9	100	371	6	266	1.5e-61	239.6	---
QK8_00090	afv:AFLA_126410	50.5	275	119	9	100	371	6	266	1.5e-61	239.6	---
QK8_00090	ssl:SS1G_09250	53.8	234	97	6	141	371	45	270	2.5e-61	238.8	---
QK8_00090	nfi:NFIA_002040	50.8	242	107	7	133	371	36	268	5.7e-61	237.7	---
QK8_00090	bfu:BCIN_06g00490	48.4	277	125	8	104	371	3	270	2.2e-60	235.7	---
QK8_00090	ang:ANI_1_1424034	46.3	272	128	7	102	371	11	266	1.5e-58	229.6	---
QK8_00090	psco:LY89DRAFT_618508	47.9	257	118	9	118	371	27	270	1.1e-56	223.4	---
QK8_00090	afm:AFUA_3G01160	51.4	222	96	7	133	351	460	672	1.2e-55	219.9	---
QK8_00090	mlr:MELLADRAFT_94062	37.7	239	129	11	134	369	61	282	5.4e-35	151.4	family 12 glycoside hydrolase; K18576 XEG; xyloglucan-specific endo-beta-1,4-glucanase [EC:3.2.1.151]
QK8_00090	mlr:MELLADRAFT_88682	35	266	151	11	106	369	37	282	2.5e-32	142.5	family 12 glycoside hydrolase; K18576 XEG; xyloglucan-specific endo-beta-1,4-glucanase [EC:3.2.1.151]
QK8_00090	mlr:MELLADRAFT_112371	36	239	133	11	134	369	61	282	4.7e-31	138.3	family 12 glycoside hydrolase; K18576 XEG; xyloglucan-specific endo-beta-1,4-glucanase [EC:3.2.1.151]
QK8_00090	mlr:MELLADRAFT_92501	33	185	113	5	179	362	94	268	3e-22	109	family 12 glycoside hydrolase; K18576 XEG; xyloglucan-specific endo-beta-1,4-glucanase [EC:3.2.1.151]
QK8_00090	mlr:MELLADRAFT_114691	44.7	114	55	4	256	369	10	115	1.8e-19	99.8	family 12 glycoside hydrolase; K18576 XEG; xyloglucan-specific endo-beta-1,4-glucanase [EC:3.2.1.151]
QK8_00090	bfu:BCIN_13g02320	29.7	236	141	10	125	358	26	238	1.2e-13	80.5	---
QK8_00091	fvr:FVEG_14573	77.6	125	25	2	190	313	3	125	5.9e-51	204.1	---
QK8_00091	fgr:FGSG_08094	42	143	74	7	172	310	144	281	9.5e-17	90.5	---
QK8_00092	fvr:FVEG_00047	75.7	300	36	2	1	300	1	263	1.5e-112	408.7	---
QK8_00092	fgr:FGSG_13510	35.9	304	150	6	1	300	1	263	1.4e-41	172.9	---
QK8_00092	nhe:NECHADRAFT_86865	37.2	304	146	7	1	300	1	263	1.4e-41	172.9	---
QK8_00092	nhe:NECHADRAFT_55084	34.2	310	151	7	1	299	1	268	1e-36	156.8	---
QK8_00092	ncr:NCU08705	34.5	304	146	6	3	300	2	258	5.7e-35	151	---
QK8_00092	nte:NEUTE1DRAFT130249	34.2	304	147	6	3	300	2	258	2.8e-34	148.7	---
QK8_00092	bor:COCMIDRAFT_72496	32.3	300	172	7	3	299	2	273	6.9e-33	144.1	---
QK8_00092	nhe:NECHADRAFT_35981	31	303	163	7	3	299	2	264	1.1e-27	126.7	---
QK8_00092	bze:COCCADRAFT_44375	32.1	299	154	8	3	299	3	254	5.7e-27	124.4	---
QK8_00092	bsc:COCSADRAFT_76295	32.1	296	154	8	6	299	3	253	1.6e-26	122.9	---
QK8_00092	aalt:CC77DRAFT_283721	28.4	331	195	8	3	299	2	324	9e-25	117.1	---
QK8_00092	bor:COCMIDRAFT_101084	25.2	301	169	9	1	296	1	250	5e-15	84.7	---
QK8_00092	nhe:NECHADRAFT_36311	25.9	294	170	8	13	299	11	263	1.1e-14	83.6	---
QK8_00092	bze:COCCADRAFT_42093	24.9	285	162	8	1	280	1	238	4.7e-13	78.2	---
QK8_00092	bsc:COCSADRAFT_138948	24.8	298	164	9	1	289	1	247	4.7e-13	78.2	---
QK8_00092	mtm:MYCTH_2071996	24.2	240	126	6	1	222	1	202	4.4e-11	71.6	---
QK8_00092	tmn:UCRPA7_3250	25.9	270	142	6	1	248	1	234	1.3e-10	70.1	---
QK8_00092	tml:GSTUM_00008141001	24.6	280	144	8	3	268	2	228	2.8e-10	68.9	---
QK8_00092	glz:GLAREA_06988	25.4	240	137	7	3	240	2	201	3.1e-09	65.5	---
QK8_00092	aalt:CC77DRAFT_468129	33.9	112	69	2	3	112	2	110	4.5e-08	61.6	---
QK8_00093	fvr:FVEG_00047	73	544	100	4	12	536	371	886	7.8e-229	795.8	---
QK8_00093	nhe:NECHADRAFT_86865	34.4	547	292	15	19	518	379	905	1.6e-69	266.5	---
QK8_00093	fgr:FGSG_13510	33.8	527	287	11	24	518	384	880	1.4e-65	253.4	---
QK8_00093	nhe:NECHADRAFT_55084	30.8	519	296	11	21	489	386	891	3.8e-58	228.8	---
QK8_00093	aalt:CC77DRAFT_283721	30.7	511	300	15	21	509	441	919	3e-47	192.6	---
QK8_00093	bsc:COCSADRAFT_76295	34.2	357	176	10	1	322	361	693	3.1e-44	182.6	---
QK8_00093	nte:NEUTE1DRAFT130249	30.6	480	264	9	20	439	378	848	1.3e-42	177.2	---
QK8_00093	ncr:NCU08705	30.4	527	289	13	20	482	378	890	1.1e-41	174.1	---
QK8_00093	bor:COCMIDRAFT_72496	35	334	173	8	1	307	381	697	1.1e-41	174.1	---
QK8_00093	bze:COCCADRAFT_44375	34.7	308	171	7	1	306	362	641	4.4e-38	162.2	---
QK8_00093	nhe:NECHADRAFT_35981	35.3	275	144	5	1	253	373	635	4.1e-36	155.6	---
QK8_00093	fpu:FPSE_03987	30.7	323	189	3	15	302	378	700	6.5e-34	148.3	---
QK8_00093	psco:LY89DRAFT_674608	28.2	319	183	7	26	302	385	699	8.5e-34	147.9	---
QK8_00093	fvr:FVEG_15300	32.6	282	164	6	22	282	379	655	1.1e-28	131	---
QK8_00093	fgr:FGSG_04894	32	253	152	2	21	253	381	633	4.1e-28	129	---
QK8_00093	aalt:CC77DRAFT_282676	26.8	377	227	8	26	365	372	736	7e-28	128.3	---
QK8_00093	aor:AO090001000149	27.8	306	196	6	27	319	361	654	3.3e-25	119.4	---
QK8_00093	afv:AFLA_065580	27.8	306	196	6	27	319	361	654	3.3e-25	119.4	---
QK8_00093	fpu:FPSE_05282	29.1	278	163	6	32	287	409	674	1.4e-23	114	---
QK8_00093	psco:LY89DRAFT_725998	28.5	256	155	4	52	282	419	671	9.8e-22	107.8	---
QK8_00094	fgr:FGSG_12641	69.5	429	106	2	297	701	1	428	1.3e-167	592.8	---
QK8_00094	fgr:FGSG_12642	90.1	283	28	0	1	283	1	283	3.1e-145	518.5	---
QK8_00094	nhe:NECHADRAFT_46700	53.8	390	162	7	318	698	1	381	6e-112	407.9	---
QK8_00094	nhe:NECHADRAFT_27931	76.3	253	59	1	16	268	1	252	1.2e-107	393.7	---
QK8_00094	pfy:PFICI_08189	56.5	271	112	1	1	271	1	265	1.2e-83	313.9	---
QK8_00094	vda:VDAG_08231	38.2	421	224	7	303	697	39	449	1.4e-81	307	---
QK8_00094	bsc:COCSADRAFT_347420	45.1	264	143	2	10	273	10	271	5e-58	228.8	---
QK8_00094	ani:AN6102.2	30.4	595	348	13	14	549	12	599	8.5e-58	228	---
QK8_00094	aalt:CC77DRAFT_699126	42.2	275	158	1	1	275	1	274	2.7e-56	223	---
QK8_00094	bze:COCCADRAFT_104803	43.2	273	153	2	1	273	1	271	1.5e-54	217.2	---
QK8_00094	ang:ANI_1_1666124	42.1	259	148	1	15	271	17	275	1.7e-50	203.8	---
QK8_00094	fvr:FVEG_17359	41	251	147	1	17	267	19	268	4.2e-49	199.1	---
QK8_00094	fox:FOXG_16795	39.8	256	153	1	17	272	19	273	9.4e-49	198	---
QK8_00094	bfu:BCIN_13g01190	41.1	292	145	5	6	270	7	298	1.2e-48	197.6	---
QK8_00094	fgr:FGSG_03759	41.3	252	147	1	17	268	19	269	2.7e-48	196.4	---
QK8_00094	ssl:SS1G_02246	40.7	290	147	5	6	270	7	296	3.6e-48	196.1	---
QK8_00094	fpu:FPSE_03489	40.9	252	148	1	17	268	19	269	6.1e-48	195.3	---
QK8_00094	afm:AFUA_5G09900	37.7	284	169	3	10	285	11	294	4e-47	192.6	---
QK8_00094	psco:LY89DRAFT_543670	41.8	251	146	0	17	267	8	258	2e-46	190.3	---
QK8_00094	afv:AFLA_120270	41.4	263	152	2	10	271	11	272	4.4e-46	189.1	---
QK8_00095	pfy:PFICI_07301	46.5	361	184	3	8	360	4	363	8.3e-97	356.7	---
QK8_00095	tre:TRIREDRAFT_107835	45.5	356	188	4	7	360	48	399	2e-87	325.5	---
QK8_00095	cfj:CFIO01_10443	38.9	378	187	10	9	364	3	358	8.1e-60	233.8	---
QK8_00095	fox:FOXG_12137	39.3	351	190	7	14	361	6	336	1.1e-59	233.4	---
QK8_00095	fvr:FVEG_10710	39	374	186	11	14	365	6	359	1.5e-58	229.6	---
QK8_00095	bcom:BAUCODRAFT_31136	37.8	360	192	8	12	362	4	340	1.5e-58	229.6	---
QK8_00095	nhe:NECHADRAFT_74384	37.1	350	198	6	14	360	6	336	5.8e-58	227.6	---
QK8_00095	npa:UCRNP2_1770	35.9	343	194	7	21	359	1	321	7.1e-56	220.7	---
QK8_00095	nhe:NECHADRAFT_88034	34.6	356	204	7	13	362	5	337	2.7e-55	218.8	---
QK8_00095	bfu:BCIN_16g01750	37.3	324	178	6	42	363	35	335	3.5e-55	218.4	---
QK8_00095	abe:ARB_00873	35.9	390	196	9	9	361	30	402	3.9e-54	214.9	---
QK8_00095	tve:TRV_07915	35.9	390	196	9	9	361	3	375	5.1e-54	214.5	---
QK8_00095	pfy:PFICI_03790	36.4	371	198	8	9	363	17	365	6.6e-54	214.2	---
QK8_00095	fvr:FVEG_08591	37.2	355	195	9	13	361	6	338	2.5e-53	212.2	---
QK8_00095	fox:FOXG_09904	37.3	362	185	11	13	361	6	338	5.6e-53	211.1	---
QK8_00095	pfy:PFICI_06464	34.8	330	189	6	38	362	32	340	2.1e-52	209.1	---
QK8_00095	ela:UCREL1_2454	35.6	371	195	10	9	355	3	353	6.8e-51	204.1	---
QK8_00095	pfy:PFICI_06535	35.2	298	167	6	69	360	72	349	1.4e-48	196.4	---
QK8_00095	gtr:GLOTRDRAFT_38988	35.5	299	172	4	63	360	17	295	2.1e-47	192.6	---
QK8_00095	bcom:BAUCODRAFT_459685	37.6	298	166	7	66	360	63	343	1e-46	190.3	---
QK8_00096	fvr:FVEG_14575	75.7	342	52	4	1	330	1	323	1.4e-132	475.3	---
QK8_00096	glz:GLAREA_04387	64.5	290	101	1	22	309	5	294	1.3e-104	382.5	---
QK8_00096	aor:AO090038000194	61.4	267	103	0	30	296	10	276	3.7e-96	354.4	---
QK8_00096	afv:AFLA_126590	56.8	185	80	0	30	214	10	194	5.2e-58	227.6	---
QK8_00096	psco:LY89DRAFT_712355	35.2	330	188	6	23	327	1	329	1.6e-46	189.5	---
QK8_00096	pco:PHACADRAFT_257587	37.3	260	162	1	22	280	4	263	1.7e-45	186	---
QK8_00096	ssl:SS1G_03654	36.4	302	182	4	23	321	1	295	5.1e-45	184.5	---
QK8_00096	mbe:MBM_06692	38	263	159	3	23	282	1	262	6.6e-45	184.1	---
QK8_00096	mrr:Moror_6374	35.9	315	179	5	20	328	1	298	1.1e-44	183.3	---
QK8_00096	bfu:BCIN_12g00360	36.4	302	182	4	23	321	1	295	4.3e-44	181.4	---
QK8_00096	adl:AURDEDRAFT_108874	37.1	245	153	1	34	277	1	245	7.3e-44	180.6	---
QK8_00096	fgr:FGSG_09191	36.5	260	162	3	25	282	13	271	1.3e-43	179.9	---
QK8_00096	gtr:GLOTRDRAFT_137896	39.2	250	150	2	19	266	3	252	1.3e-43	179.9	---
QK8_00096	fpu:FPSE_03457	36.5	260	162	3	25	282	13	271	1.6e-43	179.5	---
QK8_00096	sla:SERLADRAFT_465513	35.4	257	159	2	28	280	9	262	6.2e-43	177.6	---
QK8_00096	fvr:FVEG_03704	34.1	296	178	5	25	314	13	297	3.1e-42	175.3	---
QK8_00096	fox:FOXG_05825	34.5	296	177	5	25	314	28	312	4e-42	174.9	---
QK8_00096	tvs:TRAVEDRAFT_43453	36.3	251	159	1	28	277	13	263	9e-42	173.7	---
QK8_00096	hir:HETIRDRAFT_169100	34.1	273	157	1	28	277	9	281	4.4e-41	171.4	---
QK8_00096	scm:SCHCODRAFT_235842	39.6	227	136	1	20	245	1	227	5.8e-41	171	---
QK8_00097	fvr:FVEG_00054	98.5	275	4	0	1	275	1	275	2.9e-163	577	carbonic anhydrase; K01674 cah; carbonic anhydrase [EC:4.2.1.1]
QK8_00097	fgr:FGSG_00099	91.3	275	24	0	1	275	1	275	5.2e-152	539.7	---
QK8_00097	fpu:FPSE_10087	89.5	275	29	0	1	275	1	275	1.8e-149	531.2	---
QK8_00097	fox:FOXG_14420	89.5	275	29	0	1	275	1	275	1.2e-148	528.5	---
QK8_00097	fox:FOXG_15061	89.5	275	29	0	1	275	1	275	1.2e-148	528.5	---
QK8_00097	nhe:NECHADRAFT_97319	72.6	274	74	1	1	274	1	273	4.9e-118	426.8	---
QK8_00097	aalt:CC77DRAFT_1005543	61.4	280	97	4	4	274	5	282	1.8e-96	355.1	---
QK8_00097	cfj:CFIO01_01036	60.9	261	99	2	14	274	14	271	2.2e-94	348.2	carbonic anhydrase; K01674 cah; carbonic anhydrase [EC:4.2.1.1]
QK8_00097	val:VDBG_09264	59.5	274	107	3	1	274	1	270	3.5e-92	340.9	carbonic anhydrase; K01674 cah; carbonic anhydrase [EC:4.2.1.1]
QK8_00097	vda:VDAG_07421	58.8	274	109	3	1	274	1	270	8.7e-91	336.3	carbonic anhydrase; K01674 cah; carbonic anhydrase [EC:4.2.1.1]
QK8_00097	pno:SNOG_02237	53.3	276	93	3	1	274	1	242	1.2e-76	289.3	---
QK8_00097	npa:UCRNP2_5684	48.2	282	135	4	4	274	3	284	1.8e-72	275.4	---
QK8_00097	psco:LY89DRAFT_654629	48.3	290	124	8	4	275	3	284	1.1e-69	266.2	---
QK8_00097	mbe:MBM_05568	48.7	302	116	8	3	274	2	294	2.7e-68	261.5	---
QK8_00097	bfu:BCIN_05g00860	47.7	279	132	5	3	275	1	271	4.6e-68	260.8	---
QK8_00097	pfy:PFICI_05014	48.1	283	121	6	15	274	15	294	1.3e-65	252.7	---
QK8_00097	ssl:SS1G_05996	46.4	278	133	6	3	274	1	268	1.7e-65	252.3	---
QK8_00097	glz:GLAREA_06848	45.2	272	131	5	15	275	16	280	5.9e-63	243.8	---
QK8_00098	tre:TRIREDRAFT_103772	57.2	306	131	0	1	306	1	306	2.3e-103	378.3	---
QK8_00098	nfi:NFIA_057670	52.9	314	142	4	1	311	1	311	3.5e-96	354.4	---
QK8_00098	ang:ANI_1_2336024	55.1	305	129	5	1	302	1	300	3.3e-94	347.8	---
QK8_00098	fox:FOXG_02648	52	306	139	3	1	302	1	302	3.1e-92	341.3	---
QK8_00098	aor:AO090011000129	51.7	302	146	0	1	302	1	302	2.2e-90	335.1	---
QK8_00098	afv:AFLA_039500	51.3	302	147	0	1	302	1	302	2.2e-90	335.1	---
QK8_00098	pcs:Pc13g11210	53.6	304	137	3	1	302	1	302	3.8e-90	334.3	---
QK8_00098	pfy:PFICI_08508	50	308	150	2	1	306	1	306	1.1e-89	332.8	---
QK8_00098	aalt:CC77DRAFT_1066984	49.7	302	152	0	1	302	1	302	8.7e-87	323.2	---
QK8_00098	wse:WALSEDRAFT_65649	47.9	286	133	2	1	279	1	277	2.9e-74	281.6	---
QK8_00098	nhe:NECHADRAFT_97194	43.2	303	169	2	1	302	1	301	1.8e-71	272.3	---
QK8_00098	fox:FOXG_18653	44.2	303	166	2	1	303	1	300	7.4e-70	266.9	---
QK8_00098	fvr:FVEG_17163	43.9	303	167	2	1	303	1	300	1.3e-69	266.2	---
QK8_00098	cfj:CFIO01_02530	39.8	309	172	4	1	300	1	304	1e-58	229.9	---
QK8_00099	fvr:FVEG_14860	44	900	461	17	132	1017	238	1108	4.5e-205	718	---
QK8_00099	psco:LY89DRAFT_429259	27.9	763	511	18	152	893	11	755	9.6e-75	285	---
QK8_00099	aalt:CC77DRAFT_1025684	26.6	643	425	20	396	1017	348	964	1.6e-53	214.5	---
QK8_00099	plj:VFPFJ_11121	25.6	605	380	17	486	1047	344	921	2.2e-42	177.6	---
QK8_00099	maj:MAA_04410	21.5	766	517	29	194	915	885	1610	4.7e-29	133.3	---
QK8_00099	aalt:CC77DRAFT_1015922	22.4	608	390	21	394	948	557	1135	2e-24	117.9	---
QK8_00099	npa:UCRNP2_7913	24.2	252	150	7	412	642	58	289	2.2e-10	71.2	---
QK8_00099	cim:CIMG_02826	51.5	66	29	2	1049	1112	606	670	1.3e-07	62	---
QK8_00099	cpw:CPC735_036110	51.5	66	29	2	1049	1112	563	627	1.3e-07	62	---
QK8_00100	fvr:FVEG_00055	74.6	614	143	6	1	612	1	603	2.7e-193	677.9	---
QK8_00100	fgr:FGSG_00097	55.1	601	242	8	1	593	1	581	1.8e-144	515.8	---
QK8_00100	fpu:FPSE_10089	74.4	352	75	4	1	351	1	338	8e-129	463.8	---
QK8_00100	nhe:NECHADRAFT_97942	64.2	411	84	9	1	351	1	408	1.4e-109	399.8	---
QK8_00100	ela:UCREL1_7225	75.4	134	33	0	58	191	1	134	7e-48	194.9	---
QK8_00100	bze:COCCADRAFT_109852	52.6	152	71	1	15	166	1	151	5.2e-35	152.1	---
QK8_00100	bsc:COCSADRAFT_351596	46.4	166	86	2	1	166	1	163	3.7e-33	146	---
QK8_00100	bze:COCCADRAFT_10335	45.8	166	87	2	1	166	1	163	1.1e-32	144.4	---
QK8_00100	glz:GLAREA_06444	37.5	355	170	11	1	341	1	317	1e-30	137.9	---
QK8_00100	pte:PTT_09401	53.6	125	58	0	1	125	1	125	1e-30	137.9	---
QK8_00100	bor:COCMIDRAFT_108370	43	165	91	2	1	165	1	162	8.5e-30	134.8	---
QK8_00100	psco:LY89DRAFT_685416	45.1	164	80	2	1	163	1	155	9.4e-29	131.3	---
QK8_00100	mbe:MBM_06788	43.8	169	85	2	1	169	1	159	3.7e-25	119.4	---
QK8_00101	act:ACLA_023730	52.1	457	205	6	7	454	8	459	4e-125	451.1	trichothecene 3-O-acetyltransferase; K22889 AYT1; trichothecene 3-O-acetyltransferase [EC:2.3.1.-]
QK8_00101	ure:UREG_06929	51	453	207	5	16	454	17	468	5.2e-125	450.7	similar to trichothecene 3-O-acetyltransferase; K22889 AYT1; trichothecene 3-O-acetyltransferase [EC:2.3.1.-]
QK8_00101	cpw:CPC735_045320	51.9	453	208	5	11	454	9	460	2e-124	448.7	trichothecene 3-O-acetyltransferase; K22889 AYT1; trichothecene 3-O-acetyltransferase [EC:2.3.1.-]
QK8_00101	cim:CIMG_02037	51.4	453	210	5	11	454	9	460	4.1e-122	441	trichothecene 3-O-acetyltransferase; K22889 AYT1; trichothecene 3-O-acetyltransferase [EC:2.3.1.-]
QK8_00101	cci:CC1G_05052	51.1	460	202	9	16	454	6	463	3.5e-121	438	trichothecene 3-O-acetyltransferase; K22889 AYT1; trichothecene 3-O-acetyltransferase [EC:2.3.1.-]
QK8_00101	pcs:Pc20g06790	49.6	452	214	6	16	454	5	455	3.6e-118	427.9	Pc20g06790; K22889 AYT1; trichothecene 3-O-acetyltransferase [EC:2.3.1.-]
QK8_00101	afv:AFLA_119980	48.6	455	214	9	9	453	1048	1492	1.4e-114	416	two-component sensor protein histidine protein kinase; K22889 AYT1; trichothecene 3-O-acetyltransferase [EC:2.3.1.-]
QK8_00101	maj:MAA_09316	49.9	457	214	6	12	454	8	463	1.9e-114	415.6	Chloramphenicol acetyltransferase-like domain protein; K22889 AYT1; trichothecene 3-O-acetyltransferase [EC:2.3.1.-]
QK8_00101	maj:MAA_09536	47.7	457	217	7	16	454	13	465	3.9e-112	407.9	Ayt1p; K22889 AYT1; trichothecene 3-O-acetyltransferase [EC:2.3.1.-]
QK8_00101	cfj:CFIO01_06633	47.1	444	224	5	16	454	5	442	7.3e-111	403.7	trichothecene 3-O-acetyltransferase; K22889 AYT1; trichothecene 3-O-acetyltransferase [EC:2.3.1.-]
QK8_00101	bfu:BCIN_15g00050	47.6	460	219	7	13	454	11	466	1.4e-109	399.4	Bcayt1; Bcayt1; K22889 AYT1; trichothecene 3-O-acetyltransferase [EC:2.3.1.-]
QK8_00101	dha:DEHA2D07326g	47.8	456	218	9	13	453	3	453	3.4e-108	394.8	DEHA2D07326p; K22889 AYT1; trichothecene 3-O-acetyltransferase [EC:2.3.1.-]
QK8_00101	yli:YALI0E06391g	46	448	227	8	13	453	29	468	1.2e-100	369.8	YALI0E06391p; K22889 AYT1; trichothecene 3-O-acetyltransferase [EC:2.3.1.-]
QK8_00102	fvr:FVEG_00057	91.5	1003	85	0	2	1004	1	1003	0	1976.8	beta-galactosidase; K01190 lacZ; beta-galactosidase [EC:3.2.1.23]
QK8_00102	afv:AFLA_016530	68.6	1012	310	3	1	1005	61	1071	0	1510.4	beta-galactosidase; K01190 lacZ; beta-galactosidase [EC:3.2.1.23]
QK8_00102	glz:GLAREA_09158	43.3	1037	524	21	9	999	4	1022	1.8e-247	858.6	(Trans)glycosidase; K01190 lacZ; beta-galactosidase [EC:3.2.1.23]
QK8_00102	mbe:MBM_08164	43.9	1029	532	18	9	998	109	1131	1.7e-240	835.5	glycosyl hydrolase family 2; K01190 lacZ; beta-galactosidase [EC:3.2.1.23]
QK8_00102	psco:LY89DRAFT_623876	44.2	1029	521	23	9	998	51	1065	1.8e-239	832	family 2 glycosyl hydrolase; K01190 lacZ; beta-galactosidase [EC:3.2.1.23]
QK8_00102	vda:VDAG_05347	42.9	1032	535	21	10	998	268	1288	5.7e-233	810.4	---
QK8_00102	pfj:MYCFIDRAFT_29406	41.5	1036	544	25	14	999	11	1034	3.5e-230	801.2	glycoside hydrolase family 2 protein; K01190 lacZ; beta-galactosidase [EC:3.2.1.23]
QK8_00102	cfj:CFIO01_03574	42.9	1031	533	25	9	998	63	1078	1.7e-229	798.9	glycosyl hydrolase family 2; K01190 lacZ; beta-galactosidase [EC:3.2.1.23]
QK8_00102	bze:COCCADRAFT_97675	43.2	1037	527	23	10	998	7	1029	7.3e-228	793.5	glycoside hydrolase family 2 protein; K01190 lacZ; beta-galactosidase [EC:3.2.1.23]
QK8_00102	bor:COCMIDRAFT_6174	43.6	1037	523	25	10	998	7	1029	1.2e-227	792.7	glycoside hydrolase family 2 protein; K01190 lacZ; beta-galactosidase [EC:3.2.1.23]
QK8_00103	fvr:FVEG_00058	91.4	359	31	0	1	359	1	359	1e-200	701.8	---
QK8_00103	fpu:FPSE_07926	78.8	359	76	0	1	359	1	359	7.2e-170	599.4	---
QK8_00103	fgr:FGSG_07809	77.4	359	81	0	1	359	1	359	2.3e-168	594.3	---
QK8_00103	cfj:CFIO01_07128	75.6	357	86	1	3	359	4	359	5.7e-167	589.7	---
QK8_00103	ssl:SS1G_10193	72.5	357	98	0	3	359	4	360	4.7e-161	570.1	---
QK8_00103	maw:MAC_09382	63.2	364	127	3	1	359	1	362	8.3e-134	479.6	---
QK8_00103	tre:TRIREDRAFT_5855	62.5	365	129	4	1	359	1	363	1.2e-132	475.7	---
QK8_00103	psco:LY89DRAFT_689724	62.3	358	128	2	4	359	8	360	2.8e-129	464.5	---
QK8_00103	maj:MAA_10071	59.9	364	139	3	1	359	1	362	1.4e-128	462.2	---
QK8_00103	vda:VDAG_00880	60.3	363	138	3	1	359	1	361	3.1e-128	461.1	---
QK8_00103	ela:UCREL1_8488	58.2	364	144	3	3	359	4	366	1.1e-125	452.6	---
QK8_00103	ssl:SS1G_13885	58.6	362	141	3	2	359	6	362	2e-124	448.4	---
QK8_00103	nhe:NECHADRAFT_97965	56.9	362	148	3	3	357	4	364	3.5e-124	447.6	---
QK8_00103	nhe:NECHADRAFT_52693	60.3	360	123	4	5	359	11	355	7.8e-124	446.4	---
QK8_00103	cmt:CCM_02334	58.4	370	137	6	5	359	10	377	1.7e-123	445.3	---
QK8_00103	bfu:BCIN_15g04940	58.3	360	141	3	4	359	8	362	6.6e-123	443.4	---
QK8_00103	npa:UCRNP2_6774	64.6	314	107	2	4	313	6	319	8.6e-123	443	---
QK8_00103	val:VDBG_03649	61.7	339	127	2	1	336	1	339	7.3e-122	439.9	---
QK8_00103	glz:GLAREA_06344	57.3	358	146	2	4	359	8	360	4.7e-121	437.2	---
QK8_00103	pan:PODANSg09283	55.5	362	147	6	5	354	29	388	6.2e-113	410.2	---
QK8_00104	nhe:NECHADRAFT_84407	55	331	143	1	3	327	7	337	4e-103	377.5	---
QK8_00104	pno:SNOG_12969	34.4	308	182	6	21	327	56	344	4e-42	174.9	---
QK8_00104	psco:LY89DRAFT_769413	30.9	327	189	7	7	325	25	322	4e-34	148.3	---
QK8_00104	fgr:FGSG_03117	28.9	325	181	8	32	327	60	363	1.5e-28	129.8	---
QK8_00104	fvr:FVEG_15328	28.4	303	202	7	24	325	127	415	3.6e-27	125.2	---
QK8_00104	bze:COCCADRAFT_105975	29.9	328	182	11	9	324	103	394	1.2e-25	120.2	---
QK8_00104	glz:GLAREA_11367	29.1	313	189	11	22	324	137	426	2e-25	119.4	---
QK8_00104	bsc:COCSADRAFT_219067	30.4	303	176	10	34	324	115	394	2e-25	119.4	---
QK8_00104	cfj:CFIO01_04653	30.8	312	156	11	34	326	51	321	9.9e-25	117.1	---
QK8_00104	pfy:PFICI_10974	30	340	175	12	21	321	325	640	2.2e-24	115.9	---
QK8_00104	bfu:BCIN_04g00740	26.9	324	195	6	5	319	13	303	2.2e-24	115.9	---
QK8_00104	bze:COCCADRAFT_22470	27.7	303	184	7	32	324	26	303	3.7e-24	115.2	---
QK8_00104	ssl:SS1G_03086	26.7	300	196	7	34	327	56	337	5.4e-23	111.3	---
QK8_00104	glz:GLAREA_12171	26.2	325	211	8	3	316	19	325	5.4e-23	111.3	---
QK8_00104	glz:GLAREA_08610	25.9	355	204	8	1	320	9	339	7.1e-23	110.9	---
QK8_00104	pan:PODANSg1349	28.6	332	178	11	34	327	175	485	2.7e-22	109	---
QK8_00104	tre:TRIREDRAFT_108025	29.6	328	169	11	32	316	39	347	1.7e-21	106.3	---
QK8_00104	psco:LY89DRAFT_716765	26.7	326	210	6	2	318	29	334	2.3e-21	105.9	---
QK8_00104	bsc:COCSADRAFT_253360	26.8	362	184	15	32	326	63	410	3e-21	105.5	---
QK8_00104	psco:LY89DRAFT_732116	28.2	309	177	10	32	324	60	339	1.1e-20	103.6	---
QK8_00105	fvr:FVEG_14579	67.2	323	80	5	21	318	19	340	4.8e-114	415.2	---
QK8_00105	pfy:PFICI_00565	24.5	583	337	11	327	832	1	557	1.9e-33	147.5	---
QK8_00105	ttt:THITE_42560	52	150	72	0	327	476	1	150	9.3e-33	145.2	---
QK8_00105	mgr:MGG_17023	27.3	450	259	12	327	768	87	476	2e-27	127.5	---
QK8_00105	pfy:PFICI_11590	32.7	220	130	6	563	776	115	322	8.2e-21	105.5	---
QK8_00105	maj:MAA_08167	29.8	245	156	6	99	336	109	344	2.2e-18	97.4	---
QK8_00105	maw:MAC_09006	28.8	240	162	5	109	346	119	351	8.5e-18	95.5	---
QK8_00105	nhe:NECHADRAFT_85464	31	168	115	1	327	494	1	167	1.3e-10	71.6	---
QK8_00105	pfy:PFICI_07931	31.4	153	101	2	327	477	1	151	5e-10	69.7	---
QK8_00105	bor:COCMIDRAFT_37401	29.7	148	103	1	327	474	1	147	7.2e-09	65.9	---
QK8_00105	fvr:FVEG_16724	30	150	104	1	327	476	1	149	3.6e-08	63.5	---
QK8_00105	pcs:Pc18g04410	28	150	100	3	327	472	1	146	1.8e-07	61.2	---
QK8_00105	bze:COCCADRAFT_98708	21.5	469	303	13	327	775	1	424	3e-07	60.5	---
QK8_00105	pfy:PFICI_04024	30.2	149	98	3	327	472	1	146	3.9e-07	60.1	---
QK8_00105	aalt:CC77DRAFT_1021305	26.6	158	112	2	327	484	1	154	3.3e-06	57	---
QK8_00106	fvr:FVEG_00065	69.5	266	35	2	1	220	1	266	2.8e-100	367.5	---
QK8_00106	afv:AFLA_000740	32.8	186	82	2	16	158	4	189	4.2e-19	97.8	---
QK8_00106	ang:ANI_1_214164	28.5	260	125	6	16	220	4	257	5.4e-19	97.4	---
QK8_00106	ani:AN6812.2	27.4	241	114	4	17	196	3	243	2.7e-18	95.1	---
QK8_00106	aor:AO090166000095	32.3	186	83	2	16	158	4	189	3.5e-18	94.7	---
QK8_00106	glz:GLAREA_02924	28.8	260	116	8	16	220	8	253	3e-17	91.7	---
QK8_00106	fox:FOXG_02875	29.7	185	87	2	17	158	4	188	8.7e-17	90.1	---
QK8_00106	aor:AO090020000385	28.8	264	121	8	16	220	8	263	1.1e-16	89.7	---
QK8_00106	afv:AFLA_100290	28.8	264	121	8	16	220	8	263	1.1e-16	89.7	---
QK8_00106	mbe:MBM_07736	27.7	264	124	7	17	220	8	264	1.9e-16	89	---
QK8_00106	nhe:NECHADRAFT_93373	28.3	219	104	4	17	185	5	220	5.6e-16	87.4	---
QK8_00106	fvr:FVEG_01796	27	267	122	9	16	218	4	261	2.8e-15	85.1	---
QK8_00106	ssl:SS1G_10174	26	262	128	7	17	220	11	264	2.8e-15	85.1	---
QK8_00106	fox:FOXG_02940	26.1	264	128	8	16	218	4	261	1.4e-14	82.8	---
QK8_00106	ang:ANI_1_1358144	27.3	260	126	6	16	220	6	257	5.3e-14	80.9	---
QK8_00106	bfu:BCIN_14g00790	26.1	264	125	9	17	220	11	264	2.6e-13	78.6	---
QK8_00106	bfu:BCIN_02g03010	26.2	263	127	7	16	220	8	261	3.4e-13	78.2	---
QK8_00106	nhe:NECHADRAFT_29975	33.8	160	73	3	13	142	5	161	7.6e-13	77	---
QK8_00106	maj:MAA_07847	23.1	234	128	3	10	191	2	235	4.2e-11	71.2	---
QK8_00106	uma:UMAG_10444	27.1	181	103	4	68	220	107	286	1.2e-10	69.7	---
QK8_00107	fvr:FVEG_00066	78.9	431	69	4	1	412	34	461	5.5e-190	666.4	---
QK8_00107	maw:MAC_05234	42	495	196	11	1	411	40	527	1.8e-95	352.4	---
QK8_00107	maj:MAA_07566	42.5	499	197	12	1	411	40	536	2.3e-95	352.1	---
QK8_00107	tre:TRIREDRAFT_120228	38.5	537	201	12	1	411	60	593	4.5e-91	337.8	---
QK8_00107	nhe:NECHADRAFT_86773	33.4	458	211	10	1	411	26	436	2.6e-62	242.3	---
QK8_00107	fvr:FVEG_16003	37	354	170	8	1	302	396	748	2.2e-53	212.6	---
QK8_00107	pfy:PFICI_06096	32	356	188	8	107	411	1	353	7.2e-41	171	---
QK8_00107	fox:FOXG_20044	38.9	226	119	5	202	411	1	223	1.5e-38	163.3	---
QK8_00107	pte:PTT_12775	25.6	477	260	16	1	411	20	467	3.4e-22	109	---
QK8_00107	cfj:CFIO01_04992	25.3	344	183	11	76	352	100	436	4.6e-19	98.6	---
QK8_00107	pno:SNOG_12838	23.4	475	280	15	1	411	20	474	1.7e-18	96.7	---
QK8_00107	pfy:PFICI_06097	46.2	106	50	1	6	104	14	119	8.9e-15	84.3	---
QK8_00108	fox:FOXG_08807	61.1	447	163	4	1	437	1	446	1.7e-136	488.8	---
QK8_00108	pan:PODANSg2741	38.3	269	139	4	1	246	1	265	5.2e-37	158.3	---
QK8_00108	act:ACLA_092950	36.4	132	84	0	1	132	1	132	1.6e-17	93.6	---
QK8_00109	tre:TRIREDRAFT_55723	61.1	316	107	2	1	301	50	364	4.9e-109	397.1	amino acid transporter; K19564 CTR; choline transport protein
QK8_00109	plj:VFPFJ_08082	55.9	313	122	2	2	299	50	361	4.2e-100	367.5	amino acid transporter; K19564 CTR; choline transport protein
QK8_00109	maw:MAC_05237	50.6	316	92	3	1	301	40	306	1.1e-81	306.2	GABA permease; K19564 CTR; choline transport protein
QK8_00109	nfi:NFIA_065810	35.6	323	192	3	2	309	49	370	3e-50	201.8	amino acid permease; K19564 CTR; choline transport protein
QK8_00109	afm:AFUA_3G11490	35.9	323	191	3	2	309	50	371	5.1e-50	201.1	GABA permease; K19564 CTR; choline transport protein
QK8_00109	act:ACLA_039390	34.2	307	186	3	2	293	48	353	4.5e-46	188	amino acid permease; K19564 CTR; choline transport protein
QK8_00109	glz:GLAREA_05924	34.3	312	189	2	2	298	59	369	3.8e-45	184.9	choline transporter; K19564 CTR; choline transport protein
QK8_00109	ang:ANI_1_1404134	29.1	323	213	2	2	309	57	378	3.1e-39	165.2	---
QK8_00109	ang:ANI_1_2120024	29.4	323	212	3	2	309	65	386	1.6e-38	162.9	---
QK8_00109	cmt:CCM_03454	30.5	318	203	3	1	301	50	366	2.5e-36	155.6	---
QK8_00109	pdp:PDIP_06790	31.2	317	202	2	1	301	39	355	2.7e-35	152.1	---
QK8_00109	cfj:CFIO01_02158	31.1	318	199	5	1	300	30	345	6.1e-35	151	---
QK8_00110	fvr:FVEG_00068	85	1007	136	2	1	995	1	1004	0	1725.7	---
QK8_00110	fpu:FPSE_07466	79.5	1007	158	4	1	995	1	971	0	1592	---
QK8_00110	fgr:FGSG_13859	80.6	965	175	2	42	995	2	965	0	1568.1	---
QK8_00110	mgr:MGG_09149	61.2	959	356	5	51	995	18	974	0	1204.5	---
QK8_00110	pfy:PFICI_10028	43.3	998	528	15	23	995	19	1003	2.9e-229	798.1	---
QK8_00110	psco:LY89DRAFT_735957	42.8	1003	520	17	30	995	24	1009	2e-225	785.4	---
QK8_00110	bsc:COCSADRAFT_157824	42.2	991	523	15	36	993	5	978	1.7e-224	782.3	---
QK8_00110	bor:COCMIDRAFT_7366	41.1	1019	552	16	6	993	2	1003	1.8e-223	778.9	---
QK8_00110	bze:COCCADRAFT_111879	41.6	981	535	13	42	995	3	972	2.1e-219	765.4	---
QK8_00110	nfi:NFIA_004050	36.7	995	535	23	35	987	31	972	1.2e-171	606.7	---
QK8_00110	npa:UCRNP2_8718	36.5	996	578	20	32	988	17	997	3.8e-168	595.1	---
QK8_00110	cfj:CFIO01_01074	33.5	1072	586	29	28	995	2	1050	6e-158	561.2	---
QK8_00110	afv:AFLA_095950	36.4	980	574	24	36	987	33	991	1.8e-154	549.7	---
QK8_00110	afv:AFLA_100560	33.4	993	589	26	23	962	16	989	1.8e-141	506.5	---
QK8_00110	pcs:Pc12g02440	34.4	1016	594	28	1	983	1	976	2.3e-141	506.1	---
QK8_00110	cfj:CFIO01_02687	34.6	1036	575	34	26	987	23	1029	3.4e-137	492.3	---
QK8_00110	ang:ANI_1_1726094	32.2	1034	597	27	3	992	8	981	1.7e-136	490	---
QK8_00110	pfy:PFICI_06941	31.9	977	588	20	36	968	43	986	2.2e-128	463	---
QK8_00110	fox:FOXG_15251	31.9	1043	627	30	3	995	1	1010	1.4e-127	460.3	---
QK8_00111	fvr:FVEG_00071	58.3	211	67	3	1	192	1	209	1.6e-54	215.3	---
QK8_00111	fgr:FGSG_05808	66.7	123	41	0	4	126	1	123	5.6e-44	180.3	---
QK8_00111	fpu:FPSE_03237	46.7	122	64	1	72	192	10	131	6.9e-18	93.6	---
QK8_00112	fvr:FVEG_00072	89.4	161	17	0	1	161	1	161	4.9e-76	286.6	---
QK8_00112	fgr:FGSG_11187	61.8	152	58	0	6	157	3	154	1.3e-47	192.2	---
QK8_00112	fpu:FPSE_02832	60.5	152	60	0	6	157	3	154	1.4e-46	188.7	---
QK8_00112	nhe:NECHADRAFT_46093	50.3	157	78	0	3	159	4	160	7.2e-35	149.8	---
QK8_00112	cfj:CFIO01_06734	40	150	81	4	12	157	4	148	5e-20	100.5	---
QK8_00112	val:VDBG_01806	36.1	155	97	1	6	160	4	156	6.7e-17	90.1	---
QK8_00112	vda:VDAG_01748	35.5	155	98	1	6	160	4	156	2e-16	88.6	---
QK8_00112	psco:LY89DRAFT_597421	31.4	156	105	1	11	164	3	158	3.7e-15	84.3	---
QK8_00112	cfj:CFIO01_00037	31.4	153	103	1	12	164	10	160	7e-14	80.1	---
QK8_00112	pfy:PFICI_00799	36.9	122	72	2	20	141	16	132	2e-13	78.6	---
QK8_00112	npa:UCRNP2_10467	33.5	155	80	2	3	156	4	136	1.5e-11	72.4	---
QK8_00113	fvr:FVEG_00073	85.1	847	119	3	4	850	8	847	0	1470.7	---
QK8_00113	fpu:FPSE_02831	74.8	842	198	4	16	844	13	853	0	1276.2	---
QK8_00113	fgr:FGSG_11188	73.7	771	146	5	16	773	13	739	0	1136.7	---
QK8_00113	vda:VDAG_00729	62.4	852	300	7	1	845	8	846	2.0e-311	1070.8	---
QK8_00113	plj:VFPFJ_10144	60.7	819	304	7	16	833	8	809	3.4e-287	990.3	---
QK8_00113	val:VDBG_01118	61.5	808	258	8	40	845	52	808	7.9e-284	979.2	---
QK8_00113	fgr:FGSG_11560	53.6	882	320	11	1	850	8	832	2.6e-263	911	---
QK8_00113	maw:MAC_09514	56.2	832	289	12	28	850	47	812	5.3e-256	886.7	---
QK8_00113	cfj:CFIO01_00242	54.9	823	343	9	22	824	12	826	1.6e-255	885.2	---
QK8_00113	fox:FOXG_17429	54.3	847	343	9	14	845	47	864	5.9e-255	883.2	---
QK8_00113	pfy:PFICI_00642	55.9	790	327	5	21	794	17	801	4.8e-249	863.6	---
QK8_00113	pcs:Pc12g02420	51.9	852	363	13	20	847	13	841	8.2e-249	862.8	---
QK8_00113	nhe:NECHADRAFT_44809	56.3	776	295	7	48	821	17	750	2.4e-248	861.3	---
QK8_00113	ela:UCREL1_5078	55.5	788	283	7	54	783	27	804	5.3e-248	860.1	---
QK8_00113	ang:ANI_1_1580094	51.8	828	334	9	7	826	12	782	1.2e-247	859	---
QK8_00113	nhe:NECHADRAFT_106438	55.4	774	319	8	29	790	29	788	1.3e-246	855.5	---
QK8_00113	psco:LY89DRAFT_700939	53	839	339	9	14	821	20	834	1.3e-246	855.5	---
QK8_00113	pfy:PFICI_00088	54.7	808	342	11	24	820	11	805	2.2e-246	854.7	---
QK8_00113	aalt:CC77DRAFT_1014912	53.3	813	351	9	49	846	71	869	5.5e-245	850.1	---
QK8_00113	glz:GLAREA_04949	54.7	782	342	7	49	826	28	801	3.6e-244	847.4	---
QK8_00114	fvr:FVEG_00076	98.6	146	2	0	29	174	5	150	5e-84	313.2	---
QK8_00114	fgr:FGSG_12583	96.6	146	5	0	29	174	5	150	1.6e-82	308.1	---
QK8_00114	fpu:FPSE_07848	68.8	144	45	0	30	173	6	149	9.5e-59	229.2	---
QK8_00114	fgr:FGSG_11651	60	145	41	2	29	173	5	132	3.2e-46	187.6	---
QK8_00114	tre:TRIREDRAFT_106270	47.7	149	77	1	27	174	4	152	2.7e-37	157.9	---
QK8_00114	ela:UCREL1_3717	50.3	143	67	3	29	170	5	144	4.6e-37	157.1	---
QK8_00114	pfy:PFICI_14746	47.6	143	71	2	29	168	14	155	3e-36	154.5	---
QK8_00114	ela:UCREL1_8227	41.1	151	81	3	29	171	7	157	1.9e-30	135.2	---
QK8_00114	smp:SMAC_03986	43.7	151	74	3	31	170	5	155	2.3e-28	128.3	---
QK8_00114	nte:NEUTE1DRAFT115875	42.4	151	76	3	31	170	5	155	1.1e-27	125.9	---
QK8_00114	ncr:NCU01292	42.4	151	76	3	31	170	5	155	4.3e-27	124	---
QK8_00114	nhe:NECHADRAFT_102143	40.6	143	84	1	29	170	6	148	3.6e-26	120.9	---
QK8_00114	ela:UCREL1_1187	34.9	146	87	2	29	166	6	151	5.6e-19	97.1	---
QK8_00115	fvr:FVEG_00077	97.4	465	12	0	1	465	1	465	4.7e-276	952.6	---
QK8_00115	fpu:FPSE_03815	97.2	465	13	0	1	465	1	465	1.2e-274	948	---
QK8_00115	fgr:FGSG_04692	97	465	14	0	1	465	1	465	4.4e-274	946	---
QK8_00115	mtm:MYCTH_112699	75.3	466	114	1	1	466	1	465	1.6e-212	741.5	---
QK8_00115	nhe:NECHADRAFT_58738	72.5	466	126	1	1	466	1	464	3.7e-212	740.3	---
QK8_00115	ani:AN8526.2	67.7	468	147	2	1	466	1	466	1.8e-198	694.9	---
QK8_00115	aor:AO090020000568	67.4	466	145	2	1	466	5	463	2.1e-191	671.4	---
QK8_00115	pcs:Pc13g08680	66	465	158	0	1	465	1	465	1.8e-190	668.3	---
QK8_00115	tre:TRIREDRAFT_76995	69	468	142	3	2	466	3	470	4e-190	667.2	---
QK8_00115	cfj:CFIO01_05509	64.4	466	159	1	1	466	1	459	3.6e-183	644	---
QK8_00115	ela:UCREL1_7020	64.3	470	162	4	2	465	5	474	2.3e-177	624.8	---
QK8_00115	ani:AN9513.2	63.7	479	157	5	1	465	1	476	2.9e-177	624.4	---
QK8_00115	smp:SMAC_03987	59.2	468	189	1	1	466	1	468	3e-166	587.8	---
QK8_00115	afv:AFLA_096440	56.9	469	199	2	1	466	1	469	1.7e-164	582	---
QK8_00115	tmn:UCRPA7_3524	59.4	473	178	6	1	466	1	466	1.9e-160	568.5	---
QK8_00115	nhe:NECHADRAFT_46286	52.7	467	218	2	1	466	1	465	3.5e-146	521.2	---
QK8_00115	ela:UCREL1_10022	54.7	472	208	3	1	466	1	472	3.3e-144	514.6	---
QK8_00115	pfy:PFICI_05094	50.1	473	225	6	1	465	1	470	3.1e-126	454.9	---
QK8_00115	bsc:COCSADRAFT_349151	48.8	467	230	6	4	466	7	468	3.4e-125	451.4	---
QK8_00115	mgr:MGG_04340	46.9	469	240	6	3	466	4	468	1.7e-116	422.5	---
QK8_00116	fvr:FVEG_00078	97	400	12	0	13	412	3	402	1e-228	795	---
QK8_00116	fpu:FPSE_03816	96.2	400	15	0	13	412	3	402	1.1e-227	791.6	---
QK8_00116	fgr:FGSG_04693	96	400	16	0	13	412	3	402	1.1e-225	785	---
QK8_00116	ela:UCREL1_3716	58.5	402	158	6	10	411	1	393	7.8e-128	459.9	---
QK8_00116	mtm:MYCTH_2311275	59.8	353	124	5	76	411	1	352	1.6e-117	425.6	---
QK8_00116	tre:TRIREDRAFT_39587	54.6	388	162	8	18	398	3	383	9.3e-113	409.8	---
QK8_00116	tmn:UCRPA7_3522	53.5	387	162	7	17	389	4	386	8.1e-109	396.7	---
QK8_00116	mtm:MYCTH_13170	49.6	385	182	7	19	393	4	386	4.3e-102	374.4	---
QK8_00116	npa:UCRNP2_32	46.7	411	195	7	11	410	7	404	1.7e-98	362.5	---
QK8_00116	ela:UCREL1_8225	46.8	395	198	6	10	397	1	390	2.4e-92	342	---
QK8_00116	afv:AFLA_098610	54.8	312	132	4	94	404	1	304	1.2e-91	339.7	---
QK8_00116	nhe:NECHADRAFT_85215	45.4	388	186	8	19	396	15	386	4.9e-90	334.3	---
QK8_00116	fox:FOXG_17114	43	407	214	7	1	398	1	398	1.4e-89	332.8	---
QK8_00116	ang:ANI_1_816114	48	306	157	2	19	324	13	316	7.1e-89	330.5	---
QK8_00116	nhe:NECHADRAFT_26479	46.5	381	188	7	17	391	2	372	1.1e-86	323.2	---
QK8_00116	afv:AFLA_124940	42.1	380	203	7	19	387	13	386	3.3e-86	321.6	---
QK8_00116	aor:AO090038000026	41.8	380	204	7	19	387	13	386	9.7e-86	320.1	---
QK8_00116	pfy:PFICI_00096	42.2	344	191	3	19	357	15	355	8.5e-82	307	---
QK8_00116	mgr:MGG_04339	41.5	427	211	7	2	404	10	421	2.7e-80	302	---
QK8_00116	aor:AO090020000567	64.5	152	53	1	98	249	2	152	5.5e-57	224.6	---
QK8_00117	fox:FOXG_14306	68.9	550	146	1	1	550	1	525	5e-215	750	---
QK8_00117	bfu:BCIN_16g02550	50.6	542	265	1	1	542	1	539	3.7e-157	557.8	---
QK8_00117	ssl:SS1G_13717	49.4	542	271	1	1	542	1	539	2.9e-154	548.1	---
QK8_00117	ssl:SS1G_10139	49.4	542	271	1	1	542	1	539	2.9e-154	548.1	---
QK8_00117	ssl:SS1G_05450	49.4	542	271	1	1	542	1	539	2.9e-154	548.1	---
QK8_00117	ssl:SS1G_01209	49.4	542	271	1	1	542	1	539	2.9e-154	548.1	---
QK8_00117	ssl:SS1G_01014	49.4	542	271	1	1	542	1	539	2.9e-154	548.1	---
QK8_00117	ssl:SS1G_03487	49.1	542	273	1	1	542	1	539	8.5e-154	546.6	---
QK8_00117	ssl:SS1G_11952	49.3	542	272	1	1	542	1	539	1.1e-153	546.2	---
QK8_00117	ssl:SS1G_04121	49.3	542	272	1	1	542	1	539	1.4e-153	545.8	---
QK8_00117	ssl:SS1G_12374	49.3	542	272	1	1	542	1	539	1.9e-153	545.4	---
QK8_00117	ssl:SS1G_12389	49.3	542	272	1	1	542	1	539	3.2e-153	544.7	---
QK8_00117	ssl:SS1G_06492	49.1	542	273	1	1	542	1	539	3.2e-153	544.7	---
QK8_00117	fox:FOXG_16232	63.1	423	128	1	89	511	1	395	5.5e-153	543.9	---
QK8_00117	ssl:SS1G_11463	49.1	542	273	1	1	542	1	539	6.1e-152	540.4	---
QK8_00117	ssl:SS1G_07079	48.5	542	279	0	1	542	1	542	2.3e-151	538.5	---
QK8_00117	ssl:SS1G_07717	48.3	542	280	0	1	542	1	542	3e-151	538.1	---
QK8_00117	ssl:SS1G_07680	48.2	542	281	0	1	542	1	542	3.9e-151	537.7	---
QK8_00117	ssl:SS1G_14222	48.5	542	276	1	1	542	1	539	2.6e-150	535	---
QK8_00117	ssl:SS1G_07383	48.4	533	275	0	7	539	7	539	6.3e-149	530.4	---
QK8_00118	fgr:FGSG_04694	82.8	406	25	3	1	361	11	416	3.9e-185	650.2	---
QK8_00118	fpu:FPSE_03817	82.8	406	25	3	1	361	11	416	3.3e-184	647.1	---
QK8_00118	fvr:FVEG_00079	84.6	390	32	2	1	362	12	401	5.7e-184	646.4	---
QK8_00118	mtm:MYCTH_85595	68.5	384	94	2	3	361	16	397	8.3e-151	536.2	---
QK8_00118	ela:UCREL1_8471	65.4	387	106	2	3	361	6	392	1.3e-148	528.9	---
QK8_00118	ela:UCREL1_3715	63.4	385	96	3	3	359	17	384	2.1e-138	495	---
QK8_00118	tre:TRIREDRAFT_106272	64.3	384	111	2	3	361	17	399	2.3e-137	491.5	---
QK8_00118	nhe:NECHADRAFT_46230	60.5	387	124	3	2	360	12	397	1.5e-131	472.2	---
QK8_00118	mgr:MGG_12214	58.8	386	130	3	4	361	9	393	2.7e-125	451.4	---
QK8_00118	ela:UCREL1_7898	57.9	392	133	3	1	361	1	391	4.3e-123	444.1	---
QK8_00118	pfy:PFICI_10144	48.3	393	170	3	1	361	5	396	2.7e-109	398.3	---
QK8_00118	aalt:CC77DRAFT_1096114	49.7	392	165	3	1	361	1	391	1.9e-107	392.1	---
QK8_00118	pfy:PFICI_11984	47.8	389	171	3	4	361	10	397	2.8e-106	388.3	---
QK8_00118	bfu:BCIN_14g00600	47.2	392	175	3	1	361	6	396	2.1e-98	362.1	---
QK8_00118	glz:GLAREA_06566	46.2	385	175	3	4	357	45	428	3.1e-97	358.2	---
QK8_00118	nfi:NFIA_033590	47.7	390	171	5	4	361	13	401	3.1e-97	358.2	---
QK8_00118	ang:ANI_1_1254134	47.1	391	176	3	2	362	17	406	1.5e-96	355.9	---
QK8_00118	act:ACLA_087700	46.2	392	179	4	1	361	40	430	2.6e-96	355.1	---
QK8_00118	ang:ANI_1_2294184	45.9	392	180	4	1	361	1	391	3.4e-96	354.8	---
QK8_00118	afv:AFLA_005320	46.2	390	176	4	4	361	18	405	7.6e-96	353.6	---
QK8_00119	cfj:CFIO01_05802	40.3	620	353	7	1	613	1	610	1.3e-121	439.9	---
QK8_00119	fvr:FVEG_08400	33	633	380	11	6	615	3	614	3.1e-91	339	---
QK8_00119	psco:LY89DRAFT_706460	32.5	627	358	14	7	615	5	584	8.5e-73	277.7	---
QK8_00120	fvr:FVEG_00082	94	416	25	0	1	416	1	416	6.7e-228	792.3	---
QK8_00120	cfj:CFIO01_01489	38.7	429	239	6	2	416	3	421	6.8e-79	297.4	---
QK8_00120	fox:FOXG_02641	49.2	295	139	2	1	294	2	286	1.8e-76	289.3	---
QK8_00120	nhe:NECHADRAFT_46033	40.2	440	217	12	2	414	3	423	1.5e-70	269.6	---
QK8_00120	nhe:NECHADRAFT_75777	37.7	456	236	14	2	414	3	453	5.4e-68	261.2	---
QK8_00120	pfy:PFICI_15061	35.6	438	243	10	2	410	3	430	4.4e-62	241.5	---
QK8_00120	cfj:CFIO01_03642	35.3	436	241	11	2	414	4	421	8.3e-61	237.3	---
QK8_00120	cfj:CFIO01_05255	32.8	467	249	11	2	412	3	460	2.4e-60	235.7	---
QK8_00120	fvr:FVEG_17433	32.9	429	245	9	8	414	10	417	3e-58	228.8	---
QK8_00120	cfj:CFIO01_05805	32.7	452	252	10	13	412	1	452	8.6e-58	227.3	---
QK8_00120	fox:FOXG_03754	33	449	255	12	1	417	4	438	1.9e-57	226.1	---
QK8_00120	val:VDBG_06776	33	446	256	11	2	411	3	441	2.5e-57	225.7	---
QK8_00120	vda:VDAG_05842	33	446	256	11	2	411	3	441	3.3e-57	225.3	---
QK8_00120	cfj:CFIO01_06299	33.3	448	247	14	7	412	8	445	1.6e-56	223	---
QK8_00120	fvr:FVEG_17167	32.1	448	258	12	1	416	4	437	1.8e-55	219.5	---
QK8_00120	fpu:FPSE_04457	33	442	234	12	2	410	241	653	8.9e-55	217.2	---
QK8_00120	psco:LY89DRAFT_589613	31.2	461	266	11	2	414	3	460	2.2e-53	212.6	---
QK8_00120	vda:VDAG_02744	32.8	448	242	15	7	414	6	434	1e-50	203.8	---
QK8_00120	cfj:CFIO01_07285	36.3	366	195	9	86	416	1	363	4.3e-49	198.4	---
QK8_00120	cfj:CFIO01_07145	31.2	407	234	8	2	367	3	404	4e-47	191.8	---
QK8_00121	nhe:NECHADRAFT_103842	49	522	263	3	69	589	135	654	4.1e-133	478	---
QK8_00121	fvr:FVEG_02409	43.8	523	287	4	69	589	165	682	1.3e-115	419.9	---
QK8_00121	fox:FOXG_03540	43.7	526	287	5	69	590	89	609	9.5e-114	413.7	---
QK8_00121	fgr:FGSG_08831	40.7	580	320	10	35	602	105	672	9.2e-109	397.1	---
QK8_00121	plj:VFPFJ_03068	40.3	528	290	8	69	589	141	650	2.7e-100	369	---
QK8_00121	nhe:NECHADRAFT_75921	40.9	541	288	12	54	590	130	642	1.3e-99	366.7	---
QK8_00121	tre:TRIREDRAFT_105520	41.2	517	277	6	82	587	171	671	7.3e-98	360.9	---
QK8_00121	fpu:FPSE_12005	44.1	456	246	5	141	589	209	662	2.8e-97	359	---
QK8_00121	ang:ANI_1_1028034	38.8	523	303	8	69	586	128	638	6.2e-97	357.8	---
QK8_00121	pfy:PFICI_08643	36.6	536	313	6	69	600	131	643	5.4e-93	344.7	---
QK8_00121	maj:MAA_06918	37.3	539	315	7	48	581	76	596	1.1e-90	337	---
QK8_00121	maw:MAC_02168	37.2	541	315	8	60	595	118	638	4.7e-89	331.6	---
QK8_00121	pan:PODANSg3872	39.4	536	278	12	69	586	124	630	8.9e-88	327.4	---
QK8_00121	cthr:CTHT_0040050	37	527	306	11	69	587	38	546	7.6e-87	324.3	---
QK8_00121	vda:VDAG_02912	33.3	577	355	13	23	581	68	632	5.8e-79	298.1	---
QK8_00121	pdp:PDIP_47050	34.6	532	316	10	69	587	40	552	1e-75	287.3	---
QK8_00121	cmt:CCM_01466	35.6	500	300	7	81	580	93	570	1.5e-74	283.5	---
QK8_00121	ang:ANI_1_2014094	34.5	534	318	11	66	584	132	648	1.5e-74	283.5	---
QK8_00121	maj:MAA_03249	35.4	517	280	7	69	582	16	481	2.4e-72	276.2	---
QK8_00121	ang:ANI_1_2224024	34.1	534	309	11	66	586	20	523	1.2e-71	273.9	---
QK8_00122	afv:AFLA_081790	76	605	139	2	22	622	1	603	1.4e-274	948	---
QK8_00122	aor:AO090005000923	71.2	626	133	4	1	622	1	583	3.5e-257	890.2	---
QK8_00122	afm:AFUA_2G01580	39.2	659	347	10	5	613	7	661	1.3e-121	439.9	---
QK8_00122	nfi:NFIA_033860	39	659	348	10	5	613	7	661	2.4e-120	435.6	---
QK8_00122	cfj:CFIO01_06230	38.4	666	352	12	4	615	3	664	2.3e-115	419.1	---
QK8_00122	nhe:NECHADRAFT_64650	38	644	351	12	10	609	11	650	5.7e-114	414.5	---
QK8_00122	pcs:Pc13g05120	37.1	680	356	13	2	613	4	679	4.8e-113	411.4	---
QK8_00122	bfu:BCIN_03g08120	36.4	674	366	11	1	621	3	666	8.2e-113	410.6	---
QK8_00122	tre:TRIREDRAFT_69751	38.7	666	346	15	1	611	1	659	2.4e-112	409.1	---
QK8_00122	bcom:BAUCODRAFT_126186	37.6	662	352	13	5	611	8	663	3.1e-112	408.7	---
QK8_00122	bsc:COCSADRAFT_115498	38.3	653	344	13	5	609	7	648	4.1e-112	408.3	---
QK8_00122	fpu:FPSE_05978	37.4	663	352	11	6	609	4	662	1.2e-111	406.8	---
QK8_00122	smp:SMAC_07153	37	663	355	12	6	609	24	682	1.5e-111	406.4	---
QK8_00122	afv:AFLA_118610	36.3	666	364	10	6	615	6	667	1.5e-111	406.4	---
QK8_00122	glz:GLAREA_04112	37.9	672	348	13	3	609	1	668	2.6e-111	405.6	---
QK8_00122	aor:AO090010000367	36.2	666	365	10	6	615	6	667	1.7e-110	402.9	---
QK8_00122	pte:PTT_10340	37.5	670	345	18	2	615	4	655	2.2e-110	402.5	---
QK8_00122	bze:COCCADRAFT_88943	38.1	654	342	14	4	609	6	644	3.8e-110	401.7	---
QK8_00122	maw:MAC_02939	36.7	667	361	13	1	611	1	662	5e-110	401.4	---
QK8_00122	maj:MAA_07739	38.2	639	352	14	1	601	1	634	2.5e-109	399.1	---
QK8_00123	maw:MAC_01970	45.6	215	117	0	1	215	1	215	1.8e-47	192.2	glutathione-s-transferase theta; K00799 GST; glutathione S-transferase [EC:2.5.1.18]
QK8_00123	maj:MAA_04710	44.3	221	111	2	1	215	1	215	6.8e-47	190.3	Glutathione S-transferase/chloride channel; K00799 GST; glutathione S-transferase [EC:2.5.1.18]
QK8_00123	nfi:NFIA_049950	43.1	209	116	2	6	213	3	209	2.4e-44	181.8	glutathione-s-transferase theta; K00799 GST; glutathione S-transferase [EC:2.5.1.18]
QK8_00123	psco:LY89DRAFT_697169	44.6	213	112	3	5	213	3	213	7e-44	180.3	glutathione S-transferase; K00799 GST; glutathione S-transferase [EC:2.5.1.18]
QK8_00123	bfu:BCIN_09g00820	42.8	208	116	2	6	213	3	207	2e-43	178.7	---
QK8_00123	pcs:Pc16g10190	41	210	121	2	4	213	1	207	7.7e-43	176.8	Pc16g10190; K00799 GST; glutathione S-transferase [EC:2.5.1.18]
QK8_00123	pcs:Pc12g06200	42.3	213	118	3	3	214	2	210	5.5e-41	170.6	Pc12g06200; K00799 GST; glutathione S-transferase [EC:2.5.1.18]
QK8_00123	pdp:PDIP_54480	41.8	213	119	3	3	214	2	210	5.5e-41	170.6	Glutathione transferase; K00799 GST; glutathione S-transferase [EC:2.5.1.18]
QK8_00123	afv:AFLA_076480	41.1	214	122	3	3	214	2	213	6.1e-40	167.2	glutathione S-transferase; K00799 GST; glutathione S-transferase [EC:2.5.1.18]
QK8_00123	act:ACLA_007190	39.2	209	123	3	3	209	2	208	1.8e-39	165.6	glutathione S-transferase; K00799 GST; glutathione S-transferase [EC:2.5.1.18]
QK8_00124	bor:COCMIDRAFT_67068	41.9	155	87	2	3	154	72	226	7.3e-24	113.6	---
QK8_00124	ure:UREG_01356	39.1	156	90	3	2	152	129	284	2.3e-17	92	---
QK8_00124	pan:PODANSg332	27.1	210	143	4	7	207	77	285	4.4e-13	77.8	---
QK8_00124	plj:VFPFJ_11684	29.3	215	142	4	6	211	76	289	4.4e-13	77.8	---
QK8_00124	fox:FOXG_17103	29.2	212	142	5	3	207	73	283	2.9e-12	75.1	---
QK8_00124	fox:FOXG_17314	29.2	212	142	5	3	207	73	283	2.9e-12	75.1	---
QK8_00124	nhe:NECHADRAFT_99486	28.1	210	135	5	7	204	77	282	1.4e-11	72.8	---
QK8_00125	psco:LY89DRAFT_577755	29.4	344	188	11	213	525	30	349	9e-28	127.9	---
QK8_00125	glz:GLAREA_04727	33.6	283	157	8	215	487	114	375	2e-27	126.7	---
QK8_00125	glz:GLAREA_05871	33.8	293	159	9	214	487	292	568	7.6e-27	124.8	---
QK8_00125	glz:GLAREA_02450	31.6	297	154	11	213	482	238	512	2.2e-26	123.2	---
QK8_00125	fgr:FGSG_03669	29	321	182	10	214	504	248	552	3.8e-26	122.5	---
QK8_00125	cfj:CFIO01_00662	31.4	283	165	7	214	482	214	481	3.8e-26	122.5	---
QK8_00125	fpu:FPSE_01865	29.7	333	186	12	214	514	248	564	5e-26	122.1	---
QK8_00125	glz:GLAREA_11262	32.2	317	160	12	185	477	180	465	6.5e-26	121.7	---
QK8_00125	pfy:PFICI_06524	26.7	360	199	13	201	526	163	491	1.1e-25	120.9	---
QK8_00125	bfu:BCIN_07g01230	29.3	290	171	10	214	482	257	533	7.2e-25	118.2	---
QK8_00125	ela:UCREL1_740	31.4	290	161	10	212	485	224	491	3.5e-24	115.9	---
QK8_00125	psco:LY89DRAFT_582571	32.6	279	159	9	213	476	70	334	1.3e-23	114	---
QK8_00125	afv:AFLA_000790	28.9	311	147	10	213	483	270	546	1.3e-23	114	---
QK8_00125	bfu:BCIN_13g00340	29.2	318	164	10	199	477	221	516	6.7e-23	111.7	---
QK8_00125	fpu:FPSE_02234	28.8	309	188	9	185	482	221	508	8.7e-23	111.3	---
QK8_00125	cfj:CFIO01_13669	30	293	158	11	216	482	257	528	8.7e-23	111.3	---
QK8_00125	psco:LY89DRAFT_620346	28.4	320	180	11	185	477	215	512	8.7e-23	111.3	---
QK8_00125	glz:GLAREA_02170	29.4	303	150	10	214	477	312	589	8.7e-23	111.3	---
QK8_00125	pfy:PFICI_00951	26.8	328	210	10	214	527	4	315	1.1e-22	110.9	---
QK8_00125	nhe:NECHADRAFT_93756	28.2	323	186	11	212	508	266	568	1.5e-22	110.5	---
QK8_00126	ang:ANI_1_498084	41.2	600	324	11	54	633	184	774	4.5e-128	461.5	An09g04010; chitin synthase B; K00698 CHS1; chitin synthase [EC:2.4.1.16]
QK8_00126	afm:AFUA_3G14420	40.5	600	328	11	54	633	181	771	9.3e-126	453.8	chitin synthase ChsG; K00698 CHS1; chitin synthase [EC:2.4.1.16]
QK8_00126	afv:AFLA_060590	40.3	601	328	12	54	633	199	789	1.6e-125	453	chitin synthase ChsG; K00698 CHS1; chitin synthase [EC:2.4.1.16]
QK8_00126	nfi:NFIA_062840	40.3	600	329	11	54	633	181	771	2.7e-125	452.2	chitin synthase G; K00698 CHS1; chitin synthase [EC:2.4.1.16]
QK8_00126	act:ACLA_041870	40	600	331	12	54	633	181	771	2.3e-124	449.1	chitin synthase G; K00698 CHS1; chitin synthase [EC:2.4.1.16]
QK8_00126	ani:AN2523.2	40.1	603	326	12	54	633	186	776	1.5e-123	446.4	CHSB_EMENI CHITIN SYNTHASE B (CHITIN-UDP ACETYL-GLUCOSAMINYL TRANSFERASE B) (CLASS-III CHITIN SYNTHASE B); K00698 CHS1; chitin synthase [EC:2.4.1.16]
QK8_00126	pcs:Pc13g15750	40.3	600	329	11	54	633	184	774	1.5e-123	446.4	CHS4; class III chitin synthase CHS4-Penicillium chrysogenum; K00698 CHS1; chitin synthase [EC:2.4.1.16]
QK8_00126	aje:HCAG_08883	41.4	602	322	12	54	633	179	771	1.5e-123	446.4	chitin synthase B; K00698 CHS1; chitin synthase [EC:2.4.1.16]
QK8_00126	pdp:PDIP_24450	40	600	331	11	54	633	181	771	7.4e-123	444.1	Chitin synthase G; K00698 CHS1; chitin synthase [EC:2.4.1.16]
QK8_00126	pbn:PADG_06438	40.8	603	325	12	54	633	173	766	1.3e-122	443.4	chitin synthase B; K00698 CHS1; chitin synthase [EC:2.4.1.16]
QK8_00126	pbl:PAAG_03391	40.8	603	325	12	54	633	173	766	1.7e-122	443	chitin synthase B; K00698 CHS1; chitin synthase [EC:2.4.1.16]
QK8_00126	bfu:BCIN_01g02520	39.5	608	339	11	49	636	169	767	3.1e-121	438.7	BcCHSIIIb; K00698 CHS1; chitin synthase [EC:2.4.1.16]
QK8_00126	ure:UREG_06103	40.5	600	325	13	54	633	176	763	3.1e-121	438.7	chitin synthase G; K00698 CHS1; chitin synthase [EC:2.4.1.16]
QK8_00126	cim:CIMG_05647	39.8	598	332	12	54	633	175	762	2e-120	436	chitin synthase G; K00698 CHS1; chitin synthase [EC:2.4.1.16]
QK8_00126	cpw:CPC735_067630	39.8	598	332	12	54	633	175	762	2e-120	436	class III chitin synthase; K00698 CHS1; chitin synthase [EC:2.4.1.16]
QK8_00127	fvr:FVEG_00088	50.2	852	380	8	650	1490	522	1340	1.3e-228	796.6	---
QK8_00127	fgr:FGSG_12132	46.7	837	379	10	649	1457	8	805	2.6e-205	719.2	---
QK8_00127	fox:FOXG_17279	45.4	839	411	9	661	1490	19	819	5.6e-184	648.3	---
QK8_00127	fgr:FGSG_02414	49.5	644	232	7	1	634	1	561	2e-157	560.1	---
QK8_00127	fox:FOXG_17280	50.3	545	243	7	105	631	1	535	8.7e-145	518.1	---
QK8_00127	nhe:NECHADRAFT_52172	39.2	863	443	22	642	1491	1	794	1.4e-142	510.8	---
QK8_00127	fox:FOXG_17399	37.4	847	414	19	649	1489	8	744	3.4e-133	479.6	---
QK8_00127	fvr:FVEG_10984	36.3	845	425	17	649	1490	8	742	2.3e-129	466.8	---
QK8_00127	fpu:FPSE_11378	36	838	431	18	661	1490	20	760	3.9e-121	439.5	---
QK8_00127	nhe:NECHADRAFT_52101	41.1	637	303	9	1	634	1	568	9.7e-120	434.9	---
QK8_00127	fvr:FVEG_10983	44.2	554	256	7	102	634	37	558	1.7e-116	424.1	---
QK8_00127	fox:FOXG_17400	44.9	535	262	6	108	623	43	563	2.5e-115	420.2	---
QK8_00127	fpu:FPSE_11379	36.2	683	346	12	1	636	1	640	6.1e-106	389	---
QK8_00127	fpu:FPSE_01993	41.9	525	195	6	98	621	59	474	7.8e-93	345.5	---
QK8_00127	fvr:FVEG_00085	38.6	443	219	5	98	536	1	394	3e-76	290.4	---
QK8_00127	pfy:PFICI_11991	37.6	449	264	7	195	632	124	567	9.2e-70	268.9	---
QK8_00127	fgr:FGSG_12012	33.2	500	274	8	108	561	40	525	2.1e-66	257.7	---
QK8_00127	fox:FOXG_07554	33.9	440	247	5	189	623	126	526	4.6e-61	240	---
QK8_00127	fvr:FVEG_15486	32.8	460	269	5	189	645	127	549	8.7e-60	235.7	---
QK8_00127	fvr:FVEG_04481	25.6	923	578	24	648	1490	14	907	1.8e-57	228	---
QK8_00128	fvr:FVEG_00089	90.8	360	33	0	1	360	1	360	1e-187	658.7	---
QK8_00128	plj:VFPFJ_08348	78.3	359	78	0	1	359	1	359	3.8e-163	577	---
QK8_00128	cfj:CFIO01_08983	64	358	129	0	1	358	1	358	8.1e-129	463	---
QK8_00128	cmt:CCM_08833	63.2	359	132	0	1	359	1	359	8.3e-126	453	---
QK8_00128	maj:MAA_03752	60.1	353	141	0	5	357	4	356	6.2e-121	436.8	---
QK8_00128	afv:AFLA_061280	60.3	355	141	0	5	359	1	355	2.6e-119	431.4	---
QK8_00128	pcs:Pc20g06850	57.9	354	149	0	5	358	1	354	2.4e-117	424.9	---
QK8_00128	act:ACLA_061840	57.7	357	151	0	1	357	4	360	3.5e-116	421	---
QK8_00128	maw:MAC_07590	58.6	353	145	1	5	357	4	355	2.1e-113	411.8	---
QK8_00128	tve:TRV_00380	57.1	354	142	1	5	358	1	344	1.7e-110	402.1	---
QK8_00128	abe:ARB_00544	57.3	354	141	1	5	358	1	344	3.8e-110	401	---
QK8_00128	ang:ANI_1_68084	56.1	353	155	0	5	357	1	353	8.4e-110	399.8	---
QK8_00128	nfi:NFIA_099300	55.5	357	153	2	5	359	1	353	1.1e-104	382.9	---
QK8_00128	ang:ANI_1_1756104	54.5	354	156	2	5	354	1	353	1.7e-102	375.6	---
QK8_00128	pdp:PDIP_00140	51	353	131	1	5	357	1	311	1.8e-91	339	---
QK8_00128	pfy:PFICI_01974	43.2	359	190	4	5	359	8	356	3.9e-75	284.6	---
QK8_00128	lbc:LACBIDRAFT_233002	46.4	360	170	7	5	354	1	347	7.4e-74	280.4	---
QK8_00128	psco:LY89DRAFT_607072	44.4	354	184	4	5	354	9	353	4.1e-72	274.6	---
QK8_00128	bfu:BCIN_06g06430	41.8	361	195	6	5	354	13	369	7.7e-71	270.4	---
QK8_00128	psco:LY89DRAFT_595415	40.1	362	203	4	5	360	1	354	2.6e-66	255.4	---
QK8_00129	fvr:FVEG_00090	96.2	320	12	0	1	320	1	320	3.1e-178	627.1	branched-chain amino acid aminotransferase; K00826 E2.6.1.42; branched-chain amino acid aminotransferase [EC:2.6.1.42]
QK8_00129	cfj:CFIO01_08227	83.8	320	49	1	26	342	648	967	3.1e-154	547.4	---
QK8_00129	vda:VDAG_05985	73.4	335	45	1	8	342	15	305	6.5e-136	486.5	D-alanine aminotransferase; K00826 E2.6.1.42; branched-chain amino acid aminotransferase [EC:2.6.1.42]
QK8_00129	val:VDBG_07275	72.5	331	47	1	12	342	16	302	2.3e-133	478	D-alanine aminotransferase; K00826 E2.6.1.42; branched-chain amino acid aminotransferase [EC:2.6.1.42]
QK8_00129	pdp:PDIP_20150	68.4	95	30	0	239	333	1	95	6.2e-30	134.4	---
QK8_00130	fvr:FVEG_00091	97	494	15	0	1	494	1	494	7.1e-277	955.3	---
QK8_00130	nhe:NECHADRAFT_54522	89.2	480	52	0	15	494	1	480	1.6e-249	864.4	---
QK8_00130	fgr:FGSG_00108	83.4	489	79	1	6	494	7	493	6.5e-238	825.9	---
QK8_00130	fpu:FPSE_10076	82.4	493	85	1	2	494	3	493	3.6e-236	820.1	---
QK8_00130	pfy:PFICI_01611	72.4	492	136	0	3	494	6	497	3.7e-209	730.3	---
QK8_00130	val:VDBG_07274	76	470	99	1	25	494	27	482	1.3e-206	721.8	---
QK8_00130	vda:VDAG_05984	69.7	519	110	3	7	494	3	505	2e-202	708	---
QK8_00130	cfj:CFIO01_08228	68.7	469	145	1	26	494	23	489	4.6e-191	670.2	---
QK8_00130	nhe:NECHADRAFT_97183	61	464	176	1	35	493	14	477	1e-166	589.3	---
QK8_00130	nhe:NECHADRAFT_85484	54.4	485	189	3	13	494	7	462	7.9e-143	510	---
QK8_00130	pfy:PFICI_13993	49.9	469	231	2	29	494	25	492	2.7e-127	458.4	---
QK8_00130	npa:UCRNP2_7459	53.6	364	131	4	134	494	26	354	3.7e-100	368.2	---
QK8_00130	pfy:PFICI_15155	41.3	470	258	5	35	494	61	522	6.1e-87	324.3	---
QK8_00130	glz:GLAREA_00618	40.4	463	266	6	37	492	63	522	8e-87	323.9	---
QK8_00130	pcs:Pc22g23340	37.5	464	285	3	31	494	55	513	1e-86	323.6	---
QK8_00130	tmn:UCRPA7_3257	38.3	472	276	7	29	492	30	494	1.4e-86	323.2	---
QK8_00130	nfi:NFIA_050240	38.5	470	280	4	27	494	29	491	2.3e-86	322.4	---
QK8_00130	psco:LY89DRAFT_712334	41.3	501	264	12	3	491	52	534	5.2e-86	321.2	---
QK8_00130	afv:AFLA_023400	36	472	294	4	29	494	43	512	3.4e-85	318.5	---
QK8_00130	pfy:PFICI_14087	38.7	460	259	5	35	492	52	490	1.1e-83	313.5	---
QK8_00131	fvr:FVEG_00092	91.7	660	55	0	1	660	1	660	0	1210.7	---
QK8_00131	nhe:NECHADRAFT_88078	74.4	547	134	3	112	652	1	547	7.8e-247	855.9	---
QK8_00131	vda:VDAG_05986	58	669	256	8	6	652	10	675	5.1e-214	746.9	---
QK8_00131	val:VDBG_07276	57.5	669	259	7	6	652	10	675	1.3e-212	742.3	---
QK8_00131	cfj:CFIO01_08227	48.8	645	308	9	22	653	3	638	3.5e-170	601.3	---
QK8_00131	pfy:PFICI_01610	43.8	644	322	15	35	648	2	635	7.1e-139	497.3	---
QK8_00131	pcs:Pc12g14500	23	596	367	15	12	571	35	574	4e-25	119.4	---
QK8_00131	plj:VFPFJ_10097	25.7	498	322	15	48	517	200	677	2.1e-21	107.1	---
QK8_00131	bsc:COCSADRAFT_211993	23.1	472	311	15	12	460	16	458	6e-21	105.5	---
QK8_00131	nfi:NFIA_083900	23.1	637	384	22	9	578	25	622	1.3e-20	104.4	---
QK8_00131	bor:COCMIDRAFT_99482	23.1	472	311	15	12	460	16	458	1.3e-20	104.4	---
QK8_00131	afm:AFUA_2G08240	23	683	402	24	9	607	25	667	1.7e-20	104	---
QK8_00131	pte:PTT_13566	23.7	476	305	17	12	462	16	458	1.7e-20	104	---
QK8_00131	bze:COCCADRAFT_99015	23.1	472	311	15	12	460	16	458	1.7e-20	104	---
QK8_00131	aalt:CC77DRAFT_120322	23.6	475	307	17	12	462	38	480	8.6e-20	101.7	---
QK8_00131	psco:LY89DRAFT_578617	24.2	488	296	17	12	468	22	466	4.3e-19	99.4	---
QK8_00131	bfu:BCIN_11g03660	24.9	405	245	15	12	387	22	396	4.7e-18	95.9	---
QK8_00131	psco:LY89DRAFT_697951	22.3	574	357	15	10	517	3	553	2.4e-17	93.6	---
QK8_00131	mgr:MGG_10529	26.6	368	221	12	12	353	21	365	3.1e-17	93.2	---
QK8_00131	mbe:MBM_09638	24.2	405	249	13	12	388	223	597	5.2e-17	92.4	fungal specific transcription factor domain-containing protein; K10981 POL4; DNA polymerase IV [EC:2.7.7.7]
QK8_00132	fvr:FVEG_00093	60.3	375	94	4	1	321	1	374	8.3e-93	343.2	---
QK8_00132	nhe:NECHADRAFT_78319	41.6	286	107	8	1	245	1	267	2e-38	162.5	---
QK8_00133	val:VDBG_03224	62.9	286	105	1	1583	1868	1007	1291	9.1e-91	339	---
QK8_00133	cfj:CFIO01_12509	62.9	286	105	1	1584	1869	679	963	3.5e-90	337	---
QK8_00133	fvr:FVEG_00094	53	302	132	3	1576	1868	3444	3744	1.6e-66	258.5	---
QK8_00133	vda:VDAG_02130	41.6	125	72	1	10	133	13	137	2.2e-12	78.6	---
QK8_00133	cfj:CFIO01_01724	29.1	316	183	13	1583	1868	8797	9101	5.5e-11	73.9	UbiD family decarboxylase; K22020 MUC19; mucin-19
QK8_00134	fvr:FVEG_00095	99.2	521	4	0	1	521	1	521	0	1060.1	---
QK8_00134	fgr:FGSG_00067	91.7	518	43	0	2	519	3	520	5.2e-286	985.7	---
QK8_00134	fpu:FPSE_12031	91.3	518	45	0	2	519	3	520	8.8e-286	984.9	---
QK8_00134	cfj:CFIO01_01144	87.6	517	64	0	1	517	1	517	3.5e-274	946.4	---
QK8_00134	nhe:NECHADRAFT_94890	87.6	510	63	0	1	510	1	510	5e-273	942.6	---
QK8_00134	ani:AN3990.2	71.2	497	142	1	19	514	10	506	5.8e-213	743	---
QK8_00134	nfi:NFIA_026220	67.9	499	158	2	17	514	13	510	4.5e-205	716.8	---
QK8_00134	afm:AFUA_7G05100	66.5	501	166	2	15	514	12	511	9.3e-203	709.1	---
QK8_00134	ani:AN7088.2	71	427	123	1	89	514	1	427	2.3e-177	624.8	---
QK8_00134	cten:CANTEDRAFT_109673	45.5	516	274	3	1	510	4	518	2.3e-137	491.9	---
QK8_00134	pgu:PGUG_00010	47	485	254	1	15	496	30	514	1.1e-131	473	---
QK8_00134	dha:DEHA2E00726g	46	487	259	2	24	507	40	525	4.7e-130	467.6	---
QK8_00134	pgu:PGUG_03126	44.3	479	264	1	21	496	10	488	1.1e-121	439.9	---
QK8_00134	slb:AWJ20_2148	45.2	478	257	2	24	496	17	494	5.2e-121	437.6	---
QK8_00134	slb:AWJ20_2183	46.8	457	242	1	41	496	40	496	1.7e-116	422.5	---
QK8_00134	vda:VDAG_04974	46.2	489	254	6	15	498	10	494	1.9e-115	419.1	---
QK8_00134	pco:PHACADRAFT_255878	45.4	465	251	2	35	498	26	488	1.9e-115	419.1	---
QK8_00134	val:VDBG_06433	46.4	489	253	6	15	498	10	494	7.3e-115	417.2	---
QK8_00134	afv:AFLA_058690	43	500	281	3	18	515	5	502	1.1e-113	413.3	---
QK8_00134	aor:AO090701000410	43	500	281	3	18	515	5	502	2.4e-113	412.1	---
QK8_00135	pfy:PFICI_03572	62.8	591	163	4	13	550	2	588	3.5e-208	727.2	---
QK8_00135	fvr:FVEG_00096	71.6	489	43	2	1	489	1	393	1.2e-184	649	---
QK8_00135	pan:PODANS72p042	56	611	190	7	11	552	11	611	1.1e-177	625.9	---
QK8_00135	nfi:NFIA_041220	25.4	507	270	20	90	543	3	454	7.3e-20	101.7	---
QK8_00135	ela:UCREL1_2031	23	530	323	18	74	543	63	567	1.4e-15	87.4	---
QK8_00135	ztr:MYCGRDRAFT_39735	22.3	497	320	17	89	546	176	645	1.2e-09	67.8	---
QK8_00137	bor:COCMIDRAFT_109002	35.3	235	135	6	2	234	78	297	8.6e-26	120.2	---
QK8_00137	bze:COCCADRAFT_2651	33.2	235	134	6	2	234	78	291	5.2e-23	110.9	---
QK8_00137	pfy:PFICI_06500	33.2	238	144	4	2	234	88	315	2.6e-22	108.6	---
QK8_00137	fvr:FVEG_17423	25.8	217	153	3	23	238	111	320	1.5e-14	82.8	---
QK8_00138	bze:COCCADRAFT_2652	35.8	679	372	16	1	660	1	634	1.7e-95	353.2	---
QK8_00138	pfy:PFICI_06502	35.2	529	290	9	1	487	1	518	1.6e-74	283.5	---
QK8_00138	fgr:FGSG_13422	41.4	418	184	10	51	465	183	542	5.4e-70	268.5	---
QK8_00138	tre:TRIREDRAFT_70204	38.1	436	210	7	35	467	173	551	1.4e-65	253.8	---
QK8_00138	aalt:CC77DRAFT_971779	33.2	635	340	17	51	661	194	768	1.2e-64	250.8	---
QK8_00138	afv:AFLA_077670	43.1	325	155	6	1	297	1	323	5.7e-64	248.4	---
QK8_00138	act:ACLA_013960	38.3	426	198	8	51	471	186	551	7.5e-64	248.1	---
QK8_00138	aor:AO090005000513	42.8	325	156	6	1	297	1	323	4.9e-63	245.4	---
QK8_00138	fox:FOXG_11844	34.9	496	252	13	1	446	1	475	1.4e-62	243.8	---
QK8_00138	fpu:FPSE_07850	31.1	618	333	15	51	648	174	718	9.5e-59	231.1	---
QK8_00138	bsc:COCSADRAFT_342335	34.6	549	268	16	1	539	1	468	1.2e-58	230.7	---
QK8_00138	pfy:PFICI_01715	30.3	653	358	16	51	660	374	972	8.9e-57	224.6	---
QK8_00138	pfy:PFICI_06501	34.6	509	259	12	1	452	1	492	1.2e-56	224.2	---
QK8_00138	fgr:FGSG_10572	42.3	319	163	6	1	306	1	311	7.8e-53	211.5	---
QK8_00138	fpu:FPSE_00752	42.9	317	164	7	1	306	1	311	7.8e-53	211.5	---
QK8_00138	fvr:FVEG_13021	32.9	477	281	10	1	453	1	462	3e-52	209.5	---
[truncated: 222,324+ more rows]
