# Supplementary material for: Draft Genome and Biological Characteristics of Fusarium solani and Fusarium oxysporum Causing Black Rot in Gastrodia elata
Source: Int J Mol Sci. 2023 Feb 25;24(5):4545. doi: 10.3390/ijms24054545 (PMC10003674; doi:10.3390/ijms24054545)
Supplement: Supplementary file 1 [file ijms-24-04545-s001.zip › Table/Table S9 Analysis of KEGG annotation of strain SX13 Genome.xlsx]

## Sheet: all.kegg
Analysis of KEGG annotation of strain SX13 Genome
Query_id	Subject_id	Identity	Align_length	Miss_match	Gap	Query_start	Query_end	Subject_start	Subject_end	E_value	Score	Subject_annotation
SX13_00002	fox:FOXG_06954	67.7	1248	333	11	25	1249	1	1201	0	1673.7	---
SX13_00002	mgr:MGG_17846	33.8	1596	856	27	31	1606	1	1415	1.7e-231	806.2	---
SX13_00002	mgr:MGG_16993	34.7	1443	748	26	135	1557	8	1275	2.4e-217	759.2	---
SX13_00002	mgr:MGG_16579	34.7	1443	747	26	135	1557	8	1275	1.9e-214	749.6	---
SX13_00002	mgr:MGG_16997	35.3	1239	681	18	24	1243	3	1139	4.8e-205	718.4	---
SX13_00002	mgr:MGG_18098	32	1504	773	27	24	1507	3	1276	9e-204	714.1	---
SX13_00002	maj:MAA_10897	46.7	837	378	10	392	1218	10	788	3.4e-203	712.2	---
SX13_00002	aje:HCAG_01410	29	1600	815	45	28	1492	6	1419	3.3e-150	536.2	---
SX13_00002	aje:HCAG_08916	29.5	1443	742	39	125	1492	1	1242	1.5e-137	494.2	---
SX13_00002	nfi:NFIA_093560	26.6	1562	809	40	28	1413	6	1406	2e-134	483.8	---
SX13_00002	aor:AO090009000002	28.1	1401	755	32	128	1472	1	1205	1.4e-132	477.6	---
SX13_00002	aje:HCAG_04044	28.9	1314	731	36	28	1244	6	1213	1.6e-123	447.6	---
SX13_00002	aje:HCAG_08595	37.2	801	396	17	720	1492	273	994	1.5e-118	431	---
SX13_00002	maj:MAA_00370	42.6	571	292	9	742	1308	1	539	1.7e-114	417.5	---
SX13_00002	mgr:MGG_15489	32.2	776	430	12	70	843	7	688	1.8e-111	407.5	---
SX13_00002	nfi:NFIA_071980	24.4	1613	772	39	86	1484	575	1954	1.3e-106	391.3	---
SX13_00002	ani:AN5092.2	28.4	1134	619	33	392	1485	322	1302	1e-98	365.2	---
SX13_00002	nfi:NFIA_045790	34.7	683	361	13	741	1397	1	624	2.2e-93	347.4	---
SX13_00002	maj:MAA_00380	27.8	866	407	17	25	756	1468	2249	8.1e-88	328.9	---
SX13_00002	bze:COCCADRAFT_31606	35	549	286	14	940	1484	4	485	7.6e-70	269.2	---
SX13_00003	maj:MAA_00371	52.9	1544	575	26	8	1413	585	2114	0	1481.1	---
SX13_00003	fox:FOXG_04692	67.5	1113	292	11	1	1045	1	1111	0	1435.6	---
SX13_00003	uma:UMAG_03394	50.4	965	388	16	1	886	1	953	6.2e-257	890.6	---
SX13_00003	plj:VFPFJ_10986	65.1	624	213	2	542	1160	4	627	2.1e-228	795.8	---
SX13_00003	uma:UMAG_04486	46.7	932	428	13	1	881	1	914	1.6e-220	769.6	---
SX13_00003	fox:FOXG_19374	76.6	466	109	0	867	1332	12	477	3.2e-213	745.3	---
SX13_00003	fox:FOXG_19737	76.6	466	109	0	867	1332	12	477	3.2e-213	745.3	---
SX13_00003	fox:FOXG_22422	76.6	466	109	0	867	1332	12	477	3.2e-213	745.3	---
SX13_00003	uma:UMAG_06506	45.8	909	424	15	1	881	1	868	8.2e-209	730.7	---
SX13_00003	fox:FOXG_07297	78.9	407	85	1	447	852	835	1241	4.2e-189	665.2	---
SX13_00003	fox:FOXG_06738	78.1	397	86	1	442	837	9	405	3.8e-182	642.1	---
SX13_00003	fox:FOXG_06528	72.8	437	105	4	404	828	768	1202	8e-180	634.4	---
SX13_00003	fox:FOXG_06527	66.4	479	141	4	867	1332	12	483	8.8e-179	630.9	---
SX13_00003	plj:VFPFJ_10963	63.8	505	176	3	697	1196	1	503	1.2e-178	630.6	---
SX13_00003	uma:UMAG_03869	38.6	962	360	18	1	881	1	812	8.6e-142	508.1	---
SX13_00003	uma:UMAG_10980	41	759	339	15	1	664	1	745	1.3e-134	484.2	---
SX13_00003	pte:PTT_09664	80.3	244	48	0	444	687	1	244	5.3e-115	419.1	---
SX13_00003	fox:FOXG_14941	71	241	69	1	501	740	1	241	2.3e-94	350.5	---
SX13_00003	uma:UMAG_12076	57.3	330	139	2	746	1075	48	375	6.7e-94	349	---
SX13_00003	psco:LY89DRAFT_738845	40.6	458	229	3	953	1410	1	415	2.2e-89	334	P-loop containing nucleoside triphosphate hydrolase protein; K03654 recQ; ATP-dependent DNA helicase RecQ [EC:3.6.4.12]
SX13_00005	mgr:MGG_17846	40.4	1337	683	21	1394	2712	97	1337	9.8e-254	880.9	---
SX13_00005	mgr:MGG_16993	40.4	1328	678	21	1403	2712	9	1240	1.2e-251	874	---
SX13_00005	maj:MAA_10897	58.3	833	298	11	1605	2432	4	792	1.9e-249	866.7	---
SX13_00005	mgr:MGG_16579	40.2	1328	680	21	1403	2712	9	1240	2.5e-249	866.3	---
SX13_00005	mgr:MGG_18098	37.3	1337	654	22	1394	2712	104	1274	5.5e-220	768.8	---
SX13_00005	mgr:MGG_16997	42.2	1077	564	16	1394	2453	104	1139	2.7e-219	766.5	---
SX13_00005	fox:FOXG_06954	40.1	1145	549	20	1395	2453	102	1195	2.7e-219	766.5	---
SX13_00005	fox:FOXG_06737	36.8	1276	695	21	165	1390	8	1221	9.6e-217	758.1	---
SX13_00005	fox:FOXG_07295	36.8	1276	695	21	165	1390	8	1221	9.6e-217	758.1	---
SX13_00005	fox:FOXG_06531	35.4	1122	602	21	28	1111	2	1038	1.7e-165	587.8	---
SX13_00005	aje:HCAG_01410	30.9	1429	753	35	1388	2691	95	1414	9.8e-161	572	---
SX13_00005	fox:FOXG_16458	45	780	403	8	117	881	131	899	4.5e-158	563.1	---
SX13_00005	plj:VFPFJ_11650	34	1013	334	6	378	1388	155	834	3.3e-156	557	---
SX13_00005	fox:FOXG_06616	46.9	748	374	6	117	850	234	972	9.5e-156	555.4	---
SX13_00005	fox:FOXG_07210	46.9	748	374	6	117	850	234	972	9.5e-156	555.4	---
SX13_00005	fox:FOXG_21706	36.9	902	494	13	191	1053	1	866	1.6e-150	538.1	---
SX13_00005	fox:FOXG_15095	42.8	687	370	6	191	864	1	677	7.8e-150	535.8	---
SX13_00005	fox:FOXG_07077	71.1	425	104	4	1	408	108	530	1.8e-146	524.6	---
SX13_00005	fox:FOXG_06955	45.6	746	361	11	17	757	128	833	6.6e-141	506.1	---
SX13_00005	fox:FOXG_14989	54.3	444	192	4	948	1390	93	526	3.3e-140	503.8	---
SX13_00006	fpu:FPSE_07150	49.8	303	143	3	1	296	1	301	1.5e-74	283.9	---
SX13_00006	maj:MAA_10840	42.2	303	154	5	57	358	57	339	2.5e-56	223.4	---
SX13_00006	mgr:MGG_17776	40.3	295	164	5	63	349	53	343	3e-46	189.9	---
SX13_00006	mgr:MGG_16177	41.7	283	140	10	70	337	17	289	4.5e-42	176	---
SX13_00006	maw:MAC_04569	37.7	297	164	7	64	356	69	348	4.2e-40	169.5	---
SX13_00006	mgr:MGG_16063	34.8	296	170	4	61	337	84	375	1.6e-39	167.5	---
SX13_00006	mgr:MGG_17847	34.8	296	170	4	61	337	84	375	1.6e-39	167.5	---
SX13_00006	mgr:MGG_16167	34.9	295	171	4	61	337	84	375	2.1e-39	167.2	---
SX13_00006	mgr:MGG_17588	34.8	296	170	4	61	337	84	375	2.7e-39	166.8	---
SX13_00006	mgr:MGG_16400	34.8	296	170	4	61	337	84	375	3.6e-39	166.4	---
SX13_00006	mgr:MGG_17553	34.5	296	171	4	61	337	84	375	3.6e-39	166.4	---
SX13_00006	mgr:MGG_17620	34.5	296	171	4	61	337	84	375	8e-39	165.2	---
SX13_00006	mgr:MGG_16972	33.4	296	174	4	61	337	84	375	7.5e-37	158.7	---
SX13_00006	mgr:MGG_17307	32.9	292	181	3	61	337	84	375	2.8e-36	156.8	---
SX13_00006	mgr:MGG_16555	35.9	184	118	0	61	244	84	267	8.3e-28	128.6	---
SX13_00006	mgr:MGG_16572	35.9	184	118	0	61	244	84	267	8.3e-28	128.6	---
SX13_00006	plj:VFPFJ_11382	46.5	142	75	1	104	244	45	186	9.2e-27	125.2	---
SX13_00006	fox:FOXG_22516	30.5	197	137	0	608	804	575	771	9.5e-24	115.2	---
SX13_00006	fox:FOXG_22838	30.5	197	137	0	608	804	574	770	9.5e-24	115.2	---
SX13_00006	mgr:MGG_16168	37.5	200	104	4	156	337	68	264	1.6e-23	114.4	---
SX13_00007	maw:MAC_02765	43.7	1036	415	11	31	1065	6	874	1.1e-246	856.3	---
SX13_00007	pdp:PDIP_37830	38.5	1122	533	18	39	1153	699	1670	4.7e-210	734.6	---
SX13_00007	smp:SMAC_01061	41.6	955	417	13	201	1153	183	998	5.1e-204	714.5	---
SX13_00007	cne:CNF03140	40.3	935	445	12	221	1151	498	1323	8.4e-191	670.6	---
SX13_00007	ssl:SS1G_14517	36.5	1127	471	18	30	1153	490	1374	4.6e-189	664.8	---
SX13_00007	aor:AO090005001597	40.8	904	410	9	275	1175	1	782	1.2e-184	650.2	---
SX13_00007	cnb:CNBD5450	38.3	934	440	12	221	1151	581	1381	4.8e-178	628.2	---
SX13_00007	cnb:CNBF1660	38.5	935	445	13	221	1151	486	1294	5.8e-176	621.3	---
SX13_00007	aje:HCAG_03959	38.6	969	526	16	229	1176	93	1013	5.7e-171	604.7	---
SX13_00007	aje:HCAG_06345	36.4	1023	552	19	184	1176	405	1358	3.8e-167	592	---
SX13_00007	maw:MAC_06646	51.2	578	229	5	81	657	338	863	4.2e-166	588.6	---
SX13_00007	maj:MAA_11407	73.6	386	102	0	331	716	1	386	2.1e-165	586.3	---
SX13_00007	aje:HCAG_04105	37.4	934	496	15	237	1129	387	1272	6.9e-161	571.2	---
SX13_00007	aje:HCAG_00475	33.7	1174	631	26	2	1129	239	1311	9.1e-161	570.9	---
SX13_00007	aje:HCAG_01936	33.7	1174	631	26	2	1129	239	1311	9.1e-161	570.9	---
SX13_00007	aje:HCAG_00333	33.6	1174	629	27	2	1129	239	1308	8.5e-159	564.3	---
SX13_00007	pfp:PFL1_06886	36.9	924	438	9	221	1121	70	871	1.2e-157	560.5	---
SX13_00007	aje:HCAG_03517	37.1	936	450	17	229	1152	93	901	3.9e-156	555.4	---
SX13_00007	aje:HCAG_08608	37.1	936	450	17	229	1152	70	878	5.1e-156	555.1	---
SX13_00007	aje:HCAG_02942	37.1	936	450	17	229	1152	70	878	5.1e-156	555.1	---
SX13_00008	fox:FOXG_16232	73.7	334	60	1	1	334	1	306	2e-141	505.4	---
SX13_00008	fox:FOXG_14306	70.2	336	93	1	1	336	620	948	1.9e-139	498.8	---
SX13_00008	plj:VFPFJ_00027	62.9	340	121	3	1	338	1	337	1.2e-120	436.4	---
SX13_00008	pte:PTT_16368	60.1	336	127	2	1	334	95	425	1.2e-120	436.4	---
SX13_00008	ssl:SS1G_01499	59.3	324	132	0	1	324	582	905	1.2e-114	416.4	---
SX13_00008	ssl:SS1G_11908	57.9	337	137	2	1	337	47	378	3e-113	411.8	---
SX13_00008	ssl:SS1G_05952	57.4	340	141	2	1	340	47	382	1.2e-112	409.8	---
SX13_00008	ssl:SS1G_06456	57.6	337	139	2	1	337	47	379	1.5e-112	409.5	---
SX13_00008	ssl:SS1G_13717	56.6	334	142	1	1	334	89	419	3.4e-112	408.3	---
SX13_00008	ssl:SS1G_10139	56.6	334	142	1	1	334	89	419	3.4e-112	408.3	---
SX13_00008	ssl:SS1G_05450	56.6	334	142	1	1	334	89	419	3.4e-112	408.3	---
SX13_00008	ssl:SS1G_04121	56.6	334	142	1	1	334	89	419	3.4e-112	408.3	---
SX13_00008	ssl:SS1G_01209	56.6	334	142	1	1	334	89	419	3.4e-112	408.3	---
SX13_00008	ssl:SS1G_01014	56.6	334	142	1	1	334	89	419	3.4e-112	408.3	---
SX13_00008	ssl:SS1G_03487	56.3	334	143	1	1	334	89	419	4.4e-112	407.9	---
SX13_00008	ssl:SS1G_11602	57.3	337	140	2	1	337	47	379	9.8e-112	406.8	---
SX13_00008	ssl:SS1G_11952	56.3	334	143	1	1	334	89	419	1.3e-111	406.4	---
SX13_00008	ssl:SS1G_13821	58.3	324	135	0	1	324	40	363	1.7e-111	406	---
SX13_00008	ssl:SS1G_07680	57.4	324	138	0	1	324	89	412	1.7e-111	406	---
SX13_00008	ssl:SS1G_12374	56.3	334	143	1	1	334	89	419	2.2e-111	405.6	---
SX13_00009	fox:FOXG_16232	78.7	328	42	1	1	328	1	300	3.4e-150	533.9	---
SX13_00009	fox:FOXG_14306	75.2	322	80	0	1	322	620	941	4.5e-150	533.5	---
SX13_00009	plj:VFPFJ_00027	63.4	328	120	0	1	328	1	328	5.3e-119	430.3	---
SX13_00009	pte:PTT_16368	60.6	330	123	2	1	328	95	419	7.7e-118	426.4	---
SX13_00009	ssl:SS1G_13717	58.2	328	134	1	1	328	89	413	3.6e-115	417.5	---
SX13_00009	ssl:SS1G_10139	58.2	328	134	1	1	328	89	413	3.6e-115	417.5	---
SX13_00009	ssl:SS1G_05450	58.2	328	134	1	1	328	89	413	3.6e-115	417.5	---
SX13_00009	ssl:SS1G_04121	58.2	328	134	1	1	328	89	413	3.6e-115	417.5	---
SX13_00009	ssl:SS1G_01209	58.2	328	134	1	1	328	89	413	3.6e-115	417.5	---
SX13_00009	ssl:SS1G_01014	58.2	328	134	1	1	328	89	413	3.6e-115	417.5	---
SX13_00009	ssl:SS1G_03487	57.9	328	135	1	1	328	89	413	4.7e-115	417.2	---
SX13_00009	ssl:SS1G_01499	58	324	136	0	1	324	582	905	6.1e-115	416.8	---
SX13_00009	ssl:SS1G_11908	57.3	328	136	1	1	328	47	370	1e-114	416	---
SX13_00009	ssl:SS1G_11952	57.9	328	135	1	1	328	89	413	1.4e-114	415.6	---
SX13_00009	bfu:BCIN_16g02550	57.6	328	136	1	1	328	89	413	1.4e-114	415.6	---
SX13_00009	ssl:SS1G_12374	57.9	328	135	1	1	328	89	413	2.3e-114	414.8	---
SX13_00009	ssl:SS1G_12389	57.9	328	135	1	1	328	89	413	3.9e-114	414.1	---
SX13_00009	ssl:SS1G_06492	57.6	328	136	1	1	328	89	413	3.9e-114	414.1	---
SX13_00009	ssl:SS1G_05877	57.9	328	135	1	1	328	89	413	6.7e-114	413.3	---
SX13_00009	ssl:SS1G_06456	57	328	138	1	1	328	47	371	8.8e-114	412.9	---
SX13_00010	fox:FOXG_16232	83.3	239	40	0	1	239	53	291	3.6e-117	423.7	---
SX13_00010	fox:FOXG_14306	70.7	239	70	0	1	239	700	938	1.2e-99	365.5	---
SX13_00010	fox:FOXG_19598	76	208	49	1	33	239	421	628	3.2e-89	330.9	CMGC/CDK/CDC2 protein kinase; K04563 CDC28; cyclin-dependent kinase [EC:2.7.11.22]
SX13_00010	pte:PTT_08259	65.5	223	76	1	1	223	342	563	8.8e-87	322.8	---
SX13_00010	plj:VFPFJ_00027	67.1	222	73	0	1	222	81	302	3.3e-86	320.9	---
SX13_00010	pte:PTT_12453	63.1	222	82	0	1	222	133	354	1.3e-85	318.9	---
SX13_00010	pte:PTT_17418	64.6	223	79	0	1	223	329	551	3.7e-85	317.4	---
SX13_00010	bfu:BCIN_16g02550	60.4	222	88	0	1	222	169	390	2.5e-81	304.7	---
SX13_00010	bfu:BCIN_10g04510	60.8	222	87	0	1	222	169	390	7.2e-81	303.1	---
SX13_00010	ssl:SS1G_11908	60.8	222	87	0	1	222	127	348	9.4e-81	302.8	---
SX13_00010	pte:PTT_10965	61.9	223	85	0	1	223	46	268	9.4e-81	302.8	---
SX13_00010	ssl:SS1G_13821	60.8	222	87	0	1	222	120	341	1.6e-80	302	---
SX13_00010	ssl:SS1G_13717	59.9	222	89	0	1	222	169	390	1.6e-80	302	---
SX13_00010	ssl:SS1G_10139	59.9	222	89	0	1	222	169	390	1.6e-80	302	---
SX13_00010	ssl:SS1G_05450	59.9	222	89	0	1	222	169	390	1.6e-80	302	---
SX13_00010	ssl:SS1G_04121	59.9	222	89	0	1	222	169	390	1.6e-80	302	---
SX13_00010	ssl:SS1G_03487	59.9	222	89	0	1	222	169	390	1.6e-80	302	---
SX13_00010	ssl:SS1G_01209	59.9	222	89	0	1	222	169	390	1.6e-80	302	---
SX13_00010	ssl:SS1G_01014	59.9	222	89	0	1	222	169	390	1.6e-80	302	---
SX13_00010	ssl:SS1G_01499	60.8	222	87	0	1	222	662	883	2.1e-80	301.6	---
SX13_00011	fox:FOXG_08948	79.3	493	48	4	79	520	6	495	9.3e-219	762.3	---
SX13_00011	fvr:FVEG_06584	78.7	493	51	4	79	520	45	534	3e-217	757.3	---
SX13_00011	fgr:FGSG_04732	72.2	492	87	3	79	520	7	498	1.6e-199	698.4	---
SX13_00011	fpu:FPSE_12407	73.1	480	77	4	93	520	38	517	2.2e-196	688	---
SX13_00011	ela:UCREL1_5937	58.1	472	144	6	102	519	8	479	8.6e-148	526.6	---
SX13_00011	pfy:PFICI_02342	47.5	497	202	5	78	518	6	499	2.5e-123	445.3	---
SX13_00011	bze:COCCADRAFT_35615	49.1	470	188	4	101	519	42	511	8.1e-122	440.3	---
SX13_00011	aalt:CC77DRAFT_322460	49	471	189	4	100	519	34	504	8.1e-122	440.3	---
SX13_00011	bsc:COCSADRAFT_130438	49.1	470	188	4	101	519	42	511	2e-120	435.6	---
SX13_00011	bor:COCMIDRAFT_4341	47.6	498	207	5	76	519	14	511	7.6e-120	433.7	---
SX13_00011	pno:SNOG_07875	47.5	472	194	6	101	518	21	492	6e-117	424.1	---
SX13_00011	cfj:CFIO01_00041	46.2	493	212	7	78	519	5	495	1.5e-115	419.5	---
SX13_00011	pte:PTT_03642	44.9	497	222	5	76	520	14	510	1.4e-110	402.9	---
SX13_00011	pfy:PFICI_05373	44.9	472	209	5	96	516	33	504	1.3e-108	396.4	---
SX13_00011	ang:ANI_1_298064	41.6	474	223	5	100	519	25	498	3.8e-95	351.7	---
SX13_00011	pcs:Pc21g05780	41.6	481	216	7	93	520	18	486	4.5e-88	328.2	---
SX13_00011	glz:GLAREA_11867	39.1	471	232	8	103	519	29	498	3.8e-87	325.1	---
SX13_00011	nhe:NECHADRAFT_41792	38.8	464	230	6	109	519	10	472	1.4e-86	323.2	---
SX13_00011	cfj:CFIO01_10564	39.9	481	218	9	103	519	48	521	2.5e-86	322.4	---
SX13_00011	nhe:NECHADRAFT_39434	38.1	470	235	6	103	516	9	478	4.6e-85	318.2	---
SX13_00012	fox:FOXG_08949	75.8	405	75	4	30	434	4	385	1.4e-164	582	---
SX13_00012	fvr:FVEG_06583	76	405	74	4	30	434	4	385	5.5e-164	580.1	---
SX13_00012	fgr:FGSG_04731	72	410	83	5	30	434	4	386	8.4e-157	556.2	---
SX13_00012	fpu:FPSE_12408	71.2	365	74	4	30	390	4	341	4.4e-137	490.7	---
SX13_00012	aalt:CC77DRAFT_926221	39.4	414	188	9	32	434	4	365	3.1e-66	255.4	---
SX13_00012	pfy:PFICI_02341	39.9	411	211	8	32	434	4	386	5.4e-63	244.6	---
SX13_00012	bze:COCCADRAFT_35616	37.6	415	210	9	32	434	4	381	9.3e-63	243.8	---
SX13_00012	bor:COCMIDRAFT_35794	37.2	411	214	5	33	434	5	380	6e-62	241.1	---
SX13_00012	pno:SNOG_07874	39	410	199	7	35	434	6	374	3e-61	238.8	---
SX13_00012	bsc:COCSADRAFT_340900	36.9	412	215	7	32	434	4	379	6.6e-61	237.7	---
SX13_00012	pte:PTT_03643	33.9	416	227	5	29	434	1	378	1.2e-54	216.9	---
SX13_00012	cfj:CFIO01_00887	32.8	408	240	7	29	434	1	376	3.7e-51	205.3	---
SX13_00012	ssl:SS1G_12908	32.6	408	228	8	38	434	36	407	9e-50	200.7	---
SX13_00012	pfy:PFICI_05372	46.5	217	113	2	175	390	7	221	3.4e-49	198.7	---
SX13_00012	fvr:FVEG_02076	34.2	418	229	10	29	434	1	384	9.9e-49	197.2	---
SX13_00012	fvr:FVEG_07488	31.6	405	247	7	32	434	5	381	1.3e-48	196.8	---
SX13_00012	fox:FOXG_04366	30.8	406	249	7	32	434	5	381	1.3e-48	196.8	---
SX13_00012	pfy:PFICI_14716	33.6	420	221	9	32	434	4	382	1.3e-48	196.8	---
SX13_00012	fox:FOXG_03203	34	418	230	10	29	434	1	384	1.7e-48	196.4	---
SX13_00012	cfj:CFIO01_00042	38.4	292	151	2	30	318	4	269	2.9e-48	195.7	---
SX13_00013	nhe:NECHADRAFT_55801	97.5	239	6	0	1	239	1	239	3.3e-147	523.5	---
SX13_00013	nhe:NECHADRAFT_102153	74.9	239	60	0	1	239	1	239	4e-116	420.2	---
SX13_00013	fvr:FVEG_01748	69	239	71	2	1	239	27	262	7e-105	382.9	---
SX13_00013	fox:FOXG_02878	67.4	239	75	1	1	239	1	236	7.8e-104	379.4	---
SX13_00013	bfu:BCIN_14g03700	65.8	225	75	2	1	223	1	225	1.1e-89	332.4	---
SX13_00013	glz:GLAREA_10866	59	239	96	2	1	238	1	238	2.8e-85	317.8	---
SX13_00013	pfy:PFICI_13291	45.6	237	127	2	4	239	5	240	4.9e-66	253.8	---
SX13_00013	ang:ANI_1_1598064	40.4	240	141	2	1	239	1	239	2.3e-55	218.4	---
SX13_00013	psco:LY89DRAFT_772535	50.8	187	79	2	1	187	1	174	8.7e-55	216.5	---
SX13_00013	ela:UCREL1_2746	41.1	241	112	4	1	239	1	213	2.8e-53	211.5	---
SX13_00013	nfi:NFIA_063540	38.8	245	143	5	1	238	1	245	1e-50	203	---
SX13_00013	ani:AN3344.2	39.9	243	134	5	6	239	7	246	2.5e-49	198.4	---
SX13_00013	afm:AFUA_5G00720	40.7	236	130	5	6	234	7	239	1.2e-48	196.1	---
SX13_00013	nfi:NFIA_041440	39.8	236	132	4	6	234	7	239	1.2e-48	196.1	---
SX13_00013	cim:CIMG_11604	41.4	244	129	6	6	239	5	244	3.6e-48	194.5	---
SX13_00013	cpw:CPC735_024260	41	244	130	6	6	239	5	244	7.9e-48	193.4	---
SX13_00013	ure:UREG_04541	39.7	239	128	7	12	239	11	244	8.2e-45	183.3	---
SX13_00013	psco:LY89DRAFT_226729	34.5	232	152	0	7	238	7	238	9.1e-44	179.9	---
SX13_00013	bfu:BCIN_15g01090	35.1	242	143	6	6	238	8	244	4.8e-37	157.5	---
SX13_00013	psco:LY89DRAFT_776679	33.8	213	130	2	1	212	1	203	6.5e-34	147.1	---
SX13_00014	nhe:NECHADRAFT_55806	92.4	393	30	0	1	393	1	393	1e-201	705.3	---
SX13_00014	nhe:NECHADRAFT_97744	64.4	393	129	3	1	393	1	382	1.4e-139	498.8	---
SX13_00014	fox:FOXG_02877	62.5	387	125	5	1	387	1	367	4.1e-126	454.1	---
SX13_00014	fvr:FVEG_01749	61.4	389	134	6	1	389	1	373	1.6e-125	452.2	---
SX13_00014	fpu:FPSE_09591	60.3	390	146	4	1	390	1	381	2.5e-123	444.9	---
SX13_00014	fgr:FGSG_08222	60	390	147	4	1	390	1	381	7.2e-123	443.4	---
SX13_00014	maj:MAA_01561	43.7	389	198	7	1	384	1	373	2e-80	302.4	---
SX13_00014	fox:FOXG_19308	71.4	192	55	0	100	291	1	192	4.9e-79	297.7	---
SX13_00014	fox:FOXG_19353	71.4	192	55	0	100	291	1	192	4.9e-79	297.7	---
SX13_00014	fox:FOXG_19719	71.4	192	55	0	100	291	1	192	4.9e-79	297.7	---
SX13_00014	cmt:CCM_03516	41.1	397	213	4	2	382	3	394	1.3e-76	289.7	---
SX13_00014	maw:MAC_02060	40.6	389	210	6	1	384	1	373	3.2e-70	268.5	---
SX13_00014	fox:FOXG_22840	37.5	379	213	7	9	382	9	368	9.6e-59	230.3	---
SX13_00014	nhe:NECHADRAFT_89559	32.5	385	254	5	9	391	9	389	2.4e-54	215.7	---
SX13_00014	nhe:NECHADRAFT_82920	32.5	385	254	5	9	391	9	389	2.4e-54	215.7	---
SX13_00014	cmt:CCM_00626	39.8	274	161	2	9	279	9	281	1.3e-50	203.4	---
SX13_00014	cpw:CPC735_002400	38.2	301	180	4	5	304	3	298	1.2e-48	196.8	---
SX13_00014	cim:CIMG_04186	38.2	304	179	5	5	304	3	301	2.9e-47	192.2	---
SX13_00014	maj:MAA_08372	35.5	332	199	5	54	384	1	318	2.5e-46	189.1	---
SX13_00014	fox:FOXG_04544	32.9	316	202	4	9	318	9	320	1.1e-41	173.7	---
SX13_00015	nhe:NECHADRAFT_55800	98.5	524	8	0	26	549	1	524	2.1e-293	1010.4	---
SX13_00015	nhe:NECHADRAFT_73000	85.5	539	77	1	11	548	1	539	3.1e-265	916.8	---
SX13_00015	fox:FOXG_02876	78.4	550	117	2	1	548	1	550	1.2e-248	861.7	---
SX13_00015	fvr:FVEG_14914	78	550	119	2	1	548	1	550	2.2e-247	857.4	---
SX13_00015	fpu:FPSE_09592	77.6	550	120	3	2	548	1	550	8e-245	849	---
SX13_00015	fgr:FGSG_08221	78.1	540	116	2	11	548	1	540	1.5e-243	844.7	---
SX13_00015	maw:MAC_02061	65.9	549	176	4	4	549	2	542	2.1e-205	718	---
SX13_00015	maj:MAA_01560	65.9	549	176	4	4	549	2	542	2.8e-205	717.6	---
SX13_00015	cmt:CCM_03515	63.7	546	191	4	6	549	23	563	3e-191	671	---
SX13_00015	plj:VFPFJ_05559	65.4	515	174	2	35	548	31	542	7.1e-185	649.8	---
SX13_00015	bfu:BCIN_09g03670	59.9	536	208	4	17	549	10	541	1.5e-179	632.1	---
SX13_00015	nhe:NECHADRAFT_70714	56.1	512	219	2	41	549	36	544	1.3e-165	585.9	---
SX13_00015	glz:GLAREA_05968	57.4	517	196	3	32	548	27	519	1.3e-165	585.9	---
SX13_00015	maj:MAA_10746	56.6	514	214	2	41	548	31	541	3.7e-165	584.3	---
SX13_00015	maw:MAC_01524	56.3	508	204	2	41	548	397	886	2.5e-161	571.6	---
SX13_00015	afm:AFUA_5G00710	53.9	531	238	3	20	548	4	529	3e-159	564.7	---
SX13_00015	cmt:CCM_00624	54.2	520	232	2	30	549	25	538	4.3e-158	560.8	---
SX13_00015	pcs:Pc21g06640	55.9	508	220	2	41	548	18	521	5.7e-158	560.5	---
SX13_00015	aalt:CC77DRAFT_839270	56.7	524	218	4	32	549	16	536	5.7e-158	560.5	---
SX13_00015	nfi:NFIA_041450	53.5	531	240	3	20	548	4	529	2.4e-156	555.1	---
SX13_00016	fox:FOXG_19629	44.3	271	148	2	12	282	1	268	1.9e-46	189.1	---
SX13_00016	fox:FOXG_21697	40.9	269	156	2	14	282	3	268	5.2e-41	171	---
SX13_00016	fox:FOXG_21988	40.9	269	156	2	14	282	3	268	5.2e-41	171	---
SX13_00016	fox:FOXG_06537	36.4	286	159	7	12	288	1	272	8.4e-31	137.1	---
SX13_00016	fox:FOXG_06730	36.4	286	159	7	12	288	1	272	8.4e-31	137.1	---
SX13_00016	fox:FOXG_07288	36.4	286	159	7	12	288	1	272	8.4e-31	137.1	---
SX13_00016	fox:FOXG_16312	36.4	286	159	7	12	288	1	272	8.4e-31	137.1	---
SX13_00016	fox:FOXG_15892	34.8	264	169	2	15	278	4	264	1.3e-28	129.8	---
SX13_00016	fox:FOXG_16671	34.6	283	182	2	15	297	4	283	2.5e-27	125.6	---
SX13_00016	nhe:NECHADRAFT_88249	50	112	53	1	175	283	157	268	6.4e-23	110.9	---
SX13_00016	fox:FOXG_06828	54	87	40	0	190	276	174	260	2.7e-21	105.5	---
SX13_00016	fox:FOXG_16183	54	87	40	0	190	276	182	268	2.7e-21	105.5	---
SX13_00016	fox:FOXG_16197	54	87	40	0	190	276	174	260	2.7e-21	105.5	---
SX13_00016	fox:FOXG_14945	32.6	285	167	9	1	279	1	266	1.8e-20	102.8	---
SX13_00016	fox:FOXG_16733	37.6	202	124	1	96	297	12	211	5.1e-20	101.3	---
SX13_00016	fgr:FGSG_07834	47.5	99	52	0	194	292	223	321	2.5e-19	99	---
SX13_00016	fpu:FPSE_09881	47.8	92	48	0	194	285	223	314	3.7e-18	95.1	---
SX13_00016	fpu:FPSE_10341	52.2	92	44	0	187	278	320	411	1.1e-17	93.6	---
SX13_00016	fox:FOXG_14923	38.5	156	96	0	123	278	37	192	1.4e-17	93.2	---
SX13_00017	fox:FOXG_16232	78.7	328	42	1	1	328	1	300	3.4e-150	533.9	---
SX13_00017	fox:FOXG_14306	75.2	322	80	0	1	322	620	941	4.5e-150	533.5	---
SX13_00017	plj:VFPFJ_00027	63.4	328	120	0	1	328	1	328	5.3e-119	430.3	---
SX13_00017	pte:PTT_16368	60.6	330	123	2	1	328	95	419	7.7e-118	426.4	---
SX13_00017	ssl:SS1G_13717	58.2	328	134	1	1	328	89	413	3.6e-115	417.5	---
SX13_00017	ssl:SS1G_10139	58.2	328	134	1	1	328	89	413	3.6e-115	417.5	---
SX13_00017	ssl:SS1G_05450	58.2	328	134	1	1	328	89	413	3.6e-115	417.5	---
SX13_00017	ssl:SS1G_04121	58.2	328	134	1	1	328	89	413	3.6e-115	417.5	---
SX13_00017	ssl:SS1G_01209	58.2	328	134	1	1	328	89	413	3.6e-115	417.5	---
SX13_00017	ssl:SS1G_01014	58.2	328	134	1	1	328	89	413	3.6e-115	417.5	---
SX13_00017	ssl:SS1G_03487	57.9	328	135	1	1	328	89	413	4.7e-115	417.2	---
SX13_00017	ssl:SS1G_01499	58	324	136	0	1	324	582	905	6.1e-115	416.8	---
SX13_00017	ssl:SS1G_11908	57.3	328	136	1	1	328	47	370	1e-114	416	---
SX13_00017	ssl:SS1G_11952	57.9	328	135	1	1	328	89	413	1.4e-114	415.6	---
SX13_00017	bfu:BCIN_16g02550	57.6	328	136	1	1	328	89	413	1.4e-114	415.6	---
SX13_00017	ssl:SS1G_12374	57.9	328	135	1	1	328	89	413	2.3e-114	414.8	---
SX13_00017	ssl:SS1G_12389	57.9	328	135	1	1	328	89	413	3.9e-114	414.1	---
SX13_00017	ssl:SS1G_06492	57.6	328	136	1	1	328	89	413	3.9e-114	414.1	---
SX13_00017	ssl:SS1G_05877	57.9	328	135	1	1	328	89	413	6.7e-114	413.3	---
SX13_00017	ssl:SS1G_06456	57	328	138	1	1	328	47	371	8.8e-114	412.9	---
SX13_00018	fox:FOXG_14306	70.4	415	123	0	1	415	532	946	6.6e-175	616.3	---
SX13_00018	fox:FOXG_16232	77.1	328	47	1	89	416	1	300	2.8e-149	531.2	---
SX13_00018	pte:PTT_16368	59	415	163	2	4	416	10	419	8.1e-141	503.1	---
SX13_00018	ssl:SS1G_13717	55.2	411	181	1	7	417	7	414	1.2e-136	489.2	---
SX13_00018	ssl:SS1G_10139	55.2	411	181	1	7	417	7	414	1.2e-136	489.2	---
SX13_00018	ssl:SS1G_05450	55.2	411	181	1	7	417	7	414	1.2e-136	489.2	---
SX13_00018	ssl:SS1G_04121	55.2	411	181	1	7	417	7	414	1.2e-136	489.2	---
SX13_00018	ssl:SS1G_01209	55.2	411	181	1	7	417	7	414	1.2e-136	489.2	---
SX13_00018	ssl:SS1G_01014	55.2	411	181	1	7	417	7	414	1.2e-136	489.2	---
SX13_00018	bfu:BCIN_16g02550	56.4	411	176	1	7	417	7	414	2.7e-136	488	---
SX13_00018	ssl:SS1G_03487	54.7	411	183	1	7	417	7	414	3.5e-136	487.6	---
SX13_00018	ssl:SS1G_11952	55	411	182	1	7	417	7	414	4.6e-136	487.3	---
SX13_00018	ssl:SS1G_12374	55	411	182	1	7	417	7	414	7.9e-136	486.5	---
SX13_00018	ssl:SS1G_12389	55	411	182	1	7	417	7	414	1.3e-135	485.7	---
SX13_00018	ssl:SS1G_06492	54.7	411	183	1	7	417	7	414	1.3e-135	485.7	---
SX13_00018	ssl:SS1G_05877	55.1	410	181	1	7	416	7	413	3.9e-135	484.2	---
SX13_00018	ssl:SS1G_11463	54.7	411	183	1	7	417	7	414	1.9e-134	481.9	---
SX13_00018	ssl:SS1G_05956	54.3	411	188	0	7	417	7	417	3.3e-134	481.1	---
SX13_00018	bfu:BCIN_10g04510	55.5	411	180	1	7	417	7	414	5.7e-134	480.3	---
SX13_00018	ssl:SS1G_07079	53.8	411	190	0	7	417	7	417	4.8e-133	477.2	---
SX13_00019	nhe:NECHADRAFT_48560	71.8	536	142	3	1	535	1	528	2.1e-229	797.7	---
SX13_00019	fox:FOXG_19483	46.1	536	266	9	1	524	3	527	4.7e-125	451.1	---
SX13_00019	fgr:FGSG_02582	45.1	526	253	10	18	524	10	518	3.6e-117	424.9	---
SX13_00019	fpu:FPSE_06005	44.5	521	268	8	19	524	10	524	3.1e-116	421.8	---
SX13_00019	fvr:FVEG_04350	44.3	560	248	13	1	524	3	534	4.7e-109	397.9	---
SX13_00019	ani:AN5075.2	41.2	510	274	7	19	516	287	782	1.2e-99	366.7	---
SX13_00019	pfy:PFICI_03633	40.7	492	263	8	12	500	6	471	7.1e-97	357.5	---
SX13_00019	nhe:NECHADRAFT_42016	41.5	530	289	8	17	534	6	526	2.1e-96	355.9	---
SX13_00019	fox:FOXG_14501	40.2	510	268	9	18	513	15	501	6.6e-95	350.9	---
SX13_00019	bfu:BCIN_14g00930	39.8	492	268	9	11	499	5	471	2.1e-93	345.9	---
SX13_00019	pfy:PFICI_11809	38.1	536	293	14	19	534	9	525	1.8e-92	342.8	---
SX13_00019	pfy:PFICI_02970	38.2	513	279	10	19	518	15	502	5.3e-92	341.3	---
SX13_00019	pcs:Pc16g14870	37.6	526	302	9	16	534	8	514	9.9e-91	337	---
SX13_00019	ani:AN5161.2	41.3	472	247	6	27	486	2	455	4.6e-88	328.2	---
SX13_00019	tre:TRIREDRAFT_120912	37.7	541	294	13	19	534	6	528	2.5e-86	322.4	---
SX13_00019	fvr:FVEG_17505	45.8	367	176	6	162	523	1	349	3.3e-86	322	---
SX13_00019	abe:ARB_05159	38.2	495	280	10	17	498	6	487	2.1e-85	319.3	---
SX13_00019	tve:TRV_02398	37.9	488	287	8	19	498	8	487	2.8e-85	318.9	---
SX13_00019	pcs:Pc12g10110	37.2	537	291	12	16	533	78	587	3.6e-85	318.5	---
SX13_00019	fgr:FGSG_00003	47.7	348	165	6	188	524	596	937	2.4e-84	315.8	---
SX13_00020	fox:FOXG_07418	52.9	612	279	7	69	674	82	690	7.2e-179	630.2	---
SX13_00020	fvr:FVEG_04351	53.2	494	227	4	96	585	41	534	1.2e-146	523.1	---
SX13_00020	cmt:CCM_03652	38.7	538	310	11	8	541	449	970	4.4e-104	381.7	bacteriodes thetaiotaomicron symbiotic chitinase; K01183 E3.2.1.14; chitinase [EC:3.2.1.14]
SX13_00020	plj:VFPFJ_11617	35.6	525	240	11	27	544	281	714	5.8e-80	301.6	bacteriodes thetaiotaomicron symbiotic protein; K01183 E3.2.1.14; chitinase [EC:3.2.1.14]
SX13_00020	bsc:COCSADRAFT_345491	36.4	195	104	10	98	281	783	968	2.6e-19	100.1	glycoside hydrolase family 18 protein; K01183 E3.2.1.14; chitinase [EC:3.2.1.14]
SX13_00020	val:VDBG_09551	55.9	59	26	0	26	84	410	468	6.1e-13	79	chitotriosidase-1; K01183 E3.2.1.14; chitinase [EC:3.2.1.14]
SX13_00020	vda:VDAG_04782	55.9	59	26	0	26	84	459	517	6.1e-13	79	oviduct-specific glycoprotein; K01183 E3.2.1.14; chitinase [EC:3.2.1.14]
SX13_00020	bsc:COCSADRAFT_174577	62.7	51	19	0	29	79	141	191	4e-12	76.3	glycoside hydrolase family 18 protein; K01183 E3.2.1.14; chitinase [EC:3.2.1.14]
SX13_00020	bze:COCCADRAFT_94443	52.5	59	28	0	26	84	526	584	5.2e-12	75.9	glycoside hydrolase family 18 protein; K01183 E3.2.1.14; chitinase [EC:3.2.1.14]
SX13_00020	bsc:COCSADRAFT_193357	50.8	59	29	0	26	84	526	584	1.2e-11	74.7	glycoside hydrolase family 18 protein; K01183 E3.2.1.14; chitinase [EC:3.2.1.14]
SX13_00020	bor:COCMIDRAFT_108800	50.8	59	29	0	26	84	523	581	1.2e-11	74.7	glycoside hydrolase family 18 protein; K01183 E3.2.1.14; chitinase [EC:3.2.1.14]
SX13_00021	fox:FOXG_14306	69.3	345	103	1	1	342	620	964	1.5e-143	511.9	---
SX13_00021	fox:FOXG_16232	75.8	322	50	1	1	322	1	294	1.8e-141	505	---
SX13_00021	plj:VFPFJ_00027	65.8	316	104	2	1	314	1	314	7.8e-121	436.4	---
SX13_00021	pte:PTT_16368	60.5	319	119	2	1	317	95	408	1.1e-117	426	---
SX13_00021	ssl:SS1G_01499	58.4	317	132	0	1	317	582	898	1.1e-111	406	---
SX13_00021	ssl:SS1G_11908	58.4	317	128	1	1	317	47	359	1.9e-111	405.2	---
SX13_00021	ssl:SS1G_07680	57.7	317	134	0	1	317	89	405	2.5e-111	404.8	---
SX13_00021	pte:PTT_17418	60.5	309	122	0	1	309	249	557	4.3e-111	404.1	---
SX13_00021	ssl:SS1G_07079	57.7	317	134	0	1	317	89	405	5.6e-111	403.7	---
SX13_00021	ssl:SS1G_07717	57.4	317	135	0	1	317	89	405	9.6e-111	402.9	---
SX13_00021	ssl:SS1G_05956	57.4	317	135	0	1	317	89	405	9.6e-111	402.9	---
SX13_00021	ssl:SS1G_11677	57.1	317	136	0	1	317	41	357	1.3e-110	402.5	---
SX13_00021	ssl:SS1G_13717	57.7	319	132	1	1	319	89	404	1.6e-110	402.1	---
SX13_00021	ssl:SS1G_10139	57.7	319	132	1	1	319	89	404	1.6e-110	402.1	---
SX13_00021	ssl:SS1G_06456	59.9	302	121	0	1	302	47	348	1.6e-110	402.1	---
SX13_00021	ssl:SS1G_05952	59.9	302	121	0	1	302	47	348	1.6e-110	402.1	---
SX13_00021	ssl:SS1G_05450	57.7	319	132	1	1	319	89	404	1.6e-110	402.1	---
SX13_00021	ssl:SS1G_04121	57.7	319	132	1	1	319	89	404	1.6e-110	402.1	---
SX13_00021	ssl:SS1G_01209	57.7	319	132	1	1	319	89	404	1.6e-110	402.1	---
SX13_00021	ssl:SS1G_01014	57.7	319	132	1	1	319	89	404	1.6e-110	402.1	---
SX13_00022	fvr:FVEG_13269	57.6	125	53	0	1	125	440	564	1.5e-37	158.3	---
SX13_00022	fox:FOXG_15267	36.7	90	48	2	8	91	449	535	3.2e-08	60.8	---
SX13_00022	fvr:FVEG_12580	42	69	34	1	6	68	447	515	4.7e-07	57	---
SX13_00022	bze:COCCADRAFT_23007	31.4	86	57	1	10	95	851	934	6.1e-07	56.6	---
SX13_00022	fox:FOXG_19286	28.8	125	76	4	10	125	474	594	7.9e-07	56.2	---
SX13_00022	fox:FOXG_19738	28.8	125	76	4	10	125	438	558	7.9e-07	56.2	---
SX13_00022	fox:FOXG_22423	28.8	125	76	4	10	125	438	558	7.9e-07	56.2	---
SX13_00022	bor:COCMIDRAFT_3418	31.4	86	57	1	10	95	851	934	1.4e-06	55.5	---
SX13_00022	bsc:COCSADRAFT_38140	30.6	85	57	1	10	94	851	933	2.3e-06	54.7	---
SX13_00023	fvr:FVEG_13269	59.6	418	157	2	1	406	1	418	9.1e-137	489.6	---
SX13_00023	ncr:NCU00287	31.4	204	100	8	209	396	299	478	1.1e-12	77.4	---
SX13_00023	ssl:SS1G_02384	30.1	166	83	5	250	398	337	486	5.3e-12	75.1	---
SX13_00023	bor:COCMIDRAFT_34228	33.6	152	86	4	251	401	282	419	7e-12	74.7	---
SX13_00023	nte:NEUTE1DRAFT129794	30.7	205	100	9	209	396	299	478	9.1e-12	74.3	---
SX13_00023	lbc:LACBIDRAFT_331007	26.3	456	242	18	3	396	2	425	9.1e-12	74.3	---
SX13_00023	smp:SMAC_06699	30.2	205	101	10	209	396	299	478	1.2e-11	73.9	---
SX13_00023	bfu:BCIN_13g02480	32.3	161	72	5	250	393	338	478	1.2e-11	73.9	---
SX13_00023	ttt:THITE_2118700	28.3	244	139	9	174	398	245	471	2e-11	73.2	---
SX13_00023	maj:MAA_09673	35	143	78	4	251	392	282	410	1e-10	70.9	---
SX13_00023	bze:COCCADRAFT_109888	33.6	146	82	4	252	396	283	414	2.2e-10	69.7	---
SX13_00023	cthr:CTHT_0023500	31.8	157	81	6	252	396	315	457	5e-10	68.6	---
SX13_00023	mtm:MYCTH_2304978	28.5	193	102	7	223	398	303	476	8.5e-10	67.8	---
SX13_00023	tre:TRIREDRAFT_66521	33.3	153	77	6	252	392	285	424	8.5e-10	67.8	---
SX13_00023	fox:FOXG_18712	33.8	139	77	4	252	390	256	379	1.9e-09	66.6	---
SX13_00023	maj:MAA_03412	34.6	159	68	8	252	392	334	474	3.2e-09	65.9	---
SX13_00023	fvr:FVEG_06904	29.8	168	88	6	250	402	330	482	7.2e-09	64.7	---
SX13_00023	fpu:FPSE_09992	31.1	151	84	4	250	397	300	433	9.4e-09	64.3	---
SX13_00023	psco:LY89DRAFT_157366	33.3	138	85	3	258	392	270	403	9.4e-09	64.3	---
SX13_00023	npa:UCRNP2_2147	26.4	296	156	12	114	392	139	389	9.4e-09	64.3	---
SX13_00024	fvr:FVEG_17481	47.2	794	301	16	14	793	13	702	2.6e-176	622.5	---
SX13_00024	fvr:FVEG_17480	57.8	329	137	1	861	1187	1	329	4.3e-102	375.9	---
SX13_00024	ani:AN7986.2	23.2	1037	640	35	123	1079	104	1064	3e-31	140.6	---
SX13_00024	mrr:Moror_1195	30.5	377	221	13	27	391	28	375	2.2e-26	124.4	---
SX13_00024	fox:FOXG_06524	30.5	348	202	12	47	383	51	369	1.9e-25	121.3	---
SX13_00024	fox:FOXG_06740	30.5	348	202	12	47	383	43	361	1.9e-25	121.3	---
SX13_00024	fox:FOXG_07300	30.5	348	202	12	47	383	43	361	1.9e-25	121.3	---
SX13_00024	fox:FOXG_16326	30.5	348	202	12	47	383	43	361	1.9e-25	121.3	---
SX13_00024	nhe:NECHADRAFT_73995	29.3	229	150	5	77	302	86	305	3e-23	114	---
SX13_00024	fgr:FGSG_04770	29.1	292	188	6	130	410	134	417	3.3e-22	110.5	---
SX13_00024	vda:VDAG_00675	36.6	175	102	3	133	302	129	299	4.4e-22	110.2	---
SX13_00024	val:VDBG_01061	36.6	175	102	3	133	302	129	299	9.7e-22	109	---
SX13_00024	ure:UREG_03244	35.3	201	113	7	110	302	103	294	9.7e-22	109	---
SX13_00024	lbc:LACBIDRAFT_331006	34.8	198	111	6	119	302	107	300	1.3e-21	108.6	---
SX13_00024	mrr:Moror_1197	30.9	256	153	10	138	384	134	374	3.7e-21	107.1	---
SX13_00024	nhe:NECHADRAFT_85908	37.1	178	102	5	132	301	120	295	2.4e-20	104.4	---
SX13_00024	mgr:MGG_11636	36.5	200	112	7	115	301	111	308	4.1e-20	103.6	---
SX13_00024	fvr:FVEG_00069	29.9	201	128	5	116	309	138	332	5.3e-20	103.2	---
SX13_00024	fox:FOXG_18713	36.6	183	102	5	127	303	109	283	2.7e-19	100.9	---
SX13_00024	pbn:PADG_07561	34.3	169	103	3	141	302	138	305	2.7e-19	100.9	---
SX13_00025	nhe:NECHADRAFT_90571	79.7	69	14	0	1	69	309	377	1.3e-29	131.3	---
SX13_00025	glz:GLAREA_12516	37.3	67	41	1	3	69	326	391	2.4e-07	57.4	---
SX13_00026	nhe:NECHADRAFT_105868	93	444	31	0	1	444	1	444	3e-250	866.7	glycoside hydrolase family 5; K19355 MAN; mannan endo-1,4-beta-mannosidase [EC:3.2.1.78]
SX13_00026	cfj:CFIO01_04912	60.9	391	129	6	5	378	10	393	2.7e-134	481.5	mannan endo-1; K19355 MAN; mannan endo-1,4-beta-mannosidase [EC:3.2.1.78]
SX13_00026	cthr:CTHT_0000550	61	372	123	5	25	378	34	401	1.1e-132	476.1	endo-1; K19355 MAN; mannan endo-1,4-beta-mannosidase [EC:3.2.1.78]
SX13_00026	aalt:CC77DRAFT_906789	58.7	392	139	6	5	378	7	393	5.6e-132	473.8	glycoside hydrolase; K19355 MAN; mannan endo-1,4-beta-mannosidase [EC:3.2.1.78]
SX13_00026	vda:VDAG_09613	59.5	390	137	5	2	377	4	386	3.6e-131	471.1	mannan endo-1; K19355 MAN; mannan endo-1,4-beta-mannosidase [EC:3.2.1.78]
SX13_00026	vda:VDAG_07477	58.7	392	139	6	6	378	5	392	6.9e-130	466.8	mannan endo-1; K19355 MAN; mannan endo-1,4-beta-mannosidase [EC:3.2.1.78]
SX13_00026	val:VDBG_07745	59	390	139	5	2	377	4	386	9e-130	466.5	mannan endo-1; K19355 MAN; mannan endo-1,4-beta-mannosidase [EC:3.2.1.78]
SX13_00026	mtm:MYCTH_84297	58.8	398	139	7	1	377	1	394	3.4e-129	464.5	glycoside hydrolase family 5 protein; K19355 MAN; mannan endo-1,4-beta-mannosidase [EC:3.2.1.78]
SX13_00026	mgr:MGG_11999	58.2	395	138	6	4	376	6	395	3.4e-129	464.5	mannan endo-1; K19355 MAN; mannan endo-1,4-beta-mannosidase [EC:3.2.1.78]
SX13_00026	smp:SMAC_08144	59.6	376	129	6	21	378	26	396	1.1e-127	459.5	uncharacterized protein; K19355 MAN; mannan endo-1,4-beta-mannosidase [EC:3.2.1.78]
SX13_00026	pfy:PFICI_10078	57.9	378	133	6	22	378	30	402	1.1e-127	459.5	Mannan endo-1; K19355 MAN; mannan endo-1,4-beta-mannosidase [EC:3.2.1.78]
SX13_00026	ncr:NCU08412	57.4	390	142	6	8	378	3	387	2.7e-126	454.9	endo-beta-1; K19355 MAN; mannan endo-1,4-beta-mannosidase [EC:3.2.1.78]
SX13_00027	nhe:NECHADRAFT_75765	87.4	413	52	0	1	413	1	413	2.7e-212	741.9	---
SX13_00027	fvr:FVEG_00253	53.8	366	165	2	47	412	38	399	4.2e-109	399.1	---
SX13_00027	psco:LY89DRAFT_784254	41.4	544	231	7	588	1055	4	535	2.2e-102	376.7	amidase signature enzyme; K01426 E3.5.1.4; amidase [EC:3.5.1.4]
SX13_00027	aalt:CC77DRAFT_49985	34.6	518	268	5	589	1054	51	549	5.4e-72	275.8	amidase signature enzyme; K01426 E3.5.1.4; amidase [EC:3.5.1.4]
SX13_00027	ani:AN8486.2	38.1	428	206	6	6	408	42	435	4.3e-69	266.2	---
SX13_00027	aalt:CC77DRAFT_1085104	34.2	515	265	6	589	1054	6	495	6.2e-68	262.3	amidase family protein; K01426 E3.5.1.4; amidase [EC:3.5.1.4]
SX13_00027	aalt:CC77DRAFT_1021658	33.1	526	270	8	589	1061	9	505	1.5e-66	257.7	amidase signature enzyme; K01426 E3.5.1.4; amidase [EC:3.5.1.4]
SX13_00027	cmt:CCM_09375	32.9	477	251	5	628	1054	139	596	7.3e-61	238.8	amidase family protein; K01426 E3.5.1.4; amidase [EC:3.5.1.4]
SX13_00027	val:VDBG_04062	38.7	354	185	8	43	388	29	358	8.9e-59	231.9	---
SX13_00027	cmt:CCM_03629	32	510	235	6	589	1048	8	455	2.3e-54	217.2	amidase family protein; K01426 E3.5.1.4; amidase [EC:3.5.1.4]
SX13_00028	fox:FOXG_12206	73.2	522	131	4	1	516	1	519	1.7e-233	811.2	N1-acetylpolyamine oxidase; K13366 MPAO; polyamine oxidase [EC:1.5.3.14 1.5.3.16 1.5.3.-]
SX13_00028	fvr:FVEG_11714	61.6	523	189	7	1	515	15	533	4.9e-188	660.2	N1-acetylpolyamine oxidase; K13366 MPAO; polyamine oxidase [EC:1.5.3.14 1.5.3.16 1.5.3.-]
SX13_00028	fox:FOXG_17483	59.8	523	201	5	1	515	1	522	2.4e-187	657.9	N1-acetylpolyamine oxidase; K13366 MPAO; polyamine oxidase [EC:1.5.3.14 1.5.3.16 1.5.3.-]
SX13_00028	vda:VDAG_02801	57.9	523	204	6	4	510	1	523	5.5e-179	630.2	polyamine oxidase; K13366 MPAO; polyamine oxidase [EC:1.5.3.14 1.5.3.16 1.5.3.-]
SX13_00028	fvr:FVEG_12823	57.1	522	216	4	1	515	1	521	2.5e-176	621.3	N1-acetylpolyamine oxidase; K13366 MPAO; polyamine oxidase [EC:1.5.3.14 1.5.3.16 1.5.3.-]
SX13_00028	plj:VFPFJ_01904	57	493	199	4	33	512	34	526	7.9e-170	599.7	flavin containing polyamine oxidase; K13366 MPAO; polyamine oxidase [EC:1.5.3.14 1.5.3.16 1.5.3.-]
SX13_00028	afv:AFLA_118340	56.6	495	205	4	26	510	26	520	9.7e-168	592.8	flavin containing polyamine oxidase; K13366 MPAO; polyamine oxidase [EC:1.5.3.14 1.5.3.16 1.5.3.-]
SX13_00028	act:ACLA_013020	56.6	507	206	5	19	511	19	525	1.8e-166	588.6	polyamine oxidase; K13366 MPAO; polyamine oxidase [EC:1.5.3.14 1.5.3.16 1.5.3.-]
SX13_00028	pdp:PDIP_73980	56.1	494	203	5	32	511	31	524	7.7e-165	583.2	Flavin containing polyamine oxidase; K13366 MPAO; polyamine oxidase [EC:1.5.3.14 1.5.3.16 1.5.3.-]
SX13_00028	maj:MAA_04956	53.6	521	226	7	5	511	6	524	2.2e-164	581.6	Amine oxidase; K13366 MPAO; polyamine oxidase [EC:1.5.3.14 1.5.3.16 1.5.3.-]
SX13_00029	nhe:NECHADRAFT_75767	97.9	470	10	0	1	470	32	501	2e-260	901.7	---
SX13_00029	fvr:FVEG_00007	88.9	469	52	0	1	469	32	500	1.8e-240	835.5	---
SX13_00029	pfy:PFICI_12589	79	467	98	0	1	467	32	498	1.3e-211	739.6	---
SX13_00029	mbe:MBM_02123	66.2	468	157	1	1	467	34	501	2.6e-178	629	---
SX13_00029	psco:LY89DRAFT_266039	67.1	468	153	1	1	467	32	499	2.6e-178	629	---
SX13_00029	afm:AFUA_3G07990	67.2	464	148	2	1	464	16	475	3.1e-176	622.1	---
SX13_00029	nfi:NFIA_069150	66.2	464	153	2	1	464	35	494	7.7e-175	617.5	---
SX13_00029	npa:UCRNP2_1505	63.5	482	171	2	1	482	32	508	1.3e-174	616.7	---
SX13_00029	glz:GLAREA_07876	65.5	470	161	1	1	469	32	501	7.2e-173	610.9	---
SX13_00029	plj:VFPFJ_01905	65.7	467	156	2	1	467	31	493	1.4e-171	606.7	---
SX13_00029	pfj:MYCFIDRAFT_186608	62.9	490	175	3	1	485	32	519	1.5e-170	603.2	---
SX13_00029	pno:SNOG_02348	63.9	468	167	1	1	468	31	496	1.1e-168	597	---
SX13_00029	bor:COCMIDRAFT_92318	63.9	468	167	1	1	468	33	498	1.1e-168	597	---
SX13_00029	bsc:COCSADRAFT_34775	63.5	468	169	1	1	468	33	498	1.2e-167	593.6	---
SX13_00029	aalt:CC77DRAFT_1096556	63.5	468	169	1	1	468	33	498	1.6e-167	593.2	---
SX13_00029	bfu:BCIN_11g00260	63.3	466	167	2	1	465	32	494	2e-167	592.8	---
SX13_00029	ztr:MYCGRDRAFT_99023	63.2	470	169	2	1	469	31	497	2e-167	592.8	---
SX13_00029	bze:COCCADRAFT_31906	63.2	468	170	1	1	468	33	498	3.5e-167	592	---
SX13_00029	pcs:Pc20g06240	63	467	170	1	1	467	31	494	4.5e-167	591.7	---
SX13_00029	ani:AN2962.2	63.2	468	166	3	1	465	30	494	1.1e-165	587	---
SX13_00030	nfi:NFIA_007900	33.9	632	305	24	34	635	20	568	6.3e-80	301.6	tyrosinase central domain protein; K00505 TYR; tyrosinase [EC:1.14.18.1]
SX13_00030	afm:AFUA_1G17430	33.7	643	311	28	18	635	2	554	2e-78	296.6	tyrosinase; K00505 TYR; tyrosinase [EC:1.14.18.1]
SX13_00030	maj:MAA_07723	33.4	647	344	22	28	657	11	587	2.1e-75	286.6	tyrosinase; K00505 TYR; tyrosinase [EC:1.14.18.1]
SX13_00030	maj:MAA_08523	30.7	683	343	30	23	669	194	782	2e-70	270	Tyrosinase; K00505 TYR; tyrosinase [EC:1.14.18.1]
SX13_00030	aje:HCAG_07859	30.8	679	365	25	6	663	15	609	5.7e-65	251.9	---
SX13_00030	afv:AFLA_065280	29.8	631	323	23	13	608	5	550	2.2e-64	250	tyrosinase domain protein; K00505 TYR; tyrosinase [EC:1.14.18.1]
SX13_00030	pbl:PAAG_06439	30.2	660	383	23	6	655	15	606	2.9e-64	249.6	---
SX13_00030	pbn:PADG_01336	30	660	384	23	6	655	15	606	2.4e-63	246.5	---
SX13_00030	ani:AN7060.2	29.7	626	304	19	24	601	8	545	1.5e-60	237.3	---
SX13_00030	cmt:CCM_09114	29.2	638	317	23	54	657	220	756	2.5e-60	236.5	---
SX13_00030	aor:AO090001000117	29	631	324	24	13	608	5	546	2.8e-59	233	---
SX13_00031	nhe:NECHADRAFT_90575	98.7	468	6	0	98	565	1	468	4.3e-262	906.4	---
SX13_00031	cfj:CFIO01_05251	81.2	469	87	1	97	565	2	469	5.3e-220	766.5	---
SX13_00031	plj:VFPFJ_08355	81.8	461	84	0	105	565	7	467	2e-219	764.6	---
SX13_00031	ela:UCREL1_2142	81.3	466	87	0	100	565	5	470	1.3e-218	761.9	---
SX13_00031	vda:VDAG_09705	80.3	467	90	1	99	565	4	468	3.4e-214	747.3	---
SX13_00031	fgr:FGSG_07502	80.5	452	87	1	110	561	23	473	7.7e-211	736.1	---
SX13_00031	fpu:FPSE_11144	80.1	452	89	1	110	561	23	473	1.9e-209	731.5	---
SX13_00031	fvr:FVEG_10704	80.6	444	85	1	118	561	28	470	1.2e-206	722.2	---
SX13_00031	fox:FOXG_12132	77.2	473	95	3	95	561	55	520	1.5e-206	721.8	---
SX13_00031	mgr:MGG_01921	75.7	469	110	2	97	561	2	470	3.4e-206	720.7	---
SX13_00031	aalt:CC77DRAFT_998516	68.2	466	146	2	100	565	2	465	8.1e-184	646.4	---
SX13_00031	pte:PTT_06760	67.5	465	150	1	101	565	6	469	2.1e-179	631.7	---
SX13_00031	bsc:COCSADRAFT_133260	67.7	465	149	1	101	565	2	465	2.5e-177	624.8	---
SX13_00031	bze:COCCADRAFT_85444	67.3	465	151	1	101	565	2	465	3.6e-176	620.9	---
SX13_00031	pfy:PFICI_00464	66	467	157	1	98	564	1	465	1.4e-175	619	---
SX13_00031	bor:COCMIDRAFT_107884	67.1	465	152	1	101	565	2	465	4e-175	617.5	---
SX13_00031	pno:SNOG_04884	66.5	466	137	3	100	565	2	448	2.7e-171	604.7	---
SX13_00031	psco:LY89DRAFT_208064	66.3	442	149	0	124	565	34	475	4.3e-169	597.4	---
SX13_00031	nfi:NFIA_078200	61.5	462	173	2	108	564	13	474	1.3e-165	585.9	---
SX13_00031	afm:AFUA_5G09120	60.6	475	180	3	95	564	2	474	1.7e-165	585.5	---
SX13_00032	nhe:NECHADRAFT_122315	99.7	308	1	0	1	308	1	308	3.3e-187	656.8	---
SX13_00032	cfj:CFIO01_05252	83.7	307	50	0	1	307	1	307	8.1e-162	572.4	---
SX13_00032	pte:PTT_06759	85	307	46	0	1	307	1	307	1.1e-161	572	---
SX13_00032	bsc:COCSADRAFT_32995	83.7	307	50	0	1	307	1	307	3.4e-160	567	---
SX13_00032	bze:COCCADRAFT_85355	83.4	307	51	0	1	307	1	307	5.8e-160	566.2	---
SX13_00032	plj:VFPFJ_08356	83.1	308	52	0	1	308	1	308	7.6e-160	565.8	---
SX13_00032	vda:VDAG_09706	84	307	49	0	1	307	1	307	9.9e-160	565.5	---
SX13_00032	pcs:Pc21g17080	83.4	307	51	0	1	307	1	307	9.9e-160	565.5	---
SX13_00032	bor:COCMIDRAFT_9386	83.1	307	52	0	1	307	1	307	1.3e-159	565.1	---
SX13_00032	aalt:CC77DRAFT_972450	83.7	307	50	0	1	307	1	307	3.8e-159	563.5	---
SX13_00032	mgr:MGG_01922	83.4	308	50	1	1	307	1	308	1.4e-158	561.6	---
SX13_00032	maw:MAC_09466	83.5	303	50	0	1	303	1	303	3.2e-158	560.5	---
SX13_00032	afm:AFUA_5G09130	82.7	307	53	0	1	307	1	307	5.4e-158	559.7	---
SX13_00032	nfi:NFIA_078190	81.8	307	56	0	1	307	1	307	6.6e-156	552.7	---
SX13_00032	ela:UCREL1_6611	79.5	307	63	0	1	307	1	307	3.3e-155	550.4	---
SX13_00032	pbn:PADG_06202	80.8	307	59	0	1	307	1	307	4.3e-155	550.1	---
SX13_00032	pbl:PAAG_03624	80.1	307	61	0	1	307	1	307	9.6e-155	548.9	---
SX13_00032	aje:HCAG_06863	79.5	307	63	0	1	307	1	307	3.6e-154	547	---
SX13_00032	cim:CIMG_02628	79.2	307	64	0	1	307	1	307	4.7e-154	546.6	---
SX13_00032	cfj:CFIO01_01352	79.2	307	64	0	1	307	1	307	1.1e-153	545.4	---
SX13_00033	nhe:NECHADRAFT_75772	94	333	20	0	29	361	3	335	4.4e-183	643.3	---
SX13_00033	cfj:CFIO01_05253	62.3	358	133	1	6	361	6	363	4e-128	460.7	---
SX13_00033	vda:VDAG_09708	59.3	332	135	0	30	361	7	338	8.4e-118	426.4	---
SX13_00033	fox:FOXG_12128	57.4	357	149	2	6	359	7	363	8.7e-115	416.4	---
SX13_00033	afv:AFLA_061150	54.6	355	160	1	6	360	5	358	8.7e-115	416.4	---
SX13_00033	aalt:CC77DRAFT_1065715	56.4	353	153	1	6	358	1	352	1.1e-114	416	---
SX13_00033	aor:AO090701000648	54.4	355	161	1	6	360	5	358	2.5e-114	414.8	---
SX13_00033	fvr:FVEG_10700	56.9	357	151	2	6	359	7	363	4.3e-114	414.1	---
SX13_00033	fpu:FPSE_11140	55.8	362	157	2	1	359	2	363	1.6e-113	412.1	---
SX13_00033	val:VDBG_02511	59	305	125	0	57	361	17	321	7.9e-108	393.3	---
SX13_00033	mgr:MGG_01923	49.2	366	126	5	1	359	1	313	1.9e-90	335.5	---
SX13_00033	nhe:NECHADRAFT_86282	44.2	360	196	4	1	358	1	357	1.4e-85	319.3	---
SX13_00033	pfy:PFICI_15045	48.9	325	162	3	36	359	22	343	2.7e-84	315.1	---
SX13_00033	nhe:NECHADRAFT_85316	43.4	355	196	4	6	358	5	356	3.9e-83	311.2	---
SX13_00033	nhe:NECHADRAFT_49206	43.5	361	189	5	10	358	11	368	2.5e-77	292	---
SX13_00033	npa:UCRNP2_9226	43.5	345	177	5	18	359	5	334	3.7e-73	278.1	---
SX13_00033	pno:SNOG_04882	43.4	339	129	3	6	343	1	277	9.1e-72	273.5	---
SX13_00033	nhe:NECHADRAFT_51493	36.8	356	206	7	10	360	1	342	6.3e-57	224.2	---
SX13_00034	cfj:CFIO01_05254	66.2	547	177	5	10	550	11	555	2.2e-210	734.6	amidase; K01426 E3.5.1.4; amidase [EC:3.5.1.4]
SX13_00034	vda:VDAG_09707	66.1	516	172	3	10	525	11	523	1.5e-206	721.8	amidase; K01426 E3.5.1.4; amidase [EC:3.5.1.4]
SX13_00034	afm:AFUA_5G09140	66.3	517	170	4	10	525	11	524	5.9e-203	709.9	amidase; K01426 E3.5.1.4; amidase [EC:3.5.1.4]
SX13_00034	nfi:NFIA_078180	65.8	517	173	4	10	525	11	524	2.2e-202	708	amidase; K01426 E3.5.1.4; amidase [EC:3.5.1.4]
SX13_00034	plj:VFPFJ_08357	64.8	522	181	3	11	531	12	531	1.9e-201	704.9	amidase; K01426 E3.5.1.4; amidase [EC:3.5.1.4]
SX13_00034	ang:ANI_1_1680064	65.2	517	176	4	10	525	11	524	3.2e-201	704.1	An07g03960; amidase; K01426 E3.5.1.4; amidase [EC:3.5.1.4]
SX13_00034	pcs:Pc21g17090	65.1	524	179	4	11	533	12	532	8.8e-199	696	Pc21g17090; K01426 E3.5.1.4; amidase [EC:3.5.1.4]
SX13_00034	act:ACLA_011430	64.2	520	182	4	10	528	11	527	4.9e-197	690.3	amidase; K01426 E3.5.1.4; amidase [EC:3.5.1.4]
SX13_00034	fvr:FVEG_10701	64.3	515	181	3	11	525	32	543	6.3e-197	689.9	amidase; K01426 E3.5.1.4; amidase [EC:3.5.1.4]
SX13_00034	fox:FOXG_12129	63.5	518	186	3	8	525	9	523	1.6e-195	685.3	amidase; K01426 E3.5.1.4; amidase [EC:3.5.1.4]
SX13_00034	aalt:CC77DRAFT_429294	63.9	524	180	5	7	525	8	527	1.6e-195	685.3	amidase signature enzyme; K01426 E3.5.1.4; amidase [EC:3.5.1.4]
SX13_00034	mgr:MGG_01918	63.2	517	184	3	10	522	11	525	4.5e-195	683.7	amidase; K01426 E3.5.1.4; amidase [EC:3.5.1.4]
SX13_00035	nhe:NECHADRAFT_90579	95.1	266	13	0	1	266	1	266	1.8e-138	494.6	---
SX13_00035	pfy:PFICI_11686	71.7	265	75	0	2	266	3	267	1.1e-103	379	---
SX13_00035	cfj:CFIO01_05256	70.6	262	77	0	5	266	1	262	1.5e-103	378.6	---
SX13_00035	maw:MAC_09463	70.2	262	78	0	5	266	1	262	6.2e-102	373.2	---
SX13_00035	val:VDBG_02515	68.3	262	83	0	5	266	2	263	7.6e-100	366.3	---
SX13_00035	bor:COCMIDRAFT_9388	68.2	267	84	1	1	266	1	267	1.3e-99	365.5	---
SX13_00035	bze:COCCADRAFT_85414	67.8	267	85	1	1	266	1	267	3.8e-99	364	---
SX13_00035	bsc:COCSADRAFT_167299	66.7	267	88	1	1	266	1	267	1.4e-98	362.1	---
SX13_00035	plj:VFPFJ_08358	67.4	264	86	0	3	266	2	265	2.4e-98	361.3	---
SX13_00035	maj:MAA_09344	67.9	262	84	0	5	266	1	262	5.4e-98	360.1	---
SX13_00035	vda:VDAG_09710	66.8	262	87	0	5	266	2	263	3.5e-97	357.5	---
SX13_00035	aalt:CC77DRAFT_917116	68.1	260	82	1	8	266	1	260	3.5e-97	357.5	---
SX13_00035	pte:PTT_06757	66	259	87	1	9	266	5	263	1.3e-96	355.5	---
SX13_00035	afv:AFLA_099560	64.1	273	83	2	9	266	8	280	4e-93	344	---
SX13_00035	ang:ANI_1_486064	63.7	262	91	1	9	266	8	269	1.7e-91	338.6	---
SX13_00035	act:ACLA_011420	63.4	262	92	1	9	266	8	269	1.9e-90	335.1	---
SX13_00035	aor:AO090020000459	65.6	250	82	1	21	266	28	277	1.2e-89	332.4	---
SX13_00035	npa:UCRNP2_1649	61.8	262	96	1	9	266	8	269	1e-88	329.3	---
SX13_00035	pfy:PFICI_00459	63.7	262	91	1	9	266	8	269	1.1e-87	325.9	---
SX13_00035	glz:GLAREA_01050	55	262	112	2	10	266	6	266	1.6e-73	278.9	---
SX13_00036	nhe:NECHADRAFT_90580	90.6	766	42	2	1	758	1	744	0	1402.5	---
SX13_00036	cfj:CFIO01_05257	58.1	799	283	16	12	769	41	828	6.8e-250	866.3	---
SX13_00036	ela:UCREL1_10109	62.1	694	229	10	112	780	71	755	9e-234	812.8	---
SX13_00036	vda:VDAG_09709	54.7	786	316	10	22	772	64	844	1.6e-230	802	---
SX13_00036	maw:MAC_09462	52.8	810	340	12	1	777	1	801	1e-229	799.3	---
SX13_00036	fox:FOXG_12130	51.8	798	331	12	21	775	28	814	2.8e-219	764.6	---
SX13_00036	fpu:FPSE_11142	49.6	798	348	13	21	774	23	810	8.8e-205	716.5	---
SX13_00036	fvr:FVEG_10702	51.6	754	311	14	63	773	67	809	3.7e-203	711.1	---
SX13_00036	fgr:FGSG_07504	48.3	813	361	13	1	764	1	803	7.7e-201	703.4	---
SX13_00036	nfi:NFIA_078160	45.6	847	367	15	11	775	12	846	5.2e-189	664.1	---
SX13_00036	ang:ANI_1_1678064	47.3	803	335	14	43	772	26	813	2e-188	662.1	---
SX13_00036	aalt:CC77DRAFT_1024585	46.1	773	372	15	17	768	3	751	7.5e-188	660.2	---
SX13_00036	pcs:Pc21g17100	46.4	832	359	18	10	768	71	888	1e-184	649.8	---
SX13_00036	pdp:PDIP_49800	45	844	361	15	10	772	6	827	3e-181	638.3	---
SX13_00036	act:ACLA_011410	44.3	836	369	12	12	772	14	827	3.4e-180	634.8	---
SX13_00036	mgr:MGG_01920	49.9	707	261	12	144	773	83	773	3.5e-177	624.8	---
SX13_00036	afm:AFUA_5G09170	43.9	847	364	17	11	775	12	829	3.5e-177	624.8	---
SX13_00036	bze:COCCADRAFT_85275	48.5	651	303	11	139	772	16	651	1.1e-167	593.2	---
SX13_00036	bsc:COCSADRAFT_79517	48.1	651	306	11	139	772	16	651	1.6e-166	589.3	---
SX13_00036	bor:COCMIDRAFT_107876	47.6	649	312	10	139	772	16	651	3e-165	585.1	---
SX13_00037	nhe:NECHADRAFT_31741	94	399	24	0	30	428	6	404	6.3e-221	769.2	---
SX13_00037	plj:VFPFJ_11003	70.1	435	121	3	2	427	3	437	2.2e-173	611.3	---
SX13_00037	cmt:CCM_08996	67.9	418	113	2	10	427	9	405	4.9e-165	583.6	---
SX13_00037	pan:PODANSg8218	60.6	419	144	2	10	428	6	403	4.7e-144	513.8	---
SX13_00037	mtm:MYCTH_2301859	60.3	421	146	2	8	428	5	404	1.2e-142	509.2	---
SX13_00037	mgr:MGG_09071	60.4	427	142	5	4	426	3	406	2.4e-140	501.5	---
SX13_00037	ttt:THITE_39615	57.8	422	157	2	7	428	3	403	2.3e-138	495	---
SX13_00037	cthr:CTHT_0068640	57.9	428	156	3	1	428	1	404	5.6e-137	490.3	---
SX13_00037	ncr:NCU08886	58.9	418	153	3	9	426	6	404	1e-130	469.5	---
SX13_00037	nte:NEUTE1DRAFT116134	59.1	418	152	3	9	426	6	404	1e-130	469.5	---
SX13_00037	aor:AO090103000299	54.2	413	168	3	12	424	25	416	2.9e-117	424.9	---
SX13_00037	bfu:BCIN_12g01410	50.5	416	183	5	8	422	2	395	2.6e-110	401.7	---
SX13_00037	afv:AFLA_009280	55.3	365	140	4	60	424	367	708	2.6e-102	375.2	---
SX13_00037	ssl:SS1G_08253	49.2	392	178	4	31	422	36	406	1.1e-100	369.8	---
SX13_00037	cmt:CCM_07957	48.4	419	192	4	12	422	29	431	5.5e-100	367.5	---
SX13_00037	nhe:NECHADRAFT_47640	46.1	410	201	3	10	419	14	403	2.4e-95	352.1	---
SX13_00037	tre:TRIREDRAFT_110866	46.7	422	198	5	6	420	7	408	2e-94	349	---
SX13_00037	npa:UCRNP2_7063	47	423	199	8	5	422	14	416	1e-93	346.7	---
SX13_00037	pcs:Pc12g01840	46.1	419	199	8	13	420	14	416	3.6e-91	338.2	---
SX13_00037	plj:VFPFJ_06096	46.2	416	197	6	12	420	25	420	1e-90	336.7	---
SX13_00038	nhe:NECHADRAFT_75777	94.8	522	27	0	1	522	1	522	7.7e-298	1025	---
SX13_00038	cfj:CFIO01_05255	43.3	534	270	10	1	512	1	523	3.5e-117	424.9	---
SX13_00038	cfj:CFIO01_05805	41.3	516	286	9	17	515	4	519	5.1e-108	394.4	---
SX13_00038	nhe:NECHADRAFT_46033	40.8	517	269	12	1	512	1	485	7.4e-99	364	---
SX13_00038	pfy:PFICI_15061	38.8	516	293	8	1	513	1	496	2.8e-98	362.1	---
SX13_00038	ela:UCREL1_9165	40.7	506	245	8	64	522	17	514	2.7e-93	345.5	---
SX13_00038	cfj:CFIO01_07145	42.5	414	220	6	1	406	1	404	2.4e-89	332.4	---
SX13_00038	fox:FOXG_03754	36.1	529	295	12	1	520	3	497	3.8e-87	325.1	---
SX13_00038	fpu:FPSE_04457	36	519	279	14	1	514	239	709	3.2e-86	322	---
SX13_00038	val:VDBG_06776	37.9	477	280	6	1	473	1	465	2.3e-84	315.8	---
SX13_00038	fvr:FVEG_17167	35.3	521	298	11	1	514	3	491	6.7e-84	314.3	---
SX13_00038	cfj:CFIO01_03642	37.1	534	267	11	3	516	4	488	2.8e-82	308.9	---
SX13_00038	vda:VDAG_05842	36.9	474	289	5	1	473	1	465	1.8e-81	306.2	---
SX13_00038	psco:LY89DRAFT_589613	39.7	484	239	15	1	454	1	461	6.5e-79	297.7	---
SX13_00038	cfj:CFIO01_07285	39.8	445	242	9	86	518	1	431	3.6e-77	292	---
SX13_00038	ela:UCREL1_9549	38.6	425	235	9	105	516	1	412	2.4e-73	279.3	---
SX13_00038	fvr:FVEG_17433	33.8	524	276	15	9	516	10	478	7.7e-72	274.2	---
SX13_00038	vda:VDAG_02744	36.6	456	252	12	8	453	6	434	2.2e-71	272.7	---
SX13_00038	cfj:CFIO01_01489	36.8	459	244	10	1	453	1	419	5.5e-70	268.1	---
SX13_00038	fvr:FVEG_00082	35.3	456	247	12	3	453	2	414	1.5e-67	260	---
SX13_00039	nhe:NECHADRAFT_75778	94.2	433	24	1	20	451	1	433	6.1e-251	869	---
SX13_00039	fvr:FVEG_13949	44.8	431	223	9	28	451	6	428	1.4e-101	372.9	---
SX13_00039	fox:FOXG_13447	46.1	410	208	8	49	451	26	429	7.6e-100	367.1	---
SX13_00039	tre:TRIREDRAFT_66859	44.9	410	214	7	49	451	23	427	1.9e-98	362.5	---
SX13_00039	psco:LY89DRAFT_701409	44.8	402	196	7	60	451	24	409	2.8e-94	348.6	---
SX13_00039	nhe:NECHADRAFT_5165	44.6	401	198	9	58	444	1	391	5.2e-93	344.4	---
SX13_00039	tre:TRIREDRAFT_121877	43.7	423	200	10	60	451	26	441	1.3e-88	329.7	---
SX13_00039	ela:UCREL1_11479	42.4	417	218	8	48	451	26	433	1.6e-86	322.8	---
SX13_00039	fpu:FPSE_02438	39.4	391	220	6	58	440	18	399	1.5e-76	289.7	---
SX13_00039	fgr:FGSG_11042	38.4	385	222	5	58	440	18	389	1.6e-73	279.6	---
SX13_00039	fgr:FGSG_03733	38.2	398	227	7	54	440	18	407	8.7e-72	273.9	---
SX13_00039	ssl:SS1G_01496	51.1	280	131	4	174	451	1	276	2.1e-70	269.2	---
SX13_00039	fox:FOXG_06960	38.1	391	222	5	58	440	18	396	2.4e-69	265.8	---
SX13_00039	cfj:CFIO01_10729	36.7	425	243	8	25	440	3	410	5.3e-69	264.6	---
SX13_00039	bsc:COCSADRAFT_150938	38.8	400	207	9	58	435	14	397	9e-69	263.8	---
SX13_00039	maj:MAA_09218	36.2	417	246	7	35	440	8	415	1e-64	250.4	---
SX13_00039	bor:COCMIDRAFT_60917	36	383	229	8	57	429	2	378	1.5e-63	246.5	---
SX13_00039	tml:GSTUM_00001136001	34.6	402	237	9	56	440	14	406	2.4e-61	239.2	---
SX13_00039	aor:AO090003001300	34.6	410	235	11	51	440	11	407	2.3e-56	222.6	---
SX13_00039	aor:AO090038000119	37	330	199	3	37	366	11	331	2.5e-55	219.2	---
SX13_00040	nhe:NECHADRAFT_75779	90.1	564	56	0	1	564	1	564	2.8e-301	1036.6	---
SX13_00040	fpu:FPSE_01975	31.3	579	354	11	1	549	26	590	2.3e-69	266.2	---
SX13_00040	fox:FOXG_10657	30.4	589	353	13	1	549	25	596	4.7e-67	258.5	---
SX13_00040	nhe:NECHADRAFT_94663	29.5	590	358	13	1	549	27	599	1.4e-66	256.9	---
SX13_00040	cfj:CFIO01_06140	32.6	533	322	13	50	560	2	519	5.4e-63	245	---
SX13_00040	fvr:FVEG_09299	28.9	616	355	13	1	549	25	624	1.3e-61	240.4	---
SX13_00040	cfj:CFIO01_00439	29.8	587	352	16	1	544	19	588	1.3e-61	240.4	---
SX13_00040	maj:MAA_10012	32	547	302	15	1	494	27	556	6.6e-61	238	---
SX13_00040	plj:VFPFJ_04343	34.9	430	254	11	78	495	132	547	1.9e-60	236.5	---
SX13_00040	maw:MAC_07564	32.5	489	278	13	36	487	80	553	3.4e-57	225.7	---
SX13_00040	pan:PODANSg648	27.1	609	361	13	1	544	21	611	8.4e-56	221.1	---
SX13_00040	nhe:NECHADRAFT_77135	29.7	509	319	12	1	503	42	517	1.1e-55	220.7	---
SX13_00040	vda:VDAG_06719	27.5	579	372	15	1	543	19	585	1.1e-55	220.7	---
SX13_00040	fox:FOXG_14525	28.7	526	334	12	1	518	19	511	1.2e-54	217.2	---
SX13_00040	val:VDBG_07082	27.3	578	374	14	1	543	19	585	1.2e-54	217.2	---
SX13_00040	fvr:FVEG_13367	29.3	518	320	11	1	507	19	501	2.3e-53	213	---
SX13_00040	fvr:FVEG_17157	27.9	588	378	16	1	556	20	593	2.5e-52	209.5	---
SX13_00040	fpu:FPSE_08021	31.2	462	291	11	107	547	78	533	9.6e-52	207.6	---
SX13_00040	fox:FOXG_03794	27	578	376	14	1	546	20	583	9.6e-52	207.6	---
SX13_00040	fvr:FVEG_12230	27.6	526	329	13	1	511	19	507	1.3e-48	197.2	---
SX13_00041	nhe:NECHADRAFT_103289	94.9	352	15	1	1	352	1	349	1.4e-194	681.4	---
SX13_00041	fpu:FPSE_09355	68.8	352	106	2	1	352	1	348	2.8e-142	507.7	---
SX13_00041	fox:FOXG_14581	67.9	352	109	2	1	352	1	348	1.4e-138	495.4	---
SX13_00041	fvr:FVEG_13416	64.8	352	120	2	1	352	1	348	1.5e-132	475.3	---
SX13_00041	fvr:FVEG_02405	62.2	352	129	2	1	352	1	348	2.8e-126	454.5	---
SX13_00041	fgr:FGSG_11479	61.6	352	103	2	1	352	1	320	7.6e-124	446.4	---
SX13_00041	fox:FOXG_03537	60.8	344	130	2	1	344	1	339	1.9e-119	431.8	---
SX13_00041	plj:VFPFJ_04768	58.5	352	143	1	1	352	1	349	7.7e-116	419.9	---
SX13_00041	nhe:NECHADRAFT_53006	65.3	239	83	0	1	239	1	239	7.5e-87	323.6	---
SX13_00041	fox:FOXG_16928	46.6	339	173	7	1	338	1	332	3.6e-73	278.1	---
SX13_00041	fvr:FVEG_12904	44.9	345	181	8	1	343	1	338	3.4e-71	271.6	---
SX13_00041	glz:GLAREA_02481	39.9	346	198	8	1	343	1	339	4.3e-66	254.6	---
SX13_00041	val:VDBG_02799	39.1	345	185	8	1	343	1	322	2.7e-60	235.3	---
SX13_00041	shs:STEHIDRAFT_93544	38.3	337	203	4	4	338	2	335	1.5e-55	219.5	---
SX13_00041	shs:STEHIDRAFT_23955	39.9	336	195	6	7	340	1	331	1.7e-54	216.1	---
SX13_00041	smp:SMAC_01192	39	346	195	9	1	338	1	338	9.2e-53	210.3	---
SX13_00041	shs:STEHIDRAFT_63830	38	342	195	8	6	340	3	334	1.7e-51	206.1	---
SX13_00041	nhe:NECHADRAFT_46394	39.7	343	184	11	8	338	9	340	6.6e-51	204.1	---
SX13_00041	aje:HCAG_02329	38.9	337	199	6	7	340	9	341	6.6e-51	204.1	---
SX13_00041	pbl:PAAG_05383	38.6	337	200	6	7	340	9	341	4.3e-50	201.4	---
SX13_00042	fpu:FPSE_09610	36.8	438	256	7	4	435	10	432	1.7e-75	286.2	---
SX13_00042	fgr:FGSG_08199	36.8	438	256	7	4	435	10	432	2.2e-75	285.8	---
SX13_00042	fvr:FVEG_13261	36.9	428	234	8	14	435	23	420	1.2e-68	263.5	---
SX13_00042	fox:FOXG_17615	37.9	272	140	5	173	443	2	245	4.3e-39	165.2	---
SX13_00043	nhe:NECHADRAFT_75781	83.4	645	107	0	1	645	1	645	7.1e-301	1035.4	---
SX13_00043	fvr:FVEG_00036	39.8	610	307	9	71	633	18	614	2e-109	399.4	---
SX13_00043	fpu:FPSE_10285	41.3	545	286	8	68	605	15	532	9.4e-104	380.6	---
SX13_00043	mgr:MGG_02992	37.4	633	325	16	35	645	19	602	2.4e-83	312.8	---
SX13_00043	pfy:PFICI_08767	50.7	274	133	2	73	344	393	666	1.5e-69	266.9	---
SX13_00043	psco:LY89DRAFT_696320	60.1	208	83	0	94	301	1	208	3.5e-66	255.8	---
SX13_00043	pfy:PFICI_12696	45.7	265	136	2	84	340	9	273	6.4e-60	235	---
SX13_00043	fgr:FGSG_12430	60.1	193	77	0	152	344	28	220	8.4e-60	234.6	---
SX13_00043	ncr:NCU05928	50.8	240	116	2	84	322	15	253	4.1e-59	232.3	---
SX13_00043	smp:SMAC_06945	51.3	234	112	2	84	316	15	247	5.4e-59	231.9	---
SX13_00043	nhe:NECHADRAFT_54176	43.6	259	141	1	88	341	7	265	5.4e-59	231.9	---
SX13_00043	fvr:FVEG_09923	50	234	109	3	84	309	22	255	9.2e-59	231.1	---
SX13_00043	bsc:COCSADRAFT_154013	42.2	258	149	0	86	343	607	864	7.3e-56	221.5	---
SX13_00043	fox:FOXG_09787	46.9	239	120	2	85	323	11	242	4.7e-55	218.8	---
SX13_00043	pte:PTT_04932	42.1	252	140	2	61	309	557	805	1.2e-53	214.2	---
SX13_00043	pfy:PFICI_02037	43.4	249	139	2	84	331	11	258	5.8e-53	211.8	---
SX13_00043	bze:COCCADRAFT_112810	37.7	316	177	3	16	331	564	859	1.7e-52	210.3	---
SX13_00043	nhe:NECHADRAFT_78004	49.6	224	112	1	119	342	45	267	3.8e-52	209.1	---
SX13_00043	nhe:NECHADRAFT_54135	44.8	252	132	4	86	331	4	254	8.4e-52	208	---
SX13_00043	bor:COCMIDRAFT_37765	40.8	245	145	0	85	329	592	836	5.4e-51	205.3	---
SX13_00044	nhe:NECHADRAFT_75782	90.1	324	29	1	160	483	1	321	6.5e-134	480.3	---
SX13_00044	fpu:FPSE_10284	49.4	356	176	2	1	356	1	352	1.7e-89	332.8	---
SX13_00044	fvr:FVEG_00035	44.8	375	202	3	1	375	1	370	3.1e-83	312	---
SX13_00044	mgr:MGG_02991	37.4	358	213	6	3	356	4	354	6e-63	244.6	---
SX13_00044	fgr:FGSG_03450	38.5	356	183	7	1	356	1	320	1.4e-51	206.8	---
SX13_00044	nhe:NECHADRAFT_54135	34.6	298	185	3	29	325	4	292	7.4e-45	184.5	---
SX13_00044	fvr:FVEG_00036	35.5	344	197	6	27	362	29	355	9.7e-45	184.1	---
SX13_00044	nhe:NECHADRAFT_75781	33.5	319	190	5	27	343	84	382	5.3e-43	178.3	---
SX13_00044	fpu:FPSE_10285	33.6	336	206	4	27	360	29	349	6.9e-43	177.9	---
SX13_00044	pfy:PFICI_08767	32.3	313	198	4	26	337	403	702	9.1e-43	177.6	---
SX13_00044	pfy:PFICI_02037	37.2	258	142	6	26	280	10	250	1.3e-41	173.7	---
SX13_00044	ncr:NCU05929	32	363	224	8	29	380	11	361	6.5e-41	171.4	---
SX13_00044	nte:NEUTE1DRAFT141030	31.5	352	220	7	29	373	11	348	1.1e-40	170.6	---
SX13_00044	mgr:MGG_02992	37.2	253	137	5	27	275	56	290	1.4e-40	170.2	---
SX13_00044	pfy:PFICI_12696	33.5	310	177	6	26	325	8	298	5.5e-40	168.3	---
SX13_00044	cci:CC1G_12375	36.9	255	142	5	27	279	82	319	7.2e-40	167.9	---
SX13_00044	smp:SMAC_06944	31.5	327	208	4	29	351	11	325	1.2e-39	167.2	---
SX13_00044	nhe:NECHADRAFT_54176	34.4	276	166	4	28	300	4	267	2.7e-39	166	---
SX13_00044	bsc:COCSADRAFT_154013	33.1	278	170	4	23	299	601	863	8.8e-38	161	---
SX13_00044	pfy:PFICI_12695	33.4	326	200	6	31	351	19	332	1.1e-37	160.6	---
SX13_00045	ela:UCREL1_2939	64.5	391	138	1	1	391	1	390	7.2e-146	520	---
SX13_00045	ppa:PAS_chr3_0008	39.8	420	230	5	13	430	45	443	1.6e-76	289.7	---
SX13_00045	tre:TRIREDRAFT_112034	35.7	406	256	4	12	415	27	429	2.3e-67	259.2	---
SX13_00045	cfj:CFIO01_00384	34.1	408	265	2	13	416	10	417	7.4e-66	254.2	---
SX13_00045	afm:AFUA_3G15000	35.8	416	265	2	1	415	19	433	9.6e-66	253.8	---
SX13_00045	pcs:Pc18g05800	34.7	424	271	3	12	429	9	432	1.3e-65	253.4	---
SX13_00045	pfy:PFICI_11120	33.8	447	282	3	12	450	10	450	4.8e-65	251.5	---
SX13_00045	nfi:NFIA_062110	36.3	410	257	4	8	415	26	433	4.8e-65	251.5	---
SX13_00045	npa:UCRNP2_3620	33.4	407	268	2	12	416	36	441	6.2e-65	251.1	---
SX13_00045	plj:VFPFJ_10442	34.1	422	270	6	6	422	23	441	2e-63	246.1	---
SX13_00045	cfj:CFIO01_00899	34.7	389	250	3	12	398	26	412	4.5e-63	245	---
SX13_00045	ztr:MYCGRDRAFT_71669	33.3	408	267	4	11	415	29	434	7.6e-63	244.2	---
SX13_00045	fox:FOXG_04000	33.5	442	285	5	11	445	21	460	3.8e-62	241.9	---
SX13_00045	ela:UCREL1_5999	33.6	455	290	6	4	455	26	471	3.8e-62	241.9	---
SX13_00045	fvr:FVEG_11876	33.3	444	285	5	11	445	21	462	4.9e-62	241.5	---
SX13_00045	wse:WALSEDRAFT_60205	36.1	415	245	5	10	411	13	420	8.4e-62	240.7	---
SX13_00045	cgi:CGB_C4050C	33	427	278	5	6	426	16	440	1.4e-61	240	---
SX13_00045	scm:SCHCODRAFT_238509	34.2	436	273	8	6	435	25	452	1.4e-61	240	---
SX13_00045	afv:AFLA_058830	36	411	259	4	7	415	34	442	3.2e-61	238.8	---
SX13_00045	maw:MAC_04403	32.7	410	271	4	11	418	28	434	4.2e-61	238.4	---
SX13_00046	pic:PICST_28907	42.3	418	224	6	23	434	10	416	8.5e-88	327	---
SX13_00046	pfy:PFICI_12737	27	434	280	9	17	428	6	424	1.2e-33	147.1	---
SX13_00046	ppa:PAS_chr3_0013	32	250	115	12	191	430	51	255	1e-16	90.9	---
SX13_00046	pfy:PFICI_00641	25.6	426	260	16	21	424	7	397	5.3e-13	78.6	---
SX13_00046	mrr:Moror_13689	24.3	424	260	15	16	405	2	398	1.2e-12	77.4	---
SX13_00046	scm:SCHCODRAFT_114544	25.1	390	236	13	21	381	9	371	5.9e-12	75.1	---
SX13_00046	bcom:BAUCODRAFT_38008	23.2	419	260	14	18	411	15	396	3.9e-08	62.4	---
SX13_00046	tmn:UCRPA7_1542	22.6	380	241	13	21	379	34	381	5.1e-08	62	---
SX13_00046	scm:SCHCODRAFT_50740	23.6	288	189	7	125	392	107	383	5.1e-08	62	---
SX13_00047	nhe:NECHADRAFT_44307	53.2	417	175	2	7	423	8	404	3.1e-122	441.4	---
SX13_00047	nhe:NECHADRAFT_35405	49.2	431	205	5	10	436	13	433	3.2e-111	404.8	---
SX13_00047	fox:FOXG_03526	46	437	213	4	3	436	10	426	5.9e-105	384	---
SX13_00047	fvr:FVEG_02393	48.2	417	193	4	10	423	13	409	1.7e-104	382.5	---
SX13_00047	ang:ANI_1_454044	45.2	425	210	4	3	427	4	405	1.8e-98	362.5	---
SX13_00047	cfj:CFIO01_02846	43.6	456	214	6	10	443	12	446	4.5e-97	357.8	---
SX13_00047	cne:CNA05260	37.8	442	250	8	8	446	8	427	8.6e-80	300.4	---
SX13_00047	cnb:CNBA5070	38.9	429	237	8	8	433	8	414	3.3e-79	298.5	---
SX13_00047	pfy:PFICI_08684	39.2	436	227	8	10	434	1	409	1.8e-77	292.7	---
SX13_00047	scm:SCHCODRAFT_61072	38.1	431	239	10	1	425	1	409	3.9e-72	275	---
SX13_00047	tvs:TRAVEDRAFT_51597	39.7	416	217	13	8	418	8	394	1.7e-67	259.6	---
SX13_00047	fpu:FPSE_08078	35.9	434	187	6	10	440	7	352	2.2e-67	259.2	---
SX13_00047	glz:GLAREA_10470	38.1	438	220	13	9	426	8	414	7.8e-65	250.8	---
SX13_00047	psco:LY89DRAFT_627621	36.9	434	227	11	10	426	9	412	2.5e-63	245.7	---
SX13_00047	tms:TREMEDRAFT_59115	35.6	435	233	13	10	423	6	414	1.2e-62	243.4	---
SX13_00047	gtr:GLOTRDRAFT_79748	35.6	436	238	13	7	432	7	409	1.2e-57	226.9	---
SX13_00047	afv:AFLA_053530	37.4	377	123	4	1	377	1	264	3e-56	222.2	---
SX13_00047	pdp:PDIP_55850	33.6	434	250	8	12	434	9	415	4.3e-55	218.4	---
SX13_00047	psco:LY89DRAFT_699349	35.2	389	195	10	12	391	14	354	1.1e-50	203.8	---
SX13_00047	aor:AO090009000103	45.3	234	98	2	1	234	1	204	2.7e-49	199.1	---
SX13_00048	nhe:NECHADRAFT_55588	82.9	310	34	1	3	293	1	310	7.2e-144	512.7	---
SX13_00048	fox:FOXG_01260	39.5	306	161	5	5	292	4	303	6.9e-54	213.8	---
SX13_00048	fvr:FVEG_00237	36.9	306	169	5	5	292	4	303	7.7e-53	210.3	---
SX13_00048	bze:COCCADRAFT_33522	35.6	306	172	3	5	291	4	303	5.7e-48	194.1	---
SX13_00048	npa:UCRNP2_10148	33.1	308	182	5	5	292	4	307	1.7e-44	182.6	---
SX13_00048	nhe:NECHADRAFT_42269	34.1	311	178	6	1	290	1	305	8.5e-44	180.3	---
SX13_00048	ela:UCREL1_8340	33.1	311	179	6	5	292	4	308	9.4e-43	176.8	---
SX13_00048	psco:LY89DRAFT_581910	33.2	316	181	7	3	293	2	312	4.7e-42	174.5	---
SX13_00048	ela:UCREL1_4572	34.7	317	177	7	3	293	2	314	1.4e-41	172.9	---
SX13_00048	ela:UCREL1_768	34.8	313	176	7	3	292	2	309	1.4e-41	172.9	---
SX13_00048	ang:ANI_1_2202024	32.5	314	179	7	4	293	3	307	1.4e-41	172.9	---
SX13_00048	bsc:COCSADRAFT_130207	32.6	313	180	6	5	292	4	310	8.8e-41	170.2	---
SX13_00048	aalt:CC77DRAFT_1032710	32.4	315	181	6	3	291	2	310	2.8e-39	165.2	---
SX13_00048	val:VDBG_02277	31.8	311	184	7	1	289	1	305	3.7e-39	164.9	---
SX13_00048	bor:COCMIDRAFT_101166	33.2	313	178	6	5	292	4	310	4.8e-39	164.5	---
SX13_00048	bze:COCCADRAFT_112020	34.7	308	175	5	5	292	4	305	6.3e-39	164.1	---
SX13_00048	tmn:UCRPA7_2075	32	316	183	6	5	292	4	315	2.4e-38	162.2	---
SX13_00048	nhe:NECHADRAFT_92336	33.1	320	177	8	4	293	3	315	7e-38	160.6	---
SX13_00048	afv:AFLA_105330	30.9	311	185	5	5	291	4	308	7e-38	160.6	---
SX13_00048	ela:UCREL1_770	30.5	315	189	6	3	293	2	310	1.6e-37	159.5	---
SX13_00049	pfy:PFICI_13854	64.6	709	232	7	51	747	31	732	1.8e-259	898.3	---
SX13_00049	aalt:CC77DRAFT_967391	44.4	693	355	11	60	747	46	713	5e-169	597.8	---
SX13_00049	pfy:PFICI_12145	41.9	737	335	18	59	741	230	927	1.1e-144	516.9	---
SX13_00049	fpu:FPSE_06973	36.4	737	391	14	40	741	327	1020	6.3e-124	448	---
SX13_00049	pcs:Pc12g11420	37.5	751	381	14	27	735	205	909	1.8e-123	446.4	---
SX13_00049	glz:GLAREA_06641	36.4	739	380	15	50	741	333	1028	3.1e-123	445.7	---
SX13_00049	fgr:FGSG_11716	36	734	398	13	40	741	60	753	4.1e-123	445.3	---
SX13_00049	bze:COCCADRAFT_110654	38.7	718	378	17	46	747	1	672	2.3e-121	439.5	---
SX13_00049	fpu:FPSE_06784	38.3	726	371	20	45	747	118	789	9.8e-117	424.1	---
SX13_00049	fvr:FVEG_12415	37.8	762	392	24	31	747	252	976	2.2e-116	422.9	---
SX13_00049	pfy:PFICI_02877	37.4	729	358	19	84	747	438	1133	1.8e-115	419.9	---
SX13_00049	pfy:PFICI_11074	36.3	722	342	12	88	741	235	906	2.4e-115	419.5	---
SX13_00049	cfj:CFIO01_02865	42.4	542	289	7	205	744	445	965	2e-114	416.4	---
SX13_00049	aalt:CC77DRAFT_1086479	37.4	716	318	15	83	747	366	1002	1.7e-113	413.3	---
SX13_00049	pfy:PFICI_07403	37.3	746	391	21	41	747	67	774	1.9e-112	409.8	---
SX13_00049	bor:COCMIDRAFT_92717	38.3	689	339	18	104	747	13	660	9.5e-112	407.5	---
SX13_00049	pan:PODANSg4702	37.5	710	376	18	87	747	195	885	1.2e-111	407.1	---
SX13_00049	fvr:FVEG_01636	34.7	767	425	17	10	741	34	759	4.7e-111	405.2	---
SX13_00049	vda:VDAG_10298	36.3	692	321	14	59	744	277	854	1.9e-107	393.3	---
SX13_00049	pno:SNOG_13075	37	695	318	15	89	734	304	927	2.4e-107	392.9	---
SX13_00050	pfy:PFICI_13853	51.1	186	75	5	22	194	25	207	4.8e-43	177.2	---
SX13_00050	fgr:FGSG_12726	73.2	97	26	0	98	194	13	109	5.5e-39	163.7	---
SX13_00050	fpu:FPSE_09296	73.2	97	26	0	98	194	13	109	5.5e-39	163.7	---
SX13_00050	fvr:FVEG_07150	73.2	97	26	0	98	194	13	109	1.2e-38	162.5	---
SX13_00050	fox:FOXG_09524	73.2	97	26	0	98	194	13	109	1.2e-38	162.5	---
SX13_00050	ttt:THITE_2119293	70.1	97	29	0	98	194	13	109	1.6e-38	162.2	---
SX13_00050	tmn:UCRPA7_6385	73.2	97	26	0	98	194	13	109	1.6e-38	162.2	---
SX13_00050	tre:TRIREDRAFT_23455	73.2	97	26	0	98	194	13	109	2.1e-38	161.8	---
SX13_00050	val:VDBG_06969	72.2	97	27	0	98	194	13	109	2.7e-38	161.4	---
SX13_00050	vda:VDAG_06615	72.2	97	27	0	98	194	13	109	2.7e-38	161.4	---
SX13_00050	cfj:CFIO01_15000	72.2	97	27	0	98	194	13	109	6e-38	160.2	---
SX13_00050	nte:NEUTE1DRAFT62849	70.1	97	29	0	98	194	128	224	7.9e-38	159.8	---
SX13_00050	mgr:MGG_06263	71.1	97	28	0	98	194	75	171	1e-37	159.5	---
SX13_00050	ncr:NCU00024	69.1	97	30	0	98	194	130	226	1.8e-37	158.7	---
SX13_00050	psco:LY89DRAFT_422207	72.2	97	27	0	98	194	13	109	1.8e-37	158.7	---
SX13_00050	pno:SNOG_14666	71.1	97	28	0	98	194	13	109	1.8e-37	158.7	---
SX13_00050	bze:COCCADRAFT_90583	70.1	97	29	0	98	194	51	147	2.3e-37	158.3	---
SX13_00050	bsc:COCSADRAFT_125252	70.1	97	29	0	98	194	51	147	2.3e-37	158.3	---
SX13_00050	bor:COCMIDRAFT_33198	70.1	97	29	0	98	194	51	147	2.3e-37	158.3	---
SX13_00050	mtm:MYCTH_2304487	69.1	97	30	0	98	194	13	109	3.9e-37	157.5	---
SX13_00051	pfy:PFICI_13852	60.2	530	208	2	23	550	10	538	6.3e-181	636.7	---
SX13_00051	pno:SNOG_05138	33.3	516	319	5	37	541	16	517	1.3e-77	293.5	---
SX13_00051	aalt:CC77DRAFT_1022357	33	533	341	8	16	539	15	540	9.6e-73	277.3	---
SX13_00051	pfy:PFICI_12147	29.8	524	326	9	20	538	24	510	9e-63	244.2	---
SX13_00051	glz:GLAREA_06640	29.1	467	294	11	24	482	28	465	1e-45	187.6	---
SX13_00051	aalt:CC77DRAFT_719136	26.4	545	353	12	20	546	19	533	4.7e-43	178.7	---
SX13_00051	fvr:FVEG_01635	28.9	446	294	9	25	464	33	461	1e-42	177.6	---
SX13_00051	psco:LY89DRAFT_671120	26.5	465	305	9	77	533	17	452	7e-39	164.9	---
SX13_00051	aalt:CC77DRAFT_391926	27.5	513	327	11	58	551	49	535	5.9e-38	161.8	---
SX13_00051	vda:VDAG_10299	29.3	447	263	9	26	464	32	433	6.5e-37	158.3	---
SX13_00051	pfy:PFICI_04775	26.9	412	271	8	56	464	51	435	1.8e-34	150.2	---
SX13_00051	fgr:FGSG_00229	26.6	421	284	9	57	471	57	458	2e-33	146.7	---
SX13_00051	fpu:FPSE_06974	25.6	488	334	11	57	534	72	540	4.4e-33	145.6	---
SX13_00051	psco:LY89DRAFT_657937	33.5	218	130	4	84	297	14	220	6.3e-32	141.7	---
SX13_00051	pfy:PFICI_11073	25.8	496	341	13	56	543	68	544	7.7e-30	134.8	---
SX13_00051	tml:GSTUM_00007433001	38.2	199	122	1	59	257	1	198	1.7e-29	133.7	---
SX13_00051	pfy:PFICI_02876	33.2	199	118	3	71	255	2	199	9.1e-23	111.3	---
SX13_00051	pno:SNOG_13076	47.8	67	30	2	58	124	31	92	9.8e-09	64.7	---
SX13_00052	fox:FOXG_16232	81.6	305	28	1	1	305	1	277	1.9e-147	524.6	---
SX13_00052	fox:FOXG_14306	72.5	305	84	0	1	305	620	924	4e-137	490.3	---
SX13_00052	plj:VFPFJ_00027	65.9	302	103	0	1	302	1	302	2.1e-117	424.9	---
SX13_00052	pte:PTT_16368	61.4	308	117	1	1	306	95	402	2.3e-116	421.4	---
SX13_00052	ssl:SS1G_13717	59.9	302	121	0	1	302	89	390	1.6e-109	398.7	---
SX13_00052	ssl:SS1G_10139	59.9	302	121	0	1	302	89	390	1.6e-109	398.7	---
SX13_00052	ssl:SS1G_05450	59.9	302	121	0	1	302	89	390	1.6e-109	398.7	---
SX13_00052	ssl:SS1G_04121	59.9	302	121	0	1	302	89	390	1.6e-109	398.7	---
SX13_00052	ssl:SS1G_01209	59.9	302	121	0	1	302	89	390	1.6e-109	398.7	---
SX13_00052	ssl:SS1G_01014	59.9	302	121	0	1	302	89	390	1.6e-109	398.7	---
SX13_00052	ssl:SS1G_03487	59.6	302	122	0	1	302	89	390	2.1e-109	398.3	---
SX13_00052	ssl:SS1G_11908	58.9	302	124	0	1	302	47	348	2.7e-109	397.9	---
SX13_00052	ssl:SS1G_11952	59.6	302	122	0	1	302	89	390	6.1e-109	396.7	---
SX13_00052	ssl:SS1G_01499	58.9	302	124	0	1	302	582	883	7.9e-109	396.4	---
SX13_00052	bfu:BCIN_16g02550	59.3	302	123	0	1	302	89	390	7.9e-109	396.4	---
SX13_00052	ssl:SS1G_12374	59.6	302	122	0	1	302	89	390	1e-108	396	---
SX13_00052	ssl:SS1G_06456	58.6	302	125	0	1	302	47	348	1e-108	396	---
SX13_00052	ssl:SS1G_05952	58.6	302	125	0	1	302	47	348	1e-108	396	---
SX13_00052	ssl:SS1G_12389	59.6	302	122	0	1	302	89	390	1.8e-108	395.2	---
SX13_00052	ssl:SS1G_06492	59.3	302	123	0	1	302	89	390	1.8e-108	395.2	---
SX13_00053	nhe:NECHADRAFT_101753	94.8	388	20	0	29	416	1	388	3.6e-197	690.3	---
SX13_00053	fvr:FVEG_00045	85.9	389	53	2	29	417	1	387	1.1e-177	625.5	---
SX13_00053	psco:LY89DRAFT_674149	79.1	387	79	2	29	415	1	385	4.9e-162	573.5	acid protease; K01379 CTSD; cathepsin D [EC:3.4.23.5]
SX13_00053	bfu:BCIN_12g02040	79	390	80	2	29	417	1	389	4.2e-161	570.5	---
SX13_00053	cmt:CCM_00473	72.6	390	105	2	29	416	1	390	4.8e-149	530.4	cathepsin E; K01382 CTSE; cathepsin E [EC:3.4.23.34]
SX13_00053	pco:PHACADRAFT_135435	50.3	390	178	7	37	415	11	395	3e-79	298.5	---
SX13_00053	cput:CONPUDRAFT_43975	47.3	408	188	11	23	415	5	400	2.9e-74	282	---
SX13_00053	gtr:GLOTRDRAFT_63657	46.1	393	194	9	35	415	11	397	6.8e-71	270.8	---
SX13_00053	pco:PHACADRAFT_112385	45.8	393	198	8	33	415	8	395	2.6e-70	268.9	---
SX13_00053	dsq:DICSQDRAFT_49723	48.8	322	159	4	99	416	58	377	9.8e-70	266.9	---
SX13_00053	cput:CONPUDRAFT_109605	44.4	390	195	9	40	417	14	393	1.7e-69	266.2	---
SX13_00053	shs:STEHIDRAFT_77950	45	400	201	8	32	417	6	400	1.9e-68	262.7	---
SX13_00053	gtr:GLOTRDRAFT_57888	50.1	335	149	9	96	417	45	374	1.9e-68	262.7	---
SX13_00053	cput:CONPUDRAFT_125715	43.2	387	204	7	40	417	14	393	6e-67	257.7	---
SX13_00053	gtr:GLOTRDRAFT_121577	48.9	327	153	7	99	414	92	415	1.1e-65	253.4	---
SX13_00053	cput:CONPUDRAFT_125712	42.6	387	206	7	40	417	14	393	3.3e-65	251.9	acid protease; K01381 PEP4; saccharopepsin [EC:3.4.23.25]
SX13_00053	hir:HETIRDRAFT_36528	47.4	331	158	7	99	415	100	428	4.3e-65	251.5	---
SX13_00053	lbc:LACBIDRAFT_250557	45.1	397	201	9	33	415	6	399	4.3e-65	251.5	---
SX13_00053	cput:CONPUDRAFT_56809	47.7	329	159	6	98	417	60	384	4.3e-65	251.5	---
SX13_00053	cput:CONPUDRAFT_138087	42.7	403	211	8	27	417	4	398	4.3e-65	251.5	---
SX13_00055	nhe:NECHADRAFT_42336	79.3	334	38	3	23	325	1	334	1.4e-143	511.9	---
SX13_00055	ela:UCREL1_7751	36.7	281	167	2	56	325	1	281	4.7e-46	188	---
SX13_00055	ure:UREG_04613	31.7	287	180	6	52	323	58	343	7.8e-33	144.1	---
SX13_00055	psco:LY89DRAFT_639329	30.9	285	188	6	52	334	15	292	4.7e-30	134.8	---
SX13_00055	glz:GLAREA_11386	28.5	305	189	7	42	325	4	300	2.4e-29	132.5	---
SX13_00055	fpu:FPSE_04067	31.1	280	178	6	59	325	27	304	6.4e-27	124.4	---
SX13_00055	maw:MAC_08988	28.4	296	192	4	44	325	10	299	1e-24	117.1	---
SX13_00056	nhe:NECHADRAFT_42336	90.4	104	7	1	1	101	386	489	1.4e-49	198	---
SX13_00056	cmt:CCM_08071	39.3	107	60	2	1	102	351	457	2.1e-18	94.4	---
SX13_00056	fox:FOXG_02670	38.3	107	60	3	1	101	352	458	1.6e-13	78.2	---
SX13_00056	pan:PODANSg1424	46.3	67	34	1	1	65	113	179	1.6e-10	68.2	---
SX13_00056	fvr:FVEG_14143	35.2	105	62	3	1	99	279	383	6.3e-10	66.2	---
SX13_00057	nhe:NECHADRAFT_75762	85.4	301	44	0	1	301	1	301	8.5e-148	525.8	---
SX13_00057	ttt:THITE_2085426	39.9	288	151	7	17	297	31	303	2.3e-52	208.8	---
SX13_00057	pan:PODANSg3288	29.6	284	171	5	17	299	24	279	1.2e-32	143.3	---
SX13_00057	tmn:UCRPA7_8171	32.2	295	167	11	14	301	42	310	1.2e-32	143.3	---
SX13_00057	fox:FOXG_08740	36.7	248	130	8	61	301	112	339	9.4e-30	133.7	---
SX13_00057	pfj:MYCFIDRAFT_110781	35.4	209	112	7	93	301	1	186	7.4e-27	124	---
SX13_00057	aalt:CC77DRAFT_250051	36.4	214	112	8	93	299	114	310	1.3e-26	123.2	---
SX13_00057	fox:FOXG_07450	60	105	42	0	103	207	1	105	1.1e-25	120.2	---
SX13_00057	maj:MAA_05272	37.9	219	112	9	84	301	102	297	1.4e-25	119.8	---
SX13_00057	glz:GLAREA_09132	27.5	276	174	7	27	297	46	300	4.1e-25	118.2	---
SX13_00057	tre:TRIREDRAFT_102935	28.3	290	175	10	19	301	31	294	5.3e-25	117.9	---
SX13_00057	pno:SNOG_03713	37.3	209	109	7	94	301	82	269	1.2e-24	116.7	---
SX13_00057	bor:COCMIDRAFT_105018	35.5	214	114	7	91	299	110	304	2e-24	115.9	---
SX13_00057	ztr:MYCGRDRAFT_73568	31.8	223	129	6	79	301	106	305	4.5e-24	114.8	---
SX13_00057	cmt:CCM_05932	39.9	153	79	3	149	301	166	305	1.3e-23	113.2	---
SX13_00057	aalt:CC77DRAFT_997039	30.2	215	126	7	91	301	113	307	8e-21	104	---
SX13_00057	fgr:FGSG_01651	30.7	225	118	7	80	301	104	293	8.8e-20	100.5	---
SX13_00057	psco:LY89DRAFT_654631	31.6	158	95	2	144	301	36	180	2.2e-18	95.9	---
SX13_00057	afv:AFLA_114590	29.1	175	106	4	127	301	19	175	2.2e-18	95.9	---
SX13_00057	ssl:SS1G_13687	31.6	152	90	3	150	301	17	154	2.8e-18	95.5	---
SX13_00058	nhe:NECHADRAFT_75761	47.1	663	248	8	1	570	102	754	1.4e-134	483	---
SX13_00058	fvr:FVEG_04381	31.2	600	303	18	38	560	146	712	5.7e-51	205.3	---
SX13_00058	fox:FOXG_01088	41.2	204	119	1	368	570	27	230	1.6e-37	160.6	---
SX13_00058	fvr:FVEG_00425	41	188	106	1	385	567	49	236	2e-35	153.7	---
SX13_00058	fgr:FGSG_08826	37.7	162	92	1	409	570	2	154	5e-23	112.5	---
SX13_00058	fgr:FGSG_11821	28.2	142	93	2	438	570	490	631	2.8e-13	80.1	---
SX13_00059	nhe:NECHADRAFT_79864	60.7	183	62	1	1	183	120	292	5.2e-55	216.9	---
SX13_00059	cfj:CFIO01_06626	48.4	184	94	1	1	183	77	260	1.7e-45	185.3	---
SX13_00059	fox:FOXG_15891	50.8	183	86	1	1	183	129	307	4.8e-45	183.7	---
SX13_00059	pfy:PFICI_11277	46.7	182	97	0	2	183	128	309	1.8e-44	181.8	---
SX13_00059	vda:VDAG_00617	47	183	97	0	1	183	116	298	3.1e-44	181	---
SX13_00059	cfj:CFIO01_13067	48.6	183	94	0	1	183	221	403	9.1e-44	179.5	---
SX13_00059	psco:LY89DRAFT_787162	42.6	183	105	0	1	183	120	302	3.6e-40	167.5	---
SX13_00059	pfy:PFICI_04063	41.8	182	106	0	2	183	125	306	5.7e-38	160.2	---
SX13_00059	val:VDBG_01004	47.6	145	76	0	39	183	12	156	2.9e-34	147.9	---
SX13_00059	val:VDBG_09857	51.1	141	68	1	45	184	2	142	7.2e-33	143.3	---
SX13_00059	pfy:PFICI_03305	36.4	187	115	2	2	184	131	317	1.8e-28	128.6	---
SX13_00059	cfj:CFIO01_04109	37.2	183	80	1	1	183	128	275	3.9e-26	120.9	---
SX13_00059	fox:FOXG_05684	34.5	168	110	0	16	183	48	215	1e-23	112.8	---
SX13_00059	fpu:FPSE_11945	34.6	185	119	2	2	184	50	234	1.5e-22	109	---
SX13_00059	bor:COCMIDRAFT_10433	32.5	169	112	1	16	182	44	212	9.2e-20	99.8	---
SX13_00059	bsc:COCSADRAFT_21887	32	169	113	1	16	182	44	212	1.2e-19	99.4	---
SX13_00059	ang:ANI_1_1100164	31.7	189	123	2	1	183	45	233	2e-19	98.6	---
SX13_00059	bze:COCCADRAFT_112494	31.4	169	114	1	16	182	44	212	1.3e-18	95.9	---
SX13_00059	ela:UCREL1_6336	32.1	184	125	0	1	184	33	216	2.3e-18	95.1	---
SX13_00060	nhe:NECHADRAFT_75755	93.8	210	13	0	1	210	1	210	1.5e-115	418.3	---
SX13_00060	mgr:MGG_13216	55.8	224	95	2	12	233	12	233	7.4e-75	283.1	---
SX13_00060	pan:PODANSg3018	52.4	233	107	2	5	233	6	238	4.2e-70	267.3	---
SX13_00060	ang:ANI_1_2362074	54.8	228	100	2	1	228	1	225	1.4e-68	262.3	---
SX13_00060	fox:FOXG_09778	50.4	228	111	1	1	228	1	226	1.8e-68	261.9	---
SX13_00060	fvr:FVEG_08704	50.4	228	111	1	1	228	1	226	2.6e-67	258.1	---
SX13_00060	ela:UCREL1_129	48.5	235	118	2	1	233	1	234	4.4e-67	257.3	---
SX13_00060	maj:MAA_10372	49.3	229	114	2	1	228	1	228	4.2e-62	240.7	---
SX13_00060	maw:MAC_08673	49.1	228	114	2	1	228	1	226	1.2e-61	239.2	---
SX13_00060	val:VDBG_05766	57.5	181	74	2	48	228	2	179	3.9e-60	234.2	---
SX13_00060	cmt:CCM_03524	49.1	228	112	3	4	228	3	229	8.8e-60	233	---
SX13_00060	cfj:CFIO01_01460	44.5	227	117	3	4	228	2	221	1.4e-52	209.1	---
SX13_00060	npa:UCRNP2_298	49.1	175	85	3	54	228	25	195	1.9e-46	188.7	---
SX13_00060	nhe:NECHADRAFT_56664	59.5	131	50	1	92	222	1	128	2.4e-41	171.8	---
SX13_00060	fme:FOMMEDRAFT_156650	28.5	228	148	5	13	233	8	227	4.7e-21	104.4	---
SX13_00060	fgr:FGSG_01060	27.4	201	132	6	11	201	4	200	1.1e-12	76.6	---
SX13_00060	glz:GLAREA_02696	41.5	106	52	4	97	196	89	190	1.1e-12	76.6	---
SX13_00060	cci:CC1G_03578	26.7	202	141	3	16	213	10	208	1.4e-12	76.3	---
SX13_00060	plj:VFPFJ_03585	30.3	195	124	7	11	197	2	192	6.8e-12	73.9	---
SX13_00060	nhe:NECHADRAFT_74693	25.3	217	148	7	11	217	3	215	1.5e-11	72.8	---
SX13_00061	nhe:NECHADRAFT_75754	88.4	301	16	1	54	335	2	302	1.2e-150	535.4	---
SX13_00061	plj:VFPFJ_02011	48.4	304	135	2	54	335	2	305	2.1e-78	295.4	---
SX13_00061	maj:MAA_04876	47.8	299	135	2	54	331	2	300	1.8e-77	292.4	---
SX13_00061	maj:MAA_00103	46.2	303	142	2	54	335	2	304	2.8e-75	285	---
SX13_00061	mgr:MGG_04736	45.3	300	140	5	54	331	2	299	7.6e-65	250.4	---
SX13_00061	afv:AFLA_118360	38	303	166	3	54	334	2	304	1e-53	213.4	---
SX13_00061	val:VDBG_04837	33.9	304	177	3	54	335	2	303	5.5e-47	191	---
SX13_00061	abe:ARB_05701	34.7	291	168	3	54	322	2	292	6.1e-46	187.6	---
SX13_00061	tve:TRV_03703	34.4	291	169	3	54	322	2	292	3e-45	185.3	---
SX13_00061	vda:VDAG_04378	33.6	304	178	3	54	335	2	303	7.4e-44	180.6	---
SX13_00061	maw:MAC_09550	34.2	304	178	3	54	335	2	305	1.3e-43	179.9	---
SX13_00061	fox:FOXG_22641	30.6	301	186	3	55	334	3	301	4.1e-42	174.9	---
SX13_00061	maj:MAA_08621	34.4	288	167	3	54	319	2	289	5.3e-42	174.5	---
SX13_00061	cfj:CFIO01_01653	35.5	307	171	5	54	335	2	306	7e-42	174.1	---
SX13_00061	pcs:Pc13g11240	31	303	183	4	54	330	2	304	7.2e-39	164.1	---
SX13_00061	fox:FOXG_16963	29.7	276	168	4	54	303	3	278	3.1e-34	148.7	---
SX13_00061	maj:MAA_00104	29.5	305	191	4	55	335	3	307	3.8e-32	141.7	---
SX13_00061	scm:SCHCODRAFT_231475	31	316	179	10	51	330	3	315	6.8e-29	131	---
SX13_00061	nhe:NECHADRAFT_79829	27.4	292	154	9	55	327	7	259	5.9e-17	91.3	---
SX13_00062	nhe:NECHADRAFT_75753	93.7	463	29	0	1	463	1	463	3.6e-254	879.8	---
SX13_00062	nfi:NFIA_099660	42.6	340	158	8	127	454	1	315	1.1e-64	250.4	---
SX13_00063	nhe:NECHADRAFT_75752	97.5	365	9	0	63	427	56	420	5.3e-204	713	---
SX13_00063	mgr:MGG_01874	67	364	113	2	64	427	86	442	1.1e-140	502.7	---
SX13_00063	cfj:CFIO01_06699	42.3	343	197	1	63	405	14	355	1.8e-74	282.7	---
SX13_00063	pfp:PFL1_04372	44	332	185	1	63	394	172	502	3.9e-74	281.6	---
SX13_00063	npa:UCRNP2_2739	42.8	355	201	2	63	417	124	476	4.4e-73	278.1	---
SX13_00063	tmn:UCRPA7_4247	41	356	203	3	63	413	58	411	5.3e-71	271.2	---
SX13_00063	mrr:Moror_17183	38.7	372	218	4	51	413	93	463	1e-69	266.9	---
SX13_00063	afm:AFUA_3G15000	41.4	348	199	3	51	394	97	443	5e-69	264.6	---
SX13_00063	nfi:NFIA_062110	40.8	348	201	3	51	394	97	443	3.2e-68	261.9	---
SX13_00063	uma:UMAG_01136	41.7	333	193	1	63	394	150	482	4.2e-68	261.5	---
SX13_00063	pfy:PFICI_04031	39.1	350	205	2	63	405	109	457	2.7e-67	258.8	---
SX13_00063	fvr:FVEG_08610	42.7	330	187	2	63	391	109	437	1e-66	256.9	---
SX13_00063	afv:AFLA_058830	40.3	345	201	3	51	391	106	449	1e-66	256.9	---
SX13_00063	fox:FOXG_09880	42.4	330	188	2	63	391	109	437	1.8e-66	256.1	---
SX13_00063	nhe:NECHADRAFT_87568	40.2	361	211	3	63	422	106	462	5.2e-66	254.6	---
SX13_00063	aor:AO090010000620	39.8	352	209	3	35	384	83	433	2.6e-65	252.3	---
SX13_00063	afv:AFLA_121050	39.8	352	209	3	35	384	30	380	2.6e-65	252.3	---
SX13_00063	act:ACLA_042280	38.5	364	216	4	35	394	99	458	3.3e-65	251.9	---
SX13_00063	uma:UMAG_04841	39.9	333	199	1	63	394	149	481	9.7e-65	250.4	---
SX13_00063	shs:STEHIDRAFT_152594	40.1	359	214	1	63	420	120	478	2.2e-64	249.2	---
SX13_00064	nhe:NECHADRAFT_90568	91.6	510	38	2	1	505	29	538	1.4e-275	951	---
SX13_00064	fox:FOXG_02668	60	472	189	0	28	499	26	497	5.4e-171	603.6	---
SX13_00064	pfy:PFICI_06361	59	483	195	3	20	499	8	490	1.7e-169	598.6	---
SX13_00064	fpu:FPSE_02348	58.7	479	198	0	21	499	19	497	2.9e-169	597.8	---
SX13_00064	fvr:FVEG_14141	58.8	478	197	0	22	499	20	497	8e-167	589.7	---
SX13_00064	mtm:MYCTH_2129362	58.4	483	199	2	19	499	6	488	6.3e-164	580.1	---
SX13_00064	fgr:FGSG_08023	57.2	479	205	0	21	499	19	497	2.4e-163	578.2	---
SX13_00064	nhe:NECHADRAFT_94380	57.3	483	181	6	19	499	17	476	4.1e-155	550.8	---
SX13_00064	act:ACLA_073680	47.6	489	250	4	14	499	23	508	5.4e-123	444.1	---
SX13_00064	nfi:NFIA_089120	47.7	482	247	4	22	499	6	486	7.8e-122	440.3	---
SX13_00064	ttt:THITE_2110425	57.8	377	154	3	21	392	15	391	2.5e-120	435.3	---
SX13_00064	aor:AO090001000028	46.8	476	247	5	28	499	15	488	1.3e-119	433	---
SX13_00064	aor:AO090011000685	47.1	476	246	6	27	498	18	491	4.8e-119	431	---
SX13_00064	afv:AFLA_064400	46	476	252	5	28	499	15	489	1.8e-118	429.1	---
SX13_00064	smp:SMAC_06042	46.2	481	254	5	22	498	9	488	6.9e-118	427.2	---
SX13_00064	psco:LY89DRAFT_128325	46.1	466	245	5	36	499	33	494	1.7e-116	422.5	---
SX13_00064	cthr:CTHT_0019210	43.6	498	253	8	29	499	54	550	2.9e-116	421.8	---
SX13_00064	cfj:CFIO01_05439	44	480	263	5	22	498	24	500	6.4e-116	420.6	---
SX13_00064	mtm:MYCTH_2139973	44	498	255	6	25	499	17	513	8.4e-116	420.2	---
SX13_00064	cfj:CFIO01_02166	44.4	484	259	6	22	499	14	493	1.4e-115	419.5	---
SX13_00065	nhe:NECHADRAFT_90567	58.7	312	59	2	6	247	29	340	2.4e-92	341.3	---
SX13_00065	fvr:FVEG_06777	61.6	258	82	3	6	246	29	286	1.9e-68	261.9	---
SX13_00065	fgr:FGSG_10563	58.4	257	91	3	6	246	29	285	8.7e-66	253.1	---
SX13_00065	fox:FOXG_05730	59.3	258	87	3	6	245	29	286	1.1e-63	246.1	---
SX13_00065	fvr:FVEG_03617	43.8	265	124	3	6	245	29	293	4.3e-57	224.2	---
SX13_00065	vda:VDAG_00902	42.9	252	111	3	6	246	56	285	1.9e-49	198.7	---
SX13_00065	fox:FOXG_17687	53.3	152	69	2	94	245	360	509	5e-45	184.1	---
SX13_00065	fgr:FGSG_12918	50.3	153	75	1	94	245	365	517	7.2e-44	180.3	---
SX13_00065	fox:FOXG_19864	53.6	153	69	2	94	246	142	292	7.2e-44	180.3	---
SX13_00065	vda:VDAG_06998	54.7	150	64	2	101	246	118	267	1.6e-43	179.1	---
SX13_00065	fvr:FVEG_13766	50.6	168	73	2	88	245	270	437	1.1e-41	172.9	---
SX13_00065	fox:FOXG_16948	51.2	168	72	2	88	245	270	437	3.3e-41	171.4	---
SX13_00065	val:VDBG_05348	47.1	157	82	1	90	246	238	393	3.7e-40	167.9	---
SX13_00065	plj:VFPFJ_04723	47.4	156	79	2	91	246	290	442	1.8e-39	165.6	---
SX13_00065	bze:COCCADRAFT_36525	49.7	151	71	1	101	246	243	393	3.1e-39	164.9	---
SX13_00065	fvr:FVEG_05942	50.6	156	73	3	94	246	206	360	3.4e-38	161.4	---
SX13_00065	aalt:CC77DRAFT_897627	47.1	155	76	3	94	244	249	401	6.5e-37	157.1	---
SX13_00065	ela:UCREL1_9619	35.3	249	141	3	5	246	63	298	8.5e-37	156.8	---
SX13_00065	cfj:CFIO01_05753	47.1	155	69	1	105	246	126	280	1.9e-36	155.6	---
SX13_00065	ure:UREG_03624	43.7	158	84	1	94	246	199	356	1.6e-35	152.5	---
SX13_00066	fvr:FVEG_06779	54.1	353	111	4	165	467	41	392	1.6e-97	359.4	---
SX13_00066	fpu:FPSE_12205	54.7	340	115	4	165	466	41	379	2.1e-97	359	---
SX13_00066	fgr:FGSG_10561	53	353	115	4	165	467	41	392	1.8e-96	355.9	---
SX13_00066	cfj:CFIO01_12236	42.3	362	160	2	155	467	34	395	1.8e-75	286.2	---
SX13_00066	smp:SMAC_09584	43.2	333	136	2	188	467	69	401	7.4e-74	280.8	---
SX13_00066	nte:NEUTE1DRAFT121572	42.9	333	137	2	188	467	69	401	1.6e-73	279.6	---
SX13_00066	ncr:NCU05317	42.9	333	137	2	188	467	69	401	2.1e-73	279.3	---
SX13_00066	mtm:MYCTH_94536	42.2	344	158	4	165	467	46	389	1.4e-72	276.6	---
SX13_00066	smp:SMAC_09659	42.3	336	138	2	188	467	69	404	3.8e-70	268.5	---
SX13_00066	pcs:Pc16g15030	41.8	323	145	5	188	467	71	393	7.9e-68	260.8	---
SX13_00066	nhe:NECHADRAFT_75749	69.2	185	56	1	1	185	51	234	2e-63	246.1	---
SX13_00066	ttt:THITE_154425	37.5	328	157	4	188	467	63	390	1.4e-53	213.4	---
SX13_00066	ncr:NCU07484	35	334	161	5	187	467	130	460	6.9e-48	194.5	---
SX13_00066	nte:NEUTE1DRAFT70190	34.2	333	165	5	187	467	43	373	1e-46	190.7	---
SX13_00066	ttt:THITE_46100	32.2	335	172	5	186	467	67	399	7e-40	167.9	---
SX13_00066	ure:UREG_06727	32.4	367	190	10	159	467	45	411	1.4e-32	143.7	---
SX13_00066	afv:AFLA_054470	26.9	331	182	7	188	467	61	382	3.8e-30	135.6	---
SX13_00066	ure:UREG_04114	35.1	211	129	5	260	467	218	423	2.8e-25	119.4	---
SX13_00066	fox:FOXG_08721	54.5	101	45	1	368	467	150	250	8.2e-25	117.9	---
SX13_00066	tre:TRIREDRAFT_71245	27.7	332	185	5	188	467	111	439	1.1e-24	117.5	---
SX13_00067	fvr:FVEG_06779	57.4	1011	360	13	3	946	471	1477	0	1142.1	---
SX13_00067	fgr:FGSG_10561	57.3	1010	362	14	3	945	471	1478	0	1127.1	---
SX13_00067	ncr:NCU05317	52.9	1009	404	13	3	944	480	1484	1e-303	1045.4	---
SX13_00067	nhe:NECHADRAFT_75748	74.7	683	113	6	303	946	16	677	2.9e-303	1043.9	---
SX13_00067	nte:NEUTE1DRAFT121572	52.9	1009	404	13	3	944	480	1484	8.4e-303	1042.3	---
SX13_00067	smp:SMAC_09584	52.8	1001	396	17	13	944	490	1483	5.3e-297	1023.1	---
SX13_00067	mtm:MYCTH_94536	50.2	1010	426	11	3	944	468	1468	5.5e-294	1013.1	---
SX13_00067	cfj:CFIO01_12236	52.2	996	393	16	13	944	484	1460	2e-291	1004.6	---
SX13_00067	pcs:Pc16g15030	48.5	995	421	12	12	946	481	1444	5.5e-278	959.9	---
SX13_00067	smp:SMAC_09659	49.6	989	403	14	13	939	493	1448	6.5e-271	936.4	---
SX13_00067	ttt:THITE_46100	45	997	479	16	13	944	488	1480	1.6e-248	862.1	---
SX13_00067	tmn:UCRPA7_2323	44.4	997	482	16	13	944	331	1320	1.2e-245	852.4	---
SX13_00067	pfy:PFICI_13509	45.6	1007	455	17	13	943	519	1508	1.4e-241	839	---
SX13_00067	maj:MAA_00157	45.4	1001	469	18	13	944	482	1473	1.2e-237	825.9	---
SX13_00067	cmt:CCM_09122	44.4	1005	476	18	11	944	481	1473	1.4e-236	822.4	---
SX13_00067	pan:PODANSg1240	43.3	1013	452	19	13	944	325	1296	3.9e-231	804.3	---
SX13_00067	nte:NEUTE1DRAFT70190	42.2	1006	499	19	12	944	461	1457	4e-228	794.3	---
SX13_00067	pdp:PDIP_59730	43.1	1020	498	17	3	944	495	1510	8.9e-228	793.1	---
SX13_00067	ncr:NCU07484	41.4	1004	494	17	12	944	548	1528	1.7e-226	788.9	---
SX13_00067	plj:VFPFJ_01715	42.9	1002	461	19	13	944	487	1447	2.5e-222	775	---
SX13_00068	nhe:NECHADRAFT_75746	91	411	37	0	278	688	92	502	4.4e-224	780.4	---
SX13_00068	nhe:NECHADRAFT_38606	48.8	445	210	6	249	677	24	466	1.4e-121	439.9	---
SX13_00068	fox:FOXG_08076	43.8	447	233	4	249	677	16	462	1.7e-111	406.4	---
SX13_00068	fvr:FVEG_04998	43.3	460	238	5	241	677	3	462	2.9e-111	405.6	---
SX13_00068	fgr:FGSG_06324	44.3	469	231	8	236	677	67	532	3.2e-110	402.1	---
SX13_00068	fpu:FPSE_01168	45.3	375	190	3	318	677	91	465	7.7e-96	354.4	---
SX13_00068	pfy:PFICI_07975	39.3	448	246	6	248	679	8	445	1.9e-86	323.2	---
SX13_00068	val:VDBG_09913	40.3	429	234	8	265	673	3	429	4.9e-82	308.5	---
SX13_00068	fox:FOXG_09750	36.2	445	248	7	245	678	1	420	3.2e-73	279.3	---
SX13_00068	plj:VFPFJ_10142	41.3	332	186	4	350	673	10	340	8.6e-71	271.2	---
SX13_00068	fvr:FVEG_08729	36.3	413	232	5	255	656	6	398	1.2e-69	267.3	---
SX13_00068	maj:MAA_00111	38.4	292	173	2	398	683	1	291	2e-59	233.4	---
SX13_00068	ela:UCREL1_6209	35	403	214	8	277	646	10	397	1.2e-56	224.2	---
SX13_00068	vda:VDAG_06202	42.9	189	103	1	408	591	2	190	2.1e-37	160.2	---
SX13_00068	nhe:NECHADRAFT_75747	50	232	79	5	1	198	1	229	2e-35	153.7	---
SX13_00068	vda:VDAG_04843	28.3	435	236	9	257	679	16	386	3.4e-35	152.9	---
SX13_00068	bfu:BCIN_05g05910	28.1	427	256	11	258	681	16	394	2.5e-30	136.7	---
SX13_00068	plj:VFPFJ_04435	58.7	92	37	1	98	188	129	220	9e-28	128.3	---
SX13_00068	fvr:FVEG_03081	66.3	92	30	1	98	188	109	200	6.4e-26	122.1	---
SX13_00068	fox:FOXG_05051	66.3	92	30	1	98	188	111	202	6.4e-26	122.1	---
SX13_00069	nhe:NECHADRAFT_75745	93.3	806	49	2	6	810	1	802	0	1509.2	---
SX13_00069	fgr:FGSG_11587	69.6	795	222	4	30	808	46	836	0	1132.5	---
SX13_00069	fox:FOXG_17429	51.7	801	361	7	25	802	69	866	2.2e-238	828.2	---
SX13_00069	glz:GLAREA_04949	51.7	797	350	7	31	799	28	817	2e-236	821.6	---
SX13_00069	cfj:CFIO01_08439	54.1	778	303	4	79	805	59	833	1.7e-235	818.5	---
SX13_00069	afv:AFLA_017070	51.1	797	336	6	25	782	53	834	1.2e-233	812.4	---
SX13_00069	nhe:NECHADRAFT_44809	50.4	776	368	5	30	804	17	776	2.1e-233	811.6	---
SX13_00069	bfu:BCIN_16g00005	50.4	819	368	9	12	802	21	829	2.1e-233	811.6	---
SX13_00069	aor:AO090012000442	50.8	797	338	6	25	782	53	834	8e-233	809.7	---
SX13_00069	bze:COCCADRAFT_9439	49.8	806	370	10	31	805	66	867	3.1e-229	797.7	---
SX13_00069	aalt:CC77DRAFT_1014912	50.6	815	358	14	15	790	49	857	9.1e-229	796.2	---
SX13_00069	val:VDBG_01369	49.9	812	390	6	1	805	1	802	1.6e-228	795.4	---
SX13_00069	psco:LY89DRAFT_700939	50.9	792	351	5	26	782	50	838	3.5e-228	794.3	---
SX13_00069	vda:VDAG_07878	49.6	823	386	7	1	805	1	812	4.5e-228	793.9	---
SX13_00069	pcs:Pc12g02420	48.9	849	376	10	7	804	3	844	1.5e-226	788.9	---
SX13_00069	vda:VDAG_08710	50.6	779	366	5	22	784	71	846	3e-224	781.2	---
SX13_00069	ang:ANI_1_2292074	50.6	808	337	13	31	784	58	857	1.2e-223	779.2	---
SX13_00069	vda:VDAG_00729	50.5	778	362	6	26	783	56	830	1.5e-223	778.9	---
SX13_00069	fpu:FPSE_02831	49.5	804	361	9	22	783	35	835	2.6e-223	778.1	---
SX13_00069	cfj:CFIO01_00242	48.9	820	358	9	7	782	25	827	3.4e-223	777.7	---
SX13_00070	nhe:NECHADRAFT_75744	85.1	175	26	0	1	175	1	175	2.3e-81	304.3	---
SX13_00070	fgr:FGSG_11586	59.5	158	62	1	1	156	1	158	3.4e-48	194.1	---
SX13_00070	aor:AO090012000441	46.8	171	88	1	3	170	6	176	1.5e-35	152.1	---
SX13_00070	afv:AFLA_017060	46.8	171	88	1	3	170	6	176	1.5e-35	152.1	---
SX13_00070	fpu:FPSE_08101	47.7	155	79	1	15	169	57	209	6.9e-33	143.3	---
SX13_00070	glz:GLAREA_04948	42	157	91	0	8	164	4	160	4.2e-30	134	---
SX13_00070	fgr:FGSG_04645	41.9	160	74	2	3	162	45	185	1.3e-26	122.5	---
SX13_00070	vda:VDAG_07879	38.9	167	93	3	9	175	5	162	3.4e-24	114.4	---
SX13_00070	bcom:BAUCODRAFT_141621	35.2	159	93	3	8	163	9	160	2.2e-18	95.1	---
SX13_00070	tml:GSTUM_00000080001	36.7	128	76	1	19	146	20	142	1.3e-15	85.9	---
SX13_00070	pfj:MYCFIDRAFT_211073	33.3	159	97	3	5	160	6	158	2.2e-15	85.1	---
SX13_00070	pfy:PFICI_00127	31.9	163	106	3	13	174	22	180	1e-12	76.3	---
SX13_00070	plj:VFPFJ_11488	37	119	61	5	32	144	24	134	8.8e-12	73.2	---
SX13_00070	val:VDBG_01368	38.5	104	59	2	72	175	4	102	2.5e-11	71.6	---
SX13_00070	ncr:NCU01891	33.6	146	86	4	14	154	6	145	1.7e-10	68.9	---
SX13_00070	nte:NEUTE1DRAFT52032	33.6	146	86	4	14	154	6	145	1.7e-10	68.9	---
SX13_00070	smp:SMAC_06825	33.6	146	86	4	14	154	6	145	2.8e-10	68.2	---
SX13_00070	maw:MAC_02156	31.2	144	89	5	22	159	23	162	5.9e-08	60.5	---
SX13_00070	maj:MAA_00112	30.1	143	88	4	22	158	22	158	1.9e-06	55.5	---
SX13_00071	nhe:NECHADRAFT_75743	94.7	207	11	0	1	207	1	207	7e-117	422.5	---
SX13_00071	fvr:FVEG_03232	68.1	207	66	0	1	207	1	207	4.1e-85	317	---
SX13_00071	fox:FOXG_04911	71	162	47	0	1	162	1	162	5.4e-69	263.5	---
SX13_00071	afv:AFLA_075110	35.1	208	123	4	1	207	1	197	6.5e-30	133.7	---
SX13_00071	pfy:PFICI_06455	37.3	185	86	6	44	206	44	220	1.4e-24	115.9	---
SX13_00071	ang:ANI_1_1574064	34.6	208	110	7	4	206	14	200	5.5e-21	104	---
SX13_00071	tre:TRIREDRAFT_112502	32.1	190	92	6	44	207	37	215	7.4e-18	93.6	---
SX13_00071	psco:LY89DRAFT_680778	42.6	108	55	1	24	131	47	147	3.7e-17	91.3	---
SX13_00071	fox:FOXG_18424	33.2	190	94	6	44	207	40	222	1.4e-16	89.4	---
SX13_00071	pno:SNOG_06574	25.4	213	110	5	44	207	37	249	6.1e-12	73.9	---
SX13_00071	nhe:NECHADRAFT_77361	31.7	145	71	3	44	168	42	178	8.8e-11	70.1	---
SX13_00071	mtm:MYCTH_2310981	26.7	161	75	4	44	161	37	197	7.7e-07	57	---
SX13_00072	maj:MAA_05485	75.5	983	225	10	1	976	30	1003	0	1358.6	guanine-nucleotide exchange factor Cdc24; K11236 CDC24; cell division control protein 24
SX13_00072	cfj:CFIO01_02548	69.7	993	279	15	1	978	28	1013	0	1260	CDC24 Calponin; K11236 CDC24; cell division control protein 24
SX13_00072	cmt:CCM_08619	67.2	981	304	9	1	978	192	1157	0	1237.2	CDC24 calponin; K11236 CDC24; cell division control protein 24
SX13_00072	tre:TRIREDRAFT_4751	67.3	1000	275	12	4	976	5	979	0	1204.5	guanine-nucleotide dissociation stimulator; K11236 CDC24; cell division control protein 24
SX13_00072	vda:VDAG_03774	63.9	984	294	17	34	977	67	1029	0	1149.4	rho guanine nucleotide exchange factor scd1; K11236 CDC24; cell division control protein 24
SX13_00072	ncr:NCU06067	57.5	1001	364	16	1	976	30	994	4.2e-297	1023.5	cdc24; cdc24-like; K11236 CDC24; cell division control protein 24
SX13_00072	mgr:MGG_09697	56.4	1015	389	21	6	975	42	1047	2.6e-286	987.6	rho guanine nucleotide exchange factor scd1; K11236 CDC24; cell division control protein 24
SX13_00072	plj:VFPFJ_03948	79.8	585	97	3	1	565	30	613	3.1e-268	927.5	rho guanine nucleotide exchange factor scd1; K11236 CDC24; cell division control protein 24
SX13_00073	fox:FOXG_04909	92.4	92	7	0	1	92	1	92	4.1e-45	183	---
SX13_00073	fvr:FVEG_03234	91.3	92	8	0	1	92	1	92	1.6e-44	181	---
SX13_00073	fgr:FGSG_10512	90.2	92	9	0	1	92	1	92	3.5e-44	179.9	---
SX13_00073	fpu:FPSE_03397	89.1	92	10	0	1	92	1	92	1.3e-43	177.9	---
SX13_00073	maj:MAA_05484	87	92	12	0	1	92	1	92	5.1e-43	176	---
SX13_00073	tre:TRIREDRAFT_65033	80.4	92	18	0	1	92	1	92	4.2e-37	156.4	---
SX13_00073	cmt:CCM_08620	71.6	81	23	0	6	86	20	100	8.4e-30	132.1	---
SX13_00073	ncr:NCU06066	64.8	88	31	0	5	92	3	90	3e-27	123.6	---
SX13_00073	nte:NEUTE1DRAFT139706	64.8	88	31	0	5	92	3	90	3e-27	123.6	---
SX13_00073	smp:SMAC_07449	62.5	88	33	0	5	92	3	90	8.7e-27	122.1	---
SX13_00073	mgr:MGG_09698	63.3	90	33	0	1	90	1	90	7.4e-26	119	---
SX13_00073	psco:LY89DRAFT_712578	63.5	85	31	0	8	92	13	97	8.1e-25	115.5	---
SX13_00073	ssl:SS1G_05722	61.2	85	33	0	8	92	13	97	9e-24	112.1	---
SX13_00073	bfu:BCIN_05g00770	61.2	85	33	0	8	92	13	97	9e-24	112.1	---
SX13_00073	cfj:CFIO01_02547	58.6	87	36	0	6	92	4	90	2e-23	110.9	---
SX13_00073	pan:PODANSg1855	60.3	78	31	0	8	85	6	83	1.3e-22	108.2	---
SX13_00073	val:VDBG_02859	58.4	89	34	2	6	91	4	92	1.3e-22	108.2	---
SX13_00073	npa:UCRNP2_1631	60.2	83	33	0	10	92	17	99	1.3e-22	108.2	---
SX13_00073	ttt:THITE_2067623	60	80	32	0	6	85	5	84	1.7e-22	107.8	---
SX13_00073	vda:VDAG_03773	58.4	89	34	2	6	91	4	92	1.7e-22	107.8	---
SX13_00074	nhe:NECHADRAFT_73448	87.6	169	3	1	1	151	1	169	7.2e-71	269.2	---
SX13_00074	fpu:FPSE_03398	50.8	177	46	4	1	151	1	162	8e-30	132.9	---
SX13_00074	fgr:FGSG_10513	48.6	177	54	3	1	151	1	166	1.1e-23	112.5	---
SX13_00074	fox:FOXG_04908	35.1	168	52	6	1	146	1	133	2e-12	75.1	---
SX13_00074	cfj:CFIO01_02512	46.1	76	23	1	93	150	105	180	1.9e-10	68.6	---
SX13_00074	val:VDBG_08952	34.3	172	73	4	15	146	3	174	9.2e-10	66.2	---
SX13_00074	fvr:FVEG_03235	32.7	168	78	5	1	146	1	155	1e-08	62.8	---
SX13_00074	vda:VDAG_10217	36.6	172	75	6	2	146	10	174	3e-08	61.2	---
SX13_00075	nhe:NECHADRAFT_75740	93.7	508	15	2	1	498	1	501	7.8e-215	749.2	---
SX13_00075	fvr:FVEG_03236	83.3	384	56	5	1	383	44	420	9.3e-176	619.4	---
SX13_00075	fox:FOXG_04907	81.1	525	65	7	1	498	1	518	1.3e-174	615.5	---
SX13_00075	fpu:FPSE_03399	82.3	384	62	5	1	383	1	379	1.5e-173	612.1	---
SX13_00075	maw:MAC_01702	74.5	384	88	3	1	383	1	375	5.9e-162	573.5	---
SX13_00075	maj:MAA_05490	74.8	381	88	3	1	381	1	373	1.6e-159	565.5	---
SX13_00075	plj:VFPFJ_09255	73.9	383	91	4	1	383	1	374	1.3e-158	562.4	---
SX13_00075	fgr:FGSG_10514	79.1	363	53	4	1	362	1	341	1.3e-156	555.8	---
SX13_00075	tre:TRIREDRAFT_64989	71.2	361	97	4	1	357	1	358	3.9e-142	507.7	---
SX13_00075	vda:VDAG_03766	67.1	386	113	6	1	374	1	384	7.7e-138	493.4	---
SX13_00075	cmt:CCM_08625	64.3	381	126	5	3	382	1	372	2.1e-135	485.3	---
SX13_00075	cfj:CFIO01_02561	68.5	362	102	6	1	353	1	359	2.6e-133	478.4	---
SX13_00075	val:VDBG_02849	69	339	93	4	1	328	1	338	6.5e-129	463.8	---
SX13_00075	pfy:PFICI_08833	60.8	393	141	7	1	381	1	392	4.4e-125	451.1	---
SX13_00075	ela:UCREL1_58	59.7	382	133	5	1	362	1	381	2.3e-121	438.7	---
SX13_00075	nte:NEUTE1DRAFT67841	59.3	371	126	8	1	347	1	370	6.6e-113	410.6	---
SX13_00075	ncr:NCU08161	59.1	372	126	9	1	347	1	371	9.5e-112	406.8	---
SX13_00075	smp:SMAC_03589	55.4	410	152	11	1	382	1	407	9.5e-112	406.8	---
SX13_00075	mgr:MGG_17277	53.3	407	160	7	5	382	4	409	1.6e-106	389.4	---
SX13_00075	pan:PODANSg1100	51.6	413	170	9	1	383	1	413	8.6e-105	383.6	---
SX13_00076	fpu:FPSE_03400	90.9	186	16	1	1	185	1	186	5.6e-41	170.2	---
SX13_00076	fvr:FVEG_03237	90.9	186	16	1	1	185	1	186	7.3e-41	169.9	---
SX13_00076	fox:FOXG_04906	90.9	186	16	1	1	185	1	186	2.1e-40	168.3	---
SX13_00076	nhe:NECHADRAFT_75739	90.9	186	4	2	1	184	1	175	1.6e-35	152.1	---
SX13_00076	cmt:CCM_08624	80	185	36	1	1	185	1	184	3.9e-34	147.5	---
SX13_00076	tre:TRIREDRAFT_65004	69.8	189	53	1	1	185	1	189	2.5e-33	144.8	---
SX13_00076	plj:VFPFJ_11780	82.7	191	27	1	1	185	1	191	5.6e-33	143.7	---
SX13_00076	ncr:NCU08163	74.3	187	40	1	5	183	6	192	2.7e-27	124.8	---
SX13_00076	nte:NEUTE1DRAFT124172	74.9	187	39	1	5	183	3	189	6e-27	123.6	---
SX13_00076	smp:SMAC_03591	74.2	190	41	1	2	183	3	192	6e-27	123.6	---
SX13_00076	fgr:FGSG_10515	87.1	62	8	0	1	62	1	62	7.8e-27	123.2	---
SX13_00076	ttt:THITE_2118126	67	191	52	1	5	184	3	193	1e-26	122.9	---
SX13_00076	mtm:MYCTH_2309709	69.1	188	49	1	5	183	3	190	5.6e-25	117.1	---
SX13_00076	bfu:BCIN_04g01860	65.2	181	61	1	5	183	4	184	1.3e-24	115.9	---
SX13_00076	psco:LY89DRAFT_593539	66.5	182	58	1	5	183	4	185	3.6e-24	114.4	---
SX13_00076	vda:VDAG_03767	69.6	184	54	1	5	186	3	186	4.8e-24	114	---
SX13_00076	mbe:MBM_08031	71.6	183	48	1	5	183	4	186	8.1e-24	113.2	---
SX13_00076	ssl:SS1G_03963	68	181	56	1	5	183	4	184	1.4e-23	112.5	---
SX13_00076	ela:UCREL1_59	69.3	179	54	1	5	183	3	180	9e-23	109.8	---
SX13_00076	mgr:MGG_09711	67.7	195	50	1	2	183	3	197	1.5e-22	109	---
SX13_00077	nhe:NECHADRAFT_75738	68.8	346	105	3	1	345	1	344	1.2e-137	492.3	---
SX13_00078	nhe:NECHADRAFT_31700	97.7	615	12	2	1	614	1	614	0	1171	---
SX13_00078	fox:FOXG_04904	81.3	627	97	13	1	614	1	620	5.7e-279	963.4	---
SX13_00078	fvr:FVEG_03239	81	627	99	13	1	614	1	620	1.8e-277	958.4	---
SX13_00078	fpu:FPSE_03403	79.4	620	107	9	1	614	1	605	7.2e-274	946.4	---
SX13_00078	fgr:FGSG_10517	79.2	620	108	9	1	614	1	605	3.6e-273	944.1	---
SX13_00078	fox:FOXG_14201	73.6	573	136	10	52	614	5	572	3.6e-225	784.6	---
SX13_00078	maw:MAC_01699	61.6	632	214	14	1	614	1	621	5.7e-202	707.6	---
SX13_00078	plj:VFPFJ_03936	63.1	588	194	11	43	614	1	581	7.4e-194	680.6	---
SX13_00078	tre:TRIREDRAFT_4748	58.9	635	217	17	1	614	1	612	9.1e-184	647.1	---
SX13_00078	cmt:CCM_08621	52.9	624	245	18	1	611	1	588	1.1e-152	543.9	---
SX13_00078	cfj:CFIO01_02555	53.9	653	232	23	1	614	1	623	5e-150	535	---
SX13_00078	plj:VFPFJ_03933	57.6	436	137	8	689	1083	1	429	3.7e-137	492.3	dual specificity phosphatase; K14819 DUSP12; dual specificity phosphatase 12 [EC:3.1.3.16 3.1.3.48]
SX13_00078	maw:MAC_01700	56	455	141	10	689	1085	1	454	1.2e-132	477.2	dual specificity phosphatase; K14819 DUSP12; dual specificity phosphatase 12 [EC:3.1.3.16 3.1.3.48]
SX13_00078	maj:MAA_05492	55.2	453	146	8	689	1085	1	452	8.9e-131	471.1	Dual specificity phosphatase; K14819 DUSP12; dual specificity phosphatase 12 [EC:3.1.3.16 3.1.3.48]
SX13_00078	cmt:CCM_08623	55.9	397	124	6	689	1085	1	346	1.2e-124	450.7	dual specificity phosphatase; K14819 DUSP12; dual specificity phosphatase 12 [EC:3.1.3.16 3.1.3.48]
SX13_00079	nhe:NECHADRAFT_75735	86.1	151	17	2	1	150	1	148	5.5e-63	243	---
SX13_00080	nhe:NECHADRAFT_75734	96.7	521	17	0	1	521	1	521	3.3e-293	1009.6	---
SX13_00080	fox:FOXG_04901	59.8	537	186	7	1	517	1	527	2.5e-179	631.3	---
SX13_00080	fvr:FVEG_03240	58.2	502	194	4	22	517	31	522	1.1e-166	589.3	---
SX13_00080	fpu:FPSE_03407	58.3	527	198	8	1	516	1	516	1.3e-164	582.4	---
SX13_00080	fgr:FGSG_10520	61.8	330	122	2	187	516	1	326	6.2e-114	414.1	---
SX13_00080	cfj:CFIO01_07118	34.3	501	297	10	22	513	5	482	7.2e-78	294.3	---
SX13_00080	nhe:NECHADRAFT_45111	32.2	500	299	9	24	513	4	473	7.7e-64	247.7	---
SX13_00080	fox:FOXG_16039	31.4	503	305	10	25	512	7	484	4.8e-50	201.8	---
SX13_00080	psco:LY89DRAFT_106229	28.3	492	286	10	31	512	20	454	5e-47	191.8	---
SX13_00080	nhe:NECHADRAFT_76080	28.1	505	299	13	24	517	8	459	6.5e-47	191.4	---
SX13_00080	psco:LY89DRAFT_722304	31.3	374	229	8	151	515	112	466	1.5e-43	180.3	---
SX13_00080	fox:FOXG_19851	26.6	511	306	12	18	515	3	457	6.3e-42	174.9	---
SX13_00080	fox:FOXG_15580	31.2	426	259	7	25	440	7	408	1.9e-38	163.3	---
SX13_00080	nfi:NFIA_077140	27	492	297	13	31	513	4	442	6.8e-36	154.8	---
SX13_00080	psco:LY89DRAFT_725657	27	497	315	14	31	514	11	472	8.9e-36	154.5	---
SX13_00080	psco:LY89DRAFT_776211	28.5	485	297	13	31	504	9	454	3.7e-34	149.1	---
SX13_00080	fvr:FVEG_17470	28.4	497	304	16	31	512	4	463	1.8e-33	146.7	---
SX13_00080	ang:ANI_1_100184	26.8	503	300	14	31	513	6	460	1e-31	141	---
SX13_00080	nhe:NECHADRAFT_85486	33.3	294	176	8	224	505	22	307	4.3e-30	135.6	---
SX13_00080	vda:VDAG_05820	25.8	520	279	11	21	510	28	470	2.3e-28	129.8	---
SX13_00081	nhe:NECHADRAFT_90563	89.6	338	18	1	1	338	1	321	5.7e-169	596.3	---
SX13_00081	fvr:FVEG_03241	63.7	339	118	2	1	334	1	339	9.6e-116	419.5	---
SX13_00081	fox:FOXG_04900	62.5	339	122	2	1	334	1	339	5.3e-114	413.7	---
SX13_00081	fgr:FGSG_10521	61.8	338	102	2	1	334	1	315	6.7e-109	396.7	---
SX13_00081	fpu:FPSE_03408	66.6	299	96	1	1	295	1	299	2.8e-107	391.3	---
SX13_00081	cfj:CFIO01_07119	51	335	159	2	5	334	4	338	7.7e-89	330.1	---
SX13_00081	nhe:NECHADRAFT_82657	48.3	323	167	0	15	337	18	340	4.6e-86	320.9	---
SX13_00081	afv:AFLA_102330	49.7	326	161	3	15	337	20	345	2.4e-82	308.5	---
SX13_00081	psco:LY89DRAFT_106243	47.3	347	169	6	1	338	1	342	3.1e-82	308.1	---
SX13_00081	ang:ANI_1_3008024	47.2	337	173	4	1	334	6	340	8.5e-80	300.1	---
SX13_00081	fpu:FPSE_09347	47.5	320	167	1	18	336	29	348	7.2e-79	297	---
SX13_00081	fvr:FVEG_13377	46.3	326	171	3	15	336	26	351	2e-76	288.9	---
SX13_00081	fox:FOXG_14535	45.5	334	177	4	5	334	17	349	4.8e-75	284.3	---
SX13_00081	nhe:NECHADRAFT_50449	46.9	326	169	4	15	336	18	343	8.2e-75	283.5	---
SX13_00081	aor:AO090020000177	51.8	284	134	3	15	295	20	303	2.2e-72	275.4	---
SX13_00081	fgr:FGSG_11473	45	320	168	2	18	336	29	341	5.5e-71	270.8	---
SX13_00081	ela:UCREL1_4640	50.2	285	138	4	15	295	18	302	6.1e-70	267.3	---
SX13_00081	pfy:PFICI_15316	43.9	326	177	3	13	334	16	339	8.8e-69	263.5	---
SX13_00081	pfy:PFICI_11918	47.5	314	158	5	13	319	16	329	2e-68	262.3	---
SX13_00081	ttt:THITE_2042539	45.2	325	173	5	15	334	18	342	7.5e-68	260.4	---
SX13_00082	nhe:NECHADRAFT_99048	97.6	881	21	0	392	1272	1	881	0	1765.7	---
SX13_00082	fox:FOXG_04899	90.6	881	76	2	392	1272	1	874	0	1658.3	---
SX13_00082	fvr:FVEG_03242	90	881	86	2	392	1272	1	879	0	1650.2	---
SX13_00082	fpu:FPSE_03409	89.8	881	83	2	392	1272	1	874	0	1645.9	---
SX13_00082	fgr:FGSG_10522	89.8	881	83	2	392	1272	1	874	0	1645.2	---
SX13_00082	plj:VFPFJ_03945	75.1	887	201	4	393	1271	3	877	0	1417.5	---
SX13_00082	tre:TRIREDRAFT_49979	73.7	889	214	6	390	1271	1	876	0	1394.4	---
SX13_00082	cmt:CCM_00170	77	839	190	2	435	1272	181	1017	0	1392.1	---
SX13_00082	maw:MAC_01698	73.4	891	217	4	392	1272	1	881	0	1388.2	---
SX13_00082	maj:MAA_05494	73.3	891	218	4	392	1272	1	881	0	1387.5	---
SX13_00082	cfj:CFIO01_07120	71.8	831	231	2	443	1272	36	864	0	1277.7	---
SX13_00082	pfy:PFICI_08391	67.8	821	262	1	451	1271	38	856	0	1190.3	---
SX13_00082	tmn:UCRPA7_8799	65.6	848	289	2	426	1272	28	873	0	1187.9	---
SX13_00082	ncr:NCU08397	65	824	286	1	449	1272	43	864	0	1147.1	---
SX13_00082	psco:LY89DRAFT_696859	64.4	823	288	2	452	1272	21	840	0	1145.2	---
SX13_00082	nte:NEUTE1DRAFT66680	63.5	851	300	3	430	1272	17	864	0	1141.7	---
SX13_00082	smp:SMAC_05693	62.4	841	312	2	434	1272	26	864	0	1106.7	---
SX13_00082	cmt:CCM_04670	60.9	829	317	4	446	1271	74	898	0	1077	---
SX13_00082	fpu:FPSE_09682	60.3	822	323	3	451	1271	42	861	0	1076.2	---
SX13_00082	mgr:MGG_10750	61.4	835	317	3	442	1271	35	869	0	1075.8	---
SX13_00083	nhe:NECHADRAFT_31971	94.6	2624	117	4	1	2601	1	2623	0	4899	---
SX13_00083	fvr:FVEG_03243	55.3	2603	1003	40	9	2597	12	2467	0	2722.6	---
SX13_00083	fox:FOXG_04898	56.2	2487	944	30	9	2483	12	2364	0	2680.6	---
SX13_00083	fgr:FGSG_10523	53.7	2616	1051	39	9	2597	16	2497	0	2650.9	---
SX13_00083	fpu:FPSE_03410	53.5	2612	1067	37	8	2597	1302	3787	0	2644.4	---
SX13_00083	maj:MAA_05495	41.1	2421	1326	25	151	2487	293	2697	0	1817.4	---
SX13_00083	maw:MAC_01697	40.9	2413	1329	27	157	2487	332	2730	0	1804.3	---
SX13_00083	plj:VFPFJ_09256	41.2	2380	1289	29	145	2430	317	2680	0	1777.3	---
SX13_00083	cfj:CFIO01_07131	37.5	2610	1498	36	10	2526	3	2573	0	1714.5	---
SX13_00083	ttt:THITE_136279	37.5	2505	1435	39	19	2420	29	2505	0	1575.5	---
SX13_00083	mtm:MYCTH_102985	36.8	2528	1450	40	19	2441	28	2513	0	1542.7	---
SX13_00083	vda:VDAG_10211	35.2	2621	1533	41	14	2532	34	2591	0	1530.4	---
SX13_00083	ncr:NCU04531	36	2512	1468	40	19	2420	31	2513	0	1526.9	---
SX13_00083	mgr:MGG_03401	35.7	2633	1493	53	19	2505	45	2624	0	1484.9	---
SX13_00083	pan:PODANSg1248	35.5	2587	1501	39	14	2466	24	2576	0	1476.5	---
SX13_00083	smp:SMAC_06097	35.1	2515	1440	42	19	2420	31	2465	0	1460.3	---
SX13_00083	nte:NEUTE1DRAFT123777	34.9	2506	1435	40	19	2420	31	2444	0	1436.4	---
SX13_00083	val:VDBG_08958	33.8	2651	1470	43	11	2542	31	2514	0	1436.4	---
SX13_00083	pfy:PFICI_08385	33.3	2532	1495	51	15	2419	92	2557	0	1296.6	---
SX13_00083	cthr:CTHT_0020310	33.5	2544	1502	56	19	2420	31	2525	0	1269.2	---
SX13_00084	fpu:FPSE_03410	77.7	1195	240	11	1	1183	1	1180	0	1272.7	---
SX13_00084	maw:MAC_01696	62	1241	388	14	1	1182	1	1216	0	1174.1	SIT4 phosphatase-associated protein; K15458 SAP185_190; SIT4-associating protein SAP185/190
SX13_00084	plj:VFPFJ_09258	70.1	945	257	5	1	937	1	927	0	1130.9	Sit4-associated protein; K15458 SAP185_190; SIT4-associating protein SAP185/190
SX13_00084	maj:MAA_05497	67.9	996	291	8	1	980	1	983	0	1127.1	Sit4-associated protein; K15458 SAP185_190; SIT4-associating protein SAP185/190
SX13_00084	val:VDBG_08954	60.9	994	285	15	1	906	1	978	1.1e-286	989.2	extragenic suppressor of kinetochore protein; K15458 SAP185_190; SIT4-associating protein SAP185/190
SX13_00084	vda:VDAG_10215	60	994	294	14	1	906	1	978	6.7e-284	979.9	extragenic suppressor of kinetochore protein; K15458 SAP185_190; SIT4-associating protein SAP185/190
SX13_00084	cmt:CCM_00171	61.2	919	293	9	1	906	186	1053	8.2e-282	973	SIT4 phosphatase-associated protein; K15458 SAP185_190; SIT4-associating protein SAP185/190
SX13_00084	smp:SMAC_06020	55.6	860	333	13	1	846	1	825	2.8e-250	868.2	uncharacterized protein; K15458 SAP185_190; SIT4-associating protein SAP185/190
SX13_00085	nhe:NECHADRAFT_75729	97.8	403	9	0	1	403	1	403	3.6e-226	786.6	---
SX13_00085	fvr:FVEG_03245	62.5	395	145	3	4	397	4	396	1.1e-139	499.2	---
SX13_00085	fox:FOXG_04896	62.5	395	145	3	4	397	4	396	5.6e-139	496.9	---
SX13_00085	fpu:FPSE_03411	61.9	402	145	3	1	401	1	395	7.9e-133	476.5	---
SX13_00085	fgr:FGSG_10525	61.8	393	143	2	1	393	1	386	1.5e-131	472.2	---
SX13_00085	nfi:NFIA_104430	52.8	405	175	8	1	393	1	401	3.5e-104	381.3	alkaline serine protease Alp1; K18549 ALP1; oryzin [EC:3.4.21.63]
SX13_00085	afv:AFLA_027810	52.4	399	178	7	3	393	7	401	1.3e-103	379.4	alkaline serine protease Alp1; K18549 ALP1; oryzin [EC:3.4.21.63]
SX13_00085	afm:AFUA_4G11800	52.6	405	176	8	1	393	1	401	6.5e-103	377.1	alkaline serine protease Alp1; K18549 ALP1; oryzin [EC:3.4.21.63]
SX13_00085	fvr:FVEG_08679	53	400	170	6	10	393	14	411	2.5e-102	375.2	---
SX13_00085	cfj:CFIO01_00799	53.8	398	167	8	10	393	14	408	4.2e-102	374.4	---
SX13_00085	tre:TRIREDRAFT_121495	52.5	396	173	6	10	393	14	406	6.1e-101	370.5	---
SX13_00085	fox:FOXG_09801	52.5	400	172	6	10	393	14	411	1e-100	369.8	---
SX13_00085	ang:ANI_1_1348084	51.8	411	178	9	4	403	8	409	1.8e-100	369	An09g03780; oryzin; K18549 ALP1; oryzin [EC:3.4.21.63]
SX13_00085	pfy:PFICI_13611	49.5	398	188	4	7	393	11	406	4.4e-99	364.4	---
SX13_00085	fvr:FVEG_00027	50.5	398	180	6	11	393	15	410	3.7e-98	361.3	---
SX13_00085	nte:NEUTE1DRAFT66622	49.8	410	176	9	10	394	15	419	1.8e-97	359	---
SX13_00085	cmt:CCM_05422	52.6	403	171	8	1	393	1	393	2.4e-97	358.6	---
SX13_00085	plj:VFPFJ_08389	52.5	396	171	7	6	393	10	396	9.1e-97	356.7	---
SX13_00086	maw:MAC_01695	60.2	802	293	11	1	783	1	795	6.9e-242	839.7	G-patch domain-containing protein; K13103 TFIP11; tuftelin-interacting protein 11
SX13_00086	plj:VFPFJ_09261	62.1	805	274	9	1	783	1	796	1.3e-240	835.5	G-patch domain-containing protein; K13103 TFIP11; tuftelin-interacting protein 11
SX13_00086	maj:MAA_05498	59.8	808	293	9	1	783	1	801	6.7e-237	823.2	G-patch domain-containing protein; K13103 TFIP11; tuftelin-interacting protein 11
SX13_00086	cmt:CCM_00172	57.7	789	322	9	1	783	1	783	1.1e-215	752.7	G-patch domain-containing protein; K13103 TFIP11; tuftelin-interacting protein 11
SX13_00086	cfj:CFIO01_02510	58.1	790	316	12	9	787	7	792	3.2e-215	751.1	tuftelin interacting protein 11; K13103 TFIP11; tuftelin-interacting protein 11
SX13_00087	cmt:CCM_00173	71.1	880	225	13	74	935	44	912	0	1110.5	spindle pole body component; K16803 CKAP5; cytoskeleton-associated protein 5
SX13_00087	plj:VFPFJ_09263	72.9	890	208	11	74	943	1	877	0	1099.3	spindle pole body component; K16803 CKAP5; cytoskeleton-associated protein 5
SX13_00087	maw:MAC_07346	72.7	886	226	7	74	943	1	886	0	1093.2	HEAT repeat containing protein; K16803 CKAP5; cytoskeleton-associated protein 5
SX13_00087	maj:MAA_05499	71.6	888	233	9	74	943	1	887	0	1085.1	spindle pole body component alp14; K16803 CKAP5; cytoskeleton-associated protein 5
SX13_00087	val:VDBG_08950	63.6	946	314	12	17	943	10	944	8.4e-295	1015.8	spindle pole body component alp14; K16803 CKAP5; cytoskeleton-associated protein 5
SX13_00087	vda:VDAG_10219	65.7	891	280	12	74	943	1	886	8.5e-287	989.2	spindle pole body component alp14; K16803 CKAP5; cytoskeleton-associated protein 5
SX13_00087	cfj:CFIO01_02514	65.3	896	284	15	72	943	47	939	1.3e-279	965.3	spindle pole body component alp14; K16803 CKAP5; cytoskeleton-associated protein 5
SX13_00087	glz:GLAREA_07319	64	899	282	15	77	943	5	893	2.6e-267	924.5	ARM repeat-containing protein; K16803 CKAP5; cytoskeleton-associated protein 5
SX13_00087	mbe:MBM_09807	58.4	904	325	11	77	943	5	894	3.6e-245	850.9	HEAT repeat containing protein; K16803 CKAP5; cytoskeleton-associated protein 5
SX13_00088	nhe:NECHADRAFT_99046	94.5	326	18	0	1	326	1	326	1e-176	622.5	---
SX13_00088	fgr:FGSG_10529	72.3	329	82	4	1	329	1	320	8e-129	463.4	---
SX13_00088	fvr:FVEG_03248	71.7	329	87	2	1	329	1	323	2.9e-126	454.9	---
SX13_00088	fox:FOXG_04893	70.5	329	91	2	1	329	1	323	3.5e-124	448	---
SX13_00088	fpu:FPSE_03415	69.9	329	90	3	1	329	1	320	3.3e-122	441.4	---
SX13_00088	plj:VFPFJ_09264	62.1	343	113	6	1	329	1	340	3.1e-104	381.7	---
SX13_00088	tre:TRIREDRAFT_109249	59.1	291	114	1	35	325	30	315	1.5e-87	326.2	---
SX13_00088	cfj:CFIO01_07106	51.2	330	151	5	6	328	83	409	1.9e-85	319.3	---
SX13_00088	ela:UCREL1_3390	52.5	305	140	4	7	310	3	303	3.7e-81	305.1	---
SX13_00088	ttt:THITE_128049	56.8	273	115	3	54	324	4	275	8.1e-81	303.9	---
SX13_00088	pfy:PFICI_08467	51.6	312	129	7	6	305	5	306	3.4e-79	298.5	---
SX13_00088	mgr:MGG_17169	52.5	314	133	6	28	329	40	349	4.9e-78	294.7	---
SX13_00088	smp:SMAC_09547	52.1	292	129	4	42	329	53	337	8.4e-78	293.9	---
SX13_00088	nte:NEUTE1DRAFT131561	51.6	283	132	1	18	295	17	299	1.8e-75	286.2	---
SX13_00088	ncr:NCU05838	55.5	254	106	1	42	295	53	299	2.3e-75	285.8	---
SX13_00088	vda:VDAG_10196	50.9	269	130	2	59	327	55	321	3.3e-74	282	---
SX13_00088	tmn:UCRPA7_8446	49.7	302	135	4	32	328	3	292	2.8e-73	278.9	---
SX13_00088	mtm:MYCTH_116603	49.4	271	135	2	56	324	60	330	4.5e-71	271.6	---
SX13_00088	pan:PODANSg1494	45.2	314	161	5	14	324	27	332	2.4e-64	249.2	---
SX13_00088	mbe:MBM_07712	43.2	329	158	7	6	329	23	327	2.1e-60	236.1	---
SX13_00089	plj:VFPFJ_09265	81.1	3216	590	10	1	3213	1	3201	0	5068.8	vacuolar protein sorting-associated protein vps13; K19525 VPS13A_C; vacuolar protein sorting-associated protein 13A/C
SX13_00089	maw:MAC_07347	79.8	3216	638	9	1	3213	1	3207	0	4994.1	vacuolar protein sorting-associated protein vps13; K19525 VPS13A_C; vacuolar protein sorting-associated protein 13A/C
SX13_00089	maj:MAA_05500	79.6	3219	638	13	1	3213	1	3207	0	4980.6	vacuolar protein sorting-associated protein vps13; K19525 VPS13A_C; vacuolar protein sorting-associated protein 13A/C
SX13_00089	cmt:CCM_00177	77.2	3219	700	15	1	3213	1	3191	0	4780.7	vacuolar protein sorting-associated protein vps13; K19525 VPS13A_C; vacuolar protein sorting-associated protein 13A/C
SX13_00089	vda:VDAG_10195	72.1	3240	851	16	1	3213	1	3215	0	4535.3	vacuolar protein sorting-associated protein; K19525 VPS13A_C; vacuolar protein sorting-associated protein 13A/C
SX13_00089	mgr:MGG_06537	70.8	3238	907	16	1	3213	1	3223	0	4495.7	vacuolar protein sorting-associated protein 13; K19525 VPS13A_C; vacuolar protein sorting-associated protein 13A/C
SX13_00089	ncr:NCU05837	70.9	3229	904	19	1	3213	1	3209	0	4463.7	vacuolar protein sorting-associated protein 13a; K19525 VPS13A_C; vacuolar protein sorting-associated protein 13A/C
SX13_00090	fvr:FVEG_03250	76.2	652	127	10	18	653	11	650	1.2e-252	875.2	CNT family concentrative nucleoside transporter; K03317 TC.CNT; concentrative nucleoside transporter, CNT family
SX13_00090	plj:VFPFJ_09268	72.8	648	158	5	18	653	33	674	1e-251	872.1	H+/nucleoside cotransporter; K03317 TC.CNT; concentrative nucleoside transporter, CNT family
SX13_00090	maw:MAC_07348	71.2	636	169	5	18	648	35	661	5.7e-242	839.7	inner membrane transport protein yeiJ; K03317 TC.CNT; concentrative nucleoside transporter, CNT family
SX13_00090	maj:MAA_05501	70.6	642	173	6	18	653	35	666	5.4e-240	833.2	sodium/nucleoside cotransporter; K03317 TC.CNT; concentrative nucleoside transporter, CNT family
SX13_00090	cmt:CCM_00178	68.4	652	174	8	4	650	8	632	4.9e-233	810.1	sodium/nucleoside cotransporter; K03317 TC.CNT; concentrative nucleoside transporter, CNT family
SX13_00090	cfj:CFIO01_07100	67.7	644	192	9	3	646	10	637	3.1e-227	790.8	NupC family nucleoside transporter; K03317 TC.CNT; concentrative nucleoside transporter, CNT family
SX13_00090	vda:VDAG_10194	62.3	645	222	6	5	641	22	653	1.9e-213	745	sodium/nucleoside cotransporter; K03317 TC.CNT; concentrative nucleoside transporter, CNT family
SX13_00090	val:VDBG_08971	63.1	631	217	5	14	641	36	653	2.1e-212	741.5	sodium/nucleoside cotransporter; K03317 TC.CNT; concentrative nucleoside transporter, CNT family
SX13_00090	pbl:PAAG_04976	61.1	583	214	5	76	653	54	628	2.1e-191	671.8	inner membrane transport protein yeiJ; K03317 TC.CNT; concentrative nucleoside transporter, CNT family
SX13_00093	nhe:NECHADRAFT_75723	74.1	321	70	4	1	320	1	309	1.7e-138	495	---
SX13_00093	pan:PODANSg786	28.5	316	170	15	3	288	4	293	1.6e-11	73.2	---
SX13_00093	nhe:NECHADRAFT_76706	25.2	298	164	10	3	271	4	271	2.7e-11	72.4	---
SX13_00093	nhe:NECHADRAFT_86744	26.3	274	153	13	4	255	6	252	3e-10	68.9	---
SX13_00093	ncr:NCU03161	22.3	345	186	12	1	283	15	339	2.6e-09	65.9	---
SX13_00093	smp:SMAC_02903	38.6	114	55	5	1	103	4	113	6.3e-08	61.2	---
SX13_00093	fpu:FPSE_12426	26.6	188	90	7	2	173	4	159	1.1e-07	60.5	---
SX13_00093	ncr:NCU03160	33	115	61	3	1	100	12	125	6.9e-07	57.8	---
SX13_00093	fpu:FPSE_03746	27.1	170	95	5	2	165	4	150	2e-06	56.2	---
SX13_00094	nhe:NECHADRAFT_103285	94.8	688	36	0	418	1105	19	706	0	1127.9	---
SX13_00094	fox:FOXG_04890	66.1	705	198	11	391	1067	1	692	4.7e-228	794.3	---
SX13_00094	fpu:FPSE_03418	62.8	712	211	12	393	1067	1	695	1.3e-222	776.2	---
SX13_00094	fgr:FGSG_10532	64.6	709	200	12	393	1067	1	692	1.9e-221	772.3	---
SX13_00094	fvr:FVEG_15223	61.4	695	179	12	394	1067	3	629	1.7e-198	696	---
SX13_00094	nhe:NECHADRAFT_75721	97.2	358	10	0	1	358	1	358	1.4e-192	676.4	---
SX13_00094	maw:MAC_07353	53.5	722	244	18	411	1067	3	697	3.2e-168	595.5	---
SX13_00094	tre:TRIREDRAFT_65018	54.6	625	231	8	485	1067	1	614	9e-163	577.4	---
SX13_00094	maj:MAA_05507	51.3	716	291	15	393	1067	1	699	3.2e-160	568.9	---
SX13_00094	cmt:CCM_00185	48.8	615	256	8	492	1064	91	688	1.2e-143	513.8	---
SX13_00094	cfj:CFIO01_00648	75.4	353	77	3	7	358	3	346	1.5e-141	506.9	---
SX13_00094	fox:FOXG_09687	75.1	353	84	3	7	358	3	352	2.9e-137	492.7	---
SX13_00094	fvr:FVEG_08784	74.5	353	86	3	7	358	3	352	4.2e-136	488.8	---
SX13_00094	fgr:FGSG_03688	72.7	352	92	2	7	358	3	350	1.1e-133	480.7	---
SX13_00094	fpu:FPSE_01845	72.7	352	92	2	7	358	3	350	1.5e-133	480.3	---
SX13_00094	plj:VFPFJ_09280	50.6	698	298	13	397	1067	7	684	2.4e-131	473	---
SX13_00094	vda:VDAG_05543	69.3	352	100	2	7	358	3	346	1.1e-125	454.1	---
SX13_00094	psco:LY89DRAFT_708878	45.9	591	231	11	489	1067	54	567	9.7e-117	424.5	---
SX13_00094	glz:GLAREA_12048	47.3	548	203	8	520	1067	102	563	3.7e-116	422.5	---
SX13_00094	pno:SNOG_12039	50.4	492	173	8	591	1067	158	593	1.4e-115	420.6	---
SX13_00095	nhe:NECHADRAFT_90554	95.9	558	22	1	1	558	1	557	0	1108.6	---
SX13_00095	cfj:CFIO01_00649	72.5	567	146	2	1	557	1	567	3.1e-252	873.6	---
SX13_00095	vda:VDAG_05545	67.3	559	177	3	1	557	1	555	1.3e-223	778.5	---
SX13_00095	fox:FOXG_09686	68.7	530	164	2	30	558	75	603	4.3e-222	773.5	---
SX13_00095	pfy:PFICI_00058	65.9	566	184	3	1	557	1	566	1.6e-221	771.5	---
SX13_00095	fvr:FVEG_08785	68.1	530	167	2	30	558	75	603	6.2e-221	769.6	---
SX13_00095	fpu:FPSE_01846	66.2	529	177	2	31	558	85	612	1.6e-216	755	---
SX13_00095	fgr:FGSG_03687	67.4	497	160	2	63	558	89	584	5.1e-207	723.4	---
SX13_00095	val:VDBG_07976	56.9	573	171	12	1	557	1	513	4.5e-171	604	---
SX13_00095	cfj:CFIO01_05059	50.3	574	257	6	9	558	6	575	1.5e-161	572.4	---
SX13_00095	bfu:BCIN_09g04430	52	552	254	5	8	552	16	563	1.9e-161	572	---
SX13_00095	pfy:PFICI_02438	53.1	533	239	4	30	552	32	563	2.5e-161	571.6	---
SX13_00095	nhe:NECHADRAFT_56618	50.7	558	260	6	11	557	12	565	2.2e-157	558.5	---
SX13_00095	glz:GLAREA_05683	50.7	552	260	5	9	552	9	556	8.3e-157	556.6	---
SX13_00095	psco:LY89DRAFT_706064	49.5	535	255	6	26	552	31	558	6.6e-154	547	---
SX13_00095	mgr:MGG_02130	48.1	547	267	7	19	552	15	557	4e-151	537.7	---
SX13_00095	ang:ANI_1_1452084	48.6	564	272	9	1	557	1	553	3.3e-145	518.1	---
SX13_00095	fox:FOXG_17501	50.4	520	242	7	4	514	8	520	2.9e-141	505	---
SX13_00095	pfy:PFICI_08572	46.3	546	274	8	19	552	22	560	1.3e-138	496.1	---
SX13_00095	aor:AO090012000766	46.2	545	276	8	10	552	5	534	2.3e-138	495.4	---
SX13_00096	nhe:NECHADRAFT_30524	95.8	456	19	0	1	456	1	456	5.4e-255	882.5	---
SX13_00096	fox:FOXG_04888	80.1	443	88	0	10	452	11	453	6.7e-213	742.7	---
SX13_00096	fvr:FVEG_03257	80.2	445	88	0	10	454	11	455	1.9e-212	741.1	---
SX13_00096	fgr:FGSG_10534	79.3	445	92	0	8	452	7	451	2.4e-210	734.2	---
SX13_00096	fpu:FPSE_03420	79.1	444	93	0	8	451	7	450	2e-209	731.1	---
SX13_00096	maw:MAC_07350	63.6	451	163	1	4	454	2	451	1.8e-173	611.7	---
SX13_00096	maj:MAA_05504	63.6	451	163	1	4	454	2	451	2e-172	608.2	---
SX13_00096	plj:VFPFJ_09271	60.3	446	176	1	6	450	26	471	8e-158	559.7	---
SX13_00096	cmt:CCM_02890	58.1	454	179	3	2	446	5	456	1.1e-154	549.3	---
SX13_00096	aor:AO090138000028	59.4	441	177	2	6	446	23	461	5.4e-154	547	---
SX13_00096	afv:AFLA_123440	59.2	441	178	2	6	446	23	461	9.2e-154	546.2	---
SX13_00096	cfj:CFIO01_06828	57.3	452	191	2	1	452	20	469	5.9e-153	543.5	---
SX13_00096	plj:VFPFJ_10137	58.7	445	182	2	12	456	20	462	1.3e-152	542.3	---
SX13_00096	fpu:FPSE_06586	58	445	185	2	10	454	27	469	9.5e-151	536.2	---
SX13_00096	val:VDBG_09494	57.6	448	188	2	3	450	24	469	2.1e-150	535	---
SX13_00096	fgr:FGSG_03888	60.1	424	167	2	10	433	27	448	8e-150	533.1	---
SX13_00096	vda:VDAG_04729	56.9	448	191	2	3	450	24	469	1e-149	532.7	---
SX13_00096	aalt:CC77DRAFT_443181	56.7	457	188	4	8	456	5	459	7.5e-148	526.6	---
SX13_00096	nhe:NECHADRAFT_41790	57.3	443	187	2	4	446	20	460	2.4e-146	521.5	---
SX13_00096	maj:MAA_05269	57	435	185	2	12	446	23	455	1.1e-143	512.7	---
SX13_00097	nhe:NECHADRAFT_75718	95.6	618	25	1	46	663	11	626	0	1227.6	---
SX13_00097	fox:FOXG_04887	68.4	620	177	8	46	661	11	615	4.5e-250	866.7	---
SX13_00097	fvr:FVEG_03258	68.2	620	178	8	46	661	11	615	1.7e-249	864.8	---
SX13_00097	fpu:FPSE_03419	65.6	620	196	7	46	659	11	619	6.9e-243	842.8	---
SX13_00097	fgr:FGSG_10533	65.3	606	185	10	61	659	13	600	2.3e-230	801.2	---
SX13_00097	mbe:MBM_04803	33.1	559	332	12	46	572	77	625	5.7e-88	328.2	---
SX13_00097	aalt:CC77DRAFT_1024786	32	557	341	10	46	572	12	560	7.5e-80	301.2	---
SX13_00097	bor:COCMIDRAFT_41509	31.9	558	321	13	44	552	9	556	4.5e-77	292	---
SX13_00097	bsc:COCSADRAFT_188645	30.9	557	328	12	44	552	9	556	7.7e-77	291.2	---
SX13_00097	tmn:UCRPA7_8531	29.4	476	263	13	183	635	15	440	1.1e-54	217.6	---
SX13_00097	act:ACLA_008270	28.2	536	329	16	47	545	16	532	1.8e-49	200.3	---
SX13_00097	nfi:NFIA_027840	26.9	613	390	16	46	614	11	609	5.2e-49	198.7	---
SX13_00097	pcs:Pc22g06240	26.6	533	346	13	46	548	11	528	3.4e-48	196.1	---
SX13_00097	ang:ANI_1_86064	27.6	547	326	13	46	556	11	523	6.4e-47	191.8	---
SX13_00097	afm:AFUA_7G06550	27.7	505	323	13	122	596	66	558	3e-44	183	---
SX13_00097	ani:AN2650.2	27.6	442	277	10	122	545	449	865	1.8e-41	173.7	---
SX13_00097	aor:AO090005000503	30.9	392	233	9	46	408	11	393	9.9e-40	167.9	---
SX13_00097	mbe:MBM_02026	24	655	404	18	46	615	320	965	7.8e-37	158.3	---
SX13_00097	cfj:CFIO01_13085	26.4	516	300	18	46	497	13	512	1.5e-35	154.1	---
SX13_00097	psco:LY89DRAFT_617818	24.4	484	315	9	130	569	134	610	3.8e-31	139.4	---
SX13_00098	nhe:NECHADRAFT_75717	95.3	402	14	2	1	398	1	401	7.7e-181	636	---
SX13_00098	fox:FOXG_04884	73.3	404	93	4	1	396	1	397	1.2e-138	495.7	---
SX13_00098	fvr:FVEG_03260	70.5	404	104	4	1	396	1	397	3.1e-137	491.1	---
SX13_00098	fgr:FGSG_08003	73.2	306	72	4	1	297	1	305	3.7e-135	484.2	---
SX13_00098	fpu:FPSE_02371	73.2	306	72	4	1	297	1	305	2.4e-134	481.5	---
SX13_00098	cfj:CFIO01_07099	69.5	407	100	4	1	398	1	392	2.3e-132	474.9	---
SX13_00098	vda:VDAG_10193	66.6	302	91	2	6	297	7	308	8.1e-122	439.9	---
SX13_00098	nhe:NECHADRAFT_56215	65.1	304	88	4	4	294	5	303	9.2e-118	426.4	---
SX13_00098	aor:AO090102000020	59.7	278	102	2	24	291	2	279	4.5e-96	354.4	---
SX13_00098	afv:AFLA_001490	59.7	278	102	2	24	291	2	279	4.5e-96	354.4	---
SX13_00098	scm:SCHCODRAFT_15425	57	298	107	4	1	288	1	287	1.7e-95	352.4	---
SX13_00098	nfi:NFIA_099550	61	246	88	2	54	291	43	288	6.4e-95	350.5	---
SX13_00098	fox:FOXG_14778	57.6	295	109	5	1	284	1	290	1.9e-94	349	---
SX13_00098	mrr:Moror_2305	63.6	247	82	2	55	293	53	299	1.9e-94	349	---
SX13_00098	npa:UCRNP2_6618	63.5	249	80	3	53	291	47	294	2.1e-93	345.5	---
SX13_00098	cfj:CFIO01_11819	54	302	128	4	4	294	7	308	5.1e-92	340.9	---
SX13_00098	ani:AN7366.2	55.7	296	116	4	5	288	6	298	1.5e-91	339.3	---
SX13_00098	nhe:NECHADRAFT_18623	61.8	251	80	3	54	291	2	249	5.6e-91	337.4	---
SX13_00098	ela:UCREL1_4795	57.8	263	101	3	6	258	10	272	2.1e-85	318.9	---
SX13_00098	npa:UCRNP2_5789	58.4	243	91	3	59	291	38	280	4.6e-85	317.8	---
SX13_00099	nhe:NECHADRAFT_99042	95	753	36	1	1	753	1	751	0	1432.9	---
SX13_00099	maw:MAC_05507	52.3	761	331	6	13	753	14	762	1.3e-218	762.3	---
SX13_00099	maj:MAA_05202	52.8	746	319	5	13	737	14	747	1.3e-218	762.3	---
SX13_00099	mgr:MGG_12210	48.5	773	352	13	17	753	29	791	1.9e-201	705.3	---
SX13_00099	cmt:CCM_04596	47.7	767	366	8	3	753	6	753	1.9e-196	688.7	---
SX13_00099	fox:FOXG_11474	49.8	761	343	14	18	753	22	768	4.2e-196	687.6	---
SX13_00099	fvr:FVEG_10346	48.9	753	361	12	18	753	22	767	4.4e-193	677.6	---
SX13_00099	fgr:FGSG_11119	48.2	760	359	11	18	753	81	829	3.1e-191	671.4	---
SX13_00099	cci:CC1G_08381	37.9	766	390	16	18	753	88	797	3e-133	478.8	---
SX13_00099	cci:CC1G_03087	38	756	397	16	16	753	29	730	3e-133	478.8	---
SX13_00099	cci:CC1G_03568	37.4	698	344	18	81	753	41	670	7.3e-116	421	---
SX13_00099	cci:CC1G_14424	37.8	688	323	19	42	703	114	722	9.9e-105	384	---
SX13_00099	vda:VDAG_06992	32.1	781	403	21	20	753	26	726	2.8e-91	339.3	---
SX13_00099	afm:AFUA_8G01310	31.9	759	414	23	20	753	30	710	2.8e-91	339.3	---
SX13_00099	val:VDBG_05342	31.6	789	413	21	12	753	18	726	1.5e-89	333.6	---
SX13_00099	nhe:NECHADRAFT_95035	30.7	766	421	19	25	753	16	708	2.5e-87	326.2	---
SX13_00099	nhe:NECHADRAFT_64609	32.9	759	344	23	22	753	30	650	8.7e-85	317.8	---
SX13_00099	cfj:CFIO01_09055	32	706	387	17	63	753	45	672	4.1e-82	308.9	---
SX13_00099	afv:AFLA_075950	30.6	695	399	17	71	753	13	636	2.6e-81	306.2	---
SX13_00099	fpu:FPSE_11364	29.6	763	433	21	25	753	32	724	6.7e-77	291.6	---
SX13_00100	nhe:NECHADRAFT_30952	96.6	507	8	1	1	498	1	507	4.5e-279	962.6	---
SX13_00100	fvr:FVEG_03261	89	492	54	0	1	492	1	492	1e-254	881.7	---
SX13_00100	fox:FOXG_04883	88.6	492	56	0	1	492	1	492	1.3e-254	881.3	---
SX13_00100	fgr:FGSG_10570	88	492	59	0	1	492	1	492	5e-254	879.4	---
SX13_00100	fpu:FPSE_00754	88.1	489	58	0	1	489	1	489	1.5e-253	877.9	---
SX13_00100	cfj:CFIO01_06094	88.1	486	54	2	6	489	71	554	9.7e-250	865.1	---
SX13_00100	mtm:MYCTH_2309559	82.6	483	81	2	3	484	4	484	2.5e-229	797.3	---
SX13_00100	ncr:NCU05350	78.1	466	84	2	3	468	6	453	6.2e-212	739.6	---
SX13_00100	pan:PODANSg2591	74.4	476	87	3	5	476	6	450	4.3e-197	690.3	---
SX13_00100	cthr:CTHT_0040390	72.4	471	89	1	6	476	7	436	9.3e-192	672.5	---
SX13_00100	nte:NEUTE1DRAFT102126	63.9	446	110	3	27	468	17	415	7.9e-151	536.6	---
SX13_00100	smp:SMAC_04119	76.4	292	56	2	97	388	1	279	4.1e-123	444.5	---
SX13_00100	ela:UCREL1_7104	85.2	243	36	0	146	388	1	243	5.9e-122	440.7	---
SX13_00100	nfi:NFIA_113240	38.6	474	287	3	14	487	59	528	8.1e-95	350.5	---
SX13_00100	bfu:BCIN_14g00500	39.4	454	273	2	13	466	9	460	2.1e-90	335.9	---
SX13_00100	psco:LY89DRAFT_699014	39.6	457	267	5	12	466	8	457	5.2e-86	321.2	---
SX13_00100	aor:AO090206000094	38.3	459	274	5	9	466	5	455	1.1e-83	313.5	---
SX13_00100	pcs:Pc15g02090	37.9	470	283	5	9	476	5	467	1.4e-83	313.2	---
SX13_00100	pfj:MYCFIDRAFT_38837	38.9	463	271	5	8	466	4	458	9.2e-83	310.5	---
SX13_00100	pno:SNOG_15351	39.3	455	266	6	13	466	9	454	2.7e-82	308.9	---
SX13_00101	nhe:NECHADRAFT_75711	92.3	879	64	2	536	1414	6	880	0	1581.6	---
SX13_00101	nhe:NECHADRAFT_31801	98.1	523	10	0	1	523	1	523	3.3e-303	1044.3	---
SX13_00101	fgr:FGSG_10571	86.4	523	71	0	1	523	1	523	1.3e-275	952.6	---
SX13_00101	fox:FOXG_04882	87.2	523	67	0	1	523	1	523	1.3e-275	952.6	---
SX13_00101	fpu:FPSE_00753	86	523	73	0	1	523	1	523	2.2e-275	951.8	---
SX13_00101	fvr:FVEG_03262	87	523	68	0	1	523	1	523	3.8e-275	951	---
SX13_00101	mtm:MYCTH_2305689	77.4	522	118	0	1	522	1	522	3.1e-248	861.7	---
SX13_00101	ttt:THITE_2116283	78.4	519	112	0	1	519	1	519	6.8e-248	860.5	---
SX13_00101	cfj:CFIO01_06093	79.2	523	88	1	1	523	1	502	3.2e-245	851.7	---
SX13_00101	cthr:CTHT_0064770	74	520	121	1	1	520	1	506	5.2e-232	807.7	---
SX13_00101	pan:PODANSg294	70.5	519	149	2	1	515	1	519	1e-219	766.9	---
SX13_00101	smp:SMAC_04120	74.4	472	121	0	1	472	1	472	9.9e-215	750.4	---
SX13_00101	val:VDBG_00856	50.2	791	359	13	634	1400	217	996	4.8e-193	678.3	---
SX13_00101	nhe:NECHADRAFT_91124	47.6	811	381	11	629	1403	190	992	1.3e-190	670.2	---
SX13_00101	fvr:FVEG_15409	48.3	809	369	14	633	1403	196	993	2.2e-190	669.5	---
SX13_00101	fox:FOXG_06267	48.3	809	369	14	633	1403	196	993	6.5e-190	667.9	---
SX13_00101	vda:VDAG_00465	49.8	787	360	13	638	1400	226	1001	8.5e-190	667.5	---
SX13_00101	plj:VFPFJ_00750	47.9	829	392	10	606	1401	188	1009	3.6e-188	662.1	---
SX13_00101	fgr:FGSG_09566	47.4	812	371	14	633	1403	196	992	2.5e-186	656	---
SX13_00101	fpu:FPSE_00937	47.3	810	375	13	633	1403	196	992	2.5e-186	656	---
SX13_00102	nhe:NECHADRAFT_90546	94.3	317	18	0	1	317	1	317	1.5e-163	578.2	---
SX13_00102	fgr:FGSG_10626	75.2	311	76	1	1	310	1	311	1.4e-124	448.7	---
SX13_00102	fpu:FPSE_00701	74.9	311	77	1	1	310	1	311	9e-124	446	---
SX13_00102	fox:FOXG_04861	70.4	311	89	3	1	310	1	309	9e-116	419.5	---
SX13_00102	fvr:FVEG_03287	70.4	311	89	3	1	310	1	309	2.6e-115	417.9	---
SX13_00102	cfj:CFIO01_08334	59	312	121	5	1	312	1	305	2.4e-84	315.1	---
SX13_00102	val:VDBG_00395	51.7	317	141	6	1	310	1	312	1.6e-72	275.8	---
SX13_00102	vda:VDAG_00005	52.5	316	138	6	1	309	1	311	3.6e-72	274.6	---
SX13_00102	afv:AFLA_060480	52.4	313	138	6	3	309	5	312	8e-72	273.5	---
SX13_00102	aor:AO090701000577	52.4	313	138	6	3	309	5	312	3e-71	271.6	---
SX13_00102	fgr:FGSG_08473	53	315	134	8	1	309	1	307	1.1e-68	263.1	---
SX13_00102	fpu:FPSE_04650	52.1	315	137	7	1	309	1	307	1.1e-68	263.1	---
SX13_00102	cfj:CFIO01_00367	49.4	314	148	6	3	309	5	314	1.6e-67	259.2	---
SX13_00102	fvr:FVEG_02143	49.8	315	142	6	1	307	1	307	2.9e-66	255	---
SX13_00102	plj:VFPFJ_02677	48.6	313	148	7	1	309	3	306	6.5e-66	253.8	---
SX13_00102	fox:FOXG_03271	49.8	315	142	7	1	307	1	307	7.2e-65	250.4	---
SX13_00102	cmt:CCM_04490	50.3	316	139	9	1	309	69	373	6.1e-64	247.3	---
SX13_00102	nhe:NECHADRAFT_77601	48.1	316	147	7	1	309	1	306	1.8e-63	245.7	---
SX13_00102	maj:MAA_02268	48.9	313	145	7	2	307	4	308	2.3e-63	245.4	---
SX13_00102	maw:MAC_03439	47.5	316	145	7	2	307	4	308	1.2e-62	243	---
SX13_00103	fox:FOXG_04868	73.6	364	96	0	3	366	4	367	5.3e-152	540	L-asparaginase; K01424 E3.5.1.1; L-asparaginase [EC:3.5.1.1]
SX13_00103	fvr:FVEG_03277	73.4	364	97	0	3	366	4	367	4.5e-151	537	L-asparaginase; K01424 E3.5.1.1; L-asparaginase [EC:3.5.1.1]
SX13_00103	fox:FOXG_00453	58.6	382	141	3	5	369	105	486	2.5e-117	424.9	L-asparaginase; K01424 E3.5.1.1; L-asparaginase [EC:3.5.1.1]
SX13_00103	fvr:FVEG_01059	58.4	382	142	3	5	369	66	447	1.6e-116	422.2	L-asparaginase; K01424 E3.5.1.1; L-asparaginase [EC:3.5.1.1]
SX13_00103	cfj:CFIO01_03871	59.2	365	132	6	6	366	11	362	1.9e-104	382.1	L-asparaginase; K01424 E3.5.1.1; L-asparaginase [EC:3.5.1.1]
SX13_00103	plj:VFPFJ_03729	58.8	330	127	5	44	365	84	412	1.3e-94	349.4	l-asparaginase protein; K01424 E3.5.1.1; L-asparaginase [EC:3.5.1.1]
SX13_00103	ztr:MYCGRDRAFT_73621	56.5	329	135	4	40	364	38	362	1.4e-88	329.3	L-asparaginase; K01424 E3.5.1.1; L-asparaginase [EC:3.5.1.1]
SX13_00103	afv:AFLA_080660	49.1	375	167	5	7	365	7	373	3e-86	321.6	L-asparaginase; K01424 E3.5.1.1; L-asparaginase [EC:3.5.1.1]
SX13_00103	val:VDBG_07208	51.5	328	151	3	43	366	7	330	1.9e-85	318.9	L-asparaginase; K01424 E3.5.1.1; L-asparaginase [EC:3.5.1.1]
SX13_00104	nhe:NECHADRAFT_75708	95.9	246	10	0	1	246	691	936	4.7e-136	486.5	---
SX13_00104	fox:FOXG_04703	71.2	243	70	0	1	243	1	243	7.3e-105	382.9	---
SX13_00104	fvr:FVEG_15261	70.4	243	72	0	1	243	1	243	6.1e-104	379.8	---
SX13_00104	fgr:FGSG_10666	67.1	240	76	1	1	240	1	237	4.7e-96	353.6	---
SX13_00104	plj:VFPFJ_02608	62.4	245	92	0	1	245	4	248	4.1e-92	340.5	---
SX13_00104	cmt:CCM_04368	59.2	240	98	0	4	243	3	242	6.6e-82	306.6	---
SX13_00104	ttt:THITE_2118044	58.1	246	103	0	1	246	8	253	3.6e-80	300.8	---
SX13_00104	tre:TRIREDRAFT_107137	56.5	239	102	1	4	240	10	248	4.1e-76	287.3	---
SX13_00104	maj:MAA_10690	56.5	232	98	1	1	229	7	238	1e-74	282.7	---
SX13_00104	maw:MAC_04816	52.5	240	97	1	1	240	8	230	4.7e-72	273.9	---
SX13_00104	pcs:Pc15g01010	52.3	241	115	0	5	245	19	259	6.2e-72	273.5	Pc15g01010; K07750 MESO1; methylsterol monooxygenase [EC:1.14.18.9]
SX13_00104	pan:PODANSg1145	50.6	239	118	0	5	243	13	251	3.4e-70	267.7	---
SX13_00104	afm:AFUA_2G01160	51.5	241	115	1	5	245	5	243	2.2e-69	265	C-4 methylsterol oxidase; K07750 MESO1; methylsterol monooxygenase [EC:1.14.18.9]
SX13_00104	nfi:NFIA_033460	50.2	245	120	1	1	245	1	243	8.4e-69	263.1	---
SX13_00104	tve:TRV_01468	52.3	243	114	1	5	245	12	254	1.4e-68	262.3	---
SX13_00104	abe:ARB_05030	51.9	243	115	1	5	245	12	254	3.2e-68	261.2	---
SX13_00104	afv:AFLA_058470	51.5	241	115	1	5	245	8	246	1.6e-67	258.8	---
SX13_00104	act:ACLA_094470	48.8	246	122	2	1	244	1	244	6.2e-64	246.9	---
SX13_00104	cim:CIMG_02644	48.1	241	121	1	4	244	48	284	3.8e-61	237.7	---
SX13_00105	nhe:NECHADRAFT_75708	96.8	656	21	0	2	657	1	656	0	1345.5	---
SX13_00105	ela:UCREL1_7473	25.5	533	331	20	13	525	9	495	3.6e-32	142.9	---
SX13_00106	nhe:NECHADRAFT_75707	92.1	331	26	0	1	331	5	335	1.6e-187	657.9	---
SX13_00107	psco:LY89DRAFT_691505	28.2	570	292	19	3	539	22	507	8.7e-42	174.5	---
SX13_00107	psco:LY89DRAFT_740878	31.2	298	163	9	259	547	247	511	1.6e-19	100.5	---
SX13_00108	nhe:NECHADRAFT_75706	87.3	566	64	4	1	559	1	565	5.4e-281	970.7	---
SX13_00108	nhe:NECHADRAFT_77967	42.9	697	351	17	973	1643	2	677	1.1e-140	504.6	---
SX13_00108	nhe:NECHADRAFT_47977	59.6	399	137	3	567	947	17	409	4.5e-134	482.6	---
SX13_00108	fox:FOXG_07399	59.3	396	139	2	568	947	35	424	2.9e-133	479.9	---
SX13_00108	cfj:CFIO01_05837	55.3	396	155	2	568	947	30	419	5.5e-132	475.7	---
SX13_00108	pfy:PFICI_03285	57.6	396	146	2	568	947	9	398	8.2e-128	461.8	---
SX13_00108	nhe:NECHADRAFT_64899	51.2	404	175	2	560	947	24	421	6.3e-120	435.6	---
SX13_00108	tre:TRIREDRAFT_53434	54.2	400	157	4	568	947	61	454	1.8e-119	434.1	---
SX13_00108	cfj:CFIO01_01819	39.5	698	374	19	967	1636	56	733	5.9e-118	429.1	---
SX13_00108	cfj:CFIO01_08782	37.6	703	410	11	944	1633	21	707	6.5e-117	425.6	---
SX13_00108	maw:MAC_07953	50	404	180	2	569	956	39	436	8.5e-117	425.2	---
SX13_00108	cfj:CFIO01_05449	50.9	397	173	2	567	947	42	432	5.5e-116	422.5	---
SX13_00108	pcs:Pc06g01370	53.5	402	160	4	566	947	22	416	2.3e-114	417.2	---
SX13_00108	nhe:NECHADRAFT_87976	36.6	672	374	9	975	1640	57	682	5.2e-114	416	---
SX13_00108	nfi:NFIA_113370	51	398	173	3	566	947	29	420	3.3e-113	413.3	---
SX13_00108	afm:AFUA_7G00710	50.3	398	176	3	566	947	29	420	3.7e-112	409.8	---
SX13_00108	ang:ANI_1_2278014	49.2	398	180	3	566	947	39	430	3.7e-112	409.8	---
SX13_00108	ang:ANI_1_916034	52.3	396	167	3	568	947	26	415	1.1e-111	408.3	---
SX13_00108	aor:AO090020000657	50.3	396	175	3	568	947	54	443	5.3e-111	406	---
SX13_00108	afv:AFLA_097710	50.3	396	175	3	568	947	54	443	5.3e-111	406	---
SX13_00109	nfi:NFIA_005980	59.3	651	225	7	11	626	11	656	1.4e-201	706.4	---
SX13_00109	maj:MAA_11563	51.6	223	85	4	5	212	5	219	3.2e-49	200.3	---
SX13_00109	pfy:PFICI_11812	28.5	432	244	12	155	553	4	403	5.4e-41	172.9	---
SX13_00109	nhe:NECHADRAFT_123180	58.1	303	124	2	821	1120	258	560	2.3e-36	157.5	TUP2101; chromatin associated protein; K06666 TUP1; general transcriptional corepressor TUP1
SX13_00109	fvr:FVEG_09177	58.1	303	124	2	821	1120	276	578	4e-36	156.8	glucose repression regulatory protein TUP1; K06666 TUP1; general transcriptional corepressor TUP1
SX13_00109	fox:FOXG_10529	58.1	303	124	2	821	1120	276	578	4e-36	156.8	glucose repression regulatory protein TUP1; K06666 TUP1; general transcriptional corepressor TUP1
SX13_00109	plj:VFPFJ_04848	59.4	293	116	2	821	1110	251	543	4.4e-35	153.3	transcriptional repressor rco-1; K06666 TUP1; general transcriptional corepressor TUP1
SX13_00109	glz:GLAREA_10286	55.4	325	142	1	799	1120	233	557	9.9e-35	152.1	WD40 repeat-like protein; K06666 TUP1; general transcriptional corepressor TUP1
SX13_00109	psco:LY89DRAFT_641643	58.1	303	124	1	821	1120	244	546	4.9e-34	149.8	WD40 repeat-like protein; K06666 TUP1; general transcriptional corepressor TUP1
SX13_00109	bfu:BCIN_16g04710	56.4	303	129	1	821	1120	250	552	7.1e-33	146	Bctup1; Bctup1; K06666 TUP1; general transcriptional corepressor TUP1
SX13_00109	mbe:MBM_05729	54.6	326	144	2	799	1120	319	644	9.2e-33	145.6	transcriptional repressor tup1; K06666 TUP1; general transcriptional corepressor TUP1
SX13_00109	ure:UREG_03146	47.6	368	187	3	802	1166	211	575	2.7e-32	144.1	transcriptional repressor rco-1; K06666 TUP1; general transcriptional corepressor TUP1
SX13_00109	cim:CIMG_02608	50.5	329	160	1	802	1127	215	543	1.9e-30	137.9	wd-repeat protein; K06666 TUP1; general transcriptional corepressor TUP1
SX13_00109	cpw:CPC735_037420	50.5	329	160	1	802	1127	215	543	1.9e-30	137.9	transcriptional repressor rco-1; K06666 TUP1; general transcriptional corepressor TUP1
SX13_00109	abe:ARB_04288	48.2	369	165	2	819	1161	191	559	1.6e-29	134.8	vegetative incompatibility WD repeat protein; K06666 TUP1; general transcriptional corepressor TUP1
SX13_00110	nhe:NECHADRAFT_75704	90.2	153	15	0	380	532	374	526	7.4e-72	274.6	---
SX13_00111	nhe:NECHADRAFT_75703	74.7	237	59	1	26	261	1	237	2.9e-86	321.2	---
SX13_00112	nhe:NECHADRAFT_75701	79.4	578	88	3	255	832	1	547	3.7e-262	907.1	---
SX13_00112	ang:ANI_1_1492104	50.7	572	235	4	255	826	1	525	1e-155	553.5	---
SX13_00112	bfu:BCIN_03g01980	41.5	629	283	8	266	820	23	640	2.5e-117	426	---
SX13_00112	maj:MAA_07922	42.7	567	282	13	251	809	8	539	1.5e-109	400.2	---
SX13_00112	glz:GLAREA_09808	40.4	552	296	11	262	809	5	527	9.6e-101	370.9	---
SX13_00112	maw:MAC_04554	39.6	570	277	12	252	809	4	518	4.9e-97	358.6	---
SX13_00112	fox:FOXG_14874	42.3	452	210	7	269	716	9	413	3.3e-93	345.9	---
SX13_00112	smp:SMAC_09262	38.4	573	297	15	234	771	2	553	3.8e-89	332.4	---
SX13_00112	cmt:CCM_07998	36.7	575	325	13	266	812	120	683	1.1e-88	330.9	---
SX13_00112	cim:CIMG_07086	36.9	559	317	10	268	798	21	571	1.4e-88	330.5	---
SX13_00112	nte:NEUTE1DRAFT78029	36.1	584	290	12	234	771	3	549	1.6e-87	327	---
SX13_00112	ncr:NCU04866	36.4	571	306	12	234	771	3	549	6.1e-87	325.1	---
SX13_00112	act:ACLA_004260	34.8	577	328	12	259	809	1	555	7.7e-82	308.1	---
SX13_00112	aor:AO090010000113	36.9	509	269	11	266	755	11	486	1.1e-77	294.3	---
SX13_00112	afv:AFLA_116880	36.7	509	270	11	266	755	11	486	4.3e-77	292.4	---
SX13_00112	ani:AN3385.2	36.8	514	296	11	259	756	8	508	1.8e-75	287	---
SX13_00112	ang:ANI_1_1472104	33.2	606	310	14	266	804	11	588	3.4e-74	282.7	---
SX13_00112	pcs:Pc15g01100	32.8	555	331	13	268	809	9	534	1.3e-73	280.8	---
SX13_00112	cpw:CPC735_034250	34.4	508	306	7	268	756	21	520	1.7e-73	280.4	---
SX13_00112	ang:ANI_1_1134084	35.2	531	289	13	253	780	12	490	2e-69	266.9	---
SX13_00113	nhe:NECHADRAFT_103282	95.9	509	21	0	1	509	1	509	4e-291	1002.7	---
SX13_00113	plj:VFPFJ_04522	69.8	493	141	3	19	503	32	524	6.1e-207	723	---
SX13_00113	tre:TRIREDRAFT_67964	65	497	172	1	10	504	10	506	3.6e-199	697.2	---
SX13_00113	cfj:CFIO01_10508	63.4	508	182	2	1	504	1	508	2.2e-196	688	---
SX13_00113	pcs:Pc13g14720	64.7	496	162	2	11	503	10	495	5e-193	676.8	---
SX13_00113	val:VDBG_02711	62.6	497	182	2	12	504	13	509	8e-191	669.5	---
SX13_00113	vda:VDAG_03630	62.4	497	183	2	12	504	13	509	4e-190	667.2	---
SX13_00113	cmt:CCM_09361	60.7	496	191	2	12	503	23	518	1.5e-181	638.6	---
SX13_00113	maj:MAA_10337	67.5	440	137	2	70	503	16	455	1.7e-177	625.2	---
SX13_00113	ani:AN9296.2	56.9	504	208	5	4	503	3	501	8.6e-161	569.7	---
SX13_00113	pan:PODANSg1894	50.8	504	245	3	3	503	10	513	4.2e-155	550.8	---
SX13_00113	afv:AFLA_000550	51.9	478	226	3	1	476	35	510	7.6e-141	503.4	---
SX13_00113	aor:AO090166000116	51.7	478	227	3	1	476	1	476	6.4e-140	500.4	---
SX13_00113	bze:COCCADRAFT_1948	48.9	513	245	8	7	503	9	520	1.1e-136	489.6	---
SX13_00113	aalt:CC77DRAFT_1017207	49	496	242	5	19	503	25	520	3.3e-136	488	---
SX13_00113	bsc:COCSADRAFT_97828	48.5	513	247	8	7	503	9	520	5.6e-136	487.3	---
SX13_00113	bor:COCMIDRAFT_3828	48.5	495	242	6	21	503	27	520	3.7e-135	484.6	---
SX13_00113	pte:PTT_19399	49.3	499	244	3	14	503	14	512	2.4e-134	481.9	---
SX13_00113	pte:PTT_15367	48.5	509	247	7	5	498	4	512	1.7e-132	475.7	---
SX13_00113	cfj:CFIO01_07798	47.6	490	252	3	19	503	19	508	6.5e-132	473.8	---
SX13_00114	nhe:NECHADRAFT_90543	95.8	307	13	0	14	320	56	362	5.4e-177	622.9	---
SX13_00114	plj:VFPFJ_04521	81	294	56	0	15	308	56	349	1.8e-148	528.1	---
SX13_00114	maw:MAC_09602	69.7	307	92	1	14	319	59	365	4.2e-129	463.8	---
SX13_00114	maj:MAA_11791	70	307	91	1	14	319	59	365	7.2e-129	463	---
SX13_00114	vda:VDAG_03629	63.5	296	108	0	25	320	1	296	1.1e-121	439.1	---
SX13_00114	val:VDBG_02710	63.9	296	107	0	25	320	1	296	1.9e-121	438.3	---
SX13_00114	ncr:NCU07107	50.8	303	149	0	14	316	34	336	2.3e-95	351.7	---
SX13_00114	nte:NEUTE1DRAFT103444	50.2	303	151	0	14	316	14	316	9.8e-94	346.3	---
SX13_00114	nhe:NECHADRAFT_59600	50.2	301	148	2	17	316	35	334	1.4e-92	342.4	---
SX13_00114	vda:VDAG_10345	47.7	308	159	2	14	320	26	332	9.5e-89	329.7	---
SX13_00114	nhe:NECHADRAFT_39496	49.7	304	150	2	14	316	42	343	4e-87	324.3	---
SX13_00114	nhe:NECHADRAFT_60311	48.5	303	152	3	16	316	35	335	1.2e-86	322.8	---
SX13_00114	tre:TRIREDRAFT_110877	61.7	253	58	2	65	316	1	215	1.1e-84	316.2	---
SX13_00114	fox:FOXG_17733	47.7	302	155	3	16	316	36	335	1.4e-84	315.8	---
SX13_00114	pan:PODANSg3429	48.1	293	150	2	16	306	56	348	4.6e-83	310.8	---
SX13_00114	tmn:UCRPA7_4620	54.7	245	110	1	65	308	1	245	1e-82	309.7	---
SX13_00114	nhe:NECHADRAFT_97579	48.8	297	144	4	15	304	23	318	2.3e-82	308.5	---
SX13_00114	cfj:CFIO01_02790	49.3	280	131	3	43	316	76	350	2.3e-82	308.5	---
SX13_00114	nhe:NECHADRAFT_45711	54.8	239	105	1	81	319	1	236	7.3e-81	303.5	---
SX13_00114	ttt:THITE_2079292	45.9	307	161	3	14	319	51	353	9.5e-81	303.1	---
SX13_00115	fox:FOXG_15367	49.9	715	341	7	1	709	1	704	2.9e-191	671.4	---
SX13_00115	bor:COCMIDRAFT_7017	46.3	713	361	11	7	712	3	700	9.2e-169	596.7	---
SX13_00115	bze:COCCADRAFT_4225	45.8	712	366	10	7	712	3	700	6e-168	594	---
SX13_00115	bsc:COCSADRAFT_40666	45	709	372	8	7	710	3	698	3e-167	591.7	---
SX13_00115	aalt:CC77DRAFT_1016006	44.6	713	375	10	7	712	3	702	7.8e-160	567	---
SX13_00115	aor:AO090103000094	43.3	706	386	9	3	703	1	697	4.3e-158	561.2	---
SX13_00115	mgr:MGG_03519	42.4	710	395	9	11	712	13	716	2e-155	552.4	---
SX13_00115	pfy:PFICI_04143	48	648	310	12	87	712	1	643	2.7e-152	542	---
SX13_00115	cfj:CFIO01_10767	45.9	610	320	6	87	693	1	603	1.2e-139	500	---
SX13_00115	ssl:SS1G_14201	39.1	719	413	13	7	712	9	715	3.2e-137	491.9	---
SX13_00115	bfu:BCIN_09g06440	38.4	724	414	14	5	711	47	755	1.6e-136	489.6	---
SX13_00115	nfi:NFIA_045770	40.5	656	371	11	64	712	1	644	5.3e-132	474.6	---
SX13_00115	fvr:FVEG_12694	39.9	711	277	8	1	709	1	563	1.3e-127	459.9	---
SX13_00115	afv:AFLA_011350	42.5	558	313	5	154	710	1	551	1.8e-119	433	---
SX13_00115	pno:SNOG_10665	38.4	640	383	7	7	640	3	637	4.5e-115	418.3	---
SX13_00115	ztr:MYCGRDRAFT_37533	35.4	714	390	14	9	710	3	657	5.5e-113	411.4	---
SX13_00115	psco:LY89DRAFT_761218	35.2	724	422	16	7	711	13	708	1.2e-107	393.7	---
SX13_00115	nhe:NECHADRAFT_75698	72.1	240	63	1	473	712	2	237	1.2e-88	330.5	---
SX13_00115	pdp:PDIP_06470	48.3	358	173	3	151	496	11	368	6.3e-85	318.2	---
SX13_00115	ela:UCREL1_2091	39.4	254	146	3	459	710	1	248	6.6e-42	175.3	---
SX13_00116	nhe:NECHADRAFT_99039	99.3	288	2	0	1	288	1	288	2.3e-166	587.4	---
SX13_00116	fvr:FVEG_03227	64.4	281	100	0	4	284	5	285	5e-105	383.6	---
SX13_00116	fox:FOXG_04914	64.4	281	100	0	4	284	5	285	5e-105	383.6	---
SX13_00116	fpu:FPSE_03390	60.9	281	110	0	4	284	5	285	7.9e-103	376.3	---
SX13_00116	fgr:FGSG_10507	60.9	281	110	0	4	284	5	285	5.1e-102	373.6	---
SX13_00116	vda:VDAG_09852	58.3	288	113	3	4	284	37	324	8e-95	349.7	---
SX13_00116	plj:VFPFJ_04063	53.8	305	112	4	4	279	13	317	1.6e-87	325.5	---
SX13_00116	maw:MAC_07094	54.5	286	123	3	1	279	1	286	1.4e-83	312.4	---
SX13_00116	maj:MAA_04057	52.4	286	129	3	1	279	1	286	3.5e-82	307.8	---
SX13_00116	tre:TRIREDRAFT_58264	49.5	291	137	2	4	284	5	295	2.7e-79	298.1	---
SX13_00116	cmt:CCM_08002	49.7	288	135	2	1	278	1	288	4e-78	294.3	---
SX13_00116	cfj:CFIO01_05046	49.7	288	136	2	1	279	1	288	8.8e-78	293.1	---
SX13_00116	pdp:PDIP_84770	46.6	292	147	5	1	285	1	290	6.1e-71	270.4	---
SX13_00116	mtm:MYCTH_2300045	48.6	280	131	4	10	278	19	296	4.4e-69	264.2	---
SX13_00116	ani:AN2370.2	45.8	284	141	2	9	279	13	296	2.2e-68	261.9	---
SX13_00116	pcs:Pc13g04190	46.1	293	148	5	1	285	1	291	3.7e-68	261.2	---
SX13_00116	cthr:CTHT_0050350	44.5	281	147	3	7	279	12	291	1e-65	253.1	---
SX13_00116	smp:SMAC_05064	43.9	285	147	5	6	278	19	302	2.3e-65	251.9	---
SX13_00116	ang:ANI_1_790114	44.6	278	145	5	10	279	5	281	2.5e-64	248.4	---
SX13_00116	fgr:FGSG_03927	42	283	159	3	1	279	1	282	2e-61	238.8	---
SX13_00117	nhe:NECHADRAFT_75696	91.5	130	11	0	1	130	1	130	2.1e-66	254.2	---
SX13_00117	glz:GLAREA_11096	61.7	128	49	0	1	128	1	128	5e-39	163.3	---
SX13_00118	nhe:NECHADRAFT_123282	93.2	2543	159	5	1	2541	1	2530	0	4677.8	---
SX13_00118	fvr:FVEG_10535	84.8	2549	363	9	1	2541	1	2532	0	4246.8	---
SX13_00118	fpu:FPSE_04671	81.8	2551	450	7	1	2541	1	2547	0	4066.9	---
SX13_00118	fgr:FGSG_03340	81.1	2569	453	8	1	2541	1	2565	0	4041.5	---
SX13_00118	fox:FOXG_11954	82.2	2550	330	12	17	2541	1	2452	0	4018	---
SX13_00118	fox:FOXG_02741	31.7	2626	1593	56	11	2537	33	2557	0	1204.5	---
SX13_00118	psco:LY89DRAFT_716156	32.3	2610	1604	46	5	2523	15	2551	0	1147.5	---
SX13_00118	act:ACLA_098370	31.8	2629	1615	64	11	2536	13	2565	0	1146	---
SX13_00118	ang:ANI_1_1146084	31.1	2617	1605	59	11	2537	9	2518	0	1126.7	---
SX13_00118	pan:PODANSg5999	31	2648	1608	70	7	2537	2	2548	0	1121.3	---
SX13_00118	glz:GLAREA_12863	31.3	2586	1569	54	10	2541	83	2514	0	1119.4	---
SX13_00118	ela:UCREL1_812	31	2668	1639	63	11	2536	14	2620	0	1116.3	---
SX13_00118	pdp:PDIP_18550	30.5	2643	1658	54	11	2537	27	2607	0	1115.9	---
SX13_00118	ttt:THITE_2088794	32.4	2658	1599	63	11	2537	6	2595	0	1100.5	---
SX13_00118	plj:VFPFJ_10484	31.3	2582	1563	64	10	2538	92	2515	0	1092	---
SX13_00118	fpu:FPSE_11363	31	2579	1560	64	10	2538	48	2456	0	1085.1	---
SX13_00118	pdp:PDIP_46770	31.8	2631	1610	61	11	2537	10	2559	0	1083.9	---
SX13_00118	ang:ANI_1_1558104	30.8	2573	1560	64	11	2532	38	2440	0	1078.2	---
SX13_00118	fgr:FGSG_01790	31.1	2573	1564	61	10	2538	48	2456	0	1076.6	---
SX13_00118	bsc:COCSADRAFT_197863	31.9	2577	1549	61	11	2529	12	2440	0	1076.2	---
SX13_00119	fox:FOXG_11955	76	366	68	5	36	401	58	403	1.2e-160	568.9	---
SX13_00119	fvr:FVEG_10536	73.2	366	78	5	36	401	57	402	6.6e-156	553.1	---
SX13_00119	nhe:NECHADRAFT_75695	76.5	353	17	3	49	401	54	340	6.4e-151	536.6	---
SX13_00119	fpu:FPSE_04672	62.2	436	124	8	1	401	1	430	9.5e-147	522.7	---
SX13_00119	fgr:FGSG_03341	58	429	136	7	1	401	1	413	5.8e-128	460.3	---
SX13_00119	fox:FOXG_06566	56.3	391	56	5	16	401	6	286	2.1e-109	398.7	---
SX13_00119	fox:FOXG_06696	56.3	391	56	5	16	401	6	286	2.1e-109	398.7	---
SX13_00119	fox:FOXG_07260	56.3	391	56	5	16	401	6	286	2.1e-109	398.7	---
SX13_00119	fox:FOXG_22185	87.5	176	22	0	226	401	2	177	1.6e-93	345.9	---
SX13_00119	mgr:MGG_14658	42.6	411	204	9	3	401	5	395	3e-84	315.1	---
SX13_00119	cfj:CFIO01_06381	38.6	417	207	7	18	401	39	439	5.9e-72	274.2	---
SX13_00119	pfy:PFICI_13240	35.2	310	194	4	90	398	95	398	7.5e-51	204.1	---
SX13_00119	cfj:CFIO01_06487	34.1	290	187	3	113	401	85	371	2.2e-50	202.6	---
SX13_00119	mtm:MYCTH_2307284	39	241	142	3	163	401	6	243	3e-47	192.2	---
SX13_00119	pfy:PFICI_02207	36.4	242	150	3	161	401	173	411	1.1e-46	190.3	---
SX13_00119	fox:FOXG_09947	34.7	297	181	4	109	398	18	308	3.6e-45	185.3	---
SX13_00119	fvr:FVEG_08561	34.7	297	181	4	109	398	18	308	5.2e-44	181.4	---
SX13_00119	nhe:NECHADRAFT_81086	36	261	160	4	143	398	62	320	5.2e-44	181.4	---
SX13_00119	pcs:Pc21g02240	32.3	260	173	3	143	399	58	317	2.6e-43	179.1	---
SX13_00119	fgr:FGSG_07660	34.5	261	164	4	143	398	57	315	4.4e-43	178.3	---
SX13_00120	fox:FOXG_09803	64.9	262	92	0	19	280	25	286	3.8e-105	384	---
SX13_00120	pan:PODANSg3064	63.6	258	94	0	19	276	25	282	3e-102	374.4	---
SX13_00120	fgr:FGSG_03316	61.5	262	101	0	19	280	25	286	1.8e-99	365.2	---
SX13_00120	nhe:NECHADRAFT_97095	56.4	266	108	3	19	280	25	286	1.4e-88	328.9	---
SX13_00120	plj:VFPFJ_02912	57	263	112	1	19	280	28	290	5.1e-86	320.5	---
SX13_00120	ttt:THITE_2148457	52.9	274	117	4	19	280	86	359	4.1e-83	310.8	---
SX13_00120	cfj:CFIO01_02732	51.8	284	112	4	18	276	28	311	2.6e-82	308.1	---
SX13_00120	ncr:NCU11416	51.5	264	118	5	19	272	98	361	1.3e-73	279.3	---
SX13_00120	ela:UCREL1_7776	63	200	70	1	76	271	17	216	3.2e-72	274.6	---
SX13_00120	smp:SMAC_09185	47.5	257	103	4	19	265	101	335	1e-65	253.1	---
SX13_00120	act:ACLA_087120	49	249	123	4	19	264	21	268	2.1e-63	245.4	---
SX13_00120	ang:ANI_1_548044	49.8	225	108	4	19	241	17	238	3e-62	241.5	---
SX13_00120	aje:HCAG_03022	44.7	293	127	7	26	283	92	384	3e-62	241.5	---
SX13_00120	nfi:NFIA_059800	49.4	249	121	4	19	265	21	266	5.2e-62	240.7	---
SX13_00120	afm:AFUA_6G13740	49	249	122	4	19	265	21	266	8.8e-62	240	---
SX13_00120	fpu:FPSE_10438	45.4	262	73	1	19	280	33	224	1.7e-60	235.7	---
SX13_00120	afv:AFLA_008600	46.1	267	139	4	15	279	13	276	2e-58	228.8	---
SX13_00120	aor:AO090103000371	45.7	267	140	4	15	279	13	276	4.5e-58	227.6	---
SX13_00120	bcom:BAUCODRAFT_230006	43.9	269	146	5	16	280	18	285	1.5e-53	212.6	---
SX13_00120	abe:ARB_00128	43.4	251	130	4	19	265	102	344	3.1e-51	204.9	---
SX13_00121	fvr:FVEG_04984	28.2	390	236	10	32	414	40	392	7.6e-39	164.5	---
SX13_00121	fox:FOXG_00981	35.4	226	135	4	192	414	59	276	1.1e-32	144.1	---
SX13_00121	fox:FOXG_09878	35.7	244	141	6	181	422	157	386	4.2e-29	132.1	---
SX13_00121	nhe:NECHADRAFT_76719	31.6	228	127	8	192	414	174	377	2.1e-20	103.2	---
SX13_00121	tre:TRIREDRAFT_104215	30.1	226	122	6	188	408	212	406	4.3e-18	95.5	---
SX13_00121	nhe:NECHADRAFT_81935	28.6	220	130	4	189	407	105	298	9e-16	87.8	---
SX13_00121	ttt:THITE_2120514	24.1	245	134	5	185	422	151	350	2e-07	60.1	---
SX13_00123	nhe:NECHADRAFT_103279	97.3	448	12	0	45	492	1	448	2.7e-252	873.6	---
SX13_00123	fox:FOXG_04915	74.8	445	104	3	51	492	9	448	5e-198	693.3	---
SX13_00123	fvr:FVEG_03226	73.9	445	108	3	51	492	9	448	1.9e-197	691.4	---
SX13_00123	fpu:FPSE_03389	73.6	450	111	3	45	492	1	444	3.2e-197	690.6	---
SX13_00123	fgr:FGSG_10506	73.3	450	112	3	45	492	1	444	2.7e-196	687.6	---
SX13_00123	cfj:CFIO01_09965	65.2	465	154	1	36	492	2	466	2e-178	628.2	---
SX13_00123	val:VDBG_02485	69.5	416	123	1	77	492	40	451	4.1e-176	620.5	---
SX13_00123	vda:VDAG_02962	69.9	415	121	1	78	492	41	451	5.4e-176	620.2	---
SX13_00123	maj:MAA_04909	69.5	429	128	1	64	492	28	453	4.6e-175	617.1	---
SX13_00123	maw:MAC_01493	69.3	424	127	1	69	492	33	453	1.5e-173	612.1	---
SX13_00123	fox:FOXG_21688	61	467	168	4	33	492	1	460	9.5e-165	582.8	---
SX13_00123	fox:FOXG_21998	61	467	168	4	33	492	1	460	9.5e-165	582.8	---
SX13_00123	fvr:FVEG_16812	63.5	441	148	4	56	492	22	453	2.1e-164	581.6	---
SX13_00123	tre:TRIREDRAFT_64920	62.2	415	155	1	80	492	5	419	5.4e-152	540.4	---
SX13_00123	aalt:CC77DRAFT_1069977	57	447	185	3	53	492	2	448	1.7e-145	518.8	---
SX13_00123	cmt:CCM_06089	61.1	386	150	0	107	492	63	448	1.2e-143	512.7	---
SX13_00123	act:ACLA_042510	61.3	416	157	2	81	492	27	442	1.3e-142	509.2	---
SX13_00123	ela:UCREL1_1490	58.2	397	164	2	94	488	31	427	5.3e-139	497.3	---
SX13_00123	aor:AO090003001541	56.3	444	183	5	52	492	7	442	9.9e-138	493	---
SX13_00123	afv:AFLA_023050	56.3	444	183	5	52	492	7	442	1.3e-137	492.7	---
SX13_00124	nhe:NECHADRAFT_90539	88.9	656	25	4	1	656	1	608	0	1152.5	---
SX13_00124	fox:FOXG_04916	58.1	670	248	10	1	656	1	651	4.3e-205	717.2	---
SX13_00124	fvr:FVEG_03225	55	665	269	7	1	656	1	644	3.8e-193	677.6	---
SX13_00124	fpu:FPSE_03388	52.8	672	245	9	2	656	3	619	4.1e-179	630.9	---
SX13_00124	fgr:FGSG_10505	51.9	672	251	8	2	656	3	619	1.2e-175	619.4	---
SX13_00124	cfj:CFIO01_13316	45.7	692	314	9	11	652	103	782	2.2e-161	572	---
SX13_00124	maw:MAC_01494	45.5	679	328	8	9	654	22	691	2.8e-156	555.1	---
SX13_00124	maj:MAA_04908	43.6	698	333	9	9	654	22	710	2.1e-151	538.9	---
SX13_00124	tre:TRIREDRAFT_26871	40.3	586	323	7	11	590	4	568	3.6e-119	431.8	---
SX13_00124	nhe:NECHADRAFT_53038	37.3	652	346	12	7	638	10	618	1.6e-111	406.4	---
SX13_00124	maj:MAA_00153	37.5	669	378	15	1	652	21	666	8.9e-110	400.6	---
SX13_00124	fvr:FVEG_12232	37	597	330	11	15	590	18	589	5.1e-105	384.8	---
SX13_00124	val:VDBG_02484	37.6	630	282	12	32	645	175	709	2.1e-103	379.4	---
SX13_00124	vda:VDAG_02961	39	536	265	11	136	645	98	597	3.1e-94	349	---
SX13_00124	ttt:THITE_2055818	35.5	586	347	8	5	584	15	575	6e-90	334.7	---
SX13_00124	act:ACLA_042500	34.5	592	344	11	2	585	8	563	2.3e-89	332.8	---
SX13_00124	nfi:NFIA_049460	35.7	582	342	11	12	585	8	565	1.9e-88	329.7	---
SX13_00124	fox:FOXG_04637	69.9	226	68	0	167	392	1	226	5.6e-88	328.2	---
SX13_00124	afm:AFUA_6G03110	35.7	608	355	13	12	607	49	632	1.6e-87	326.6	---
SX13_00124	ang:ANI_1_1924144	34.4	617	366	13	12	604	8	609	2.4e-86	322.8	---
SX13_00125	plj:VFPFJ_03949	63	1002	312	15	9	960	10	1002	1.5e-310	1068.1	F-box and WD domain-containingprotein; K03362 FBXW1_11; F-box and WD-40 domain protein 1/11
SX13_00125	maw:MAC_01706	61.1	1013	336	9	1	960	1	1008	1.2e-304	1048.5	F-box/WD-40 repeat-containing protein; K03362 FBXW1_11; F-box and WD-40 domain protein 1/11
SX13_00125	maj:MAA_05486	61.4	1013	333	11	1	960	1	1008	3.3e-302	1040.4	F-box and WD domain protein; K03362 FBXW1_11; F-box and WD-40 domain protein 1/11
SX13_00125	cmt:CCM_08618	54.3	987	399	11	10	960	1	971	1.5e-251	872.1	F-box and WD domain protein; K03362 FBXW1_11; F-box and WD-40 domain protein 1/11
SX13_00125	cfj:CFIO01_02549	50.4	1003	423	21	16	960	6	992	4.7e-208	727.6	WD domain-containing protein; K03362 FBXW1_11; F-box and WD-40 domain protein 1/11
SX13_00125	vda:VDAG_03775	44.7	1100	425	22	18	960	6	1079	1.9e-193	679.1	F-box/WD repeat-containing protein 1A; K03362 FBXW1_11; F-box and WD-40 domain protein 1/11
SX13_00125	val:VDBG_02862	44.8	1015	410	17	83	960	32	1033	1.2e-171	606.7	F-box/WD repeat-containing protein 1A; K03362 FBXW1_11; F-box and WD-40 domain protein 1/11
SX13_00125	nte:NEUTE1DRAFT147873	40.6	988	533	19	7	959	1	969	2.7e-171	605.5	NEUTE1DRAFT_147873; F-box/WD-40 repeat-containing protein; K03362 FBXW1_11; F-box and WD-40 domain protein 1/11
SX13_00125	ncr:NCU04540	39.1	997	542	19	7	959	1	976	4.6e-163	578.2	fwd-1; F-box/WD-40 domain containing protein-1; K03362 FBXW1_11; F-box and WD-40 domain protein 1/11
SX13_00125	smp:SMAC_06089	39.8	981	532	21	18	959	15	975	6.4e-157	557.8	uncharacterized protein; K03362 FBXW1_11; F-box and WD-40 domain protein 1/11
SX13_00126	cmt:CCM_08617	91	212	19	0	1	212	1	212	7e-80	299.7	Snf7 protein; K12198 CHMP5; charged multivesicular body protein 5
SX13_00126	plj:VFPFJ_03951	90.1	212	21	0	1	212	1	212	7e-80	299.7	Snf7 protein; K12198 CHMP5; charged multivesicular body protein 5
SX13_00126	maj:MAA_05487	90.6	212	20	0	1	212	1	212	1.3e-78	295.4	Snf7 protein; K12198 CHMP5; charged multivesicular body protein 5
SX13_00126	ncr:NCU04541	75.3	219	46	3	1	212	1	218	2.3e-62	241.5	SNF7 family protein; K12198 CHMP5; charged multivesicular body protein 5
SX13_00126	cfj:CFIO01_02550	72.8	213	55	3	1	212	1	211	1.1e-61	239.2	Snf7 family protein; K12198 CHMP5; charged multivesicular body protein 5
SX13_00126	val:VDBG_02863	74.3	214	51	3	1	211	1	213	5.5e-61	236.9	charged multivesicular body protein; K12198 CHMP5; charged multivesicular body protein 5
SX13_00126	vda:VDAG_03776	74.3	214	51	3	1	211	1	213	5.5e-61	236.9	charged multivesicular body protein; K12198 CHMP5; charged multivesicular body protein 5
SX13_00127	nhe:NECHADRAFT_75689	80.2	1370	186	4	1	1312	1	1343	0	1724.5	---
SX13_00127	fgr:FGSG_10502	38.7	1376	680	35	1	1309	1	1280	4.8e-131	472.2	---
SX13_00127	fpu:FPSE_03385	43.5	1376	611	32	1	1309	1	1276	7e-130	468.4	---
SX13_00127	fvr:FVEG_03221	34.8	1490	658	40	1	1310	1	1357	1.4e-125	454.1	---
SX13_00127	fox:FOXG_04921	37.7	924	374	23	382	1232	60	854	4e-69	266.5	---
SX13_00127	plj:VFPFJ_03952	29.7	1295	625	30	77	1311	1	1070	5.4e-66	256.1	---
SX13_00127	maw:MAC_01704	26	1326	698	36	42	1312	19	1116	1.3e-59	235	---
SX13_00127	maj:MAA_05488	25.6	1216	616	35	146	1309	51	1029	3e-48	197.2	---
SX13_00127	cmt:CCM_08616	41.4	326	164	9	994	1309	789	1097	3.2e-42	177.2	---
SX13_00127	tre:TRIREDRAFT_109273	36.1	330	188	10	996	1311	886	1206	2.3e-24	117.9	---
SX13_00127	fox:FOXG_04920	33.1	142	85	3	1	137	1	137	1.1e-10	72.4	---
SX13_00128	nhe:NECHADRAFT_75689	47.2	108	19	1	41	110	825	932	1.9e-16	88.2	---
SX13_00130	nhe:NECHADRAFT_75688	98.4	571	8	1	1	570	1	571	2e-299	1030.4	---
SX13_00130	fox:FOXG_04924	73.2	619	112	6	1	570	1	614	1.2e-222	775.4	---
SX13_00130	fvr:FVEG_03217	73	618	114	7	1	570	1	613	5.8e-222	773.1	---
SX13_00130	fgr:FGSG_10499	76.6	582	119	7	1	570	1	577	6.6e-218	759.6	---
SX13_00130	fpu:FPSE_09793	77	582	117	7	1	570	1	577	8.6e-218	759.2	---
SX13_00130	cfj:CFIO01_04784	56	577	232	12	1	570	1	562	4.8e-160	567.4	---
SX13_00130	plj:VFPFJ_03921	53.8	585	237	14	1	570	1	567	9.1e-135	483.4	---
SX13_00130	maj:MAA_05476	55.6	590	226	17	1	570	1	574	1e-133	479.9	---
SX13_00130	maw:MAC_01717	55.4	590	226	17	1	570	1	573	6.5e-133	477.2	---
SX13_00130	val:VDBG_02959	49.7	597	244	16	1	570	1	568	2e-121	439.1	---
SX13_00130	cmt:CCM_08593	50.2	602	251	17	1	570	184	768	5e-117	424.5	---
SX13_00130	tre:TRIREDRAFT_109285	48	592	270	18	1	568	1	578	1.5e-108	396.4	---
SX13_00130	cthr:CTHT_0020900	40.9	591	273	18	5	570	4	543	7.1e-95	350.9	---
SX13_00130	mgr:MGG_09755	40	643	266	25	1	570	1	596	8.1e-91	337.4	---
SX13_00130	mtm:MYCTH_2305743	41.2	595	274	21	1	569	1	545	5.2e-90	334.7	---
SX13_00130	ttt:THITE_2118098	38.1	603	281	21	1	570	1	544	7.1e-79	297.7	---
SX13_00130	pfy:PFICI_08856	38.9	581	280	21	1	570	1	517	2.3e-77	292.7	---
SX13_00130	psco:LY89DRAFT_221898	38.2	597	286	22	1	568	1	543	1.5e-73	280	---
SX13_00130	bfu:BCIN_04g01740	38.1	591	281	22	1	558	1	539	1.3e-72	276.9	---
SX13_00130	glz:GLAREA_08978	35.7	588	301	16	1	559	1	540	7.4e-68	261.2	---
SX13_00131	nhe:NECHADRAFT_90534	94.5	637	35	0	226	862	11	647	0	1148.3	---
SX13_00131	fpu:FPSE_09792	78.9	644	133	3	219	862	14	654	1.5e-290	1001.5	---
SX13_00131	fgr:FGSG_10498	78.9	644	133	3	219	862	14	654	7.5e-290	999.2	---
SX13_00131	fox:FOXG_04927	81.3	651	115	4	216	862	11	658	3.5e-287	990.3	---
SX13_00131	fvr:FVEG_03214	81.6	651	113	4	216	862	11	658	1.7e-286	988	---
SX13_00131	cfj:CFIO01_04698	59.8	644	251	4	222	862	56	694	7.6e-226	786.6	---
SX13_00131	plj:VFPFJ_03918	60.3	642	249	4	223	862	23	660	3.8e-225	784.3	---
SX13_00131	tre:TRIREDRAFT_64916	58.1	645	265	2	221	861	15	658	7.9e-215	750	---
SX13_00131	val:VDBG_02879	55.7	648	238	6	225	862	91	699	1.4e-200	702.6	---
SX13_00131	vda:VDAG_03791	54.5	664	225	7	225	862	98	710	8.2e-196	686.8	---
SX13_00131	ssl:SS1G_14491	52.5	646	291	4	225	862	34	671	5.5e-192	674.1	---
SX13_00131	bfu:BCIN_15g05180	53.3	647	284	5	225	862	34	671	1.6e-191	672.5	---
SX13_00131	psco:LY89DRAFT_787417	53.5	647	285	6	224	862	30	668	1.6e-191	672.5	---
SX13_00131	glz:GLAREA_12664	52.2	647	293	4	224	862	36	674	2e-186	655.6	---
SX13_00131	mbe:MBM_01759	52	636	288	6	236	862	59	686	2.9e-185	651.7	---
SX13_00131	aalt:CC77DRAFT_1047406	47.5	667	318	10	223	862	20	681	1e-161	573.5	---
SX13_00131	ztr:MYCGRDRAFT_38717	46	659	316	9	234	862	9	657	6.1e-159	564.3	---
SX13_00131	bcom:BAUCODRAFT_151416	46.4	666	322	10	226	861	27	687	8e-159	563.9	---
SX13_00131	pfy:PFICI_03944	46	659	322	8	231	862	51	702	1e-158	563.5	---
SX13_00131	pte:PTT_15371	46.3	654	323	9	234	862	31	681	1.1e-155	553.5	---
SX13_00132	nhe:NECHADRAFT_103278	96.8	308	10	0	1	308	1	308	1.7e-175	617.8	---
SX13_00132	fvr:FVEG_03213	74.2	302	78	0	1	302	22	323	2.3e-132	474.6	---
SX13_00132	fox:FOXG_04928	75.1	297	74	0	1	297	1	297	3.3e-131	470.7	---
SX13_00132	fpu:FPSE_09791	70.7	304	87	2	1	302	1	304	4.6e-125	450.3	---
SX13_00132	fgr:FGSG_10497	70.4	304	88	2	1	302	1	304	3.9e-124	447.2	---
SX13_00132	tre:TRIREDRAFT_65171	69.5	298	90	1	1	297	1	298	3.3e-123	444.1	---
SX13_00132	maj:MAA_08737	66.9	305	100	1	1	304	1	305	1.3e-122	442.2	---
SX13_00132	maw:MAC_05871	67.2	305	99	1	1	304	1	305	3.7e-122	440.7	---
SX13_00132	plj:VFPFJ_10479	60.3	340	98	5	2	304	9	348	2.8e-114	414.5	---
SX13_00132	tmn:UCRPA7_1250	61.1	306	114	1	8	308	4	309	2.1e-109	398.3	---
SX13_00132	cmt:CCM_03488	57.4	303	124	3	1	298	1	303	1.6e-101	372.1	---
SX13_00132	pfy:PFICI_07024	53.8	325	125	7	8	307	12	336	1.1e-94	349.4	---
SX13_00132	ela:UCREL1_2875	56.5	301	121	5	7	297	8	308	1.9e-94	348.6	---
SX13_00132	ttt:THITE_2121292	52.7	317	131	4	11	308	2	318	2.6e-91	338.2	---
SX13_00132	ncr:NCU02116	52	325	116	8	16	300	5	329	1.1e-86	322.8	---
SX13_00132	nte:NEUTE1DRAFT89196	49.9	335	126	7	16	308	5	339	1.2e-85	319.3	---
SX13_00132	psco:LY89DRAFT_572177	50.5	307	133	5	17	308	9	311	6.3e-82	307	---
SX13_00132	bfu:BCIN_05g07490	49.7	308	139	5	17	308	48	355	2.4e-81	305.1	---
SX13_00132	ssl:SS1G_12145	49.4	308	140	4	17	308	48	355	3.1e-81	304.7	---
SX13_00132	smp:SMAC_05009	48.2	336	123	7	16	300	5	340	5.9e-80	300.4	---
SX13_00133	fpu:FPSE_09790	76.9	143	24	2	1	141	1	136	7.2e-57	222.6	---
SX13_00133	fgr:FGSG_10496	77.1	144	23	3	1	141	1	137	2.7e-56	220.7	---
SX13_00133	fvr:FVEG_03212	76.1	142	27	3	1	141	1	136	8.8e-55	215.7	---
SX13_00133	fox:FOXG_04929	75.4	142	28	3	1	141	1	136	2e-54	214.5	---
SX13_00133	tre:TRIREDRAFT_64922	68.1	94	27	1	34	124	15	108	6.4e-29	129.8	---
SX13_00133	maj:MAA_05477	51.9	129	58	1	16	140	23	151	7e-28	126.3	---
SX13_00133	plj:VFPFJ_03932	70.6	85	22	1	50	131	59	143	9.2e-28	125.9	---
SX13_00133	cmt:CCM_08587	57.3	103	42	1	40	140	60	162	5.6e-25	116.7	---
SX13_00133	maw:MAC_01716	44.6	130	26	1	41	124	54	183	1.1e-20	102.4	---
SX13_00133	cfj:CFIO01_07109	38.3	107	63	2	35	139	53	158	6.2e-16	86.7	---
SX13_00133	val:VDBG_08968	44.4	99	53	2	42	139	74	171	6.8e-15	83.2	---
SX13_00133	smp:SMAC_03594	33.3	114	59	3	40	137	65	177	1e-10	69.3	---
SX13_00133	ncr:NCU08155	36.6	82	44	2	63	137	90	170	1.7e-10	68.6	---
SX13_00133	nte:NEUTE1DRAFT46679	34.1	85	49	2	59	137	8	91	1.9e-09	65.1	---
SX13_00133	pan:PODANSg1085	32.9	82	52	1	59	140	143	221	7.3e-09	63.2	---
SX13_00134	nhe:NECHADRAFT_99035	100	90	0	0	1	90	1	90	8.8e-32	138.7	---
SX13_00134	fvr:FVEG_03207	87.8	90	10	1	1	90	1	89	3.6e-25	116.7	---
SX13_00134	fpu:FPSE_09783	76.9	91	9	2	3	90	2	83	8.8e-16	85.5	---
[truncated: 230,433+ more rows]
